# Supplementary material for: Assessing Multiple Evidence Streams to Decide on Confidence for Identification of Post-Translational Modifications, within and Across Data Sets
Source: J Proteome Res. 2023 Apr 26;22(6):1828–42. doi: 10.1021/acs.jproteome.2c00823 (PMC10243108; doi:10.1021/acs.jproteome.2c00823)
Supplement: Supplementary file 2 — pr2c00823_si_002.zip [file pr2c00823_si_002.zip]

Archive with 19 entries (16 files):
- Data PSMsite level/
- Data PSMsite level/Data PD pipeline/
- Data PSMsite level/Data PD pipeline/PD_PXD000138.csv
- Data PSMsite level/Data PD pipeline/PD_PXD000612.csv
- Data PSMsite level/Data PD pipeline/PD_PXD007058.csv
- Data PSMsite level/Data PD pipeline/PD_PXD008355.csv
- Data PSMsite level/Data TPP pipeline/
- Data PSMsite level/Data TPP pipeline/PXD000138.csv
- Data PSMsite level/Data TPP pipeline/PXD000612.csv
- Data PSMsite level/Data TPP pipeline/PXD000923.csv
- Data PSMsite level/Data TPP pipeline/PXD002222.csv
- Data PSMsite level/Data TPP pipeline/PXD002756.csv
- Data PSMsite level/Data TPP pipeline/PXD004705.csv
- Data PSMsite level/Data TPP pipeline/PXD004939.csv
- Data PSMsite level/Data TPP pipeline/PXD005241.csv
- Data PSMsite level/Data TPP pipeline/PXD007058.csv
- Data PSMsite level/Data TPP pipeline/PXD008355.csv
- Data PSMsite level/Data TPP pipeline/PXD012764.csv
- Data PSMsite level/Data TPP pipeline/PXD019291.csv
