# Supplementary material for: Assessing Multiple Evidence Streams to Decide on Confidence for Identification of Post-Translational Modifications, within and Across Data Sets
Source: J Proteome Res. 2023 Apr 26;22(6):1828–42. doi: 10.1021/acs.jproteome.2c00823 (PMC10243108; doi:10.1021/acs.jproteome.2c00823)
Supplement: Supplementary file 2 — pr2c00823_si_002.zip [file pr2c00823_si_002.zip › Data PSMsite level/Data PD pipeline/PD_PXD000138.csv]

	All_PTM_positions	All_PTM_protein_positions	All_PTM_scores	All_PTMs	All_Proteins	All_USI	FDR	Mass shift	PTM_info	Peptide	Peptide_mod	Protein	Qvalue	Score	Source	Spectrum	USI	index	PTM	PTM_score	PTM_positions	PTM_Protein_Positions	Spectrum_matches	Incorrect count	notes	PTM_final_prob
0	9	0	1.0	Phosphorylation	B4	mzspec:PXD000612:16:scan:7734:ISQDADLEY[Phosphorylation]WTKPK/3	0.0	80	Y9(Phospho): 100;Y9(Phospho)	ISQDADLEYWTKPK	ISQDADLEY[Phosphorylation]WTKPK	B4	0.0	0.9999999999999064	16.raw	16.7734.7734.3	mzspec:PXD000612:16:scan:7734:ISQDADLEY[Phosphorylation]WTKPK/3	15997	Phosphorylation	1.0	9	0	1	0.0		0.9999999999999064
1	9	0	1.0	Phosphorylation	B4	mzspec:PXD000612:16:scan:9145:ISQDADLFY[Phosphorylation]WTKPK/3	0.0	80	Y9(Phospho): 100;Y9(Phospho)	ISQDADLFYWTKPK	ISQDADLFY[Phosphorylation]WTKPK	B4	0.0	0.9999999999998506	16.raw	16.9145.9145.3	mzspec:PXD000612:16:scan:9145:ISQDADLFY[Phosphorylation]WTKPK/3	16260	Phosphorylation	1.0	9	0	1	0.0		0.9999999999998506
2	5	0	1.0	Phosphorylation	A11	mzspec:PXD000612:11:scan:7205:LLSDY[Phosphorylation]HEEFPTLK/2	0.0	80	Y5(Phospho): 100;Y5(Phospho)	LLSDYHEEFPTLK	LLSDY[Phosphorylation]HEEFPTLK	A11	0.0	0.9999999999993464	11.raw	11.7205.7205.2	mzspec:PXD000612:11:scan:7205:LLSDY[Phosphorylation]HEEFPTLK/2	19352	Phosphorylation	1.0	5	0	1	0.0		0.9999999999993464
3	9	0	1.0	Phosphorylation	B4	mzspec:PXD000612:16:scan:7704:ISQDADLEY[Phosphorylation]WTKPK/3	0.0	80	Y9(Phospho): 100;Y9(Phospho)	ISQDADLEYWTKPK	ISQDADLEY[Phosphorylation]WTKPK	B4	0.0	0.9999999999991898	16.raw	16.7704.7704.3	mzspec:PXD000612:16:scan:7704:ISQDADLEY[Phosphorylation]WTKPK/3	15996	Phosphorylation	1.0	9	0	1	0.0		0.9999999999991898
4	7	0	1.0	Phosphorylation	B3	mzspec:PXD000612:15:scan:4048:LMTGDQY[Phosphorylation]EAHAGAK/3	0.0	80	Y7(Phospho): 100;Q6(Deamidated); Y7(Phospho)	LMTGDQYEAHAGAK	LMTGDQY[Phosphorylation]EAHAGAK	B3	0.0	0.9999999999990524	15.raw	15.4048.4048.3	mzspec:PXD000612:15:scan:4048:LMTGDQY[Phosphorylation]EAHAGAK/3	27600	Phosphorylation	1.0	7	0	1	0.0		0.9999999999990524
5	9	0	1.0	Phosphorylation	B4	mzspec:PXD000612:16:scan:8873:ISQDADLLY[Phosphorylation]WTKPK/3	0.0	80	Y9(Phospho): 100;Y9(Phospho)	ISQDADLLYWTKPK	ISQDADLLY[Phosphorylation]WTKPK	B4	0.0	0.9999999999990292	16.raw	16.8873.8873.3	mzspec:PXD000612:16:scan:8873:ISQDADLLY[Phosphorylation]WTKPK/3	17733	Phosphorylation	1.0	9	0	0	0.0		0.9999999999990292
6	9	0	1.0	Phosphorylation	B4	mzspec:PXD000612:16:scan:8873:ISQDADLIY[Phosphorylation]WTKPK/3	0.0	80	Y9(Phospho): 100;Y9(Phospho)	ISQDADLIYWTKPK	ISQDADLIY[Phosphorylation]WTKPK	B4	0.0	0.9999999999990292	16.raw	16.8873.8873.3	mzspec:PXD000612:16:scan:8873:ISQDADLIY[Phosphorylation]WTKPK/3	16998	Phosphorylation	1.0	9	0	0	0.0		0.9999999999990292
7	9	0	1.0	Phosphorylation	B4	mzspec:PXD000612:16:scan:7717:ISQDADLLY[Phosphorylation]ITKPK/3	0.0	80	Y9(Phospho): 100;Y9(Phospho)	ISQDADLLYITKPK	ISQDADLLY[Phosphorylation]ITKPK	B4	0.0	0.999999999998687	16.raw	16.7717.7717.3	mzspec:PXD000612:16:scan:7717:ISQDADLLY[Phosphorylation]ITKPK/3	17631	Phosphorylation	1.0	9	0	0	0.0		0.999999999998687
8	9	0	1.0	Phosphorylation	B4	mzspec:PXD000612:16:scan:7717:ISQDADLIY[Phosphorylation]ITKPK/3	0.0	80	Y9(Phospho): 100;Y9(Phospho)	ISQDADLIYITKPK	ISQDADLIY[Phosphorylation]ITKPK	B4	0.0	0.999999999998687	16.raw	16.7717.7717.3	mzspec:PXD000612:16:scan:7717:ISQDADLIY[Phosphorylation]ITKPK/3	16889	Phosphorylation	1.0	9	0	0	0.0		0.999999999998687
9	9	0	1.0	Phosphorylation	B4	mzspec:PXD000612:16:scan:7717:ISQDADLLY[Phosphorylation]LTKPK/3	0.0	80	Y9(Phospho): 100;Y9(Phospho)	ISQDADLLYLTKPK	ISQDADLLY[Phosphorylation]LTKPK	B4	0.0	0.999999999998687	16.raw	16.7717.7717.3	mzspec:PXD000612:16:scan:7717:ISQDADLLY[Phosphorylation]LTKPK/3	17673	Phosphorylation	1.0	9	0	0	0.0		0.999999999998687
10	9	0	1.0	Phosphorylation	B4	mzspec:PXD000612:16:scan:7717:ISQDADLIY[Phosphorylation]LTKPK/3	0.0	80	Y9(Phospho): 100;Y9(Phospho)	ISQDADLIYLTKPK	ISQDADLIY[Phosphorylation]LTKPK	B4	0.0	0.999999999998687	16.raw	16.7717.7717.3	mzspec:PXD000612:16:scan:7717:ISQDADLIY[Phosphorylation]LTKPK/3	16930	Phosphorylation	1.0	9	0	0	0.0		0.999999999998687
11	9	0	1.0	Phosphorylation	B4	mzspec:PXD000612:16:scan:3875:ISQDADLHY[Phosphorylation]NTKPK/2	0.0	80	Y9(Phospho): 100;Y9(Phospho); N10(Deamidated)	ISQDADLHYNTKPK	ISQDADLHY[Phosphorylation]NTKPK	B4	0.0	0.9999999999984759	16.raw	16.3875.3875.2	mzspec:PXD000612:16:scan:3875:ISQDADLHY[Phosphorylation]NTKPK/2	16611	Phosphorylation	1.0	9	0	0	0.0		0.9999999999984759
12	9	0	1.0	Phosphorylation	B4	mzspec:PXD000612:16:scan:8357:ISQDADLWY[Phosphorylation]LTKPK/3	0.0	80	Y9(Phospho): 100;Y9(Phospho)	ISQDADLWYLTKPK	ISQDADLWY[Phosphorylation]LTKPK	B4	0.0	0.999999999997522	16.raw	16.8357.8357.3	mzspec:PXD000612:16:scan:8357:ISQDADLWY[Phosphorylation]LTKPK/3	18876	Phosphorylation	1.0	9	0	1	0.0		0.999999999997522
13	9	0	1.0	Phosphorylation	B4	mzspec:PXD000612:16:scan:8357:ISQDADLWY[Phosphorylation]ITKPK/3	0.0	80	Y9(Phospho): 100;Y9(Phospho)	ISQDADLWYITKPK	ISQDADLWY[Phosphorylation]ITKPK	B4	0.0	0.999999999997522	16.raw	16.8357.8357.3	mzspec:PXD000612:16:scan:8357:ISQDADLWY[Phosphorylation]ITKPK/3	18829	Phosphorylation	1.0	9	0	1	0.0		0.999999999997522
14	7	0	1.0	Phosphorylation	B3	mzspec:PXD000612:15:scan:5905:LMTGDEY[Phosphorylation]FAHAGAK/3	0.0	80	Y7(Phospho): 100;Y7(Phospho)	LMTGDEYFAHAGAK	LMTGDEY[Phosphorylation]FAHAGAK	B3	0.0	0.9999999999974448	15.raw	15.5905.5905.3	mzspec:PXD000612:15:scan:5905:LMTGDEY[Phosphorylation]FAHAGAK/3	24402	Phosphorylation	1.0	7	0	1	0.0		0.9999999999974448
15	9	0	1.0	Phosphorylation	B4	mzspec:PXD000612:16:scan:7675:ISQDADLQY[Phosphorylation]WTKPK/3	0.0	80	Y9(Phospho): 100;Q8(Deamidated); Y9(Phospho)	ISQDADLQYWTKPK	ISQDADLQY[Phosphorylation]WTKPK	B4	0.0	0.999999999994822	16.raw	16.7675.7675.3	mzspec:PXD000612:16:scan:7675:ISQDADLQY[Phosphorylation]WTKPK/3	18153	Phosphorylation	1.0	9	0	1	0.0		0.999999999994822
16	9	0	1.0	Phosphorylation	B4	mzspec:PXD000612:16:scan:7745:ISQDADLLY[Phosphorylation]ITKPK/3	0.0	80	Y9(Phospho): 100;Y9(Phospho)	ISQDADLLYITKPK	ISQDADLLY[Phosphorylation]ITKPK	B4	0.0	0.999999999994225	16.raw	16.7745.7745.3	mzspec:PXD000612:16:scan:7745:ISQDADLLY[Phosphorylation]ITKPK/3	17629	Phosphorylation	1.0	9	0	0	0.0		0.999999999994225
17	9	0	1.0	Phosphorylation	B4	mzspec:PXD000612:16:scan:7745:ISQDADLLY[Phosphorylation]LTKPK/3	0.0	80	Y9(Phospho): 100;Y9(Phospho)	ISQDADLLYLTKPK	ISQDADLLY[Phosphorylation]LTKPK	B4	0.0	0.999999999994225	16.raw	16.7745.7745.3	mzspec:PXD000612:16:scan:7745:ISQDADLLY[Phosphorylation]LTKPK/3	17671	Phosphorylation	1.0	9	0	0	0.0		0.999999999994225
18	9	0	1.0	Phosphorylation	B4	mzspec:PXD000612:16:scan:7745:ISQDADLIY[Phosphorylation]ITKPK/3	0.0	80	Y9(Phospho): 100;Y9(Phospho)	ISQDADLIYITKPK	ISQDADLIY[Phosphorylation]ITKPK	B4	0.0	0.999999999994225	16.raw	16.7745.7745.3	mzspec:PXD000612:16:scan:7745:ISQDADLIY[Phosphorylation]ITKPK/3	16887	Phosphorylation	1.0	9	0	0	0.0		0.999999999994225
19	9	0	1.0	Phosphorylation	B4	mzspec:PXD000612:16:scan:7745:ISQDADLIY[Phosphorylation]LTKPK/3	0.0	80	Y9(Phospho): 100;Y9(Phospho)	ISQDADLIYLTKPK	ISQDADLIY[Phosphorylation]LTKPK	B4	0.0	0.999999999994225	16.raw	16.7745.7745.3	mzspec:PXD000612:16:scan:7745:ISQDADLIY[Phosphorylation]LTKPK/3	16928	Phosphorylation	1.0	9	0	0	0.0		0.999999999994225
20	7	0	1.0	Phosphorylation	B3	mzspec:PXD000612:15:scan:6402:LMTGDEY[Phosphorylation]WAHAGAK/3	0.0	80	Y7(Phospho): 100;Y7(Phospho)	LMTGDEYWAHAGAK	LMTGDEY[Phosphorylation]WAHAGAK	B3	0.0	0.9999999999939001	15.raw	15.6402.6402.3	mzspec:PXD000612:15:scan:6402:LMTGDEY[Phosphorylation]WAHAGAK/3	24486	Phosphorylation	1.0	7	0	1	0.0		0.9999999999939001
21	6	0	1.0	Phosphorylation	A12	mzspec:PXD000612:12:scan:8639:AVLSEY[Phosphorylation]WQLSEGK/2	0.0	80	Y6(Phospho): 100;Y6(Phospho)	AVLSEYWQLSEGK	AVLSEY[Phosphorylation]WQLSEGK	A12	0.0	0.9999999999938408	12.raw	12.8639.8639.2	mzspec:PXD000612:12:scan:8639:AVLSEY[Phosphorylation]WQLSEGK/2	4436	Phosphorylation	1.0	6	0	1	0.0		0.9999999999938408
22	9	0	1.0	Phosphorylation	B4	mzspec:PXD000612:16:scan:8646:ISQDADLWY[Phosphorylation]LTKPK/3	0.0	80	Y9(Phospho): 100;Y9(Phospho)	ISQDADLWYLTKPK	ISQDADLWY[Phosphorylation]LTKPK	B4	0.0	0.9999999999933892	16.raw	16.8646.8646.3	mzspec:PXD000612:16:scan:8646:ISQDADLWY[Phosphorylation]LTKPK/3	18875	Phosphorylation	1.0	9	0	1	0.0		0.9999999999933892
23	9	0	1.0	Phosphorylation	B4	mzspec:PXD000612:16:scan:8646:ISQDADLWY[Phosphorylation]ITKPK/3	0.0	80	Y9(Phospho): 100;Y9(Phospho)	ISQDADLWYITKPK	ISQDADLWY[Phosphorylation]ITKPK	B4	0.0	0.9999999999933892	16.raw	16.8646.8646.3	mzspec:PXD000612:16:scan:8646:ISQDADLWY[Phosphorylation]ITKPK/3	18828	Phosphorylation	1.0	9	0	1	0.0		0.9999999999933892
24	7	0	1.0	Phosphorylation	B3	mzspec:PXD000612:15:scan:6147:LMTGDWY[Phosphorylation]EAHAGAK/3	0.0	80	Y7(Phospho): 100;Y7(Phospho)	LMTGDWYEAHAGAK	LMTGDWY[Phosphorylation]EAHAGAK	B3	0.0	0.999999999993338	15.raw	15.6147.6147.3	mzspec:PXD000612:15:scan:6147:LMTGDWY[Phosphorylation]EAHAGAK/3	28809	Phosphorylation	1.0	7	0	1	0.0		0.999999999993338
25	13	0	1.0	Phosphorylation	B2	mzspec:PXD000612:14:scan:6623:ATPGNLGSSVLDY[Phosphorylation]K/2	0.0	80	Y13(Phospho): 100;Y13(Phospho)	ATPGNLGSSVLDYK	ATPGNLGSSVLDY[Phosphorylation]K	B2	0.0	0.999999999993125	14.raw	14.6623.6623.2	mzspec:PXD000612:14:scan:6623:ATPGNLGSSVLDY[Phosphorylation]K/2	2867	Phosphorylation	1.0	13	0	1	0.0		0.999999999993125
26	5	0	1.0	Phosphorylation	A11	mzspec:PXD000612:11:scan:7176:LLSNY[Phosphorylation]HEEFPTLK/2	0.0	80	Y5(Phospho): 100;N4(Deamidated); Y5(Phospho)	LLSNYHEEFPTLK	LLSNY[Phosphorylation]HEEFPTLK	A11	0.0	0.9999999999930541	11.raw	11.7176.7176.2	mzspec:PXD000612:11:scan:7176:LLSNY[Phosphorylation]HEEFPTLK/2	22166	Phosphorylation	1.0	5	0	1	0.0		0.9999999999930541
27	9	0	1.0	Phosphorylation	B4	mzspec:PXD000612:16:scan:8083:ISQDADLLY[Phosphorylation]ITKPK/3	0.0	80	Y9(Phospho): 100;Y9(Phospho)	ISQDADLLYITKPK	ISQDADLLY[Phosphorylation]ITKPK	B4	0.0	0.9999999999927421	16.raw	16.8083.8083.3	mzspec:PXD000612:16:scan:8083:ISQDADLLY[Phosphorylation]ITKPK/3	17628	Phosphorylation	1.0	9	0	0	0.0		0.9999999999927421
28	9	0	1.0	Phosphorylation	B4	mzspec:PXD000612:16:scan:8083:ISQDADLIY[Phosphorylation]ITKPK/3	0.0	80	Y9(Phospho): 100;Y9(Phospho)	ISQDADLIYITKPK	ISQDADLIY[Phosphorylation]ITKPK	B4	0.0	0.9999999999927421	16.raw	16.8083.8083.3	mzspec:PXD000612:16:scan:8083:ISQDADLIY[Phosphorylation]ITKPK/3	16886	Phosphorylation	1.0	9	0	0	0.0		0.9999999999927421
29	9	0	1.0	Phosphorylation	B4	mzspec:PXD000612:16:scan:8083:ISQDADLLY[Phosphorylation]LTKPK/3	0.0	80	Y9(Phospho): 100;Y9(Phospho)	ISQDADLLYLTKPK	ISQDADLLY[Phosphorylation]LTKPK	B4	0.0	0.9999999999927421	16.raw	16.8083.8083.3	mzspec:PXD000612:16:scan:8083:ISQDADLLY[Phosphorylation]LTKPK/3	17670	Phosphorylation	1.0	9	0	0	0.0		0.9999999999927421
30	9	0	1.0	Phosphorylation	B4	mzspec:PXD000612:16:scan:8083:ISQDADLIY[Phosphorylation]LTKPK/3	0.0	80	Y9(Phospho): 100;Y9(Phospho)	ISQDADLIYLTKPK	ISQDADLIY[Phosphorylation]LTKPK	B4	0.0	0.9999999999927421	16.raw	16.8083.8083.3	mzspec:PXD000612:16:scan:8083:ISQDADLIY[Phosphorylation]LTKPK/3	16927	Phosphorylation	1.0	9	0	0	0.0		0.9999999999927421
31	9	0	1.0	Phosphorylation	B6	mzspec:PXD000612:18:scan:6837:DGQDAIAHY[Phosphorylation]WEKESK/2	0.0	80	Y9(Phospho): 100;Y9(Phospho)	DGQDAIAHYWEKESK	DGQDAIAHY[Phosphorylation]WEKESK	B6	0.0	0.99999999999266	18.raw	18.6837.6837.2	mzspec:PXD000612:18:scan:6837:DGQDAIAHY[Phosphorylation]WEKESK/2	11974	Phosphorylation	1.0	9	0	1	0.0		0.99999999999266
32	9	0	1.0	Phosphorylation	B4	mzspec:PXD000612:16:scan:8843:ISQDADLLY[Phosphorylation]WTKPK/3	0.0	80	Y9(Phospho): 100;Y9(Phospho)	ISQDADLLYWTKPK	ISQDADLLY[Phosphorylation]WTKPK	B4	0.0	0.999999999991803	16.raw	16.8843.8843.3	mzspec:PXD000612:16:scan:8843:ISQDADLLY[Phosphorylation]WTKPK/3	17730	Phosphorylation	1.0	9	0	1	0.0		0.999999999991803
33	9	0	1.0	Phosphorylation	B4	mzspec:PXD000612:16:scan:8843:ISQDADLIY[Phosphorylation]WTKPK/3	0.0	80	Y9(Phospho): 100;Y9(Phospho)	ISQDADLIYWTKPK	ISQDADLIY[Phosphorylation]WTKPK	B4	0.0	0.999999999991803	16.raw	16.8843.8843.3	mzspec:PXD000612:16:scan:8843:ISQDADLIY[Phosphorylation]WTKPK/3	16995	Phosphorylation	1.0	9	0	1	0.0		0.999999999991803
34	13	0	1.0	Phosphorylation	B2	mzspec:PXD000612:14:scan:6697:ATPGNLGSSVLEY[Phosphorylation]K/2	0.0	80	Y13(Phospho): 100;Y13(Phospho)	ATPGNLGSSVLEYK	ATPGNLGSSVLEY[Phosphorylation]K	B2	0.0	0.99999999999158	14.raw	14.6697.6697.2	mzspec:PXD000612:14:scan:6697:ATPGNLGSSVLEY[Phosphorylation]K/2	2890	Phosphorylation	1.0	13	0	0	0.0		0.99999999999158
35	9	0	1.0	Phosphorylation	B4	mzspec:PXD000612:16:scan:8676:ISQDADLWY[Phosphorylation]LTKPK/3	0.0	80	Y9(Phospho): 100;Y9(Phospho)	ISQDADLWYLTKPK	ISQDADLWY[Phosphorylation]LTKPK	B4	0.0	0.9999999999910121	16.raw	16.8676.8676.3	mzspec:PXD000612:16:scan:8676:ISQDADLWY[Phosphorylation]LTKPK/3	18872	Phosphorylation	1.0	9	0	0	0.0		0.9999999999910121
36	9	0	1.0	Phosphorylation	B4	mzspec:PXD000612:16:scan:8676:ISQDADLWY[Phosphorylation]ITKPK/3	0.0	80	Y9(Phospho): 100;Y9(Phospho)	ISQDADLWYITKPK	ISQDADLWY[Phosphorylation]ITKPK	B4	0.0	0.9999999999910121	16.raw	16.8676.8676.3	mzspec:PXD000612:16:scan:8676:ISQDADLWY[Phosphorylation]ITKPK/3	18825	Phosphorylation	1.0	9	0	0	0.0		0.9999999999910121
37	6	0	1.0	Phosphorylation	A12	mzspec:PXD000612:12:scan:8608:AVLSQY[Phosphorylation]WQLSEGK/2	0.0	80	Y6(Phospho): 100;Q5(Deamidated); Y6(Phospho)	AVLSQYWQLSEGK	AVLSQY[Phosphorylation]WQLSEGK	A12	0.0	0.999999999990838	12.raw	12.8608.8608.2	mzspec:PXD000612:12:scan:8608:AVLSQY[Phosphorylation]WQLSEGK/2	8744	Phosphorylation	1.0	6	0	1	0.0		0.999999999990838
38	9	0	1.0	Phosphorylation	B4	mzspec:PXD000612:16:scan:8904:ISQDADLLY[Phosphorylation]WTKPK/3	0.0	80	Y9(Phospho): 100;Y9(Phospho)	ISQDADLLYWTKPK	ISQDADLLY[Phosphorylation]WTKPK	B4	0.0	0.999999999990372	16.raw	16.8904.8904.3	mzspec:PXD000612:16:scan:8904:ISQDADLLY[Phosphorylation]WTKPK/3	17729	Phosphorylation	1.0	9	0	1	0.0		0.999999999990372
39	9	0	1.0	Phosphorylation	B4	mzspec:PXD000612:16:scan:8904:ISQDADLIY[Phosphorylation]WTKPK/3	0.0	80	Y9(Phospho): 100;Y9(Phospho)	ISQDADLIYWTKPK	ISQDADLIY[Phosphorylation]WTKPK	B4	0.0	0.999999999990372	16.raw	16.8904.8904.3	mzspec:PXD000612:16:scan:8904:ISQDADLIY[Phosphorylation]WTKPK/3	16994	Phosphorylation	1.0	9	0	1	0.0		0.999999999990372
40	13	0	1.0	Phosphorylation	B2	mzspec:PXD000612:14:scan:6683:ATPGNLGSSVLNY[Phosphorylation]K/2	0.0	80	Y13(Phospho): 100;N12(Deamidated); Y13(Phospho)	ATPGNLGSSVLNYK	ATPGNLGSSVLNY[Phosphorylation]K	B2	0.0	0.999999999990361	14.raw	14.6683.6683.2	mzspec:PXD000612:14:scan:6683:ATPGNLGSSVLNY[Phosphorylation]K/2	3227	Phosphorylation	1.0	13	0	0	0.0		0.999999999990361
41	7	0	1.0	Phosphorylation	B3	mzspec:PXD000612:15:scan:5923:LMTGDEY[Phosphorylation]FAHAGAK/2	0.0	80	Y7(Phospho): 100;Y7(Phospho)	LMTGDEYFAHAGAK	LMTGDEY[Phosphorylation]FAHAGAK	B3	0.0	0.9999999999902479	15.raw	15.5923.5923.2	mzspec:PXD000612:15:scan:5923:LMTGDEY[Phosphorylation]FAHAGAK/2	24401	Phosphorylation	1.0	7	0	1	0.0		0.9999999999902479
42	13	0	1.0	Phosphorylation	B2	mzspec:PXD000612:14:scan:6811:ATPGNLGSSVLDY[Phosphorylation]K/2	0.0	80	Y13(Phospho): 100;Y13(Phospho)	ATPGNLGSSVLDYK	ATPGNLGSSVLDY[Phosphorylation]K	B2	0.0	0.999999999990015	14.raw	14.6811.6811.2	mzspec:PXD000612:14:scan:6811:ATPGNLGSSVLDY[Phosphorylation]K/2	2866	Phosphorylation	1.0	13	0	1	0.0		0.999999999990015
43	7	0	1.0	Phosphorylation	B3	mzspec:PXD000612:15:scan:5173:LMTGDLY[Phosphorylation]EAHAGAK/3	0.0	80	Y7(Phospho): 100;Y7(Phospho)	LMTGDLYEAHAGAK	LMTGDLY[Phosphorylation]EAHAGAK	B3	0.0	0.99999999998829	15.raw	15.5173.5173.3	mzspec:PXD000612:15:scan:5173:LMTGDLY[Phosphorylation]EAHAGAK/3	26323	Phosphorylation	1.0	7	0	1	0.0		0.99999999998829
44	9	0	1.0	Phosphorylation	B4	mzspec:PXD000612:16:scan:8773:ISQDADLIY[Phosphorylation]WTKPK/3	0.0	80	Y9(Phospho): 100;Y9(Phospho)	ISQDADLIYWTKPK	ISQDADLIY[Phosphorylation]WTKPK	B4	0.0	0.9999999999863001	16.raw	16.8773.8773.3	mzspec:PXD000612:16:scan:8773:ISQDADLIY[Phosphorylation]WTKPK/3	16992	Phosphorylation	1.0	9	0	0	0.0		0.9999999999863001
45	9	0	1.0	Phosphorylation	B4	mzspec:PXD000612:16:scan:8773:ISQDADLLY[Phosphorylation]WTKPK/3	0.0	80	Y9(Phospho): 100;Y9(Phospho)	ISQDADLLYWTKPK	ISQDADLLY[Phosphorylation]WTKPK	B4	0.0	0.9999999999863001	16.raw	16.8773.8773.3	mzspec:PXD000612:16:scan:8773:ISQDADLLY[Phosphorylation]WTKPK/3	17727	Phosphorylation	1.0	9	0	0	0.0		0.9999999999863001
46	9	0	1.0	Phosphorylation	B4	mzspec:PXD000612:16:scan:7004:ISQDADLWY[Phosphorylation]ETKPK/3	0.0	80	Y9(Phospho): 100;Y9(Phospho)	ISQDADLWYETKPK	ISQDADLWY[Phosphorylation]ETKPK	B4	0.0	0.9999999999850899	16.raw	16.7004.7004.3	mzspec:PXD000612:16:scan:7004:ISQDADLWY[Phosphorylation]ETKPK/3	18764	Phosphorylation	1.0	9	0	1	0.0		0.9999999999850899
47	9	0	1.0	Phosphorylation	B4	mzspec:PXD000612:16:scan:7549:ISQDADLVY[Phosphorylation]FTKPK/3	0.0	80	Y9(Phospho): 100;Y9(Phospho)	ISQDADLVYFTKPK	ISQDADLVY[Phosphorylation]FTKPK	B4	0.0	0.99999999998499	16.raw	16.7549.7549.3	mzspec:PXD000612:16:scan:7549:ISQDADLVY[Phosphorylation]FTKPK/3	18570	Phosphorylation	1.0	9	0	1	0.0		0.99999999998499
48	13	0	1.0	Phosphorylation	B2	mzspec:PXD000612:14:scan:6743:ATPGNLGSSVLDY[Phosphorylation]K/2	0.0	80	Y13(Phospho): 100;Y13(Phospho)	ATPGNLGSSVLDYK	ATPGNLGSSVLDY[Phosphorylation]K	B2	0.0	0.9999999999846401	14.raw	14.6743.6743.2	mzspec:PXD000612:14:scan:6743:ATPGNLGSSVLDY[Phosphorylation]K/2	2864	Phosphorylation	1.0	13	0	1	0.0		0.9999999999846401
49	7	0	1.0	Phosphorylation	B3	mzspec:PXD000612:15:scan:5241:LMTGDNY[Phosphorylation]LAHAGAK/2	0.0	80	Y7(Phospho): 100;N6(Deamidated); Y7(Phospho)	LMTGDNYLAHAGAK	LMTGDNY[Phosphorylation]LAHAGAK	B3	0.0	0.99999999998394	15.raw	15.5241.5241.2	mzspec:PXD000612:15:scan:5241:LMTGDNY[Phosphorylation]LAHAGAK/2	27092	Phosphorylation	1.0	7	0	1	0.0		0.99999999998394
50	7	0	1.0	Phosphorylation	B3	mzspec:PXD000612:15:scan:5241:LMTGDNY[Phosphorylation]IAHAGAK/2	0.0	80	Y7(Phospho): 100;N6(Deamidated); Y7(Phospho)	LMTGDNYIAHAGAK	LMTGDNY[Phosphorylation]IAHAGAK	B3	0.0	0.99999999998394	15.raw	15.5241.5241.2	mzspec:PXD000612:15:scan:5241:LMTGDNY[Phosphorylation]IAHAGAK/2	27066	Phosphorylation	1.0	7	0	1	0.0		0.99999999998394
51	7	0	1.0	Phosphorylation	B3	mzspec:PXD000612:15:scan:4976:LMTGDQS[Phosphorylation]IAHAGAK/3	0.0	80	S7(Phospho): 100;Q6(Deamidated); S7(Phospho)	LMTGDQSIAHAGAK	LMTGDQS[Phosphorylation]IAHAGAK	B3	0.0	0.99999999998328	15.raw	15.4976.4976.3	mzspec:PXD000612:15:scan:4976:LMTGDQS[Phosphorylation]IAHAGAK/3	27454	Phosphorylation	1.0	7	0	0	0.0		0.99999999998328
52	7	0	1.0	Phosphorylation	B3	mzspec:PXD000612:15:scan:4976:LMTGDQS[Phosphorylation]LAHAGAK/3	0.0	80	S7(Phospho): 100;Q6(Deamidated); S7(Phospho)	LMTGDQSLAHAGAK	LMTGDQS[Phosphorylation]LAHAGAK	B3	0.0	0.99999999998328	15.raw	15.4976.4976.3	mzspec:PXD000612:15:scan:4976:LMTGDQS[Phosphorylation]LAHAGAK/3	27464	Phosphorylation	1.0	7	0	0	0.0		0.99999999998328
53	7	0	1.0	Phosphorylation	B3	mzspec:PXD000612:15:scan:5586:LMTGDNY[Phosphorylation]LAHAGAK/2	0.0	80	Y7(Phospho): 100;N6(Deamidated); Y7(Phospho)	LMTGDNYLAHAGAK	LMTGDNY[Phosphorylation]LAHAGAK	B3	0.0	0.9999999999832	15.raw	15.5586.5586.2	mzspec:PXD000612:15:scan:5586:LMTGDNY[Phosphorylation]LAHAGAK/2	27091	Phosphorylation	1.0	7	0	0	0.0		0.9999999999832
54	7	0	1.0	Phosphorylation	B3	mzspec:PXD000612:15:scan:5586:LMTGDNY[Phosphorylation]IAHAGAK/2	0.0	80	Y7(Phospho): 100;N6(Deamidated); Y7(Phospho)	LMTGDNYIAHAGAK	LMTGDNY[Phosphorylation]IAHAGAK	B3	0.0	0.9999999999832	15.raw	15.5586.5586.2	mzspec:PXD000612:15:scan:5586:LMTGDNY[Phosphorylation]IAHAGAK/2	27065	Phosphorylation	1.0	7	0	0	0.0		0.9999999999832
55	7	0	1.0	Phosphorylation	B3	mzspec:PXD000612:15:scan:5527:LMTGDEY[Phosphorylation]IAHAGAK/2	0.0	80	Y7(Phospho): 100;Y7(Phospho)	LMTGDEYIAHAGAK	LMTGDEY[Phosphorylation]IAHAGAK	B3	0.0	0.9999999999827	15.raw	15.5527.5527.2	mzspec:PXD000612:15:scan:5527:LMTGDEY[Phosphorylation]IAHAGAK/2	24413	Phosphorylation	1.0	7	0	1	0.0		0.9999999999827
56	7	0	1.0	Phosphorylation	B3	mzspec:PXD000612:15:scan:5527:LMTGDEY[Phosphorylation]LAHAGAK/2	0.0	80	Y7(Phospho): 100;Y7(Phospho)	LMTGDEYLAHAGAK	LMTGDEY[Phosphorylation]LAHAGAK	B3	0.0	0.9999999999827	15.raw	15.5527.5527.2	mzspec:PXD000612:15:scan:5527:LMTGDEY[Phosphorylation]LAHAGAK/2	24433	Phosphorylation	1.0	7	0	1	0.0		0.9999999999827
57	6	0	1.0	Phosphorylation	A12	mzspec:PXD000612:12:scan:7606:AVLSIS[Phosphorylation]EQLSEGK/2	0.0	80	S6(Phospho): 100;S6(Phospho)	AVLSISEQLSEGK	AVLSIS[Phosphorylation]EQLSEGK	A12	0.0	0.99999999998237	12.raw	12.7606.7606.2	mzspec:PXD000612:12:scan:7606:AVLSIS[Phosphorylation]EQLSEGK/2	5396	Phosphorylation	1.0	6	0	0	0.0		0.99999999998237
58	13	0	1.0	Phosphorylation	B2	mzspec:PXD000612:14:scan:6713:ATPGNLGSSVLDY[Phosphorylation]K/2	0.0	80	Y13(Phospho): 100;Y13(Phospho)	ATPGNLGSSVLDYK	ATPGNLGSSVLDY[Phosphorylation]K	B2	0.0	0.99999999998235	14.raw	14.6713.6713.2	mzspec:PXD000612:14:scan:6713:ATPGNLGSSVLDY[Phosphorylation]K/2	2863	Phosphorylation	1.0	13	0	1	0.0		0.99999999998235
59	9	0	1.0	Phosphorylation	B4	mzspec:PXD000612:16:scan:7775:ISQDADLLY[Phosphorylation]ITKPK/3	0.0	80	Y9(Phospho): 100;Y9(Phospho)	ISQDADLLYITKPK	ISQDADLLY[Phosphorylation]ITKPK	B4	0.0	0.9999999999811501	16.raw	16.7775.7775.3	mzspec:PXD000612:16:scan:7775:ISQDADLLY[Phosphorylation]ITKPK/3	17626	Phosphorylation	1.0	9	0	0	0.0		0.9999999999811501
60	9	0	1.0	Phosphorylation	B4	mzspec:PXD000612:16:scan:7775:ISQDADLIY[Phosphorylation]LTKPK/3	0.0	80	Y9(Phospho): 100;Y9(Phospho)	ISQDADLIYLTKPK	ISQDADLIY[Phosphorylation]LTKPK	B4	0.0	0.9999999999811501	16.raw	16.7775.7775.3	mzspec:PXD000612:16:scan:7775:ISQDADLIY[Phosphorylation]LTKPK/3	16925	Phosphorylation	1.0	9	0	0	0.0		0.9999999999811501
61	9	0	1.0	Phosphorylation	B4	mzspec:PXD000612:16:scan:7775:ISQDADLIY[Phosphorylation]ITKPK/3	0.0	80	Y9(Phospho): 100;Y9(Phospho)	ISQDADLIYITKPK	ISQDADLIY[Phosphorylation]ITKPK	B4	0.0	0.9999999999811501	16.raw	16.7775.7775.3	mzspec:PXD000612:16:scan:7775:ISQDADLIY[Phosphorylation]ITKPK/3	16884	Phosphorylation	1.0	9	0	0	0.0		0.9999999999811501
62	9	0	1.0	Phosphorylation	B4	mzspec:PXD000612:16:scan:7775:ISQDADLLY[Phosphorylation]LTKPK/3	0.0	80	Y9(Phospho): 100;Y9(Phospho)	ISQDADLLYLTKPK	ISQDADLLY[Phosphorylation]LTKPK	B4	0.0	0.9999999999811501	16.raw	16.7775.7775.3	mzspec:PXD000612:16:scan:7775:ISQDADLLY[Phosphorylation]LTKPK/3	17668	Phosphorylation	1.0	9	0	0	0.0		0.9999999999811501
63	7	0	1.0	Phosphorylation	B3	mzspec:PXD000612:15:scan:5881:LMTGDVY[Phosphorylation]IAHAGAK/2	0.0	80	Y7(Phospho): 100;Y7(Phospho)	LMTGDVYIAHAGAK	LMTGDVY[Phosphorylation]IAHAGAK	B3	0.0	0.9999999999800301	15.raw	15.5881.5881.2	mzspec:PXD000612:15:scan:5881:LMTGDVY[Phosphorylation]IAHAGAK/2	28435	Phosphorylation	1.0	7	0	1	0.0		0.9999999999800301
64	7	0	1.0	Phosphorylation	B3	mzspec:PXD000612:15:scan:5881:LMTGDVY[Phosphorylation]LAHAGAK/2	0.0	80	Y7(Phospho): 100;Y7(Phospho)	LMTGDVYLAHAGAK	LMTGDVY[Phosphorylation]LAHAGAK	B3	0.0	0.9999999999800301	15.raw	15.5881.5881.2	mzspec:PXD000612:15:scan:5881:LMTGDVY[Phosphorylation]LAHAGAK/2	28464	Phosphorylation	1.0	7	0	1	0.0		0.9999999999800301
65	7	0	1.0	Phosphorylation	B3	mzspec:PXD000612:15:scan:3346:LMTGDHY[Phosphorylation]DAHAGAK/2	0.0	80	Y7(Phospho): 100;Y7(Phospho)	LMTGDHYDAHAGAK	LMTGDHY[Phosphorylation]DAHAGAK	B3	0.0	0.99999999997986	15.raw	15.3346.3346.2	mzspec:PXD000612:15:scan:3346:LMTGDHY[Phosphorylation]DAHAGAK/2	24878	Phosphorylation	1.0	7	0	1	0.0		0.99999999997986
66	9	0	1.0	Phosphorylation	B6	mzspec:PXD000612:18:scan:2964:DGQDAIADT[Phosphorylation]HEKESK/2	0.0	80	T9(Phospho): 100;T9(Phospho)	DGQDAIADTHEKESK	DGQDAIADT[Phosphorylation]HEKESK	B6	0.0	0.9999999999797601	18.raw	18.2964.2964.2	mzspec:PXD000612:18:scan:2964:DGQDAIADT[Phosphorylation]HEKESK/2	11053	Phosphorylation	1.0	9	0	1	0.0		0.9999999999797601
67	13	0	1.0	Phosphorylation	B2	mzspec:PXD000612:14:scan:6653:ATPGNLGSSVLDY[Phosphorylation]K/2	0.0	80	Y13(Phospho): 100;Y13(Phospho)	ATPGNLGSSVLDYK	ATPGNLGSSVLDY[Phosphorylation]K	B2	0.0	0.99999999997946	14.raw	14.6653.6653.2	mzspec:PXD000612:14:scan:6653:ATPGNLGSSVLDY[Phosphorylation]K/2	2862	Phosphorylation	1.0	13	0	1	0.0		0.99999999997946
68	7	0	1.0	Phosphorylation	B3	mzspec:PXD000612:15:scan:3564:LMTGDNS[Phosphorylation]AAHAGAK/2	0.0	80	S7(Phospho): 100;N6(Deamidated); S7(Phospho)	LMTGDNSAAHAGAK	LMTGDNS[Phosphorylation]AAHAGAK	B3	0.0	0.99999999997945	15.raw	15.3564.3564.2	mzspec:PXD000612:15:scan:3564:LMTGDNS[Phosphorylation]AAHAGAK/2	26897	Phosphorylation	1.0	7	0	1	0.0		0.99999999997945
69	7	0	1.0	Phosphorylation	B3	mzspec:PXD000612:15:scan:5869:LMTGDFY[Phosphorylation]DAHAGAK/3	0.0	80	Y7(Phospho): 100;Y7(Phospho)	LMTGDFYDAHAGAK	LMTGDFY[Phosphorylation]DAHAGAK	B3	0.0	0.99999999997849	15.raw	15.5869.5869.3	mzspec:PXD000612:15:scan:5869:LMTGDFY[Phosphorylation]DAHAGAK/3	24626	Phosphorylation	1.0	7	0	1	0.0		0.99999999997849
70	7	0	1.0	Phosphorylation	B3	mzspec:PXD000612:15:scan:3661:LMTGDNS[Phosphorylation]PAHAGAK/2	0.0	80	S7(Phospho): 100;N6(Deamidated); S7(Phospho)	LMTGDNSPAHAGAK	LMTGDNS[Phosphorylation]PAHAGAK	B3	0.0	0.9999999999784301	15.raw	15.3661.3661.2	mzspec:PXD000612:15:scan:3661:LMTGDNS[Phosphorylation]PAHAGAK/2	26942	Phosphorylation	1.0	7	0	1	0.0		0.9999999999784301
71	7	0	1.0	Phosphorylation	B3	mzspec:PXD000612:15:scan:3541:LMTGDET[Phosphorylation]QAHAGAK/2	0.0	80	T7(Phospho): 100;T7(Phospho)	LMTGDETQAHAGAK	LMTGDET[Phosphorylation]QAHAGAK	B3	0.0	0.9999999999781801	15.raw	15.3541.3541.2	mzspec:PXD000612:15:scan:3541:LMTGDET[Phosphorylation]QAHAGAK/2	24374	Phosphorylation	1.0	7	0	1	0.0		0.9999999999781801
72	7	0	1.0	Phosphorylation	B3	mzspec:PXD000612:15:scan:6403:LMTGDDY[Phosphorylation]WAHAGAK/3	0.0	80	Y7(Phospho): 100;Y7(Phospho)	LMTGDDYWAHAGAK	LMTGDDY[Phosphorylation]WAHAGAK	B3	0.0	0.9999999999770899	15.raw	15.6403.6403.3	mzspec:PXD000612:15:scan:6403:LMTGDDY[Phosphorylation]WAHAGAK/3	24301	Phosphorylation	1.0	7	0	1	0.0		0.9999999999770899
73	7	0	1.0	Phosphorylation	B3	mzspec:PXD000612:15:scan:5848:LMTGDIY[Phosphorylation]VAHAGAK/3	0.0	80	Y7(Phospho): 100;Y7(Phospho)	LMTGDIYVAHAGAK	LMTGDIY[Phosphorylation]VAHAGAK	B3	0.0	0.9999999999766199	15.raw	15.5848.5848.3	mzspec:PXD000612:15:scan:5848:LMTGDIY[Phosphorylation]VAHAGAK/3	25628	Phosphorylation	1.0	7	0	0	0.0		0.9999999999766199
74	7	0	1.0	Phosphorylation	B3	mzspec:PXD000612:15:scan:5848:LMTGDLY[Phosphorylation]VAHAGAK/3	0.0	80	Y7(Phospho): 100;Y7(Phospho)	LMTGDLYVAHAGAK	LMTGDLY[Phosphorylation]VAHAGAK	B3	0.0	0.9999999999766199	15.raw	15.5848.5848.3	mzspec:PXD000612:15:scan:5848:LMTGDLY[Phosphorylation]VAHAGAK/3	26593	Phosphorylation	1.0	7	0	0	0.0		0.9999999999766199
75	9	0	1.0	Phosphorylation	B4	mzspec:PXD000612:16:scan:7710:ISQDADLWY[Phosphorylation]VTKPK/3	0.0	80	Y9(Phospho): 100;Y9(Phospho)	ISQDADLWYVTKPK	ISQDADLWY[Phosphorylation]VTKPK	B4	0.0	0.99999999997554	16.raw	16.7710.7710.3	mzspec:PXD000612:16:scan:7710:ISQDADLWY[Phosphorylation]VTKPK/3	18904	Phosphorylation	1.0	9	0	1	0.0		0.99999999997554
76	5	0	1.0	Phosphorylation	A11	mzspec:PXD000612:11:scan:7243:LLSHY[Phosphorylation]QEEFPTLK/2	0.0	80	Y5(Phospho): 100;Y5(Phospho); Q6(Deamidated)	LLSHYQEEFPTLK	LLSHY[Phosphorylation]QEEFPTLK	A11	0.0	0.99999999997476	11.raw	11.7243.7243.2	mzspec:PXD000612:11:scan:7243:LLSHY[Phosphorylation]QEEFPTLK/2	20327	Phosphorylation	1.0	5	0	1	0.0		0.99999999997476
77	7	0	1.0	Phosphorylation	B3	mzspec:PXD000612:15:scan:6375:LMTGDDY[Phosphorylation]WAHAGAK/3	0.0	80	Y7(Phospho): 100;Y7(Phospho)	LMTGDDYWAHAGAK	LMTGDDY[Phosphorylation]WAHAGAK	B3	0.0	0.9999999999734399	15.raw	15.6375.6375.3	mzspec:PXD000612:15:scan:6375:LMTGDDY[Phosphorylation]WAHAGAK/3	24300	Phosphorylation	1.0	7	0	1	0.0		0.9999999999734399
78	7	0	1.0	Phosphorylation	B3	mzspec:PXD000612:15:scan:3350:LMTGDHY[Phosphorylation]QAHAGAK/2	0.0	80	Y7(Phospho): 100;Y7(Phospho); Q8(Deamidated)	LMTGDHYQAHAGAK	LMTGDHY[Phosphorylation]QAHAGAK	B3	0.0	0.9999999999726701	15.raw	15.3350.3350.2	mzspec:PXD000612:15:scan:3350:LMTGDHY[Phosphorylation]QAHAGAK/2	24970	Phosphorylation	1.0	7	0	1	0.0		0.9999999999726701
79	7	0	1.0	Phosphorylation	B3	mzspec:PXD000612:15:scan:4160:LMTGDPY[Phosphorylation]QAHAGAK/2	0.0	80	Y7(Phospho): 100;Y7(Phospho); Q8(Deamidated)	LMTGDPYQAHAGAK	LMTGDPY[Phosphorylation]QAHAGAK	B3	0.0	0.99999999997101	15.raw	15.4160.4160.2	mzspec:PXD000612:15:scan:4160:LMTGDPY[Phosphorylation]QAHAGAK/2	27380	Phosphorylation	1.0	7	0	1	0.0		0.99999999997101
80	7	0	1.0	Phosphorylation	B3	mzspec:PXD000612:15:scan:3944:LMTGDDY[Phosphorylation]DAHAGAK/2	0.0	80	Y7(Phospho): 100;Y7(Phospho)	LMTGDDYDAHAGAK	LMTGDDY[Phosphorylation]DAHAGAK	B3	0.0	0.99999999997047	15.raw	15.3944.3944.2	mzspec:PXD000612:15:scan:3944:LMTGDDY[Phosphorylation]DAHAGAK/2	24224	Phosphorylation	1.0	7	0	1	0.0		0.99999999997047
81	7	0	1.0	Phosphorylation	B3	mzspec:PXD000612:15:scan:4501:LMTGDQS[Phosphorylation]MAHAGAK/2	0.0	80	S7(Phospho): 100;Q6(Deamidated); S7(Phospho)	LMTGDQSMAHAGAK	LMTGDQS[Phosphorylation]MAHAGAK	B3	0.0	0.99999999997014	15.raw	15.4501.4501.2	mzspec:PXD000612:15:scan:4501:LMTGDQS[Phosphorylation]MAHAGAK/2	27467	Phosphorylation	1.0	7	0	1	0.0		0.99999999997014
82	5	0	1.0	Phosphorylation	A11	mzspec:PXD000612:11:scan:7269:LLSHY[Phosphorylation]QEEFPTLK/2	0.0	80	Y5(Phospho): 100;Y5(Phospho); Q6(Deamidated)	LLSHYQEEFPTLK	LLSHY[Phosphorylation]QEEFPTLK	A11	0.0	0.9999999999686701	11.raw	11.7269.7269.2	mzspec:PXD000612:11:scan:7269:LLSHY[Phosphorylation]QEEFPTLK/2	20326	Phosphorylation	1.0	5	0	1	0.0		0.9999999999686701
83	7	0	1.0	Phosphorylation	B3	mzspec:PXD000612:15:scan:5398:LMTGDDT[Phosphorylation]FAHAGAK/2	0.0	80	T7(Phospho): 100;T7(Phospho)	LMTGDDTFAHAGAK	LMTGDDT[Phosphorylation]FAHAGAK	B3	0.0	0.99999999996835	15.raw	15.5398.5398.2	mzspec:PXD000612:15:scan:5398:LMTGDDT[Phosphorylation]FAHAGAK/2	24202	Phosphorylation	1.0	7	0	1	0.0		0.99999999996835
84	5	0	1.0	Phosphorylation	A11	mzspec:PXD000612:11:scan:7299:LLSHY[Phosphorylation]QEEFPTLK/2	0.0	80	Y5(Phospho): 100;Y5(Phospho); Q6(Deamidated)	LLSHYQEEFPTLK	LLSHY[Phosphorylation]QEEFPTLK	A11	0.0	0.9999999999657699	11.raw	11.7299.7299.2	mzspec:PXD000612:11:scan:7299:LLSHY[Phosphorylation]QEEFPTLK/2	20325	Phosphorylation	1.0	5	0	1	0.0		0.9999999999657699
85	5	0	1.0	Phosphorylation	A11	mzspec:PXD000612:11:scan:6999:LLSEY[Phosphorylation]HEEFPTLK/2	0.0	80	Y5(Phospho): 100;Y5(Phospho)	LLSEYHEEFPTLK	LLSEY[Phosphorylation]HEEFPTLK	A11	0.0	0.99999999996527	11.raw	11.6999.6999.2	mzspec:PXD000612:11:scan:6999:LLSEY[Phosphorylation]HEEFPTLK/2	19546	Phosphorylation	1.0	5	0	1	0.0		0.99999999996527
86	7	0	1.0	Phosphorylation	B3	mzspec:PXD000612:15:scan:5618:LMTGDNY[Phosphorylation]IAHAGAK/2	0.0	80	Y7(Phospho): 100;N6(Deamidated); Y7(Phospho)	LMTGDNYIAHAGAK	LMTGDNY[Phosphorylation]IAHAGAK	B3	0.0	0.9999999999638599	15.raw	15.5618.5618.2	mzspec:PXD000612:15:scan:5618:LMTGDNY[Phosphorylation]IAHAGAK/2	27064	Phosphorylation	1.0	7	0	1	0.0		0.9999999999638599
87	7	0	1.0	Phosphorylation	B3	mzspec:PXD000612:15:scan:5618:LMTGDNY[Phosphorylation]LAHAGAK/2	0.0	80	Y7(Phospho): 100;N6(Deamidated); Y7(Phospho)	LMTGDNYLAHAGAK	LMTGDNY[Phosphorylation]LAHAGAK	B3	0.0	0.9999999999638599	15.raw	15.5618.5618.2	mzspec:PXD000612:15:scan:5618:LMTGDNY[Phosphorylation]LAHAGAK/2	27090	Phosphorylation	1.0	7	0	1	0.0		0.9999999999638599
88	9	0	1.0	Phosphorylation	B4	mzspec:PXD000612:16:scan:8813:ISQDADLIY[Phosphorylation]WTKPK/3	0.0	80	Y9(Phospho): 100;Y9(Phospho)	ISQDADLIYWTKPK	ISQDADLIY[Phosphorylation]WTKPK	B4	0.0	0.9999999999635899	16.raw	16.8813.8813.3	mzspec:PXD000612:16:scan:8813:ISQDADLIY[Phosphorylation]WTKPK/3	16990	Phosphorylation	1.0	9	0	0	0.0		0.9999999999635899
89	9	0	1.0	Phosphorylation	B4	mzspec:PXD000612:16:scan:8813:ISQDADLLY[Phosphorylation]WTKPK/3	0.0	80	Y9(Phospho): 100;Y9(Phospho)	ISQDADLLYWTKPK	ISQDADLLY[Phosphorylation]WTKPK	B4	0.0	0.9999999999635899	16.raw	16.8813.8813.3	mzspec:PXD000612:16:scan:8813:ISQDADLLY[Phosphorylation]WTKPK/3	17725	Phosphorylation	1.0	9	0	0	0.0		0.9999999999635899
90	9	0	1.0	Phosphorylation	B4	mzspec:PXD000612:16:scan:7647:ISQDADLQY[Phosphorylation]WTKPK/3	0.0	80	Y9(Phospho): 100;Q8(Deamidated); Y9(Phospho)	ISQDADLQYWTKPK	ISQDADLQY[Phosphorylation]WTKPK	B4	0.0	0.9999999999635201	16.raw	16.7647.7647.3	mzspec:PXD000612:16:scan:7647:ISQDADLQY[Phosphorylation]WTKPK/3	18152	Phosphorylation	1.0	9	0	1	0.0		0.9999999999635201
91	6	0	1.0	Phosphorylation	A12	mzspec:PXD000612:12:scan:8741:AVLSEY[Phosphorylation]WQLSEGK/2	0.0	80	Y6(Phospho): 100;Y6(Phospho)	AVLSEYWQLSEGK	AVLSEY[Phosphorylation]WQLSEGK	A12	0.0	0.99999999996091	12.raw	12.8741.8741.2	mzspec:PXD000612:12:scan:8741:AVLSEY[Phosphorylation]WQLSEGK/2	4434	Phosphorylation	1.0	6	0	1	0.0		0.99999999996091
92	9	0	1.0	Phosphorylation	B4	mzspec:PXD000612:16:scan:9518:ISQDADLWY[Phosphorylation]WTKPK/3	0.0	80	Y9(Phospho): 100;Q3(Deamidated); Y9(Phospho)	ISQDADLWYWTKPK	ISQDADLWY[Phosphorylation]WTKPK	B4	0.0	0.9999999999599101	16.raw	16.9518.9518.3	mzspec:PXD000612:16:scan:9518:ISQDADLWY[Phosphorylation]WTKPK/3	18924	Phosphorylation	1.0	9	0	1	0.0		0.9999999999599101
93	9	0	1.0	Phosphorylation	B4	mzspec:PXD000612:16:scan:8737:ISQDADLIY[Phosphorylation]WTKPK/3	0.0	80	Y9(Phospho): 100;Y9(Phospho)	ISQDADLIYWTKPK	ISQDADLIY[Phosphorylation]WTKPK	B4	0.0	0.99999999995927	16.raw	16.8737.8737.3	mzspec:PXD000612:16:scan:8737:ISQDADLIY[Phosphorylation]WTKPK/3	16988	Phosphorylation	1.0	9	0	1	0.0		0.99999999995927
94	9	0	1.0	Phosphorylation	B4	mzspec:PXD000612:16:scan:8737:ISQDADLLY[Phosphorylation]WTKPK/3	0.0	80	Y9(Phospho): 100;Y9(Phospho)	ISQDADLLYWTKPK	ISQDADLLY[Phosphorylation]WTKPK	B4	0.0	0.99999999995927	16.raw	16.8737.8737.3	mzspec:PXD000612:16:scan:8737:ISQDADLLY[Phosphorylation]WTKPK/3	17723	Phosphorylation	1.0	9	0	1	0.0		0.99999999995927
95	9	0	1.0	Phosphorylation	B4	mzspec:PXD000612:16:scan:8447:ISQDADLLY[Phosphorylation]WTKPK/3	0.0	80	Y9(Phospho): 100;Y9(Phospho)	ISQDADLLYWTKPK	ISQDADLLY[Phosphorylation]WTKPK	B4	0.0	0.9999999999585201	16.raw	16.8447.8447.3	mzspec:PXD000612:16:scan:8447:ISQDADLLY[Phosphorylation]WTKPK/3	17722	Phosphorylation	1.0	9	0	1	0.0		0.9999999999585201
96	9	0	1.0	Phosphorylation	B4	mzspec:PXD000612:16:scan:8447:ISQDADLIY[Phosphorylation]WTKPK/3	0.0	80	Y9(Phospho): 100;Y9(Phospho)	ISQDADLIYWTKPK	ISQDADLIY[Phosphorylation]WTKPK	B4	0.0	0.9999999999585201	16.raw	16.8447.8447.3	mzspec:PXD000612:16:scan:8447:ISQDADLIY[Phosphorylation]WTKPK/3	16987	Phosphorylation	1.0	9	0	1	0.0		0.9999999999585201
97	5	0	1.0	Phosphorylation	A11	mzspec:PXD000612:11:scan:6779:LLSET[Phosphorylation]KEEFPTLK/2	0.0	80	T5(Phospho): 100;T5(Phospho)	LLSETKEEFPTLK	LLSET[Phosphorylation]KEEFPTLK	A11	0.0	0.9999999999573399	11.raw	11.6779.6779.2	mzspec:PXD000612:11:scan:6779:LLSET[Phosphorylation]KEEFPTLK/2	19484	Phosphorylation	1.0	5	0	1	0.0		0.9999999999573399
98	3	0	1.0	Phosphorylation	A10	mzspec:PXD000612:10:scan:4931:NDY[Phosphorylation]HGEASLLEK/2	0.0	80	Y3(Phospho): 100;Y3(Phospho)	NDYHGEASLLEK	NDY[Phosphorylation]HGEASLLEK	A10	0.0	0.9999999999570501	10.raw	10.4931.4931.2	mzspec:PXD000612:10:scan:4931:NDY[Phosphorylation]HGEASLLEK/2	31524	Phosphorylation	1.0	3	0	1	0.0		0.9999999999570501
99	7	0	1.0	Phosphorylation	B3	mzspec:PXD000612:15:scan:3762:LMTGDQY[Phosphorylation]DAHAGAK/2	0.0	80	Y7(Phospho): 100;Y7(Phospho)	LMTGDQYDAHAGAK	LMTGDQY[Phosphorylation]DAHAGAK	B3	0.0	0.99999999995466	15.raw	15.3762.3762.2	mzspec:PXD000612:15:scan:3762:LMTGDQY[Phosphorylation]DAHAGAK/2	27583	Phosphorylation	1.0	7	0	1	0.0		0.99999999995466
100	13	0	1.0	Phosphorylation	B2	mzspec:PXD000612:14:scan:6334:ATPGNLGSSVLQY[Phosphorylation]K/2	0.0	80	Y13(Phospho): 100;Y13(Phospho)	ATPGNLGSSVLQYK	ATPGNLGSSVLQY[Phosphorylation]K	B2	0.0	0.9999999999545699	14.raw	14.6334.6334.2	mzspec:PXD000612:14:scan:6334:ATPGNLGSSVLQY[Phosphorylation]K/2	3262	Phosphorylation	1.0	13	0	1	0.0		0.9999999999545699
101	7	0	1.0	Phosphorylation	B3	mzspec:PXD000612:15:scan:4993:LMTGDQS[Phosphorylation]IAHAGAK/2	0.0	80	S7(Phospho): 100;Q6(Deamidated); S7(Phospho)	LMTGDQSIAHAGAK	LMTGDQS[Phosphorylation]IAHAGAK	B3	0.0	0.9999999999525501	15.raw	15.4993.4993.2	mzspec:PXD000612:15:scan:4993:LMTGDQS[Phosphorylation]IAHAGAK/2	27453	Phosphorylation	1.0	7	0	0	0.0		0.9999999999525501
102	7	0	1.0	Phosphorylation	B3	mzspec:PXD000612:15:scan:4993:LMTGDQS[Phosphorylation]LAHAGAK/2	0.0	80	S7(Phospho): 100;Q6(Deamidated); S7(Phospho)	LMTGDQSLAHAGAK	LMTGDQS[Phosphorylation]LAHAGAK	B3	0.0	0.9999999999525501	15.raw	15.4993.4993.2	mzspec:PXD000612:15:scan:4993:LMTGDQS[Phosphorylation]LAHAGAK/2	27463	Phosphorylation	1.0	7	0	0	0.0		0.9999999999525501
103	6	0	1.0	Phosphorylation	A12	mzspec:PXD000612:12:scan:8578:AVLSEY[Phosphorylation]WQLSEGK/2	0.0	80	Y6(Phospho): 100;Y6(Phospho)	AVLSEYWQLSEGK	AVLSEY[Phosphorylation]WQLSEGK	A12	0.0	0.9999999999500899	12.raw	12.8578.8578.2	mzspec:PXD000612:12:scan:8578:AVLSEY[Phosphorylation]WQLSEGK/2	4433	Phosphorylation	1.0	6	0	1	0.0		0.9999999999500899
104	9	0	1.0	Phosphorylation	B6	mzspec:PXD000612:18:scan:7518:DGQDAIADY[Phosphorylation]IEKESK/2	0.0	80	Y9(Phospho): 100;Y9(Phospho)	DGQDAIADYIEKESK	DGQDAIADY[Phosphorylation]IEKESK	B6	0.0	0.9999999999496999	18.raw	18.7518.7518.2	mzspec:PXD000612:18:scan:7518:DGQDAIADY[Phosphorylation]IEKESK/2	11104	Phosphorylation	1.0	9	0	1	0.0		0.9999999999496999
105	9	0	1.0	Phosphorylation	B6	mzspec:PXD000612:18:scan:7518:DGQDAIADY[Phosphorylation]LEKESK/2	0.0	80	Y9(Phospho): 100;Y9(Phospho)	DGQDAIADYLEKESK	DGQDAIADY[Phosphorylation]LEKESK	B6	0.0	0.9999999999496999	18.raw	18.7518.7518.2	mzspec:PXD000612:18:scan:7518:DGQDAIADY[Phosphorylation]LEKESK/2	11125	Phosphorylation	1.0	9	0	1	0.0		0.9999999999496999
106	7	0	1.0	Phosphorylation	B3	mzspec:PXD000612:15:scan:5562:LMTGDEY[Phosphorylation]LAHAGAK/3	0.0	80	Y7(Phospho): 100;Y7(Phospho)	LMTGDEYLAHAGAK	LMTGDEY[Phosphorylation]LAHAGAK	B3	0.0	0.9999999999490601	15.raw	15.5562.5562.3	mzspec:PXD000612:15:scan:5562:LMTGDEY[Phosphorylation]LAHAGAK/3	24431	Phosphorylation	1.0	7	0	1	0.0		0.9999999999490601
107	7	0	1.0	Phosphorylation	B3	mzspec:PXD000612:15:scan:5562:LMTGDEY[Phosphorylation]IAHAGAK/3	0.0	80	Y7(Phospho): 100;Y7(Phospho)	LMTGDEYIAHAGAK	LMTGDEY[Phosphorylation]IAHAGAK	B3	0.0	0.9999999999490601	15.raw	15.5562.5562.3	mzspec:PXD000612:15:scan:5562:LMTGDEY[Phosphorylation]IAHAGAK/3	24411	Phosphorylation	1.0	7	0	1	0.0		0.9999999999490601
108	7	0	1.0	Phosphorylation	B3	mzspec:PXD000612:15:scan:3378:LMTGDHY[Phosphorylation]AAHAGAK/2	0.0	80	Y7(Phospho): 100;Y7(Phospho)	LMTGDHYAAHAGAK	LMTGDHY[Phosphorylation]AAHAGAK	B3	0.0	0.9999999999488001	15.raw	15.3378.3378.2	mzspec:PXD000612:15:scan:3378:LMTGDHY[Phosphorylation]AAHAGAK/2	24877	Phosphorylation	1.0	7	0	1	0.0		0.9999999999488001
109	5	0	1.0	Phosphorylation	A11	mzspec:PXD000612:11:scan:7146:LLSDY[Phosphorylation]KEEFPTLK/2	0.0	80	Y5(Phospho): 100;Y5(Phospho)	LLSDYKEEFPTLK	LLSDY[Phosphorylation]KEEFPTLK	A11	0.0	0.99999999994568	11.raw	11.7146.7146.2	mzspec:PXD000612:11:scan:7146:LLSDY[Phosphorylation]KEEFPTLK/2	19365	Phosphorylation	1.0	5	0	1	0.0		0.99999999994568
110	9	0	1.0	Phosphorylation	B6	mzspec:PXD000612:18:scan:7714:DGQDAIAEY[Phosphorylation]WEKESK/2	0.0	80	Y9(Phospho): 100;Y9(Phospho)	DGQDAIAEYWEKESK	DGQDAIAEY[Phosphorylation]WEKESK	B6	0.0	0.9999999999442098	18.raw	18.7714.7714.2	mzspec:PXD000612:18:scan:7714:DGQDAIAEY[Phosphorylation]WEKESK/2	11457	Phosphorylation	1.0	9	0	1	0.0		0.9999999999442098
111	13	0	1.0	Phosphorylation	B2	mzspec:PXD000612:14:scan:6607:ATPGNLGSSVLEY[Phosphorylation]K/2	0.0	80	Y13(Phospho): 100;Y13(Phospho)	ATPGNLGSSVLEYK	ATPGNLGSSVLEY[Phosphorylation]K	B2	0.0	0.99999999994324	14.raw	14.6607.6607.2	mzspec:PXD000612:14:scan:6607:ATPGNLGSSVLEY[Phosphorylation]K/2	2889	Phosphorylation	1.0	13	0	1	0.0		0.99999999994324
112	13	0	1.0	Phosphorylation	B2	mzspec:PXD000612:14:scan:6522:ATPGNLGSSVLQY[Phosphorylation]K/2	0.0	80	Y13(Phospho): 100;Q12(Deamidated); Y13(Phospho)	ATPGNLGSSVLQYK	ATPGNLGSSVLQY[Phosphorylation]K	B2	0.0	0.99999999994223	14.raw	14.6522.6522.2	mzspec:PXD000612:14:scan:6522:ATPGNLGSSVLQY[Phosphorylation]K/2	3261	Phosphorylation	1.0	13	0	1	0.0		0.99999999994223
113	7	0	1.0	Phosphorylation	B3	mzspec:PXD000612:15:scan:4033:LMTGDNY[Phosphorylation]EAHAGAK/2	0.0	80	Y7(Phospho): 100;N6(Deamidated); Y7(Phospho)	LMTGDNYEAHAGAK	LMTGDNY[Phosphorylation]EAHAGAK	B3	0.0	0.99999999994205	15.raw	15.4033.4033.2	mzspec:PXD000612:15:scan:4033:LMTGDNY[Phosphorylation]EAHAGAK/2	27034	Phosphorylation	1.0	7	0	1	0.0		0.99999999994205
114	7	0	1.0	Phosphorylation	B3	mzspec:PXD000612:15:scan:5427:LMTGDIY[Phosphorylation]DAHAGAK/2	0.0	80	Y7(Phospho): 100;Y7(Phospho)	LMTGDIYDAHAGAK	LMTGDIY[Phosphorylation]DAHAGAK	B3	0.0	0.99999999994064	15.raw	15.5427.5427.2	mzspec:PXD000612:15:scan:5427:LMTGDIY[Phosphorylation]DAHAGAK/2	25349	Phosphorylation	1.0	7	0	1	0.0		0.99999999994064
115	7	0	1.0	Phosphorylation	B3	mzspec:PXD000612:15:scan:3973:LMTGDQY[Phosphorylation]DAHAGAK/3	0.0	80	Y7(Phospho): 100;Q6(Deamidated); Y7(Phospho)	LMTGDQYDAHAGAK	LMTGDQY[Phosphorylation]DAHAGAK	B3	0.0	0.99999999994032	15.raw	15.3973.3973.3	mzspec:PXD000612:15:scan:3973:LMTGDQY[Phosphorylation]DAHAGAK/3	27582	Phosphorylation	1.0	7	0	1	0.0		0.99999999994032
116	9	0	1.0	Phosphorylation	B4	mzspec:PXD000612:16:scan:8841:ISQDADLWY[Phosphorylation]FTKPK/3	0.0	80	Y9(Phospho): 100;Y9(Phospho)	ISQDADLWYFTKPK	ISQDADLWY[Phosphorylation]FTKPK	B4	0.0	0.99999999993973	16.raw	16.8841.8841.3	mzspec:PXD000612:16:scan:8841:ISQDADLWY[Phosphorylation]FTKPK/3	18787	Phosphorylation	1.0	9	0	1	0.0		0.99999999993973
117	7	0	1.0	Phosphorylation	B3	mzspec:PXD000612:15:scan:6607:LMTGDWY[Phosphorylation]WAHAGAK/3	0.0	80	Y7(Phospho): 100;Y7(Phospho)	LMTGDWYWAHAGAK	LMTGDWY[Phosphorylation]WAHAGAK	B3	0.0	0.9999999999394201	15.raw	15.6607.6607.3	mzspec:PXD000612:15:scan:6607:LMTGDWY[Phosphorylation]WAHAGAK/3	29063	Phosphorylation	1.0	7	0	1	0.0		0.9999999999394201
118	3	0	1.0	Phosphorylation	B1	mzspec:PXD000612:13:scan:3843:NEY[Phosphorylation]NAPPQPAPGK/2	0.0	80	Y3(Phospho): 100;Y3(Phospho)	NEYNAPPQPAPGK	NEY[Phosphorylation]NAPPQPAPGK	B1	0.0	0.99999999993846	13.raw	13.3843.3843.2	mzspec:PXD000612:13:scan:3843:NEY[Phosphorylation]NAPPQPAPGK/2	31794	Phosphorylation	1.0	3	0	1	0.0		0.99999999993846
119	9	0	1.0	Phosphorylation	B6	mzspec:PXD000612:18:scan:3020:DGQDAIAET[Phosphorylation]HEKESK/2	0.0	80	T9(Phospho): 100;T9(Phospho)	DGQDAIAETHEKESK	DGQDAIAET[Phosphorylation]HEKESK	B6	0.0	0.99999999993835	18.raw	18.3020.3020.2	mzspec:PXD000612:18:scan:3020:DGQDAIAET[Phosphorylation]HEKESK/2	11281	Phosphorylation	1.0	9	0	1	0.0		0.99999999993835
120	9	0	1.0	Phosphorylation	B4	mzspec:PXD000612:16:scan:3365:ISQDADLKS[Phosphorylation]QTKPK/2	0.0	80	S9(Phospho): 100;S9(Phospho)	ISQDADLKSQTKPK	ISQDADLKS[Phosphorylation]QTKPK	B4	0.0	0.99999999993799	16.raw	16.3365.3365.2	mzspec:PXD000612:16:scan:3365:ISQDADLKS[Phosphorylation]QTKPK/2	17098	Phosphorylation	1.0	9	0	1	0.0		0.99999999993799
121	7	0	1.0	Phosphorylation	B3	mzspec:PXD000612:15:scan:6368:LMTGDEY[Phosphorylation]WAHAGAK/2	0.0	80	Y7(Phospho): 100;Y7(Phospho)	LMTGDEYWAHAGAK	LMTGDEY[Phosphorylation]WAHAGAK	B3	0.0	0.9999999999368	15.raw	15.6368.6368.2	mzspec:PXD000612:15:scan:6368:LMTGDEY[Phosphorylation]WAHAGAK/2	24484	Phosphorylation	1.0	7	0	1	0.0		0.9999999999368
122	7	0	1.0	Phosphorylation	B3	mzspec:PXD000612:15:scan:4645:LMTGDVY[Phosphorylation]DAHAGAK/2	0.0	80	Y7(Phospho): 100;Y7(Phospho)	LMTGDVYDAHAGAK	LMTGDVY[Phosphorylation]DAHAGAK	B3	0.0	0.9999999999359499	15.raw	15.4645.4645.2	mzspec:PXD000612:15:scan:4645:LMTGDVY[Phosphorylation]DAHAGAK/2	28395	Phosphorylation	1.0	7	0	1	0.0		0.9999999999359499
123	7	0	1.0	Phosphorylation	B3	mzspec:PXD000612:15:scan:5361:LMTGDLY[Phosphorylation]EAHAGAK/2	0.0	80	Y7(Phospho): 100;Y7(Phospho)	LMTGDLYEAHAGAK	LMTGDLY[Phosphorylation]EAHAGAK	B3	0.0	0.99999999993385	15.raw	15.5361.5361.2	mzspec:PXD000612:15:scan:5361:LMTGDLY[Phosphorylation]EAHAGAK/2	26320	Phosphorylation	1.0	7	0	0	0.0		0.99999999993385
124	7	0	1.0	Phosphorylation	B3	mzspec:PXD000612:15:scan:6009:LMTGDES[Phosphorylation]WAHAGAK/2	0.0	80	S7(Phospho): 100;S7(Phospho)	LMTGDESWAHAGAK	LMTGDES[Phosphorylation]WAHAGAK	B3	0.0	0.9999999999325601	15.raw	15.6009.6009.2	mzspec:PXD000612:15:scan:6009:LMTGDES[Phosphorylation]WAHAGAK/2	24349	Phosphorylation	1.0	7	0	1	0.0		0.9999999999325601
125	7	0	1.0	Phosphorylation	B3	mzspec:PXD000612:15:scan:4693:LMTGDQS[Phosphorylation]IAHAGAK/2	0.0	80	S7(Phospho): 100;S7(Phospho)	LMTGDQSIAHAGAK	LMTGDQS[Phosphorylation]IAHAGAK	B3	0.0	0.99999999993167	15.raw	15.4693.4693.2	mzspec:PXD000612:15:scan:4693:LMTGDQS[Phosphorylation]IAHAGAK/2	27452	Phosphorylation	1.0	7	0	0	0.0		0.99999999993167
126	7	0	1.0	Phosphorylation	B3	mzspec:PXD000612:15:scan:4693:LMTGDQS[Phosphorylation]LAHAGAK/2	0.0	80	S7(Phospho): 100;S7(Phospho)	LMTGDQSLAHAGAK	LMTGDQS[Phosphorylation]LAHAGAK	B3	0.0	0.99999999993167	15.raw	15.4693.4693.2	mzspec:PXD000612:15:scan:4693:LMTGDQS[Phosphorylation]LAHAGAK/2	27462	Phosphorylation	1.0	7	0	0	0.0		0.99999999993167
127	7	0	1.0	Phosphorylation	B3	mzspec:PXD000612:15:scan:4680:LMTGDQY[Phosphorylation]VAHAGAK/2	0.0	80	Y7(Phospho): 100;Q6(Deamidated); Y7(Phospho)	LMTGDQYVAHAGAK	LMTGDQY[Phosphorylation]VAHAGAK	B3	0.0	0.99999999993147	15.raw	15.4680.4680.2	mzspec:PXD000612:15:scan:4680:LMTGDQY[Phosphorylation]VAHAGAK/2	27747	Phosphorylation	1.0	7	0	1	0.0		0.99999999993147
128	7	0	1.0	Phosphorylation	B3	mzspec:PXD000612:15:scan:6390:LMTGDDY[Phosphorylation]WAHAGAK/2	0.0	80	Y7(Phospho): 100;Y7(Phospho)	LMTGDDYWAHAGAK	LMTGDDY[Phosphorylation]WAHAGAK	B3	0.0	0.9999999999309599	15.raw	15.6390.6390.2	mzspec:PXD000612:15:scan:6390:LMTGDDY[Phosphorylation]WAHAGAK/2	24299	Phosphorylation	1.0	7	0	1	0.0		0.9999999999309599
129	9	0	1.0	Phosphorylation	B6	mzspec:PXD000612:18:scan:2991:DGQDAIAHT[Phosphorylation]EEKESK/2	0.0	80	T9(Phospho): 100;T9(Phospho)	DGQDAIAHTEEKESK	DGQDAIAHT[Phosphorylation]EEKESK	B6	0.0	0.9999999999288599	18.raw	18.2991.2991.2	mzspec:PXD000612:18:scan:2991:DGQDAIAHT[Phosphorylation]EEKESK/2	11810	Phosphorylation	1.0	9	0	1	0.0		0.9999999999288599
130	7	0	1.0	Phosphorylation	B3	mzspec:PXD000612:15:scan:6362:LMTGDIY[Phosphorylation]MAHAGAK/2	0.0	80	Y7(Phospho): 100;Y7(Phospho)	LMTGDIYMAHAGAK	LMTGDIY[Phosphorylation]MAHAGAK	B3	0.0	0.99999999992808	15.raw	15.6362.6362.2	mzspec:PXD000612:15:scan:6362:LMTGDIY[Phosphorylation]MAHAGAK/2	25535	Phosphorylation	1.0	7	0	0	0.0		0.99999999992808
131	7	0	1.0	Phosphorylation	B3	mzspec:PXD000612:15:scan:6362:LMTGDLY[Phosphorylation]MAHAGAK/2	0.0	80	Y7(Phospho): 100;Y7(Phospho)	LMTGDLYMAHAGAK	LMTGDLY[Phosphorylation]MAHAGAK	B3	0.0	0.99999999992808	15.raw	15.6362.6362.2	mzspec:PXD000612:15:scan:6362:LMTGDLY[Phosphorylation]MAHAGAK/2	26498	Phosphorylation	1.0	7	0	0	0.0		0.99999999992808
132	7	0	1.0	Phosphorylation	B3	mzspec:PXD000612:15:scan:3734:LMTGDEY[Phosphorylation]NAHAGAK/2	0.0	80	Y7(Phospho): 100;Y7(Phospho)	LMTGDEYNAHAGAK	LMTGDEY[Phosphorylation]NAHAGAK	B3	0.0	0.99999999992786	15.raw	15.3734.3734.2	mzspec:PXD000612:15:scan:3734:LMTGDEY[Phosphorylation]NAHAGAK/2	24439	Phosphorylation	1.0	7	0	1	0.0		0.99999999992786
133	7	0	1.0	Phosphorylation	B3	mzspec:PXD000612:15:scan:5168:LMTGDLY[Phosphorylation]EAHAGAK/2	0.0	80	Y7(Phospho): 100;Y7(Phospho)	LMTGDLYEAHAGAK	LMTGDLY[Phosphorylation]EAHAGAK	B3	0.0	0.99999999992697	15.raw	15.5168.5168.2	mzspec:PXD000612:15:scan:5168:LMTGDLY[Phosphorylation]EAHAGAK/2	26318	Phosphorylation	1.0	7	0	1	0.0		0.99999999992697
134	9	0	1.0	Phosphorylation	B6	mzspec:PXD000612:18:scan:7462:DGQDAIADY[Phosphorylation]IEKESK/2	0.0	80	Y9(Phospho): 100;Y9(Phospho)	DGQDAIADYIEKESK	DGQDAIADY[Phosphorylation]IEKESK	B6	0.0	0.99999999992604	18.raw	18.7462.7462.2	mzspec:PXD000612:18:scan:7462:DGQDAIADY[Phosphorylation]IEKESK/2	11101	Phosphorylation	1.0	9	0	0	0.0		0.99999999992604
135	9	0	1.0	Phosphorylation	B6	mzspec:PXD000612:18:scan:7462:DGQDAIADY[Phosphorylation]LEKESK/2	0.0	80	Y9(Phospho): 100;Y9(Phospho)	DGQDAIADYLEKESK	DGQDAIADY[Phosphorylation]LEKESK	B6	0.0	0.99999999992604	18.raw	18.7462.7462.2	mzspec:PXD000612:18:scan:7462:DGQDAIADY[Phosphorylation]LEKESK/2	11122	Phosphorylation	1.0	9	0	0	0.0		0.99999999992604
136	9	0	1.0	Phosphorylation	B4	mzspec:PXD000612:16:scan:7682:ISQDADLWY[Phosphorylation]VTKPK/3	0.0	80	Y9(Phospho): 100;Y9(Phospho)	ISQDADLWYVTKPK	ISQDADLWY[Phosphorylation]VTKPK	B4	0.0	0.9999999999258999	16.raw	16.7682.7682.3	mzspec:PXD000612:16:scan:7682:ISQDADLWY[Phosphorylation]VTKPK/3	18903	Phosphorylation	1.0	9	0	1	0.0		0.9999999999258999
137	9	0	1.0	Phosphorylation	B6	mzspec:PXD000612:18:scan:2736:DGQDAIAKS[Phosphorylation]QEKESK/2	0.0	80	S9(Phospho): 100;S9(Phospho)	DGQDAIAKSQEKESK	DGQDAIAKS[Phosphorylation]QEKESK	B6	0.0	0.99999999992516	18.raw	18.2736.2736.2	mzspec:PXD000612:18:scan:2736:DGQDAIAKS[Phosphorylation]QEKESK/2	12538	Phosphorylation	1.0	9	0	1	0.0		0.99999999992516
138	9	0	1.0	Phosphorylation	B4	mzspec:PXD000612:16:scan:7764:ISQDADLEY[Phosphorylation]WTKPK/3	0.0	80	Y9(Phospho): 100;Y9(Phospho)	ISQDADLEYWTKPK	ISQDADLEY[Phosphorylation]WTKPK	B4	0.0	0.999999999919	16.raw	16.7764.7764.3	mzspec:PXD000612:16:scan:7764:ISQDADLEY[Phosphorylation]WTKPK/3	15990	Phosphorylation	1.0	9	0	1	0.0		0.999999999919
139	6	0	1.0	Phosphorylation	A12	mzspec:PXD000612:12:scan:9250:AVLSWY[Phosphorylation]EQLSEGK/2	0.0	80	Y6(Phospho): 100;Y6(Phospho)	AVLSWYEQLSEGK	AVLSWY[Phosphorylation]EQLSEGK	A12	0.0	0.9999999999182099	12.raw	12.9250.9250.2	mzspec:PXD000612:12:scan:9250:AVLSWY[Phosphorylation]EQLSEGK/2	10028	Phosphorylation	1.0	6	0	1	0.0		0.9999999999182099
140	7	0	1.0	Phosphorylation	B3	mzspec:PXD000612:15:scan:4029:LMTGDEY[Phosphorylation]EAHAGAK/2	0.0	80	Y7(Phospho): 100;Y7(Phospho)	LMTGDEYEAHAGAK	LMTGDEY[Phosphorylation]EAHAGAK	B3	0.0	0.9999999999171401	15.raw	15.4029.4029.2	mzspec:PXD000612:15:scan:4029:LMTGDEY[Phosphorylation]EAHAGAK/2	24396	Phosphorylation	1.0	7	0	1	0.0		0.9999999999171401
141	9	0	1.0	Phosphorylation	B4	mzspec:PXD000612:16:scan:8708:ISQDADLLY[Phosphorylation]WTKPK/3	0.0	80	Y9(Phospho): 100;Y9(Phospho)	ISQDADLLYWTKPK	ISQDADLLY[Phosphorylation]WTKPK	B4	0.0	0.99999999991707	16.raw	16.8708.8708.3	mzspec:PXD000612:16:scan:8708:ISQDADLLY[Phosphorylation]WTKPK/3	17719	Phosphorylation	1.0	9	0	0	0.0		0.99999999991707
142	9	0	1.0	Phosphorylation	B4	mzspec:PXD000612:16:scan:8708:ISQDADLIY[Phosphorylation]WTKPK/3	0.0	80	Y9(Phospho): 100;Y9(Phospho)	ISQDADLIYWTKPK	ISQDADLIY[Phosphorylation]WTKPK	B4	0.0	0.99999999991707	16.raw	16.8708.8708.3	mzspec:PXD000612:16:scan:8708:ISQDADLIY[Phosphorylation]WTKPK/3	16984	Phosphorylation	1.0	9	0	0	0.0		0.99999999991707
143	7	0	1.0	Phosphorylation	B3	mzspec:PXD000612:15:scan:3348:LMTGDQY[Phosphorylation]HAHAGAK/3	0.0	80	Y7(Phospho): 100;Q6(Deamidated); Y7(Phospho)	LMTGDQYHAHAGAK	LMTGDQY[Phosphorylation]HAHAGAK	B3	0.0	0.99999999991493	15.raw	15.3348.3348.3	mzspec:PXD000612:15:scan:3348:LMTGDQY[Phosphorylation]HAHAGAK/3	27621	Phosphorylation	1.0	7	0	1	0.0		0.99999999991493
144	9	0	1.0	Phosphorylation	B4	mzspec:PXD000612:16:scan:7791:ISQDADLQY[Phosphorylation]WTKPK/2	0.0	80	Y9(Phospho): 100;Q8(Deamidated); Y9(Phospho)	ISQDADLQYWTKPK	ISQDADLQY[Phosphorylation]WTKPK	B4	0.0	0.99999999991357	16.raw	16.7791.7791.2	mzspec:PXD000612:16:scan:7791:ISQDADLQY[Phosphorylation]WTKPK/2	18151	Phosphorylation	1.0	9	0	1	0.0		0.99999999991357
145	7	0	1.0	Phosphorylation	B3	mzspec:PXD000612:15:scan:6280:LMTGDWY[Phosphorylation]DAHAGAK/3	0.0	80	Y7(Phospho): 100;Y7(Phospho)	LMTGDWYDAHAGAK	LMTGDWY[Phosphorylation]DAHAGAK	B3	0.0	0.9999999999104799	15.raw	15.6280.6280.3	mzspec:PXD000612:15:scan:6280:LMTGDWY[Phosphorylation]DAHAGAK/3	28799	Phosphorylation	1.0	7	0	1	0.0		0.9999999999104799
146	7	0	1.0	Phosphorylation	B3	mzspec:PXD000612:15:scan:3825:LMTGDQY[Phosphorylation]EAHAGAK/2	0.0	80	Y7(Phospho): 100;Y7(Phospho)	LMTGDQYEAHAGAK	LMTGDQY[Phosphorylation]EAHAGAK	B3	0.0	0.9999999999104799	15.raw	15.3825.3825.2	mzspec:PXD000612:15:scan:3825:LMTGDQY[Phosphorylation]EAHAGAK/2	27596	Phosphorylation	1.0	7	0	1	0.0		0.9999999999104799
147	9	0	1.0	Phosphorylation	B6	mzspec:PXD000612:18:scan:6828:DGQDAIAHY[Phosphorylation]LEKESK/2	0.0	80	Y9(Phospho): 100;Y9(Phospho)	DGQDAIAHYLEKESK	DGQDAIAHY[Phosphorylation]LEKESK	B6	0.0	0.9999999999081899	18.raw	18.6828.6828.2	mzspec:PXD000612:18:scan:6828:DGQDAIAHY[Phosphorylation]LEKESK/2	11932	Phosphorylation	1.0	9	0	0	0.0		0.9999999999081899
148	9	0	1.0	Phosphorylation	B6	mzspec:PXD000612:18:scan:6828:DGQDAIAHY[Phosphorylation]IEKESK/2	0.0	80	Y9(Phospho): 100;Y9(Phospho)	DGQDAIAHYIEKESK	DGQDAIAHY[Phosphorylation]IEKESK	B6	0.0	0.9999999999081899	18.raw	18.6828.6828.2	mzspec:PXD000612:18:scan:6828:DGQDAIAHY[Phosphorylation]IEKESK/2	11914	Phosphorylation	1.0	9	0	0	0.0		0.9999999999081899
149	7	0	1.0	Phosphorylation	B3	mzspec:PXD000612:15:scan:3476:LMTGDEY[Phosphorylation]RAHAGAK/2	0.0	80	Y7(Phospho): 100;Y7(Phospho)	LMTGDEYRAHAGAK	LMTGDEY[Phosphorylation]RAHAGAK	B3	0.0	0.9999999999075401	15.raw	15.3476.3476.2	mzspec:PXD000612:15:scan:3476:LMTGDEY[Phosphorylation]RAHAGAK/2	24462	Phosphorylation	1.0	7	0	1	0.0		0.9999999999075401
150	7	0	1.0	Phosphorylation	B3	mzspec:PXD000612:15:scan:5271:LMTGDWY[Phosphorylation]HAHAGAK/2	0.0	80	Y7(Phospho): 100;Y7(Phospho)	LMTGDWYHAHAGAK	LMTGDWY[Phosphorylation]HAHAGAK	B3	0.0	0.99999999990355	15.raw	15.5271.5271.2	mzspec:PXD000612:15:scan:5271:LMTGDWY[Phosphorylation]HAHAGAK/2	28840	Phosphorylation	1.0	7	0	1	0.0		0.99999999990355
151	9	0	1.0	Phosphorylation	B4	mzspec:PXD000612:16:scan:7021:ISQDADLLS[Phosphorylation]YTKPK/2	0.0	80	S9(Phospho): 100;S9(Phospho)	ISQDADLLSYTKPK	ISQDADLLS[Phosphorylation]YTKPK	B4	0.0	0.99999999990208	16.raw	16.7021.7021.2	mzspec:PXD000612:16:scan:7021:ISQDADLLS[Phosphorylation]YTKPK/2	17470	Phosphorylation	1.0	9	0	1	0.0		0.99999999990208
152	9	0	1.0	Phosphorylation	B4	mzspec:PXD000612:16:scan:7021:ISQDADLIS[Phosphorylation]YTKPK/2	0.0	80	S9(Phospho): 100;S9(Phospho)	ISQDADLISYTKPK	ISQDADLIS[Phosphorylation]YTKPK	B4	0.0	0.99999999990208	16.raw	16.7021.7021.2	mzspec:PXD000612:16:scan:7021:ISQDADLIS[Phosphorylation]YTKPK/2	16722	Phosphorylation	1.0	9	0	1	0.0		0.99999999990208
153	7	0	1.0	Phosphorylation	B3	mzspec:PXD000612:15:scan:3517:LMTGDNT[Phosphorylation]DAHAGAK/2	0.0	80	T7(Phospho): 100;N6(Deamidated); T7(Phospho)	LMTGDNTDAHAGAK	LMTGDNT[Phosphorylation]DAHAGAK	B3	0.0	0.9999999998994	15.raw	15.3517.3517.2	mzspec:PXD000612:15:scan:3517:LMTGDNT[Phosphorylation]DAHAGAK/2	26983	Phosphorylation	1.0	7	0	1	0.0		0.9999999998994
154	9	0	1.0	Phosphorylation	B4	mzspec:PXD000612:16:scan:3406:ISQDADLHT[Phosphorylation]ATKPK/2	0.0	80	T9(Phospho): 100;T9(Phospho)	ISQDADLHTATKPK	ISQDADLHT[Phosphorylation]ATKPK	B4	0.0	0.9999999998991999	16.raw	16.3406.3406.2	mzspec:PXD000612:16:scan:3406:ISQDADLHT[Phosphorylation]ATKPK/2	16443	Phosphorylation	1.0	9	0	1	0.0		0.9999999998991999
155	13	0	1.0	Phosphorylation	B2	mzspec:PXD000612:14:scan:6668:ATPGNLGSSVLEY[Phosphorylation]K/2	0.0	80	Y13(Phospho): 100;Y13(Phospho)	ATPGNLGSSVLEYK	ATPGNLGSSVLEY[Phosphorylation]K	B2	0.0	0.9999999998990999	14.raw	14.6668.6668.2	mzspec:PXD000612:14:scan:6668:ATPGNLGSSVLEY[Phosphorylation]K/2	2886	Phosphorylation	1.0	13	0	0	0.0		0.9999999998990999
156	9	0	1.0	Phosphorylation	B6	mzspec:PXD000612:18:scan:3877:DGQDAIADT[Phosphorylation]AEKESK/2	0.0	80	T9(Phospho): 100;T9(Phospho)	DGQDAIADTAEKESK	DGQDAIADT[Phosphorylation]AEKESK	B6	0.0	0.999999999898	18.raw	18.3877.3877.2	mzspec:PXD000612:18:scan:3877:DGQDAIADT[Phosphorylation]AEKESK/2	11036	Phosphorylation	1.0	9	0	1	0.0		0.999999999898
157	7	0	1.0	Phosphorylation	B3	mzspec:PXD000612:15:scan:4840:LMTGDMY[Phosphorylation]DAHAGAK/2	0.0	80	Y7(Phospho): 100;Y7(Phospho)	LMTGDMYDAHAGAK	LMTGDMY[Phosphorylation]DAHAGAK	B3	0.0	0.9999999998976999	15.raw	15.4840.4840.2	mzspec:PXD000612:15:scan:4840:LMTGDMY[Phosphorylation]DAHAGAK/2	26781	Phosphorylation	1.0	7	0	1	0.0		0.9999999998976999
158	7	0	1.0	Phosphorylation	B3	mzspec:PXD000612:15:scan:4428:LMTGDKY[Phosphorylation]IAHAGAK/2	0.0	80	Y7(Phospho): 100;Y7(Phospho)	LMTGDKYIAHAGAK	LMTGDKY[Phosphorylation]IAHAGAK	B3	0.0	0.9999999998969	15.raw	15.4428.4428.2	mzspec:PXD000612:15:scan:4428:LMTGDKY[Phosphorylation]IAHAGAK/2	25871	Phosphorylation	1.0	7	0	0	0.0		0.9999999998969
159	7	0	1.0	Phosphorylation	B3	mzspec:PXD000612:15:scan:4428:LMTGDKY[Phosphorylation]LAHAGAK/2	0.0	80	Y7(Phospho): 100;Y7(Phospho)	LMTGDKYLAHAGAK	LMTGDKY[Phosphorylation]LAHAGAK	B3	0.0	0.9999999998969	15.raw	15.4428.4428.2	mzspec:PXD000612:15:scan:4428:LMTGDKY[Phosphorylation]LAHAGAK/2	25912	Phosphorylation	1.0	7	0	0	0.0		0.9999999998969
160	9	0	1.0	Phosphorylation	B6	mzspec:PXD000612:18:scan:2919:DGQDAIADS[Phosphorylation]KEKESK/2	0.0	80	S9(Phospho): 100;S9(Phospho)	DGQDAIADSKEKESK	DGQDAIADS[Phosphorylation]KEKESK	B6	0.0	0.9999999998965999	18.raw	18.2919.2919.2	mzspec:PXD000612:18:scan:2919:DGQDAIADS[Phosphorylation]KEKESK/2	10997	Phosphorylation	1.0	9	0	0	0.0		0.9999999998965999
161	9	0	1.0	Phosphorylation	B6	mzspec:PXD000612:18:scan:7449:DGQDAIADY[Phosphorylation]WEKESK/2	0.0	80	Y9(Phospho): 100;Y9(Phospho)	DGQDAIADYWEKESK	DGQDAIADY[Phosphorylation]WEKESK	B6	0.0	0.9999999998934	18.raw	18.7449.7449.2	mzspec:PXD000612:18:scan:7449:DGQDAIADY[Phosphorylation]WEKESK/2	11153	Phosphorylation	1.0	9	0	1	0.0		0.9999999998934
162	7	0	1.0	Phosphorylation	B3	mzspec:PXD000612:15:scan:3456:LMTGDNT[Phosphorylation]AAHAGAK/2	0.0	80	T7(Phospho): 100;T7(Phospho)	LMTGDNTAAHAGAK	LMTGDNT[Phosphorylation]AAHAGAK	B3	0.0	0.9999999998891	15.raw	15.3456.3456.2	mzspec:PXD000612:15:scan:3456:LMTGDNT[Phosphorylation]AAHAGAK/2	26974	Phosphorylation	1.0	7	0	1	0.0		0.9999999998891
163	7	0	1.0	Phosphorylation	B3	mzspec:PXD000612:15:scan:3998:LMTGDAY[Phosphorylation]EAHAGAK/2	0.0	80	Y7(Phospho): 100;Y7(Phospho)	LMTGDAYEAHAGAK	LMTGDAY[Phosphorylation]EAHAGAK	B3	0.0	0.9999999998879	15.raw	15.3998.3998.2	mzspec:PXD000612:15:scan:3998:LMTGDAY[Phosphorylation]EAHAGAK/2	24069	Phosphorylation	1.0	7	0	1	0.0		0.9999999998879
164	7	0	1.0	Phosphorylation	B3	mzspec:PXD000612:15:scan:6266:LMTGDWY[Phosphorylation]NAHAGAK/2	0.0	80	Y7(Phospho): 100;Y7(Phospho); N8(Deamidated)	LMTGDWYNAHAGAK	LMTGDWY[Phosphorylation]NAHAGAK	B3	0.0	0.9999999998873	15.raw	15.6266.6266.2	mzspec:PXD000612:15:scan:6266:LMTGDWY[Phosphorylation]NAHAGAK/2	28943	Phosphorylation	1.0	7	0	1	0.0		0.9999999998873
165	7	0	1.0	Phosphorylation	B3	mzspec:PXD000612:15:scan:6001:LMTGDNS[Phosphorylation]WAHAGAK/2	0.0	80	S7(Phospho): 100;N6(Deamidated); S7(Phospho)	LMTGDNSWAHAGAK	LMTGDNS[Phosphorylation]WAHAGAK	B3	0.0	0.9999999998873	15.raw	15.6001.6001.2	mzspec:PXD000612:15:scan:6001:LMTGDNS[Phosphorylation]WAHAGAK/2	26967	Phosphorylation	1.0	7	0	1	0.0		0.9999999998873
166	7	0	1.0	Phosphorylation	B3	mzspec:PXD000612:15:scan:3716:LMTGDDY[Phosphorylation]NAHAGAK/2	0.0	80	Y7(Phospho): 100;Y7(Phospho)	LMTGDDYNAHAGAK	LMTGDDY[Phosphorylation]NAHAGAK	B3	0.0	0.9999999998871	15.raw	15.3716.3716.2	mzspec:PXD000612:15:scan:3716:LMTGDDY[Phosphorylation]NAHAGAK/2	24264	Phosphorylation	1.0	7	0	1	0.0		0.9999999998871
167	3	0	1.0	Phosphorylation	B1	mzspec:PXD000612:13:scan:3290:NEY[Phosphorylation]HAPPQPAPGK/2	0.0	80	Y3(Phospho): 100;Y3(Phospho)	NEYHAPPQPAPGK	NEY[Phosphorylation]HAPPQPAPGK	B1	0.0	0.9999999998863001	13.raw	13.3290.3290.2	mzspec:PXD000612:13:scan:3290:NEY[Phosphorylation]HAPPQPAPGK/2	31729	Phosphorylation	1.0	3	0	1	0.0		0.9999999998863001
168	6	0	1.0	Phosphorylation	A12	mzspec:PXD000612:12:scan:5569:AVLSDS[Phosphorylation]NQLSEGK/2	0.0	80	S6(Phospho): 100;S6(Phospho)	AVLSDSNQLSEGK	AVLSDS[Phosphorylation]NQLSEGK	A12	0.0	0.9999999998851	12.raw	12.5569.5569.2	mzspec:PXD000612:12:scan:5569:AVLSDS[Phosphorylation]NQLSEGK/2	3922	Phosphorylation	1.0	6	0	1	0.0		0.9999999998851
169	9	0	1.0	Phosphorylation	B4	mzspec:PXD000612:16:scan:9404:ISQDADLWY[Phosphorylation]WTKPK/3	0.0	80	Y9(Phospho): 100;Y9(Phospho)	ISQDADLWYWTKPK	ISQDADLWY[Phosphorylation]WTKPK	B4	0.0	0.9999999998806	16.raw	16.9404.9404.3	mzspec:PXD000612:16:scan:9404:ISQDADLWY[Phosphorylation]WTKPK/3	18922	Phosphorylation	1.0	9	0	1	0.0		0.9999999998806
170	3	0	1.0	Phosphorylation	B1	mzspec:PXD000612:13:scan:3199:NNY[Phosphorylation]KAPPQPAPGK/2	0.0	80	Y3(Phospho): 100;Y3(Phospho)	NNYKAPPQPAPGK	NNY[Phosphorylation]KAPPQPAPGK	B1	0.0	0.9999999998796	13.raw	13.3199.3199.2	mzspec:PXD000612:13:scan:3199:NNY[Phosphorylation]KAPPQPAPGK/2	36479	Phosphorylation	1.0	3	0	1	0.0		0.9999999998796
171	7	0	1.0	Phosphorylation	B3	mzspec:PXD000612:15:scan:4622:LMTGDDS[Phosphorylation]LAHAGAK/2	0.0	80	S7(Phospho): 100;S7(Phospho)	LMTGDDSLAHAGAK	LMTGDDS[Phosphorylation]LAHAGAK	B3	0.0	0.9999999998788001	15.raw	15.4622.4622.2	mzspec:PXD000612:15:scan:4622:LMTGDDS[Phosphorylation]LAHAGAK/2	24175	Phosphorylation	1.0	7	0	0	0.0		0.9999999998788001
172	7	0	1.0	Phosphorylation	B3	mzspec:PXD000612:15:scan:4622:LMTGDDS[Phosphorylation]IAHAGAK/2	0.0	80	S7(Phospho): 100;S7(Phospho)	LMTGDDSIAHAGAK	LMTGDDS[Phosphorylation]IAHAGAK	B3	0.0	0.9999999998788001	15.raw	15.4622.4622.2	mzspec:PXD000612:15:scan:4622:LMTGDDS[Phosphorylation]IAHAGAK/2	24169	Phosphorylation	1.0	7	0	0	0.0		0.9999999998788001
173	3	0	1.0	Phosphorylation	A10	mzspec:PXD000612:10:scan:4960:NDY[Phosphorylation]HGEASLLEK/2	0.0	80	Y3(Phospho): 100;Y3(Phospho)	NDYHGEASLLEK	NDY[Phosphorylation]HGEASLLEK	A10	0.0	0.9999999998755	10.raw	10.4960.4960.2	mzspec:PXD000612:10:scan:4960:NDY[Phosphorylation]HGEASLLEK/2	31523	Phosphorylation	1.0	3	0	1	0.0		0.9999999998755
174	9	0	1.0	Phosphorylation	B6	mzspec:PXD000612:18:scan:3930:DGQDAIAES[Phosphorylation]PEKESK/2	0.0	80	S9(Phospho): 100;S9(Phospho)	DGQDAIAESPEKESK	DGQDAIAES[Phosphorylation]PEKESK	B6	0.0	0.9999999998715999	18.raw	18.3930.3930.2	mzspec:PXD000612:18:scan:3930:DGQDAIAES[Phosphorylation]PEKESK/2	11235	Phosphorylation	1.0	9	0	1	0.0		0.9999999998715999
175	9	0	1.0	Phosphorylation	B4	mzspec:PXD000612:16:scan:7709:ISQDADLEY[Phosphorylation]WTKPK/2	0.0	80	Y9(Phospho): 100;Y9(Phospho)	ISQDADLEYWTKPK	ISQDADLEY[Phosphorylation]WTKPK	B4	0.0	0.9999999998701	16.raw	16.7709.7709.2	mzspec:PXD000612:16:scan:7709:ISQDADLEY[Phosphorylation]WTKPK/2	15989	Phosphorylation	1.0	9	0	1	0.0		0.9999999998701
176	7	0	1.0	Phosphorylation	B3	mzspec:PXD000612:15:scan:3592:LMTGDDT[Phosphorylation]AAHAGAK/2	0.0	80	T7(Phospho): 100;T7(Phospho)	LMTGDDTAAHAGAK	LMTGDDT[Phosphorylation]AAHAGAK	B3	0.0	0.9999999998679	15.raw	15.3592.3592.2	mzspec:PXD000612:15:scan:3592:LMTGDDT[Phosphorylation]AAHAGAK/2	24195	Phosphorylation	1.0	7	0	1	0.0		0.9999999998679
177	7	0	1.0	Phosphorylation	B3	mzspec:PXD000612:15:scan:4915:LMTGDET[Phosphorylation]LAHAGAK/2	0.0	80	T7(Phospho): 100;T7(Phospho)	LMTGDETLAHAGAK	LMTGDET[Phosphorylation]LAHAGAK	B3	0.0	0.9999999998633	15.raw	15.4915.4915.2	mzspec:PXD000612:15:scan:4915:LMTGDET[Phosphorylation]LAHAGAK/2	24366	Phosphorylation	1.0	7	0	0	0.0		0.9999999998633
178	7	0	1.0	Phosphorylation	B3	mzspec:PXD000612:15:scan:4915:LMTGDET[Phosphorylation]IAHAGAK/2	0.0	80	T7(Phospho): 100;T7(Phospho)	LMTGDETIAHAGAK	LMTGDET[Phosphorylation]IAHAGAK	B3	0.0	0.9999999998633	15.raw	15.4915.4915.2	mzspec:PXD000612:15:scan:4915:LMTGDET[Phosphorylation]IAHAGAK/2	24364	Phosphorylation	1.0	7	0	0	0.0		0.9999999998633
179	7	0	1.0	Phosphorylation	B3	mzspec:PXD000612:15:scan:6576:LMTGDFY[Phosphorylation]VAHAGAK/2	0.0	80	Y7(Phospho): 100;Y7(Phospho)	LMTGDFYVAHAGAK	LMTGDFY[Phosphorylation]VAHAGAK	B3	0.0	0.9999999998633	15.raw	15.6576.6576.2	mzspec:PXD000612:15:scan:6576:LMTGDFY[Phosphorylation]VAHAGAK/2	24722	Phosphorylation	1.0	7	0	1	0.0		0.9999999998633
180	7	0	1.0	Phosphorylation	B3	mzspec:PXD000612:15:scan:5511:LMTGDFS[Phosphorylation]QAHAGAK/2	0.0	80	S7(Phospho): 100;S7(Phospho); Q8(Deamidated)	LMTGDFSQAHAGAK	LMTGDFS[Phosphorylation]QAHAGAK	B3	0.0	0.9999999998622	15.raw	15.5511.5511.2	mzspec:PXD000612:15:scan:5511:LMTGDFS[Phosphorylation]QAHAGAK/2	24542	Phosphorylation	1.0	7	0	1	0.0		0.9999999998622
181	7	0	1.0	Phosphorylation	B3	mzspec:PXD000612:15:scan:5228:LMTGDQY[Phosphorylation]IAHAGAK/2	0.0	80	Y7(Phospho): 100;Q6(Deamidated); Y7(Phospho)	LMTGDQYIAHAGAK	LMTGDQY[Phosphorylation]IAHAGAK	B3	0.0	0.9999999998501999	15.raw	15.5228.5228.2	mzspec:PXD000612:15:scan:5228:LMTGDQY[Phosphorylation]IAHAGAK/2	27643	Phosphorylation	1.0	7	0	1	0.0		0.9999999998501999
182	7	0	1.0	Phosphorylation	B3	mzspec:PXD000612:15:scan:5228:LMTGDQY[Phosphorylation]LAHAGAK/2	0.0	80	Y7(Phospho): 100;Q6(Deamidated); Y7(Phospho)	LMTGDQYLAHAGAK	LMTGDQY[Phosphorylation]LAHAGAK	B3	0.0	0.9999999998501999	15.raw	15.5228.5228.2	mzspec:PXD000612:15:scan:5228:LMTGDQY[Phosphorylation]LAHAGAK/2	27681	Phosphorylation	1.0	7	0	1	0.0		0.9999999998501999
183	6	0	1.0	Phosphorylation	A12	mzspec:PXD000612:12:scan:6052:AVLSQY[Phosphorylation]DQLSEGK/2	0.0	80	Y6(Phospho): 100;Y6(Phospho)	AVLSQYDQLSEGK	AVLSQY[Phosphorylation]DQLSEGK	A12	0.0	0.9999999998478	12.raw	12.6052.6052.2	mzspec:PXD000612:12:scan:6052:AVLSQY[Phosphorylation]DQLSEGK/2	8636	Phosphorylation	1.0	6	0	1	0.0		0.9999999998478
184	9	0	1.0	Phosphorylation	B4	mzspec:PXD000612:16:scan:8867:ISQDADLWY[Phosphorylation]FTKPK/3	0.0	80	Y9(Phospho): 100;Y9(Phospho)	ISQDADLWYFTKPK	ISQDADLWY[Phosphorylation]FTKPK	B4	0.0	0.9999999998478	16.raw	16.8867.8867.3	mzspec:PXD000612:16:scan:8867:ISQDADLWY[Phosphorylation]FTKPK/3	18784	Phosphorylation	1.0	9	0	1	0.0		0.9999999998478
185	13	0	1.0	Phosphorylation	B2	mzspec:PXD000612:14:scan:6727:ATPGNLGSSVLEY[Phosphorylation]K/2	0.0	80	Y13(Phospho): 100;Y13(Phospho)	ATPGNLGSSVLEYK	ATPGNLGSSVLEY[Phosphorylation]K	B2	0.0	0.9999999998465	14.raw	14.6727.6727.2	mzspec:PXD000612:14:scan:6727:ATPGNLGSSVLEY[Phosphorylation]K/2	2885	Phosphorylation	1.0	13	0	0	0.0		0.9999999998465
186	5	0	1.0	Phosphorylation	A11	mzspec:PXD000612:11:scan:6964:LLSEY[Phosphorylation]KEEFPTLK/2	0.0	80	Y5(Phospho): 100;Y5(Phospho)	LLSEYKEEFPTLK	LLSEY[Phosphorylation]KEEFPTLK	A11	0.0	0.999999999846	11.raw	11.6964.6964.2	mzspec:PXD000612:11:scan:6964:LLSEY[Phosphorylation]KEEFPTLK/2	19567	Phosphorylation	1.0	5	0	1	0.0		0.999999999846
187	7	0	1.0	Phosphorylation	B3	mzspec:PXD000612:15:scan:3612:LMTGDNT[Phosphorylation]DAHAGAK/2	0.0	80	T7(Phospho): 100;N6(Deamidated); T7(Phospho)	LMTGDNTDAHAGAK	LMTGDNT[Phosphorylation]DAHAGAK	B3	0.0	0.9999999998444	15.raw	15.3612.3612.2	mzspec:PXD000612:15:scan:3612:LMTGDNT[Phosphorylation]DAHAGAK/2	26982	Phosphorylation	1.0	7	0	1	0.0		0.9999999998444
188	9	0	1.0	Phosphorylation	B4	mzspec:PXD000612:16:scan:3863:ISQDADLHY[Phosphorylation]ETKPK/2	0.0	80	Y9(Phospho): 100;Y9(Phospho)	ISQDADLHYETKPK	ISQDADLHY[Phosphorylation]ETKPK	B4	0.0	0.9999999998431001	16.raw	16.3863.3863.2	mzspec:PXD000612:16:scan:3863:ISQDADLHY[Phosphorylation]ETKPK/2	16562	Phosphorylation	1.0	9	0	1	0.0		0.9999999998431001
189	9	0	1.0	Phosphorylation	B4	mzspec:PXD000612:16:scan:3380:ISQDADLHT[Phosphorylation]DTKPK/2	0.0	80	T9(Phospho): 100;T9(Phospho)	ISQDADLHTDTKPK	ISQDADLHT[Phosphorylation]DTKPK	B4	0.0	0.9999999998426999	16.raw	16.3380.3380.2	mzspec:PXD000612:16:scan:3380:ISQDADLHT[Phosphorylation]DTKPK/2	16454	Phosphorylation	1.0	9	0	1	0.0		0.9999999998426999
190	9	0	1.0	Phosphorylation	B4	mzspec:PXD000612:16:scan:3222:ISQDADLHS[Phosphorylation]QTKPK/2	0.0	80	S9(Phospho): 100;S9(Phospho)	ISQDADLHSQTKPK	ISQDADLHS[Phosphorylation]QTKPK	B4	0.0	0.999999999841	16.raw	16.3222.3222.2	mzspec:PXD000612:16:scan:3222:ISQDADLHS[Phosphorylation]QTKPK/2	16388	Phosphorylation	1.0	9	0	1	0.0		0.999999999841
191	13	0	1.0	Phosphorylation	B2	mzspec:PXD000612:14:scan:7926:ATPGNLGSSVLFY[Phosphorylation]K/2	0.0	80	Y13(Phospho): 100;Y13(Phospho)	ATPGNLGSSVLFYK	ATPGNLGSSVLFY[Phosphorylation]K	B2	0.0	0.9999999998408	14.raw	14.7926.7926.2	mzspec:PXD000612:14:scan:7926:ATPGNLGSSVLFY[Phosphorylation]K/2	2929	Phosphorylation	1.0	13	0	1	0.0		0.9999999998408
192	9	0	1.0	Phosphorylation	B6	mzspec:PXD000612:18:scan:5061:DGQDAIAES[Phosphorylation]YEKESK/2	0.0	80	S9(Phospho): 100;S9(Phospho)	DGQDAIAESYEKESK	DGQDAIAES[Phosphorylation]YEKESK	B6	0.0	0.9999999998379999	18.raw	18.5061.5061.2	mzspec:PXD000612:18:scan:5061:DGQDAIAES[Phosphorylation]YEKESK/2	11260	Phosphorylation	1.0	9	0	1	0.0		0.9999999998379999
193	9	0	1.0	Phosphorylation	B6	mzspec:PXD000612:18:scan:7694:DGQDAIAEY[Phosphorylation]WEKESK/3	0.0	80	Y9(Phospho): 100;Y9(Phospho)	DGQDAIAEYWEKESK	DGQDAIAEY[Phosphorylation]WEKESK	B6	0.0	0.9999999998361	18.raw	18.7694.7694.3	mzspec:PXD000612:18:scan:7694:DGQDAIAEY[Phosphorylation]WEKESK/3	11454	Phosphorylation	1.0	9	0	1	0.0		0.9999999998361
194	7	0	1.0	Phosphorylation	B3	mzspec:PXD000612:15:scan:4065:LMTGDNY[Phosphorylation]EAHAGAK/2	0.0	80	Y7(Phospho): 100;N6(Deamidated); Y7(Phospho)	LMTGDNYEAHAGAK	LMTGDNY[Phosphorylation]EAHAGAK	B3	0.0	0.9999999998339001	15.raw	15.4065.4065.2	mzspec:PXD000612:15:scan:4065:LMTGDNY[Phosphorylation]EAHAGAK/2	27033	Phosphorylation	1.0	7	0	1	0.0		0.9999999998339001
195	9	0	1.0	Phosphorylation	B4	mzspec:PXD000612:16:scan:3426:ISQDADLKS[Phosphorylation]TTKPK/2	0.0	80	S9(Phospho): 100;S9(Phospho)	ISQDADLKSTTKPK	ISQDADLKS[Phosphorylation]TTKPK	B4	0.0	0.9999999998308	16.raw	16.3426.3426.2	mzspec:PXD000612:16:scan:3426:ISQDADLKS[Phosphorylation]TTKPK/2	17120	Phosphorylation	1.0	9	0	1	0.0		0.9999999998308
196	9	0	1.0	Phosphorylation	B4	mzspec:PXD000612:16:scan:3966:ISQDADLNS[Phosphorylation]DTKPK/2	0.0	80	S9(Phospho): 100;S9(Phospho)	ISQDADLNSDTKPK	ISQDADLNS[Phosphorylation]DTKPK	B4	0.0	0.9999999998256	16.raw	16.3966.3966.2	mzspec:PXD000612:16:scan:3966:ISQDADLNS[Phosphorylation]DTKPK/2	17867	Phosphorylation	1.0	9	0	1	0.0		0.9999999998256
197	9	0	1.0	Phosphorylation	B6	mzspec:PXD000612:18:scan:3183:DGQDAIAHT[Phosphorylation]AEKESK/2	0.0	80	T9(Phospho): 100;T9(Phospho)	DGQDAIAHTAEKESK	DGQDAIAHT[Phosphorylation]AEKESK	B6	0.0	0.9999999998235001	18.raw	18.3183.3183.2	mzspec:PXD000612:18:scan:3183:DGQDAIAHT[Phosphorylation]AEKESK/2	11800	Phosphorylation	1.0	9	0	1	0.0		0.9999999998235001
198	7	0	1.0	Phosphorylation	B3	mzspec:PXD000612:15:scan:5538:LMTGDFS[Phosphorylation]QAHAGAK/2	0.0	80	S7(Phospho): 100;S7(Phospho); Q8(Deamidated)	LMTGDFSQAHAGAK	LMTGDFS[Phosphorylation]QAHAGAK	B3	0.0	0.9999999998231	15.raw	15.5538.5538.2	mzspec:PXD000612:15:scan:5538:LMTGDFS[Phosphorylation]QAHAGAK/2	24541	Phosphorylation	1.0	7	0	1	0.0		0.9999999998231
199	5	0	1.0	Phosphorylation	A11	mzspec:PXD000612:11:scan:7167:LLSHY[Phosphorylation]PEEFPTLK/2	0.0	80	Y5(Phospho): 100;Y5(Phospho)	LLSHYPEEFPTLK	LLSHY[Phosphorylation]PEEFPTLK	A11	0.0	0.9999999998116	11.raw	11.7167.7167.2	mzspec:PXD000612:11:scan:7167:LLSHY[Phosphorylation]PEEFPTLK/2	20318	Phosphorylation	1.0	5	0	1	0.0		0.9999999998116
200	7	0	1.0	Phosphorylation	B3	mzspec:PXD000612:15:scan:5785:LMTGDFY[Phosphorylation]QAHAGAK/3	0.0	80	Y7(Phospho): 100;Y7(Phospho); Q8(Deamidated)	LMTGDFYQAHAGAK	LMTGDFY[Phosphorylation]QAHAGAK	B3	0.0	0.9999999998113	15.raw	15.5785.5785.3	mzspec:PXD000612:15:scan:5785:LMTGDFY[Phosphorylation]QAHAGAK/3	24705	Phosphorylation	1.0	7	0	1	0.0		0.9999999998113
201	7	0	1.0	Phosphorylation	B3	mzspec:PXD000612:15:scan:5234:LMTGDEY[Phosphorylation]LAHAGAK/3	0.0	80	Y7(Phospho): 100;Y7(Phospho)	LMTGDEYLAHAGAK	LMTGDEY[Phosphorylation]LAHAGAK	B3	0.0	0.9999999998099001	15.raw	15.5234.5234.3	mzspec:PXD000612:15:scan:5234:LMTGDEY[Phosphorylation]LAHAGAK/3	24428	Phosphorylation	1.0	7	0	1	0.0		0.9999999998099001
202	7	0	1.0	Phosphorylation	B3	mzspec:PXD000612:15:scan:5234:LMTGDEY[Phosphorylation]IAHAGAK/3	0.0	80	Y7(Phospho): 100;Y7(Phospho)	LMTGDEYIAHAGAK	LMTGDEY[Phosphorylation]IAHAGAK	B3	0.0	0.9999999998099001	15.raw	15.5234.5234.3	mzspec:PXD000612:15:scan:5234:LMTGDEY[Phosphorylation]IAHAGAK/3	24408	Phosphorylation	1.0	7	0	1	0.0		0.9999999998099001
203	13	0	1.0	Phosphorylation	B2	mzspec:PXD000612:14:scan:6388:ATPGNLGSSVLNY[Phosphorylation]K/2	0.0	80	Y13(Phospho): 100;Y13(Phospho)	ATPGNLGSSVLNYK	ATPGNLGSSVLNY[Phosphorylation]K	B2	0.0	0.9999999998031999	14.raw	14.6388.6388.2	mzspec:PXD000612:14:scan:6388:ATPGNLGSSVLNY[Phosphorylation]K/2	3226	Phosphorylation	1.0	13	0	1	0.0		0.9999999998031999
204	3	0	1.0	Phosphorylation	B1	mzspec:PXD000612:13:scan:3248:NMY[Phosphorylation]HAPPQPAPGK/3	0.0	80	Y3(Phospho): 100;M2(Oxidation); Y3(Phospho)	NMYHAPPQPAPGK	NMY[Phosphorylation]HAPPQPAPGK	B1	0.0	0.9999999998026999	13.raw	13.3248.3248.3	mzspec:PXD000612:13:scan:3248:NMY[Phosphorylation]HAPPQPAPGK/3	36010	Phosphorylation	1.0	3	0	1	0.0		0.9999999998026999
205	13	0	1.0	Phosphorylation	B2	mzspec:PXD000612:14:scan:6169:ATPGNLGSSVLQY[Phosphorylation]K/2	0.0	80	Y13(Phospho): 100;Y13(Phospho)	ATPGNLGSSVLQYK	ATPGNLGSSVLQY[Phosphorylation]K	B2	0.0	0.9999999998015	14.raw	14.6169.6169.2	mzspec:PXD000612:14:scan:6169:ATPGNLGSSVLQY[Phosphorylation]K/2	3260	Phosphorylation	1.0	13	0	1	0.0		0.9999999998015
206	13	0	1.0	Phosphorylation	B2	mzspec:PXD000612:14:scan:6365:ATPGNLGSSVLQY[Phosphorylation]K/2	0.0	80	Y13(Phospho): 100;Y13(Phospho)	ATPGNLGSSVLQYK	ATPGNLGSSVLQY[Phosphorylation]K	B2	0.0	0.9999999998002	14.raw	14.6365.6365.2	mzspec:PXD000612:14:scan:6365:ATPGNLGSSVLQY[Phosphorylation]K/2	3259	Phosphorylation	1.0	13	0	1	0.0		0.9999999998002
207	7	0	1.0	Phosphorylation	B3	mzspec:PXD000612:15:scan:3240:LMTGDNY[Phosphorylation]NAHAGAK/3	0.0	80	Y7(Phospho): 100;M2(Oxidation); Y7(Phospho); N8(Deamidated)	LMTGDNYNAHAGAK	LMTGDNY[Phosphorylation]NAHAGAK	B3	0.0	0.9999999997996999	15.raw	15.3240.3240.3	mzspec:PXD000612:15:scan:3240:LMTGDNY[Phosphorylation]NAHAGAK/3	27107	Phosphorylation	1.0	7	0	0	0.0		0.9999999997996999
208	7	0	1.0	Phosphorylation	B3	mzspec:PXD000612:15:scan:4962:LMTGDQS[Phosphorylation]LAHAGAK/2	0.0	80	S7(Phospho): 100;Q6(Deamidated); S7(Phospho)	LMTGDQSLAHAGAK	LMTGDQS[Phosphorylation]LAHAGAK	B3	0.0	0.9999999997985999	15.raw	15.4962.4962.2	mzspec:PXD000612:15:scan:4962:LMTGDQS[Phosphorylation]LAHAGAK/2	27460	Phosphorylation	1.0	7	0	0	0.0		0.9999999997985999
209	9	0	1.0	Phosphorylation	B4	mzspec:PXD000612:16:scan:4192:ISQDADLDT[Phosphorylation]ATKPK/2	0.0	80	T9(Phospho): 100;T9(Phospho)	ISQDADLDTATKPK	ISQDADLDT[Phosphorylation]ATKPK	B4	0.0	0.9999999997985999	16.raw	16.4192.4192.2	mzspec:PXD000612:16:scan:4192:ISQDADLDT[Phosphorylation]ATKPK/2	15765	Phosphorylation	1.0	9	0	1	0.0		0.9999999997985999
210	7	0	1.0	Phosphorylation	B3	mzspec:PXD000612:15:scan:4962:LMTGDQS[Phosphorylation]IAHAGAK/2	0.0	80	S7(Phospho): 100;Q6(Deamidated); S7(Phospho)	LMTGDQSIAHAGAK	LMTGDQS[Phosphorylation]IAHAGAK	B3	0.0	0.9999999997985999	15.raw	15.4962.4962.2	mzspec:PXD000612:15:scan:4962:LMTGDQS[Phosphorylation]IAHAGAK/2	27450	Phosphorylation	1.0	7	0	0	0.0		0.9999999997985999
211	7	0	1.0	Phosphorylation	B3	mzspec:PXD000612:15:scan:5766:LMTGDVS[Phosphorylation]IAHAGAK/2	0.0	80	S7(Phospho): 100;S7(Phospho)	LMTGDVSIAHAGAK	LMTGDVS[Phosphorylation]IAHAGAK	B3	0.0	0.9999999997975001	15.raw	15.5766.5766.2	mzspec:PXD000612:15:scan:5766:LMTGDVS[Phosphorylation]IAHAGAK/2	28275	Phosphorylation	1.0	7	0	0	0.0		0.9999999997975001
212	7	0	1.0	Phosphorylation	B3	mzspec:PXD000612:15:scan:5766:LMTGDVS[Phosphorylation]LAHAGAK/2	0.0	80	S7(Phospho): 100;S7(Phospho)	LMTGDVSLAHAGAK	LMTGDVS[Phosphorylation]LAHAGAK	B3	0.0	0.9999999997975001	15.raw	15.5766.5766.2	mzspec:PXD000612:15:scan:5766:LMTGDVS[Phosphorylation]LAHAGAK/2	28284	Phosphorylation	1.0	7	0	0	0.0		0.9999999997975001
213	7	0	1.0	Phosphorylation	B3	mzspec:PXD000612:15:scan:6541:LMTGDVY[Phosphorylation]FAHAGAK/2	0.0	80	Y7(Phospho): 100;Y7(Phospho)	LMTGDVYFAHAGAK	LMTGDVY[Phosphorylation]FAHAGAK	B3	0.0	0.9999999997964001	15.raw	15.6541.6541.2	mzspec:PXD000612:15:scan:6541:LMTGDVY[Phosphorylation]FAHAGAK/2	28405	Phosphorylation	1.0	7	0	1	0.0		0.9999999997964001
214	7	0	1.0	Phosphorylation	B3	mzspec:PXD000612:15:scan:6134:LMTGDWY[Phosphorylation]EAHAGAK/2	0.0	80	Y7(Phospho): 100;Y7(Phospho)	LMTGDWYEAHAGAK	LMTGDWY[Phosphorylation]EAHAGAK	B3	0.0	0.9999999997955	15.raw	15.6134.6134.2	mzspec:PXD000612:15:scan:6134:LMTGDWY[Phosphorylation]EAHAGAK/2	28805	Phosphorylation	1.0	7	0	1	0.0		0.9999999997955
215	6	0	1.0	Phosphorylation	A12	mzspec:PXD000612:12:scan:6083:AVLSEY[Phosphorylation]NQLSEGK/2	0.0	80	Y6(Phospho): 100;Y6(Phospho)	AVLSEYNQLSEGK	AVLSEY[Phosphorylation]NQLSEGK	A12	0.0	0.9999999997951999	12.raw	12.6083.6083.2	mzspec:PXD000612:12:scan:6083:AVLSEY[Phosphorylation]NQLSEGK/2	4386	Phosphorylation	1.0	6	0	1	0.0		0.9999999997951999
216	7	0	1.0	Phosphorylation	B3	mzspec:PXD000612:15:scan:3670:LMTGDDT[Phosphorylation]PAHAGAK/2	0.0	80	T7(Phospho): 100;T7(Phospho)	LMTGDDTPAHAGAK	LMTGDDT[Phosphorylation]PAHAGAK	B3	0.0	0.9999999997936	15.raw	15.3670.3670.2	mzspec:PXD000612:15:scan:3670:LMTGDDT[Phosphorylation]PAHAGAK/2	24209	Phosphorylation	1.0	7	0	1	0.0		0.9999999997936
217	9	0	1.0	Phosphorylation	B4	mzspec:PXD000612:16:scan:8550:ISQDADLLS[Phosphorylation]WTKPK/3	0.0	80	S9(Phospho): 100;S9(Phospho)	ISQDADLLSWTKPK	ISQDADLLS[Phosphorylation]WTKPK	B4	0.0	0.9999999997910001	16.raw	16.8550.8550.3	mzspec:PXD000612:16:scan:8550:ISQDADLLS[Phosphorylation]WTKPK/3	17463	Phosphorylation	1.0	9	0	1	0.0		0.9999999997910001
218	9	0	1.0	Phosphorylation	B4	mzspec:PXD000612:16:scan:8550:ISQDADLIS[Phosphorylation]WTKPK/3	0.0	80	S9(Phospho): 100;S9(Phospho)	ISQDADLISWTKPK	ISQDADLIS[Phosphorylation]WTKPK	B4	0.0	0.9999999997910001	16.raw	16.8550.8550.3	mzspec:PXD000612:16:scan:8550:ISQDADLIS[Phosphorylation]WTKPK/3	16715	Phosphorylation	1.0	9	0	1	0.0		0.9999999997910001
219	6	0	1.0	Phosphorylation	A12	mzspec:PXD000612:12:scan:7656:AVLSLS[Phosphorylation]EQLSEGK/2	0.0	80	S6(Phospho): 100;S6(Phospho)	AVLSLSEQLSEGK	AVLSLS[Phosphorylation]EQLSEGK	A12	0.0	0.9999999997893999	12.raw	12.7656.7656.2	mzspec:PXD000612:12:scan:7656:AVLSLS[Phosphorylation]EQLSEGK/2	6833	Phosphorylation	1.0	6	0	0	0.0		0.9999999997893999
220	6	0	1.0	Phosphorylation	A12	mzspec:PXD000612:12:scan:8756:AVLSDY[Phosphorylation]WQLSEGK/2	0.0	80	Y6(Phospho): 100;Y6(Phospho)	AVLSDYWQLSEGK	AVLSDY[Phosphorylation]WQLSEGK	A12	0.0	0.9999999997893001	12.raw	12.8756.8756.2	mzspec:PXD000612:12:scan:8756:AVLSDY[Phosphorylation]WQLSEGK/2	4118	Phosphorylation	1.0	6	0	1	0.0		0.9999999997893001
221	9	0	1.0	Phosphorylation	B6	mzspec:PXD000612:18:scan:4394:DGQDAIAYT[Phosphorylation]DEKESK/2	0.0	80	T9(Phospho): 100;T9(Phospho)	DGQDAIAYTDEKESK	DGQDAIAYT[Phosphorylation]DEKESK	B6	0.0	0.9999999997858999	18.raw	18.4394.4394.2	mzspec:PXD000612:18:scan:4394:DGQDAIAYT[Phosphorylation]DEKESK/2	15311	Phosphorylation	1.0	9	0	1	0.0		0.9999999997858999
222	7	0	1.0	Phosphorylation	B3	mzspec:PXD000612:15:scan:7712:LMTGDWY[Phosphorylation]LAHAGAK/2	0.0	80	Y7(Phospho): 100;Y7(Phospho)	LMTGDWYLAHAGAK	LMTGDWY[Phosphorylation]LAHAGAK	B3	0.0	0.9999999997853001	15.raw	15.7712.7712.2	mzspec:PXD000612:15:scan:7712:LMTGDWY[Phosphorylation]LAHAGAK/2	28913	Phosphorylation	1.0	7	0	1	0.0		0.9999999997853001
223	7	0	1.0	Phosphorylation	B3	mzspec:PXD000612:15:scan:7712:LMTGDWY[Phosphorylation]IAHAGAK/2	0.0	80	Y7(Phospho): 100;Y7(Phospho)	LMTGDWYIAHAGAK	LMTGDWY[Phosphorylation]IAHAGAK	B3	0.0	0.9999999997853001	15.raw	15.7712.7712.2	mzspec:PXD000612:15:scan:7712:LMTGDWY[Phosphorylation]IAHAGAK/2	28869	Phosphorylation	1.0	7	0	1	0.0		0.9999999997853001
224	7	0	1.0	Phosphorylation	B3	mzspec:PXD000612:15:scan:5132:LMTGDKY[Phosphorylation]WAHAGAK/2	0.0	80	Y7(Phospho): 100;Y7(Phospho)	LMTGDKYWAHAGAK	LMTGDKY[Phosphorylation]WAHAGAK	B3	0.0	0.9999999997846	15.raw	15.5132.5132.2	mzspec:PXD000612:15:scan:5132:LMTGDKY[Phosphorylation]WAHAGAK/2	25962	Phosphorylation	1.0	7	0	1	0.0		0.9999999997846
225	13	0	1.0	Phosphorylation	B2	mzspec:PXD000612:14:scan:6418:ATPGNLGSSVLNY[Phosphorylation]K/2	0.0	80	Y13(Phospho): 100;Y13(Phospho)	ATPGNLGSSVLNYK	ATPGNLGSSVLNY[Phosphorylation]K	B2	0.0	0.9999999997817	14.raw	14.6418.6418.2	mzspec:PXD000612:14:scan:6418:ATPGNLGSSVLNY[Phosphorylation]K/2	3225	Phosphorylation	1.0	13	0	1	0.0		0.9999999997817
226	9	0	1.0	Phosphorylation	B4	mzspec:PXD000612:16:scan:3204:ISQDADLHT[Phosphorylation]STKPK/2	0.0	80	T9(Phospho): 100;T9(Phospho)	ISQDADLHTSTKPK	ISQDADLHT[Phosphorylation]STKPK	B4	0.0	0.9999999997808	16.raw	16.3204.3204.2	mzspec:PXD000612:16:scan:3204:ISQDADLHT[Phosphorylation]STKPK/2	16536	Phosphorylation	1.0	9	0	1	0.0		0.9999999997808
227	13	0	1.0	Phosphorylation	B2	mzspec:PXD000612:14:scan:8347:ATPGNLGSSVLFY[Phosphorylation]K/2	0.0	80	Y13(Phospho): 100;Y13(Phospho)	ATPGNLGSSVLFYK	ATPGNLGSSVLFY[Phosphorylation]K	B2	0.0	0.9999999997804001	14.raw	14.8347.8347.2	mzspec:PXD000612:14:scan:8347:ATPGNLGSSVLFY[Phosphorylation]K/2	2928	Phosphorylation	1.0	13	0	1	0.0		0.9999999997804001
228	7	0	1.0	Phosphorylation	B3	mzspec:PXD000612:15:scan:6176:LMTGDQY[Phosphorylation]WAHAGAK/3	0.0	80	Y7(Phospho): 100;Q6(Deamidated); Y7(Phospho)	LMTGDQYWAHAGAK	LMTGDQY[Phosphorylation]WAHAGAK	B3	0.0	0.9999999997744	15.raw	15.6176.6176.3	mzspec:PXD000612:15:scan:6176:LMTGDQY[Phosphorylation]WAHAGAK/3	27772	Phosphorylation	1.0	7	0	1	0.0		0.9999999997744
229	7	0	1.0	Phosphorylation	B3	mzspec:PXD000612:15:scan:3513:LMTGDQT[Phosphorylation]EAHAGAK/2	0.0	80	T7(Phospho): 100;T7(Phospho)	LMTGDQTEAHAGAK	LMTGDQT[Phosphorylation]EAHAGAK	B3	0.0	0.9999999997723	15.raw	15.3513.3513.2	mzspec:PXD000612:15:scan:3513:LMTGDQT[Phosphorylation]EAHAGAK/2	27525	Phosphorylation	1.0	7	0	1	0.0		0.9999999997723
230	13	0	1.0	Phosphorylation	B2	mzspec:PXD000612:14:scan:6003:ATPGNLGSSVLDS[Phosphorylation]K/2	0.0	80	S13(Phospho): 100;S13(Phospho)	ATPGNLGSSVLDSK	ATPGNLGSSVLDS[Phosphorylation]K	B2	0.0	0.999999999772	14.raw	14.6003.6003.2	mzspec:PXD000612:14:scan:6003:ATPGNLGSSVLDS[Phosphorylation]K/2	2853	Phosphorylation	1.0	13	0	1	0.0		0.999999999772
231	7	0	1.0	Phosphorylation	B3	mzspec:PXD000612:15:scan:4694:LMTGDNY[Phosphorylation]VAHAGAK/2	0.0	80	Y7(Phospho): 100;N6(Deamidated); Y7(Phospho)	LMTGDNYVAHAGAK	LMTGDNY[Phosphorylation]VAHAGAK	B3	0.0	0.9999999997686	15.raw	15.4694.4694.2	mzspec:PXD000612:15:scan:4694:LMTGDNY[Phosphorylation]VAHAGAK/2	27148	Phosphorylation	1.0	7	0	1	0.0		0.9999999997686
232	6	0	1.0	Phosphorylation	A12	mzspec:PXD000612:12:scan:8122:AVLSIY[Phosphorylation]NQLSEGK/2	0.0	80	Y6(Phospho): 100;Y6(Phospho)	AVLSIYNQLSEGK	AVLSIY[Phosphorylation]NQLSEGK	A12	0.0	0.9999999997679	12.raw	12.8122.8122.2	mzspec:PXD000612:12:scan:8122:AVLSIY[Phosphorylation]NQLSEGK/2	6160	Phosphorylation	1.0	6	0	0	0.0		0.9999999997679
233	6	0	1.0	Phosphorylation	A12	mzspec:PXD000612:12:scan:8122:AVLSLY[Phosphorylation]NQLSEGK/2	0.0	80	Y6(Phospho): 100;Y6(Phospho)	AVLSLYNQLSEGK	AVLSLY[Phosphorylation]NQLSEGK	A12	0.0	0.9999999997679	12.raw	12.8122.8122.2	mzspec:PXD000612:12:scan:8122:AVLSLY[Phosphorylation]NQLSEGK/2	7579	Phosphorylation	1.0	6	0	0	0.0		0.9999999997679
234	13	0	1.0	Phosphorylation	B2	mzspec:PXD000612:14:scan:6002:ATPGNLGSSVLDT[Phosphorylation]K/2	0.0	80	T13(Phospho): 100;T13(Phospho)	ATPGNLGSSVLDTK	ATPGNLGSSVLDT[Phosphorylation]K	B2	0.0	0.9999999997628001	14.raw	14.6002.6002.2	mzspec:PXD000612:14:scan:6002:ATPGNLGSSVLDT[Phosphorylation]K/2	2856	Phosphorylation	1.0	13	0	1	0.0		0.9999999997628001
235	7	0	1.0	Phosphorylation	B3	mzspec:PXD000612:15:scan:5875:LMTGDIY[Phosphorylation]VAHAGAK/3	0.0	80	Y7(Phospho): 100;Y7(Phospho)	LMTGDIYVAHAGAK	LMTGDIY[Phosphorylation]VAHAGAK	B3	0.0	0.9999999997600001	15.raw	15.5875.5875.3	mzspec:PXD000612:15:scan:5875:LMTGDIY[Phosphorylation]VAHAGAK/3	25626	Phosphorylation	1.0	7	0	1	0.0		0.9999999997600001
236	7	0	1.0	Phosphorylation	B3	mzspec:PXD000612:15:scan:5875:LMTGDLY[Phosphorylation]VAHAGAK/3	0.0	80	Y7(Phospho): 100;Y7(Phospho)	LMTGDLYVAHAGAK	LMTGDLY[Phosphorylation]VAHAGAK	B3	0.0	0.9999999997600001	15.raw	15.5875.5875.3	mzspec:PXD000612:15:scan:5875:LMTGDLY[Phosphorylation]VAHAGAK/3	26591	Phosphorylation	1.0	7	0	1	0.0		0.9999999997600001
237	13	0	1.0	Phosphorylation	B2	mzspec:PXD000612:14:scan:7955:ATPGNLGSSVLFY[Phosphorylation]K/2	0.0	80	Y13(Phospho): 100;Y13(Phospho)	ATPGNLGSSVLFYK	ATPGNLGSSVLFY[Phosphorylation]K	B2	0.0	0.9999999997575	14.raw	14.7955.7955.2	mzspec:PXD000612:14:scan:7955:ATPGNLGSSVLFY[Phosphorylation]K/2	2927	Phosphorylation	1.0	13	0	1	0.0		0.9999999997575
238	9	0	1.0	Phosphorylation	B6	mzspec:PXD000612:18:scan:3864:DGQDAIADS[Phosphorylation]PEKESK/2	0.0	80	S9(Phospho): 100;S9(Phospho)	DGQDAIADSPEKESK	DGQDAIADS[Phosphorylation]PEKESK	B6	0.0	0.9999999997565999	18.raw	18.3864.3864.2	mzspec:PXD000612:18:scan:3864:DGQDAIADS[Phosphorylation]PEKESK/2	11015	Phosphorylation	1.0	9	0	1	0.0		0.9999999997565999
239	3	0	1.0	Phosphorylation	B1	mzspec:PXD000612:13:scan:5635:NHY[Phosphorylation]WAPPQPAPGK/2	0.0	80	Y3(Phospho): 100;Y3(Phospho)	NHYWAPPQPAPGK	NHY[Phosphorylation]WAPPQPAPGK	B1	0.0	0.9999999997484	13.raw	13.5635.5635.2	mzspec:PXD000612:13:scan:5635:NHY[Phosphorylation]WAPPQPAPGK/2	33223	Phosphorylation	1.0	3	0	1	0.0		0.9999999997484
240	6	0	1.0	Phosphorylation	A12	mzspec:PXD000612:12:scan:7365:AVLSRY[Phosphorylation]WQLSEGK/2	0.0	80	Y6(Phospho): 100;Y6(Phospho)	AVLSRYWQLSEGK	AVLSRY[Phosphorylation]WQLSEGK	A12	0.0	0.999999999745	12.raw	12.7365.7365.2	mzspec:PXD000612:12:scan:7365:AVLSRY[Phosphorylation]WQLSEGK/2	9131	Phosphorylation	1.0	6	0	1	0.0		0.999999999745
241	9	0	1.0	Phosphorylation	B4	mzspec:PXD000612:16:scan:3504:ISQDADLKS[Phosphorylation]DTKPK/2	0.0	80	S9(Phospho): 100;S9(Phospho)	ISQDADLKSDTKPK	ISQDADLKS[Phosphorylation]DTKPK	B4	0.0	0.9999999997413	16.raw	16.3504.3504.2	mzspec:PXD000612:16:scan:3504:ISQDADLKS[Phosphorylation]DTKPK/2	17028	Phosphorylation	1.0	9	0	1	0.0		0.9999999997413
242	6	0	1.0	Phosphorylation	A12	mzspec:PXD000612:12:scan:6093:AVLSQY[Phosphorylation]EQLSEGK/2	0.0	80	Y6(Phospho): 100;Y6(Phospho)	AVLSQYEQLSEGK	AVLSQY[Phosphorylation]EQLSEGK	A12	0.0	0.9999999997407	12.raw	12.6093.6093.2	mzspec:PXD000612:12:scan:6093:AVLSQY[Phosphorylation]EQLSEGK/2	8641	Phosphorylation	1.0	6	0	1	0.0		0.9999999997407
243	13	0	1.0	Phosphorylation	B2	mzspec:PXD000612:14:scan:5973:ATPGNLGSSVLDS[Phosphorylation]K/2	0.0	80	S13(Phospho): 100;S13(Phospho)	ATPGNLGSSVLDSK	ATPGNLGSSVLDS[Phosphorylation]K	B2	0.0	0.9999999997396	14.raw	14.5973.5973.2	mzspec:PXD000612:14:scan:5973:ATPGNLGSSVLDS[Phosphorylation]K/2	2852	Phosphorylation	1.0	13	0	1	0.0		0.9999999997396
244	7	0	1.0	Phosphorylation	B3	mzspec:PXD000612:15:scan:3732:LMTGDQT[Phosphorylation]PAHAGAK/2	0.0	80	T7(Phospho): 100;Q6(Deamidated); T7(Phospho)	LMTGDQTPAHAGAK	LMTGDQT[Phosphorylation]PAHAGAK	B3	0.0	0.9999999997384	15.raw	15.3732.3732.2	mzspec:PXD000612:15:scan:3732:LMTGDQT[Phosphorylation]PAHAGAK/2	27551	Phosphorylation	1.0	7	0	1	0.0		0.9999999997384
245	7	0	1.0	Phosphorylation	B3	mzspec:PXD000612:15:scan:3751:LMTGDVY[Phosphorylation]HAHAGAK/3	0.0	80	Y7(Phospho): 100;Y7(Phospho)	LMTGDVYHAHAGAK	LMTGDVY[Phosphorylation]HAHAGAK	B3	0.0	0.9999999997326	15.raw	15.3751.3751.3	mzspec:PXD000612:15:scan:3751:LMTGDVY[Phosphorylation]HAHAGAK/3	28412	Phosphorylation	1.0	7	0	1	0.0		0.9999999997326
246	9	0	1.0	Phosphorylation	B4	mzspec:PXD000612:16:scan:3293:ISQDADLHS[Phosphorylation]TTKPK/2	0.0	80	S9(Phospho): 100;S9(Phospho)	ISQDADLHSTTKPK	ISQDADLHS[Phosphorylation]TTKPK	B4	0.0	0.9999999997299999	16.raw	16.3293.3293.2	mzspec:PXD000612:16:scan:3293:ISQDADLHS[Phosphorylation]TTKPK/2	16426	Phosphorylation	1.0	9	0	1	0.0		0.9999999997299999
247	7	0	1.0	Phosphorylation	B3	mzspec:PXD000612:15:scan:3730:LMTGDHY[Phosphorylation]VAHAGAK/2	0.0	80	Y7(Phospho): 100;Y7(Phospho)	LMTGDHYVAHAGAK	LMTGDHY[Phosphorylation]VAHAGAK	B3	0.0	0.9999999997242	15.raw	15.3730.3730.2	mzspec:PXD000612:15:scan:3730:LMTGDHY[Phosphorylation]VAHAGAK/2	24986	Phosphorylation	1.0	7	0	1	0.0		0.9999999997242
248	7	0	1.0	Phosphorylation	B3	mzspec:PXD000612:15:scan:5778:LMTGDQS[Phosphorylation]WAHAGAK/2	0.0	80	S7(Phospho): 100;S7(Phospho)	LMTGDQSWAHAGAK	LMTGDQS[Phosphorylation]WAHAGAK	B3	0.0	0.9999999997175001	15.raw	15.5778.5778.2	mzspec:PXD000612:15:scan:5778:LMTGDQS[Phosphorylation]WAHAGAK/2	27510	Phosphorylation	1.0	7	0	1	0.0		0.9999999997175001
249	9	0	1.0	Phosphorylation	B6	mzspec:PXD000612:18:scan:5175:DGQDAIALT[Phosphorylation]GEKESK/2	0.0	80	T9(Phospho): 100;T9(Phospho)	DGQDAIALTGEKESK	DGQDAIALT[Phosphorylation]GEKESK	B6	0.0	0.9999999997163	18.raw	18.5175.5175.2	mzspec:PXD000612:18:scan:5175:DGQDAIALT[Phosphorylation]GEKESK/2	12874	Phosphorylation	1.0	9	0	1	0.0		0.9999999997163
250	9	0	1.0	Phosphorylation	B6	mzspec:PXD000612:18:scan:5175:DGQDAIAIT[Phosphorylation]GEKESK/2	0.0	80	T9(Phospho): 100;T9(Phospho)	DGQDAIAITGEKESK	DGQDAIAIT[Phosphorylation]GEKESK	B6	0.0	0.9999999997163	18.raw	18.5175.5175.2	mzspec:PXD000612:18:scan:5175:DGQDAIAIT[Phosphorylation]GEKESK/2	12114	Phosphorylation	1.0	9	0	1	0.0		0.9999999997163
251	9	0	1.0	Phosphorylation	B4	mzspec:PXD000612:16:scan:3971:ISQDADLEY[Phosphorylation]HTKPK/2	0.0	80	Y9(Phospho): 100;Y9(Phospho)	ISQDADLEYHTKPK	ISQDADLEY[Phosphorylation]HTKPK	B4	0.0	0.9999999997150999	16.raw	16.3971.3971.2	mzspec:PXD000612:16:scan:3971:ISQDADLEY[Phosphorylation]HTKPK/2	15946	Phosphorylation	1.0	9	0	1	0.0		0.9999999997150999
252	7	0	1.0	Phosphorylation	B3	mzspec:PXD000612:15:scan:4460:LMTGDLY[Phosphorylation]HAHAGAK/2	0.0	80	Y7(Phospho): 100;Y7(Phospho)	LMTGDLYHAHAGAK	LMTGDLY[Phosphorylation]HAHAGAK	B3	0.0	0.9999999997096999	15.raw	15.4460.4460.2	mzspec:PXD000612:15:scan:4460:LMTGDLY[Phosphorylation]HAHAGAK/2	26354	Phosphorylation	1.0	7	0	1	0.0		0.9999999997096999
253	7	0	1.0	Phosphorylation	B3	mzspec:PXD000612:15:scan:4460:LMTGDIY[Phosphorylation]HAHAGAK/2	0.0	80	Y7(Phospho): 100;Y7(Phospho)	LMTGDIYHAHAGAK	LMTGDIY[Phosphorylation]HAHAGAK	B3	0.0	0.9999999997096999	15.raw	15.4460.4460.2	mzspec:PXD000612:15:scan:4460:LMTGDIY[Phosphorylation]HAHAGAK/2	25390	Phosphorylation	1.0	7	0	1	0.0		0.9999999997096999
254	5	0	1.0	Phosphorylation	A11	mzspec:PXD000612:11:scan:6664:LLSHS[Phosphorylation]EEEFPTLK/2	0.0	80	S5(Phospho): 100;S5(Phospho)	LLSHSEEEFPTLK	LLSHS[Phosphorylation]EEEFPTLK	A11	0.0	0.9999999997071999	11.raw	11.6664.6664.2	mzspec:PXD000612:11:scan:6664:LLSHS[Phosphorylation]EEEFPTLK/2	19958	Phosphorylation	1.0	5	0	1	0.0		0.9999999997071999
255	7	0	1.0	Phosphorylation	B3	mzspec:PXD000612:15:scan:6033:LMTGDYY[Phosphorylation]LAHAGAK/3	0.0	80	Y7(Phospho): 100;Y7(Phospho)	LMTGDYYLAHAGAK	LMTGDYY[Phosphorylation]LAHAGAK	B3	0.0	0.9999999997051999	15.raw	15.6033.6033.3	mzspec:PXD000612:15:scan:6033:LMTGDYY[Phosphorylation]LAHAGAK/3	29230	Phosphorylation	1.0	7	0	1	0.0		0.9999999997051999
256	7	0	1.0	Phosphorylation	B3	mzspec:PXD000612:15:scan:6033:LMTGDYY[Phosphorylation]IAHAGAK/3	0.0	80	Y7(Phospho): 100;Y7(Phospho)	LMTGDYYIAHAGAK	LMTGDYY[Phosphorylation]IAHAGAK	B3	0.0	0.9999999997051999	15.raw	15.6033.6033.3	mzspec:PXD000612:15:scan:6033:LMTGDYY[Phosphorylation]IAHAGAK/3	29208	Phosphorylation	1.0	7	0	1	0.0		0.9999999997051999
257	6	0	1.0	Phosphorylation	A12	mzspec:PXD000612:12:scan:9097:AVLSWY[Phosphorylation]NQLSEGK/2	0.0	80	Y6(Phospho): 100;Y6(Phospho); N7(Deamidated)	AVLSWYNQLSEGK	AVLSWY[Phosphorylation]NQLSEGK	A12	0.0	0.9999999996995	12.raw	12.9097.9097.2	mzspec:PXD000612:12:scan:9097:AVLSWY[Phosphorylation]NQLSEGK/2	10329	Phosphorylation	1.0	6	0	1	0.0		0.9999999996995
258	7	0	1.0	Phosphorylation	B3	mzspec:PXD000612:15:scan:5590:LMTGDNY[Phosphorylation]IAHAGAK/3	0.0	80	Y7(Phospho): 100;N6(Deamidated); Y7(Phospho)	LMTGDNYIAHAGAK	LMTGDNY[Phosphorylation]IAHAGAK	B3	0.0	0.9999999996971	15.raw	15.5590.5590.3	mzspec:PXD000612:15:scan:5590:LMTGDNY[Phosphorylation]IAHAGAK/3	27061	Phosphorylation	1.0	7	0	0	0.0		0.9999999996971
259	7	0	1.0	Phosphorylation	B3	mzspec:PXD000612:15:scan:5590:LMTGDNY[Phosphorylation]LAHAGAK/3	0.0	80	Y7(Phospho): 100;N6(Deamidated); Y7(Phospho)	LMTGDNYLAHAGAK	LMTGDNY[Phosphorylation]LAHAGAK	B3	0.0	0.9999999996971	15.raw	15.5590.5590.3	mzspec:PXD000612:15:scan:5590:LMTGDNY[Phosphorylation]LAHAGAK/3	27087	Phosphorylation	1.0	7	0	0	0.0		0.9999999996971
260	9	0	1.0	Phosphorylation	B6	mzspec:PXD000612:18:scan:7843:DGQDAIAIY[Phosphorylation]LEKESK/2	0.0	80	Y9(Phospho): 100;Y9(Phospho)	DGQDAIAIYLEKESK	DGQDAIAIY[Phosphorylation]LEKESK	B6	0.0	0.9999999996963	18.raw	18.7843.7843.2	mzspec:PXD000612:18:scan:7843:DGQDAIAIY[Phosphorylation]LEKESK/2	12365	Phosphorylation	1.0	9	0	0	0.0		0.9999999996963
261	9	0	1.0	Phosphorylation	B6	mzspec:PXD000612:18:scan:7843:DGQDAIALY[Phosphorylation]LEKESK/2	0.0	80	Y9(Phospho): 100;Y9(Phospho)	DGQDAIALYLEKESK	DGQDAIALY[Phosphorylation]LEKESK	B6	0.0	0.9999999996963	18.raw	18.7843.7843.2	mzspec:PXD000612:18:scan:7843:DGQDAIALY[Phosphorylation]LEKESK/2	13124	Phosphorylation	1.0	9	0	0	0.0		0.9999999996963
262	9	0	1.0	Phosphorylation	B6	mzspec:PXD000612:18:scan:7843:DGQDAIAIY[Phosphorylation]IEKESK/2	0.0	80	Y9(Phospho): 100;Y9(Phospho)	DGQDAIAIYIEKESK	DGQDAIAIY[Phosphorylation]IEKESK	B6	0.0	0.9999999996963	18.raw	18.7843.7843.2	mzspec:PXD000612:18:scan:7843:DGQDAIAIY[Phosphorylation]IEKESK/2	12294	Phosphorylation	1.0	9	0	0	0.0		0.9999999996963
263	9	0	1.0	Phosphorylation	B6	mzspec:PXD000612:18:scan:7843:DGQDAIALY[Phosphorylation]IEKESK/2	0.0	80	Y9(Phospho): 100;Y9(Phospho)	DGQDAIALYIEKESK	DGQDAIALY[Phosphorylation]IEKESK	B6	0.0	0.9999999996963	18.raw	18.7843.7843.2	mzspec:PXD000612:18:scan:7843:DGQDAIALY[Phosphorylation]IEKESK/2	13053	Phosphorylation	1.0	9	0	0	0.0		0.9999999996963
264	3	0	1.0	Phosphorylation	B1	mzspec:PXD000612:13:scan:2881:NHY[Phosphorylation]KAPPQPAPGK/3	0.0	80	Y3(Phospho): 100;Y3(Phospho)	NHYKAPPQPAPGK	NHY[Phosphorylation]KAPPQPAPGK	B1	0.0	0.9999999996954	13.raw	13.2881.2881.3	mzspec:PXD000612:13:scan:2881:NHY[Phosphorylation]KAPPQPAPGK/3	32977	Phosphorylation	1.0	3	0	1	0.0		0.9999999996954
265	7	0	1.0	Phosphorylation	B3	mzspec:PXD000612:15:scan:7026:LMTGDVY[Phosphorylation]WAHAGAK/3	0.0	80	Y7(Phospho): 100;Y7(Phospho)	LMTGDVYWAHAGAK	LMTGDVY[Phosphorylation]WAHAGAK	B3	0.0	0.9999999996918	15.raw	15.7026.7026.3	mzspec:PXD000612:15:scan:7026:LMTGDVY[Phosphorylation]WAHAGAK/3	28536	Phosphorylation	1.0	7	0	1	0.0		0.9999999996918
266	9	0	1.0	Phosphorylation	B4	mzspec:PXD000612:16:scan:8811:ISQDADLWY[Phosphorylation]FTKPK/3	0.0	80	Y9(Phospho): 100;Y9(Phospho)	ISQDADLWYFTKPK	ISQDADLWY[Phosphorylation]FTKPK	B4	0.0	0.9999999996881999	16.raw	16.8811.8811.3	mzspec:PXD000612:16:scan:8811:ISQDADLWY[Phosphorylation]FTKPK/3	18783	Phosphorylation	1.0	9	0	1	0.0		0.9999999996881999
267	7	0	1.0	Phosphorylation	B3	mzspec:PXD000612:15:scan:4831:LMTGDMY[Phosphorylation]EAHAGAK/2	0.0	80	Y7(Phospho): 100;Y7(Phospho)	LMTGDMYEAHAGAK	LMTGDMY[Phosphorylation]EAHAGAK	B3	0.0	0.9999999996839001	15.raw	15.4831.4831.2	mzspec:PXD000612:15:scan:4831:LMTGDMY[Phosphorylation]EAHAGAK/2	26785	Phosphorylation	1.0	7	0	1	0.0		0.9999999996839001
268	9	0	1.0	Phosphorylation	B6	mzspec:PXD000612:18:scan:5233:DGQDAIAEY[Phosphorylation]EEKESK/3	0.0	80	Y9(Phospho): 100;Y9(Phospho)	DGQDAIAEYEEKESK	DGQDAIAEY[Phosphorylation]EEKESK	B6	0.0	0.9999999996830999	18.raw	18.5233.5233.3	mzspec:PXD000612:18:scan:5233:DGQDAIAEY[Phosphorylation]EEKESK/3	11335	Phosphorylation	1.0	9	0	1	0.0		0.9999999996830999
269	13	0	1.0	Phosphorylation	B2	mzspec:PXD000612:14:scan:6221:ATPGNLGSSVLMY[Phosphorylation]K/2	0.0	80	Y13(Phospho): 100;M12(Oxidation); Y13(Phospho)	ATPGNLGSSVLMYK	ATPGNLGSSVLMY[Phosphorylation]K	B2	0.0	0.9999999996805	14.raw	14.6221.6221.2	mzspec:PXD000612:14:scan:6221:ATPGNLGSSVLMY[Phosphorylation]K/2	3208	Phosphorylation	1.0	13	0	1	0.0		0.9999999996805
270	9	0	1.0	Phosphorylation	B6	mzspec:PXD000612:18:scan:3036:DGQDAIAES[Phosphorylation]HEKESK/2	0.0	80	S9(Phospho): 100;S9(Phospho)	DGQDAIAESHEKESK	DGQDAIAES[Phosphorylation]HEKESK	B6	0.0	0.9999999996768001	18.raw	18.3036.3036.2	mzspec:PXD000612:18:scan:3036:DGQDAIAES[Phosphorylation]HEKESK/2	11192	Phosphorylation	1.0	9	0	1	0.0		0.9999999996768001
271	7	0	1.0	Phosphorylation	B3	mzspec:PXD000612:15:scan:7136:LMTGDIY[Phosphorylation]FAHAGAK/2	0.0	80	Y7(Phospho): 100;Y7(Phospho)	LMTGDIYFAHAGAK	LMTGDIY[Phosphorylation]FAHAGAK	B3	0.0	0.9999999996757	15.raw	15.7136.7136.2	mzspec:PXD000612:15:scan:7136:LMTGDIY[Phosphorylation]FAHAGAK/2	25372	Phosphorylation	1.0	7	0	1	0.0		0.9999999996757
272	7	0	1.0	Phosphorylation	B3	mzspec:PXD000612:15:scan:7136:LMTGDLY[Phosphorylation]FAHAGAK/2	0.0	80	Y7(Phospho): 100;Y7(Phospho)	LMTGDLYFAHAGAK	LMTGDLY[Phosphorylation]FAHAGAK	B3	0.0	0.9999999996757	15.raw	15.7136.7136.2	mzspec:PXD000612:15:scan:7136:LMTGDLY[Phosphorylation]FAHAGAK/2	26336	Phosphorylation	1.0	7	0	1	0.0		0.9999999996757
273	13	0	1.0	Phosphorylation	B2	mzspec:PXD000612:14:scan:5972:ATPGNLGSSVLES[Phosphorylation]K/2	0.0	80	S13(Phospho): 100;S13(Phospho)	ATPGNLGSSVLESK	ATPGNLGSSVLES[Phosphorylation]K	B2	0.0	0.9999999996733001	14.raw	14.5972.5972.2	mzspec:PXD000612:14:scan:5972:ATPGNLGSSVLES[Phosphorylation]K/2	2871	Phosphorylation	1.0	13	0	1	0.0		0.9999999996733001
274	6	0	1.0	Phosphorylation	A12	mzspec:PXD000612:12:scan:5585:AVLSES[Phosphorylation]NQLSEGK/2	0.0	80	S6(Phospho): 100;S6(Phospho)	AVLSESNQLSEGK	AVLSES[Phosphorylation]NQLSEGK	A12	0.0	0.9999999996689001	12.raw	12.5585.5585.2	mzspec:PXD000612:12:scan:5585:AVLSES[Phosphorylation]NQLSEGK/2	4176	Phosphorylation	1.0	6	0	1	0.0		0.9999999996689001
275	9	0	1.0	Phosphorylation	B6	mzspec:PXD000612:18:scan:4123:DGQDAIAHS[Phosphorylation]VEKESK/2	0.0	80	S9(Phospho): 100;S9(Phospho)	DGQDAIAHSVEKESK	DGQDAIAHS[Phosphorylation]VEKESK	B6	0.0	0.9999999996671	18.raw	18.4123.4123.2	mzspec:PXD000612:18:scan:4123:DGQDAIAHS[Phosphorylation]VEKESK/2	11788	Phosphorylation	1.0	9	0	1	0.0		0.9999999996671
276	13	0	1.0	Phosphorylation	B2	mzspec:PXD000612:14:scan:8287:ATPGNLGSSVLFY[Phosphorylation]K/2	0.0	80	Y13(Phospho): 100;Y13(Phospho)	ATPGNLGSSVLFYK	ATPGNLGSSVLFY[Phosphorylation]K	B2	0.0	0.9999999996664	14.raw	14.8287.8287.2	mzspec:PXD000612:14:scan:8287:ATPGNLGSSVLFY[Phosphorylation]K/2	2925	Phosphorylation	1.0	13	0	1	0.0		0.9999999996664
277	9	0	1.0	Phosphorylation	B4	mzspec:PXD000612:16:scan:3938:ISQDADLDY[Phosphorylation]HTKPK/3	0.0	80	Y9(Phospho): 100;Y9(Phospho)	ISQDADLDYHTKPK	ISQDADLDY[Phosphorylation]HTKPK	B4	0.0	0.9999999996654999	16.raw	16.3938.3938.3	mzspec:PXD000612:16:scan:3938:ISQDADLDY[Phosphorylation]HTKPK/3	15815	Phosphorylation	1.0	9	0	1	0.0		0.9999999996654999
278	7	0	1.0	Phosphorylation	B3	mzspec:PXD000612:15:scan:5930:LMTGDIS[Phosphorylation]VAHAGAK/3	0.0	80	S7(Phospho): 100;S7(Phospho)	LMTGDISVAHAGAK	LMTGDIS[Phosphorylation]VAHAGAK	B3	0.0	0.9999999996649	15.raw	15.5930.5930.3	mzspec:PXD000612:15:scan:5930:LMTGDIS[Phosphorylation]VAHAGAK/3	25177	Phosphorylation	1.0	7	0	1	0.0		0.9999999996649
279	7	0	1.0	Phosphorylation	B3	mzspec:PXD000612:15:scan:5930:LMTGDLS[Phosphorylation]VAHAGAK/3	0.0	80	S7(Phospho): 100;S7(Phospho)	LMTGDLSVAHAGAK	LMTGDLS[Phosphorylation]VAHAGAK	B3	0.0	0.9999999996649	15.raw	15.5930.5930.3	mzspec:PXD000612:15:scan:5930:LMTGDLS[Phosphorylation]VAHAGAK/3	26139	Phosphorylation	1.0	7	0	1	0.0		0.9999999996649
280	7	0	1.0	Phosphorylation	B3	mzspec:PXD000612:15:scan:3307:LMTGDDY[Phosphorylation]KAHAGAK/3	0.0	80	Y7(Phospho): 100;Y7(Phospho)	LMTGDDYKAHAGAK	LMTGDDY[Phosphorylation]KAHAGAK	B3	0.0	0.9999999996639	15.raw	15.3307.3307.3	mzspec:PXD000612:15:scan:3307:LMTGDDY[Phosphorylation]KAHAGAK/3	24247	Phosphorylation	1.0	7	0	0	0.0		0.9999999996639
281	7	0	1.0	Phosphorylation	B3	mzspec:PXD000612:15:scan:3303:LMTGDEY[Phosphorylation]QAHAGAK/3	0.0	80	Y7(Phospho): 100;M2(Oxidation); Y7(Phospho)	LMTGDEYQAHAGAK	LMTGDEY[Phosphorylation]QAHAGAK	B3	0.0	0.9999999996592001	15.raw	15.3303.3303.3	mzspec:PXD000612:15:scan:3303:LMTGDEY[Phosphorylation]QAHAGAK/3	24453	Phosphorylation	1.0	7	0	1	0.0		0.9999999996592001
282	7	0	1.0	Phosphorylation	B3	mzspec:PXD000612:15:scan:5376:LMTGDLY[Phosphorylation]QAHAGAK/3	0.0	80	Y7(Phospho): 100;Y7(Phospho); Q8(Deamidated)	LMTGDLYQAHAGAK	LMTGDLY[Phosphorylation]QAHAGAK	B3	0.0	0.9999999996591	15.raw	15.5376.5376.3	mzspec:PXD000612:15:scan:5376:LMTGDLY[Phosphorylation]QAHAGAK/3	26543	Phosphorylation	1.0	7	0	1	0.0		0.9999999996591
283	7	0	1.0	Phosphorylation	B3	mzspec:PXD000612:15:scan:5376:LMTGDIY[Phosphorylation]QAHAGAK/3	0.0	80	Y7(Phospho): 100;Y7(Phospho); Q8(Deamidated)	LMTGDIYQAHAGAK	LMTGDIY[Phosphorylation]QAHAGAK	B3	0.0	0.9999999996591	15.raw	15.5376.5376.3	mzspec:PXD000612:15:scan:5376:LMTGDIY[Phosphorylation]QAHAGAK/3	25578	Phosphorylation	1.0	7	0	1	0.0		0.9999999996591
284	3	0	1.0	Phosphorylation	B1	mzspec:PXD000612:13:scan:2960:NHS[Phosphorylation]QAPPQPAPGK/2	0.0	80	S3(Phospho): 100;S3(Phospho)	NHSQAPPQPAPGK	NHS[Phosphorylation]QAPPQPAPGK	B1	0.0	0.999999999657	13.raw	13.2960.2960.2	mzspec:PXD000612:13:scan:2960:NHS[Phosphorylation]QAPPQPAPGK/2	32547	Phosphorylation	1.0	3	0	1	0.0		0.999999999657
285	7	0	1.0	Phosphorylation	B3	mzspec:PXD000612:15:scan:6060:LMTGDVY[Phosphorylation]LAHAGAK/3	0.0	80	Y7(Phospho): 100;Y7(Phospho)	LMTGDVYLAHAGAK	LMTGDVY[Phosphorylation]LAHAGAK	B3	0.0	0.9999999996535001	15.raw	15.6060.6060.3	mzspec:PXD000612:15:scan:6060:LMTGDVY[Phosphorylation]LAHAGAK/3	28462	Phosphorylation	1.0	7	0	1	0.0		0.9999999996535001
286	7	0	1.0	Phosphorylation	B3	mzspec:PXD000612:15:scan:6060:LMTGDVY[Phosphorylation]IAHAGAK/3	0.0	80	Y7(Phospho): 100;Y7(Phospho)	LMTGDVYIAHAGAK	LMTGDVY[Phosphorylation]IAHAGAK	B3	0.0	0.9999999996535001	15.raw	15.6060.6060.3	mzspec:PXD000612:15:scan:6060:LMTGDVY[Phosphorylation]IAHAGAK/3	28433	Phosphorylation	1.0	7	0	1	0.0		0.9999999996535001
287	5	0	1.0	Phosphorylation	A11	mzspec:PXD000612:11:scan:7182:LLSDY[Phosphorylation]KEEFPTLK/2	0.0	80	Y5(Phospho): 100;Y5(Phospho)	LLSDYKEEFPTLK	LLSDY[Phosphorylation]KEEFPTLK	A11	0.0	0.9999999996511999	11.raw	11.7182.7182.2	mzspec:PXD000612:11:scan:7182:LLSDY[Phosphorylation]KEEFPTLK/2	19364	Phosphorylation	1.0	5	0	0	0.0		0.9999999996511999
288	7	0	1.0	Phosphorylation	B3	mzspec:PXD000612:15:scan:4210:LMTGDHY[Phosphorylation]IAHAGAK/2	0.0	80	Y7(Phospho): 100;Y7(Phospho)	LMTGDHYIAHAGAK	LMTGDHY[Phosphorylation]IAHAGAK	B3	0.0	0.9999999996473001	15.raw	15.4210.4210.2	mzspec:PXD000612:15:scan:4210:LMTGDHY[Phosphorylation]IAHAGAK/2	24908	Phosphorylation	1.0	7	0	0	0.0		0.9999999996473001
289	7	0	1.0	Phosphorylation	B3	mzspec:PXD000612:15:scan:4210:LMTGDHY[Phosphorylation]LAHAGAK/2	0.0	80	Y7(Phospho): 100;Y7(Phospho)	LMTGDHYLAHAGAK	LMTGDHY[Phosphorylation]LAHAGAK	B3	0.0	0.9999999996473001	15.raw	15.4210.4210.2	mzspec:PXD000612:15:scan:4210:LMTGDHY[Phosphorylation]LAHAGAK/2	24942	Phosphorylation	1.0	7	0	0	0.0		0.9999999996473001
290	9	0	1.0	Phosphorylation	B6	mzspec:PXD000612:18:scan:7716:DGQDAIAEY[Phosphorylation]LEKESK/3	0.0	80	Y9(Phospho): 100;Y9(Phospho)	DGQDAIAEYLEKESK	DGQDAIAEY[Phosphorylation]LEKESK	B6	0.0	0.9999999996396	18.raw	18.7716.7716.3	mzspec:PXD000612:18:scan:7716:DGQDAIAEY[Phosphorylation]LEKESK/3	11408	Phosphorylation	1.0	9	0	0	0.0		0.9999999996396
291	9	0	1.0	Phosphorylation	B6	mzspec:PXD000612:18:scan:7716:DGQDAIAEY[Phosphorylation]IEKESK/3	0.0	80	Y9(Phospho): 100;Y9(Phospho)	DGQDAIAEYIEKESK	DGQDAIAEY[Phosphorylation]IEKESK	B6	0.0	0.9999999996396	18.raw	18.7716.7716.3	mzspec:PXD000612:18:scan:7716:DGQDAIAEY[Phosphorylation]IEKESK/3	11375	Phosphorylation	1.0	9	0	0	0.0		0.9999999996396
292	9	0	1.0	Phosphorylation	B4	mzspec:PXD000612:16:scan:9036:ISQDADLFY[Phosphorylation]WTKPK/3	0.0	80	Y9(Phospho): 100;Y9(Phospho)	ISQDADLFYWTKPK	ISQDADLFY[Phosphorylation]WTKPK	B4	0.0	0.9999999996306999	16.raw	16.9036.9036.3	mzspec:PXD000612:16:scan:9036:ISQDADLFY[Phosphorylation]WTKPK/3	16256	Phosphorylation	1.0	9	0	1	0.0		0.9999999996306999
293	7	0	1.0	Phosphorylation	B3	mzspec:PXD000612:15:scan:6974:LMTGDVY[Phosphorylation]WAHAGAK/2	0.0	80	Y7(Phospho): 100;Y7(Phospho)	LMTGDVYWAHAGAK	LMTGDVY[Phosphorylation]WAHAGAK	B3	0.0	0.9999999996221	15.raw	15.6974.6974.2	mzspec:PXD000612:15:scan:6974:LMTGDVY[Phosphorylation]WAHAGAK/2	28535	Phosphorylation	1.0	7	0	1	0.0		0.9999999996221
294	9	0	1.0	Phosphorylation	B4	mzspec:PXD000612:16:scan:8328:ISQDADLWY[Phosphorylation]ITKPK/3	0.0	80	Y9(Phospho): 100;Y9(Phospho)	ISQDADLWYITKPK	ISQDADLWY[Phosphorylation]ITKPK	B4	0.0	0.9999999996154	16.raw	16.8328.8328.3	mzspec:PXD000612:16:scan:8328:ISQDADLWY[Phosphorylation]ITKPK/3	18818	Phosphorylation	1.0	9	0	1	0.0		0.9999999996154
295	9	0	1.0	Phosphorylation	B4	mzspec:PXD000612:16:scan:8328:ISQDADLWY[Phosphorylation]LTKPK/3	0.0	80	Y9(Phospho): 100;Y9(Phospho)	ISQDADLWYLTKPK	ISQDADLWY[Phosphorylation]LTKPK	B4	0.0	0.9999999996154	16.raw	16.8328.8328.3	mzspec:PXD000612:16:scan:8328:ISQDADLWY[Phosphorylation]LTKPK/3	18865	Phosphorylation	1.0	9	0	1	0.0		0.9999999996154
296	7	0	1.0	Phosphorylation	B3	mzspec:PXD000612:15:scan:6162:LMTGDWY[Phosphorylation]EAHAGAK/2	0.0	80	Y7(Phospho): 100;Y7(Phospho)	LMTGDWYEAHAGAK	LMTGDWY[Phosphorylation]EAHAGAK	B3	0.0	0.9999999996150001	15.raw	15.6162.6162.2	mzspec:PXD000612:15:scan:6162:LMTGDWY[Phosphorylation]EAHAGAK/2	28802	Phosphorylation	1.0	7	0	1	0.0		0.9999999996150001
297	7	0	1.0	Phosphorylation	B3	mzspec:PXD000612:15:scan:5593:LMTGDIS[Phosphorylation]VAHAGAK/2	0.0	80	S7(Phospho): 100;S7(Phospho)	LMTGDISVAHAGAK	LMTGDIS[Phosphorylation]VAHAGAK	B3	0.0	0.9999999996101999	15.raw	15.5593.5593.2	mzspec:PXD000612:15:scan:5593:LMTGDIS[Phosphorylation]VAHAGAK/2	25176	Phosphorylation	1.0	7	0	0	0.0		0.9999999996101999
298	7	0	1.0	Phosphorylation	B3	mzspec:PXD000612:15:scan:5593:LMTGDLS[Phosphorylation]VAHAGAK/2	0.0	80	S7(Phospho): 100;S7(Phospho)	LMTGDLSVAHAGAK	LMTGDLS[Phosphorylation]VAHAGAK	B3	0.0	0.9999999996101999	15.raw	15.5593.5593.2	mzspec:PXD000612:15:scan:5593:LMTGDLS[Phosphorylation]VAHAGAK/2	26138	Phosphorylation	1.0	7	0	0	0.0		0.9999999996101999
299	7	0	1.0	Phosphorylation	B3	mzspec:PXD000612:15:scan:6824:LMTGDWY[Phosphorylation]VAHAGAK/3	0.0	80	Y7(Phospho): 100;Y7(Phospho)	LMTGDWYVAHAGAK	LMTGDWY[Phosphorylation]VAHAGAK	B3	0.0	0.9999999995962	15.raw	15.6824.6824.3	mzspec:PXD000612:15:scan:6824:LMTGDWY[Phosphorylation]VAHAGAK/3	29011	Phosphorylation	1.0	7	0	1	0.0		0.9999999995962
300	9	0	1.0	Phosphorylation	B6	mzspec:PXD000612:18:scan:7844:DGQDAIAEY[Phosphorylation]FEKESK/2	0.0	80	Y9(Phospho): 100;Y9(Phospho)	DGQDAIAEYFEKESK	DGQDAIAEY[Phosphorylation]FEKESK	B6	0.0	0.9999999995949	18.raw	18.7844.7844.2	mzspec:PXD000612:18:scan:7844:DGQDAIAEY[Phosphorylation]FEKESK/2	11342	Phosphorylation	1.0	9	0	1	0.0		0.9999999995949
301	9	0	1.0	Phosphorylation	B4	mzspec:PXD000612:16:scan:9414:ISQDADLWS[Phosphorylation]WTKPK/2	0.0	80	S9(Phospho): 100;Q3(Deamidated); S9(Phospho)	ISQDADLWSWTKPK	ISQDADLWS[Phosphorylation]WTKPK	B4	0.0	0.9999999995919999	16.raw	16.9414.9414.2	mzspec:PXD000612:16:scan:9414:ISQDADLWS[Phosphorylation]WTKPK/2	18687	Phosphorylation	1.0	9	0	1	0.0		0.9999999995919999
302	6	0	1.0	Phosphorylation	A12	mzspec:PXD000612:12:scan:8549:AVLSEY[Phosphorylation]WQLSEGK/2	0.0	80	Y6(Phospho): 100;Y6(Phospho)	AVLSEYWQLSEGK	AVLSEY[Phosphorylation]WQLSEGK	A12	0.0	0.9999999995868001	12.raw	12.8549.8549.2	mzspec:PXD000612:12:scan:8549:AVLSEY[Phosphorylation]WQLSEGK/2	4429	Phosphorylation	1.0	6	0	1	0.0		0.9999999995868001
303	13	0	1.0	Phosphorylation	B2	mzspec:PXD000612:14:scan:6304:ATPGNLGSSVLQY[Phosphorylation]K/2	0.0	80	Y13(Phospho): 100;Y13(Phospho)	ATPGNLGSSVLQYK	ATPGNLGSSVLQY[Phosphorylation]K	B2	0.0	0.9999999995849	14.raw	14.6304.6304.2	mzspec:PXD000612:14:scan:6304:ATPGNLGSSVLQY[Phosphorylation]K/2	3257	Phosphorylation	1.0	13	0	1	0.0		0.9999999995849
304	9	0	1.0	Phosphorylation	B6	mzspec:PXD000612:18:scan:3351:DGQDAIADT[Phosphorylation]NEKESK/2	0.0	80	T9(Phospho): 100;T9(Phospho)	DGQDAIADTNEKESK	DGQDAIADT[Phosphorylation]NEKESK	B6	0.0	0.9999999995793	18.raw	18.3351.3351.2	mzspec:PXD000612:18:scan:3351:DGQDAIADT[Phosphorylation]NEKESK/2	11067	Phosphorylation	1.0	9	0	1	0.0		0.9999999995793
305	9	0	1.0	Phosphorylation	B6	mzspec:PXD000612:18:scan:7904:DGQDAIALY[Phosphorylation]IEKESK/2	0.0	80	Y9(Phospho): 100;Y9(Phospho)	DGQDAIALYIEKESK	DGQDAIALY[Phosphorylation]IEKESK	B6	0.0	0.9999999995703	18.raw	18.7904.7904.2	mzspec:PXD000612:18:scan:7904:DGQDAIALY[Phosphorylation]IEKESK/2	13052	Phosphorylation	1.0	9	0	0	0.0		0.9999999995703
306	9	0	1.0	Phosphorylation	B6	mzspec:PXD000612:18:scan:7904:DGQDAIALY[Phosphorylation]LEKESK/2	0.0	80	Y9(Phospho): 100;Y9(Phospho)	DGQDAIALYLEKESK	DGQDAIALY[Phosphorylation]LEKESK	B6	0.0	0.9999999995703	18.raw	18.7904.7904.2	mzspec:PXD000612:18:scan:7904:DGQDAIALY[Phosphorylation]LEKESK/2	13123	Phosphorylation	1.0	9	0	0	0.0		0.9999999995703
307	9	0	1.0	Phosphorylation	B6	mzspec:PXD000612:18:scan:7904:DGQDAIAIY[Phosphorylation]LEKESK/2	0.0	80	Y9(Phospho): 100;Y9(Phospho)	DGQDAIAIYLEKESK	DGQDAIAIY[Phosphorylation]LEKESK	B6	0.0	0.9999999995703	18.raw	18.7904.7904.2	mzspec:PXD000612:18:scan:7904:DGQDAIAIY[Phosphorylation]LEKESK/2	12364	Phosphorylation	1.0	9	0	0	0.0		0.9999999995703
308	9	0	1.0	Phosphorylation	B6	mzspec:PXD000612:18:scan:7904:DGQDAIAIY[Phosphorylation]IEKESK/2	0.0	80	Y9(Phospho): 100;Y9(Phospho)	DGQDAIAIYIEKESK	DGQDAIAIY[Phosphorylation]IEKESK	B6	0.0	0.9999999995703	18.raw	18.7904.7904.2	mzspec:PXD000612:18:scan:7904:DGQDAIAIY[Phosphorylation]IEKESK/2	12293	Phosphorylation	1.0	9	0	0	0.0		0.9999999995703
309	13	0	1.0	Phosphorylation	B2	mzspec:PXD000612:14:scan:8931:ATPGNLGSSVLWY[Phosphorylation]K/2	0.0	80	Y13(Phospho): 100;Y13(Phospho)	ATPGNLGSSVLWYK	ATPGNLGSSVLWY[Phosphorylation]K	B2	0.0	0.9999999995663	14.raw	14.8931.8931.2	mzspec:PXD000612:14:scan:8931:ATPGNLGSSVLWY[Phosphorylation]K/2	3492	Phosphorylation	1.0	13	0	1	0.0		0.9999999995663
310	7	0	1.0	Phosphorylation	B3	mzspec:PXD000612:15:scan:4752:LMTGDNS[Phosphorylation]IAHAGAK/2	0.0	80	S7(Phospho): 100;N6(Deamidated); S7(Phospho)	LMTGDNSIAHAGAK	LMTGDNS[Phosphorylation]IAHAGAK	B3	0.0	0.9999999995626	15.raw	15.4752.4752.2	mzspec:PXD000612:15:scan:4752:LMTGDNS[Phosphorylation]IAHAGAK/2	26913	Phosphorylation	1.0	7	0	0	0.0		0.9999999995626
311	7	0	1.0	Phosphorylation	B3	mzspec:PXD000612:15:scan:4752:LMTGDNS[Phosphorylation]LAHAGAK/2	0.0	80	S7(Phospho): 100;N6(Deamidated); S7(Phospho)	LMTGDNSLAHAGAK	LMTGDNS[Phosphorylation]LAHAGAK	B3	0.0	0.9999999995626	15.raw	15.4752.4752.2	mzspec:PXD000612:15:scan:4752:LMTGDNS[Phosphorylation]LAHAGAK/2	26924	Phosphorylation	1.0	7	0	0	0.0		0.9999999995626
312	9	0	1.0	Phosphorylation	B6	mzspec:PXD000612:18:scan:2912:DGQDAIADS[Phosphorylation]HEKESK/2	0.0	80	S9(Phospho): 100;S9(Phospho)	DGQDAIADSHEKESK	DGQDAIADS[Phosphorylation]HEKESK	B6	0.0	0.9999999995618001	18.raw	18.2912.2912.2	mzspec:PXD000612:18:scan:2912:DGQDAIADS[Phosphorylation]HEKESK/2	10989	Phosphorylation	1.0	9	0	1	0.0		0.9999999995618001
313	6	0	1.0	Phosphorylation	A12	mzspec:PXD000612:12:scan:5421:AVLSHY[Phosphorylation]DQLSEGK/2	0.0	80	Y6(Phospho): 100;Y6(Phospho)	AVLSHYDQLSEGK	AVLSHY[Phosphorylation]DQLSEGK	A12	0.0	0.9999999995604001	12.raw	12.5421.5421.2	mzspec:PXD000612:12:scan:5421:AVLSHY[Phosphorylation]DQLSEGK/2	5177	Phosphorylation	1.0	6	0	1	0.0		0.9999999995604001
314	9	0	1.0	Phosphorylation	B4	mzspec:PXD000612:16:scan:3466:ISQDADLHS[Phosphorylation]ETKPK/2	0.0	80	S9(Phospho): 100;S9(Phospho)	ISQDADLHSETKPK	ISQDADLHS[Phosphorylation]ETKPK	B4	0.0	0.9999999995573	16.raw	16.3466.3466.2	mzspec:PXD000612:16:scan:3466:ISQDADLHS[Phosphorylation]ETKPK/2	16302	Phosphorylation	1.0	9	0	1	0.0		0.9999999995573
315	7	0	1.0	Phosphorylation	B3	mzspec:PXD000612:15:scan:8365:LMTGDWY[Phosphorylation]WAHAGAK/3	0.0	80	Y7(Phospho): 100;Y7(Phospho)	LMTGDWYWAHAGAK	LMTGDWY[Phosphorylation]WAHAGAK	B3	0.0	0.9999999995559001	15.raw	15.8365.8365.3	mzspec:PXD000612:15:scan:8365:LMTGDWY[Phosphorylation]WAHAGAK/3	29060	Phosphorylation	1.0	7	0	1	0.0		0.9999999995559001
316	9	0	1.0	Phosphorylation	B4	mzspec:PXD000612:16:scan:3941:ISQDADLNT[Phosphorylation]DTKPK/2	0.0	80	T9(Phospho): 100;T9(Phospho)	ISQDADLNTDTKPK	ISQDADLNT[Phosphorylation]DTKPK	B4	0.0	0.9999999995541	16.raw	16.3941.3941.2	mzspec:PXD000612:16:scan:3941:ISQDADLNT[Phosphorylation]DTKPK/2	17899	Phosphorylation	1.0	9	0	1	0.0		0.9999999995541
317	7	0	1.0	Phosphorylation	B3	mzspec:PXD000612:15:scan:4057:LMTGDEY[Phosphorylation]QAHAGAK/2	0.0	80	Y7(Phospho): 100;Y7(Phospho); Q8(Deamidated)	LMTGDEYQAHAGAK	LMTGDEY[Phosphorylation]QAHAGAK	B3	0.0	0.9999999995536	15.raw	15.4057.4057.2	mzspec:PXD000612:15:scan:4057:LMTGDEY[Phosphorylation]QAHAGAK/2	24452	Phosphorylation	1.0	7	0	1	0.0		0.9999999995536
318	13	0	1.0	Phosphorylation	B2	mzspec:PXD000612:14:scan:7304:ATPGNLGSSVLLY[Phosphorylation]K/2	0.0	80	Y13(Phospho): 100;Y13(Phospho)	ATPGNLGSSVLLYK	ATPGNLGSSVLLY[Phosphorylation]K	B2	0.0	0.9999999995522	14.raw	14.7304.7304.2	mzspec:PXD000612:14:scan:7304:ATPGNLGSSVLLY[Phosphorylation]K/2	3164	Phosphorylation	1.0	13	0	0	0.0		0.9999999995522
319	13	0	1.0	Phosphorylation	B2	mzspec:PXD000612:14:scan:7304:ATPGNLGSSVLIY[Phosphorylation]K/2	0.0	80	Y13(Phospho): 100;Y13(Phospho)	ATPGNLGSSVLIYK	ATPGNLGSSVLIY[Phosphorylation]K	B2	0.0	0.9999999995522	14.raw	14.7304.7304.2	mzspec:PXD000612:14:scan:7304:ATPGNLGSSVLIY[Phosphorylation]K/2	3052	Phosphorylation	1.0	13	0	0	0.0		0.9999999995522
320	6	0	1.0	Phosphorylation	A12	mzspec:PXD000612:12:scan:4597:AVLSHT[Phosphorylation]DQLSEGK/2	0.0	80	T6(Phospho): 100;T6(Phospho)	AVLSHTDQLSEGK	AVLSHT[Phosphorylation]DQLSEGK	A12	0.0	0.9999999995455999	12.raw	12.4597.4597.2	mzspec:PXD000612:12:scan:4597:AVLSHT[Phosphorylation]DQLSEGK/2	5025	Phosphorylation	1.0	6	0	1	0.0		0.9999999995455999
321	6	0	1.0	Phosphorylation	A12	mzspec:PXD000612:12:scan:9144:AVLSWY[Phosphorylation]EQLSEGK/2	0.0	80	Y6(Phospho): 100;Y6(Phospho)	AVLSWYEQLSEGK	AVLSWY[Phosphorylation]EQLSEGK	A12	0.0	0.9999999995451	12.raw	12.9144.9144.2	mzspec:PXD000612:12:scan:9144:AVLSWY[Phosphorylation]EQLSEGK/2	10025	Phosphorylation	1.0	6	0	1	0.0		0.9999999995451
322	7	0	1.0	Phosphorylation	B3	mzspec:PXD000612:15:scan:3234:LMTGDES[Phosphorylation]EAHAGAK/2	0.0	80	S7(Phospho): 100;M2(Oxidation); S7(Phospho)	LMTGDESEAHAGAK	LMTGDES[Phosphorylation]EAHAGAK	B3	0.0	0.9999999995442	15.raw	15.3234.3234.2	mzspec:PXD000612:15:scan:3234:LMTGDES[Phosphorylation]EAHAGAK/2	24319	Phosphorylation	1.0	7	0	1	0.0		0.9999999995442
323	6	0:0:0:0:0	1.0	Phosphorylation	IPI00465253.4: IPI00644873.1: IPI00719210.1: A12: IPI00647446.2	mzspec:PXD000612:12:scan:5743:AVLSDS[Phosphorylation]PQLSEGK/2	0.0	80	S6(Phospho): 100;S6(Phospho)	AVLSDSPQLSEGK	AVLSDS[Phosphorylation]PQLSEGK	IPI00465253.4	0.0	0.9999999995431	12.raw	12.5743.5743.2	mzspec:PXD000612:12:scan:5743:AVLSDS[Phosphorylation]PQLSEGK/2	3924	Phosphorylation	1.0	6	0	1	1.0	not synthetic protein (human)	0.9999999995431
324	5	0	1.0	Phosphorylation	A11	mzspec:PXD000612:11:scan:8305:LLSDY[Phosphorylation]QEEFPTLK/2	0.0	80	Y5(Phospho): 100;Y5(Phospho)	LLSDYQEEFPTLK	LLSDY[Phosphorylation]QEEFPTLK	A11	0.0	0.9999999995428	11.raw	11.8305.8305.2	mzspec:PXD000612:11:scan:8305:LLSDY[Phosphorylation]QEEFPTLK/2	19380	Phosphorylation	1.0	5	0	1	0.0		0.9999999995428
325	7	0	1.0	Phosphorylation	B3	mzspec:PXD000612:15:scan:3114:LMTGDEY[Phosphorylation]DAHAGAK/3	0.0	80	Y7(Phospho): 100;Y7(Phospho)	LMTGDEYDAHAGAK	LMTGDEY[Phosphorylation]DAHAGAK	B3	0.0	0.9999999995424	15.raw	15.3114.3114.3	mzspec:PXD000612:15:scan:3114:LMTGDEY[Phosphorylation]DAHAGAK/3	24389	Phosphorylation	1.0	7	0	0	0.0		0.9999999995424
326	9	0	1.0	Phosphorylation	B6	mzspec:PXD000612:18:scan:7136:DGQDAIAIY[Phosphorylation]VEKESK/2	0.0	80	Y9(Phospho): 100;Y9(Phospho)	DGQDAIAIYVEKESK	DGQDAIAIY[Phosphorylation]VEKESK	B6	0.0	0.9999999995385	18.raw	18.7136.7136.2	mzspec:PXD000612:18:scan:7136:DGQDAIAIY[Phosphorylation]VEKESK/2	12426	Phosphorylation	1.0	9	0	0	0.0		0.9999999995385
327	9	0	1.0	Phosphorylation	B6	mzspec:PXD000612:18:scan:7136:DGQDAIALY[Phosphorylation]VEKESK/2	0.0	80	Y9(Phospho): 100;Y9(Phospho)	DGQDAIALYVEKESK	DGQDAIALY[Phosphorylation]VEKESK	B6	0.0	0.9999999995385	18.raw	18.7136.7136.2	mzspec:PXD000612:18:scan:7136:DGQDAIALY[Phosphorylation]VEKESK/2	13184	Phosphorylation	1.0	9	0	0	0.0		0.9999999995385
328	3	0	1.0	Phosphorylation	A10	mzspec:PXD000612:10:scan:6805:NKY[Phosphorylation]WGEASLLEK/3	0.0	80	Y3(Phospho): 100;Y3(Phospho)	NKYWGEASLLEK	NKY[Phosphorylation]WGEASLLEK	A10	0.0	0.9999999995369001	10.raw	10.6805.6805.3	mzspec:PXD000612:10:scan:6805:NKY[Phosphorylation]WGEASLLEK/3	34998	Phosphorylation	1.0	3	0	1	0.0		0.9999999995369001
329	9	0	1.0	Phosphorylation	B6	mzspec:PXD000612:18:scan:4297:DGQDAIAES[Phosphorylation]AEKESK/2	0.0	80	S9(Phospho): 100;S9(Phospho)	DGQDAIAESAEKESK	DGQDAIAES[Phosphorylation]AEKESK	B6	0.0	0.9999999995366	18.raw	18.4297.4297.2	mzspec:PXD000612:18:scan:4297:DGQDAIAES[Phosphorylation]AEKESK/2	11165	Phosphorylation	1.0	9	0	1	0.0		0.9999999995366
330	13	0	1.0	Phosphorylation	B2	mzspec:PXD000612:14:scan:5944:ATPGNLGSSVLDS[Phosphorylation]K/2	0.0	80	S13(Phospho): 100;S13(Phospho)	ATPGNLGSSVLDSK	ATPGNLGSSVLDS[Phosphorylation]K	B2	0.0	0.9999999995357	14.raw	14.5944.5944.2	mzspec:PXD000612:14:scan:5944:ATPGNLGSSVLDS[Phosphorylation]K/2	2851	Phosphorylation	1.0	13	0	1	0.0		0.9999999995357
331	7	0	1.0	Phosphorylation	B3	mzspec:PXD000612:15:scan:3699:LMTGDYS[Phosphorylation]HAHAGAK/2	0.0	80	S7(Phospho): 100;S7(Phospho)	LMTGDYSHAHAGAK	LMTGDYS[Phosphorylation]HAHAGAK	B3	0.0	0.9999999995279001	15.raw	15.3699.3699.2	mzspec:PXD000612:15:scan:3699:LMTGDYS[Phosphorylation]HAHAGAK/2	29094	Phosphorylation	1.0	7	0	1	0.0		0.9999999995279001
332	6	0	1.0	Phosphorylation	A12	mzspec:PXD000612:12:scan:10593:AVLSIS[Phosphorylation]VQLSEGK/2	0.0	80	S6(Phospho): 100;S6(Phospho)	AVLSISVQLSEGK	AVLSIS[Phosphorylation]VQLSEGK	A12	0.0	0.9999999995276	12.raw	12.10593.10593.2	mzspec:PXD000612:12:scan:10593:AVLSIS[Phosphorylation]VQLSEGK/2	5717	Phosphorylation	1.0	6	0	0	0.0		0.9999999995276
333	6	0	1.0	Phosphorylation	A12	mzspec:PXD000612:12:scan:10593:AVLSLS[Phosphorylation]VQLSEGK/2	0.0	80	S6(Phospho): 100;S6(Phospho)	AVLSLSVQLSEGK	AVLSLS[Phosphorylation]VQLSEGK	A12	0.0	0.9999999995276	12.raw	12.10593.10593.2	mzspec:PXD000612:12:scan:10593:AVLSLS[Phosphorylation]VQLSEGK/2	7141	Phosphorylation	1.0	6	0	0	0.0		0.9999999995276
334	7	0	1.0	Phosphorylation	B3	mzspec:PXD000612:15:scan:5425:LMTGDQS[Phosphorylation]FAHAGAK/2	0.0	80	S7(Phospho): 100;Q6(Deamidated); S7(Phospho)	LMTGDQSFAHAGAK	LMTGDQS[Phosphorylation]FAHAGAK	B3	0.0	0.9999999995259	15.raw	15.5425.5425.2	mzspec:PXD000612:15:scan:5425:LMTGDQS[Phosphorylation]FAHAGAK/2	27436	Phosphorylation	1.0	7	0	1	0.0		0.9999999995259
335	6	0	1.0	Phosphorylation	A12	mzspec:PXD000612:12:scan:5524:AVLSHY[Phosphorylation]EQLSEGK/2	0.0	80	Y6(Phospho): 100;Y6(Phospho)	AVLSHYEQLSEGK	AVLSHY[Phosphorylation]EQLSEGK	A12	0.0	0.9999999995232	12.raw	12.5524.5524.2	mzspec:PXD000612:12:scan:5524:AVLSHY[Phosphorylation]EQLSEGK/2	5182	Phosphorylation	1.0	6	0	1	0.0		0.9999999995232
336	9	0	1.0	Phosphorylation	B6	mzspec:PXD000612:18:scan:3288:DGQDAIAAS[Phosphorylation]NEKESK/2	0.0	80	S9(Phospho): 100;S9(Phospho)	DGQDAIAASNEKESK	DGQDAIAAS[Phosphorylation]NEKESK	B6	0.0	0.9999999995229	18.raw	18.3288.3288.2	mzspec:PXD000612:18:scan:3288:DGQDAIAAS[Phosphorylation]NEKESK/2	10782	Phosphorylation	1.0	9	0	1	0.0		0.9999999995229
337	9	0	1.0	Phosphorylation	B6	mzspec:PXD000612:18:scan:6235:DGQDAIAWY[Phosphorylation]DEKESK/2	0.0	80	Y9(Phospho): 100;Y9(Phospho)	DGQDAIAWYDEKESK	DGQDAIAWY[Phosphorylation]DEKESK	B6	0.0	0.9999999995209999	18.raw	18.6235.6235.2	mzspec:PXD000612:18:scan:6235:DGQDAIAWY[Phosphorylation]DEKESK/2	15068	Phosphorylation	1.0	9	0	1	0.0		0.9999999995209999
338	7	0	1.0	Phosphorylation	B3	mzspec:PXD000612:15:scan:3244:LMTGDEY[Phosphorylation]NAHAGAK/3	0.0	80	Y7(Phospho): 100;M2(Oxidation); Y7(Phospho)	LMTGDEYNAHAGAK	LMTGDEY[Phosphorylation]NAHAGAK	B3	0.0	0.9999999995183	15.raw	15.3244.3244.3	mzspec:PXD000612:15:scan:3244:LMTGDEY[Phosphorylation]NAHAGAK/3	24438	Phosphorylation	1.0	7	0	0	0.0		0.9999999995183
339	7	0	1.0	Phosphorylation	B3	mzspec:PXD000612:15:scan:6297:LMTGDMY[Phosphorylation]IAHAGAK/2	0.0	80	Y7(Phospho): 100;Y7(Phospho)	LMTGDMYIAHAGAK	LMTGDMY[Phosphorylation]IAHAGAK	B3	0.0	0.9999999995179001	15.raw	15.6297.6297.2	mzspec:PXD000612:15:scan:6297:LMTGDMY[Phosphorylation]IAHAGAK/2	26818	Phosphorylation	1.0	7	0	1	0.0		0.9999999995179001
340	7	0	1.0	Phosphorylation	B3	mzspec:PXD000612:15:scan:6297:LMTGDMY[Phosphorylation]LAHAGAK/2	0.0	80	Y7(Phospho): 100;Y7(Phospho)	LMTGDMYLAHAGAK	LMTGDMY[Phosphorylation]LAHAGAK	B3	0.0	0.9999999995179001	15.raw	15.6297.6297.2	mzspec:PXD000612:15:scan:6297:LMTGDMY[Phosphorylation]LAHAGAK/2	26834	Phosphorylation	1.0	7	0	1	0.0		0.9999999995179001
341	7	0	1.0	Phosphorylation	B3	mzspec:PXD000612:15:scan:7051:LMTGDVY[Phosphorylation]WAHAGAK/2	0.0	80	Y7(Phospho): 100;Y7(Phospho)	LMTGDVYWAHAGAK	LMTGDVY[Phosphorylation]WAHAGAK	B3	0.0	0.9999999995164001	15.raw	15.7051.7051.2	mzspec:PXD000612:15:scan:7051:LMTGDVY[Phosphorylation]WAHAGAK/2	28534	Phosphorylation	1.0	7	0	1	0.0		0.9999999995164001
342	9	0	1.0	Phosphorylation	B4	mzspec:PXD000612:16:scan:4042:ISQDADLVS[Phosphorylation]HTKPK/3	0.0	80	S9(Phospho): 100;S9(Phospho)	ISQDADLVSHTKPK	ISQDADLVS[Phosphorylation]HTKPK	B4	0.0	0.999999999515	16.raw	16.4042.4042.3	mzspec:PXD000612:16:scan:4042:ISQDADLVS[Phosphorylation]HTKPK/3	18517	Phosphorylation	1.0	9	0	1	0.0		0.999999999515
343	7	0	1.0	Phosphorylation	B3	mzspec:PXD000612:15:scan:3758:LMTGDVY[Phosphorylation]HAHAGAK/2	0.0	80	Y7(Phospho): 100;Y7(Phospho)	LMTGDVYHAHAGAK	LMTGDVY[Phosphorylation]HAHAGAK	B3	0.0	0.9999999995126	15.raw	15.3758.3758.2	mzspec:PXD000612:15:scan:3758:LMTGDVY[Phosphorylation]HAHAGAK/2	28410	Phosphorylation	1.0	7	0	1	0.0		0.9999999995126
344	5	0	1.0	Phosphorylation	A11	mzspec:PXD000612:11:scan:6935:LLSQY[Phosphorylation]KEEFPTLK/2	0.0	80	Y5(Phospho): 100;Q4(Deamidated); Y5(Phospho)	LLSQYKEEFPTLK	LLSQY[Phosphorylation]KEEFPTLK	A11	0.0	0.9999999995076999	11.raw	11.6935.6935.2	mzspec:PXD000612:11:scan:6935:LLSQY[Phosphorylation]KEEFPTLK/2	22559	Phosphorylation	1.0	5	0	1	0.0		0.9999999995076999
345	9	0	1.0	Phosphorylation	B6	mzspec:PXD000612:18:scan:6808:DGQDAIAHY[Phosphorylation]WEKESK/2	0.0	80	Y9(Phospho): 100;Y9(Phospho)	DGQDAIAHYWEKESK	DGQDAIAHY[Phosphorylation]WEKESK	B6	0.0	0.9999999995066999	18.raw	18.6808.6808.2	mzspec:PXD000612:18:scan:6808:DGQDAIAHY[Phosphorylation]WEKESK/2	11973	Phosphorylation	1.0	9	0	1	0.0		0.9999999995066999
346	9	0	1.0	Phosphorylation	B6	mzspec:PXD000612:18:scan:4762:DGQDAIAHS[Phosphorylation]IEKESK/2	0.0	80	S9(Phospho): 100;S9(Phospho)	DGQDAIAHSIEKESK	DGQDAIAHS[Phosphorylation]IEKESK	B6	0.0	0.9999999995037	18.raw	18.4762.4762.2	mzspec:PXD000612:18:scan:4762:DGQDAIAHS[Phosphorylation]IEKESK/2	11717	Phosphorylation	1.0	9	0	1	0.0		0.9999999995037
347	9	0	1.0	Phosphorylation	B6	mzspec:PXD000612:18:scan:4762:DGQDAIAHS[Phosphorylation]LEKESK/2	0.0	80	S9(Phospho): 100;S9(Phospho)	DGQDAIAHSLEKESK	DGQDAIAHS[Phosphorylation]LEKESK	B6	0.0	0.9999999995037	18.raw	18.4762.4762.2	mzspec:PXD000612:18:scan:4762:DGQDAIAHS[Phosphorylation]LEKESK/2	11728	Phosphorylation	1.0	9	0	1	0.0		0.9999999995037
348	9	0	1.0	Phosphorylation	B6	mzspec:PXD000612:18:scan:4542:DGQDAIAIS[Phosphorylation]QEKESK/2	0.0	80	S9(Phospho): 100;S9(Phospho)	DGQDAIAISQEKESK	DGQDAIAIS[Phosphorylation]QEKESK	B6	0.0	0.9999999995016	18.raw	18.4542.4542.2	mzspec:PXD000612:18:scan:4542:DGQDAIAIS[Phosphorylation]QEKESK/2	12060	Phosphorylation	1.0	9	0	1	0.0		0.9999999995016
349	9	0	1.0	Phosphorylation	B6	mzspec:PXD000612:18:scan:4542:DGQDAIALS[Phosphorylation]QEKESK/2	0.0	80	S9(Phospho): 100;S9(Phospho)	DGQDAIALSQEKESK	DGQDAIALS[Phosphorylation]QEKESK	B6	0.0	0.9999999995016	18.raw	18.4542.4542.2	mzspec:PXD000612:18:scan:4542:DGQDAIALS[Phosphorylation]QEKESK/2	12825	Phosphorylation	1.0	9	0	1	0.0		0.9999999995016
350	3	0	1.0	Phosphorylation	A10	mzspec:PXD000612:10:scan:4719:NEY[Phosphorylation]HGEASLLEK/2	0.0	80	Y3(Phospho): 100;Y3(Phospho)	NEYHGEASLLEK	NEY[Phosphorylation]HGEASLLEK	A10	0.0	0.9999999995012	10.raw	10.4719.4719.2	mzspec:PXD000612:10:scan:4719:NEY[Phosphorylation]HGEASLLEK/2	31738	Phosphorylation	1.0	3	0	1	0.0		0.9999999995012
351	7	0	1.0	Phosphorylation	B3	mzspec:PXD000612:15:scan:4332:LMTGDQT[Phosphorylation]VAHAGAK/2	0.0	80	T7(Phospho): 100;Q6(Deamidated); T7(Phospho)	LMTGDQTVAHAGAK	LMTGDQT[Phosphorylation]VAHAGAK	B3	0.0	0.9999999994989001	15.raw	15.4332.4332.2	mzspec:PXD000612:15:scan:4332:LMTGDQT[Phosphorylation]VAHAGAK/2	27560	Phosphorylation	1.0	7	0	1	0.0		0.9999999994989001
352	9	0	1.0	Phosphorylation	B4	mzspec:PXD000612:16:scan:7806:ISQDADLLT[Phosphorylation]WTKPK/3	0.0	80	T9(Phospho): 100;T9(Phospho)	ISQDADLLTWTKPK	ISQDADLLT[Phosphorylation]WTKPK	B4	0.0	0.9999999994967	16.raw	16.7806.7806.3	mzspec:PXD000612:16:scan:7806:ISQDADLLT[Phosphorylation]WTKPK/3	17550	Phosphorylation	1.0	9	0	1	0.0		0.9999999994967
353	9	0	1.0	Phosphorylation	B4	mzspec:PXD000612:16:scan:7806:ISQDADLIT[Phosphorylation]WTKPK/3	0.0	80	T9(Phospho): 100;T9(Phospho)	ISQDADLITWTKPK	ISQDADLIT[Phosphorylation]WTKPK	B4	0.0	0.9999999994967	16.raw	16.7806.7806.3	mzspec:PXD000612:16:scan:7806:ISQDADLIT[Phosphorylation]WTKPK/3	16808	Phosphorylation	1.0	9	0	1	0.0		0.9999999994967
354	13	0	1.0	Phosphorylation	B2	mzspec:PXD000612:14:scan:8098:ATPGNLGSSVLWY[Phosphorylation]K/2	0.0	80	Y13(Phospho): 100;Y13(Phospho)	ATPGNLGSSVLWYK	ATPGNLGSSVLWY[Phosphorylation]K	B2	0.0	0.9999999994941999	14.raw	14.8098.8098.2	mzspec:PXD000612:14:scan:8098:ATPGNLGSSVLWY[Phosphorylation]K/2	3491	Phosphorylation	1.0	13	0	1	0.0		0.9999999994941999
355	9	0	1.0	Phosphorylation	B6	mzspec:PXD000612:18:scan:3206:DGQDAIAHY[Phosphorylation]HEKESK/2	0.0	80	Y9(Phospho): 100;Y9(Phospho)	DGQDAIAHYHEKESK	DGQDAIAHY[Phosphorylation]HEKESK	B6	0.0	0.9999999994864001	18.raw	18.3206.3206.2	mzspec:PXD000612:18:scan:3206:DGQDAIAHY[Phosphorylation]HEKESK/2	11904	Phosphorylation	1.0	9	0	1	0.0		0.9999999994864001
356	13	0	1.0	Phosphorylation	B2	mzspec:PXD000612:14:scan:8974:ATPGNLGSSVLWY[Phosphorylation]K/2	0.0	80	Y13(Phospho): 100;Y13(Phospho)	ATPGNLGSSVLWYK	ATPGNLGSSVLWY[Phosphorylation]K	B2	0.0	0.9999999994840001	14.raw	14.8974.8974.2	mzspec:PXD000612:14:scan:8974:ATPGNLGSSVLWY[Phosphorylation]K/2	3489	Phosphorylation	1.0	13	0	1	0.0		0.9999999994840001
357	9	0	1.0	Phosphorylation	B6	mzspec:PXD000612:18:scan:8301:DGQDAIAFY[Phosphorylation]FEKESK/2	0.0	80	Y9(Phospho): 100;Y9(Phospho)	DGQDAIAFYFEKESK	DGQDAIAFY[Phosphorylation]FEKESK	B6	0.0	0.9999999994783001	18.raw	18.8301.8301.2	mzspec:PXD000612:18:scan:8301:DGQDAIAFY[Phosphorylation]FEKESK/2	11550	Phosphorylation	1.0	9	0	1	0.0		0.9999999994783001
358	7	0	1.0	Phosphorylation	B3	mzspec:PXD000612:15:scan:3663:LMTGDAT[Phosphorylation]NAHAGAK/2	0.0	80	T7(Phospho): 100;T7(Phospho); N8(Deamidated)	LMTGDATNAHAGAK	LMTGDAT[Phosphorylation]NAHAGAK	B3	0.0	0.9999999994666	15.raw	15.3663.3663.2	mzspec:PXD000612:15:scan:3663:LMTGDAT[Phosphorylation]NAHAGAK/2	24046	Phosphorylation	1.0	7	0	1	0.0		0.9999999994666
359	7	0	1.0	Phosphorylation	B3	mzspec:PXD000612:15:scan:6030:LMTGDMS[Phosphorylation]IAHAGAK/2	0.0	80	S7(Phospho): 100;S7(Phospho)	LMTGDMSIAHAGAK	LMTGDMS[Phosphorylation]IAHAGAK	B3	0.0	0.9999999994604001	15.raw	15.6030.6030.2	mzspec:PXD000612:15:scan:6030:LMTGDMS[Phosphorylation]IAHAGAK/2	26679	Phosphorylation	1.0	7	0	0	0.0		0.9999999994604001
360	7	0	1.0	Phosphorylation	B3	mzspec:PXD000612:15:scan:6030:LMTGDMS[Phosphorylation]LAHAGAK/2	0.0	80	S7(Phospho): 100;S7(Phospho)	LMTGDMSLAHAGAK	LMTGDMS[Phosphorylation]LAHAGAK	B3	0.0	0.9999999994604001	15.raw	15.6030.6030.2	mzspec:PXD000612:15:scan:6030:LMTGDMS[Phosphorylation]LAHAGAK/2	26688	Phosphorylation	1.0	7	0	0	0.0		0.9999999994604001
361	7	0	1.0	Phosphorylation	B3	mzspec:PXD000612:15:scan:3442:LMTGDNY[Phosphorylation]EAHAGAK/2	0.0	80	Y7(Phospho): 100;M2(Oxidation); N6(Deamidated); Y7(Phospho)	LMTGDNYEAHAGAK	LMTGDNY[Phosphorylation]EAHAGAK	B3	0.0	0.9999999994546999	15.raw	15.3442.3442.2	mzspec:PXD000612:15:scan:3442:LMTGDNY[Phosphorylation]EAHAGAK/2	27032	Phosphorylation	1.0	7	0	0	0.0		0.9999999994546999
362	7	0	1.0	Phosphorylation	B3	mzspec:PXD000612:15:scan:7020:LMTGDVY[Phosphorylation]WAHAGAK/2	0.0	80	Y7(Phospho): 100;Y7(Phospho)	LMTGDVYWAHAGAK	LMTGDVY[Phosphorylation]WAHAGAK	B3	0.0	0.9999999994446999	15.raw	15.7020.7020.2	mzspec:PXD000612:15:scan:7020:LMTGDVY[Phosphorylation]WAHAGAK/2	28533	Phosphorylation	1.0	7	0	1	0.0		0.9999999994446999
363	7	0	1.0	Phosphorylation	B3	mzspec:PXD000612:15:scan:6271:LMTGDLY[Phosphorylation]YAHAGAK/2	0.0	80	Y7(Phospho): 100;Y7(Phospho)	LMTGDLYYAHAGAK	LMTGDLY[Phosphorylation]YAHAGAK	B3	0.0	0.9999999994403	15.raw	15.6271.6271.2	mzspec:PXD000612:15:scan:6271:LMTGDLY[Phosphorylation]YAHAGAK/2	26657	Phosphorylation	1.0	7	0	0	0.0		0.9999999994403
364	7	0	1.0	Phosphorylation	B3	mzspec:PXD000612:15:scan:6271:LMTGDIY[Phosphorylation]YAHAGAK/2	0.0	80	Y7(Phospho): 100;Y7(Phospho)	LMTGDIYYAHAGAK	LMTGDIY[Phosphorylation]YAHAGAK	B3	0.0	0.9999999994403	15.raw	15.6271.6271.2	mzspec:PXD000612:15:scan:6271:LMTGDIY[Phosphorylation]YAHAGAK/2	25692	Phosphorylation	1.0	7	0	0	0.0		0.9999999994403
365	7	0	1.0	Phosphorylation	B3	mzspec:PXD000612:15:scan:5991:LMTGDIY[Phosphorylation]YAHAGAK/2	0.0	80	Y7(Phospho): 100;Y7(Phospho)	LMTGDIYYAHAGAK	LMTGDIY[Phosphorylation]YAHAGAK	B3	0.0	0.9999999994356998	15.raw	15.5991.5991.2	mzspec:PXD000612:15:scan:5991:LMTGDIY[Phosphorylation]YAHAGAK/2	25691	Phosphorylation	1.0	7	0	0	0.0		0.9999999994356998
366	7	0	1.0	Phosphorylation	B3	mzspec:PXD000612:15:scan:5991:LMTGDLY[Phosphorylation]YAHAGAK/2	0.0	80	Y7(Phospho): 100;Y7(Phospho)	LMTGDLYYAHAGAK	LMTGDLY[Phosphorylation]YAHAGAK	B3	0.0	0.9999999994356998	15.raw	15.5991.5991.2	mzspec:PXD000612:15:scan:5991:LMTGDLY[Phosphorylation]YAHAGAK/2	26656	Phosphorylation	1.0	7	0	0	0.0		0.9999999994356998
367	9	0	1.0	Phosphorylation	B4	mzspec:PXD000612:16:scan:8942:ISQDADLWY[Phosphorylation]FTKPK/3	0.0	80	Y9(Phospho): 100;Y9(Phospho)	ISQDADLWYFTKPK	ISQDADLWY[Phosphorylation]FTKPK	B4	0.0	0.9999999994316999	16.raw	16.8942.8942.3	mzspec:PXD000612:16:scan:8942:ISQDADLWY[Phosphorylation]FTKPK/3	18781	Phosphorylation	1.0	9	0	1	0.0		0.9999999994316999
368	5	0	1.0	Phosphorylation	A11	mzspec:PXD000612:11:scan:12547:LLSWY[Phosphorylation]LEEFPTLK/2	0.0	80	Y5(Phospho): 100;Y5(Phospho)	LLSWYLEEFPTLK	LLSWY[Phosphorylation]LEEFPTLK	A11	0.0	0.9999999994311999	11.raw	11.12547.12547.2	mzspec:PXD000612:11:scan:12547:LLSWY[Phosphorylation]LEEFPTLK/2	23742	Phosphorylation	1.0	5	0	1	0.0		0.9999999994311999
369	5	0	1.0	Phosphorylation	A11	mzspec:PXD000612:11:scan:12547:LLSWY[Phosphorylation]IEEFPTLK/2	0.0	80	Y5(Phospho): 100;Y5(Phospho)	LLSWYIEEFPTLK	LLSWY[Phosphorylation]IEEFPTLK	A11	0.0	0.9999999994311999	11.raw	11.12547.12547.2	mzspec:PXD000612:11:scan:12547:LLSWY[Phosphorylation]IEEFPTLK/2	23705	Phosphorylation	1.0	5	0	1	0.0		0.9999999994311999
370	9	0	1.0	Phosphorylation	B6	mzspec:PXD000612:18:scan:3010:DGQDAIAHS[Phosphorylation]QEKESK/2	0.0	80	S9(Phospho): 100;S9(Phospho); Q10(Deamidated)	DGQDAIAHSQEKESK	DGQDAIAHS[Phosphorylation]QEKESK	B6	0.0	0.9999999994221	18.raw	18.3010.3010.2	mzspec:PXD000612:18:scan:3010:DGQDAIAHS[Phosphorylation]QEKESK/2	11761	Phosphorylation	1.0	9	0	0	0.0		0.9999999994221
371	7	0	1.0	Phosphorylation	B3	mzspec:PXD000612:15:scan:3031:LMTGDQS[Phosphorylation]EAHAGAK/2	0.0	80	S7(Phospho): 100;M2(Oxidation); S7(Phospho)	LMTGDQSEAHAGAK	LMTGDQS[Phosphorylation]EAHAGAK	B3	0.0	0.9999999994175001	15.raw	15.3031.3031.2	mzspec:PXD000612:15:scan:3031:LMTGDQS[Phosphorylation]EAHAGAK/2	27433	Phosphorylation	1.0	7	0	1	0.0		0.9999999994175001
372	9	0	1.0	Phosphorylation	B6	mzspec:PXD000612:18:scan:3787:DGQDAIAPS[Phosphorylation]AEKESK/2	0.0	80	S9(Phospho): 100;S9(Phospho)	DGQDAIAPSAEKESK	DGQDAIAPS[Phosphorylation]AEKESK	B6	0.0	0.9999999994125	18.raw	18.3787.3787.2	mzspec:PXD000612:18:scan:3787:DGQDAIAPS[Phosphorylation]AEKESK/2	13695	Phosphorylation	1.0	9	0	1	0.0		0.9999999994125
373	9	0	1.0	Phosphorylation	B6	mzspec:PXD000612:18:scan:3999:DGQDAIADS[Phosphorylation]AEKESK/2	0.0	80	S9(Phospho): 100;S9(Phospho)	DGQDAIADSAEKESK	DGQDAIADS[Phosphorylation]AEKESK	B6	0.0	0.9999999994096	18.raw	18.3999.3999.2	mzspec:PXD000612:18:scan:3999:DGQDAIADS[Phosphorylation]AEKESK/2	10973	Phosphorylation	1.0	9	0	1	0.0		0.9999999994096
374	7	0	1.0	Phosphorylation	B3	mzspec:PXD000612:15:scan:4298:LMTGDVT[Phosphorylation]QAHAGAK/2	0.0	80	T7(Phospho): 100;T7(Phospho)	LMTGDVTQAHAGAK	LMTGDVT[Phosphorylation]QAHAGAK	B3	0.0	0.9999999994061999	15.raw	15.4298.4298.2	mzspec:PXD000612:15:scan:4298:LMTGDVT[Phosphorylation]QAHAGAK/2	28368	Phosphorylation	1.0	7	0	1	0.0		0.9999999994061999
375	13	0	1.0	Phosphorylation	B2	mzspec:PXD000612:14:scan:6606:ATPGNLGSSVLVY[Phosphorylation]K/2	0.0	80	Y13(Phospho): 100;Y13(Phospho)	ATPGNLGSSVLVYK	ATPGNLGSSVLVY[Phosphorylation]K	B2	0.0	0.9999999994045	14.raw	14.6606.6606.2	mzspec:PXD000612:14:scan:6606:ATPGNLGSSVLVY[Phosphorylation]K/2	3420	Phosphorylation	1.0	13	0	1	0.0		0.9999999994045
376	7	0	1.0	Phosphorylation	B3	mzspec:PXD000612:15:scan:3261:LMTGDET[Phosphorylation]PAHAGAK/2	0.0	80	T7(Phospho): 100;M2(Oxidation); T7(Phospho)	LMTGDETPAHAGAK	LMTGDET[Phosphorylation]PAHAGAK	B3	0.0	0.9999999994018001	15.raw	15.3261.3261.2	mzspec:PXD000612:15:scan:3261:LMTGDET[Phosphorylation]PAHAGAK/2	24372	Phosphorylation	1.0	7	0	1	0.0		0.9999999994018001
377	9	0	1.0	Phosphorylation	B6	mzspec:PXD000612:18:scan:3333:DGQDAIAET[Phosphorylation]NEKESK/2	0.0	80	T9(Phospho): 100;T9(Phospho)	DGQDAIAETNEKESK	DGQDAIAET[Phosphorylation]NEKESK	B6	0.0	0.9999999994014	18.raw	18.3333.3333.2	mzspec:PXD000612:18:scan:3333:DGQDAIAET[Phosphorylation]NEKESK/2	11303	Phosphorylation	1.0	9	0	1	0.0		0.9999999994014
378	6	0	1.0	Phosphorylation	A12	mzspec:PXD000612:12:scan:5395:AVLSDY[Phosphorylation]HQLSEGK/2	0.0	80	Y6(Phospho): 100;Y6(Phospho)	AVLSDYHQLSEGK	AVLSDY[Phosphorylation]HQLSEGK	A12	0.0	0.9999999993979	12.raw	12.5395.5395.2	mzspec:PXD000612:12:scan:5395:AVLSDY[Phosphorylation]HQLSEGK/2	4023	Phosphorylation	1.0	6	0	1	0.0		0.9999999993979
379	13	0	1.0	Phosphorylation	B2	mzspec:PXD000612:14:scan:8284:ATPGNLGSSVLWY[Phosphorylation]K/2	0.0	80	Y13(Phospho): 100;Y13(Phospho)	ATPGNLGSSVLWYK	ATPGNLGSSVLWY[Phosphorylation]K	B2	0.0	0.9999999993958001	14.raw	14.8284.8284.2	mzspec:PXD000612:14:scan:8284:ATPGNLGSSVLWY[Phosphorylation]K/2	3488	Phosphorylation	1.0	13	0	1	0.0		0.9999999993958001
380	7	0	1.0	Phosphorylation	B3	mzspec:PXD000612:15:scan:5910:LMTGDWT[Phosphorylation]QAHAGAK/2	0.0	80	T7(Phospho): 100;T7(Phospho); Q8(Deamidated)	LMTGDWTQAHAGAK	LMTGDWT[Phosphorylation]QAHAGAK	B3	0.0	0.9999999993954	15.raw	15.5910.5910.2	mzspec:PXD000612:15:scan:5910:LMTGDWT[Phosphorylation]QAHAGAK/2	28748	Phosphorylation	1.0	7	0	1	0.0		0.9999999993954
381	7	0	1.0	Phosphorylation	B3	mzspec:PXD000612:15:scan:5992:LMTGDWY[Phosphorylation]NAHAGAK/3	0.0	80	Y7(Phospho): 100;Y7(Phospho)	LMTGDWYNAHAGAK	LMTGDWY[Phosphorylation]NAHAGAK	B3	0.0	0.9999999993953	15.raw	15.5992.5992.3	mzspec:PXD000612:15:scan:5992:LMTGDWY[Phosphorylation]NAHAGAK/3	28939	Phosphorylation	1.0	7	0	1	0.0		0.9999999993953
382	9	0	1.0	Phosphorylation	B4	mzspec:PXD000612:16:scan:7542:ISQDADLLT[Phosphorylation]ITKPK/3	0.0	80	T9(Phospho): 100;T9(Phospho)	ISQDADLLTITKPK	ISQDADLLT[Phosphorylation]ITKPK	B4	0.0	0.9999999993882	16.raw	16.7542.7542.3	mzspec:PXD000612:16:scan:7542:ISQDADLLT[Phosphorylation]ITKPK/3	17494	Phosphorylation	1.0	9	0	0	0.0		0.9999999993882
383	9	0	1.0	Phosphorylation	B4	mzspec:PXD000612:16:scan:7542:ISQDADLLT[Phosphorylation]LTKPK/3	0.0	80	T9(Phospho): 100;T9(Phospho)	ISQDADLLTLTKPK	ISQDADLLT[Phosphorylation]LTKPK	B4	0.0	0.9999999993882	16.raw	16.7542.7542.3	mzspec:PXD000612:16:scan:7542:ISQDADLLT[Phosphorylation]LTKPK/3	17511	Phosphorylation	1.0	9	0	0	0.0		0.9999999993882
384	9	0	1.0	Phosphorylation	B4	mzspec:PXD000612:16:scan:7542:ISQDADLIT[Phosphorylation]ITKPK/3	0.0	80	T9(Phospho): 100;T9(Phospho)	ISQDADLITITKPK	ISQDADLIT[Phosphorylation]ITKPK	B4	0.0	0.9999999993882	16.raw	16.7542.7542.3	mzspec:PXD000612:16:scan:7542:ISQDADLIT[Phosphorylation]ITKPK/3	16746	Phosphorylation	1.0	9	0	0	0.0		0.9999999993882
385	9	0	1.0	Phosphorylation	B4	mzspec:PXD000612:16:scan:7542:ISQDADLIT[Phosphorylation]LTKPK/3	0.0	80	T9(Phospho): 100;T9(Phospho)	ISQDADLITLTKPK	ISQDADLIT[Phosphorylation]LTKPK	B4	0.0	0.9999999993882	16.raw	16.7542.7542.3	mzspec:PXD000612:16:scan:7542:ISQDADLIT[Phosphorylation]LTKPK/3	16764	Phosphorylation	1.0	9	0	0	0.0		0.9999999993882
386	5	0	1.0	Phosphorylation	A11	mzspec:PXD000612:11:scan:10261:LLSEY[Phosphorylation]LEEFPTLK/2	0.0	80	Y5(Phospho): 100;Y5(Phospho)	LLSEYLEEFPTLK	LLSEY[Phosphorylation]LEEFPTLK	A11	0.0	0.999999999377	11.raw	11.10261.10261.2	mzspec:PXD000612:11:scan:10261:LLSEY[Phosphorylation]LEEFPTLK/2	19580	Phosphorylation	1.0	5	0	1	0.0		0.999999999377
387	5	0	1.0	Phosphorylation	A11	mzspec:PXD000612:11:scan:10261:LLSEY[Phosphorylation]IEEFPTLK/2	0.0	80	Y5(Phospho): 100;Y5(Phospho)	LLSEYIEEFPTLK	LLSEY[Phosphorylation]IEEFPTLK	A11	0.0	0.999999999377	11.raw	11.10261.10261.2	mzspec:PXD000612:11:scan:10261:LLSEY[Phosphorylation]IEEFPTLK/2	19554	Phosphorylation	1.0	5	0	1	0.0		0.999999999377
388	9	0	1.0	Phosphorylation	B4	mzspec:PXD000612:16:scan:7662:ISQDADLAY[Phosphorylation]WTKPK/3	0.0	80	Y9(Phospho): 100;Y9(Phospho)	ISQDADLAYWTKPK	ISQDADLAY[Phosphorylation]WTKPK	B4	0.0	0.9999999993755999	16.raw	16.7662.7662.3	mzspec:PXD000612:16:scan:7662:ISQDADLAY[Phosphorylation]WTKPK/3	15717	Phosphorylation	1.0	9	0	1	0.0		0.9999999993755999
389	13	0	1.0	Phosphorylation	B2	mzspec:PXD000612:14:scan:6305:ATPGNLGSSVLPY[Phosphorylation]K/2	0.0	80	Y13(Phospho): 100;Y13(Phospho)	ATPGNLGSSVLPYK	ATPGNLGSSVLPY[Phosphorylation]K	B2	0.0	0.9999999993678	14.raw	14.6305.6305.2	mzspec:PXD000612:14:scan:6305:ATPGNLGSSVLPY[Phosphorylation]K/2	3241	Phosphorylation	1.0	13	0	1	0.0		0.9999999993678
390	7	0	1.0	Phosphorylation	B3	mzspec:PXD000612:15:scan:3446:LMTGDPY[Phosphorylation]HAHAGAK/2	0.0	80	Y7(Phospho): 100;Y7(Phospho)	LMTGDPYHAHAGAK	LMTGDPY[Phosphorylation]HAHAGAK	B3	0.0	0.9999999993641999	15.raw	15.3446.3446.2	mzspec:PXD000612:15:scan:3446:LMTGDPY[Phosphorylation]HAHAGAK/2	27326	Phosphorylation	1.0	7	0	1	0.0		0.9999999993641999
391	6	0	1.0	Phosphorylation	A12	mzspec:PXD000612:12:scan:5596:AVLSEY[Phosphorylation]RQLSEGK/2	0.0	80	Y6(Phospho): 100;Y6(Phospho)	AVLSEYRQLSEGK	AVLSEY[Phosphorylation]RQLSEGK	A12	0.0	0.9999999993547	12.raw	12.5596.5596.2	mzspec:PXD000612:12:scan:5596:AVLSEY[Phosphorylation]RQLSEGK/2	4405	Phosphorylation	1.0	6	0	1	0.0		0.9999999993547
392	7	0	1.0	Phosphorylation	B3	mzspec:PXD000612:15:scan:6570:LMTGDVY[Phosphorylation]FAHAGAK/2	0.0	80	Y7(Phospho): 100;Y7(Phospho)	LMTGDVYFAHAGAK	LMTGDVY[Phosphorylation]FAHAGAK	B3	0.0	0.9999999993526	15.raw	15.6570.6570.2	mzspec:PXD000612:15:scan:6570:LMTGDVY[Phosphorylation]FAHAGAK/2	28403	Phosphorylation	1.0	7	0	1	0.0		0.9999999993526
393	9	0	1.0	Phosphorylation	B4	mzspec:PXD000612:16:scan:3337:ISQDADLHS[Phosphorylation]DTKPK/2	0.0	80	S9(Phospho): 100;S9(Phospho)	ISQDADLHSDTKPK	ISQDADLHS[Phosphorylation]DTKPK	B4	0.0	0.9999999993441999	16.raw	16.3337.3337.2	mzspec:PXD000612:16:scan:3337:ISQDADLHS[Phosphorylation]DTKPK/2	16293	Phosphorylation	1.0	9	0	1	0.0		0.9999999993441999
394	7	0	1.0	Phosphorylation	B3	mzspec:PXD000612:15:scan:4674:LMTGDNY[Phosphorylation]VAHAGAK/2	0.0	80	Y7(Phospho): 100;N6(Deamidated); Y7(Phospho)	LMTGDNYVAHAGAK	LMTGDNY[Phosphorylation]VAHAGAK	B3	0.0	0.9999999993373001	15.raw	15.4674.4674.2	mzspec:PXD000612:15:scan:4674:LMTGDNY[Phosphorylation]VAHAGAK/2	27147	Phosphorylation	1.0	7	0	1	0.0		0.9999999993373001
395	9	0	1.0	Phosphorylation	B4	mzspec:PXD000612:16:scan:8592:ISQDADLWY[Phosphorylation]ITKPK/3	0.0	80	Y9(Phospho): 100;Y9(Phospho)	ISQDADLWYITKPK	ISQDADLWY[Phosphorylation]ITKPK	B4	0.0	0.9999999993326	16.raw	16.8592.8592.3	mzspec:PXD000612:16:scan:8592:ISQDADLWY[Phosphorylation]ITKPK/3	18817	Phosphorylation	1.0	9	0	1	0.0		0.9999999993326
396	9	0	1.0	Phosphorylation	B4	mzspec:PXD000612:16:scan:8592:ISQDADLWY[Phosphorylation]LTKPK/3	0.0	80	Y9(Phospho): 100;Y9(Phospho)	ISQDADLWYLTKPK	ISQDADLWY[Phosphorylation]LTKPK	B4	0.0	0.9999999993326	16.raw	16.8592.8592.3	mzspec:PXD000612:16:scan:8592:ISQDADLWY[Phosphorylation]LTKPK/3	18864	Phosphorylation	1.0	9	0	1	0.0		0.9999999993326
397	7	0	1.0	Phosphorylation	B3	mzspec:PXD000612:15:scan:3747:LMTGDNY[Phosphorylation]DAHAGAK/2	0.0	80	Y7(Phospho): 100;Y7(Phospho)	LMTGDNYDAHAGAK	LMTGDNY[Phosphorylation]DAHAGAK	B3	0.0	0.9999999993326	15.raw	15.3747.3747.2	mzspec:PXD000612:15:scan:3747:LMTGDNY[Phosphorylation]DAHAGAK/2	27025	Phosphorylation	1.0	7	0	1	0.0		0.9999999993326
398	6	0	1.0	Phosphorylation	A12	mzspec:PXD000612:12:scan:10747:AVLSWY[Phosphorylation]WQLSEGK/2	0.0	80	Y6(Phospho): 100;Y6(Phospho)	AVLSWYWQLSEGK	AVLSWY[Phosphorylation]WQLSEGK	A12	0.0	0.9999999993326	12.raw	12.10747.10747.2	mzspec:PXD000612:12:scan:10747:AVLSWY[Phosphorylation]WQLSEGK/2	10471	Phosphorylation	1.0	6	0	1	0.0		0.9999999993326
399	9	0	1.0	Phosphorylation	B4	mzspec:PXD000612:16:scan:3091:ISQDADLHS[Phosphorylation]NTKPK/2	0.0	80	S9(Phospho): 100;S9(Phospho)	ISQDADLHSNTKPK	ISQDADLHS[Phosphorylation]NTKPK	B4	0.0	0.9999999993322	16.raw	16.3091.3091.2	mzspec:PXD000612:16:scan:3091:ISQDADLHS[Phosphorylation]NTKPK/2	16373	Phosphorylation	1.0	9	0	1	0.0		0.9999999993322
400	7	0	1.0	Phosphorylation	B3	mzspec:PXD000612:15:scan:6186:LMTGDQY[Phosphorylation]WAHAGAK/3	0.0	80	Y7(Phospho): 100;Y7(Phospho)	LMTGDQYWAHAGAK	LMTGDQY[Phosphorylation]WAHAGAK	B3	0.0	0.9999999993279	15.raw	15.6186.6186.3	mzspec:PXD000612:15:scan:6186:LMTGDQY[Phosphorylation]WAHAGAK/3	27767	Phosphorylation	1.0	7	0	1	0.0		0.9999999993279
401	7	0	1.0	Phosphorylation	B3	mzspec:PXD000612:15:scan:4972:LMTGDQY[Phosphorylation]MAHAGAK/3	0.0	80	Y7(Phospho): 100;Q6(Deamidated); Y7(Phospho)	LMTGDQYMAHAGAK	LMTGDQY[Phosphorylation]MAHAGAK	B3	0.0	0.9999999993149	15.raw	15.4972.4972.3	mzspec:PXD000612:15:scan:4972:LMTGDQY[Phosphorylation]MAHAGAK/3	27690	Phosphorylation	1.0	7	0	1	0.0		0.9999999993149
402	3	0	1.0	Phosphorylation	B1	mzspec:PXD000612:13:scan:3621:NNT[Phosphorylation]EAPPQPAPGK/2	0.0	80	T3(Phospho): 100;T3(Phospho)	NNTEAPPQPAPGK	NNT[Phosphorylation]EAPPQPAPGK	B1	0.0	0.9999999993119	13.raw	13.3621.3621.2	mzspec:PXD000612:13:scan:3621:NNT[Phosphorylation]EAPPQPAPGK/2	36364	Phosphorylation	1.0	3	0	1	0.0		0.9999999993119
403	6	0	1.0	Phosphorylation	A12	mzspec:PXD000612:12:scan:7162:AVLSHY[Phosphorylation]IQLSEGK/2	0.0	80	Y6(Phospho): 100;Y6(Phospho)	AVLSHYIQLSEGK	AVLSHY[Phosphorylation]IQLSEGK	A12	0.0	0.9999999993083	12.raw	12.7162.7162.2	mzspec:PXD000612:12:scan:7162:AVLSHY[Phosphorylation]IQLSEGK/2	5236	Phosphorylation	1.0	6	0	1	0.0		0.9999999993083
404	6	0	1.0	Phosphorylation	A12	mzspec:PXD000612:12:scan:7162:AVLSHY[Phosphorylation]LQLSEGK/2	0.0	80	Y6(Phospho): 100;Y6(Phospho)	AVLSHYLQLSEGK	AVLSHY[Phosphorylation]LQLSEGK	A12	0.0	0.9999999993083	12.raw	12.7162.7162.2	mzspec:PXD000612:12:scan:7162:AVLSHY[Phosphorylation]LQLSEGK/2	5272	Phosphorylation	1.0	6	0	1	0.0		0.9999999993083
405	7	0	1.0	Phosphorylation	B3	mzspec:PXD000612:15:scan:4474:LMTGDNY[Phosphorylation]VAHAGAK/2	0.0	80	Y7(Phospho): 100;Y7(Phospho)	LMTGDNYVAHAGAK	LMTGDNY[Phosphorylation]VAHAGAK	B3	0.0	0.9999999993080001	15.raw	15.4474.4474.2	mzspec:PXD000612:15:scan:4474:LMTGDNY[Phosphorylation]VAHAGAK/2	27146	Phosphorylation	1.0	7	0	1	0.0		0.9999999993080001
406	9	0	1.0	Phosphorylation	B6	mzspec:PXD000612:18:scan:3051:DGQDAIADT[Phosphorylation]REKESK/2	0.0	80	T9(Phospho): 100;T9(Phospho)	DGQDAIADTREKESK	DGQDAIADT[Phosphorylation]REKESK	B6	0.0	0.9999999993066999	18.raw	18.3051.3051.2	mzspec:PXD000612:18:scan:3051:DGQDAIADT[Phosphorylation]REKESK/2	11074	Phosphorylation	1.0	9	0	1	0.0		0.9999999993066999
407	9	0	1.0	Phosphorylation	B6	mzspec:PXD000612:18:scan:3153:DGQDAIANS[Phosphorylation]QEKESK/2	0.0	80	S9(Phospho): 100;S9(Phospho)	DGQDAIANSQEKESK	DGQDAIANS[Phosphorylation]QEKESK	B6	0.0	0.9999999993065	18.raw	18.3153.3153.2	mzspec:PXD000612:18:scan:3153:DGQDAIANS[Phosphorylation]QEKESK/2	13532	Phosphorylation	1.0	9	0	0	0.0		0.9999999993065
408	7	0	1.0	Phosphorylation	B3	mzspec:PXD000612:15:scan:6561:LMTGDLY[Phosphorylation]LAHAGAK/2	0.0	80	Y7(Phospho): 100;Y7(Phospho)	LMTGDLYLAHAGAK	LMTGDLY[Phosphorylation]LAHAGAK	B3	0.0	0.9999999993041999	15.raw	15.6561.6561.2	mzspec:PXD000612:15:scan:6561:LMTGDLY[Phosphorylation]LAHAGAK/2	26472	Phosphorylation	1.0	7	0	0	0.0		0.9999999993041999
409	7	0	1.0	Phosphorylation	B3	mzspec:PXD000612:15:scan:6561:LMTGDLY[Phosphorylation]IAHAGAK/2	0.0	80	Y7(Phospho): 100;Y7(Phospho)	LMTGDLYIAHAGAK	LMTGDLY[Phosphorylation]IAHAGAK	B3	0.0	0.9999999993041999	15.raw	15.6561.6561.2	mzspec:PXD000612:15:scan:6561:LMTGDLY[Phosphorylation]IAHAGAK/2	26401	Phosphorylation	1.0	7	0	0	0.0		0.9999999993041999
410	7	0	1.0	Phosphorylation	B3	mzspec:PXD000612:15:scan:6561:LMTGDIY[Phosphorylation]LAHAGAK/2	0.0	80	Y7(Phospho): 100;Y7(Phospho)	LMTGDIYLAHAGAK	LMTGDIY[Phosphorylation]LAHAGAK	B3	0.0	0.9999999993041999	15.raw	15.6561.6561.2	mzspec:PXD000612:15:scan:6561:LMTGDIY[Phosphorylation]LAHAGAK/2	25509	Phosphorylation	1.0	7	0	0	0.0		0.9999999993041999
411	7	0	1.0	Phosphorylation	B3	mzspec:PXD000612:15:scan:6561:LMTGDIY[Phosphorylation]IAHAGAK/2	0.0	80	Y7(Phospho): 100;Y7(Phospho)	LMTGDIYIAHAGAK	LMTGDIY[Phosphorylation]IAHAGAK	B3	0.0	0.9999999993041999	15.raw	15.6561.6561.2	mzspec:PXD000612:15:scan:6561:LMTGDIY[Phosphorylation]IAHAGAK/2	25437	Phosphorylation	1.0	7	0	0	0.0		0.9999999993041999
412	7	0	1.0	Phosphorylation	B3	mzspec:PXD000612:15:scan:5203:LMTGDIY[Phosphorylation]NAHAGAK/2	0.0	80	Y7(Phospho): 100;Y7(Phospho); N8(Deamidated)	LMTGDIYNAHAGAK	LMTGDIY[Phosphorylation]NAHAGAK	B3	0.0	0.9999999992990001	15.raw	15.5203.5203.2	mzspec:PXD000612:15:scan:5203:LMTGDIY[Phosphorylation]NAHAGAK/2	25548	Phosphorylation	1.0	7	0	0	0.0		0.9999999992990001
413	7	0	1.0	Phosphorylation	B3	mzspec:PXD000612:15:scan:5203:LMTGDLY[Phosphorylation]NAHAGAK/2	0.0	80	Y7(Phospho): 100;Y7(Phospho); N8(Deamidated)	LMTGDLYNAHAGAK	LMTGDLY[Phosphorylation]NAHAGAK	B3	0.0	0.9999999992990001	15.raw	15.5203.5203.2	mzspec:PXD000612:15:scan:5203:LMTGDLY[Phosphorylation]NAHAGAK/2	26512	Phosphorylation	1.0	7	0	0	0.0		0.9999999992990001
414	7	0	1.0	Phosphorylation	B3	mzspec:PXD000612:15:scan:3738:LMTGDQS[Phosphorylation]PAHAGAK/2	0.0	80	S7(Phospho): 100;Q6(Deamidated); S7(Phospho)	LMTGDQSPAHAGAK	LMTGDQS[Phosphorylation]PAHAGAK	B3	0.0	0.9999999992906	15.raw	15.3738.3738.2	mzspec:PXD000612:15:scan:3738:LMTGDQS[Phosphorylation]PAHAGAK/2	27478	Phosphorylation	1.0	7	0	1	0.0		0.9999999992906
415	9	0	1.0	Phosphorylation	B6	mzspec:PXD000612:18:scan:3732:DGQDAIAES[Phosphorylation]PEKESK/2	0.0	80	S9(Phospho): 100;S9(Phospho)	DGQDAIAESPEKESK	DGQDAIAES[Phosphorylation]PEKESK	B6	0.0	0.9999999992862	18.raw	18.3732.3732.2	mzspec:PXD000612:18:scan:3732:DGQDAIAES[Phosphorylation]PEKESK/2	11231	Phosphorylation	1.0	9	0	1	0.0		0.9999999992862
416	13	0	1.0	Phosphorylation	B2	mzspec:PXD000612:14:scan:5974:ATPGNLGSSVLET[Phosphorylation]K/2	0.0	80	T13(Phospho): 100;T13(Phospho)	ATPGNLGSSVLETK	ATPGNLGSSVLET[Phosphorylation]K	B2	0.0	0.9999999992861	14.raw	14.5974.5974.2	mzspec:PXD000612:14:scan:5974:ATPGNLGSSVLET[Phosphorylation]K/2	2875	Phosphorylation	1.0	13	0	1	0.0		0.9999999992861
417	6	0	1.0	Phosphorylation	A12	mzspec:PXD000612:12:scan:9359:AVLSWY[Phosphorylation]EQLSEGK/2	0.0	80	Y6(Phospho): 100;Y6(Phospho)	AVLSWYEQLSEGK	AVLSWY[Phosphorylation]EQLSEGK	A12	0.0	0.9999999992840999	12.raw	12.9359.9359.2	mzspec:PXD000612:12:scan:9359:AVLSWY[Phosphorylation]EQLSEGK/2	10023	Phosphorylation	1.0	6	0	1	0.0		0.9999999992840999
418	7	0	1.0	Phosphorylation	B3	mzspec:PXD000612:15:scan:4533:LMTGDYT[Phosphorylation]NAHAGAK/2	0.0	80	T7(Phospho): 100;T7(Phospho); N8(Deamidated)	LMTGDYTNAHAGAK	LMTGDYT[Phosphorylation]NAHAGAK	B3	0.0	0.9999999992802	15.raw	15.4533.4533.2	mzspec:PXD000612:15:scan:4533:LMTGDYT[Phosphorylation]NAHAGAK/2	29147	Phosphorylation	1.0	7	0	1	0.0		0.9999999992802
419	13	0	1.0	Phosphorylation	B2	mzspec:PXD000612:14:scan:6442:ATPGNLGSSVLNY[Phosphorylation]K/2	0.0	80	Y13(Phospho): 100;Y13(Phospho)	ATPGNLGSSVLNYK	ATPGNLGSSVLNY[Phosphorylation]K	B2	0.0	0.9999999992801	14.raw	14.6442.6442.2	mzspec:PXD000612:14:scan:6442:ATPGNLGSSVLNY[Phosphorylation]K/2	3224	Phosphorylation	1.0	13	0	1	0.0		0.9999999992801
420	3	0	1.0	Phosphorylation	A10	mzspec:PXD000612:10:scan:4689:NEY[Phosphorylation]HGEASLLEK/2	0.0	80	Y3(Phospho): 100;Y3(Phospho)	NEYHGEASLLEK	NEY[Phosphorylation]HGEASLLEK	A10	0.0	0.9999999992776999	10.raw	10.4689.4689.2	mzspec:PXD000612:10:scan:4689:NEY[Phosphorylation]HGEASLLEK/2	31737	Phosphorylation	1.0	3	0	1	0.0		0.9999999992776999
421	3	0	1.0	Phosphorylation	A10	mzspec:PXD000612:10:scan:5159:NHY[Phosphorylation]EGEASLLEK/2	0.0	80	Y3(Phospho): 100;Y3(Phospho)	NHYEGEASLLEK	NHY[Phosphorylation]EGEASLLEK	A10	0.0	0.9999999992719001	10.raw	10.5159.5159.2	mzspec:PXD000612:10:scan:5159:NHY[Phosphorylation]EGEASLLEK/2	32861	Phosphorylation	1.0	3	0	1	0.0		0.9999999992719001
422	9	0	1.0	Phosphorylation	B6	mzspec:PXD000612:18:scan:2947:DGQDAIANT[Phosphorylation]KEKESK/2	0.0	80	T9(Phospho): 100;N8(Deamidated); T9(Phospho)	DGQDAIANTKEKESK	DGQDAIANT[Phosphorylation]KEKESK	B6	0.0	0.9999999992534999	18.raw	18.2947.2947.2	mzspec:PXD000612:18:scan:2947:DGQDAIANT[Phosphorylation]KEKESK/2	13565	Phosphorylation	1.0	9	0	1	0.0		0.9999999992534999
423	13	0	1.0	Phosphorylation	B2	mzspec:PXD000612:14:scan:8757:ATPGNLGSSVLWY[Phosphorylation]K/2	0.0	80	Y13(Phospho): 100;Y13(Phospho)	ATPGNLGSSVLWYK	ATPGNLGSSVLWY[Phosphorylation]K	B2	0.0	0.9999999992523001	14.raw	14.8757.8757.2	mzspec:PXD000612:14:scan:8757:ATPGNLGSSVLWY[Phosphorylation]K/2	3487	Phosphorylation	1.0	13	0	1	0.0		0.9999999992523001
424	6	0	1.0	Phosphorylation	A12	mzspec:PXD000612:12:scan:6498:AVLSHY[Phosphorylation]VQLSEGK/2	0.0	80	Y6(Phospho): 100;Y6(Phospho)	AVLSHYVQLSEGK	AVLSHY[Phosphorylation]VQLSEGK	A12	0.0	0.9999999992522	12.raw	12.6498.6498.2	mzspec:PXD000612:12:scan:6498:AVLSHY[Phosphorylation]VQLSEGK/2	5363	Phosphorylation	1.0	6	0	1	0.0		0.9999999992522
425	3	0	1.0	Phosphorylation	B1	mzspec:PXD000612:13:scan:3752:NES[Phosphorylation]EAPPQPAPGK/2	0.0	80	S3(Phospho): 100;S3(Phospho)	NESEAPPQPAPGK	NES[Phosphorylation]EAPPQPAPGK	B1	0.0	0.9999999992509	13.raw	13.3752.3752.2	mzspec:PXD000612:13:scan:3752:NES[Phosphorylation]EAPPQPAPGK/2	31610	Phosphorylation	1.0	3	0	1	0.0		0.9999999992509
426	7	0	1.0	Phosphorylation	B3	mzspec:PXD000612:15:scan:5299:LMTGDWY[Phosphorylation]HAHAGAK/2	0.0	80	Y7(Phospho): 100;Y7(Phospho)	LMTGDWYHAHAGAK	LMTGDWY[Phosphorylation]HAHAGAK	B3	0.0	0.9999999992504001	15.raw	15.5299.5299.2	mzspec:PXD000612:15:scan:5299:LMTGDWY[Phosphorylation]HAHAGAK/2	28839	Phosphorylation	1.0	7	0	1	0.0		0.9999999992504001
427	5	0	1.0	Phosphorylation	A11	mzspec:PXD000612:11:scan:9888:LLSDT[Phosphorylation]WEEFPTLK/2	0.0	80	T5(Phospho): 100;T5(Phospho)	LLSDTWEEFPTLK	LLSDT[Phosphorylation]WEEFPTLK	A11	0.0	0.9999999992440001	11.raw	11.9888.9888.2	mzspec:PXD000612:11:scan:9888:LLSDT[Phosphorylation]WEEFPTLK/2	19319	Phosphorylation	1.0	5	0	1	0.0		0.9999999992440001
428	9	0	1.0	Phosphorylation	B4	mzspec:PXD000612:16:scan:7544:ISQDADLYS[Phosphorylation]WTKPK/2	0.0	80	S9(Phospho): 100;S9(Phospho)	ISQDADLYSWTKPK	ISQDADLYS[Phosphorylation]WTKPK	B4	0.0	0.999999999243	16.raw	16.7544.7544.2	mzspec:PXD000612:16:scan:7544:ISQDADLYS[Phosphorylation]WTKPK/2	18957	Phosphorylation	1.0	9	0	1	0.0		0.999999999243
429	7	0	1.0	Phosphorylation	B3	mzspec:PXD000612:15:scan:3061:LMTGDES[Phosphorylation]QAHAGAK/2	0.0	80	S7(Phospho): 100;M2(Oxidation); S7(Phospho)	LMTGDESQAHAGAK	LMTGDES[Phosphorylation]QAHAGAK	B3	0.0	0.9999999992284	15.raw	15.3061.3061.2	mzspec:PXD000612:15:scan:3061:LMTGDES[Phosphorylation]QAHAGAK/2	24337	Phosphorylation	1.0	7	0	1	0.0		0.9999999992284
430	7	0	1.0	Phosphorylation	B3	mzspec:PXD000612:15:scan:2959:LMTGDDS[Phosphorylation]DAHAGAK/2	0.0	80	S7(Phospho): 100;M2(Oxidation); S7(Phospho)	LMTGDDSDAHAGAK	LMTGDDS[Phosphorylation]DAHAGAK	B3	0.0	0.9999999992249	15.raw	15.2959.2959.2	mzspec:PXD000612:15:scan:2959:LMTGDDS[Phosphorylation]DAHAGAK/2	24159	Phosphorylation	1.0	7	0	1	0.0		0.9999999992249
431	13	0	1.0	Phosphorylation	B2	mzspec:PXD000612:14:scan:8226:ATPGNLGSSVLFY[Phosphorylation]K/2	0.0	80	Y13(Phospho): 100;Y13(Phospho)	ATPGNLGSSVLFYK	ATPGNLGSSVLFY[Phosphorylation]K	B2	0.0	0.9999999992236001	14.raw	14.8226.8226.2	mzspec:PXD000612:14:scan:8226:ATPGNLGSSVLFY[Phosphorylation]K/2	2924	Phosphorylation	1.0	13	0	1	0.0		0.9999999992236001
432	13	0	1.0	Phosphorylation	B2	mzspec:PXD000612:14:scan:5943:ATPGNLGSSVLET[Phosphorylation]K/2	0.0	80	T13(Phospho): 100;T13(Phospho)	ATPGNLGSSVLETK	ATPGNLGSSVLET[Phosphorylation]K	B2	0.0	0.9999999992213	14.raw	14.5943.5943.2	mzspec:PXD000612:14:scan:5943:ATPGNLGSSVLET[Phosphorylation]K/2	2874	Phosphorylation	1.0	13	0	1	0.0		0.9999999992213
433	13	0	1.0	Phosphorylation	B2	mzspec:PXD000612:14:scan:8344:ATPGNLGSSVLWY[Phosphorylation]K/2	0.0	80	Y13(Phospho): 100;Y13(Phospho)	ATPGNLGSSVLWYK	ATPGNLGSSVLWY[Phosphorylation]K	B2	0.0	0.9999999992203	14.raw	14.8344.8344.2	mzspec:PXD000612:14:scan:8344:ATPGNLGSSVLWY[Phosphorylation]K/2	3486	Phosphorylation	1.0	13	0	1	0.0		0.9999999992203
434	7	0	1.0	Phosphorylation	B3	mzspec:PXD000612:15:scan:4675:LMTGDQT[Phosphorylation]IAHAGAK/2	0.0	80	T7(Phospho): 100;T7(Phospho)	LMTGDQTIAHAGAK	LMTGDQT[Phosphorylation]IAHAGAK	B3	0.0	0.9999999992165001	15.raw	15.4675.4675.2	mzspec:PXD000612:15:scan:4675:LMTGDQT[Phosphorylation]IAHAGAK/2	27534	Phosphorylation	1.0	7	0	0	0.0		0.9999999992165001
435	7	0	1.0	Phosphorylation	B3	mzspec:PXD000612:15:scan:4675:LMTGDQT[Phosphorylation]LAHAGAK/2	0.0	80	T7(Phospho): 100;T7(Phospho)	LMTGDQTLAHAGAK	LMTGDQT[Phosphorylation]LAHAGAK	B3	0.0	0.9999999992165001	15.raw	15.4675.4675.2	mzspec:PXD000612:15:scan:4675:LMTGDQT[Phosphorylation]LAHAGAK/2	27541	Phosphorylation	1.0	7	0	0	0.0		0.9999999992165001
436	9	0	1.0	Phosphorylation	B6	mzspec:PXD000612:18:scan:3409:DGQDAIADT[Phosphorylation]QEKESK/2	0.0	80	T9(Phospho): 100;T9(Phospho)	DGQDAIADTQEKESK	DGQDAIADT[Phosphorylation]QEKESK	B6	0.0	0.9999999991968	18.raw	18.3409.3409.2	mzspec:PXD000612:18:scan:3409:DGQDAIADT[Phosphorylation]QEKESK/2	11070	Phosphorylation	1.0	9	0	1	0.0		0.9999999991968
437	6	0	1.0	Phosphorylation	A12	mzspec:PXD000612:12:scan:5555:AVLSHY[Phosphorylation]EQLSEGK/2	0.0	80	Y6(Phospho): 100;Y6(Phospho)	AVLSHYEQLSEGK	AVLSHY[Phosphorylation]EQLSEGK	A12	0.0	0.9999999991930001	12.raw	12.5555.5555.2	mzspec:PXD000612:12:scan:5555:AVLSHY[Phosphorylation]EQLSEGK/2	5181	Phosphorylation	1.0	6	0	1	0.0		0.9999999991930001
438	7	0	1.0	Phosphorylation	B3	mzspec:PXD000612:15:scan:6026:LMTGDIY[Phosphorylation]VAHAGAK/2	0.0	80	Y7(Phospho): 100;Y7(Phospho)	LMTGDIYVAHAGAK	LMTGDIY[Phosphorylation]VAHAGAK	B3	0.0	0.9999999991884001	15.raw	15.6026.6026.2	mzspec:PXD000612:15:scan:6026:LMTGDIY[Phosphorylation]VAHAGAK/2	25625	Phosphorylation	1.0	7	0	0	0.0		0.9999999991884001
439	7	0	1.0	Phosphorylation	B3	mzspec:PXD000612:15:scan:6026:LMTGDLY[Phosphorylation]VAHAGAK/2	0.0	80	Y7(Phospho): 100;Y7(Phospho)	LMTGDLYVAHAGAK	LMTGDLY[Phosphorylation]VAHAGAK	B3	0.0	0.9999999991884001	15.raw	15.6026.6026.2	mzspec:PXD000612:15:scan:6026:LMTGDLY[Phosphorylation]VAHAGAK/2	26590	Phosphorylation	1.0	7	0	0	0.0		0.9999999991884001
440	7	0	1.0	Phosphorylation	B3	mzspec:PXD000612:15:scan:4130:LMTGDPY[Phosphorylation]EAHAGAK/2	0.0	80	Y7(Phospho): 100;Y7(Phospho)	LMTGDPYEAHAGAK	LMTGDPY[Phosphorylation]EAHAGAK	B3	0.0	0.9999999991829001	15.raw	15.4130.4130.2	mzspec:PXD000612:15:scan:4130:LMTGDPY[Phosphorylation]EAHAGAK/2	27303	Phosphorylation	1.0	7	0	1	0.0		0.9999999991829001
441	13	0	1.0	Phosphorylation	B2	mzspec:PXD000612:14:scan:8044:ATPGNLGSSVLFY[Phosphorylation]K/2	0.0	80	Y13(Phospho): 100;Y13(Phospho)	ATPGNLGSSVLFYK	ATPGNLGSSVLFY[Phosphorylation]K	B2	0.0	0.9999999991690999	14.raw	14.8044.8044.2	mzspec:PXD000612:14:scan:8044:ATPGNLGSSVLFY[Phosphorylation]K/2	2923	Phosphorylation	1.0	13	0	1	0.0		0.9999999991690999
442	7	0	1.0	Phosphorylation	B3	mzspec:PXD000612:15:scan:7465:LMTGDWY[Phosphorylation]IAHAGAK/3	0.0	80	Y7(Phospho): 100;Y7(Phospho)	LMTGDWYIAHAGAK	LMTGDWY[Phosphorylation]IAHAGAK	B3	0.0	0.9999999991652	15.raw	15.7465.7465.3	mzspec:PXD000612:15:scan:7465:LMTGDWY[Phosphorylation]IAHAGAK/3	28867	Phosphorylation	1.0	7	0	1	0.0		0.9999999991652
443	7	0	1.0	Phosphorylation	B3	mzspec:PXD000612:15:scan:7465:LMTGDWY[Phosphorylation]LAHAGAK/3	0.0	80	Y7(Phospho): 100;Y7(Phospho)	LMTGDWYLAHAGAK	LMTGDWY[Phosphorylation]LAHAGAK	B3	0.0	0.9999999991652	15.raw	15.7465.7465.3	mzspec:PXD000612:15:scan:7465:LMTGDWY[Phosphorylation]LAHAGAK/3	28911	Phosphorylation	1.0	7	0	1	0.0		0.9999999991652
444	9	0	1.0	Phosphorylation	B6	mzspec:PXD000612:18:scan:7687:DGQDAIAQY[Phosphorylation]LEKESK/3	0.0	80	Y9(Phospho): 100;Q8(Deamidated); Y9(Phospho)	DGQDAIAQYLEKESK	DGQDAIAQY[Phosphorylation]LEKESK	B6	0.0	0.9999999991651	18.raw	18.7687.7687.3	mzspec:PXD000612:18:scan:7687:DGQDAIAQY[Phosphorylation]LEKESK/3	14088	Phosphorylation	1.0	9	0	1	0.0		0.9999999991651
445	9	0	1.0	Phosphorylation	B6	mzspec:PXD000612:18:scan:7687:DGQDAIAQY[Phosphorylation]IEKESK/3	0.0	80	Y9(Phospho): 100;Q8(Deamidated); Y9(Phospho)	DGQDAIAQYIEKESK	DGQDAIAQY[Phosphorylation]IEKESK	B6	0.0	0.9999999991651	18.raw	18.7687.7687.3	mzspec:PXD000612:18:scan:7687:DGQDAIAQY[Phosphorylation]IEKESK/3	14065	Phosphorylation	1.0	9	0	1	0.0		0.9999999991651
446	9	0	1.0	Phosphorylation	B4	mzspec:PXD000612:16:scan:3619:ISQDADLHY[Phosphorylation]NTKPK/2	0.0	80	Y9(Phospho): 100;Y9(Phospho)	ISQDADLHYNTKPK	ISQDADLHY[Phosphorylation]NTKPK	B4	0.0	0.9999999991531999	16.raw	16.3619.3619.2	mzspec:PXD000612:16:scan:3619:ISQDADLHY[Phosphorylation]NTKPK/2	16609	Phosphorylation	1.0	9	0	1	0.0		0.9999999991531999
447	3	0	1.0	Phosphorylation	B1	mzspec:PXD000612:13:scan:3619:NSS[Phosphorylation]AAPPQPAPGK/2	0.0	80	S3(Phospho): 100;N-Term(Acetyl); S3(Phospho)	NSSAAPPQPAPGK	NSS[Phosphorylation]AAPPQPAPGK	B1	0.0	0.9999999991524	13.raw	13.3619.3619.2	mzspec:PXD000612:13:scan:3619:NSS[Phosphorylation]AAPPQPAPGK/2	38294	Phosphorylation	1.0	3	0	1	0.0		0.9999999991524
448	9	0	1.0	Phosphorylation	B4	mzspec:PXD000612:16:scan:3332:ISQDADLHS[Phosphorylation]DTKPK/3	0.0	80	S9(Phospho): 100;S9(Phospho)	ISQDADLHSDTKPK	ISQDADLHS[Phosphorylation]DTKPK	B4	0.0	0.9999999991503	16.raw	16.3332.3332.3	mzspec:PXD000612:16:scan:3332:ISQDADLHS[Phosphorylation]DTKPK/3	16292	Phosphorylation	1.0	9	0	1	0.0		0.9999999991503
449	7	0	1.0	Phosphorylation	B3	mzspec:PXD000612:15:scan:5472:LMTGDVT[Phosphorylation]LAHAGAK/3	0.0	80	T7(Phospho): 100;T7(Phospho)	LMTGDVTLAHAGAK	LMTGDVT[Phosphorylation]LAHAGAK	B3	0.0	0.9999999991494	15.raw	15.5472.5472.3	mzspec:PXD000612:15:scan:5472:LMTGDVT[Phosphorylation]LAHAGAK/3	28361	Phosphorylation	1.0	7	0	1	0.0		0.9999999991494
450	7	0	1.0	Phosphorylation	B3	mzspec:PXD000612:15:scan:5472:LMTGDVT[Phosphorylation]IAHAGAK/3	0.0	80	T7(Phospho): 100;T7(Phospho)	LMTGDVTIAHAGAK	LMTGDVT[Phosphorylation]IAHAGAK	B3	0.0	0.9999999991494	15.raw	15.5472.5472.3	mzspec:PXD000612:15:scan:5472:LMTGDVT[Phosphorylation]IAHAGAK/3	28353	Phosphorylation	1.0	7	0	1	0.0		0.9999999991494
451	9	0	1.0	Phosphorylation	B6	mzspec:PXD000612:18:scan:3076:DGQDAIAHT[Phosphorylation]PEKESK/2	0.0	80	T9(Phospho): 100;T9(Phospho)	DGQDAIAHTPEKESK	DGQDAIAHT[Phosphorylation]PEKESK	B6	0.0	0.9999999991372	18.raw	18.3076.3076.2	mzspec:PXD000612:18:scan:3076:DGQDAIAHT[Phosphorylation]PEKESK/2	11839	Phosphorylation	1.0	9	0	1	0.0		0.9999999991372
452	7	0	1.0	Phosphorylation	B3	mzspec:PXD000612:15:scan:3913:LMTGDHT[Phosphorylation]IAHAGAK/2	0.0	80	T7(Phospho): 100;T7(Phospho)	LMTGDHTIAHAGAK	LMTGDHT[Phosphorylation]IAHAGAK	B3	0.0	0.9999999991365001	15.raw	15.3913.3913.2	mzspec:PXD000612:15:scan:3913:LMTGDHT[Phosphorylation]IAHAGAK/2	24844	Phosphorylation	1.0	7	0	1	0.0		0.9999999991365001
453	7	0	1.0	Phosphorylation	B3	mzspec:PXD000612:15:scan:3913:LMTGDHT[Phosphorylation]LAHAGAK/2	0.0	80	T7(Phospho): 100;T7(Phospho)	LMTGDHTLAHAGAK	LMTGDHT[Phosphorylation]LAHAGAK	B3	0.0	0.9999999991365001	15.raw	15.3913.3913.2	mzspec:PXD000612:15:scan:3913:LMTGDHT[Phosphorylation]LAHAGAK/2	24848	Phosphorylation	1.0	7	0	1	0.0		0.9999999991365001
454	5	0	1.0	Phosphorylation	A11	mzspec:PXD000612:11:scan:9027:LLSHY[Phosphorylation]WEEFPTLK/2	0.0	80	Y5(Phospho): 100;Y5(Phospho)	LLSHYWEEFPTLK	LLSHY[Phosphorylation]WEEFPTLK	A11	0.0	0.9999999991343	11.raw	11.9027.9027.2	mzspec:PXD000612:11:scan:9027:LLSHY[Phosphorylation]WEEFPTLK/2	20364	Phosphorylation	1.0	5	0	1	0.0		0.9999999991343
455	9	0	1.0	Phosphorylation	B4	mzspec:PXD000612:16:scan:4622:ISQDADLKY[Phosphorylation]ETKPK/2	0.0	80	Y9(Phospho): 100;Y9(Phospho)	ISQDADLKYETKPK	ISQDADLKY[Phosphorylation]ETKPK	B4	0.0	0.9999999991298001	16.raw	16.4622.4622.2	mzspec:PXD000612:16:scan:4622:ISQDADLKY[Phosphorylation]ETKPK/2	17247	Phosphorylation	1.0	9	0	1	0.0		0.9999999991298001
456	9	0	1.0	Phosphorylation	B6	mzspec:PXD000612:18:scan:7797:DGQDAIAEY[Phosphorylation]FEKESK/2	0.0	80	Y9(Phospho): 100;Y9(Phospho)	DGQDAIAEYFEKESK	DGQDAIAEY[Phosphorylation]FEKESK	B6	0.0	0.9999999991257	18.raw	18.7797.7797.2	mzspec:PXD000612:18:scan:7797:DGQDAIAEY[Phosphorylation]FEKESK/2	11341	Phosphorylation	1.0	9	0	1	0.0		0.9999999991257
457	13	0	1.0	Phosphorylation	B2	mzspec:PXD000612:14:scan:7088:ATPGNLGSSVLIY[Phosphorylation]K/2	0.0	80	Y13(Phospho): 100;Y13(Phospho)	ATPGNLGSSVLIYK	ATPGNLGSSVLIY[Phosphorylation]K	B2	0.0	0.9999999991255	14.raw	14.7088.7088.2	mzspec:PXD000612:14:scan:7088:ATPGNLGSSVLIY[Phosphorylation]K/2	3050	Phosphorylation	1.0	13	0	0	0.0		0.9999999991255
458	13	0	1.0	Phosphorylation	B2	mzspec:PXD000612:14:scan:7088:ATPGNLGSSVLLY[Phosphorylation]K/2	0.0	80	Y13(Phospho): 100;Y13(Phospho)	ATPGNLGSSVLLYK	ATPGNLGSSVLLY[Phosphorylation]K	B2	0.0	0.9999999991255	14.raw	14.7088.7088.2	mzspec:PXD000612:14:scan:7088:ATPGNLGSSVLLY[Phosphorylation]K/2	3162	Phosphorylation	1.0	13	0	0	0.0		0.9999999991255
459	7	0	1.0	Phosphorylation	B3	mzspec:PXD000612:15:scan:3268:LMTGDMY[Phosphorylation]NAHAGAK/2	0.0	80	Y7(Phospho): 100;M2(Oxidation); M6(Oxidation); Y7(Phospho); N8(Deamidated)	LMTGDMYNAHAGAK	LMTGDMY[Phosphorylation]NAHAGAK	B3	0.0	0.9999999991040001	15.raw	15.3268.3268.2	mzspec:PXD000612:15:scan:3268:LMTGDMY[Phosphorylation]NAHAGAK/2	26848	Phosphorylation	1.0	7	0	0	0.0		0.9999999991040001
460	9	0	1.0	Phosphorylation	B4	mzspec:PXD000612:16:scan:4120:ISQDADLSS[Phosphorylation]DTKPK/2	0.0	80	S9(Phospho): 100;S9(Phospho)	ISQDADLSSDTKPK	ISQDADLSS[Phosphorylation]DTKPK	B4	0.0	0.9999999991010999	16.raw	16.4120.4120.2	mzspec:PXD000612:16:scan:4120:ISQDADLSS[Phosphorylation]DTKPK/2	18293	Phosphorylation	1.0	9	0	1	0.0		0.9999999991010999
461	7	0	1.0	Phosphorylation	B3	mzspec:PXD000612:15:scan:4818:LMTGDNT[Phosphorylation]LAHAGAK/2	0.0	80	T7(Phospho): 100;N6(Deamidated); T7(Phospho)	LMTGDNTLAHAGAK	LMTGDNT[Phosphorylation]LAHAGAK	B3	0.0	0.9999999991007	15.raw	15.4818.4818.2	mzspec:PXD000612:15:scan:4818:LMTGDNT[Phosphorylation]LAHAGAK/2	26992	Phosphorylation	1.0	7	0	0	0.0		0.9999999991007
462	7	0	1.0	Phosphorylation	B3	mzspec:PXD000612:15:scan:4818:LMTGDNT[Phosphorylation]IAHAGAK/2	0.0	80	T7(Phospho): 100;N6(Deamidated); T7(Phospho)	LMTGDNTIAHAGAK	LMTGDNT[Phosphorylation]IAHAGAK	B3	0.0	0.9999999991007	15.raw	15.4818.4818.2	mzspec:PXD000612:15:scan:4818:LMTGDNT[Phosphorylation]IAHAGAK/2	26989	Phosphorylation	1.0	7	0	0	0.0		0.9999999991007
463	7	0	1.0	Phosphorylation	B3	mzspec:PXD000612:15:scan:4902:LMTGDAS[Phosphorylation]IAHAGAK/2	0.0	80	S7(Phospho): 100;S7(Phospho)	LMTGDASIAHAGAK	LMTGDAS[Phosphorylation]IAHAGAK	B3	0.0	0.9999999990995	15.raw	15.4902.4902.2	mzspec:PXD000612:15:scan:4902:LMTGDAS[Phosphorylation]IAHAGAK/2	23985	Phosphorylation	1.0	7	0	1	0.0		0.9999999990995
464	7	0	1.0	Phosphorylation	B3	mzspec:PXD000612:15:scan:4902:LMTGDAS[Phosphorylation]LAHAGAK/2	0.0	80	S7(Phospho): 100;S7(Phospho)	LMTGDASLAHAGAK	LMTGDAS[Phosphorylation]LAHAGAK	B3	0.0	0.9999999990995	15.raw	15.4902.4902.2	mzspec:PXD000612:15:scan:4902:LMTGDAS[Phosphorylation]LAHAGAK/2	23993	Phosphorylation	1.0	7	0	1	0.0		0.9999999990995
465	7	0	1.0	Phosphorylation	B3	mzspec:PXD000612:15:scan:5146:LMTGDLY[Phosphorylation]QAHAGAK/3	0.0	80	Y7(Phospho): 100;Y7(Phospho)	LMTGDLYQAHAGAK	LMTGDLY[Phosphorylation]QAHAGAK	B3	0.0	0.9999999990933001	15.raw	15.5146.5146.3	mzspec:PXD000612:15:scan:5146:LMTGDLY[Phosphorylation]QAHAGAK/3	26542	Phosphorylation	1.0	7	0	1	0.0		0.9999999990933001
466	7	0	1.0	Phosphorylation	B3	mzspec:PXD000612:15:scan:5146:LMTGDIY[Phosphorylation]QAHAGAK/3	0.0	80	Y7(Phospho): 100;Y7(Phospho)	LMTGDIYQAHAGAK	LMTGDIY[Phosphorylation]QAHAGAK	B3	0.0	0.9999999990933001	15.raw	15.5146.5146.3	mzspec:PXD000612:15:scan:5146:LMTGDIY[Phosphorylation]QAHAGAK/3	25576	Phosphorylation	1.0	7	0	1	0.0		0.9999999990933001
467	7	0	1.0	Phosphorylation	B3	mzspec:PXD000612:15:scan:5342:LMTGDVS[Phosphorylation]MAHAGAK/3	0.0	80	S7(Phospho): 100;S7(Phospho)	LMTGDVSMAHAGAK	LMTGDVS[Phosphorylation]MAHAGAK	B3	0.0	0.9999999990872	15.raw	15.5342.5342.3	mzspec:PXD000612:15:scan:5342:LMTGDVS[Phosphorylation]MAHAGAK/3	28292	Phosphorylation	1.0	7	0	1	0.0		0.9999999990872
468	7	0	1.0	Phosphorylation	B3	mzspec:PXD000612:15:scan:8395:LMTGDWY[Phosphorylation]WAHAGAK/3	0.0	80	Y7(Phospho): 100;Y7(Phospho)	LMTGDWYWAHAGAK	LMTGDWY[Phosphorylation]WAHAGAK	B3	0.0	0.9999999990781	15.raw	15.8395.8395.3	mzspec:PXD000612:15:scan:8395:LMTGDWY[Phosphorylation]WAHAGAK/3	29057	Phosphorylation	1.0	7	0	1	0.0		0.9999999990781
469	7	0	1.0	Phosphorylation	B3	mzspec:PXD000612:15:scan:4150:LMTGDPY[Phosphorylation]DAHAGAK/2	0.0	80	Y7(Phospho): 100;Y7(Phospho)	LMTGDPYDAHAGAK	LMTGDPY[Phosphorylation]DAHAGAK	B3	0.0	0.9999999990771	15.raw	15.4150.4150.2	mzspec:PXD000612:15:scan:4150:LMTGDPY[Phosphorylation]DAHAGAK/2	27300	Phosphorylation	1.0	7	0	1	0.0		0.9999999990771
470	7	0	1.0	Phosphorylation	B3	mzspec:PXD000612:15:scan:7110:LMTGDYY[Phosphorylation]WAHAGAK/3	0.0	80	Y7(Phospho): 100;Y7(Phospho)	LMTGDYYWAHAGAK	LMTGDYY[Phosphorylation]WAHAGAK	B3	0.0	0.9999999990715001	15.raw	15.7110.7110.3	mzspec:PXD000612:15:scan:7110:LMTGDYY[Phosphorylation]WAHAGAK/3	29288	Phosphorylation	1.0	7	0	1	0.0		0.9999999990715001
471	7	0	1.0	Phosphorylation	B3	mzspec:PXD000612:15:scan:3679:LMTGDAS[Phosphorylation]PAHAGAK/2	0.0	80	S7(Phospho): 100;S7(Phospho)	LMTGDASPAHAGAK	LMTGDAS[Phosphorylation]PAHAGAK	B3	0.0	0.9999999990601001	15.raw	15.3679.3679.2	mzspec:PXD000612:15:scan:3679:LMTGDAS[Phosphorylation]PAHAGAK/2	24001	Phosphorylation	1.0	7	0	1	0.0		0.9999999990601001
472	9	0	1.0	Phosphorylation	B6	mzspec:PXD000612:18:scan:6372:DGQDAIAYS[Phosphorylation]IEKESK/2	0.0	80	S9(Phospho): 100;S9(Phospho)	DGQDAIAYSIEKESK	DGQDAIAYS[Phosphorylation]IEKESK	B6	0.0	0.9999999990559	18.raw	18.6372.6372.2	mzspec:PXD000612:18:scan:6372:DGQDAIAYS[Phosphorylation]IEKESK/2	15263	Phosphorylation	1.0	9	0	1	0.0		0.9999999990559
473	9	0	1.0	Phosphorylation	B6	mzspec:PXD000612:18:scan:6372:DGQDAIAYS[Phosphorylation]LEKESK/2	0.0	80	S9(Phospho): 100;S9(Phospho)	DGQDAIAYSLEKESK	DGQDAIAYS[Phosphorylation]LEKESK	B6	0.0	0.9999999990559	18.raw	18.6372.6372.2	mzspec:PXD000612:18:scan:6372:DGQDAIAYS[Phosphorylation]LEKESK/2	15276	Phosphorylation	1.0	9	0	1	0.0		0.9999999990559
474	7	0	1.0	Phosphorylation	B3	mzspec:PXD000612:15:scan:4986:LMTGDVS[Phosphorylation]VAHAGAK/2	0.0	80	S7(Phospho): 100;S7(Phospho)	LMTGDVSVAHAGAK	LMTGDVS[Phosphorylation]VAHAGAK	B3	0.0	0.9999999990523	15.raw	15.4986.4986.2	mzspec:PXD000612:15:scan:4986:LMTGDVS[Phosphorylation]VAHAGAK/2	28332	Phosphorylation	1.0	7	0	1	0.0		0.9999999990523
475	3	0	1.0	Phosphorylation	B1	mzspec:PXD000612:13:scan:3292:NPY[Phosphorylation]HAPPQPAPGK/3	0.0	80	Y3(Phospho): 100;Y3(Phospho)	NPYHAPPQPAPGK	NPY[Phosphorylation]HAPPQPAPGK	B1	0.0	0.9999999990405999	13.raw	13.3292.3292.3	mzspec:PXD000612:13:scan:3292:NPY[Phosphorylation]HAPPQPAPGK/3	36879	Phosphorylation	1.0	3	0	1	0.0		0.9999999990405999
476	6	0	1.0	Phosphorylation	A12	mzspec:PXD000612:12:scan:5257:AVLSEY[Phosphorylation]HQLSEGK/2	0.0	80	Y6(Phospho): 100;Y6(Phospho)	AVLSEYHQLSEGK	AVLSEY[Phosphorylation]HQLSEGK	A12	0.0	0.9999999990378	12.raw	12.5257.5257.2	mzspec:PXD000612:12:scan:5257:AVLSEY[Phosphorylation]HQLSEGK/2	4295	Phosphorylation	1.0	6	0	1	0.0		0.9999999990378
477	7	0	1.0	Phosphorylation	B3	mzspec:PXD000612:15:scan:3849:LMTGDPS[Phosphorylation]QAHAGAK/2	0.0	80	S7(Phospho): 100;S7(Phospho); Q8(Deamidated)	LMTGDPSQAHAGAK	LMTGDPS[Phosphorylation]QAHAGAK	B3	0.0	0.9999999990331	15.raw	15.3849.3849.2	mzspec:PXD000612:15:scan:3849:LMTGDPS[Phosphorylation]QAHAGAK/2	27216	Phosphorylation	1.0	7	0	1	0.0		0.9999999990331
478	7	0	1.0	Phosphorylation	B3	mzspec:PXD000612:15:scan:3709:LMTGDQT[Phosphorylation]EAHAGAK/2	0.0	80	T7(Phospho): 100;Q6(Deamidated); T7(Phospho)	LMTGDQTEAHAGAK	LMTGDQT[Phosphorylation]EAHAGAK	B3	0.0	0.9999999990330001	15.raw	15.3709.3709.2	mzspec:PXD000612:15:scan:3709:LMTGDQT[Phosphorylation]EAHAGAK/2	27524	Phosphorylation	1.0	7	0	1	0.0		0.9999999990330001
479	7	0	1.0	Phosphorylation	B3	mzspec:PXD000612:15:scan:6272:LMTGDIY[Phosphorylation]YAHAGAK/3	0.0	80	Y7(Phospho): 100;Y7(Phospho)	LMTGDIYYAHAGAK	LMTGDIY[Phosphorylation]YAHAGAK	B3	0.0	0.9999999990258001	15.raw	15.6272.6272.3	mzspec:PXD000612:15:scan:6272:LMTGDIY[Phosphorylation]YAHAGAK/3	25688	Phosphorylation	1.0	7	0	0	0.0		0.9999999990258001
480	7	0	1.0	Phosphorylation	B3	mzspec:PXD000612:15:scan:6272:LMTGDLY[Phosphorylation]YAHAGAK/3	0.0	80	Y7(Phospho): 100;Y7(Phospho)	LMTGDLYYAHAGAK	LMTGDLY[Phosphorylation]YAHAGAK	B3	0.0	0.9999999990258001	15.raw	15.6272.6272.3	mzspec:PXD000612:15:scan:6272:LMTGDLY[Phosphorylation]YAHAGAK/3	26653	Phosphorylation	1.0	7	0	0	0.0		0.9999999990258001
481	7	0	1.0	Phosphorylation	B3	mzspec:PXD000612:15:scan:4069:LMTGDQY[Phosphorylation]PAHAGAK/2	0.0	80	Y7(Phospho): 100;Q6(Deamidated); Y7(Phospho)	LMTGDQYPAHAGAK	LMTGDQY[Phosphorylation]PAHAGAK	B3	0.0	0.9999999990191	15.raw	15.4069.4069.2	mzspec:PXD000612:15:scan:4069:LMTGDQY[Phosphorylation]PAHAGAK/2	27706	Phosphorylation	1.0	7	0	1	0.0		0.9999999990191
482	7	0	1.0	Phosphorylation	B3	mzspec:PXD000612:15:scan:3213:LMTGDNY[Phosphorylation]NAHAGAK/3	0.0	80	Y7(Phospho): 100;M2(Oxidation); N6(Deamidated); Y7(Phospho)	LMTGDNYNAHAGAK	LMTGDNY[Phosphorylation]NAHAGAK	B3	0.0	0.9999999990186	15.raw	15.3213.3213.3	mzspec:PXD000612:15:scan:3213:LMTGDNY[Phosphorylation]NAHAGAK/3	27106	Phosphorylation	1.0	7	0	0	0.0		0.9999999990186
483	9	0	1.0	Phosphorylation	B4	mzspec:PXD000612:16:scan:4091:ISQDADLSS[Phosphorylation]DTKPK/2	0.0	80	S9(Phospho): 100;S9(Phospho)	ISQDADLSSDTKPK	ISQDADLSS[Phosphorylation]DTKPK	B4	0.0	0.9999999990178001	16.raw	16.4091.4091.2	mzspec:PXD000612:16:scan:4091:ISQDADLSS[Phosphorylation]DTKPK/2	18292	Phosphorylation	1.0	9	0	1	0.0		0.9999999990178001
484	9	0	1.0	Phosphorylation	B4	mzspec:PXD000612:16:scan:3589:ISQDADLKS[Phosphorylation]QTKPK/2	0.0	80	S9(Phospho): 100;S9(Phospho); Q10(Deamidated)	ISQDADLKSQTKPK	ISQDADLKS[Phosphorylation]QTKPK	B4	0.0	0.9999999990135999	16.raw	16.3589.3589.2	mzspec:PXD000612:16:scan:3589:ISQDADLKS[Phosphorylation]QTKPK/2	17097	Phosphorylation	1.0	9	0	0	0.0		0.9999999990135999
485	7	0	1.0	Phosphorylation	B3	mzspec:PXD000612:15:scan:5010:LMTGDVS[Phosphorylation]VAHAGAK/3	0.0	80	S7(Phospho): 100;S7(Phospho)	LMTGDVSVAHAGAK	LMTGDVS[Phosphorylation]VAHAGAK	B3	0.0	0.9999999990066999	15.raw	15.5010.5010.3	mzspec:PXD000612:15:scan:5010:LMTGDVS[Phosphorylation]VAHAGAK/3	28331	Phosphorylation	1.0	7	0	1	0.0		0.9999999990066999
486	5	0	1.0	Phosphorylation	A11	mzspec:PXD000612:11:scan:7081:LLSHY[Phosphorylation]DEEFPTLK/2	0.0	80	Y5(Phospho): 100;Y5(Phospho)	LLSHYDEEFPTLK	LLSHY[Phosphorylation]DEEFPTLK	A11	0.0	0.999999998999	11.raw	11.7081.7081.2	mzspec:PXD000612:11:scan:7081:LLSHY[Phosphorylation]DEEFPTLK/2	20212	Phosphorylation	1.0	5	0	1	0.0		0.999999998999
487	9	0	1.0	Phosphorylation	B4	mzspec:PXD000612:16:scan:9151:ISQDADLWY[Phosphorylation]WTKPK/3	0.0	80	Y9(Phospho): 100;Y9(Phospho)	ISQDADLWYWTKPK	ISQDADLWY[Phosphorylation]WTKPK	B4	0.0	0.9999999989939999	16.raw	16.9151.9151.3	mzspec:PXD000612:16:scan:9151:ISQDADLWY[Phosphorylation]WTKPK/3	18920	Phosphorylation	1.0	9	0	1	0.0		0.9999999989939999
488	7	0	1.0	Phosphorylation	B3	mzspec:PXD000612:15:scan:5107:LMTGDQT[Phosphorylation]LAHAGAK/2	0.0	80	T7(Phospho): 100;Q6(Deamidated); T7(Phospho)	LMTGDQTLAHAGAK	LMTGDQT[Phosphorylation]LAHAGAK	B3	0.0	0.9999999989939999	15.raw	15.5107.5107.2	mzspec:PXD000612:15:scan:5107:LMTGDQT[Phosphorylation]LAHAGAK/2	27540	Phosphorylation	1.0	7	0	1	0.0		0.9999999989939999
489	13	0	1.0	Phosphorylation	B2	mzspec:PXD000612:14:scan:6362:ATPGNLGSSVLNY[Phosphorylation]K/2	0.0	80	Y13(Phospho): 100;Y13(Phospho)	ATPGNLGSSVLNYK	ATPGNLGSSVLNY[Phosphorylation]K	B2	0.0	0.9999999989939999	14.raw	14.6362.6362.2	mzspec:PXD000612:14:scan:6362:ATPGNLGSSVLNY[Phosphorylation]K/2	3223	Phosphorylation	1.0	13	0	1	0.0		0.9999999989939999
490	7	0	1.0	Phosphorylation	B3	mzspec:PXD000612:15:scan:5107:LMTGDQT[Phosphorylation]IAHAGAK/2	0.0	80	T7(Phospho): 100;Q6(Deamidated); T7(Phospho)	LMTGDQTIAHAGAK	LMTGDQT[Phosphorylation]IAHAGAK	B3	0.0	0.9999999989939999	15.raw	15.5107.5107.2	mzspec:PXD000612:15:scan:5107:LMTGDQT[Phosphorylation]IAHAGAK/2	27533	Phosphorylation	1.0	7	0	1	0.0		0.9999999989939999
491	7	0	1.0	Phosphorylation	B3	mzspec:PXD000612:15:scan:6427:LMTGDQY[Phosphorylation]WAHAGAK/2	0.0	80	Y7(Phospho): 100;Q6(Deamidated); Y7(Phospho)	LMTGDQYWAHAGAK	LMTGDQY[Phosphorylation]WAHAGAK	B3	0.0	0.9999999989820001	15.raw	15.6427.6427.2	mzspec:PXD000612:15:scan:6427:LMTGDQY[Phosphorylation]WAHAGAK/2	27766	Phosphorylation	1.0	7	0	1	0.0		0.9999999989820001
492	9	0	1.0	Phosphorylation	B4	mzspec:PXD000612:16:scan:7680:ISQDADLEY[Phosphorylation]WTKPK/2	0.0	80	Y9(Phospho): 100;Y9(Phospho)	ISQDADLEYWTKPK	ISQDADLEY[Phosphorylation]WTKPK	B4	0.0	0.9999999989659999	16.raw	16.7680.7680.2	mzspec:PXD000612:16:scan:7680:ISQDADLEY[Phosphorylation]WTKPK/2	15988	Phosphorylation	1.0	9	0	1	0.0		0.9999999989659999
493	9	0	1.0	Phosphorylation	B4	mzspec:PXD000612:16:scan:7890:ISQDADLFS[Phosphorylation]ITKPK/2	0.0	80	S9(Phospho): 100;S9(Phospho)	ISQDADLFSITKPK	ISQDADLFS[Phosphorylation]ITKPK	B4	0.0	0.999999998965	16.raw	16.7890.7890.2	mzspec:PXD000612:16:scan:7890:ISQDADLFS[Phosphorylation]ITKPK/2	16021	Phosphorylation	1.0	9	0	0	0.0		0.999999998965
494	9	0	1.0	Phosphorylation	B4	mzspec:PXD000612:16:scan:7890:ISQDADLFS[Phosphorylation]LTKPK/2	0.0	80	S9(Phospho): 100;S9(Phospho)	ISQDADLFSLTKPK	ISQDADLFS[Phosphorylation]LTKPK	B4	0.0	0.999999998965	16.raw	16.7890.7890.2	mzspec:PXD000612:16:scan:7890:ISQDADLFS[Phosphorylation]LTKPK/2	16035	Phosphorylation	1.0	9	0	0	0.0		0.999999998965
495	3	0	1.0	Phosphorylation	A10	mzspec:PXD000612:10:scan:3976:NRY[Phosphorylation]HGEASLLEK/3	0.0	80	Y3(Phospho): 100;Y3(Phospho)	NRYHGEASLLEK	NRY[Phosphorylation]HGEASLLEK	A10	0.0	0.9999999989560001	10.raw	10.3976.3976.3	mzspec:PXD000612:10:scan:3976:NRY[Phosphorylation]HGEASLLEK/3	37970	Phosphorylation	1.0	3	0	1	0.0		0.9999999989560001
496	7	0	1.0	Phosphorylation	B3	mzspec:PXD000612:15:scan:5395:LMTGDLY[Phosphorylation]DAHAGAK/2	0.0	80	Y7(Phospho): 100;Y7(Phospho)	LMTGDLYDAHAGAK	LMTGDLY[Phosphorylation]DAHAGAK	B3	0.0	0.9999999989560001	15.raw	15.5395.5395.2	mzspec:PXD000612:15:scan:5395:LMTGDLY[Phosphorylation]DAHAGAK/2	26310	Phosphorylation	1.0	7	0	1	0.0		0.9999999989560001
497	9	0	1.0	Phosphorylation	B6	mzspec:PXD000612:18:scan:2812:DGQDAIAKS[Phosphorylation]DEKESK/2	0.0	80	S9(Phospho): 100;S9(Phospho)	DGQDAIAKSDEKESK	DGQDAIAKS[Phosphorylation]DEKESK	B6	0.0	0.999999998935	18.raw	18.2812.2812.2	mzspec:PXD000612:18:scan:2812:DGQDAIAKS[Phosphorylation]DEKESK/2	12473	Phosphorylation	1.0	9	0	1	0.0		0.999999998935
498	9	0	1.0	Phosphorylation	B6	mzspec:PXD000612:18:scan:7942:DGQDAIAFY[Phosphorylation]LEKESK/2	0.0	80	Y9(Phospho): 100;Y9(Phospho)	DGQDAIAFYLEKESK	DGQDAIAFY[Phosphorylation]LEKESK	B6	0.0	0.999999998923	18.raw	18.7942.7942.2	mzspec:PXD000612:18:scan:7942:DGQDAIAFY[Phosphorylation]LEKESK/2	11608	Phosphorylation	1.0	9	0	1	0.0		0.999999998923
499	9	0	1.0	Phosphorylation	B6	mzspec:PXD000612:18:scan:7942:DGQDAIAFY[Phosphorylation]IEKESK/2	0.0	80	Y9(Phospho): 100;Y9(Phospho)	DGQDAIAFYIEKESK	DGQDAIAFY[Phosphorylation]IEKESK	B6	0.0	0.999999998923	18.raw	18.7942.7942.2	mzspec:PXD000612:18:scan:7942:DGQDAIAFY[Phosphorylation]IEKESK/2	11581	Phosphorylation	1.0	9	0	1	0.0		0.999999998923
500	7	0	1.0	Phosphorylation	B3	mzspec:PXD000612:15:scan:4411:LMTGDKY[Phosphorylation]IAHAGAK/3	0.0	80	Y7(Phospho): 100;Y7(Phospho)	LMTGDKYIAHAGAK	LMTGDKY[Phosphorylation]IAHAGAK	B3	0.0	0.999999998916	15.raw	15.4411.4411.3	mzspec:PXD000612:15:scan:4411:LMTGDKY[Phosphorylation]IAHAGAK/3	25867	Phosphorylation	1.0	7	0	1	0.0		0.999999998916
501	7	0	1.0	Phosphorylation	B3	mzspec:PXD000612:15:scan:6960:LMTGDLS[Phosphorylation]FAHAGAK/2	0.0	80	S7(Phospho): 100;S7(Phospho)	LMTGDLSFAHAGAK	LMTGDLS[Phosphorylation]FAHAGAK	B3	0.0	0.999999998916	15.raw	15.6960.6960.2	mzspec:PXD000612:15:scan:6960:LMTGDLS[Phosphorylation]FAHAGAK/2	25987	Phosphorylation	1.0	7	0	1	0.0		0.999999998916
502	7	0	1.0	Phosphorylation	B3	mzspec:PXD000612:15:scan:4411:LMTGDKY[Phosphorylation]LAHAGAK/3	0.0	80	Y7(Phospho): 100;Y7(Phospho)	LMTGDKYLAHAGAK	LMTGDKY[Phosphorylation]LAHAGAK	B3	0.0	0.999999998916	15.raw	15.4411.4411.3	mzspec:PXD000612:15:scan:4411:LMTGDKY[Phosphorylation]LAHAGAK/3	25908	Phosphorylation	1.0	7	0	1	0.0		0.999999998916
503	7	0	1.0	Phosphorylation	B3	mzspec:PXD000612:15:scan:6960:LMTGDIS[Phosphorylation]FAHAGAK/2	0.0	80	S7(Phospho): 100;S7(Phospho)	LMTGDISFAHAGAK	LMTGDIS[Phosphorylation]FAHAGAK	B3	0.0	0.999999998916	15.raw	15.6960.6960.2	mzspec:PXD000612:15:scan:6960:LMTGDIS[Phosphorylation]FAHAGAK/2	25022	Phosphorylation	1.0	7	0	1	0.0		0.999999998916
504	7	0	1.0	Phosphorylation	B3	mzspec:PXD000612:15:scan:7017:LMTGDWY[Phosphorylation]MAHAGAK/2	0.0	80	Y7(Phospho): 100;Y7(Phospho)	LMTGDWYMAHAGAK	LMTGDWY[Phosphorylation]MAHAGAK	B3	0.0	0.999999998904	15.raw	15.7017.7017.2	mzspec:PXD000612:15:scan:7017:LMTGDWY[Phosphorylation]MAHAGAK/2	28928	Phosphorylation	1.0	7	0	1	0.0		0.999999998904
505	9	0	1.0	Phosphorylation	B4	mzspec:PXD000612:16:scan:8382:ISQDADLLY[Phosphorylation]WTKPK/2	0.0	80	Y9(Phospho): 100;Y9(Phospho)	ISQDADLLYWTKPK	ISQDADLLY[Phosphorylation]WTKPK	B4	0.0	0.999999998904	16.raw	16.8382.8382.2	mzspec:PXD000612:16:scan:8382:ISQDADLLY[Phosphorylation]WTKPK/2	17716	Phosphorylation	1.0	9	0	0	0.0		0.999999998904
506	9	0	1.0	Phosphorylation	B4	mzspec:PXD000612:16:scan:8382:ISQDADLIY[Phosphorylation]WTKPK/2	0.0	80	Y9(Phospho): 100;Y9(Phospho)	ISQDADLIYWTKPK	ISQDADLIY[Phosphorylation]WTKPK	B4	0.0	0.999999998904	16.raw	16.8382.8382.2	mzspec:PXD000612:16:scan:8382:ISQDADLIY[Phosphorylation]WTKPK/2	16981	Phosphorylation	1.0	9	0	0	0.0		0.999999998904
507	13	0	1.0	Phosphorylation	B2	mzspec:PXD000612:14:scan:8398:ATPGNLGSSVLWY[Phosphorylation]K/2	0.0	80	Y13(Phospho): 100;Y13(Phospho)	ATPGNLGSSVLWYK	ATPGNLGSSVLWY[Phosphorylation]K	B2	0.0	0.9999999988959999	14.raw	14.8398.8398.2	mzspec:PXD000612:14:scan:8398:ATPGNLGSSVLWY[Phosphorylation]K/2	3484	Phosphorylation	1.0	13	0	1	0.0		0.9999999988959999
508	7	0	1.0	Phosphorylation	B3	mzspec:PXD000612:15:scan:3259:LMTGDAY[Phosphorylation]NAHAGAK/3	0.0	80	Y7(Phospho): 100;M2(Oxidation); Y7(Phospho)	LMTGDAYNAHAGAK	LMTGDAY[Phosphorylation]NAHAGAK	B3	0.0	0.999999998895	15.raw	15.3259.3259.3	mzspec:PXD000612:15:scan:3259:LMTGDAY[Phosphorylation]NAHAGAK/3	24100	Phosphorylation	1.0	7	0	1	0.0		0.999999998895
509	3	0	1.0	Phosphorylation	B1	mzspec:PXD000612:13:scan:4029:NIY[Phosphorylation]HAPPQPAPGK/3	0.0	80	Y3(Phospho): 100;Y3(Phospho)	NIYHAPPQPAPGK	NIY[Phosphorylation]HAPPQPAPGK	B1	0.0	0.99999999889	13.raw	13.4029.4029.3	mzspec:PXD000612:13:scan:4029:NIY[Phosphorylation]HAPPQPAPGK/3	33741	Phosphorylation	1.0	3	0	0	0.0		0.99999999889
510	3	0	1.0	Phosphorylation	B1	mzspec:PXD000612:13:scan:4029:NLY[Phosphorylation]HAPPQPAPGK/3	0.0	80	Y3(Phospho): 100;Y3(Phospho)	NLYHAPPQPAPGK	NLY[Phosphorylation]HAPPQPAPGK	B1	0.0	0.99999999889	13.raw	13.4029.4029.3	mzspec:PXD000612:13:scan:4029:NLY[Phosphorylation]HAPPQPAPGK/3	35449	Phosphorylation	1.0	3	0	0	0.0		0.99999999889
511	7	0	1.0	Phosphorylation	B3	mzspec:PXD000612:15:scan:5888:LMTGDFY[Phosphorylation]NAHAGAK/2	0.0	80	Y7(Phospho): 100;Y7(Phospho); N8(Deamidated)	LMTGDFYNAHAGAK	LMTGDFY[Phosphorylation]NAHAGAK	B3	0.0	0.999999998885	15.raw	15.5888.5888.2	mzspec:PXD000612:15:scan:5888:LMTGDFY[Phosphorylation]NAHAGAK/2	24686	Phosphorylation	1.0	7	0	1	0.0		0.999999998885
512	6	0	1.0	Phosphorylation	A12	mzspec:PXD000612:12:scan:11946:AVLSLS[Phosphorylation]VQLSEGK/2	0.0	80	S6(Phospho): 100;S6(Phospho)	AVLSLSVQLSEGK	AVLSLS[Phosphorylation]VQLSEGK	A12	0.0	0.999999998872	12.raw	12.11946.11946.2	mzspec:PXD000612:12:scan:11946:AVLSLS[Phosphorylation]VQLSEGK/2	7140	Phosphorylation	1.0	6	0	1	0.0		0.999999998872
513	6	0	1.0	Phosphorylation	A12	mzspec:PXD000612:12:scan:11946:AVLSIS[Phosphorylation]VQLSEGK/2	0.0	80	S6(Phospho): 100;S6(Phospho)	AVLSISVQLSEGK	AVLSIS[Phosphorylation]VQLSEGK	A12	0.0	0.999999998872	12.raw	12.11946.11946.2	mzspec:PXD000612:12:scan:11946:AVLSIS[Phosphorylation]VQLSEGK/2	5716	Phosphorylation	1.0	6	0	1	0.0		0.999999998872
514	6	0	1.0	Phosphorylation	A12	mzspec:PXD000612:12:scan:7469:AVLSHY[Phosphorylation]IQLSEGK/2	0.0	80	Y6(Phospho): 100;Y6(Phospho)	AVLSHYIQLSEGK	AVLSHY[Phosphorylation]IQLSEGK	A12	0.0	0.9999999988580001	12.raw	12.7469.7469.2	mzspec:PXD000612:12:scan:7469:AVLSHY[Phosphorylation]IQLSEGK/2	5235	Phosphorylation	1.0	6	0	1	0.0		0.9999999988580001
515	6	0	1.0	Phosphorylation	A12	mzspec:PXD000612:12:scan:7469:AVLSHY[Phosphorylation]LQLSEGK/2	0.0	80	Y6(Phospho): 100;Y6(Phospho)	AVLSHYLQLSEGK	AVLSHY[Phosphorylation]LQLSEGK	A12	0.0	0.9999999988580001	12.raw	12.7469.7469.2	mzspec:PXD000612:12:scan:7469:AVLSHY[Phosphorylation]LQLSEGK/2	5271	Phosphorylation	1.0	6	0	1	0.0		0.9999999988580001
516	7	0	1.0	Phosphorylation	B3	mzspec:PXD000612:15:scan:5860:LMTGDFY[Phosphorylation]DAHAGAK/2	0.0	80	Y7(Phospho): 100;Y7(Phospho)	LMTGDFYDAHAGAK	LMTGDFY[Phosphorylation]DAHAGAK	B3	0.0	0.999999998847	15.raw	15.5860.5860.2	mzspec:PXD000612:15:scan:5860:LMTGDFY[Phosphorylation]DAHAGAK/2	24625	Phosphorylation	1.0	7	0	1	0.0		0.999999998847
517	9	0	1.0	Phosphorylation	B4	mzspec:PXD000612:16:scan:7003:ISQDADLWY[Phosphorylation]NTKPK/2	0.0	80	Y9(Phospho): 100;Y9(Phospho); N10(Deamidated)	ISQDADLWYNTKPK	ISQDADLWY[Phosphorylation]NTKPK	B4	0.0	0.999999998843	16.raw	16.7003.7003.2	mzspec:PXD000612:16:scan:7003:ISQDADLWY[Phosphorylation]NTKPK/2	18887	Phosphorylation	1.0	9	0	1	0.0		0.999999998843
518	7	0	1.0	Phosphorylation	B3	mzspec:PXD000612:15:scan:6304:LMTGDMY[Phosphorylation]IAHAGAK/3	0.0	80	Y7(Phospho): 100;Y7(Phospho)	LMTGDMYIAHAGAK	LMTGDMY[Phosphorylation]IAHAGAK	B3	0.0	0.9999999988420001	15.raw	15.6304.6304.3	mzspec:PXD000612:15:scan:6304:LMTGDMY[Phosphorylation]IAHAGAK/3	26815	Phosphorylation	1.0	7	0	1	0.0		0.9999999988420001
519	7	0	1.0	Phosphorylation	B3	mzspec:PXD000612:15:scan:6304:LMTGDMY[Phosphorylation]LAHAGAK/3	0.0	80	Y7(Phospho): 100;Y7(Phospho)	LMTGDMYLAHAGAK	LMTGDMY[Phosphorylation]LAHAGAK	B3	0.0	0.9999999988420001	15.raw	15.6304.6304.3	mzspec:PXD000612:15:scan:6304:LMTGDMY[Phosphorylation]LAHAGAK/3	26831	Phosphorylation	1.0	7	0	1	0.0		0.9999999988420001
520	5	0	1.0	Phosphorylation	A11	mzspec:PXD000612:11:scan:6730:LLSHS[Phosphorylation]DEEFPTLK/2	0.0	80	S5(Phospho): 100;S5(Phospho)	LLSHSDEEFPTLK	LLSHS[Phosphorylation]DEEFPTLK	A11	0.0	0.999999998839	11.raw	11.6730.6730.2	mzspec:PXD000612:11:scan:6730:LLSHS[Phosphorylation]DEEFPTLK/2	19954	Phosphorylation	1.0	5	0	1	0.0		0.999999998839
521	9	0	1.0	Phosphorylation	B6	mzspec:PXD000612:18:scan:7875:DGQDAIAIY[Phosphorylation]LEKESK/2	0.0	80	Y9(Phospho): 100;Y9(Phospho)	DGQDAIAIYLEKESK	DGQDAIAIY[Phosphorylation]LEKESK	B6	0.0	0.999999998839	18.raw	18.7875.7875.2	mzspec:PXD000612:18:scan:7875:DGQDAIAIY[Phosphorylation]LEKESK/2	12361	Phosphorylation	1.0	9	0	0	0.0		0.999999998839
522	9	0	1.0	Phosphorylation	B6	mzspec:PXD000612:18:scan:7875:DGQDAIAIY[Phosphorylation]IEKESK/2	0.0	80	Y9(Phospho): 100;Y9(Phospho)	DGQDAIAIYIEKESK	DGQDAIAIY[Phosphorylation]IEKESK	B6	0.0	0.999999998839	18.raw	18.7875.7875.2	mzspec:PXD000612:18:scan:7875:DGQDAIAIY[Phosphorylation]IEKESK/2	12290	Phosphorylation	1.0	9	0	0	0.0		0.999999998839
523	9	0	1.0	Phosphorylation	B6	mzspec:PXD000612:18:scan:7875:DGQDAIALY[Phosphorylation]IEKESK/2	0.0	80	Y9(Phospho): 100;Y9(Phospho)	DGQDAIALYIEKESK	DGQDAIALY[Phosphorylation]IEKESK	B6	0.0	0.999999998839	18.raw	18.7875.7875.2	mzspec:PXD000612:18:scan:7875:DGQDAIALY[Phosphorylation]IEKESK/2	13049	Phosphorylation	1.0	9	0	0	0.0		0.999999998839
524	9	0	1.0	Phosphorylation	B6	mzspec:PXD000612:18:scan:7875:DGQDAIALY[Phosphorylation]LEKESK/2	0.0	80	Y9(Phospho): 100;Y9(Phospho)	DGQDAIALYLEKESK	DGQDAIALY[Phosphorylation]LEKESK	B6	0.0	0.999999998839	18.raw	18.7875.7875.2	mzspec:PXD000612:18:scan:7875:DGQDAIALY[Phosphorylation]LEKESK/2	13120	Phosphorylation	1.0	9	0	0	0.0		0.999999998839
525	9	0	1.0	Phosphorylation	B4	mzspec:PXD000612:16:scan:7673:ISQDADLLS[Phosphorylation]ITKPK/2	0.0	80	S9(Phospho): 100;S9(Phospho)	ISQDADLLSITKPK	ISQDADLLS[Phosphorylation]ITKPK	B4	0.0	0.999999998836	16.raw	16.7673.7673.2	mzspec:PXD000612:16:scan:7673:ISQDADLLS[Phosphorylation]ITKPK/2	17411	Phosphorylation	1.0	9	0	0	0.0		0.999999998836
526	9	0	1.0	Phosphorylation	B4	mzspec:PXD000612:16:scan:7673:ISQDADLLS[Phosphorylation]LTKPK/2	0.0	80	S9(Phospho): 100;S9(Phospho)	ISQDADLLSLTKPK	ISQDADLLS[Phosphorylation]LTKPK	B4	0.0	0.999999998836	16.raw	16.7673.7673.2	mzspec:PXD000612:16:scan:7673:ISQDADLLS[Phosphorylation]LTKPK/2	17430	Phosphorylation	1.0	9	0	0	0.0		0.999999998836
527	9	0	1.0	Phosphorylation	B4	mzspec:PXD000612:16:scan:7673:ISQDADLIS[Phosphorylation]ITKPK/2	0.0	80	S9(Phospho): 100;S9(Phospho)	ISQDADLISITKPK	ISQDADLIS[Phosphorylation]ITKPK	B4	0.0	0.999999998836	16.raw	16.7673.7673.2	mzspec:PXD000612:16:scan:7673:ISQDADLIS[Phosphorylation]ITKPK/2	16665	Phosphorylation	1.0	9	0	0	0.0		0.999999998836
528	9	0	1.0	Phosphorylation	B4	mzspec:PXD000612:16:scan:7673:ISQDADLIS[Phosphorylation]LTKPK/2	0.0	80	S9(Phospho): 100;S9(Phospho)	ISQDADLISLTKPK	ISQDADLIS[Phosphorylation]LTKPK	B4	0.0	0.999999998836	16.raw	16.7673.7673.2	mzspec:PXD000612:16:scan:7673:ISQDADLIS[Phosphorylation]LTKPK/2	16682	Phosphorylation	1.0	9	0	0	0.0		0.999999998836
529	9	0	1.0	Phosphorylation	B6	mzspec:PXD000612:18:scan:2941:DGQDAIADS[Phosphorylation]HEKESK/2	0.0	80	S9(Phospho): 100;S9(Phospho)	DGQDAIADSHEKESK	DGQDAIADS[Phosphorylation]HEKESK	B6	0.0	0.999999998836	18.raw	18.2941.2941.2	mzspec:PXD000612:18:scan:2941:DGQDAIADS[Phosphorylation]HEKESK/2	10988	Phosphorylation	1.0	9	0	1	0.0		0.999999998836
530	9	0	1.0	Phosphorylation	B6	mzspec:PXD000612:18:scan:5184:DGQDAIAIS[Phosphorylation]PEKESK/2	0.0	80	S9(Phospho): 100;S9(Phospho)	DGQDAIAISPEKESK	DGQDAIAIS[Phosphorylation]PEKESK	B6	0.0	0.9999999988349999	18.raw	18.5184.5184.2	mzspec:PXD000612:18:scan:5184:DGQDAIAIS[Phosphorylation]PEKESK/2	12055	Phosphorylation	1.0	9	0	0	0.0		0.9999999988349999
531	9	0	1.0	Phosphorylation	B6	mzspec:PXD000612:18:scan:5184:DGQDAIALS[Phosphorylation]PEKESK/2	0.0	80	S9(Phospho): 100;S9(Phospho)	DGQDAIALSPEKESK	DGQDAIALS[Phosphorylation]PEKESK	B6	0.0	0.9999999988349999	18.raw	18.5184.5184.2	mzspec:PXD000612:18:scan:5184:DGQDAIALS[Phosphorylation]PEKESK/2	12821	Phosphorylation	1.0	9	0	0	0.0		0.9999999988349999
532	7	0	1.0	Phosphorylation	B3	mzspec:PXD000612:15:scan:3295:LMTGDQY[Phosphorylation]DAHAGAK/2	0.0	80	Y7(Phospho): 100;M2(Oxidation); Y7(Phospho)	LMTGDQYDAHAGAK	LMTGDQY[Phosphorylation]DAHAGAK	B3	0.0	0.9999999988330001	15.raw	15.3295.3295.2	mzspec:PXD000612:15:scan:3295:LMTGDQY[Phosphorylation]DAHAGAK/2	27580	Phosphorylation	1.0	7	0	1	0.0		0.9999999988330001
533	6	0	1.0	Phosphorylation	A12	mzspec:PXD000612:12:scan:12227:AVLSIS[Phosphorylation]VQLSEGK/2	0.0	80	S6(Phospho): 100;S6(Phospho)	AVLSISVQLSEGK	AVLSIS[Phosphorylation]VQLSEGK	A12	0.0	0.999999998829	12.raw	12.12227.12227.2	mzspec:PXD000612:12:scan:12227:AVLSIS[Phosphorylation]VQLSEGK/2	5715	Phosphorylation	1.0	6	0	1	0.0		0.999999998829
534	6	0	1.0	Phosphorylation	A12	mzspec:PXD000612:12:scan:12227:AVLSLS[Phosphorylation]VQLSEGK/2	0.0	80	S6(Phospho): 100;S6(Phospho)	AVLSLSVQLSEGK	AVLSLS[Phosphorylation]VQLSEGK	A12	0.0	0.999999998829	12.raw	12.12227.12227.2	mzspec:PXD000612:12:scan:12227:AVLSLS[Phosphorylation]VQLSEGK/2	7139	Phosphorylation	1.0	6	0	1	0.0		0.999999998829
535	13	0	1.0	Phosphorylation	B2	mzspec:PXD000612:14:scan:6292:ATPGNLGSSVLYT[Phosphorylation]K/2	0.0	80	T13(Phospho): 100;T13(Phospho)	ATPGNLGSSVLYTK	ATPGNLGSSVLYT[Phosphorylation]K	B2	0.0	0.9999999988230001	14.raw	14.6292.6292.2	mzspec:PXD000612:14:scan:6292:ATPGNLGSSVLYT[Phosphorylation]K/2	3498	Phosphorylation	1.0	13	0	1	0.0		0.9999999988230001
536	9	0	1.0	Phosphorylation	B6	mzspec:PXD000612:18:scan:2871:DGQDAIAQT[Phosphorylation]HEKESK/2	0.0	80	T9(Phospho): 100;T9(Phospho)	DGQDAIAQTHEKESK	DGQDAIAQT[Phosphorylation]HEKESK	B6	0.0	0.999999998808	18.raw	18.2871.2871.2	mzspec:PXD000612:18:scan:2871:DGQDAIAQT[Phosphorylation]HEKESK/2	13997	Phosphorylation	1.0	9	0	1	0.0		0.999999998808
537	6	0	1.0	Phosphorylation	A12	mzspec:PXD000612:12:scan:5598:AVLSHY[Phosphorylation]AQLSEGK/2	0.0	80	Y6(Phospho): 100;Y6(Phospho)	AVLSHYAQLSEGK	AVLSHY[Phosphorylation]AQLSEGK	A12	0.0	0.999999998802	12.raw	12.5598.5598.2	mzspec:PXD000612:12:scan:5598:AVLSHY[Phosphorylation]AQLSEGK/2	5172	Phosphorylation	1.0	6	0	1	0.0		0.999999998802
538	7	0	1.0	Phosphorylation	B3	mzspec:PXD000612:15:scan:5829:LMTGDWS[Phosphorylation]AAHAGAK/2	0.0	80	S7(Phospho): 100;S7(Phospho)	LMTGDWSAAHAGAK	LMTGDWS[Phosphorylation]AAHAGAK	B3	0.0	0.999999998801	15.raw	15.5829.5829.2	mzspec:PXD000612:15:scan:5829:LMTGDWS[Phosphorylation]AAHAGAK/2	28554	Phosphorylation	1.0	7	0	1	0.0		0.999999998801
539	9	0	1.0	Phosphorylation	B4	mzspec:PXD000612:16:scan:3661:ISQDADLKS[Phosphorylation]ATKPK/2	0.0	80	S9(Phospho): 100;S9(Phospho)	ISQDADLKSATKPK	ISQDADLKS[Phosphorylation]ATKPK	B4	0.0	0.999999998795	16.raw	16.3661.3661.2	mzspec:PXD000612:16:scan:3661:ISQDADLKS[Phosphorylation]ATKPK/2	17022	Phosphorylation	1.0	9	0	1	0.0		0.999999998795
540	9	0	1.0	Phosphorylation	B6	mzspec:PXD000612:18:scan:7500:DGQDAIADY[Phosphorylation]LEKESK/3	0.0	80	Y9(Phospho): 100;Y9(Phospho)	DGQDAIADYLEKESK	DGQDAIADY[Phosphorylation]LEKESK	B6	0.0	0.999999998794	18.raw	18.7500.7500.3	mzspec:PXD000612:18:scan:7500:DGQDAIADY[Phosphorylation]LEKESK/3	11117	Phosphorylation	1.0	9	0	1	0.0		0.999999998794
541	9	0	1.0	Phosphorylation	B6	mzspec:PXD000612:18:scan:2935:DGQDAIAKS[Phosphorylation]TEKESK/2	0.0	80	S9(Phospho): 100;S9(Phospho)	DGQDAIAKSTEKESK	DGQDAIAKS[Phosphorylation]TEKESK	B6	0.0	0.999999998794	18.raw	18.2935.2935.2	mzspec:PXD000612:18:scan:2935:DGQDAIAKS[Phosphorylation]TEKESK/2	12549	Phosphorylation	1.0	9	0	1	0.0		0.999999998794
542	9	0	1.0	Phosphorylation	B6	mzspec:PXD000612:18:scan:7500:DGQDAIADY[Phosphorylation]IEKESK/3	0.0	80	Y9(Phospho): 100;Y9(Phospho)	DGQDAIADYIEKESK	DGQDAIADY[Phosphorylation]IEKESK	B6	0.0	0.999999998794	18.raw	18.7500.7500.3	mzspec:PXD000612:18:scan:7500:DGQDAIADY[Phosphorylation]IEKESK/3	11096	Phosphorylation	1.0	9	0	1	0.0		0.999999998794
543	9	0	1.0	Phosphorylation	B6	mzspec:PXD000612:18:scan:2938:DGQDAIADT[Phosphorylation]HEKESK/2	0.0	80	T9(Phospho): 100;T9(Phospho)	DGQDAIADTHEKESK	DGQDAIADT[Phosphorylation]HEKESK	B6	0.0	0.9999999987829999	18.raw	18.2938.2938.2	mzspec:PXD000612:18:scan:2938:DGQDAIADT[Phosphorylation]HEKESK/2	11050	Phosphorylation	1.0	9	0	1	0.0		0.9999999987829999
544	7	0	1.0	Phosphorylation	B3	mzspec:PXD000612:15:scan:4485:LMTGDNS[Phosphorylation]LAHAGAK/2	0.0	80	S7(Phospho): 100;S7(Phospho)	LMTGDNSLAHAGAK	LMTGDNS[Phosphorylation]LAHAGAK	B3	0.0	0.999999998778	15.raw	15.4485.4485.2	mzspec:PXD000612:15:scan:4485:LMTGDNS[Phosphorylation]LAHAGAK/2	26922	Phosphorylation	1.0	7	0	1	0.0		0.999999998778
545	7	0	1.0	Phosphorylation	B3	mzspec:PXD000612:15:scan:4485:LMTGDNS[Phosphorylation]IAHAGAK/2	0.0	80	S7(Phospho): 100;S7(Phospho)	LMTGDNSIAHAGAK	LMTGDNS[Phosphorylation]IAHAGAK	B3	0.0	0.999999998778	15.raw	15.4485.4485.2	mzspec:PXD000612:15:scan:4485:LMTGDNS[Phosphorylation]IAHAGAK/2	26911	Phosphorylation	1.0	7	0	1	0.0		0.999999998778
546	9	0	1.0	Phosphorylation	B4	mzspec:PXD000612:16:scan:4208:ISQDADLAS[Phosphorylation]PTKPK/2	0.0	80	S9(Phospho): 100;S9(Phospho)	ISQDADLASPTKPK	ISQDADLAS[Phosphorylation]PTKPK	B4	0.0	0.999999998776	16.raw	16.4208.4208.2	mzspec:PXD000612:16:scan:4208:ISQDADLAS[Phosphorylation]PTKPK/2	15642	Phosphorylation	1.0	9	0	1	0.0		0.999999998776
547	9	0	1.0	Phosphorylation	B6	mzspec:PXD000612:18:scan:4035:DGQDAIADY[Phosphorylation]NEKESK/2	0.0	80	Y9(Phospho): 100;Y9(Phospho)	DGQDAIADYNEKESK	DGQDAIADY[Phosphorylation]NEKESK	B6	0.0	0.999999998768	18.raw	18.4035.4035.2	mzspec:PXD000612:18:scan:4035:DGQDAIADY[Phosphorylation]NEKESK/2	11131	Phosphorylation	1.0	9	0	1	0.0		0.999999998768
548	9	0	1.0	Phosphorylation	B4	mzspec:PXD000612:16:scan:3896:ISQDADLNS[Phosphorylation]NTKPK/2	0.0	80	S9(Phospho): 100;N8(Deamidated); S9(Phospho)	ISQDADLNSNTKPK	ISQDADLNS[Phosphorylation]NTKPK	B4	0.0	0.999999998759	16.raw	16.3896.3896.2	mzspec:PXD000612:16:scan:3896:ISQDADLNS[Phosphorylation]NTKPK/2	17887	Phosphorylation	1.0	9	0	1	0.0		0.999999998759
549	9	0	1.0	Phosphorylation	B6	mzspec:PXD000612:18:scan:3433:DGQDAIAMS[Phosphorylation]DEKESK/2	0.0	80	S9(Phospho): 100;M8(Oxidation); S9(Phospho)	DGQDAIAMSDEKESK	DGQDAIAMS[Phosphorylation]DEKESK	B6	0.0	0.999999998756	18.raw	18.3433.3433.2	mzspec:PXD000612:18:scan:3433:DGQDAIAMS[Phosphorylation]DEKESK/2	13229	Phosphorylation	1.0	9	0	1	0.0		0.999999998756
550	9	0	1.0	Phosphorylation	B6	mzspec:PXD000612:18:scan:6762:DGQDAIANY[Phosphorylation]VEKESK/2	0.0	80	Y9(Phospho): 100;N8(Deamidated); Y9(Phospho)	DGQDAIANYVEKESK	DGQDAIANY[Phosphorylation]VEKESK	B6	0.0	0.999999998735	18.raw	18.6762.6762.2	mzspec:PXD000612:18:scan:6762:DGQDAIANY[Phosphorylation]VEKESK/2	13674	Phosphorylation	1.0	9	0	1	0.0		0.999999998735
551	7	0	1.0	Phosphorylation	B3	mzspec:PXD000612:15:scan:5386:LMTGDNY[Phosphorylation]LAHAGAK/3	0.0	80	Y7(Phospho): 100;Y7(Phospho)	LMTGDNYLAHAGAK	LMTGDNY[Phosphorylation]LAHAGAK	B3	0.0	0.9999999987270001	15.raw	15.5386.5386.3	mzspec:PXD000612:15:scan:5386:LMTGDNY[Phosphorylation]LAHAGAK/3	27083	Phosphorylation	1.0	7	0	1	0.0		0.9999999987270001
552	7	0	1.0	Phosphorylation	B3	mzspec:PXD000612:15:scan:5386:LMTGDNY[Phosphorylation]IAHAGAK/3	0.0	80	Y7(Phospho): 100;Y7(Phospho)	LMTGDNYIAHAGAK	LMTGDNY[Phosphorylation]IAHAGAK	B3	0.0	0.9999999987270001	15.raw	15.5386.5386.3	mzspec:PXD000612:15:scan:5386:LMTGDNY[Phosphorylation]IAHAGAK/3	27057	Phosphorylation	1.0	7	0	1	0.0		0.9999999987270001
553	3	0	1.0	Phosphorylation	B1	mzspec:PXD000612:13:scan:3277:NDY[Phosphorylation]KAPPQPAPGK/3	0.0	80	Y3(Phospho): 100;Y3(Phospho)	NDYKAPPQPAPGK	NDY[Phosphorylation]KAPPQPAPGK	B1	0.0	0.9999999987260001	13.raw	13.3277.3277.3	mzspec:PXD000612:13:scan:3277:NDY[Phosphorylation]KAPPQPAPGK/3	31535	Phosphorylation	1.0	3	0	1	0.0		0.9999999987260001
554	5	0	1.0	Phosphorylation	A11	mzspec:PXD000612:11:scan:7548:LLSYY[Phosphorylation]HEEFPTLK/2	0.0	80	Y5(Phospho): 100;Y5(Phospho)	LLSYYHEEFPTLK	LLSYY[Phosphorylation]HEEFPTLK	A11	0.0	0.999999998721	11.raw	11.7548.7548.2	mzspec:PXD000612:11:scan:7548:LLSYY[Phosphorylation]HEEFPTLK/2	23898	Phosphorylation	1.0	5	0	1	0.0		0.999999998721
555	13	0	1.0	Phosphorylation	B2	mzspec:PXD000612:14:scan:5942:ATPGNLGSSVLES[Phosphorylation]K/2	0.0	80	S13(Phospho): 100;S13(Phospho)	ATPGNLGSSVLESK	ATPGNLGSSVLES[Phosphorylation]K	B2	0.0	0.9999999987129999	14.raw	14.5942.5942.2	mzspec:PXD000612:14:scan:5942:ATPGNLGSSVLES[Phosphorylation]K/2	2870	Phosphorylation	1.0	13	0	1	0.0		0.9999999987129999
556	7	0	1.0	Phosphorylation	B3	mzspec:PXD000612:15:scan:6859:LMTGDLY[Phosphorylation]IAHAGAK/2	0.0	80	Y7(Phospho): 100;Y7(Phospho)	LMTGDLYIAHAGAK	LMTGDLY[Phosphorylation]IAHAGAK	B3	0.0	0.9999999987	15.raw	15.6859.6859.2	mzspec:PXD000612:15:scan:6859:LMTGDLY[Phosphorylation]IAHAGAK/2	26398	Phosphorylation	1.0	7	0	0	0.0		0.9999999987
557	7	0	1.0	Phosphorylation	B3	mzspec:PXD000612:15:scan:6859:LMTGDLY[Phosphorylation]LAHAGAK/2	0.0	80	Y7(Phospho): 100;Y7(Phospho)	LMTGDLYLAHAGAK	LMTGDLY[Phosphorylation]LAHAGAK	B3	0.0	0.9999999987	15.raw	15.6859.6859.2	mzspec:PXD000612:15:scan:6859:LMTGDLY[Phosphorylation]LAHAGAK/2	26469	Phosphorylation	1.0	7	0	0	0.0		0.9999999987
558	7	0	1.0	Phosphorylation	B3	mzspec:PXD000612:15:scan:6859:LMTGDIY[Phosphorylation]IAHAGAK/2	0.0	80	Y7(Phospho): 100;Y7(Phospho)	LMTGDIYIAHAGAK	LMTGDIY[Phosphorylation]IAHAGAK	B3	0.0	0.9999999987	15.raw	15.6859.6859.2	mzspec:PXD000612:15:scan:6859:LMTGDIY[Phosphorylation]IAHAGAK/2	25434	Phosphorylation	1.0	7	0	0	0.0		0.9999999987
559	9	0	1.0	Phosphorylation	B4	mzspec:PXD000612:16:scan:8993:ISQDADLWT[Phosphorylation]WTKPK/2	0.0	80	T9(Phospho): 100;T9(Phospho)	ISQDADLWTWTKPK	ISQDADLWT[Phosphorylation]WTKPK	B4	0.0	0.9999999987	16.raw	16.8993.8993.2	mzspec:PXD000612:16:scan:8993:ISQDADLWT[Phosphorylation]WTKPK/2	18751	Phosphorylation	1.0	9	0	1	0.0		0.9999999987
560	7	0	1.0	Phosphorylation	B3	mzspec:PXD000612:15:scan:6859:LMTGDIY[Phosphorylation]LAHAGAK/2	0.0	80	Y7(Phospho): 100;Y7(Phospho)	LMTGDIYLAHAGAK	LMTGDIY[Phosphorylation]LAHAGAK	B3	0.0	0.9999999987	15.raw	15.6859.6859.2	mzspec:PXD000612:15:scan:6859:LMTGDIY[Phosphorylation]LAHAGAK/2	25506	Phosphorylation	1.0	7	0	0	0.0		0.9999999987
561	9	0	1.0	Phosphorylation	B6	mzspec:PXD000612:18:scan:3224:DGQDAIANS[Phosphorylation]NEKESK/2	0.0	80	S9(Phospho): 100;N8(Deamidated); S9(Phospho)	DGQDAIANSNEKESK	DGQDAIANS[Phosphorylation]NEKESK	B6	0.0	0.9999999986939999	18.raw	18.3224.3224.2	mzspec:PXD000612:18:scan:3224:DGQDAIANS[Phosphorylation]NEKESK/2	13526	Phosphorylation	1.0	9	0	0	0.0		0.9999999986939999
562	3	0	1.0	Phosphorylation	B1	mzspec:PXD000612:13:scan:3875:NSY[Phosphorylation]SAPPQPAPGK/2	0.0	80	Y3(Phospho): 100;N-Term(Acetyl); Y3(Phospho)	NSYSAPPQPAPGK	NSY[Phosphorylation]SAPPQPAPGK	B1	0.0	0.9999999986579999	13.raw	13.3875.3875.2	mzspec:PXD000612:13:scan:3875:NSY[Phosphorylation]SAPPQPAPGK/2	38649	Phosphorylation	1.0	3	0	1	0.0		0.9999999986579999
563	7	0	1.0	Phosphorylation	B3	mzspec:PXD000612:15:scan:3195:LMTGDNY[Phosphorylation]HAHAGAK/2	0.0	80	Y7(Phospho): 100;Y7(Phospho)	LMTGDNYHAHAGAK	LMTGDNY[Phosphorylation]HAHAGAK	B3	0.0	0.9999999986370001	15.raw	15.3195.3195.2	mzspec:PXD000612:15:scan:3195:LMTGDNY[Phosphorylation]HAHAGAK/2	27049	Phosphorylation	1.0	7	0	1	0.0		0.9999999986370001
564	7	0	1.0	Phosphorylation	B3	mzspec:PXD000612:15:scan:3512:LMTGDQS[Phosphorylation]EAHAGAK/2	0.0	80	S7(Phospho): 100;S7(Phospho)	LMTGDQSEAHAGAK	LMTGDQS[Phosphorylation]EAHAGAK	B3	0.0	0.9999999986299999	15.raw	15.3512.3512.2	mzspec:PXD000612:15:scan:3512:LMTGDQS[Phosphorylation]EAHAGAK/2	27432	Phosphorylation	1.0	7	0	1	0.0		0.9999999986299999
565	5	0	1.0	Phosphorylation	A11	mzspec:PXD000612:11:scan:7870:LLSQS[Phosphorylation]EEEFPTLK/2	0.0	80	S5(Phospho): 100;S5(Phospho)	LLSQSEEEFPTLK	LLSQS[Phosphorylation]EEEFPTLK	A11	0.0	0.999999998626	11.raw	11.7870.7870.2	mzspec:PXD000612:11:scan:7870:LLSQS[Phosphorylation]EEEFPTLK/2	22433	Phosphorylation	1.0	5	0	1	0.0		0.999999998626
566	5	0	1.0	Phosphorylation	A11	mzspec:PXD000612:11:scan:6721:LLSQY[Phosphorylation]KEEFPTLK/2	0.0	80	Y5(Phospho): 100;Y5(Phospho)	LLSQYKEEFPTLK	LLSQY[Phosphorylation]KEEFPTLK	A11	0.0	0.999999998617	11.raw	11.6721.6721.2	mzspec:PXD000612:11:scan:6721:LLSQY[Phosphorylation]KEEFPTLK/2	22558	Phosphorylation	1.0	5	0	1	0.0		0.999999998617
567	6	0	1.0	Phosphorylation	A12	mzspec:PXD000612:12:scan:12019:AVLSIS[Phosphorylation]VQLSEGK/2	0.0	80	S6(Phospho): 100;S6(Phospho)	AVLSISVQLSEGK	AVLSIS[Phosphorylation]VQLSEGK	A12	0.0	0.9999999986139999	12.raw	12.12019.12019.2	mzspec:PXD000612:12:scan:12019:AVLSIS[Phosphorylation]VQLSEGK/2	5713	Phosphorylation	1.0	6	0	1	0.0		0.9999999986139999
568	6	0	1.0	Phosphorylation	A12	mzspec:PXD000612:12:scan:12019:AVLSLS[Phosphorylation]VQLSEGK/2	0.0	80	S6(Phospho): 100;S6(Phospho)	AVLSLSVQLSEGK	AVLSLS[Phosphorylation]VQLSEGK	A12	0.0	0.9999999986139999	12.raw	12.12019.12019.2	mzspec:PXD000612:12:scan:12019:AVLSLS[Phosphorylation]VQLSEGK/2	7137	Phosphorylation	1.0	6	0	1	0.0		0.9999999986139999
569	13	0	1.0	Phosphorylation	B2	mzspec:PXD000612:14:scan:8014:ATPGNLGSSVLFY[Phosphorylation]K/2	0.0	80	Y13(Phospho): 100;Y13(Phospho)	ATPGNLGSSVLFYK	ATPGNLGSSVLFY[Phosphorylation]K	B2	0.0	0.9999999986120001	14.raw	14.8014.8014.2	mzspec:PXD000612:14:scan:8014:ATPGNLGSSVLFY[Phosphorylation]K/2	2922	Phosphorylation	1.0	13	0	1	0.0		0.9999999986120001
570	9	0	1.0	Phosphorylation	B6	mzspec:PXD000612:18:scan:3902:DGQDAIAHY[Phosphorylation]DEKESK/2	0.0	80	Y9(Phospho): 100;Y9(Phospho)	DGQDAIAHYDEKESK	DGQDAIAHY[Phosphorylation]DEKESK	B6	0.0	0.99999999861	18.raw	18.3902.3902.2	mzspec:PXD000612:18:scan:3902:DGQDAIAHY[Phosphorylation]DEKESK/2	11877	Phosphorylation	1.0	9	0	1	0.0		0.99999999861
571	7	0	1.0	Phosphorylation	B3	mzspec:PXD000612:15:scan:6397:LMTGDEY[Phosphorylation]WAHAGAK/2	0.0	80	Y7(Phospho): 100;Y7(Phospho)	LMTGDEYWAHAGAK	LMTGDEY[Phosphorylation]WAHAGAK	B3	0.0	0.999999998604	15.raw	15.6397.6397.2	mzspec:PXD000612:15:scan:6397:LMTGDEY[Phosphorylation]WAHAGAK/2	24480	Phosphorylation	1.0	7	0	1	0.0		0.999999998604
572	5	0	1.0	Phosphorylation	A11	mzspec:PXD000612:11:scan:7391:LLSHY[Phosphorylation]AEEFPTLK/2	0.0	80	Y5(Phospho): 100;Y5(Phospho)	LLSHYAEEFPTLK	LLSHY[Phosphorylation]AEEFPTLK	A11	0.0	0.9999999985920001	11.raw	11.7391.7391.2	mzspec:PXD000612:11:scan:7391:LLSHY[Phosphorylation]AEEFPTLK/2	20206	Phosphorylation	1.0	5	0	1	0.0		0.9999999985920001
573	13	0	1.0	Phosphorylation	B2	mzspec:PXD000612:14:scan:6432:ATPGNLGSSVLMY[Phosphorylation]K/2	0.0	80	Y13(Phospho): 100;M12(Oxidation); Y13(Phospho)	ATPGNLGSSVLMYK	ATPGNLGSSVLMY[Phosphorylation]K	B2	0.0	0.9999999985870001	14.raw	14.6432.6432.2	mzspec:PXD000612:14:scan:6432:ATPGNLGSSVLMY[Phosphorylation]K/2	3204	Phosphorylation	1.0	13	0	1	0.0		0.9999999985870001
574	7	0	1.0	Phosphorylation	B3	mzspec:PXD000612:15:scan:3408:LMTGDQS[Phosphorylation]DAHAGAK/2	0.0	80	S7(Phospho): 100;S7(Phospho)	LMTGDQSDAHAGAK	LMTGDQS[Phosphorylation]DAHAGAK	B3	0.0	0.999999998584	15.raw	15.3408.3408.2	mzspec:PXD000612:15:scan:3408:LMTGDQS[Phosphorylation]DAHAGAK/2	27426	Phosphorylation	1.0	7	0	1	0.0		0.999999998584
575	9	0	1.0	Phosphorylation	B4	mzspec:PXD000612:16:scan:7651:ISQDADLEY[Phosphorylation]WTKPK/2	0.0	80	Y9(Phospho): 100;Y9(Phospho)	ISQDADLEYWTKPK	ISQDADLEY[Phosphorylation]WTKPK	B4	0.0	0.9999999985770001	16.raw	16.7651.7651.2	mzspec:PXD000612:16:scan:7651:ISQDADLEY[Phosphorylation]WTKPK/2	15987	Phosphorylation	1.0	9	0	1	0.0		0.9999999985770001
576	9	0	1.0	Phosphorylation	B4	mzspec:PXD000612:16:scan:3925:ISQDADLFS[Phosphorylation]HTKPK/3	0.0	80	S9(Phospho): 100;S9(Phospho)	ISQDADLFSHTKPK	ISQDADLFS[Phosphorylation]HTKPK	B4	0.0	0.999999998572	16.raw	16.3925.3925.3	mzspec:PXD000612:16:scan:3925:ISQDADLFS[Phosphorylation]HTKPK/3	16009	Phosphorylation	1.0	9	0	1	0.0		0.999999998572
577	9	0	1.0	Phosphorylation	B6	mzspec:PXD000612:18:scan:3654:DGQDAIADT[Phosphorylation]EEKESK/2	0.0	80	T9(Phospho): 100;T9(Phospho)	DGQDAIADTEEKESK	DGQDAIADT[Phosphorylation]EEKESK	B6	0.0	0.9999999985700001	18.raw	18.3654.3654.2	mzspec:PXD000612:18:scan:3654:DGQDAIADT[Phosphorylation]EEKESK/2	11041	Phosphorylation	1.0	9	0	1	0.0		0.9999999985700001
578	7	0	1.0	Phosphorylation	B3	mzspec:PXD000612:15:scan:5409:LMTGDIY[Phosphorylation]NAHAGAK/3	0.0	80	Y7(Phospho): 100;Y7(Phospho); N8(Deamidated)	LMTGDIYNAHAGAK	LMTGDIY[Phosphorylation]NAHAGAK	B3	0.0	0.999999998562	15.raw	15.5409.5409.3	mzspec:PXD000612:15:scan:5409:LMTGDIY[Phosphorylation]NAHAGAK/3	25547	Phosphorylation	1.0	7	0	0	0.0		0.999999998562
579	7	0	1.0	Phosphorylation	B3	mzspec:PXD000612:15:scan:5409:LMTGDLY[Phosphorylation]NAHAGAK/3	0.0	80	Y7(Phospho): 100;Y7(Phospho); N8(Deamidated)	LMTGDLYNAHAGAK	LMTGDLY[Phosphorylation]NAHAGAK	B3	0.0	0.999999998562	15.raw	15.5409.5409.3	mzspec:PXD000612:15:scan:5409:LMTGDLY[Phosphorylation]NAHAGAK/3	26511	Phosphorylation	1.0	7	0	0	0.0		0.999999998562
580	9	0	1.0	Phosphorylation	B6	mzspec:PXD000612:18:scan:3122:DGQDAIAKS[Phosphorylation]PEKESK/2	0.0	80	S9(Phospho): 100;S9(Phospho)	DGQDAIAKSPEKESK	DGQDAIAKS[Phosphorylation]PEKESK	B6	0.0	0.999999998561	18.raw	18.3122.3122.2	mzspec:PXD000612:18:scan:3122:DGQDAIAKS[Phosphorylation]PEKESK/2	12532	Phosphorylation	1.0	9	0	1	0.0		0.999999998561
581	7	0	1.0	Phosphorylation	B3	mzspec:PXD000612:15:scan:5624:LMTGDIS[Phosphorylation]VAHAGAK/3	0.0	80	S7(Phospho): 100;S7(Phospho)	LMTGDISVAHAGAK	LMTGDIS[Phosphorylation]VAHAGAK	B3	0.0	0.9999999985529999	15.raw	15.5624.5624.3	mzspec:PXD000612:15:scan:5624:LMTGDIS[Phosphorylation]VAHAGAK/3	25174	Phosphorylation	1.0	7	0	1	0.0		0.9999999985529999
582	7	0	1.0	Phosphorylation	B3	mzspec:PXD000612:15:scan:5624:LMTGDLS[Phosphorylation]VAHAGAK/3	0.0	80	S7(Phospho): 100;S7(Phospho)	LMTGDLSVAHAGAK	LMTGDLS[Phosphorylation]VAHAGAK	B3	0.0	0.9999999985529999	15.raw	15.5624.5624.3	mzspec:PXD000612:15:scan:5624:LMTGDLS[Phosphorylation]VAHAGAK/3	26136	Phosphorylation	1.0	7	0	1	0.0		0.9999999985529999
583	9	0	1.0	Phosphorylation	B4	mzspec:PXD000612:16:scan:7819:ISQDADLIY[Phosphorylation]LTKPK/2	0.0	80	Y9(Phospho): 100;Y9(Phospho)	ISQDADLIYLTKPK	ISQDADLIY[Phosphorylation]LTKPK	B4	0.0	0.999999998545	16.raw	16.7819.7819.2	mzspec:PXD000612:16:scan:7819:ISQDADLIY[Phosphorylation]LTKPK/2	16921	Phosphorylation	1.0	9	0	0	0.0		0.999999998545
584	9	0	1.0	Phosphorylation	B4	mzspec:PXD000612:16:scan:7819:ISQDADLLY[Phosphorylation]ITKPK/2	0.0	80	Y9(Phospho): 100;Y9(Phospho)	ISQDADLLYITKPK	ISQDADLLY[Phosphorylation]ITKPK	B4	0.0	0.999999998545	16.raw	16.7819.7819.2	mzspec:PXD000612:16:scan:7819:ISQDADLLY[Phosphorylation]ITKPK/2	17622	Phosphorylation	1.0	9	0	0	0.0		0.999999998545
585	9	0	1.0	Phosphorylation	B4	mzspec:PXD000612:16:scan:7819:ISQDADLIY[Phosphorylation]ITKPK/2	0.0	80	Y9(Phospho): 100;Y9(Phospho)	ISQDADLIYITKPK	ISQDADLIY[Phosphorylation]ITKPK	B4	0.0	0.999999998545	16.raw	16.7819.7819.2	mzspec:PXD000612:16:scan:7819:ISQDADLIY[Phosphorylation]ITKPK/2	16880	Phosphorylation	1.0	9	0	0	0.0		0.999999998545
586	5	0	1.0	Phosphorylation	A11	mzspec:PXD000612:11:scan:10728:LLSDY[Phosphorylation]WEEFPTLK/2	0.0	80	Y5(Phospho): 100;Y5(Phospho)	LLSDYWEEFPTLK	LLSDY[Phosphorylation]WEEFPTLK	A11	0.0	0.999999998545	11.raw	11.10728.10728.2	mzspec:PXD000612:11:scan:10728:LLSDY[Phosphorylation]WEEFPTLK/2	19405	Phosphorylation	1.0	5	0	1	0.0		0.999999998545
587	9	0	1.0	Phosphorylation	B4	mzspec:PXD000612:16:scan:7819:ISQDADLLY[Phosphorylation]LTKPK/2	0.0	80	Y9(Phospho): 100;Y9(Phospho)	ISQDADLLYLTKPK	ISQDADLLY[Phosphorylation]LTKPK	B4	0.0	0.999999998545	16.raw	16.7819.7819.2	mzspec:PXD000612:16:scan:7819:ISQDADLLY[Phosphorylation]LTKPK/2	17664	Phosphorylation	1.0	9	0	0	0.0		0.999999998545
588	9	0	1.0	Phosphorylation	B6	mzspec:PXD000612:18:scan:6313:DGQDAIAYS[Phosphorylation]LEKESK/2	0.0	80	S9(Phospho): 100;S9(Phospho)	DGQDAIAYSLEKESK	DGQDAIAYS[Phosphorylation]LEKESK	B6	0.0	0.999999998531	18.raw	18.6313.6313.2	mzspec:PXD000612:18:scan:6313:DGQDAIAYS[Phosphorylation]LEKESK/2	15275	Phosphorylation	1.0	9	0	1	0.0		0.999999998531
589	9	0	1.0	Phosphorylation	B6	mzspec:PXD000612:18:scan:6313:DGQDAIAYS[Phosphorylation]IEKESK/2	0.0	80	S9(Phospho): 100;S9(Phospho)	DGQDAIAYSIEKESK	DGQDAIAYS[Phosphorylation]IEKESK	B6	0.0	0.999999998531	18.raw	18.6313.6313.2	mzspec:PXD000612:18:scan:6313:DGQDAIAYS[Phosphorylation]IEKESK/2	15262	Phosphorylation	1.0	9	0	1	0.0		0.999999998531
590	5	0	1.0	Phosphorylation	A11	mzspec:PXD000612:11:scan:6756:LLSQY[Phosphorylation]HEEFPTLK/2	0.0	80	Y5(Phospho): 100;Y5(Phospho)	LLSQYHEEFPTLK	LLSQY[Phosphorylation]HEEFPTLK	A11	0.0	0.9999999985250001	11.raw	11.6756.6756.2	mzspec:PXD000612:11:scan:6756:LLSQY[Phosphorylation]HEEFPTLK/2	22543	Phosphorylation	1.0	5	0	1	0.0		0.9999999985250001
591	5	0	1.0	Phosphorylation	A11	mzspec:PXD000612:11:scan:7416:LLSHT[Phosphorylation]VEEFPTLK/2	0.0	80	T5(Phospho): 100;T5(Phospho)	LLSHTVEEFPTLK	LLSHT[Phosphorylation]VEEFPTLK	A11	0.0	0.999999998513	11.raw	11.7416.7416.2	mzspec:PXD000612:11:scan:7416:LLSHT[Phosphorylation]VEEFPTLK/2	20192	Phosphorylation	1.0	5	0	0	0.0		0.999999998513
592	7	0	1.0	Phosphorylation	B3	mzspec:PXD000612:15:scan:3315:LMTGDSY[Phosphorylation]PAHAGAK/3	0.0	80	Y7(Phospho): 100;M2(Oxidation); Y7(Phospho)	LMTGDSYPAHAGAK	LMTGDSY[Phosphorylation]PAHAGAK	B3	0.0	0.9999999985119999	15.raw	15.3315.3315.3	mzspec:PXD000612:15:scan:3315:LMTGDSY[Phosphorylation]PAHAGAK/3	28124	Phosphorylation	1.0	7	0	1	0.0		0.9999999985119999
593	6	0	1.0	Phosphorylation	A12	mzspec:PXD000612:12:scan:5303:AVLSES[Phosphorylation]QQLSEGK/2	0.0	80	S6(Phospho): 100;S6(Phospho)	AVLSESQQLSEGK	AVLSES[Phosphorylation]QQLSEGK	A12	0.0	0.999999998491	12.raw	12.5303.5303.2	mzspec:PXD000612:12:scan:5303:AVLSES[Phosphorylation]QQLSEGK/2	4182	Phosphorylation	1.0	6	0	1	0.0		0.999999998491
594	3	0	1.0	Phosphorylation	A10	mzspec:PXD000612:10:scan:3936:NRY[Phosphorylation]HGEASLLEK/3	0.0	80	Y3(Phospho): 100;Y3(Phospho)	NRYHGEASLLEK	NRY[Phosphorylation]HGEASLLEK	A10	0.0	0.999999998489	10.raw	10.3936.3936.3	mzspec:PXD000612:10:scan:3936:NRY[Phosphorylation]HGEASLLEK/3	37969	Phosphorylation	1.0	3	0	1	0.0		0.999999998489
595	6	0	1.0	Phosphorylation	A12	mzspec:PXD000612:12:scan:9171:AVLSDY[Phosphorylation]WQLSEGK/2	0.0	80	Y6(Phospho): 100;Y6(Phospho)	AVLSDYWQLSEGK	AVLSDY[Phosphorylation]WQLSEGK	A12	0.0	0.999999998488	12.raw	12.9171.9171.2	mzspec:PXD000612:12:scan:9171:AVLSDY[Phosphorylation]WQLSEGK/2	4113	Phosphorylation	1.0	6	0	0	0.0		0.999999998488
596	9	0	1.0	Phosphorylation	B4	mzspec:PXD000612:16:scan:8492:ISQDADLLY[Phosphorylation]WTKPK/2	0.0	80	Y9(Phospho): 100;Y9(Phospho)	ISQDADLLYWTKPK	ISQDADLLY[Phosphorylation]WTKPK	B4	0.0	0.999999998486	16.raw	16.8492.8492.2	mzspec:PXD000612:16:scan:8492:ISQDADLLY[Phosphorylation]WTKPK/2	17715	Phosphorylation	1.0	9	0	0	0.0		0.999999998486
597	9	0	1.0	Phosphorylation	B4	mzspec:PXD000612:16:scan:8492:ISQDADLIY[Phosphorylation]WTKPK/2	0.0	80	Y9(Phospho): 100;Y9(Phospho)	ISQDADLIYWTKPK	ISQDADLIY[Phosphorylation]WTKPK	B4	0.0	0.999999998486	16.raw	16.8492.8492.2	mzspec:PXD000612:16:scan:8492:ISQDADLIY[Phosphorylation]WTKPK/2	16980	Phosphorylation	1.0	9	0	0	0.0		0.999999998486
598	7	0	1.0	Phosphorylation	B3	mzspec:PXD000612:15:scan:3416:LMTGDEY[Phosphorylation]DAHAGAK/3	0.0	80	Y7(Phospho): 100;M2(Oxidation); Y7(Phospho)	LMTGDEYDAHAGAK	LMTGDEY[Phosphorylation]DAHAGAK	B3	0.0	0.9999999984710001	15.raw	15.3416.3416.3	mzspec:PXD000612:15:scan:3416:LMTGDEY[Phosphorylation]DAHAGAK/3	24388	Phosphorylation	1.0	7	0	1	0.0		0.9999999984710001
599	9	0	1.0	Phosphorylation	B4	mzspec:PXD000612:16:scan:8772:ISQDADLFT[Phosphorylation]WTKPK/3	0.0	80	T9(Phospho): 100;T9(Phospho)	ISQDADLFTWTKPK	ISQDADLFT[Phosphorylation]WTKPK	B4	0.0	0.999999998463	16.raw	16.8772.8772.3	mzspec:PXD000612:16:scan:8772:ISQDADLFT[Phosphorylation]WTKPK/3	16129	Phosphorylation	1.0	9	0	1	0.0		0.999999998463
600	3	0	1.0	Phosphorylation	A10	mzspec:PXD000612:10:scan:6692:NMY[Phosphorylation]EGEASLLEK/2	0.0	80	Y3(Phospho): 100;Y3(Phospho)	NMYEGEASLLEK	NMY[Phosphorylation]EGEASLLEK	A10	0.0	0.999999998463	10.raw	10.6692.6692.2	mzspec:PXD000612:10:scan:6692:NMY[Phosphorylation]EGEASLLEK/2	35984	Phosphorylation	1.0	3	0	1	0.0		0.999999998463
601	7	0	1.0	Phosphorylation	B3	mzspec:PXD000612:15:scan:5817:LMTGDFY[Phosphorylation]QAHAGAK/3	0.0	80	Y7(Phospho): 100;Y7(Phospho); Q8(Deamidated)	LMTGDFYQAHAGAK	LMTGDFY[Phosphorylation]QAHAGAK	B3	0.0	0.999999998463	15.raw	15.5817.5817.3	mzspec:PXD000612:15:scan:5817:LMTGDFY[Phosphorylation]QAHAGAK/3	24704	Phosphorylation	1.0	7	0	0	0.0		0.999999998463
602	7	0	1.0	Phosphorylation	B3	mzspec:PXD000612:15:scan:4695:LMTGDMS[Phosphorylation]PAHAGAK/2	0.0	80	S7(Phospho): 100;S7(Phospho)	LMTGDMSPAHAGAK	LMTGDMS[Phosphorylation]PAHAGAK	B3	0.0	0.9999999984610001	15.raw	15.4695.4695.2	mzspec:PXD000612:15:scan:4695:LMTGDMS[Phosphorylation]PAHAGAK/2	26696	Phosphorylation	1.0	7	0	1	0.0		0.9999999984610001
603	3	0	1.0	Phosphorylation	A10	mzspec:PXD000612:10:scan:8497:NWY[Phosphorylation]DGEASLLEK/2	0.0	80	Y3(Phospho): 100;Y3(Phospho)	NWYDGEASLLEK	NWY[Phosphorylation]DGEASLLEK	A10	0.0	0.999999998452	10.raw	10.8497.8497.2	mzspec:PXD000612:10:scan:8497:NWY[Phosphorylation]DGEASLLEK/2	39716	Phosphorylation	1.0	3	0	1	0.0		0.999999998452
604	7	0	1.0	Phosphorylation	B3	mzspec:PXD000612:15:scan:5632:LMTGDVT[Phosphorylation]LAHAGAK/2	0.0	80	T7(Phospho): 100;T7(Phospho)	LMTGDVTLAHAGAK	LMTGDVT[Phosphorylation]LAHAGAK	B3	0.0	0.999999998451	15.raw	15.5632.5632.2	mzspec:PXD000612:15:scan:5632:LMTGDVT[Phosphorylation]LAHAGAK/2	28360	Phosphorylation	1.0	7	0	1	0.0		0.999999998451
605	7	0	1.0	Phosphorylation	B3	mzspec:PXD000612:15:scan:5632:LMTGDVT[Phosphorylation]IAHAGAK/2	0.0	80	T7(Phospho): 100;T7(Phospho)	LMTGDVTIAHAGAK	LMTGDVT[Phosphorylation]IAHAGAK	B3	0.0	0.999999998451	15.raw	15.5632.5632.2	mzspec:PXD000612:15:scan:5632:LMTGDVT[Phosphorylation]IAHAGAK/2	28352	Phosphorylation	1.0	7	0	1	0.0		0.999999998451
606	9	0	1.0	Phosphorylation	B4	mzspec:PXD000612:16:scan:7781:ISQDADLWS[Phosphorylation]YTKPK/3	0.0	80	S9(Phospho): 100;S9(Phospho)	ISQDADLWSYTKPK	ISQDADLWS[Phosphorylation]YTKPK	B4	0.0	0.99999999845	16.raw	16.7781.7781.3	mzspec:PXD000612:16:scan:7781:ISQDADLWS[Phosphorylation]YTKPK/3	18695	Phosphorylation	1.0	9	0	1	0.0		0.99999999845
607	9	0	1.0	Phosphorylation	B4	mzspec:PXD000612:16:scan:3514:ISQDADLAT[Phosphorylation]HTKPK/3	0.0	80	T9(Phospho): 100;T9(Phospho)	ISQDADLATHTKPK	ISQDADLAT[Phosphorylation]HTKPK	B4	0.0	0.9999999984190001	16.raw	16.3514.3514.3	mzspec:PXD000612:16:scan:3514:ISQDADLAT[Phosphorylation]HTKPK/3	15657	Phosphorylation	1.0	9	0	1	0.0		0.9999999984190001
608	7	0	1.0	Phosphorylation	B3	mzspec:PXD000612:15:scan:6726:LMTGDWS[Phosphorylation]YAHAGAK/2	0.0	80	S7(Phospho): 100;S7(Phospho)	LMTGDWSYAHAGAK	LMTGDWS[Phosphorylation]YAHAGAK	B3	0.0	0.999999998418	15.raw	15.6726.6726.2	mzspec:PXD000612:15:scan:6726:LMTGDWS[Phosphorylation]YAHAGAK/2	28685	Phosphorylation	1.0	7	0	1	0.0		0.999999998418
609	9	0	1.0	Phosphorylation	B6	mzspec:PXD000612:18:scan:3693:DGQDAIAYS[Phosphorylation]HEKESK/2	0.0	80	S9(Phospho): 100;S9(Phospho)	DGQDAIAYSHEKESK	DGQDAIAYS[Phosphorylation]HEKESK	B6	0.0	0.999999998415	18.raw	18.3693.3693.2	mzspec:PXD000612:18:scan:3693:DGQDAIAYS[Phosphorylation]HEKESK/2	15255	Phosphorylation	1.0	9	0	1	0.0		0.999999998415
610	7	0	1.0	Phosphorylation	B3	mzspec:PXD000612:15:scan:4678:LMTGDEY[Phosphorylation]IAHAGAK/2	0.0	80	Y7(Phospho): 100;M2(Oxidation); Y7(Phospho)	LMTGDEYIAHAGAK	LMTGDEY[Phosphorylation]IAHAGAK	B3	0.0	0.999999998405	15.raw	15.4678.4678.2	mzspec:PXD000612:15:scan:4678:LMTGDEY[Phosphorylation]IAHAGAK/2	24405	Phosphorylation	1.0	7	0	1	0.0		0.999999998405
611	5	0	1.0	Phosphorylation	A11	mzspec:PXD000612:11:scan:8536:LLSDY[Phosphorylation]DEEFPTLK/2	0.0	80	Y5(Phospho): 100;Y5(Phospho)	LLSDYDEEFPTLK	LLSDY[Phosphorylation]DEEFPTLK	A11	0.0	0.9999999983969999	11.raw	11.8536.8536.2	mzspec:PXD000612:11:scan:8536:LLSDY[Phosphorylation]DEEFPTLK/2	19330	Phosphorylation	1.0	5	0	1	0.0		0.9999999983969999
612	9	0	1.0	Phosphorylation	B4	mzspec:PXD000612:16:scan:8583:ISQDADLWY[Phosphorylation]LTKPK/3	0.0	80	Y9(Phospho): 100;Y9(Phospho)	ISQDADLWYLTKPK	ISQDADLWY[Phosphorylation]LTKPK	B4	0.0	0.999999998389	16.raw	16.8583.8583.3	mzspec:PXD000612:16:scan:8583:ISQDADLWY[Phosphorylation]LTKPK/3	18862	Phosphorylation	1.0	9	0	1	0.0		0.999999998389
613	9	0	1.0	Phosphorylation	B4	mzspec:PXD000612:16:scan:8583:ISQDADLWY[Phosphorylation]ITKPK/3	0.0	80	Y9(Phospho): 100;Y9(Phospho)	ISQDADLWYITKPK	ISQDADLWY[Phosphorylation]ITKPK	B4	0.0	0.999999998389	16.raw	16.8583.8583.3	mzspec:PXD000612:16:scan:8583:ISQDADLWY[Phosphorylation]ITKPK/3	18815	Phosphorylation	1.0	9	0	1	0.0		0.999999998389
614	3	0	1.0	Phosphorylation	B1	mzspec:PXD000612:13:scan:7887:NWY[Phosphorylation]IAPPQPAPGK/3	0.0	80	Y3(Phospho): 100;Y3(Phospho)	NWYIAPPQPAPGK	NWY[Phosphorylation]IAPPQPAPGK	B1	0.0	0.9999999983840001	13.raw	13.7887.7887.3	mzspec:PXD000612:13:scan:7887:NWY[Phosphorylation]IAPPQPAPGK/3	39816	Phosphorylation	1.0	3	0	0	0.0		0.9999999983840001
615	3	0	1.0	Phosphorylation	B1	mzspec:PXD000612:13:scan:7887:NWY[Phosphorylation]LAPPQPAPGK/3	0.0	80	Y3(Phospho): 100;Y3(Phospho)	NWYLAPPQPAPGK	NWY[Phosphorylation]LAPPQPAPGK	B1	0.0	0.9999999983840001	13.raw	13.7887.7887.3	mzspec:PXD000612:13:scan:7887:NWY[Phosphorylation]LAPPQPAPGK/3	39895	Phosphorylation	1.0	3	0	0	0.0		0.9999999983840001
616	7	0	1.0	Phosphorylation	B3	mzspec:PXD000612:15:scan:3204:LMTGDQS[Phosphorylation]QAHAGAK/2	0.0	80	S7(Phospho): 100;M2(Oxidation); Q6(Deamidated); S7(Phospho); Q8(Deamidated)	LMTGDQSQAHAGAK	LMTGDQS[Phosphorylation]QAHAGAK	B3	0.0	0.9999999983750001	15.raw	15.3204.3204.2	mzspec:PXD000612:15:scan:3204:LMTGDQS[Phosphorylation]QAHAGAK/2	27485	Phosphorylation	1.0	7	0	0	0.0		0.9999999983750001
617	6	0	1.0	Phosphorylation	A12	mzspec:PXD000612:12:scan:7225:AVLSHY[Phosphorylation]IQLSEGK/2	0.0	80	Y6(Phospho): 100;Y6(Phospho)	AVLSHYIQLSEGK	AVLSHY[Phosphorylation]IQLSEGK	A12	0.0	0.999999998371	12.raw	12.7225.7225.2	mzspec:PXD000612:12:scan:7225:AVLSHY[Phosphorylation]IQLSEGK/2	5234	Phosphorylation	1.0	6	0	1	0.0		0.999999998371
618	6	0	1.0	Phosphorylation	A12	mzspec:PXD000612:12:scan:7225:AVLSHY[Phosphorylation]LQLSEGK/2	0.0	80	Y6(Phospho): 100;Y6(Phospho)	AVLSHYLQLSEGK	AVLSHY[Phosphorylation]LQLSEGK	A12	0.0	0.999999998371	12.raw	12.7225.7225.2	mzspec:PXD000612:12:scan:7225:AVLSHY[Phosphorylation]LQLSEGK/2	5270	Phosphorylation	1.0	6	0	1	0.0		0.999999998371
619	9	0	1.0	Phosphorylation	B4	mzspec:PXD000612:16:scan:3605:ISQDADLKY[Phosphorylation]NTKPK/2	0.0	80	Y9(Phospho): 100;Y9(Phospho)	ISQDADLKYNTKPK	ISQDADLKY[Phosphorylation]NTKPK	B4	0.0	0.9999999983679999	16.raw	16.3605.3605.2	mzspec:PXD000612:16:scan:3605:ISQDADLKY[Phosphorylation]NTKPK/2	17319	Phosphorylation	1.0	9	0	1	0.0		0.9999999983679999
620	5	0	1.0	Phosphorylation	A11	mzspec:PXD000612:11:scan:6069:LLSHY[Phosphorylation]KEEFPTLK/2	0.0	80	Y5(Phospho): 100;Y5(Phospho)	LLSHYKEEFPTLK	LLSHY[Phosphorylation]KEEFPTLK	A11	0.0	0.9999999983650001	11.raw	11.6069.6069.2	mzspec:PXD000612:11:scan:6069:LLSHY[Phosphorylation]KEEFPTLK/2	20276	Phosphorylation	1.0	5	0	1	0.0		0.9999999983650001
621	5	0	1.0	Phosphorylation	A11	mzspec:PXD000612:11:scan:7529:LLSVY[Phosphorylation]HEEFPTLK/2	0.0	80	Y5(Phospho): 100;Y5(Phospho)	LLSVYHEEFPTLK	LLSVY[Phosphorylation]HEEFPTLK	A11	0.0	0.999999998362	11.raw	11.7529.7529.2	mzspec:PXD000612:11:scan:7529:LLSVY[Phosphorylation]HEEFPTLK/2	23312	Phosphorylation	1.0	5	0	1	0.0		0.999999998362
622	6	0	1.0	Phosphorylation	A12	mzspec:PXD000612:12:scan:10946:AVLSLS[Phosphorylation]VQLSEGK/2	0.0	80	S6(Phospho): 100;S6(Phospho)	AVLSLSVQLSEGK	AVLSLS[Phosphorylation]VQLSEGK	A12	0.0	0.999999998358	12.raw	12.10946.10946.2	mzspec:PXD000612:12:scan:10946:AVLSLS[Phosphorylation]VQLSEGK/2	7136	Phosphorylation	1.0	6	0	0	0.0		0.999999998358
623	6	0	1.0	Phosphorylation	A12	mzspec:PXD000612:12:scan:10946:AVLSIS[Phosphorylation]VQLSEGK/2	0.0	80	S6(Phospho): 100;S6(Phospho)	AVLSISVQLSEGK	AVLSIS[Phosphorylation]VQLSEGK	A12	0.0	0.999999998358	12.raw	12.10946.10946.2	mzspec:PXD000612:12:scan:10946:AVLSIS[Phosphorylation]VQLSEGK/2	5712	Phosphorylation	1.0	6	0	0	0.0		0.999999998358
624	7	0	1.0	Phosphorylation	B3	mzspec:PXD000612:15:scan:3765:LMTGDHS[Phosphorylation]IAHAGAK/2	0.0	80	S7(Phospho): 100;S7(Phospho)	LMTGDHSIAHAGAK	LMTGDHS[Phosphorylation]IAHAGAK	B3	0.0	0.999999998355	15.raw	15.3765.3765.2	mzspec:PXD000612:15:scan:3765:LMTGDHS[Phosphorylation]IAHAGAK/2	24787	Phosphorylation	1.0	7	0	0	0.0		0.999999998355
625	7	0	1.0	Phosphorylation	B3	mzspec:PXD000612:15:scan:3765:LMTGDHS[Phosphorylation]LAHAGAK/2	0.0	80	S7(Phospho): 100;S7(Phospho)	LMTGDHSLAHAGAK	LMTGDHS[Phosphorylation]LAHAGAK	B3	0.0	0.999999998355	15.raw	15.3765.3765.2	mzspec:PXD000612:15:scan:3765:LMTGDHS[Phosphorylation]LAHAGAK/2	24795	Phosphorylation	1.0	7	0	0	0.0		0.999999998355
626	7	0	1.0	Phosphorylation	B3	mzspec:PXD000612:15:scan:7198:LMTGDFY[Phosphorylation]IAHAGAK/3	0.0	80	Y7(Phospho): 100;Y7(Phospho)	LMTGDFYIAHAGAK	LMTGDFY[Phosphorylation]IAHAGAK	B3	0.0	0.999999998353	15.raw	15.7198.7198.3	mzspec:PXD000612:15:scan:7198:LMTGDFY[Phosphorylation]IAHAGAK/3	24658	Phosphorylation	1.0	7	0	1	0.0		0.999999998353
627	7	0	1.0	Phosphorylation	B3	mzspec:PXD000612:15:scan:7198:LMTGDFY[Phosphorylation]LAHAGAK/3	0.0	80	Y7(Phospho): 100;Y7(Phospho)	LMTGDFYLAHAGAK	LMTGDFY[Phosphorylation]LAHAGAK	B3	0.0	0.999999998353	15.raw	15.7198.7198.3	mzspec:PXD000612:15:scan:7198:LMTGDFY[Phosphorylation]LAHAGAK/3	24672	Phosphorylation	1.0	7	0	1	0.0		0.999999998353
628	9	0	1.0	Phosphorylation	B4	mzspec:PXD000612:16:scan:3842:ISQDADLEY[Phosphorylation]KTKPK/3	0.0	80	Y9(Phospho): 100;Y9(Phospho)	ISQDADLEYKTKPK	ISQDADLEY[Phosphorylation]KTKPK	B4	0.0	0.999999998348	16.raw	16.3842.3842.3	mzspec:PXD000612:16:scan:3842:ISQDADLEY[Phosphorylation]KTKPK/3	15970	Phosphorylation	1.0	9	0	1	0.0		0.999999998348
629	3	0	1.0	Phosphorylation	A10	mzspec:PXD000612:10:scan:5636:NQS[Phosphorylation]SGEASLLEK/2	0.0	80	S3(Phospho): 100;Q2(Deamidated); S3(Phospho)	NQSSGEASLLEK	NQS[Phosphorylation]SGEASLLEK	A10	0.0	0.9999999983299999	10.raw	10.5636.5636.2	mzspec:PXD000612:10:scan:5636:NQS[Phosphorylation]SGEASLLEK/2	37106	Phosphorylation	1.0	3	0	1	0.0		0.9999999983299999
630	3	0	1.0	Phosphorylation	A10	mzspec:PXD000612:10:scan:5636:NQS[Phosphorylation]SGEASLLEK/2	0.0	80	S3(Phospho): 100;N1(Deamidated); S3(Phospho)	NQSSGEASLLEK	NQS[Phosphorylation]SGEASLLEK	A10	0.0	0.9999999983299999	10.raw	10.5636.5636.2	mzspec:PXD000612:10:scan:5636:NQS[Phosphorylation]SGEASLLEK/2	37107	Phosphorylation	1.0	3	0	1	0.0		0.9999999983299999
631	9	0	1.0	Phosphorylation	B4	mzspec:PXD000612:16:scan:4084:ISQDADLHS[Phosphorylation]VTKPK/2	0.0	80	S9(Phospho): 100;S9(Phospho)	ISQDADLHSVTKPK	ISQDADLHS[Phosphorylation]VTKPK	B4	0.0	0.999999998324	16.raw	16.4084.4084.2	mzspec:PXD000612:16:scan:4084:ISQDADLHS[Phosphorylation]VTKPK/2	16438	Phosphorylation	1.0	9	0	1	0.0		0.999999998324
632	9	0	1.0	Phosphorylation	B4	mzspec:PXD000612:16:scan:4182:ISQDADLHY[Phosphorylation]ATKPK/2	0.0	80	Y9(Phospho): 100;Y9(Phospho)	ISQDADLHYATKPK	ISQDADLHY[Phosphorylation]ATKPK	B4	0.0	0.99999999831	16.raw	16.4182.4182.2	mzspec:PXD000612:16:scan:4182:ISQDADLHY[Phosphorylation]ATKPK/2	16550	Phosphorylation	1.0	9	0	1	0.0		0.99999999831
633	9	0	1.0	Phosphorylation	B4	mzspec:PXD000612:16:scan:3574:ISQDADLHS[Phosphorylation]PTKPK/2	0.0	80	S9(Phospho): 100;S9(Phospho)	ISQDADLHSPTKPK	ISQDADLHS[Phosphorylation]PTKPK	B4	0.0	0.999999998301	16.raw	16.3574.3574.2	mzspec:PXD000612:16:scan:3574:ISQDADLHS[Phosphorylation]PTKPK/2	16382	Phosphorylation	1.0	9	0	1	0.0		0.999999998301
634	7	0	1.0	Phosphorylation	B3	mzspec:PXD000612:15:scan:3607:LMTGDQY[Phosphorylation]QAHAGAK/2	0.0	80	Y7(Phospho): 100;Y7(Phospho)	LMTGDQYQAHAGAK	LMTGDQY[Phosphorylation]QAHAGAK	B3	0.0	0.99999999829	15.raw	15.3607.3607.2	mzspec:PXD000612:15:scan:3607:LMTGDQY[Phosphorylation]QAHAGAK/2	27719	Phosphorylation	1.0	7	0	1	0.0		0.99999999829
635	7	0	1.0	Phosphorylation	B3	mzspec:PXD000612:15:scan:5554:LMTGDFY[Phosphorylation]QAHAGAK/2	0.0	80	Y7(Phospho): 100;Y7(Phospho)	LMTGDFYQAHAGAK	LMTGDFY[Phosphorylation]QAHAGAK	B3	0.0	0.999999998281	15.raw	15.5554.5554.2	mzspec:PXD000612:15:scan:5554:LMTGDFY[Phosphorylation]QAHAGAK/2	24703	Phosphorylation	1.0	7	0	1	0.0		0.999999998281
636	6	0:0:0:0:0	1.0	Phosphorylation	IPI00465253.4: IPI00644873.1: IPI00719210.1: A12: IPI00647446.2	mzspec:PXD000612:12:scan:5770:AVLSDS[Phosphorylation]PQLSEGK/2	0.0	80	S6(Phospho): 100;S6(Phospho)	AVLSDSPQLSEGK	AVLSDS[Phosphorylation]PQLSEGK	IPI00465253.4	0.0	0.9999999982629999	12.raw	12.5770.5770.2	mzspec:PXD000612:12:scan:5770:AVLSDS[Phosphorylation]PQLSEGK/2	3923	Phosphorylation	1.0	6	0	1	1.0	not synthetic protein (human)	0.9999999982629999
637	6	0	1.0	Phosphorylation	A12	mzspec:PXD000612:12:scan:7437:AVLSHY[Phosphorylation]LQLSEGK/2	0.0	80	Y6(Phospho): 100;Y6(Phospho)	AVLSHYLQLSEGK	AVLSHY[Phosphorylation]LQLSEGK	A12	0.0	0.999999998255	12.raw	12.7437.7437.2	mzspec:PXD000612:12:scan:7437:AVLSHY[Phosphorylation]LQLSEGK/2	5269	Phosphorylation	1.0	6	0	1	0.0		0.999999998255
638	6	0	1.0	Phosphorylation	A12	mzspec:PXD000612:12:scan:7437:AVLSHY[Phosphorylation]IQLSEGK/2	0.0	80	Y6(Phospho): 100;Y6(Phospho)	AVLSHYIQLSEGK	AVLSHY[Phosphorylation]IQLSEGK	A12	0.0	0.999999998255	12.raw	12.7437.7437.2	mzspec:PXD000612:12:scan:7437:AVLSHY[Phosphorylation]IQLSEGK/2	5233	Phosphorylation	1.0	6	0	1	0.0		0.999999998255
639	13	0	1.0	Phosphorylation	B2	mzspec:PXD000612:14:scan:7033:ATPGNLGSSVLIY[Phosphorylation]K/2	0.0	80	Y13(Phospho): 100;Y13(Phospho)	ATPGNLGSSVLIYK	ATPGNLGSSVLIY[Phosphorylation]K	B2	0.0	0.999999998248	14.raw	14.7033.7033.2	mzspec:PXD000612:14:scan:7033:ATPGNLGSSVLIY[Phosphorylation]K/2	3049	Phosphorylation	1.0	13	0	0	0.0		0.999999998248
640	13	0	1.0	Phosphorylation	B2	mzspec:PXD000612:14:scan:7033:ATPGNLGSSVLLY[Phosphorylation]K/2	0.0	80	Y13(Phospho): 100;Y13(Phospho)	ATPGNLGSSVLLYK	ATPGNLGSSVLLY[Phosphorylation]K	B2	0.0	0.999999998248	14.raw	14.7033.7033.2	mzspec:PXD000612:14:scan:7033:ATPGNLGSSVLLY[Phosphorylation]K/2	3161	Phosphorylation	1.0	13	0	0	0.0		0.999999998248
641	5	0	1.0	Phosphorylation	A11	mzspec:PXD000612:11:scan:8007:LLSHY[Phosphorylation]VEEFPTLK/2	0.0	80	Y5(Phospho): 100;Y5(Phospho)	LLSHYVEEFPTLK	LLSHY[Phosphorylation]VEEFPTLK	A11	0.0	0.9999999982439999	11.raw	11.8007.8007.2	mzspec:PXD000612:11:scan:8007:LLSHY[Phosphorylation]VEEFPTLK/2	20357	Phosphorylation	1.0	5	0	1	0.0		0.9999999982439999
642	3	0	1.0	Phosphorylation	A10	mzspec:PXD000612:10:scan:4671:NEY[Phosphorylation]KGEASLLEK/2	0.0	80	Y3(Phospho): 100;Y3(Phospho)	NEYKGEASLLEK	NEY[Phosphorylation]KGEASLLEK	A10	0.0	0.999999998242	10.raw	10.4671.4671.2	mzspec:PXD000612:10:scan:4671:NEY[Phosphorylation]KGEASLLEK/2	31767	Phosphorylation	1.0	3	0	1	0.0		0.999999998242
643	5	0	1.0	Phosphorylation	A11	mzspec:PXD000612:11:scan:11197:LLSWY[Phosphorylation]MEEFPTLK/2	0.0	80	Y5(Phospho): 100;Y5(Phospho)	LLSWYMEEFPTLK	LLSWY[Phosphorylation]MEEFPTLK	A11	0.0	0.999999998238	11.raw	11.11197.11197.2	mzspec:PXD000612:11:scan:11197:LLSWY[Phosphorylation]MEEFPTLK/2	23751	Phosphorylation	1.0	5	0	1	0.0		0.999999998238
644	7	0	1.0	Phosphorylation	B3	mzspec:PXD000612:15:scan:4246:LMTGDLY[Phosphorylation]HAHAGAK/2	0.0	80	Y7(Phospho): 100;Y7(Phospho)	LMTGDLYHAHAGAK	LMTGDLY[Phosphorylation]HAHAGAK	B3	0.0	0.999999998223	15.raw	15.4246.4246.2	mzspec:PXD000612:15:scan:4246:LMTGDLY[Phosphorylation]HAHAGAK/2	26352	Phosphorylation	1.0	7	0	1	0.0		0.999999998223
645	7	0	1.0	Phosphorylation	B3	mzspec:PXD000612:15:scan:4246:LMTGDIY[Phosphorylation]HAHAGAK/2	0.0	80	Y7(Phospho): 100;Y7(Phospho)	LMTGDIYHAHAGAK	LMTGDIY[Phosphorylation]HAHAGAK	B3	0.0	0.999999998223	15.raw	15.4246.4246.2	mzspec:PXD000612:15:scan:4246:LMTGDIY[Phosphorylation]HAHAGAK/2	25388	Phosphorylation	1.0	7	0	1	0.0		0.999999998223
646	9	0	1.0	Phosphorylation	B4	mzspec:PXD000612:16:scan:7692:ISQDADLAY[Phosphorylation]WTKPK/3	0.0	80	Y9(Phospho): 100;Y9(Phospho)	ISQDADLAYWTKPK	ISQDADLAY[Phosphorylation]WTKPK	B4	0.0	0.999999998222	16.raw	16.7692.7692.3	mzspec:PXD000612:16:scan:7692:ISQDADLAY[Phosphorylation]WTKPK/3	15716	Phosphorylation	1.0	9	0	1	0.0		0.999999998222
647	6	0	1.0	Phosphorylation	A12	mzspec:PXD000612:12:scan:6678:AVLSDY[Phosphorylation]EQLSEGK/2	0.0	80	Y6(Phospho): 100;Y6(Phospho)	AVLSDYEQLSEGK	AVLSDY[Phosphorylation]EQLSEGK	A12	0.0	0.9999999982	12.raw	12.6678.6678.2	mzspec:PXD000612:12:scan:6678:AVLSDY[Phosphorylation]EQLSEGK/2	3998	Phosphorylation	1.0	6	0	1	0.0		0.9999999982
648	13	0	1.0	Phosphorylation	B2	mzspec:PXD000612:14:scan:7003:ATPGNLGSSVLIY[Phosphorylation]K/2	0.0	80	Y13(Phospho): 100;Y13(Phospho)	ATPGNLGSSVLIYK	ATPGNLGSSVLIY[Phosphorylation]K	B2	0.0	0.999999998196	14.raw	14.7003.7003.2	mzspec:PXD000612:14:scan:7003:ATPGNLGSSVLIY[Phosphorylation]K/2	3048	Phosphorylation	1.0	13	0	0	0.0		0.999999998196
649	13	0	1.0	Phosphorylation	B2	mzspec:PXD000612:14:scan:7003:ATPGNLGSSVLLY[Phosphorylation]K/2	0.0	80	Y13(Phospho): 100;Y13(Phospho)	ATPGNLGSSVLLYK	ATPGNLGSSVLLY[Phosphorylation]K	B2	0.0	0.999999998196	14.raw	14.7003.7003.2	mzspec:PXD000612:14:scan:7003:ATPGNLGSSVLLY[Phosphorylation]K/2	3160	Phosphorylation	1.0	13	0	0	0.0		0.999999998196
650	9	0	1.0	Phosphorylation	B6	mzspec:PXD000612:18:scan:3613:DGQDAIADS[Phosphorylation]PEKESK/2	0.0	80	S9(Phospho): 100;S9(Phospho)	DGQDAIADSPEKESK	DGQDAIADS[Phosphorylation]PEKESK	B6	0.0	0.999999998188	18.raw	18.3613.3613.2	mzspec:PXD000612:18:scan:3613:DGQDAIADS[Phosphorylation]PEKESK/2	11013	Phosphorylation	1.0	9	0	1	0.0		0.999999998188
651	6	0	1.0	Phosphorylation	A12	mzspec:PXD000612:12:scan:6683:AVLSYT[Phosphorylation]EQLSEGK/2	0.0	80	T6(Phospho): 100;T6(Phospho)	AVLSYTEQLSEGK	AVLSYT[Phosphorylation]EQLSEGK	A12	0.0	0.999999998185	12.raw	12.6683.6683.2	mzspec:PXD000612:12:scan:6683:AVLSYT[Phosphorylation]EQLSEGK/2	10553	Phosphorylation	1.0	6	0	1	0.0		0.999999998185
652	9	0	1.0	Phosphorylation	B4	mzspec:PXD000612:16:scan:7685:ISQDADLLS[Phosphorylation]ITKPK/3	0.0	80	S9(Phospho): 100;S9(Phospho)	ISQDADLLSITKPK	ISQDADLLS[Phosphorylation]ITKPK	B4	0.0	0.9999999981759999	16.raw	16.7685.7685.3	mzspec:PXD000612:16:scan:7685:ISQDADLLS[Phosphorylation]ITKPK/3	17410	Phosphorylation	1.0	9	0	1	0.0		0.9999999981759999
653	9	0	1.0	Phosphorylation	B4	mzspec:PXD000612:16:scan:7685:ISQDADLIS[Phosphorylation]ITKPK/3	0.0	80	S9(Phospho): 100;S9(Phospho)	ISQDADLISITKPK	ISQDADLIS[Phosphorylation]ITKPK	B4	0.0	0.9999999981759999	16.raw	16.7685.7685.3	mzspec:PXD000612:16:scan:7685:ISQDADLIS[Phosphorylation]ITKPK/3	16664	Phosphorylation	1.0	9	0	1	0.0		0.9999999981759999
654	9	0	1.0	Phosphorylation	B4	mzspec:PXD000612:16:scan:7685:ISQDADLLS[Phosphorylation]LTKPK/3	0.0	80	S9(Phospho): 100;S9(Phospho)	ISQDADLLSLTKPK	ISQDADLLS[Phosphorylation]LTKPK	B4	0.0	0.9999999981759999	16.raw	16.7685.7685.3	mzspec:PXD000612:16:scan:7685:ISQDADLLS[Phosphorylation]LTKPK/3	17429	Phosphorylation	1.0	9	0	1	0.0		0.9999999981759999
655	9	0	1.0	Phosphorylation	B4	mzspec:PXD000612:16:scan:7685:ISQDADLIS[Phosphorylation]LTKPK/3	0.0	80	S9(Phospho): 100;S9(Phospho)	ISQDADLISLTKPK	ISQDADLIS[Phosphorylation]LTKPK	B4	0.0	0.9999999981759999	16.raw	16.7685.7685.3	mzspec:PXD000612:16:scan:7685:ISQDADLIS[Phosphorylation]LTKPK/3	16681	Phosphorylation	1.0	9	0	1	0.0		0.9999999981759999
656	9	0	1.0	Phosphorylation	B6	mzspec:PXD000612:18:scan:3202:DGQDAIAMS[Phosphorylation]NEKESK/2	0.0	80	S9(Phospho): 100;M8(Oxidation); S9(Phospho)	DGQDAIAMSNEKESK	DGQDAIAMS[Phosphorylation]NEKESK	B6	0.0	0.999999998174	18.raw	18.3202.3202.2	mzspec:PXD000612:18:scan:3202:DGQDAIAMS[Phosphorylation]NEKESK/2	13286	Phosphorylation	1.0	9	0	1	0.0		0.999999998174
657	7	0	1.0	Phosphorylation	B3	mzspec:PXD000612:15:scan:5697:LMTGDYY[Phosphorylation]YAHAGAK/3	0.0	80	Y7(Phospho): 100;Y7(Phospho)	LMTGDYYYAHAGAK	LMTGDYY[Phosphorylation]YAHAGAK	B3	0.0	0.99999999816	15.raw	15.5697.5697.3	mzspec:PXD000612:15:scan:5697:LMTGDYY[Phosphorylation]YAHAGAK/3	29298	Phosphorylation	1.0	7	0	1	0.0		0.99999999816
658	3	0	1.0	Phosphorylation	A10	mzspec:PXD000612:10:scan:5276:NYY[Phosphorylation]HGEASLLEK/2	0.0	80	Y3(Phospho): 100;Y3(Phospho)	NYYHGEASLLEK	NYY[Phosphorylation]HGEASLLEK	A10	0.0	0.9999999981559999	10.raw	10.5276.5276.2	mzspec:PXD000612:10:scan:5276:NYY[Phosphorylation]HGEASLLEK/2	40290	Phosphorylation	1.0	3	0	1	0.0		0.9999999981559999
659	13	0	1.0	Phosphorylation	B2	mzspec:PXD000612:14:scan:8317:ATPGNLGSSVLFY[Phosphorylation]K/2	0.0	80	Y13(Phospho): 100;Y13(Phospho)	ATPGNLGSSVLFYK	ATPGNLGSSVLFY[Phosphorylation]K	B2	0.0	0.999999998151	14.raw	14.8317.8317.2	mzspec:PXD000612:14:scan:8317:ATPGNLGSSVLFY[Phosphorylation]K/2	2921	Phosphorylation	1.0	13	0	1	0.0		0.999999998151
660	9	0	1.0	Phosphorylation	B6	mzspec:PXD000612:18:scan:8202:DGQDAIAWY[Phosphorylation]LEKESK/3	0.0	80	Y9(Phospho): 100;Y9(Phospho)	DGQDAIAWYLEKESK	DGQDAIAWY[Phosphorylation]LEKESK	B6	0.0	0.999999998146	18.raw	18.8202.8202.3	mzspec:PXD000612:18:scan:8202:DGQDAIAWY[Phosphorylation]LEKESK/3	15147	Phosphorylation	1.0	9	0	1	0.0		0.999999998146
661	9	0	1.0	Phosphorylation	B6	mzspec:PXD000612:18:scan:8202:DGQDAIAWY[Phosphorylation]IEKESK/3	0.0	80	Y9(Phospho): 100;Y9(Phospho)	DGQDAIAWYIEKESK	DGQDAIAWY[Phosphorylation]IEKESK	B6	0.0	0.999999998146	18.raw	18.8202.8202.3	mzspec:PXD000612:18:scan:8202:DGQDAIAWY[Phosphorylation]IEKESK/3	15115	Phosphorylation	1.0	9	0	1	0.0		0.999999998146
662	13	0	1.0	Phosphorylation	B2	mzspec:PXD000612:14:scan:6707:ATPGNLGSSVLIT[Phosphorylation]K/2	0.0	80	T13(Phospho): 100;T13(Phospho)	ATPGNLGSSVLITK	ATPGNLGSSVLIT[Phosphorylation]K	B2	0.0	0.999999998134	14.raw	14.6707.6707.2	mzspec:PXD000612:14:scan:6707:ATPGNLGSSVLIT[Phosphorylation]K/2	2999	Phosphorylation	1.0	13	0	0	0.0		0.999999998134
663	13	0	1.0	Phosphorylation	B2	mzspec:PXD000612:14:scan:6707:ATPGNLGSSVLLT[Phosphorylation]K/2	0.0	80	T13(Phospho): 100;T13(Phospho)	ATPGNLGSSVLLTK	ATPGNLGSSVLLT[Phosphorylation]K	B2	0.0	0.999999998134	14.raw	14.6707.6707.2	mzspec:PXD000612:14:scan:6707:ATPGNLGSSVLLT[Phosphorylation]K/2	3111	Phosphorylation	1.0	13	0	0	0.0		0.999999998134
664	7	0	1.0	Phosphorylation	B3	mzspec:PXD000612:15:scan:6277:LMTGDLY[Phosphorylation]YAHAGAK/3	0.0	80	Y7(Phospho): 100;Y7(Phospho)	LMTGDLYYAHAGAK	LMTGDLY[Phosphorylation]YAHAGAK	B3	0.0	0.9999999981309999	15.raw	15.6277.6277.3	mzspec:PXD000612:15:scan:6277:LMTGDLY[Phosphorylation]YAHAGAK/3	26651	Phosphorylation	1.0	7	0	0	0.0		0.9999999981309999
665	7	0	1.0	Phosphorylation	B3	mzspec:PXD000612:15:scan:6277:LMTGDIY[Phosphorylation]YAHAGAK/3	0.0	80	Y7(Phospho): 100;Y7(Phospho)	LMTGDIYYAHAGAK	LMTGDIY[Phosphorylation]YAHAGAK	B3	0.0	0.9999999981309999	15.raw	15.6277.6277.3	mzspec:PXD000612:15:scan:6277:LMTGDIY[Phosphorylation]YAHAGAK/3	25686	Phosphorylation	1.0	7	0	0	0.0		0.9999999981309999
666	7	0	1.0	Phosphorylation	B3	mzspec:PXD000612:15:scan:4476:LMTGDVT[Phosphorylation]QAHAGAK/2	0.0	80	T7(Phospho): 100;T7(Phospho); Q8(Deamidated)	LMTGDVTQAHAGAK	LMTGDVT[Phosphorylation]QAHAGAK	B3	0.0	0.999999998126	15.raw	15.4476.4476.2	mzspec:PXD000612:15:scan:4476:LMTGDVT[Phosphorylation]QAHAGAK/2	28367	Phosphorylation	1.0	7	0	1	0.0		0.999999998126
667	9	0	1.0	Phosphorylation	B6	mzspec:PXD000612:18:scan:3478:DGQDAIAET[Phosphorylation]QEKESK/2	0.0	80	T9(Phospho): 100;T9(Phospho)	DGQDAIAETQEKESK	DGQDAIAET[Phosphorylation]QEKESK	B6	0.0	0.9999999980869999	18.raw	18.3478.3478.2	mzspec:PXD000612:18:scan:3478:DGQDAIAET[Phosphorylation]QEKESK/2	11311	Phosphorylation	1.0	9	0	1	0.0		0.9999999980869999
668	7	0	1.0	Phosphorylation	B3	mzspec:PXD000612:15:scan:7033:LMTGDFS[Phosphorylation]IAHAGAK/2	0.0	80	S7(Phospho): 100;S7(Phospho)	LMTGDFSIAHAGAK	LMTGDFS[Phosphorylation]IAHAGAK	B3	0.0	0.999999998076	15.raw	15.7033.7033.2	mzspec:PXD000612:15:scan:7033:LMTGDFS[Phosphorylation]IAHAGAK/2	24516	Phosphorylation	1.0	7	0	1	0.0		0.999999998076
669	7	0	1.0	Phosphorylation	B3	mzspec:PXD000612:15:scan:7033:LMTGDFS[Phosphorylation]LAHAGAK/2	0.0	80	S7(Phospho): 100;S7(Phospho)	LMTGDFSLAHAGAK	LMTGDFS[Phosphorylation]LAHAGAK	B3	0.0	0.999999998076	15.raw	15.7033.7033.2	mzspec:PXD000612:15:scan:7033:LMTGDFS[Phosphorylation]LAHAGAK/2	24528	Phosphorylation	1.0	7	0	1	0.0		0.999999998076
670	3	0	1.0	Phosphorylation	A10	mzspec:PXD000612:10:scan:6175:NEY[Phosphorylation]EGEASLLEK/2	0.0	80	Y3(Phospho): 100;Y3(Phospho)	NEYEGEASLLEK	NEY[Phosphorylation]EGEASLLEK	A10	0.0	0.9999999980750001	10.raw	10.6175.6175.2	mzspec:PXD000612:10:scan:6175:NEY[Phosphorylation]EGEASLLEK/2	31717	Phosphorylation	1.0	3	0	1	0.0		0.9999999980750001
671	6	0	1.0	Phosphorylation	A12	mzspec:PXD000612:12:scan:4647:AVLSHS[Phosphorylation]PQLSEGK/2	0.0	80	S6(Phospho): 100;S6(Phospho)	AVLSHSPQLSEGK	AVLSHS[Phosphorylation]PQLSEGK	A12	0.0	0.999999998048	12.raw	12.4647.4647.2	mzspec:PXD000612:12:scan:4647:AVLSHS[Phosphorylation]PQLSEGK/2	4917	Phosphorylation	1.0	6	0	1	0.0		0.999999998048
672	5	0	1.0	Phosphorylation	A11	mzspec:PXD000612:11:scan:8636:LLSES[Phosphorylation]YEEFPTLK/2	0.0	80	S5(Phospho): 100;S5(Phospho)	LLSESYEEFPTLK	LLSES[Phosphorylation]YEEFPTLK	A11	0.0	0.999999998044	11.raw	11.8636.8636.2	mzspec:PXD000612:11:scan:8636:LLSES[Phosphorylation]YEEFPTLK/2	19457	Phosphorylation	1.0	5	0	0	0.0		0.999999998044
673	7	0	1.0	Phosphorylation	B3	mzspec:PXD000612:15:scan:3332:LMTGDAY[Phosphorylation]HAHAGAK/3	0.0	80	Y7(Phospho): 100;Y7(Phospho)	LMTGDAYHAHAGAK	LMTGDAY[Phosphorylation]HAHAGAK	B3	0.0	0.9999999980299998	15.raw	15.3332.3332.3	mzspec:PXD000612:15:scan:3332:LMTGDAY[Phosphorylation]HAHAGAK/3	24075	Phosphorylation	1.0	7	0	1	0.0		0.9999999980299998
674	9	0	1.0	Phosphorylation	B6	mzspec:PXD000612:18:scan:3452:DGQDAIAES[Phosphorylation]QEKESK/2	0.0	80	S9(Phospho): 100;S9(Phospho)	DGQDAIAESQEKESK	DGQDAIAES[Phosphorylation]QEKESK	B6	0.0	0.9999999980299998	18.raw	18.3452.3452.2	mzspec:PXD000612:18:scan:3452:DGQDAIAES[Phosphorylation]QEKESK/2	11237	Phosphorylation	1.0	9	0	1	0.0		0.9999999980299998
675	9	0	1.0	Phosphorylation	B4	mzspec:PXD000612:16:scan:3894:ISQDADLKY[Phosphorylation]DTKPK/2	0.0	80	Y9(Phospho): 100;Y9(Phospho)	ISQDADLKYDTKPK	ISQDADLKY[Phosphorylation]DTKPK	B4	0.0	0.9999999980200001	16.raw	16.3894.3894.2	mzspec:PXD000612:16:scan:3894:ISQDADLKY[Phosphorylation]DTKPK/2	17235	Phosphorylation	1.0	9	0	1	0.0		0.9999999980200001
676	6	0	1.0	Phosphorylation	A12	mzspec:PXD000612:12:scan:9042:AVLSWY[Phosphorylation]DQLSEGK/2	0.0	80	Y6(Phospho): 100;Y6(Phospho)	AVLSWYDQLSEGK	AVLSWY[Phosphorylation]DQLSEGK	A12	0.0	0.999999998009	12.raw	12.9042.9042.2	mzspec:PXD000612:12:scan:9042:AVLSWY[Phosphorylation]DQLSEGK/2	10006	Phosphorylation	1.0	6	0	1	0.0		0.999999998009
677	7	0	1.0	Phosphorylation	B3	mzspec:PXD000612:15:scan:3106:LMTGDAS[Phosphorylation]DAHAGAK/2	0.0	80	S7(Phospho): 100;M2(Oxidation); S7(Phospho)	LMTGDASDAHAGAK	LMTGDAS[Phosphorylation]DAHAGAK	B3	0.0	0.999999998006	15.raw	15.3106.3106.2	mzspec:PXD000612:15:scan:3106:LMTGDAS[Phosphorylation]DAHAGAK/2	23975	Phosphorylation	1.0	7	0	0	0.0		0.999999998006
678	7	0	1.0	Phosphorylation	B3	mzspec:PXD000612:15:scan:3391:LMTGDHY[Phosphorylation]PAHAGAK/2	0.0	80	Y7(Phospho): 100;Y7(Phospho)	LMTGDHYPAHAGAK	LMTGDHY[Phosphorylation]PAHAGAK	B3	0.0	0.999999998002	15.raw	15.3391.3391.2	mzspec:PXD000612:15:scan:3391:LMTGDHY[Phosphorylation]PAHAGAK/2	24958	Phosphorylation	1.0	7	0	1	0.0		0.999999998002
679	6	0	1.0	Phosphorylation	A12	mzspec:PXD000612:12:scan:12933:AVLSWY[Phosphorylation]LQLSEGK/2	0.0	80	Y6(Phospho): 100;Y6(Phospho)	AVLSWYLQLSEGK	AVLSWY[Phosphorylation]LQLSEGK	A12	0.0	0.999999998001	12.raw	12.12933.12933.2	mzspec:PXD000612:12:scan:12933:AVLSWY[Phosphorylation]LQLSEGK/2	10263	Phosphorylation	1.0	6	0	1	0.0		0.999999998001
680	6	0	1.0	Phosphorylation	A12	mzspec:PXD000612:12:scan:12933:AVLSWY[Phosphorylation]IQLSEGK/2	0.0	80	Y6(Phospho): 100;Y6(Phospho)	AVLSWYIQLSEGK	AVLSWY[Phosphorylation]IQLSEGK	A12	0.0	0.999999998001	12.raw	12.12933.12933.2	mzspec:PXD000612:12:scan:12933:AVLSWY[Phosphorylation]IQLSEGK/2	10138	Phosphorylation	1.0	6	0	1	0.0		0.999999998001
681	3	0	1.0	Phosphorylation	A10	mzspec:PXD000612:10:scan:4641:NQY[Phosphorylation]KGEASLLEK/2	0.0	80	Y3(Phospho): 100;N1(Deamidated); Y3(Phospho)	NQYKGEASLLEK	NQY[Phosphorylation]KGEASLLEK	A10	0.0	0.9999999979709999	10.raw	10.4641.4641.2	mzspec:PXD000612:10:scan:4641:NQY[Phosphorylation]KGEASLLEK/2	37335	Phosphorylation	1.0	3	0	1	0.0		0.9999999979709999
682	5	0	1.0	Phosphorylation	A11	mzspec:PXD000612:11:scan:9199:LLSQT[Phosphorylation]FEEFPTLK/2	0.0	80	T5(Phospho): 100;T5(Phospho)	LLSQTFEEFPTLK	LLSQT[Phosphorylation]FEEFPTLK	A11	0.0	0.9999999979690001	11.raw	11.9199.9199.2	mzspec:PXD000612:11:scan:9199:LLSQT[Phosphorylation]FEEFPTLK/2	22490	Phosphorylation	1.0	5	0	1	0.0		0.9999999979690001
683	6	0	1.0	Phosphorylation	A12	mzspec:PXD000612:12:scan:8519:AVLSEY[Phosphorylation]WQLSEGK/2	0.0	80	Y6(Phospho): 100;Y6(Phospho)	AVLSEYWQLSEGK	AVLSEY[Phosphorylation]WQLSEGK	A12	0.0	0.999999997968	12.raw	12.8519.8519.2	mzspec:PXD000612:12:scan:8519:AVLSEY[Phosphorylation]WQLSEGK/2	4425	Phosphorylation	1.0	6	0	1	0.0		0.999999997968
684	3	0	1.0	Phosphorylation	B1	mzspec:PXD000612:13:scan:4465:NHY[Phosphorylation]LAPPQPAPGK/2	0.0	80	Y3(Phospho): 100;Y3(Phospho)	NHYLAPPQPAPGK	NHY[Phosphorylation]LAPPQPAPGK	B1	0.0	0.999999997949	13.raw	13.4465.4465.2	mzspec:PXD000612:13:scan:4465:NHY[Phosphorylation]LAPPQPAPGK/2	33026	Phosphorylation	1.0	3	0	0	0.0		0.999999997949
685	3	0	1.0	Phosphorylation	B1	mzspec:PXD000612:13:scan:4465:NHY[Phosphorylation]IAPPQPAPGK/2	0.0	80	Y3(Phospho): 100;Y3(Phospho)	NHYIAPPQPAPGK	NHY[Phosphorylation]IAPPQPAPGK	B1	0.0	0.999999997949	13.raw	13.4465.4465.2	mzspec:PXD000612:13:scan:4465:NHY[Phosphorylation]IAPPQPAPGK/2	32951	Phosphorylation	1.0	3	0	0	0.0		0.999999997949
686	3	0	1.0	Phosphorylation	A10	mzspec:PXD000612:10:scan:6310:NES[Phosphorylation]VGEASLLEK/2	0.0	80	S3(Phospho): 100;S3(Phospho)	NESVGEASLLEK	NES[Phosphorylation]VGEASLLEK	A10	0.0	0.999999997935	10.raw	10.6310.6310.2	mzspec:PXD000612:10:scan:6310:NES[Phosphorylation]VGEASLLEK/2	31650	Phosphorylation	1.0	3	0	1	0.0		0.999999997935
687	9	0	1.0	Phosphorylation	B6	mzspec:PXD000612:18:scan:8096:DGQDAIALY[Phosphorylation]WEKESK/2	0.0	80	Y9(Phospho): 100;Y9(Phospho)	DGQDAIALYWEKESK	DGQDAIALY[Phosphorylation]WEKESK	B6	0.0	0.9999999979340001	18.raw	18.8096.8096.2	mzspec:PXD000612:18:scan:8096:DGQDAIALY[Phosphorylation]WEKESK/2	13204	Phosphorylation	1.0	9	0	0	0.0		0.9999999979340001
688	9	0	1.0	Phosphorylation	B6	mzspec:PXD000612:18:scan:8096:DGQDAIAIY[Phosphorylation]WEKESK/2	0.0	80	Y9(Phospho): 100;Y9(Phospho)	DGQDAIAIYWEKESK	DGQDAIAIY[Phosphorylation]WEKESK	B6	0.0	0.9999999979340001	18.raw	18.8096.8096.2	mzspec:PXD000612:18:scan:8096:DGQDAIAIY[Phosphorylation]WEKESK/2	12446	Phosphorylation	1.0	9	0	0	0.0		0.9999999979340001
689	7	0	1.0	Phosphorylation	B3	mzspec:PXD000612:15:scan:4342:LMTGDNS[Phosphorylation]YAHAGAK/2	0.0	80	S7(Phospho): 100;S7(Phospho)	LMTGDNSYAHAGAK	LMTGDNS[Phosphorylation]YAHAGAK	B3	0.0	0.9999999979109999	15.raw	15.4342.4342.2	mzspec:PXD000612:15:scan:4342:LMTGDNS[Phosphorylation]YAHAGAK/2	26971	Phosphorylation	1.0	7	0	1	0.0		0.9999999979109999
690	13	0	1.0	Phosphorylation	B2	mzspec:PXD000612:14:scan:7058:ATPGNLGSSVLLY[Phosphorylation]K/2	0.0	80	Y13(Phospho): 100;Y13(Phospho)	ATPGNLGSSVLLYK	ATPGNLGSSVLLY[Phosphorylation]K	B2	0.0	0.999999997907	14.raw	14.7058.7058.2	mzspec:PXD000612:14:scan:7058:ATPGNLGSSVLLY[Phosphorylation]K/2	3157	Phosphorylation	1.0	13	0	1	0.0		0.999999997907
691	13	0	1.0	Phosphorylation	B2	mzspec:PXD000612:14:scan:7058:ATPGNLGSSVLIY[Phosphorylation]K/2	0.0	80	Y13(Phospho): 100;Y13(Phospho)	ATPGNLGSSVLIYK	ATPGNLGSSVLIY[Phosphorylation]K	B2	0.0	0.999999997907	14.raw	14.7058.7058.2	mzspec:PXD000612:14:scan:7058:ATPGNLGSSVLIY[Phosphorylation]K/2	3045	Phosphorylation	1.0	13	0	1	0.0		0.999999997907
692	9	0	1.0	Phosphorylation	B6	mzspec:PXD000612:18:scan:7435:DGQDAIAQY[Phosphorylation]IEKESK/2	0.0	80	Y9(Phospho): 100;Y9(Phospho)	DGQDAIAQYIEKESK	DGQDAIAQY[Phosphorylation]IEKESK	B6	0.0	0.9999999978949999	18.raw	18.7435.7435.2	mzspec:PXD000612:18:scan:7435:DGQDAIAQY[Phosphorylation]IEKESK/2	14063	Phosphorylation	1.0	9	0	0	0.0		0.9999999978949999
693	9	0	1.0	Phosphorylation	B6	mzspec:PXD000612:18:scan:7435:DGQDAIAQY[Phosphorylation]LEKESK/2	0.0	80	Y9(Phospho): 100;Y9(Phospho)	DGQDAIAQYLEKESK	DGQDAIAQY[Phosphorylation]LEKESK	B6	0.0	0.9999999978949999	18.raw	18.7435.7435.2	mzspec:PXD000612:18:scan:7435:DGQDAIAQY[Phosphorylation]LEKESK/2	14086	Phosphorylation	1.0	9	0	0	0.0		0.9999999978949999
694	9	0	1.0	Phosphorylation	B6	mzspec:PXD000612:18:scan:8319:DGQDAIAFY[Phosphorylation]WEKESK/2	0.0	80	Y9(Phospho): 100;Y9(Phospho)	DGQDAIAFYWEKESK	DGQDAIAFY[Phosphorylation]WEKESK	B6	0.0	0.9999999978919999	18.raw	18.8319.8319.2	mzspec:PXD000612:18:scan:8319:DGQDAIAFY[Phosphorylation]WEKESK/2	11656	Phosphorylation	1.0	9	0	1	0.0		0.9999999978919999
695	9	0	1.0	Phosphorylation	B6	mzspec:PXD000612:18:scan:7454:DGQDAIADY[Phosphorylation]WEKESK/3	0.0	80	Y9(Phospho): 100;Y9(Phospho)	DGQDAIADYWEKESK	DGQDAIADY[Phosphorylation]WEKESK	B6	0.0	0.9999999978849999	18.raw	18.7454.7454.3	mzspec:PXD000612:18:scan:7454:DGQDAIADY[Phosphorylation]WEKESK/3	11151	Phosphorylation	1.0	9	0	1	0.0		0.9999999978849999
696	3	0	1.0	Phosphorylation	B1	mzspec:PXD000612:13:scan:6624:NEY[Phosphorylation]WAPPQPAPGK/2	0.0	80	Y3(Phospho): 100;Y3(Phospho)	NEYWAPPQPAPGK	NEY[Phosphorylation]WAPPQPAPGK	B1	0.0	0.999999997881	13.raw	13.6624.6624.2	mzspec:PXD000612:13:scan:6624:NEY[Phosphorylation]WAPPQPAPGK/2	31837	Phosphorylation	1.0	3	0	0	0.0		0.999999997881
697	6	0	1.0	Phosphorylation	A12	mzspec:PXD000612:12:scan:5423:AVLSHY[Phosphorylation]PQLSEGK/2	0.0	80	Y6(Phospho): 100;Y6(Phospho)	AVLSHYPQLSEGK	AVLSHY[Phosphorylation]PQLSEGK	A12	0.0	0.999999997879	12.raw	12.5423.5423.2	mzspec:PXD000612:12:scan:5423:AVLSHY[Phosphorylation]PQLSEGK/2	5319	Phosphorylation	1.0	6	0	1	0.0		0.999999997879
698	9	0	1.0	Phosphorylation	B4	mzspec:PXD000612:16:scan:3874:ISQDADLHY[Phosphorylation]DTKPK/3	0.0	80	Y9(Phospho): 100;Y9(Phospho)	ISQDADLHYDTKPK	ISQDADLHY[Phosphorylation]DTKPK	B4	0.0	0.999999997877	16.raw	16.3874.3874.3	mzspec:PXD000612:16:scan:3874:ISQDADLHY[Phosphorylation]DTKPK/3	16554	Phosphorylation	1.0	9	0	1	0.0		0.999999997877
699	6	0	1.0	Phosphorylation	A12	mzspec:PXD000612:12:scan:9069:AVLSWY[Phosphorylation]NQLSEGK/2	0.0	80	Y6(Phospho): 100;Y6(Phospho); N7(Deamidated)	AVLSWYNQLSEGK	AVLSWY[Phosphorylation]NQLSEGK	A12	0.0	0.9999999978749999	12.raw	12.9069.9069.2	mzspec:PXD000612:12:scan:9069:AVLSWY[Phosphorylation]NQLSEGK/2	10327	Phosphorylation	1.0	6	0	1	0.0		0.9999999978749999
700	3	0	1.0	Phosphorylation	B1	mzspec:PXD000612:13:scan:3134:NHS[Phosphorylation]EAPPQPAPGK/2	0.0	80	S3(Phospho): 100;S3(Phospho)	NHSEAPPQPAPGK	NHS[Phosphorylation]EAPPQPAPGK	B1	0.0	0.999999997839	13.raw	13.3134.3134.2	mzspec:PXD000612:13:scan:3134:NHS[Phosphorylation]EAPPQPAPGK/2	32407	Phosphorylation	1.0	3	0	1	0.0		0.999999997839
701	7	0	1.0	Phosphorylation	B3	mzspec:PXD000612:15:scan:7280:LMTGDWT[Phosphorylation]LAHAGAK/2	0.0	80	T7(Phospho): 100;T7(Phospho)	LMTGDWTLAHAGAK	LMTGDWT[Phosphorylation]LAHAGAK	B3	0.0	0.9999999978280001	15.raw	15.7280.7280.2	mzspec:PXD000612:15:scan:7280:LMTGDWT[Phosphorylation]LAHAGAK/2	28731	Phosphorylation	1.0	7	0	0	0.0		0.9999999978280001
702	7	0	1.0	Phosphorylation	B3	mzspec:PXD000612:15:scan:7280:LMTGDWT[Phosphorylation]IAHAGAK/2	0.0	80	T7(Phospho): 100;T7(Phospho)	LMTGDWTIAHAGAK	LMTGDWT[Phosphorylation]IAHAGAK	B3	0.0	0.9999999978280001	15.raw	15.7280.7280.2	mzspec:PXD000612:15:scan:7280:LMTGDWT[Phosphorylation]IAHAGAK/2	28719	Phosphorylation	1.0	7	0	0	0.0		0.9999999978280001
703	9	0	1.0	Phosphorylation	B4	mzspec:PXD000612:16:scan:3479:ISQDADLHS[Phosphorylation]ATKPK/2	0.0	80	S9(Phospho): 100;S9(Phospho)	ISQDADLHSATKPK	ISQDADLHS[Phosphorylation]ATKPK	B4	0.0	0.999999997823	16.raw	16.3479.3479.2	mzspec:PXD000612:16:scan:3479:ISQDADLHS[Phosphorylation]ATKPK/2	16288	Phosphorylation	1.0	9	0	1	0.0		0.999999997823
704	7	0	1.0	Phosphorylation	B3	mzspec:PXD000612:15:scan:6667:LMTGDWY[Phosphorylation]WAHAGAK/3	0.0	80	Y7(Phospho): 100;Y7(Phospho)	LMTGDWYWAHAGAK	LMTGDWY[Phosphorylation]WAHAGAK	B3	0.0	0.999999997817	15.raw	15.6667.6667.3	mzspec:PXD000612:15:scan:6667:LMTGDWY[Phosphorylation]WAHAGAK/3	29056	Phosphorylation	1.0	7	0	1	0.0		0.999999997817
705	7	0	1.0	Phosphorylation	B3	mzspec:PXD000612:15:scan:4315:LMTGDNS[Phosphorylation]VAHAGAK/3	0.0	80	S7(Phospho): 100;S7(Phospho)	LMTGDNSVAHAGAK	LMTGDNS[Phosphorylation]VAHAGAK	B3	0.0	0.999999997769	15.raw	15.4315.4315.3	mzspec:PXD000612:15:scan:4315:LMTGDNS[Phosphorylation]VAHAGAK/3	26960	Phosphorylation	1.0	7	0	1	0.0		0.999999997769
706	7	0	1.0	Phosphorylation	B3	mzspec:PXD000612:15:scan:3208:LMTGDHY[Phosphorylation]QAHAGAK/2	0.0	80	Y7(Phospho): 100;Y7(Phospho)	LMTGDHYQAHAGAK	LMTGDHY[Phosphorylation]QAHAGAK	B3	0.0	0.999999997757	15.raw	15.3208.3208.2	mzspec:PXD000612:15:scan:3208:LMTGDHY[Phosphorylation]QAHAGAK/2	24969	Phosphorylation	1.0	7	0	1	0.0		0.999999997757
707	7	0	1.0	Phosphorylation	B3	mzspec:PXD000612:15:scan:6324:LMTGDLY[Phosphorylation]MAHAGAK/2	0.0	80	Y7(Phospho): 100;Y7(Phospho)	LMTGDLYMAHAGAK	LMTGDLY[Phosphorylation]MAHAGAK	B3	0.0	0.999999997757	15.raw	15.6324.6324.2	mzspec:PXD000612:15:scan:6324:LMTGDLY[Phosphorylation]MAHAGAK/2	26494	Phosphorylation	1.0	7	0	0	0.0		0.999999997757
708	7	0	1.0	Phosphorylation	B3	mzspec:PXD000612:15:scan:6324:LMTGDIY[Phosphorylation]MAHAGAK/2	0.0	80	Y7(Phospho): 100;Y7(Phospho)	LMTGDIYMAHAGAK	LMTGDIY[Phosphorylation]MAHAGAK	B3	0.0	0.999999997757	15.raw	15.6324.6324.2	mzspec:PXD000612:15:scan:6324:LMTGDIY[Phosphorylation]MAHAGAK/2	25531	Phosphorylation	1.0	7	0	0	0.0		0.999999997757
709	7	0	1.0	Phosphorylation	B3	mzspec:PXD000612:15:scan:3690:LMTGDAS[Phosphorylation]EAHAGAK/2	0.0	80	S7(Phospho): 100;S7(Phospho)	LMTGDASEAHAGAK	LMTGDAS[Phosphorylation]EAHAGAK	B3	0.0	0.999999997754	15.raw	15.3690.3690.2	mzspec:PXD000612:15:scan:3690:LMTGDAS[Phosphorylation]EAHAGAK/2	23977	Phosphorylation	1.0	7	0	1	0.0		0.999999997754
710	7	0	1.0	Phosphorylation	B3	mzspec:PXD000612:15:scan:4945:LMTGDLY[Phosphorylation]QAHAGAK/2	0.0	80	Y7(Phospho): 100;Y7(Phospho)	LMTGDLYQAHAGAK	LMTGDLY[Phosphorylation]QAHAGAK	B3	0.0	0.999999997736	15.raw	15.4945.4945.2	mzspec:PXD000612:15:scan:4945:LMTGDLY[Phosphorylation]QAHAGAK/2	26541	Phosphorylation	1.0	7	0	0	0.0		0.999999997736
711	7	0	1.0	Phosphorylation	B3	mzspec:PXD000612:15:scan:4945:LMTGDIY[Phosphorylation]QAHAGAK/2	0.0	80	Y7(Phospho): 100;Y7(Phospho)	LMTGDIYQAHAGAK	LMTGDIY[Phosphorylation]QAHAGAK	B3	0.0	0.999999997736	15.raw	15.4945.4945.2	mzspec:PXD000612:15:scan:4945:LMTGDIY[Phosphorylation]QAHAGAK/2	25575	Phosphorylation	1.0	7	0	0	0.0		0.999999997736
712	3	0	1.0	Phosphorylation	B1	mzspec:PXD000612:13:scan:3035:NHY[Phosphorylation]RAPPQPAPGK/3	0.0	80	Y3(Phospho): 100;Y3(Phospho)	NHYRAPPQPAPGK	NHY[Phosphorylation]RAPPQPAPGK	B1	0.0	0.9999999977349999	13.raw	13.3035.3035.3	mzspec:PXD000612:13:scan:3035:NHY[Phosphorylation]RAPPQPAPGK/3	33149	Phosphorylation	1.0	3	0	1	0.0		0.9999999977349999
713	7	0	1.0	Phosphorylation	B3	mzspec:PXD000612:15:scan:5895:LMTGDEY[Phosphorylation]FAHAGAK/2	0.0	80	Y7(Phospho): 100;Y7(Phospho)	LMTGDEYFAHAGAK	LMTGDEY[Phosphorylation]FAHAGAK	B3	0.0	0.999999997727	15.raw	15.5895.5895.2	mzspec:PXD000612:15:scan:5895:LMTGDEY[Phosphorylation]FAHAGAK/2	24399	Phosphorylation	1.0	7	0	1	0.0		0.999999997727
714	7	0	1.0	Phosphorylation	B3	mzspec:PXD000612:15:scan:3951:LMTGDPY[Phosphorylation]QAHAGAK/2	0.0	80	Y7(Phospho): 100;Y7(Phospho)	LMTGDPYQAHAGAK	LMTGDPY[Phosphorylation]QAHAGAK	B3	0.0	0.9999999977159999	15.raw	15.3951.3951.2	mzspec:PXD000612:15:scan:3951:LMTGDPY[Phosphorylation]QAHAGAK/2	27377	Phosphorylation	1.0	7	0	1	0.0		0.9999999977159999
715	7	0	1.0	Phosphorylation	B3	mzspec:PXD000612:15:scan:3847:LMTGDNY[Phosphorylation]PAHAGAK/2	0.0	80	Y7(Phospho): 100;Y7(Phospho)	LMTGDNYPAHAGAK	LMTGDNY[Phosphorylation]PAHAGAK	B3	0.0	0.999999997706	15.raw	15.3847.3847.2	mzspec:PXD000612:15:scan:3847:LMTGDNY[Phosphorylation]PAHAGAK/2	27114	Phosphorylation	1.0	7	0	1	0.0		0.999999997706
716	9	0	1.0	Phosphorylation	B4	mzspec:PXD000612:16:scan:3848:ISQDADLEY[Phosphorylation]KTKPK/2	0.0	80	Y9(Phospho): 100;Y9(Phospho)	ISQDADLEYKTKPK	ISQDADLEY[Phosphorylation]KTKPK	B4	0.0	0.999999997702	16.raw	16.3848.3848.2	mzspec:PXD000612:16:scan:3848:ISQDADLEY[Phosphorylation]KTKPK/2	15968	Phosphorylation	1.0	9	0	1	0.0		0.999999997702
717	9	0	1.0	Phosphorylation	B6	mzspec:PXD000612:18:scan:7516:DGQDAIAWY[Phosphorylation]VEKESK/2	0.0	80	Y9(Phospho): 100;Y9(Phospho)	DGQDAIAWYVEKESK	DGQDAIAWY[Phosphorylation]VEKESK	B6	0.0	0.999999997694	18.raw	18.7516.7516.2	mzspec:PXD000612:18:scan:7516:DGQDAIAWY[Phosphorylation]VEKESK/2	15204	Phosphorylation	1.0	9	0	1	0.0		0.999999997694
718	7	0	1.0	Phosphorylation	B3	mzspec:PXD000612:15:scan:4492:LMTGDHY[Phosphorylation]IAHAGAK/2	0.0	80	Y7(Phospho): 100;Y7(Phospho)	LMTGDHYIAHAGAK	LMTGDHY[Phosphorylation]IAHAGAK	B3	0.0	0.999999997692	15.raw	15.4492.4492.2	mzspec:PXD000612:15:scan:4492:LMTGDHY[Phosphorylation]IAHAGAK/2	24907	Phosphorylation	1.0	7	0	1	0.0		0.999999997692
719	7	0	1.0	Phosphorylation	B3	mzspec:PXD000612:15:scan:4492:LMTGDHY[Phosphorylation]LAHAGAK/2	0.0	80	Y7(Phospho): 100;Y7(Phospho)	LMTGDHYLAHAGAK	LMTGDHY[Phosphorylation]LAHAGAK	B3	0.0	0.999999997692	15.raw	15.4492.4492.2	mzspec:PXD000612:15:scan:4492:LMTGDHY[Phosphorylation]LAHAGAK/2	24941	Phosphorylation	1.0	7	0	1	0.0		0.999999997692
720	7	0	1.0	Phosphorylation	B3	mzspec:PXD000612:15:scan:6444:LMTGDPY[Phosphorylation]WAHAGAK/2	0.0	80	Y7(Phospho): 100;Y7(Phospho)	LMTGDPYWAHAGAK	LMTGDPY[Phosphorylation]WAHAGAK	B3	0.0	0.999999997686	15.raw	15.6444.6444.2	mzspec:PXD000612:15:scan:6444:LMTGDPY[Phosphorylation]WAHAGAK/2	27405	Phosphorylation	1.0	7	0	1	0.0		0.999999997686
721	9	0	1.0	Phosphorylation	B6	mzspec:PXD000612:18:scan:3769:DGQDAIAAS[Phosphorylation]EEKESK/2	0.0	80	S9(Phospho): 100;S9(Phospho)	DGQDAIAASEEKESK	DGQDAIAAS[Phosphorylation]EEKESK	B6	0.0	0.999999997686	18.raw	18.3769.3769.2	mzspec:PXD000612:18:scan:3769:DGQDAIAAS[Phosphorylation]EEKESK/2	10758	Phosphorylation	1.0	9	0	1	0.0		0.999999997686
722	7	0	1.0	Phosphorylation	B3	mzspec:PXD000612:15:scan:6423:LMTGDDY[Phosphorylation]WAHAGAK/2	0.0	80	Y7(Phospho): 100;Y7(Phospho)	LMTGDDYWAHAGAK	LMTGDDY[Phosphorylation]WAHAGAK	B3	0.0	0.9999999976839999	15.raw	15.6423.6423.2	mzspec:PXD000612:15:scan:6423:LMTGDDY[Phosphorylation]WAHAGAK/2	24296	Phosphorylation	1.0	7	0	1	0.0		0.9999999976839999
723	9	0	1.0	Phosphorylation	B4	mzspec:PXD000612:16:scan:3859:ISQDADLHY[Phosphorylation]ETKPK/3	0.0	80	Y9(Phospho): 100;Y9(Phospho)	ISQDADLHYETKPK	ISQDADLHY[Phosphorylation]ETKPK	B4	0.0	0.9999999976839999	16.raw	16.3859.3859.3	mzspec:PXD000612:16:scan:3859:ISQDADLHY[Phosphorylation]ETKPK/3	16561	Phosphorylation	1.0	9	0	1	0.0		0.9999999976839999
724	6	0	1.0	Phosphorylation	A12	mzspec:PXD000612:12:scan:8921:AVLSNY[Phosphorylation]WQLSEGK/2	0.0	80	Y6(Phospho): 100;N5(Deamidated); Y6(Phospho)	AVLSNYWQLSEGK	AVLSNY[Phosphorylation]WQLSEGK	A12	0.0	0.999999997677	12.raw	12.8921.8921.2	mzspec:PXD000612:12:scan:8921:AVLSNY[Phosphorylation]WQLSEGK/2	8260	Phosphorylation	1.0	6	0	0	0.0		0.999999997677
725	7	0	1.0	Phosphorylation	B3	mzspec:PXD000612:15:scan:4731:LMTGDIS[Phosphorylation]QAHAGAK/2	0.0	80	S7(Phospho): 100;S7(Phospho)	LMTGDISQAHAGAK	LMTGDIS[Phosphorylation]QAHAGAK	B3	0.0	0.9999999976739999	15.raw	15.4731.4731.2	mzspec:PXD000612:15:scan:4731:LMTGDIS[Phosphorylation]QAHAGAK/2	25138	Phosphorylation	1.0	7	0	0	0.0		0.9999999976739999
726	9	0	1.0	Phosphorylation	B6	mzspec:PXD000612:18:scan:6817:DGQDAIAHY[Phosphorylation]LEKESK/2	0.0	80	Y9(Phospho): 100;Y9(Phospho)	DGQDAIAHYLEKESK	DGQDAIAHY[Phosphorylation]LEKESK	B6	0.0	0.999999997672	18.raw	18.6817.6817.2	mzspec:PXD000612:18:scan:6817:DGQDAIAHY[Phosphorylation]LEKESK/2	11931	Phosphorylation	1.0	9	0	0	0.0		0.999999997672
727	9	0	1.0	Phosphorylation	B6	mzspec:PXD000612:18:scan:6817:DGQDAIAHY[Phosphorylation]IEKESK/2	0.0	80	Y9(Phospho): 100;Y9(Phospho)	DGQDAIAHYIEKESK	DGQDAIAHY[Phosphorylation]IEKESK	B6	0.0	0.999999997672	18.raw	18.6817.6817.2	mzspec:PXD000612:18:scan:6817:DGQDAIAHY[Phosphorylation]IEKESK/2	11913	Phosphorylation	1.0	9	0	0	0.0		0.999999997672
728	6	0	1.0	Phosphorylation	A12	mzspec:PXD000612:12:scan:4837:AVLSHY[Phosphorylation]QQLSEGK/2	0.0	80	Y6(Phospho): 100;Y6(Phospho)	AVLSHYQQLSEGK	AVLSHY[Phosphorylation]QQLSEGK	A12	0.0	0.9999999976549999	12.raw	12.4837.4837.2	mzspec:PXD000612:12:scan:4837:AVLSHY[Phosphorylation]QQLSEGK/2	5326	Phosphorylation	1.0	6	0	1	0.0		0.9999999976549999
729	7	0	1.0	Phosphorylation	B3	mzspec:PXD000612:15:scan:7117:LMTGDFT[Phosphorylation]LAHAGAK/3	0.0	80	T7(Phospho): 100;T7(Phospho)	LMTGDFTLAHAGAK	LMTGDFT[Phosphorylation]LAHAGAK	B3	0.0	0.999999997642	15.raw	15.7117.7117.3	mzspec:PXD000612:15:scan:7117:LMTGDFT[Phosphorylation]LAHAGAK/3	24594	Phosphorylation	1.0	7	0	1	0.0		0.999999997642
730	7	0	1.0	Phosphorylation	B3	mzspec:PXD000612:15:scan:7117:LMTGDFT[Phosphorylation]IAHAGAK/3	0.0	80	T7(Phospho): 100;T7(Phospho)	LMTGDFTIAHAGAK	LMTGDFT[Phosphorylation]IAHAGAK	B3	0.0	0.999999997642	15.raw	15.7117.7117.3	mzspec:PXD000612:15:scan:7117:LMTGDFT[Phosphorylation]IAHAGAK/3	24583	Phosphorylation	1.0	7	0	1	0.0		0.999999997642
731	7	0	1.0	Phosphorylation	B3	mzspec:PXD000612:15:scan:3409:LMTGDEY[Phosphorylation]DAHAGAK/2	0.0	80	Y7(Phospho): 100;M2(Oxidation); Y7(Phospho)	LMTGDEYDAHAGAK	LMTGDEY[Phosphorylation]DAHAGAK	B3	0.0	0.999999997641	15.raw	15.3409.3409.2	mzspec:PXD000612:15:scan:3409:LMTGDEY[Phosphorylation]DAHAGAK/2	24387	Phosphorylation	1.0	7	0	1	0.0		0.999999997641
732	6	0	1.0	Phosphorylation	A12	mzspec:PXD000612:12:scan:4435:AVLSHT[Phosphorylation]DQLSEGK/2	0.0	80	T6(Phospho): 100;T6(Phospho)	AVLSHTDQLSEGK	AVLSHT[Phosphorylation]DQLSEGK	A12	0.0	0.999999997637	12.raw	12.4435.4435.2	mzspec:PXD000612:12:scan:4435:AVLSHT[Phosphorylation]DQLSEGK/2	5023	Phosphorylation	1.0	6	0	1	0.0		0.999999997637
733	9	0	1.0	Phosphorylation	B4	mzspec:PXD000612:16:scan:7811:ISQDADLYS[Phosphorylation]WTKPK/3	0.0	80	S9(Phospho): 100;S9(Phospho)	ISQDADLYSWTKPK	ISQDADLYS[Phosphorylation]WTKPK	B4	0.0	0.999999997605	16.raw	16.7811.7811.3	mzspec:PXD000612:16:scan:7811:ISQDADLYS[Phosphorylation]WTKPK/3	18956	Phosphorylation	1.0	9	0	1	0.0		0.999999997605
734	7	0	1.0	Phosphorylation	B3	mzspec:PXD000612:15:scan:4083:LMTGDDY[Phosphorylation]PAHAGAK/2	0.0	80	Y7(Phospho): 100;Y7(Phospho)	LMTGDDYPAHAGAK	LMTGDDY[Phosphorylation]PAHAGAK	B3	0.0	0.999999997602	15.raw	15.4083.4083.2	mzspec:PXD000612:15:scan:4083:LMTGDDY[Phosphorylation]PAHAGAK/2	24268	Phosphorylation	1.0	7	0	1	0.0		0.999999997602
735	3	0	1.0	Phosphorylation	A10	mzspec:PXD000612:10:scan:5987:NPS[Phosphorylation]DGEASLLEK/2	0.0	80	S3(Phospho): 100;S3(Phospho)	NPSDGEASLLEK	NPS[Phosphorylation]DGEASLLEK	A10	0.0	0.999999997593	10.raw	10.5987.5987.2	mzspec:PXD000612:10:scan:5987:NPS[Phosphorylation]DGEASLLEK/2	36599	Phosphorylation	1.0	3	0	1	0.0		0.999999997593
736	7	0	1.0	Phosphorylation	B3	mzspec:PXD000612:15:scan:5443:LMTGDET[Phosphorylation]FAHAGAK/2	0.0	80	T7(Phospho): 100;T7(Phospho)	LMTGDETFAHAGAK	LMTGDET[Phosphorylation]FAHAGAK	B3	0.0	0.999999997593	15.raw	15.5443.5443.2	mzspec:PXD000612:15:scan:5443:LMTGDET[Phosphorylation]FAHAGAK/2	24363	Phosphorylation	1.0	7	0	1	0.0		0.999999997593
737	3	0	1.0	Phosphorylation	B1	mzspec:PXD000612:13:scan:4937:NYY[Phosphorylation]NAPPQPAPGK/2	0.0	80	Y3(Phospho): 100;Y3(Phospho); N4(Deamidated)	NYYNAPPQPAPGK	NYY[Phosphorylation]NAPPQPAPGK	B1	0.0	0.99999999759	13.raw	13.4937.4937.2	mzspec:PXD000612:13:scan:4937:NYY[Phosphorylation]NAPPQPAPGK/2	40358	Phosphorylation	1.0	3	0	1	0.0		0.99999999759
738	9	0	1.0	Phosphorylation	B4	mzspec:PXD000612:16:scan:7721:ISQDADLLY[Phosphorylation]ITKPK/2	0.0	80	Y9(Phospho): 100;Y9(Phospho)	ISQDADLLYITKPK	ISQDADLLY[Phosphorylation]ITKPK	B4	0.0	0.999999997572	16.raw	16.7721.7721.2	mzspec:PXD000612:16:scan:7721:ISQDADLLY[Phosphorylation]ITKPK/2	17620	Phosphorylation	1.0	9	0	0	0.0		0.999999997572
739	9	0	1.0	Phosphorylation	B4	mzspec:PXD000612:16:scan:7721:ISQDADLIY[Phosphorylation]LTKPK/2	0.0	80	Y9(Phospho): 100;Y9(Phospho)	ISQDADLIYLTKPK	ISQDADLIY[Phosphorylation]LTKPK	B4	0.0	0.999999997572	16.raw	16.7721.7721.2	mzspec:PXD000612:16:scan:7721:ISQDADLIY[Phosphorylation]LTKPK/2	16919	Phosphorylation	1.0	9	0	0	0.0		0.999999997572
740	9	0	1.0	Phosphorylation	B4	mzspec:PXD000612:16:scan:7721:ISQDADLIY[Phosphorylation]ITKPK/2	0.0	80	Y9(Phospho): 100;Y9(Phospho)	ISQDADLIYITKPK	ISQDADLIY[Phosphorylation]ITKPK	B4	0.0	0.999999997572	16.raw	16.7721.7721.2	mzspec:PXD000612:16:scan:7721:ISQDADLIY[Phosphorylation]ITKPK/2	16878	Phosphorylation	1.0	9	0	0	0.0		0.999999997572
741	9	0	1.0	Phosphorylation	B4	mzspec:PXD000612:16:scan:7721:ISQDADLLY[Phosphorylation]LTKPK/2	0.0	80	Y9(Phospho): 100;Y9(Phospho)	ISQDADLLYLTKPK	ISQDADLLY[Phosphorylation]LTKPK	B4	0.0	0.999999997572	16.raw	16.7721.7721.2	mzspec:PXD000612:16:scan:7721:ISQDADLLY[Phosphorylation]LTKPK/2	17662	Phosphorylation	1.0	9	0	0	0.0		0.999999997572
742	7	0	1.0	Phosphorylation	B3	mzspec:PXD000612:15:scan:6757:LMTGDWS[Phosphorylation]YAHAGAK/2	0.0	80	S7(Phospho): 100;S7(Phospho)	LMTGDWSYAHAGAK	LMTGDWS[Phosphorylation]YAHAGAK	B3	0.0	0.999999997564	15.raw	15.6757.6757.2	mzspec:PXD000612:15:scan:6757:LMTGDWS[Phosphorylation]YAHAGAK/2	28684	Phosphorylation	1.0	7	0	1	0.0		0.999999997564
743	7	0	1.0	Phosphorylation	B3	mzspec:PXD000612:15:scan:5862:LMTGDIY[Phosphorylation]VAHAGAK/2	0.0	80	Y7(Phospho): 100;Y7(Phospho)	LMTGDIYVAHAGAK	LMTGDIY[Phosphorylation]VAHAGAK	B3	0.0	0.9999999975589999	15.raw	15.5862.5862.2	mzspec:PXD000612:15:scan:5862:LMTGDIY[Phosphorylation]VAHAGAK/2	25622	Phosphorylation	1.0	7	0	1	0.0		0.9999999975589999
744	7	0	1.0	Phosphorylation	B3	mzspec:PXD000612:15:scan:5862:LMTGDLY[Phosphorylation]VAHAGAK/2	0.0	80	Y7(Phospho): 100;Y7(Phospho)	LMTGDLYVAHAGAK	LMTGDLY[Phosphorylation]VAHAGAK	B3	0.0	0.9999999975589999	15.raw	15.5862.5862.2	mzspec:PXD000612:15:scan:5862:LMTGDLY[Phosphorylation]VAHAGAK/2	26587	Phosphorylation	1.0	7	0	1	0.0		0.9999999975589999
745	5	0	1.0	Phosphorylation	A11	mzspec:PXD000612:11:scan:10723:LLSDY[Phosphorylation]FEEFPTLK/2	0.0	80	Y5(Phospho): 100;Y5(Phospho)	LLSDYFEEFPTLK	LLSDY[Phosphorylation]FEEFPTLK	A11	0.0	0.9999999975480001	11.raw	11.10723.10723.2	mzspec:PXD000612:11:scan:10723:LLSDY[Phosphorylation]FEEFPTLK/2	19337	Phosphorylation	1.0	5	0	1	0.0		0.9999999975480001
746	9	0	1.0	Phosphorylation	B4	mzspec:PXD000612:16:scan:3884:ISQDADLQT[Phosphorylation]QTKPK/2	0.0	80	T9(Phospho): 100;T9(Phospho)	ISQDADLQTQTKPK	ISQDADLQT[Phosphorylation]QTKPK	B4	0.0	0.999999997546	16.raw	16.3884.3884.2	mzspec:PXD000612:16:scan:3884:ISQDADLQT[Phosphorylation]QTKPK/2	18094	Phosphorylation	1.0	9	0	1	0.0		0.999999997546
747	7	0	1.0	Phosphorylation	B3	mzspec:PXD000612:15:scan:3877:LMTGDPS[Phosphorylation]QAHAGAK/2	0.0	80	S7(Phospho): 100;S7(Phospho); Q8(Deamidated)	LMTGDPSQAHAGAK	LMTGDPS[Phosphorylation]QAHAGAK	B3	0.0	0.9999999975210001	15.raw	15.3877.3877.2	mzspec:PXD000612:15:scan:3877:LMTGDPS[Phosphorylation]QAHAGAK/2	27214	Phosphorylation	1.0	7	0	1	0.0		0.9999999975210001
748	9	0	1.0	Phosphorylation	B6	mzspec:PXD000612:18:scan:4131:DGQDAIAEY[Phosphorylation]REKESK/2	0.0	80	Y9(Phospho): 100;Y9(Phospho)	DGQDAIAEYREKESK	DGQDAIAEY[Phosphorylation]REKESK	B6	0.0	0.9999999975	18.raw	18.4131.4131.2	mzspec:PXD000612:18:scan:4131:DGQDAIAEY[Phosphorylation]REKESK/2	11436	Phosphorylation	1.0	9	0	1	0.0		0.9999999975
749	9	0	1.0	Phosphorylation	B6	mzspec:PXD000612:18:scan:6343:DGQDAIAYS[Phosphorylation]LEKESK/2	0.0	80	S9(Phospho): 100;S9(Phospho)	DGQDAIAYSLEKESK	DGQDAIAYS[Phosphorylation]LEKESK	B6	0.0	0.999999997484	18.raw	18.6343.6343.2	mzspec:PXD000612:18:scan:6343:DGQDAIAYS[Phosphorylation]LEKESK/2	15274	Phosphorylation	1.0	9	0	0	0.0		0.999999997484
750	9	0	1.0	Phosphorylation	B6	mzspec:PXD000612:18:scan:6343:DGQDAIAYS[Phosphorylation]IEKESK/2	0.0	80	S9(Phospho): 100;S9(Phospho)	DGQDAIAYSIEKESK	DGQDAIAYS[Phosphorylation]IEKESK	B6	0.0	0.999999997484	18.raw	18.6343.6343.2	mzspec:PXD000612:18:scan:6343:DGQDAIAYS[Phosphorylation]IEKESK/2	15261	Phosphorylation	1.0	9	0	0	0.0		0.999999997484
751	7	0	1.0	Phosphorylation	B3	mzspec:PXD000612:15:scan:3076:LMTGDET[Phosphorylation]QAHAGAK/2	0.0	80	T7(Phospho): 100;M2(Oxidation); T7(Phospho)	LMTGDETQAHAGAK	LMTGDET[Phosphorylation]QAHAGAK	B3	0.0	0.999999997476	15.raw	15.3076.3076.2	mzspec:PXD000612:15:scan:3076:LMTGDET[Phosphorylation]QAHAGAK/2	24373	Phosphorylation	1.0	7	0	1	0.0		0.999999997476
752	9	0	1.0	Phosphorylation	B6	mzspec:PXD000612:18:scan:5292:DGQDAIAIS[Phosphorylation]PEKESK/2	0.0	80	S9(Phospho): 100;S9(Phospho)	DGQDAIAISPEKESK	DGQDAIAIS[Phosphorylation]PEKESK	B6	0.0	0.999999997446	18.raw	18.5292.5292.2	mzspec:PXD000612:18:scan:5292:DGQDAIAIS[Phosphorylation]PEKESK/2	12054	Phosphorylation	1.0	9	0	1	0.0		0.999999997446
753	9	0	1.0	Phosphorylation	B6	mzspec:PXD000612:18:scan:5292:DGQDAIALS[Phosphorylation]PEKESK/2	0.0	80	S9(Phospho): 100;S9(Phospho)	DGQDAIALSPEKESK	DGQDAIALS[Phosphorylation]PEKESK	B6	0.0	0.999999997446	18.raw	18.5292.5292.2	mzspec:PXD000612:18:scan:5292:DGQDAIALS[Phosphorylation]PEKESK/2	12820	Phosphorylation	1.0	9	0	1	0.0		0.999999997446
754	9	0	1.0	Phosphorylation	B6	mzspec:PXD000612:18:scan:8127:DGQDAIAWY[Phosphorylation]LEKESK/2	0.0	80	Y9(Phospho): 100;Y9(Phospho)	DGQDAIAWYLEKESK	DGQDAIAWY[Phosphorylation]LEKESK	B6	0.0	0.9999999974320001	18.raw	18.8127.8127.2	mzspec:PXD000612:18:scan:8127:DGQDAIAWY[Phosphorylation]LEKESK/2	15145	Phosphorylation	1.0	9	0	1	0.0		0.9999999974320001
755	9	0	1.0	Phosphorylation	B6	mzspec:PXD000612:18:scan:8127:DGQDAIAWY[Phosphorylation]IEKESK/2	0.0	80	Y9(Phospho): 100;Y9(Phospho)	DGQDAIAWYIEKESK	DGQDAIAWY[Phosphorylation]IEKESK	B6	0.0	0.9999999974320001	18.raw	18.8127.8127.2	mzspec:PXD000612:18:scan:8127:DGQDAIAWY[Phosphorylation]IEKESK/2	15113	Phosphorylation	1.0	9	0	1	0.0		0.9999999974320001
756	13	0	1.0	Phosphorylation	B2	mzspec:PXD000612:14:scan:7985:ATPGNLGSSVLFY[Phosphorylation]K/2	0.0	80	Y13(Phospho): 100;Y13(Phospho)	ATPGNLGSSVLFYK	ATPGNLGSSVLFY[Phosphorylation]K	B2	0.0	0.999999997421	14.raw	14.7985.7985.2	mzspec:PXD000612:14:scan:7985:ATPGNLGSSVLFY[Phosphorylation]K/2	2919	Phosphorylation	1.0	13	0	1	0.0		0.999999997421
757	7	0	1.0	Phosphorylation	B3	mzspec:PXD000612:15:scan:8214:LMTGDFY[Phosphorylation]WAHAGAK/2	0.0	80	Y7(Phospho): 100;Y7(Phospho)	LMTGDFYWAHAGAK	LMTGDFY[Phosphorylation]WAHAGAK	B3	0.0	0.999999997402	15.raw	15.8214.8214.2	mzspec:PXD000612:15:scan:8214:LMTGDFY[Phosphorylation]WAHAGAK/2	24735	Phosphorylation	1.0	7	0	1	0.0		0.999999997402
758	7	0	1.0	Phosphorylation	B3	mzspec:PXD000612:15:scan:5779:LMTGDFY[Phosphorylation]EAHAGAK/2	0.0	80	Y7(Phospho): 100;Y7(Phospho)	LMTGDFYEAHAGAK	LMTGDFY[Phosphorylation]EAHAGAK	B3	0.0	0.9999999973989999	15.raw	15.5779.5779.2	mzspec:PXD000612:15:scan:5779:LMTGDFY[Phosphorylation]EAHAGAK/2	24629	Phosphorylation	1.0	7	0	1	0.0		0.9999999973989999
759	9	0	1.0	Phosphorylation	B6	mzspec:PXD000612:18:scan:7813:DGQDAIALY[Phosphorylation]IEKESK/2	0.0	80	Y9(Phospho): 100;Y9(Phospho)	DGQDAIALYIEKESK	DGQDAIALY[Phosphorylation]IEKESK	B6	0.0	0.999999997384	18.raw	18.7813.7813.2	mzspec:PXD000612:18:scan:7813:DGQDAIALY[Phosphorylation]IEKESK/2	13043	Phosphorylation	1.0	9	0	0	0.0		0.999999997384
760	9	0	1.0	Phosphorylation	B6	mzspec:PXD000612:18:scan:7813:DGQDAIALY[Phosphorylation]LEKESK/2	0.0	80	Y9(Phospho): 100;Y9(Phospho)	DGQDAIALYLEKESK	DGQDAIALY[Phosphorylation]LEKESK	B6	0.0	0.999999997384	18.raw	18.7813.7813.2	mzspec:PXD000612:18:scan:7813:DGQDAIALY[Phosphorylation]LEKESK/2	13114	Phosphorylation	1.0	9	0	0	0.0		0.999999997384
761	9	0	1.0	Phosphorylation	B6	mzspec:PXD000612:18:scan:7813:DGQDAIAIY[Phosphorylation]IEKESK/2	0.0	80	Y9(Phospho): 100;Y9(Phospho)	DGQDAIAIYIEKESK	DGQDAIAIY[Phosphorylation]IEKESK	B6	0.0	0.999999997384	18.raw	18.7813.7813.2	mzspec:PXD000612:18:scan:7813:DGQDAIAIY[Phosphorylation]IEKESK/2	12284	Phosphorylation	1.0	9	0	0	0.0		0.999999997384
762	9	0	1.0	Phosphorylation	B6	mzspec:PXD000612:18:scan:7813:DGQDAIAIY[Phosphorylation]LEKESK/2	0.0	80	Y9(Phospho): 100;Y9(Phospho)	DGQDAIAIYLEKESK	DGQDAIAIY[Phosphorylation]LEKESK	B6	0.0	0.999999997384	18.raw	18.7813.7813.2	mzspec:PXD000612:18:scan:7813:DGQDAIAIY[Phosphorylation]LEKESK/2	12355	Phosphorylation	1.0	9	0	0	0.0		0.999999997384
763	7	0	1.0	Phosphorylation	B3	mzspec:PXD000612:15:scan:6831:LMTGDIY[Phosphorylation]IAHAGAK/2	0.0	80	Y7(Phospho): 100;Y7(Phospho)	LMTGDIYIAHAGAK	LMTGDIY[Phosphorylation]IAHAGAK	B3	0.0	0.999999997382	15.raw	15.6831.6831.2	mzspec:PXD000612:15:scan:6831:LMTGDIY[Phosphorylation]IAHAGAK/2	25430	Phosphorylation	1.0	7	0	0	0.0		0.999999997382
764	7	0	1.0	Phosphorylation	B3	mzspec:PXD000612:15:scan:6831:LMTGDLY[Phosphorylation]LAHAGAK/2	0.0	80	Y7(Phospho): 100;Y7(Phospho)	LMTGDLYLAHAGAK	LMTGDLY[Phosphorylation]LAHAGAK	B3	0.0	0.999999997382	15.raw	15.6831.6831.2	mzspec:PXD000612:15:scan:6831:LMTGDLY[Phosphorylation]LAHAGAK/2	26465	Phosphorylation	1.0	7	0	0	0.0		0.999999997382
765	7	0	1.0	Phosphorylation	B3	mzspec:PXD000612:15:scan:6831:LMTGDIY[Phosphorylation]LAHAGAK/2	0.0	80	Y7(Phospho): 100;Y7(Phospho)	LMTGDIYLAHAGAK	LMTGDIY[Phosphorylation]LAHAGAK	B3	0.0	0.999999997382	15.raw	15.6831.6831.2	mzspec:PXD000612:15:scan:6831:LMTGDIY[Phosphorylation]LAHAGAK/2	25502	Phosphorylation	1.0	7	0	0	0.0		0.999999997382
766	7	0	1.0	Phosphorylation	B3	mzspec:PXD000612:15:scan:6831:LMTGDLY[Phosphorylation]IAHAGAK/2	0.0	80	Y7(Phospho): 100;Y7(Phospho)	LMTGDLYIAHAGAK	LMTGDLY[Phosphorylation]IAHAGAK	B3	0.0	0.999999997382	15.raw	15.6831.6831.2	mzspec:PXD000612:15:scan:6831:LMTGDLY[Phosphorylation]IAHAGAK/2	26394	Phosphorylation	1.0	7	0	0	0.0		0.999999997382
767	6	0	1.0	Phosphorylation	A12	mzspec:PXD000612:12:scan:5038:AVLSHY[Phosphorylation]QQLSEGK/2	0.0	80	Y6(Phospho): 100;Y6(Phospho)	AVLSHYQQLSEGK	AVLSHY[Phosphorylation]QQLSEGK	A12	0.0	0.999999997377	12.raw	12.5038.5038.2	mzspec:PXD000612:12:scan:5038:AVLSHY[Phosphorylation]QQLSEGK/2	5325	Phosphorylation	1.0	6	0	1	0.0		0.999999997377
768	3	0	1.0	Phosphorylation	A10	mzspec:PXD000612:10:scan:5247:NYY[Phosphorylation]HGEASLLEK/2	0.0	80	Y3(Phospho): 100;Y3(Phospho)	NYYHGEASLLEK	NYY[Phosphorylation]HGEASLLEK	A10	0.0	0.999999997376	10.raw	10.5247.5247.2	mzspec:PXD000612:10:scan:5247:NYY[Phosphorylation]HGEASLLEK/2	40289	Phosphorylation	1.0	3	0	1	0.0		0.999999997376
769	5	0	1.0	Phosphorylation	A11	mzspec:PXD000612:11:scan:11269:LLSFS[Phosphorylation]LEEFPTLK/2	0.0	80	S5(Phospho): 100;S5(Phospho)	LLSFSLEEFPTLK	LLSFS[Phosphorylation]LEEFPTLK	A11	0.0	0.9999999973710001	11.raw	11.11269.11269.2	mzspec:PXD000612:11:scan:11269:LLSFS[Phosphorylation]LEEFPTLK/2	19675	Phosphorylation	1.0	5	0	0	0.0		0.9999999973710001
770	5	0	1.0	Phosphorylation	A11	mzspec:PXD000612:11:scan:11269:LLSFS[Phosphorylation]IEEFPTLK/2	0.0	80	S5(Phospho): 100;S5(Phospho)	LLSFSIEEFPTLK	LLSFS[Phosphorylation]IEEFPTLK	A11	0.0	0.9999999973710001	11.raw	11.11269.11269.2	mzspec:PXD000612:11:scan:11269:LLSFS[Phosphorylation]IEEFPTLK/2	19660	Phosphorylation	1.0	5	0	0	0.0		0.9999999973710001
771	7	0	1.0	Phosphorylation	B3	mzspec:PXD000612:15:scan:3073:LMTGDDT[Phosphorylation]DAHAGAK/2	0.0	80	T7(Phospho): 100;M2(Oxidation); T7(Phospho)	LMTGDDTDAHAGAK	LMTGDDT[Phosphorylation]DAHAGAK	B3	0.0	0.999999997365	15.raw	15.3073.3073.2	mzspec:PXD000612:15:scan:3073:LMTGDDT[Phosphorylation]DAHAGAK/2	24200	Phosphorylation	1.0	7	0	1	0.0		0.999999997365
772	9	0	1.0	Phosphorylation	B6	mzspec:PXD000612:18:scan:3530:DGQDAIAHY[Phosphorylation]NEKESK/2	0.0	80	Y9(Phospho): 100;Y9(Phospho)	DGQDAIAHYNEKESK	DGQDAIAHY[Phosphorylation]NEKESK	B6	0.0	0.999999997356	18.raw	18.3530.3530.2	mzspec:PXD000612:18:scan:3530:DGQDAIAHY[Phosphorylation]NEKESK/2	11941	Phosphorylation	1.0	9	0	1	0.0		0.999999997356
773	7	0	1.0	Phosphorylation	B3	mzspec:PXD000612:15:scan:4984:LMTGDNY[Phosphorylation]MAHAGAK/2	0.0	80	Y7(Phospho): 100;N6(Deamidated); Y7(Phospho)	LMTGDNYMAHAGAK	LMTGDNY[Phosphorylation]MAHAGAK	B3	0.0	0.999999997332	15.raw	15.4984.4984.2	mzspec:PXD000612:15:scan:4984:LMTGDNY[Phosphorylation]MAHAGAK/2	27095	Phosphorylation	1.0	7	0	1	0.0		0.999999997332
774	7	0	1.0	Phosphorylation	B3	mzspec:PXD000612:15:scan:3338:LMTGDNY[Phosphorylation]RAHAGAK/2	0.0	80	Y7(Phospho): 100;Y7(Phospho)	LMTGDNYRAHAGAK	LMTGDNY[Phosphorylation]RAHAGAK	B3	0.0	0.9999999973	15.raw	15.3338.3338.2	mzspec:PXD000612:15:scan:3338:LMTGDNY[Phosphorylation]RAHAGAK/2	27132	Phosphorylation	1.0	7	0	1	0.0		0.9999999973
775	9	0	1.0	Phosphorylation	B6	mzspec:PXD000612:18:scan:4927:DGQDAIAIT[Phosphorylation]EEKESK/2	0.0	80	T9(Phospho): 100;T9(Phospho)	DGQDAIAITEEKESK	DGQDAIAIT[Phosphorylation]EEKESK	B6	0.0	0.999999997298	18.raw	18.4927.4927.2	mzspec:PXD000612:18:scan:4927:DGQDAIAIT[Phosphorylation]EEKESK/2	12105	Phosphorylation	1.0	9	0	1	0.0		0.999999997298
776	7	0	1.0	Phosphorylation	B3	mzspec:PXD000612:15:scan:6878:LMTGDIY[Phosphorylation]WAHAGAK/2	0.0	80	Y7(Phospho): 100;M2(Oxidation); Y7(Phospho)	LMTGDIYWAHAGAK	LMTGDIY[Phosphorylation]WAHAGAK	B3	0.0	0.9999999972920001	15.raw	15.6878.6878.2	mzspec:PXD000612:15:scan:6878:LMTGDIY[Phosphorylation]WAHAGAK/2	25675	Phosphorylation	1.0	7	0	0	0.0		0.9999999972920001
777	7	0	1.0	Phosphorylation	B3	mzspec:PXD000612:15:scan:6878:LMTGDLY[Phosphorylation]WAHAGAK/2	0.0	80	Y7(Phospho): 100;M2(Oxidation); Y7(Phospho)	LMTGDLYWAHAGAK	LMTGDLY[Phosphorylation]WAHAGAK	B3	0.0	0.9999999972920001	15.raw	15.6878.6878.2	mzspec:PXD000612:15:scan:6878:LMTGDLY[Phosphorylation]WAHAGAK/2	26640	Phosphorylation	1.0	7	0	0	0.0		0.9999999972920001
778	7	0	1.0	Phosphorylation	B3	mzspec:PXD000612:15:scan:6004:LMTGDDY[Phosphorylation]FAHAGAK/2	0.0	80	Y7(Phospho): 100;Y7(Phospho)	LMTGDDYFAHAGAK	LMTGDDY[Phosphorylation]FAHAGAK	B3	0.0	0.9999999972799999	15.raw	15.6004.6004.2	mzspec:PXD000612:15:scan:6004:LMTGDDY[Phosphorylation]FAHAGAK/2	24233	Phosphorylation	1.0	7	0	1	0.0		0.9999999972799999
779	9	0	1.0	Phosphorylation	B4	mzspec:PXD000612:16:scan:8486:ISQDADLIY[Phosphorylation]FTKPK/3	0.0	80	Y9(Phospho): 100;Y9(Phospho)	ISQDADLIYFTKPK	ISQDADLIY[Phosphorylation]FTKPK	B4	0.0	0.999999997277	16.raw	16.8486.8486.3	mzspec:PXD000612:16:scan:8486:ISQDADLIY[Phosphorylation]FTKPK/3	16841	Phosphorylation	1.0	9	0	0	0.0		0.999999997277
780	9	0	1.0	Phosphorylation	B4	mzspec:PXD000612:16:scan:8486:ISQDADLLY[Phosphorylation]FTKPK/3	0.0	80	Y9(Phospho): 100;Y9(Phospho)	ISQDADLLYFTKPK	ISQDADLLY[Phosphorylation]FTKPK	B4	0.0	0.999999997277	16.raw	16.8486.8486.3	mzspec:PXD000612:16:scan:8486:ISQDADLLY[Phosphorylation]FTKPK/3	17583	Phosphorylation	1.0	9	0	0	0.0		0.999999997277
781	7	0	1.0	Phosphorylation	B3	mzspec:PXD000612:15:scan:3966:LMTGDQY[Phosphorylation]DAHAGAK/2	0.0	80	Y7(Phospho): 100;Q6(Deamidated); Y7(Phospho)	LMTGDQYDAHAGAK	LMTGDQY[Phosphorylation]DAHAGAK	B3	0.0	0.999999997235	15.raw	15.3966.3966.2	mzspec:PXD000612:15:scan:3966:LMTGDQY[Phosphorylation]DAHAGAK/2	27579	Phosphorylation	1.0	7	0	1	0.0		0.999999997235
782	9	0	1.0	Phosphorylation	B6	mzspec:PXD000612:18:scan:7604:DGQDAIADY[Phosphorylation]FEKESK/3	0.0	80	Y9(Phospho): 100;Y9(Phospho)	DGQDAIADYFEKESK	DGQDAIADY[Phosphorylation]FEKESK	B6	0.0	0.9999999972329999	18.raw	18.7604.7604.3	mzspec:PXD000612:18:scan:7604:DGQDAIADY[Phosphorylation]FEKESK/3	11084	Phosphorylation	1.0	9	0	1	0.0		0.9999999972329999
783	7	0	1.0	Phosphorylation	B3	mzspec:PXD000612:15:scan:7003:LMTGDFS[Phosphorylation]IAHAGAK/2	0.0	80	S7(Phospho): 100;S7(Phospho)	LMTGDFSIAHAGAK	LMTGDFS[Phosphorylation]IAHAGAK	B3	0.0	0.999999997226	15.raw	15.7003.7003.2	mzspec:PXD000612:15:scan:7003:LMTGDFS[Phosphorylation]IAHAGAK/2	24513	Phosphorylation	1.0	7	0	1	0.0		0.999999997226
784	7	0	1.0	Phosphorylation	B3	mzspec:PXD000612:15:scan:7003:LMTGDFS[Phosphorylation]LAHAGAK/2	0.0	80	S7(Phospho): 100;S7(Phospho)	LMTGDFSLAHAGAK	LMTGDFS[Phosphorylation]LAHAGAK	B3	0.0	0.999999997226	15.raw	15.7003.7003.2	mzspec:PXD000612:15:scan:7003:LMTGDFS[Phosphorylation]LAHAGAK/2	24525	Phosphorylation	1.0	7	0	1	0.0		0.999999997226
785	7	0	1.0	Phosphorylation	B3	mzspec:PXD000612:15:scan:5080:LMTGDNS[Phosphorylation]FAHAGAK/2	0.0	80	S7(Phospho): 100;S7(Phospho)	LMTGDNSFAHAGAK	LMTGDNS[Phosphorylation]FAHAGAK	B3	0.0	0.9999999971860001	15.raw	15.5080.5080.2	mzspec:PXD000612:15:scan:5080:LMTGDNS[Phosphorylation]FAHAGAK/2	26903	Phosphorylation	1.0	7	0	1	0.0		0.9999999971860001
786	7	0	1.0	Phosphorylation	B3	mzspec:PXD000612:15:scan:6350:LMTGDVT[Phosphorylation]FAHAGAK/2	0.0	80	T7(Phospho): 100;T7(Phospho)	LMTGDVTFAHAGAK	LMTGDVT[Phosphorylation]FAHAGAK	B3	0.0	0.999999997159	15.raw	15.6350.6350.2	mzspec:PXD000612:15:scan:6350:LMTGDVT[Phosphorylation]FAHAGAK/2	28345	Phosphorylation	1.0	7	0	1	0.0		0.999999997159
787	9	0	1.0	Phosphorylation	B6	mzspec:PXD000612:18:scan:3102:DGQDAIAHT[Phosphorylation]PEKESK/2	0.0	80	T9(Phospho): 100;T9(Phospho)	DGQDAIAHTPEKESK	DGQDAIAHT[Phosphorylation]PEKESK	B6	0.0	0.999999997158	18.raw	18.3102.3102.2	mzspec:PXD000612:18:scan:3102:DGQDAIAHT[Phosphorylation]PEKESK/2	11838	Phosphorylation	1.0	9	0	1	0.0		0.999999997158
788	9	0	1.0	Phosphorylation	B6	mzspec:PXD000612:18:scan:6820:DGQDAIAVY[Phosphorylation]VEKESK/2	0.0	80	Y9(Phospho): 100;Y9(Phospho)	DGQDAIAVYVEKESK	DGQDAIAVY[Phosphorylation]VEKESK	B6	0.0	0.9999999970990001	18.raw	18.6820.6820.2	mzspec:PXD000612:18:scan:6820:DGQDAIAVY[Phosphorylation]VEKESK/2	14928	Phosphorylation	1.0	9	0	1	0.0		0.9999999970990001
789	7	0	1.0	Phosphorylation	B3	mzspec:PXD000612:15:scan:4207:LMTGDDT[Phosphorylation]VAHAGAK/2	0.0	80	T7(Phospho): 100;T7(Phospho)	LMTGDDTVAHAGAK	LMTGDDT[Phosphorylation]VAHAGAK	B3	0.0	0.9999999970899999	15.raw	15.4207.4207.2	mzspec:PXD000612:15:scan:4207:LMTGDDT[Phosphorylation]VAHAGAK/2	24216	Phosphorylation	1.0	7	0	1	0.0		0.9999999970899999
790	6	0	1.0	Phosphorylation	A12	mzspec:PXD000612:12:scan:5361:AVLSDY[Phosphorylation]HQLSEGK/2	0.0	80	Y6(Phospho): 100;Y6(Phospho)	AVLSDYHQLSEGK	AVLSDY[Phosphorylation]HQLSEGK	A12	0.0	0.9999999970899999	12.raw	12.5361.5361.2	mzspec:PXD000612:12:scan:5361:AVLSDY[Phosphorylation]HQLSEGK/2	4019	Phosphorylation	1.0	6	0	1	0.0		0.9999999970899999
791	7	0	1.0	Phosphorylation	B3	mzspec:PXD000612:15:scan:5186:LMTGDHY[Phosphorylation]WAHAGAK/2	0.0	80	Y7(Phospho): 100;Y7(Phospho)	LMTGDHYWAHAGAK	LMTGDHY[Phosphorylation]WAHAGAK	B3	0.0	0.9999999970669999	15.raw	15.5186.5186.2	mzspec:PXD000612:15:scan:5186:LMTGDHY[Phosphorylation]WAHAGAK/2	24998	Phosphorylation	1.0	7	0	1	0.0		0.9999999970669999
792	9	0	1.0	Phosphorylation	B6	mzspec:PXD000612:18:scan:3907:DGQDAIAHY[Phosphorylation]QEKESK/2	0.0	80	Y9(Phospho): 100;Y9(Phospho)	DGQDAIAHYQEKESK	DGQDAIAHY[Phosphorylation]QEKESK	B6	0.0	0.999999997044	18.raw	18.3907.3907.2	mzspec:PXD000612:18:scan:3907:DGQDAIAHY[Phosphorylation]QEKESK/2	11958	Phosphorylation	1.0	9	0	1	0.0		0.999999997044
793	7	0	1.0	Phosphorylation	B3	mzspec:PXD000612:15:scan:6499:LMTGDIY[Phosphorylation]IAHAGAK/2	0.0	80	Y7(Phospho): 100;Y7(Phospho)	LMTGDIYIAHAGAK	LMTGDIY[Phosphorylation]IAHAGAK	B3	0.0	0.999999996993	15.raw	15.6499.6499.2	mzspec:PXD000612:15:scan:6499:LMTGDIY[Phosphorylation]IAHAGAK/2	25429	Phosphorylation	1.0	7	0	0	0.0		0.999999996993
794	7	0	1.0	Phosphorylation	B3	mzspec:PXD000612:15:scan:6499:LMTGDIY[Phosphorylation]LAHAGAK/2	0.0	80	Y7(Phospho): 100;Y7(Phospho)	LMTGDIYLAHAGAK	LMTGDIY[Phosphorylation]LAHAGAK	B3	0.0	0.999999996993	15.raw	15.6499.6499.2	mzspec:PXD000612:15:scan:6499:LMTGDIY[Phosphorylation]LAHAGAK/2	25501	Phosphorylation	1.0	7	0	0	0.0		0.999999996993
795	7	0	1.0	Phosphorylation	B3	mzspec:PXD000612:15:scan:6499:LMTGDLY[Phosphorylation]LAHAGAK/2	0.0	80	Y7(Phospho): 100;Y7(Phospho)	LMTGDLYLAHAGAK	LMTGDLY[Phosphorylation]LAHAGAK	B3	0.0	0.999999996993	15.raw	15.6499.6499.2	mzspec:PXD000612:15:scan:6499:LMTGDLY[Phosphorylation]LAHAGAK/2	26464	Phosphorylation	1.0	7	0	0	0.0		0.999999996993
796	7	0	1.0	Phosphorylation	B3	mzspec:PXD000612:15:scan:6499:LMTGDLY[Phosphorylation]IAHAGAK/2	0.0	80	Y7(Phospho): 100;Y7(Phospho)	LMTGDLYIAHAGAK	LMTGDLY[Phosphorylation]IAHAGAK	B3	0.0	0.999999996993	15.raw	15.6499.6499.2	mzspec:PXD000612:15:scan:6499:LMTGDLY[Phosphorylation]IAHAGAK/2	26393	Phosphorylation	1.0	7	0	0	0.0		0.999999996993
797	6	0	1.0	Phosphorylation	A12	mzspec:PXD000612:12:scan:5118:AVLSKY[Phosphorylation]DQLSEGK/2	0.0	80	Y6(Phospho): 100;Y6(Phospho)	AVLSKYDQLSEGK	AVLSKY[Phosphorylation]DQLSEGK	A12	0.0	0.99999999692	12.raw	12.5118.5118.2	mzspec:PXD000612:12:scan:5118:AVLSKY[Phosphorylation]DQLSEGK/2	6655	Phosphorylation	1.0	6	0	1	0.0		0.99999999692
798	3	0	1.0	Phosphorylation	B1	mzspec:PXD000612:13:scan:3526:NHY[Phosphorylation]EAPPQPAPGK/2	0.0	80	Y3(Phospho): 100;Y3(Phospho)	NHYEAPPQPAPGK	NHY[Phosphorylation]EAPPQPAPGK	B1	0.0	0.999999996911	13.raw	13.3526.3526.2	mzspec:PXD000612:13:scan:3526:NHY[Phosphorylation]EAPPQPAPGK/2	32845	Phosphorylation	1.0	3	0	1	0.0		0.999999996911
799	7	0	1.0	Phosphorylation	B3	mzspec:PXD000612:15:scan:5622:LMTGDIS[Phosphorylation]VAHAGAK/2	0.0	80	S7(Phospho): 100;S7(Phospho)	LMTGDISVAHAGAK	LMTGDIS[Phosphorylation]VAHAGAK	B3	0.0	0.999999996897	15.raw	15.5622.5622.2	mzspec:PXD000612:15:scan:5622:LMTGDIS[Phosphorylation]VAHAGAK/2	25173	Phosphorylation	1.0	7	0	0	0.0		0.999999996897
800	7	0	1.0	Phosphorylation	B3	mzspec:PXD000612:15:scan:5622:LMTGDLS[Phosphorylation]VAHAGAK/2	0.0	80	S7(Phospho): 100;S7(Phospho)	LMTGDLSVAHAGAK	LMTGDLS[Phosphorylation]VAHAGAK	B3	0.0	0.999999996897	15.raw	15.5622.5622.2	mzspec:PXD000612:15:scan:5622:LMTGDLS[Phosphorylation]VAHAGAK/2	26135	Phosphorylation	1.0	7	0	0	0.0		0.999999996897
801	6	0	1.0	Phosphorylation	A12	mzspec:PXD000612:12:scan:7192:AVLSHY[Phosphorylation]LQLSEGK/2	0.0	80	Y6(Phospho): 100;Y6(Phospho)	AVLSHYLQLSEGK	AVLSHY[Phosphorylation]LQLSEGK	A12	0.0	0.9999999968719999	12.raw	12.7192.7192.2	mzspec:PXD000612:12:scan:7192:AVLSHY[Phosphorylation]LQLSEGK/2	5267	Phosphorylation	1.0	6	0	0	0.0		0.9999999968719999
802	6	0	1.0	Phosphorylation	A12	mzspec:PXD000612:12:scan:7192:AVLSHY[Phosphorylation]IQLSEGK/2	0.0	80	Y6(Phospho): 100;Y6(Phospho)	AVLSHYIQLSEGK	AVLSHY[Phosphorylation]IQLSEGK	A12	0.0	0.9999999968719999	12.raw	12.7192.7192.2	mzspec:PXD000612:12:scan:7192:AVLSHY[Phosphorylation]IQLSEGK/2	5231	Phosphorylation	1.0	6	0	0	0.0		0.9999999968719999
803	7	0	1.0	Phosphorylation	B3	mzspec:PXD000612:15:scan:6303:LMTGDVT[Phosphorylation]IAHAGAK/2	0.0	80	T7(Phospho): 100;T7(Phospho)	LMTGDVTIAHAGAK	LMTGDVT[Phosphorylation]IAHAGAK	B3	0.0	0.9999999968700001	15.raw	15.6303.6303.2	mzspec:PXD000612:15:scan:6303:LMTGDVT[Phosphorylation]IAHAGAK/2	28351	Phosphorylation	1.0	7	0	0	0.0		0.9999999968700001
804	7	0	1.0	Phosphorylation	B3	mzspec:PXD000612:15:scan:4591:LMTGDNS[Phosphorylation]VAHAGAK/2	0.0	80	S7(Phospho): 100;N6(Deamidated); S7(Phospho)	LMTGDNSVAHAGAK	LMTGDNS[Phosphorylation]VAHAGAK	B3	0.0	0.9999999968629999	15.raw	15.4591.4591.2	mzspec:PXD000612:15:scan:4591:LMTGDNS[Phosphorylation]VAHAGAK/2	26959	Phosphorylation	1.0	7	0	0	0.0		0.9999999968629999
805	9	0	1.0	Phosphorylation	B6	mzspec:PXD000612:18:scan:7753:DGQDAIALY[Phosphorylation]LEKESK/2	0.0	80	Y9(Phospho): 100;Y9(Phospho)	DGQDAIALYLEKESK	DGQDAIALY[Phosphorylation]LEKESK	B6	0.0	0.9999999968619999	18.raw	18.7753.7753.2	mzspec:PXD000612:18:scan:7753:DGQDAIALY[Phosphorylation]LEKESK/2	13113	Phosphorylation	1.0	9	0	0	0.0		0.9999999968619999
806	9	0	1.0	Phosphorylation	B6	mzspec:PXD000612:18:scan:7753:DGQDAIAIY[Phosphorylation]IEKESK/2	0.0	80	Y9(Phospho): 100;Y9(Phospho)	DGQDAIAIYIEKESK	DGQDAIAIY[Phosphorylation]IEKESK	B6	0.0	0.9999999968619999	18.raw	18.7753.7753.2	mzspec:PXD000612:18:scan:7753:DGQDAIAIY[Phosphorylation]IEKESK/2	12283	Phosphorylation	1.0	9	0	0	0.0		0.9999999968619999
807	9	0	1.0	Phosphorylation	B6	mzspec:PXD000612:18:scan:7753:DGQDAIALY[Phosphorylation]IEKESK/2	0.0	80	Y9(Phospho): 100;Y9(Phospho)	DGQDAIALYIEKESK	DGQDAIALY[Phosphorylation]IEKESK	B6	0.0	0.9999999968619999	18.raw	18.7753.7753.2	mzspec:PXD000612:18:scan:7753:DGQDAIALY[Phosphorylation]IEKESK/2	13042	Phosphorylation	1.0	9	0	0	0.0		0.9999999968619999
808	9	0	1.0	Phosphorylation	B6	mzspec:PXD000612:18:scan:7753:DGQDAIAIY[Phosphorylation]LEKESK/2	0.0	80	Y9(Phospho): 100;Y9(Phospho)	DGQDAIAIYLEKESK	DGQDAIAIY[Phosphorylation]LEKESK	B6	0.0	0.9999999968619999	18.raw	18.7753.7753.2	mzspec:PXD000612:18:scan:7753:DGQDAIAIY[Phosphorylation]LEKESK/2	12354	Phosphorylation	1.0	9	0	0	0.0		0.9999999968619999
809	9	0	1.0	Phosphorylation	B6	mzspec:PXD000612:18:scan:4454:DGQDAIAVT[Phosphorylation]PEKESK/2	0.0	80	T9(Phospho): 100;T9(Phospho)	DGQDAIAVTPEKESK	DGQDAIAVT[Phosphorylation]PEKESK	B6	0.0	0.999999996855	18.raw	18.4454.4454.2	mzspec:PXD000612:18:scan:4454:DGQDAIAVT[Phosphorylation]PEKESK/2	14827	Phosphorylation	1.0	9	0	1	0.0		0.999999996855
810	9	0	1.0	Phosphorylation	B6	mzspec:PXD000612:18:scan:6118:DGQDAIAET[Phosphorylation]WEKESK/2	0.0	80	T9(Phospho): 100;T9(Phospho)	DGQDAIAETWEKESK	DGQDAIAET[Phosphorylation]WEKESK	B6	0.0	0.9999999968350001	18.raw	18.6118.6118.2	mzspec:PXD000612:18:scan:6118:DGQDAIAET[Phosphorylation]WEKESK/2	11325	Phosphorylation	1.0	9	0	1	0.0		0.9999999968350001
811	7	0	1.0	Phosphorylation	B3	mzspec:PXD000612:15:scan:3840:LMTGDNY[Phosphorylation]EAHAGAK/2	0.0	80	Y7(Phospho): 100;Y7(Phospho)	LMTGDNYEAHAGAK	LMTGDNY[Phosphorylation]EAHAGAK	B3	0.0	0.9999999968179999	15.raw	15.3840.3840.2	mzspec:PXD000612:15:scan:3840:LMTGDNY[Phosphorylation]EAHAGAK/2	27031	Phosphorylation	1.0	7	0	1	0.0		0.9999999968179999
812	9	0	1.0	Phosphorylation	B4	mzspec:PXD000612:16:scan:8591:ISQDADLWT[Phosphorylation]FTKPK/3	0.0	80	T9(Phospho): 100;T9(Phospho)	ISQDADLWTFTKPK	ISQDADLWT[Phosphorylation]FTKPK	B4	0.0	0.999999996805	16.raw	16.8591.8591.3	mzspec:PXD000612:16:scan:8591:ISQDADLWT[Phosphorylation]FTKPK/3	18715	Phosphorylation	1.0	9	0	1	0.0		0.999999996805
813	3	0	1.0	Phosphorylation	B1	mzspec:PXD000612:13:scan:3249:NTY[Phosphorylation]HAPPQPAPGK/3	0.0	80	Y3(Phospho): 100;Y3(Phospho)	NTYHAPPQPAPGK	NTY[Phosphorylation]HAPPQPAPGK	B1	0.0	0.99999999679	13.raw	13.3249.3249.3	mzspec:PXD000612:13:scan:3249:NTY[Phosphorylation]HAPPQPAPGK/3	38789	Phosphorylation	1.0	3	0	1	0.0		0.99999999679
814	13	0	1.0	Phosphorylation	B2	mzspec:PXD000612:14:scan:6737:ATPGNLGSSVLLT[Phosphorylation]K/2	0.0	80	T13(Phospho): 100;T13(Phospho)	ATPGNLGSSVLLTK	ATPGNLGSSVLLT[Phosphorylation]K	B2	0.0	0.999999996774	14.raw	14.6737.6737.2	mzspec:PXD000612:14:scan:6737:ATPGNLGSSVLLT[Phosphorylation]K/2	3109	Phosphorylation	1.0	13	0	1	0.0		0.999999996774
815	13	0	1.0	Phosphorylation	B2	mzspec:PXD000612:14:scan:6737:ATPGNLGSSVLIT[Phosphorylation]K/2	0.0	80	T13(Phospho): 100;T13(Phospho)	ATPGNLGSSVLITK	ATPGNLGSSVLIT[Phosphorylation]K	B2	0.0	0.999999996774	14.raw	14.6737.6737.2	mzspec:PXD000612:14:scan:6737:ATPGNLGSSVLIT[Phosphorylation]K/2	2997	Phosphorylation	1.0	13	0	1	0.0		0.999999996774
816	9	0	1.0	Phosphorylation	B6	mzspec:PXD000612:18:scan:3866:DGQDAIAAS[Phosphorylation]PEKESK/2	0.0	80	S9(Phospho): 100;S9(Phospho)	DGQDAIAASPEKESK	DGQDAIAAS[Phosphorylation]PEKESK	B6	0.0	0.999999996769	18.raw	18.3866.3866.2	mzspec:PXD000612:18:scan:3866:DGQDAIAAS[Phosphorylation]PEKESK/2	10784	Phosphorylation	1.0	9	0	1	0.0		0.999999996769
817	9	0	1.0	Phosphorylation	B6	mzspec:PXD000612:18:scan:3152:DGQDAIAKS[Phosphorylation]PEKESK/2	0.0	80	S9(Phospho): 100;S9(Phospho)	DGQDAIAKSPEKESK	DGQDAIAKS[Phosphorylation]PEKESK	B6	0.0	0.9999999967550001	18.raw	18.3152.3152.2	mzspec:PXD000612:18:scan:3152:DGQDAIAKS[Phosphorylation]PEKESK/2	12529	Phosphorylation	1.0	9	0	1	0.0		0.9999999967550001
818	7	0	1.0	Phosphorylation	B3	mzspec:PXD000612:15:scan:8281:LMTGDFY[Phosphorylation]WAHAGAK/2	0.0	80	Y7(Phospho): 100;Y7(Phospho)	LMTGDFYWAHAGAK	LMTGDFY[Phosphorylation]WAHAGAK	B3	0.0	0.9999999967350001	15.raw	15.8281.8281.2	mzspec:PXD000612:15:scan:8281:LMTGDFY[Phosphorylation]WAHAGAK/2	24734	Phosphorylation	1.0	7	0	1	0.0		0.9999999967350001
819	7	0	1.0	Phosphorylation	B3	mzspec:PXD000612:15:scan:3270:LMTGDKY[Phosphorylation]DAHAGAK/3	0.0	80	Y7(Phospho): 100;Y7(Phospho)	LMTGDKYDAHAGAK	LMTGDKY[Phosphorylation]DAHAGAK	B3	0.0	0.9999999967309999	15.raw	15.3270.3270.3	mzspec:PXD000612:15:scan:3270:LMTGDKY[Phosphorylation]DAHAGAK/3	25808	Phosphorylation	1.0	7	0	0	0.0		0.9999999967309999
820	7	0	1.0	Phosphorylation	B3	mzspec:PXD000612:15:scan:6932:LMTGDLS[Phosphorylation]FAHAGAK/2	0.0	80	S7(Phospho): 100;S7(Phospho)	LMTGDLSFAHAGAK	LMTGDLS[Phosphorylation]FAHAGAK	B3	0.0	0.9999999967100001	15.raw	15.6932.6932.2	mzspec:PXD000612:15:scan:6932:LMTGDLS[Phosphorylation]FAHAGAK/2	25983	Phosphorylation	1.0	7	0	0	0.0		0.9999999967100001
821	7	0	1.0	Phosphorylation	B3	mzspec:PXD000612:15:scan:6932:LMTGDIS[Phosphorylation]FAHAGAK/2	0.0	80	S7(Phospho): 100;S7(Phospho)	LMTGDISFAHAGAK	LMTGDIS[Phosphorylation]FAHAGAK	B3	0.0	0.9999999967100001	15.raw	15.6932.6932.2	mzspec:PXD000612:15:scan:6932:LMTGDIS[Phosphorylation]FAHAGAK/2	25018	Phosphorylation	1.0	7	0	0	0.0		0.9999999967100001
822	5	0	1.0	Phosphorylation	A11	mzspec:PXD000612:11:scan:7177:LLSHS[Phosphorylation]YEEFPTLK/2	0.0	80	S5(Phospho): 100;S5(Phospho)	LLSHSYEEFPTLK	LLSHS[Phosphorylation]YEEFPTLK	A11	0.0	0.999999996707	11.raw	11.7177.7177.2	mzspec:PXD000612:11:scan:7177:LLSHS[Phosphorylation]YEEFPTLK/2	20094	Phosphorylation	1.0	5	0	1	0.0		0.999999996707
823	7	0	1.0	Phosphorylation	B3	mzspec:PXD000612:15:scan:3189:LMTGDNY[Phosphorylation]NAHAGAK/2	0.0	80	Y7(Phospho): 100;M2(Oxidation); N6(Deamidated); Y7(Phospho)	LMTGDNYNAHAGAK	LMTGDNY[Phosphorylation]NAHAGAK	B3	0.0	0.999999996692	15.raw	15.3189.3189.2	mzspec:PXD000612:15:scan:3189:LMTGDNY[Phosphorylation]NAHAGAK/2	27104	Phosphorylation	1.0	7	0	0	0.0		0.999999996692
824	7	0	1.0	Phosphorylation	B3	mzspec:PXD000612:15:scan:5750:LMTGDLS[Phosphorylation]VAHAGAK/3	0.0	80	S7(Phospho): 100;S7(Phospho)	LMTGDLSVAHAGAK	LMTGDLS[Phosphorylation]VAHAGAK	B3	0.0	0.999999996676	15.raw	15.5750.5750.3	mzspec:PXD000612:15:scan:5750:LMTGDLS[Phosphorylation]VAHAGAK/3	26134	Phosphorylation	1.0	7	0	1	0.0		0.999999996676
825	7	0	1.0	Phosphorylation	B3	mzspec:PXD000612:15:scan:5750:LMTGDIS[Phosphorylation]VAHAGAK/3	0.0	80	S7(Phospho): 100;S7(Phospho)	LMTGDISVAHAGAK	LMTGDIS[Phosphorylation]VAHAGAK	B3	0.0	0.999999996676	15.raw	15.5750.5750.3	mzspec:PXD000612:15:scan:5750:LMTGDIS[Phosphorylation]VAHAGAK/3	25172	Phosphorylation	1.0	7	0	1	0.0		0.999999996676
826	13	0	1.0	Phosphorylation	B2	mzspec:PXD000612:14:scan:6004:ATPGNLGSSVLET[Phosphorylation]K/2	0.0	80	T13(Phospho): 100;T13(Phospho)	ATPGNLGSSVLETK	ATPGNLGSSVLET[Phosphorylation]K	B2	0.0	0.9999999966740001	14.raw	14.6004.6004.2	mzspec:PXD000612:14:scan:6004:ATPGNLGSSVLET[Phosphorylation]K/2	2873	Phosphorylation	1.0	13	0	1	0.0		0.9999999966740001
827	3	0	1.0	Phosphorylation	A10	mzspec:PXD000612:10:scan:6042:NAY[Phosphorylation]EGEASLLEK/2	0.0	80	Y3(Phospho): 100;Y3(Phospho)	NAYEGEASLLEK	NAY[Phosphorylation]EGEASLLEK	A10	0.0	0.9999999966700001	10.raw	10.6042.6042.2	mzspec:PXD000612:10:scan:6042:NAY[Phosphorylation]EGEASLLEK/2	31105	Phosphorylation	1.0	3	0	1	0.0		0.9999999966700001
828	9	0	1.0	Phosphorylation	B6	mzspec:PXD000612:18:scan:5145:DGQDAIAAS[Phosphorylation]VEKESK/2	0.0	80	S9(Phospho): 100;S9(Phospho)	DGQDAIAASVEKESK	DGQDAIAAS[Phosphorylation]VEKESK	B6	0.0	0.999999996627	18.raw	18.5145.5145.2	mzspec:PXD000612:18:scan:5145:DGQDAIAAS[Phosphorylation]VEKESK/2	10801	Phosphorylation	1.0	9	0	1	0.0		0.999999996627
829	5	0	1.0	Phosphorylation	A11	mzspec:PXD000612:11:scan:10764:LLSDY[Phosphorylation]WEEFPTLK/2	0.0	80	Y5(Phospho): 100;Y5(Phospho)	LLSDYWEEFPTLK	LLSDY[Phosphorylation]WEEFPTLK	A11	0.0	0.9999999966140001	11.raw	11.10764.10764.2	mzspec:PXD000612:11:scan:10764:LLSDY[Phosphorylation]WEEFPTLK/2	19403	Phosphorylation	1.0	5	0	1	0.0		0.9999999966140001
830	6	0	1.0	Phosphorylation	A12	mzspec:PXD000612:12:scan:12123:AVLSIS[Phosphorylation]VQLSEGK/2	0.0	80	S6(Phospho): 100;S6(Phospho)	AVLSISVQLSEGK	AVLSIS[Phosphorylation]VQLSEGK	A12	0.0	0.9999999966099999	12.raw	12.12123.12123.2	mzspec:PXD000612:12:scan:12123:AVLSIS[Phosphorylation]VQLSEGK/2	5710	Phosphorylation	1.0	6	0	1	0.0		0.9999999966099999
831	6	0	1.0	Phosphorylation	A12	mzspec:PXD000612:12:scan:12123:AVLSLS[Phosphorylation]VQLSEGK/2	0.0	80	S6(Phospho): 100;S6(Phospho)	AVLSLSVQLSEGK	AVLSLS[Phosphorylation]VQLSEGK	A12	0.0	0.9999999966099999	12.raw	12.12123.12123.2	mzspec:PXD000612:12:scan:12123:AVLSLS[Phosphorylation]VQLSEGK/2	7134	Phosphorylation	1.0	6	0	1	0.0		0.9999999966099999
832	7	0	1.0	Phosphorylation	B3	mzspec:PXD000612:15:scan:6307:LMTGDFS[Phosphorylation]VAHAGAK/2	0.0	80	S7(Phospho): 100;S7(Phospho)	LMTGDFSVAHAGAK	LMTGDFS[Phosphorylation]VAHAGAK	B3	0.0	0.9999999965790001	15.raw	15.6307.6307.2	mzspec:PXD000612:15:scan:6307:LMTGDFS[Phosphorylation]VAHAGAK/2	24554	Phosphorylation	1.0	7	0	1	0.0		0.9999999965790001
833	7	0	1.0	Phosphorylation	B3	mzspec:PXD000612:15:scan:7586:LMTGDIY[Phosphorylation]WAHAGAK/3	0.0	80	Y7(Phospho): 100;Y7(Phospho)	LMTGDIYWAHAGAK	LMTGDIY[Phosphorylation]WAHAGAK	B3	0.0	0.9999999965790001	15.raw	15.7586.7586.3	mzspec:PXD000612:15:scan:7586:LMTGDIY[Phosphorylation]WAHAGAK/3	25673	Phosphorylation	1.0	7	0	0	0.0		0.9999999965790001
834	7	0	1.0	Phosphorylation	B3	mzspec:PXD000612:15:scan:7586:LMTGDLY[Phosphorylation]WAHAGAK/3	0.0	80	Y7(Phospho): 100;Y7(Phospho)	LMTGDLYWAHAGAK	LMTGDLY[Phosphorylation]WAHAGAK	B3	0.0	0.9999999965790001	15.raw	15.7586.7586.3	mzspec:PXD000612:15:scan:7586:LMTGDLY[Phosphorylation]WAHAGAK/3	26638	Phosphorylation	1.0	7	0	0	0.0		0.9999999965790001
835	3	0	1.0	Phosphorylation	B1	mzspec:PXD000612:13:scan:3821:NAY[Phosphorylation]SAPPQPAPGK/2	0.0	80	Y3(Phospho): 100;N-Term(Acetyl); N1(Deamidated); Y3(Phospho)	NAYSAPPQPAPGK	NAY[Phosphorylation]SAPPQPAPGK	B1	0.0	0.999999996566	13.raw	13.3821.3821.2	mzspec:PXD000612:13:scan:3821:NAY[Phosphorylation]SAPPQPAPGK/2	31257	Phosphorylation	1.0	3	0	1	0.0		0.999999996566
836	9	0	1.0	Phosphorylation	B6	mzspec:PXD000612:18:scan:2894:DGQDAIAQS[Phosphorylation]HEKESK/2	0.0	80	S9(Phospho): 100;S9(Phospho)	DGQDAIAQSHEKESK	DGQDAIAQS[Phosphorylation]HEKESK	B6	0.0	0.999999996563	18.raw	18.2894.2894.2	mzspec:PXD000612:18:scan:2894:DGQDAIAQS[Phosphorylation]HEKESK/2	13935	Phosphorylation	1.0	9	0	1	0.0		0.999999996563
837	7	0	1.0	Phosphorylation	B3	mzspec:PXD000612:15:scan:6822:LMTGDWY[Phosphorylation]VAHAGAK/2	0.0	80	Y7(Phospho): 100;Y7(Phospho)	LMTGDWYVAHAGAK	LMTGDWY[Phosphorylation]VAHAGAK	B3	0.0	0.999999996523	15.raw	15.6822.6822.2	mzspec:PXD000612:15:scan:6822:LMTGDWY[Phosphorylation]VAHAGAK/2	29010	Phosphorylation	1.0	7	0	1	0.0		0.999999996523
838	6	0	1.0	Phosphorylation	A12	mzspec:PXD000612:12:scan:7982:AVLSES[Phosphorylation]WQLSEGK/2	0.0	80	S6(Phospho): 100;S6(Phospho)	AVLSESWQLSEGK	AVLSES[Phosphorylation]WQLSEGK	A12	0.0	0.99999999652	12.raw	12.7982.7982.2	mzspec:PXD000612:12:scan:7982:AVLSES[Phosphorylation]WQLSEGK/2	4213	Phosphorylation	1.0	6	0	1	0.0		0.99999999652
839	7	0	1.0	Phosphorylation	B3	mzspec:PXD000612:15:scan:7803:LMTGDLY[Phosphorylation]WAHAGAK/2	0.0	80	Y7(Phospho): 100;Y7(Phospho)	LMTGDLYWAHAGAK	LMTGDLY[Phosphorylation]WAHAGAK	B3	0.0	0.9999999965180001	15.raw	15.7803.7803.2	mzspec:PXD000612:15:scan:7803:LMTGDLY[Phosphorylation]WAHAGAK/2	26637	Phosphorylation	1.0	7	0	0	0.0		0.9999999965180001
840	7	0	1.0	Phosphorylation	B3	mzspec:PXD000612:15:scan:7803:LMTGDIY[Phosphorylation]WAHAGAK/2	0.0	80	Y7(Phospho): 100;Y7(Phospho)	LMTGDIYWAHAGAK	LMTGDIY[Phosphorylation]WAHAGAK	B3	0.0	0.9999999965180001	15.raw	15.7803.7803.2	mzspec:PXD000612:15:scan:7803:LMTGDIY[Phosphorylation]WAHAGAK/2	25672	Phosphorylation	1.0	7	0	0	0.0		0.9999999965180001
841	3	0	1.0	Phosphorylation	B1	mzspec:PXD000612:13:scan:4042:NAY[Phosphorylation]DAPPQPAPGK/2	0.0	80	Y3(Phospho): 100;N-Term(Acetyl); N1(Deamidated); Y3(Phospho)	NAYDAPPQPAPGK	NAY[Phosphorylation]DAPPQPAPGK	B1	0.0	0.999999996514	13.raw	13.4042.4042.2	mzspec:PXD000612:13:scan:4042:NAY[Phosphorylation]DAPPQPAPGK/2	31097	Phosphorylation	1.0	3	0	0	0.0		0.999999996514
842	7	0	1.0	Phosphorylation	B3	mzspec:PXD000612:15:scan:5437:LMTGDAS[Phosphorylation]FAHAGAK/2	0.0	80	S7(Phospho): 100;S7(Phospho)	LMTGDASFAHAGAK	LMTGDAS[Phosphorylation]FAHAGAK	B3	0.0	0.999999996507	15.raw	15.5437.5437.2	mzspec:PXD000612:15:scan:5437:LMTGDAS[Phosphorylation]FAHAGAK/2	23979	Phosphorylation	1.0	7	0	1	0.0		0.999999996507
843	13	0	1.0	Phosphorylation	B2	mzspec:PXD000612:14:scan:6677:ATPGNLGSSVLLT[Phosphorylation]K/2	0.0	80	T13(Phospho): 100;T13(Phospho)	ATPGNLGSSVLLTK	ATPGNLGSSVLLT[Phosphorylation]K	B2	0.0	0.999999996505	14.raw	14.6677.6677.2	mzspec:PXD000612:14:scan:6677:ATPGNLGSSVLLT[Phosphorylation]K/2	3108	Phosphorylation	1.0	13	0	1	0.0		0.999999996505
844	13	0	1.0	Phosphorylation	B2	mzspec:PXD000612:14:scan:6677:ATPGNLGSSVLIT[Phosphorylation]K/2	0.0	80	T13(Phospho): 100;T13(Phospho)	ATPGNLGSSVLITK	ATPGNLGSSVLIT[Phosphorylation]K	B2	0.0	0.999999996505	14.raw	14.6677.6677.2	mzspec:PXD000612:14:scan:6677:ATPGNLGSSVLIT[Phosphorylation]K/2	2996	Phosphorylation	1.0	13	0	1	0.0		0.999999996505
845	9	0	1.0	Phosphorylation	B6	mzspec:PXD000612:18:scan:5460:DGQDAIAVS[Phosphorylation]VEKESK/2	0.0	80	S9(Phospho): 100;S9(Phospho)	DGQDAIAVSVEKESK	DGQDAIAVS[Phosphorylation]VEKESK	B6	0.0	0.9999999964380001	18.raw	18.5460.5460.2	mzspec:PXD000612:18:scan:5460:DGQDAIAVS[Phosphorylation]VEKESK/2	14778	Phosphorylation	1.0	9	0	1	0.0		0.9999999964380001
846	6	0	1.0	Phosphorylation	A12	mzspec:PXD000612:12:scan:15094:AVLSLS[Phosphorylation]VQLSEGK/2	0.0	80	S6(Phospho): 100;S6(Phospho)	AVLSLSVQLSEGK	AVLSLS[Phosphorylation]VQLSEGK	A12	0.0	0.999999996435	12.raw	12.15094.15094.2	mzspec:PXD000612:12:scan:15094:AVLSLS[Phosphorylation]VQLSEGK/2	7133	Phosphorylation	1.0	6	0	1	0.0		0.999999996435
847	6	0	1.0	Phosphorylation	A12	mzspec:PXD000612:12:scan:15094:AVLSIS[Phosphorylation]VQLSEGK/2	0.0	80	S6(Phospho): 100;S6(Phospho)	AVLSISVQLSEGK	AVLSIS[Phosphorylation]VQLSEGK	A12	0.0	0.999999996435	12.raw	12.15094.15094.2	mzspec:PXD000612:12:scan:15094:AVLSIS[Phosphorylation]VQLSEGK/2	5709	Phosphorylation	1.0	6	0	1	0.0		0.999999996435
848	5	0	1.0	Phosphorylation	A11	mzspec:PXD000612:11:scan:8566:LLSFY[Phosphorylation]HEEFPTLK/2	0.0	80	Y5(Phospho): 100;Y5(Phospho)	LLSFYHEEFPTLK	LLSFY[Phosphorylation]HEEFPTLK	A11	0.0	0.999999996426	11.raw	11.8566.8566.2	mzspec:PXD000612:11:scan:8566:LLSFY[Phosphorylation]HEEFPTLK/2	19799	Phosphorylation	1.0	5	0	1	0.0		0.999999996426
849	9	0	1.0	Phosphorylation	B6	mzspec:PXD000612:18:scan:3726:DGQDAIAES[Phosphorylation]PEKESK/2	0.0	80	S9(Phospho): 100;S9(Phospho)	DGQDAIAESPEKESK	DGQDAIAES[Phosphorylation]PEKESK	B6	0.0	0.999999996414	18.raw	18.3726.3726.2	mzspec:PXD000612:18:scan:3726:DGQDAIAES[Phosphorylation]PEKESK/2	11229	Phosphorylation	1.0	9	0	1	0.0		0.999999996414
850	7	0	1.0	Phosphorylation	B3	mzspec:PXD000612:15:scan:3601:LMTGDNT[Phosphorylation]EAHAGAK/2	0.0	80	T7(Phospho): 100;N6(Deamidated); T7(Phospho)	LMTGDNTEAHAGAK	LMTGDNT[Phosphorylation]EAHAGAK	B3	0.0	0.999999996414	15.raw	15.3601.3601.2	mzspec:PXD000612:15:scan:3601:LMTGDNT[Phosphorylation]EAHAGAK/2	26986	Phosphorylation	1.0	7	0	1	0.0		0.999999996414
851	3	0	1.0	Phosphorylation	A10	mzspec:PXD000612:10:scan:6190:NHY[Phosphorylation]IGEASLLEK/2	0.0	80	Y3(Phospho): 100;Y3(Phospho)	NHYIGEASLLEK	NHY[Phosphorylation]IGEASLLEK	A10	0.0	0.999999996402	10.raw	10.6190.6190.2	mzspec:PXD000612:10:scan:6190:NHY[Phosphorylation]IGEASLLEK/2	32969	Phosphorylation	1.0	3	0	0	0.0		0.999999996402
852	3	0	1.0	Phosphorylation	A10	mzspec:PXD000612:10:scan:6190:NHY[Phosphorylation]LGEASLLEK/2	0.0	80	Y3(Phospho): 100;Y3(Phospho)	NHYLGEASLLEK	NHY[Phosphorylation]LGEASLLEK	A10	0.0	0.999999996402	10.raw	10.6190.6190.2	mzspec:PXD000612:10:scan:6190:NHY[Phosphorylation]LGEASLLEK/2	33044	Phosphorylation	1.0	3	0	0	0.0		0.999999996402
853	6	0	1.0	Phosphorylation	A12	mzspec:PXD000612:12:scan:5931:AVLSAS[Phosphorylation]PQLSEGK/2	0.0	80	S6(Phospho): 100;S6(Phospho)	AVLSASPQLSEGK	AVLSAS[Phosphorylation]PQLSEGK	A12	0.0	0.999999996399	12.raw	12.5931.5931.2	mzspec:PXD000612:12:scan:5931:AVLSAS[Phosphorylation]PQLSEGK/2	3534	Phosphorylation	1.0	6	0	1	0.0		0.999999996399
854	7	0	1.0	Phosphorylation	B3	mzspec:PXD000612:15:scan:3934:LMTGDIS[Phosphorylation]HAHAGAK/2	0.0	80	S7(Phospho): 100;S7(Phospho)	LMTGDISHAHAGAK	LMTGDIS[Phosphorylation]HAHAGAK	B3	0.0	0.9999999963840001	15.raw	15.3934.3934.2	mzspec:PXD000612:15:scan:3934:LMTGDIS[Phosphorylation]HAHAGAK/2	25034	Phosphorylation	1.0	7	0	1	0.0		0.9999999963840001
855	7	0	1.0	Phosphorylation	B3	mzspec:PXD000612:15:scan:3934:LMTGDLS[Phosphorylation]HAHAGAK/2	0.0	80	S7(Phospho): 100;S7(Phospho)	LMTGDLSHAHAGAK	LMTGDLS[Phosphorylation]HAHAGAK	B3	0.0	0.9999999963840001	15.raw	15.3934.3934.2	mzspec:PXD000612:15:scan:3934:LMTGDLS[Phosphorylation]HAHAGAK/2	25999	Phosphorylation	1.0	7	0	1	0.0		0.9999999963840001
856	3	0	1.0	Phosphorylation	A10	mzspec:PXD000612:10:scan:5639:NQS[Phosphorylation]NGEASLLEK/2	0.0	80	S3(Phospho): 100;Q2(Deamidated); S3(Phospho)	NQSNGEASLLEK	NQS[Phosphorylation]NGEASLLEK	A10	0.0	0.999999996371	10.raw	10.5639.5639.2	mzspec:PXD000612:10:scan:5639:NQS[Phosphorylation]NGEASLLEK/2	37075	Phosphorylation	1.0	3	0	0	0.0		0.999999996371
857	3	0	1.0	Phosphorylation	A10	mzspec:PXD000612:10:scan:5639:NQS[Phosphorylation]NGEASLLEK/2	0.0	80	S3(Phospho): 100;N1(Deamidated); S3(Phospho)	NQSNGEASLLEK	NQS[Phosphorylation]NGEASLLEK	A10	0.0	0.999999996371	10.raw	10.5639.5639.2	mzspec:PXD000612:10:scan:5639:NQS[Phosphorylation]NGEASLLEK/2	37076	Phosphorylation	1.0	3	0	0	0.0		0.999999996371
858	7	0	1.0	Phosphorylation	B3	mzspec:PXD000612:15:scan:3276:LMTGDEY[Phosphorylation]NAHAGAK/3	0.0	80	Y7(Phospho): 100;M2(Oxidation); Y7(Phospho)	LMTGDEYNAHAGAK	LMTGDEY[Phosphorylation]NAHAGAK	B3	0.0	0.9999999963639999	15.raw	15.3276.3276.3	mzspec:PXD000612:15:scan:3276:LMTGDEY[Phosphorylation]NAHAGAK/3	24437	Phosphorylation	1.0	7	0	0	0.0		0.9999999963639999
859	5	0	1.0	Phosphorylation	A11	mzspec:PXD000612:11:scan:6057:LLSHY[Phosphorylation]KEEFPTLK/3	0.0	80	Y5(Phospho): 100;Y5(Phospho)	LLSHYKEEFPTLK	LLSHY[Phosphorylation]KEEFPTLK	A11	0.0	0.9999999963070001	11.raw	11.6057.6057.3	mzspec:PXD000612:11:scan:6057:LLSHY[Phosphorylation]KEEFPTLK/3	20274	Phosphorylation	1.0	5	0	1	0.0		0.9999999963070001
860	7	0	1.0	Phosphorylation	B3	mzspec:PXD000612:15:scan:7292:LMTGDMY[Phosphorylation]WAHAGAK/3	0.0	80	Y7(Phospho): 100;Y7(Phospho)	LMTGDMYWAHAGAK	LMTGDMY[Phosphorylation]WAHAGAK	B3	0.0	0.999999996283	15.raw	15.7292.7292.3	mzspec:PXD000612:15:scan:7292:LMTGDMY[Phosphorylation]WAHAGAK/3	26890	Phosphorylation	1.0	7	0	1	0.0		0.999999996283
861	7	0	1.0	Phosphorylation	B3	mzspec:PXD000612:15:scan:3352:LMTGDDY[Phosphorylation]DAHAGAK/2	0.0	80	Y7(Phospho): 100;M2(Oxidation); Y7(Phospho)	LMTGDDYDAHAGAK	LMTGDDY[Phosphorylation]DAHAGAK	B3	0.0	0.9999999962780001	15.raw	15.3352.3352.2	mzspec:PXD000612:15:scan:3352:LMTGDDY[Phosphorylation]DAHAGAK/2	24221	Phosphorylation	1.0	7	0	1	0.0		0.9999999962780001
862	9	0	1.0	Phosphorylation	B6	mzspec:PXD000612:18:scan:3465:DGQDAIADT[Phosphorylation]MEKESK/2	0.0	80	T9(Phospho): 100;T9(Phospho); M10(Oxidation)	DGQDAIADTMEKESK	DGQDAIADT[Phosphorylation]MEKESK	B6	0.0	0.99999999627	18.raw	18.3465.3465.2	mzspec:PXD000612:18:scan:3465:DGQDAIADT[Phosphorylation]MEKESK/2	11063	Phosphorylation	1.0	9	0	1	0.0		0.99999999627
863	7	0	1.0	Phosphorylation	B3	mzspec:PXD000612:15:scan:8226:LMTGDFY[Phosphorylation]WAHAGAK/3	0.0	80	Y7(Phospho): 100;Y7(Phospho)	LMTGDFYWAHAGAK	LMTGDFY[Phosphorylation]WAHAGAK	B3	0.0	0.999999996221	15.raw	15.8226.8226.3	mzspec:PXD000612:15:scan:8226:LMTGDFY[Phosphorylation]WAHAGAK/3	24733	Phosphorylation	1.0	7	0	1	0.0		0.999999996221
864	3	0	1.0	Phosphorylation	A10	mzspec:PXD000612:10:scan:6430:NWY[Phosphorylation]HGEASLLEK/2	0.0	80	Y3(Phospho): 100;Y3(Phospho)	NWYHGEASLLEK	NWY[Phosphorylation]HGEASLLEK	A10	0.0	0.999999996216	10.raw	10.6430.6430.2	mzspec:PXD000612:10:scan:6430:NWY[Phosphorylation]HGEASLLEK/2	39787	Phosphorylation	1.0	3	0	1	0.0		0.999999996216
865	6	0	1.0	Phosphorylation	A12	mzspec:PXD000612:12:scan:13894:AVLSIS[Phosphorylation]VQLSEGK/2	0.0	80	S6(Phospho): 100;S6(Phospho)	AVLSISVQLSEGK	AVLSIS[Phosphorylation]VQLSEGK	A12	0.0	0.999999996206	12.raw	12.13894.13894.2	mzspec:PXD000612:12:scan:13894:AVLSIS[Phosphorylation]VQLSEGK/2	5708	Phosphorylation	1.0	6	0	1	0.0		0.999999996206
866	6	0	1.0	Phosphorylation	A12	mzspec:PXD000612:12:scan:13894:AVLSLS[Phosphorylation]VQLSEGK/2	0.0	80	S6(Phospho): 100;S6(Phospho)	AVLSLSVQLSEGK	AVLSLS[Phosphorylation]VQLSEGK	A12	0.0	0.999999996206	12.raw	12.13894.13894.2	mzspec:PXD000612:12:scan:13894:AVLSLS[Phosphorylation]VQLSEGK/2	7132	Phosphorylation	1.0	6	0	1	0.0		0.999999996206
867	7	0	1.0	Phosphorylation	B3	mzspec:PXD000612:15:scan:5139:LMTGDLY[Phosphorylation]QAHAGAK/2	0.0	80	Y7(Phospho): 100;Y7(Phospho)	LMTGDLYQAHAGAK	LMTGDLY[Phosphorylation]QAHAGAK	B3	0.0	0.999999996176	15.raw	15.5139.5139.2	mzspec:PXD000612:15:scan:5139:LMTGDLY[Phosphorylation]QAHAGAK/2	26538	Phosphorylation	1.0	7	0	0	0.0		0.999999996176
868	7	0	1.0	Phosphorylation	B3	mzspec:PXD000612:15:scan:5139:LMTGDIY[Phosphorylation]QAHAGAK/2	0.0	80	Y7(Phospho): 100;Y7(Phospho)	LMTGDIYQAHAGAK	LMTGDIY[Phosphorylation]QAHAGAK	B3	0.0	0.999999996176	15.raw	15.5139.5139.2	mzspec:PXD000612:15:scan:5139:LMTGDIY[Phosphorylation]QAHAGAK/2	25572	Phosphorylation	1.0	7	0	0	0.0		0.999999996176
869	7	0	1.0	Phosphorylation	B3	mzspec:PXD000612:15:scan:5739:LMTGDIS[Phosphorylation]VAHAGAK/2	0.0	80	S7(Phospho): 100;S7(Phospho)	LMTGDISVAHAGAK	LMTGDIS[Phosphorylation]VAHAGAK	B3	0.0	0.9999999961689999	15.raw	15.5739.5739.2	mzspec:PXD000612:15:scan:5739:LMTGDIS[Phosphorylation]VAHAGAK/2	25171	Phosphorylation	1.0	7	0	1	0.0		0.9999999961689999
870	7	0	1.0	Phosphorylation	B3	mzspec:PXD000612:15:scan:5739:LMTGDLS[Phosphorylation]VAHAGAK/2	0.0	80	S7(Phospho): 100;S7(Phospho)	LMTGDLSVAHAGAK	LMTGDLS[Phosphorylation]VAHAGAK	B3	0.0	0.9999999961689999	15.raw	15.5739.5739.2	mzspec:PXD000612:15:scan:5739:LMTGDLS[Phosphorylation]VAHAGAK/2	26133	Phosphorylation	1.0	7	0	1	0.0		0.9999999961689999
871	3	0	1.0	Phosphorylation	A10	mzspec:PXD000612:10:scan:7086:NLT[Phosphorylation]EGEASLLEK/2	0.0	80	T3(Phospho): 100;T3(Phospho)	NLTEGEASLLEK	NLT[Phosphorylation]EGEASLLEK	A10	0.0	0.999999996161	10.raw	10.7086.7086.2	mzspec:PXD000612:10:scan:7086:NLT[Phosphorylation]EGEASLLEK/2	35204	Phosphorylation	1.0	3	0	1	0.0		0.999999996161
872	7	0	1.0	Phosphorylation	B3	mzspec:PXD000612:15:scan:5901:LMTGDVS[Phosphorylation]LAHAGAK/3	0.0	80	S7(Phospho): 100;S7(Phospho)	LMTGDVSLAHAGAK	LMTGDVS[Phosphorylation]LAHAGAK	B3	0.0	0.999999996142	15.raw	15.5901.5901.3	mzspec:PXD000612:15:scan:5901:LMTGDVS[Phosphorylation]LAHAGAK/3	28280	Phosphorylation	1.0	7	0	0	0.0		0.999999996142
873	7	0	1.0	Phosphorylation	B3	mzspec:PXD000612:15:scan:5901:LMTGDVS[Phosphorylation]IAHAGAK/3	0.0	80	S7(Phospho): 100;S7(Phospho)	LMTGDVSIAHAGAK	LMTGDVS[Phosphorylation]IAHAGAK	B3	0.0	0.999999996142	15.raw	15.5901.5901.3	mzspec:PXD000612:15:scan:5901:LMTGDVS[Phosphorylation]IAHAGAK/3	28271	Phosphorylation	1.0	7	0	0	0.0		0.999999996142
874	7	0	1.0	Phosphorylation	B3	mzspec:PXD000612:15:scan:7206:LMTGDMS[Phosphorylation]WAHAGAK/2	0.0	80	S7(Phospho): 100;S7(Phospho)	LMTGDMSWAHAGAK	LMTGDMS[Phosphorylation]WAHAGAK	B3	0.0	0.999999996111	15.raw	15.7206.7206.2	mzspec:PXD000612:15:scan:7206:LMTGDMS[Phosphorylation]WAHAGAK/2	26721	Phosphorylation	1.0	7	0	1	0.0		0.999999996111
875	5	0	1.0	Phosphorylation	A11	mzspec:PXD000612:11:scan:9443:LLSPY[Phosphorylation]IEEFPTLK/2	0.0	80	Y5(Phospho): 100;Y5(Phospho)	LLSPYIEEFPTLK	LLSPY[Phosphorylation]IEEFPTLK	A11	0.0	0.99999999611	11.raw	11.9443.9443.2	mzspec:PXD000612:11:scan:9443:LLSPY[Phosphorylation]IEEFPTLK/2	22381	Phosphorylation	1.0	5	0	1	0.0		0.99999999611
876	5	0	1.0	Phosphorylation	A11	mzspec:PXD000612:11:scan:9443:LLSPY[Phosphorylation]LEEFPTLK/2	0.0	80	Y5(Phospho): 100;Y5(Phospho)	LLSPYLEEFPTLK	LLSPY[Phosphorylation]LEEFPTLK	A11	0.0	0.99999999611	11.raw	11.9443.9443.2	mzspec:PXD000612:11:scan:9443:LLSPY[Phosphorylation]LEEFPTLK/2	22395	Phosphorylation	1.0	5	0	1	0.0		0.99999999611
877	7	0	1.0	Phosphorylation	B3	mzspec:PXD000612:15:scan:5820:LMTGDWS[Phosphorylation]QAHAGAK/2	0.0	80	S7(Phospho): 100;S7(Phospho); Q8(Deamidated)	LMTGDWSQAHAGAK	LMTGDWS[Phosphorylation]QAHAGAK	B3	0.0	0.9999999960959999	15.raw	15.5820.5820.2	mzspec:PXD000612:15:scan:5820:LMTGDWS[Phosphorylation]QAHAGAK/2	28630	Phosphorylation	1.0	7	0	1	0.0		0.9999999960959999
878	7	0	1.0	Phosphorylation	B3	mzspec:PXD000612:15:scan:4370:LMTGDVS[Phosphorylation]QAHAGAK/2	0.0	80	S7(Phospho): 100;S7(Phospho); Q8(Deamidated)	LMTGDVSQAHAGAK	LMTGDVS[Phosphorylation]QAHAGAK	B3	0.0	0.999999996094	15.raw	15.4370.4370.2	mzspec:PXD000612:15:scan:4370:LMTGDVS[Phosphorylation]QAHAGAK/2	28307	Phosphorylation	1.0	7	0	1	0.0		0.999999996094
879	5	0	1.0	Phosphorylation	A11	mzspec:PXD000612:11:scan:8612:LLSHY[Phosphorylation]IEEFPTLK/3	0.0	80	Y5(Phospho): 100;Y5(Phospho)	LLSHYIEEFPTLK	LLSHY[Phosphorylation]IEEFPTLK	A11	0.0	0.9999999960870001	11.raw	11.8612.8612.3	mzspec:PXD000612:11:scan:8612:LLSHY[Phosphorylation]IEEFPTLK/3	20257	Phosphorylation	1.0	5	0	1	0.0		0.9999999960870001
880	5	0	1.0	Phosphorylation	A11	mzspec:PXD000612:11:scan:8612:LLSHY[Phosphorylation]LEEFPTLK/3	0.0	80	Y5(Phospho): 100;Y5(Phospho)	LLSHYLEEFPTLK	LLSHY[Phosphorylation]LEEFPTLK	A11	0.0	0.9999999960870001	11.raw	11.8612.8612.3	mzspec:PXD000612:11:scan:8612:LLSHY[Phosphorylation]LEEFPTLK/3	20282	Phosphorylation	1.0	5	0	1	0.0		0.9999999960870001
881	7	0	1.0	Phosphorylation	B3	mzspec:PXD000612:15:scan:5943:LMTGDWY[Phosphorylation]QAHAGAK/3	0.0	80	Y7(Phospho): 100;Y7(Phospho)	LMTGDWYQAHAGAK	LMTGDWY[Phosphorylation]QAHAGAK	B3	0.0	0.999999996076	15.raw	15.5943.5943.3	mzspec:PXD000612:15:scan:5943:LMTGDWY[Phosphorylation]QAHAGAK/3	28966	Phosphorylation	1.0	7	0	1	0.0		0.999999996076
882	7	0	1.0	Phosphorylation	B3	mzspec:PXD000612:15:scan:3110:LMTGDES[Phosphorylation]EAHAGAK/2	0.0	80	S7(Phospho): 100;M2(Oxidation); S7(Phospho)	LMTGDESEAHAGAK	LMTGDES[Phosphorylation]EAHAGAK	B3	0.0	0.999999996074	15.raw	15.3110.3110.2	mzspec:PXD000612:15:scan:3110:LMTGDES[Phosphorylation]EAHAGAK/2	24318	Phosphorylation	1.0	7	0	0	0.0		0.999999996074
883	7	0	1.0	Phosphorylation	B3	mzspec:PXD000612:15:scan:4932:LMTGDIS[Phosphorylation]QAHAGAK/2	0.0	80	S7(Phospho): 100;S7(Phospho); Q8(Deamidated)	LMTGDISQAHAGAK	LMTGDIS[Phosphorylation]QAHAGAK	B3	0.0	0.999999996072	15.raw	15.4932.4932.2	mzspec:PXD000612:15:scan:4932:LMTGDIS[Phosphorylation]QAHAGAK/2	25137	Phosphorylation	1.0	7	0	0	0.0		0.999999996072
884	7	0	1.0	Phosphorylation	B3	mzspec:PXD000612:15:scan:4932:LMTGDLS[Phosphorylation]QAHAGAK/2	0.0	80	S7(Phospho): 100;S7(Phospho); Q8(Deamidated)	LMTGDLSQAHAGAK	LMTGDLS[Phosphorylation]QAHAGAK	B3	0.0	0.999999996072	15.raw	15.4932.4932.2	mzspec:PXD000612:15:scan:4932:LMTGDLS[Phosphorylation]QAHAGAK/2	26102	Phosphorylation	1.0	7	0	0	0.0		0.999999996072
885	9	0	1.0	Phosphorylation	B4	mzspec:PXD000612:16:scan:4168:ISQDADLET[Phosphorylation]QTKPK/2	0.0	80	T9(Phospho): 100;T9(Phospho)	ISQDADLETQTKPK	ISQDADLET[Phosphorylation]QTKPK	B4	0.0	0.999999996069	16.raw	16.4168.4168.2	mzspec:PXD000612:16:scan:4168:ISQDADLET[Phosphorylation]QTKPK/2	15904	Phosphorylation	1.0	9	0	1	0.0		0.999999996069
886	9	0	1.0	Phosphorylation	B4	mzspec:PXD000612:16:scan:4217:ISQDADLQS[Phosphorylation]ETKPK/2	0.0	80	S9(Phospho): 100;S9(Phospho)	ISQDADLQSETKPK	ISQDADLQS[Phosphorylation]ETKPK	B4	0.0	0.999999996066	16.raw	16.4217.4217.2	mzspec:PXD000612:16:scan:4217:ISQDADLQS[Phosphorylation]ETKPK/2	18042	Phosphorylation	1.0	9	0	1	0.0		0.999999996066
887	5	0	1.0	Phosphorylation	A11	mzspec:PXD000612:11:scan:7031:LLSHS[Phosphorylation]VEEFPTLK/2	0.0	80	S5(Phospho): 100;S5(Phospho)	LLSHSVEEFPTLK	LLSHS[Phosphorylation]VEEFPTLK	A11	0.0	0.99999999605	11.raw	11.7031.7031.2	mzspec:PXD000612:11:scan:7031:LLSHS[Phosphorylation]VEEFPTLK/2	20088	Phosphorylation	1.0	5	0	1	0.0		0.99999999605
888	9	0	1.0	Phosphorylation	B4	mzspec:PXD000612:16:scan:8885:ISQDADLIY[Phosphorylation]WTKPK/2	0.0	80	Y9(Phospho): 100;Y9(Phospho)	ISQDADLIYWTKPK	ISQDADLIY[Phosphorylation]WTKPK	B4	0.0	0.999999996048	16.raw	16.8885.8885.2	mzspec:PXD000612:16:scan:8885:ISQDADLIY[Phosphorylation]WTKPK/2	16979	Phosphorylation	1.0	9	0	1	0.0		0.999999996048
889	9	0	1.0	Phosphorylation	B4	mzspec:PXD000612:16:scan:8885:ISQDADLLY[Phosphorylation]WTKPK/2	0.0	80	Y9(Phospho): 100;Y9(Phospho)	ISQDADLLYWTKPK	ISQDADLLY[Phosphorylation]WTKPK	B4	0.0	0.999999996048	16.raw	16.8885.8885.2	mzspec:PXD000612:16:scan:8885:ISQDADLLY[Phosphorylation]WTKPK/2	17714	Phosphorylation	1.0	9	0	1	0.0		0.999999996048
890	9	0	1.0	Phosphorylation	B4	mzspec:PXD000612:16:scan:3535:ISQDADLKS[Phosphorylation]NTKPK/2	0.0	80	S9(Phospho): 100;S9(Phospho); N10(Deamidated)	ISQDADLKSNTKPK	ISQDADLKS[Phosphorylation]NTKPK	B4	0.0	0.9999999960379999	16.raw	16.3535.3535.2	mzspec:PXD000612:16:scan:3535:ISQDADLKS[Phosphorylation]NTKPK/2	17083	Phosphorylation	1.0	9	0	1	0.0		0.9999999960379999
891	7	0	1.0	Phosphorylation	B3	mzspec:PXD000612:15:scan:8244:LMTGDFY[Phosphorylation]WAHAGAK/2	0.0	80	Y7(Phospho): 100;Y7(Phospho)	LMTGDFYWAHAGAK	LMTGDFY[Phosphorylation]WAHAGAK	B3	0.0	0.999999996022	15.raw	15.8244.8244.2	mzspec:PXD000612:15:scan:8244:LMTGDFY[Phosphorylation]WAHAGAK/2	24732	Phosphorylation	1.0	7	0	1	0.0		0.999999996022
892	9	0	1.0	Phosphorylation	B4	mzspec:PXD000612:16:scan:3424:ISQDADLHT[Phosphorylation]ETKPK/2	0.0	80	T9(Phospho): 100;T9(Phospho)	ISQDADLHTETKPK	ISQDADLHT[Phosphorylation]ETKPK	B4	0.0	0.9999999960179999	16.raw	16.3424.3424.2	mzspec:PXD000612:16:scan:3424:ISQDADLHT[Phosphorylation]ETKPK/2	16462	Phosphorylation	1.0	9	0	1	0.0		0.9999999960179999
893	6	0	1.0	Phosphorylation	A12	mzspec:PXD000612:12:scan:9019:AVLSWS[Phosphorylation]YQLSEGK/2	0.0	80	S6(Phospho): 100;S6(Phospho)	AVLSWSYQLSEGK	AVLSWS[Phosphorylation]YQLSEGK	A12	0.0	0.9999999960089999	12.raw	12.9019.9019.2	mzspec:PXD000612:12:scan:9019:AVLSWS[Phosphorylation]YQLSEGK/2	9877	Phosphorylation	1.0	6	0	1	0.0		0.9999999960089999
894	6	0	1.0	Phosphorylation	A12	mzspec:PXD000612:12:scan:7247:AVLSVT[Phosphorylation]EQLSEGK/2	0.0	80	T6(Phospho): 100;T6(Phospho)	AVLSVTEQLSEGK	AVLSVT[Phosphorylation]EQLSEGK	A12	0.0	0.999999995992	12.raw	12.7247.7247.2	mzspec:PXD000612:12:scan:7247:AVLSVT[Phosphorylation]EQLSEGK/2	9537	Phosphorylation	1.0	6	0	1	0.0		0.999999995992
895	9	0	1.0	Phosphorylation	B6	mzspec:PXD000612:18:scan:3081:DGQDAIAES[Phosphorylation]HEKESK/2	0.0	80	S9(Phospho): 100;S9(Phospho)	DGQDAIAESHEKESK	DGQDAIAES[Phosphorylation]HEKESK	B6	0.0	0.999999995986	18.raw	18.3081.3081.2	mzspec:PXD000612:18:scan:3081:DGQDAIAES[Phosphorylation]HEKESK/2	11190	Phosphorylation	1.0	9	0	1	0.0		0.999999995986
896	3	0	1.0	Phosphorylation	B1	mzspec:PXD000612:13:scan:3382:NSS[Phosphorylation]SAPPQPAPGK/2	0.0	80	S3(Phospho): 100;N-Term(Acetyl); S3(Phospho)	NSSSAPPQPAPGK	NSS[Phosphorylation]SAPPQPAPGK	B1	0.0	0.999999995982	13.raw	13.3382.3382.2	mzspec:PXD000612:13:scan:3382:NSS[Phosphorylation]SAPPQPAPGK/2	38405	Phosphorylation	1.0	3	0	1	0.0		0.999999995982
897	9	0	1.0	Phosphorylation	B4	mzspec:PXD000612:16:scan:7067:ISQDADLLY[Phosphorylation]VTKPK/2	0.0	80	Y9(Phospho): 100;Y9(Phospho)	ISQDADLLYVTKPK	ISQDADLLY[Phosphorylation]VTKPK	B4	0.0	0.999999995982	16.raw	16.7067.7067.2	mzspec:PXD000612:16:scan:7067:ISQDADLLY[Phosphorylation]VTKPK/2	17688	Phosphorylation	1.0	9	0	1	0.0		0.999999995982
898	9	0	1.0	Phosphorylation	B4	mzspec:PXD000612:16:scan:7067:ISQDADLIY[Phosphorylation]VTKPK/2	0.0	80	Y9(Phospho): 100;Y9(Phospho)	ISQDADLIYVTKPK	ISQDADLIY[Phosphorylation]VTKPK	B4	0.0	0.999999995982	16.raw	16.7067.7067.2	mzspec:PXD000612:16:scan:7067:ISQDADLIY[Phosphorylation]VTKPK/2	16950	Phosphorylation	1.0	9	0	1	0.0		0.999999995982
899	13	0	1.0	Phosphorylation	B2	mzspec:PXD000612:14:scan:6768:ATPGNLGSSVLIT[Phosphorylation]K/2	0.0	80	T13(Phospho): 100;T13(Phospho)	ATPGNLGSSVLITK	ATPGNLGSSVLIT[Phosphorylation]K	B2	0.0	0.9999999959810001	14.raw	14.6768.6768.2	mzspec:PXD000612:14:scan:6768:ATPGNLGSSVLIT[Phosphorylation]K/2	2995	Phosphorylation	1.0	13	0	1	0.0		0.9999999959810001
900	13	0	1.0	Phosphorylation	B2	mzspec:PXD000612:14:scan:6768:ATPGNLGSSVLLT[Phosphorylation]K/2	0.0	80	T13(Phospho): 100;T13(Phospho)	ATPGNLGSSVLLTK	ATPGNLGSSVLLT[Phosphorylation]K	B2	0.0	0.9999999959810001	14.raw	14.6768.6768.2	mzspec:PXD000612:14:scan:6768:ATPGNLGSSVLLT[Phosphorylation]K/2	3107	Phosphorylation	1.0	13	0	1	0.0		0.9999999959810001
901	9	0	1.0	Phosphorylation	B4	mzspec:PXD000612:16:scan:8581:ISQDADLWT[Phosphorylation]FTKPK/3	0.0	80	T9(Phospho): 100;T9(Phospho)	ISQDADLWTFTKPK	ISQDADLWT[Phosphorylation]FTKPK	B4	0.0	0.9999999959729999	16.raw	16.8581.8581.3	mzspec:PXD000612:16:scan:8581:ISQDADLWT[Phosphorylation]FTKPK/3	18713	Phosphorylation	1.0	9	0	1	0.0		0.9999999959729999
902	7	0	1.0	Phosphorylation	B3	mzspec:PXD000612:15:scan:5026:LMTGDVT[Phosphorylation]VAHAGAK/2	0.0	80	T7(Phospho): 100;T7(Phospho)	LMTGDVTVAHAGAK	LMTGDVT[Phosphorylation]VAHAGAK	B3	0.0	0.9999999959729999	15.raw	15.5026.5026.2	mzspec:PXD000612:15:scan:5026:LMTGDVT[Phosphorylation]VAHAGAK/2	28377	Phosphorylation	1.0	7	0	1	0.0		0.9999999959729999
903	7	0	1.0	Phosphorylation	B3	mzspec:PXD000612:15:scan:6630:LMTGDVS[Phosphorylation]WAHAGAK/2	0.0	80	S7(Phospho): 100;S7(Phospho)	LMTGDVSWAHAGAK	LMTGDVS[Phosphorylation]WAHAGAK	B3	0.0	0.999999995965	15.raw	15.6630.6630.2	mzspec:PXD000612:15:scan:6630:LMTGDVS[Phosphorylation]WAHAGAK/2	28342	Phosphorylation	1.0	7	0	1	0.0		0.999999995965
904	9	0	1.0	Phosphorylation	B4	mzspec:PXD000612:16:scan:4012:ISQDADLNT[Phosphorylation]ETKPK/2	0.0	80	T9(Phospho): 100;T9(Phospho)	ISQDADLNTETKPK	ISQDADLNT[Phosphorylation]ETKPK	B4	0.0	0.999999995949	16.raw	16.4012.4012.2	mzspec:PXD000612:16:scan:4012:ISQDADLNT[Phosphorylation]ETKPK/2	17902	Phosphorylation	1.0	9	0	1	0.0		0.999999995949
905	7	0	1.0	Phosphorylation	B3	mzspec:PXD000612:15:scan:6103:LMTGDMT[Phosphorylation]IAHAGAK/2	0.0	80	T7(Phospho): 100;T7(Phospho)	LMTGDMTIAHAGAK	LMTGDMT[Phosphorylation]IAHAGAK	B3	0.0	0.9999999959460001	15.raw	15.6103.6103.2	mzspec:PXD000612:15:scan:6103:LMTGDMT[Phosphorylation]IAHAGAK/2	26743	Phosphorylation	1.0	7	0	0	0.0		0.9999999959460001
906	7	0	1.0	Phosphorylation	B3	mzspec:PXD000612:15:scan:6103:LMTGDMT[Phosphorylation]LAHAGAK/2	0.0	80	T7(Phospho): 100;T7(Phospho)	LMTGDMTLAHAGAK	LMTGDMT[Phosphorylation]LAHAGAK	B3	0.0	0.9999999959460001	15.raw	15.6103.6103.2	mzspec:PXD000612:15:scan:6103:LMTGDMT[Phosphorylation]LAHAGAK/2	26752	Phosphorylation	1.0	7	0	0	0.0		0.9999999959460001
907	9	0	1.0	Phosphorylation	B6	mzspec:PXD000612:18:scan:3723:DGQDAIAEY[Phosphorylation]HEKESK/3	0.0	80	Y9(Phospho): 100;Y9(Phospho)	DGQDAIAEYHEKESK	DGQDAIAEY[Phosphorylation]HEKESK	B6	0.0	0.9999999959200001	18.raw	18.3723.3723.3	mzspec:PXD000612:18:scan:3723:DGQDAIAEY[Phosphorylation]HEKESK/3	11348	Phosphorylation	1.0	9	0	1	0.0		0.9999999959200001
908	9	0	1.0	Phosphorylation	B6	mzspec:PXD000612:18:scan:3687:DGQDAIADT[Phosphorylation]EEKESK/2	0.0	80	T9(Phospho): 100;T9(Phospho)	DGQDAIADTEEKESK	DGQDAIADT[Phosphorylation]EEKESK	B6	0.0	0.999999995919	18.raw	18.3687.3687.2	mzspec:PXD000612:18:scan:3687:DGQDAIADT[Phosphorylation]EEKESK/2	11040	Phosphorylation	1.0	9	0	1	0.0		0.999999995919
909	9	0	1.0	Phosphorylation	B6	mzspec:PXD000612:18:scan:3838:DGQDAIADS[Phosphorylation]PEKESK/2	0.0	80	S9(Phospho): 100;S9(Phospho)	DGQDAIADSPEKESK	DGQDAIADS[Phosphorylation]PEKESK	B6	0.0	0.9999999958939999	18.raw	18.3838.3838.2	mzspec:PXD000612:18:scan:3838:DGQDAIADS[Phosphorylation]PEKESK/2	11012	Phosphorylation	1.0	9	0	1	0.0		0.9999999958939999
910	9	0	1.0	Phosphorylation	B4	mzspec:PXD000612:16:scan:8741:ISQDADLFT[Phosphorylation]WTKPK/3	0.0	80	T9(Phospho): 100;T9(Phospho)	ISQDADLFTWTKPK	ISQDADLFT[Phosphorylation]WTKPK	B4	0.0	0.9999999958910001	16.raw	16.8741.8741.3	mzspec:PXD000612:16:scan:8741:ISQDADLFT[Phosphorylation]WTKPK/3	16128	Phosphorylation	1.0	9	0	1	0.0		0.9999999958910001
911	3	0	1.0	Phosphorylation	A10	mzspec:PXD000612:10:scan:6691:NEY[Phosphorylation]VGEASLLEK/2	0.0	80	Y3(Phospho): 100;Y3(Phospho)	NEYVGEASLLEK	NEY[Phosphorylation]VGEASLLEK	A10	0.0	0.9999999958820001	10.raw	10.6691.6691.2	mzspec:PXD000612:10:scan:6691:NEY[Phosphorylation]VGEASLLEK/2	31831	Phosphorylation	1.0	3	0	0	0.0		0.9999999958820001
912	9	0	1.0	Phosphorylation	B4	mzspec:PXD000612:16:scan:8736:ISQDADLIY[Phosphorylation]WTKPK/2	0.0	80	Y9(Phospho): 100;Y9(Phospho)	ISQDADLIYWTKPK	ISQDADLIY[Phosphorylation]WTKPK	B4	0.0	0.999999995874	16.raw	16.8736.8736.2	mzspec:PXD000612:16:scan:8736:ISQDADLIY[Phosphorylation]WTKPK/2	16978	Phosphorylation	1.0	9	0	0	0.0		0.999999995874
913	9	0	1.0	Phosphorylation	B4	mzspec:PXD000612:16:scan:8736:ISQDADLLY[Phosphorylation]WTKPK/2	0.0	80	Y9(Phospho): 100;Y9(Phospho)	ISQDADLLYWTKPK	ISQDADLLY[Phosphorylation]WTKPK	B4	0.0	0.999999995874	16.raw	16.8736.8736.2	mzspec:PXD000612:16:scan:8736:ISQDADLLY[Phosphorylation]WTKPK/2	17713	Phosphorylation	1.0	9	0	0	0.0		0.999999995874
914	9	0	1.0	Phosphorylation	B4	mzspec:PXD000612:16:scan:3611:ISQDADLKS[Phosphorylation]PTKPK/2	0.0	80	S9(Phospho): 100;S9(Phospho)	ISQDADLKSPTKPK	ISQDADLKS[Phosphorylation]PTKPK	B4	0.0	0.999999995848	16.raw	16.3611.3611.2	mzspec:PXD000612:16:scan:3611:ISQDADLKS[Phosphorylation]PTKPK/2	17094	Phosphorylation	1.0	9	0	1	0.0		0.999999995848
915	7	0	1.0	Phosphorylation	B3	mzspec:PXD000612:15:scan:6946:LMTGDWY[Phosphorylation]VAHAGAK/2	0.0	80	Y7(Phospho): 100;Y7(Phospho)	LMTGDWYVAHAGAK	LMTGDWY[Phosphorylation]VAHAGAK	B3	0.0	0.9999999958470001	15.raw	15.6946.6946.2	mzspec:PXD000612:15:scan:6946:LMTGDWY[Phosphorylation]VAHAGAK/2	29009	Phosphorylation	1.0	7	0	0	0.0		0.9999999958470001
916	7	0	1.0	Phosphorylation	B3	mzspec:PXD000612:15:scan:5053:LMTGDPT[Phosphorylation]LAHAGAK/2	0.0	80	T7(Phospho): 100;T7(Phospho)	LMTGDPTLAHAGAK	LMTGDPT[Phosphorylation]LAHAGAK	B3	0.0	0.9999999958269999	15.raw	15.5053.5053.2	mzspec:PXD000612:15:scan:5053:LMTGDPT[Phosphorylation]LAHAGAK/2	27263	Phosphorylation	1.0	7	0	0	0.0		0.9999999958269999
917	7	0	1.0	Phosphorylation	B3	mzspec:PXD000612:15:scan:5053:LMTGDPT[Phosphorylation]IAHAGAK/2	0.0	80	T7(Phospho): 100;T7(Phospho)	LMTGDPTIAHAGAK	LMTGDPT[Phosphorylation]IAHAGAK	B3	0.0	0.9999999958269999	15.raw	15.5053.5053.2	mzspec:PXD000612:15:scan:5053:LMTGDPT[Phosphorylation]IAHAGAK/2	27253	Phosphorylation	1.0	7	0	0	0.0		0.9999999958269999
918	7	0	1.0	Phosphorylation	B3	mzspec:PXD000612:15:scan:3777:LMTGDQY[Phosphorylation]QAHAGAK/2	0.0	80	Y7(Phospho): 100;Q6(Deamidated); Y7(Phospho)	LMTGDQYQAHAGAK	LMTGDQY[Phosphorylation]QAHAGAK	B3	0.0	0.999999995748	15.raw	15.3777.3777.2	mzspec:PXD000612:15:scan:3777:LMTGDQY[Phosphorylation]QAHAGAK/2	27717	Phosphorylation	1.0	7	0	1	0.0		0.999999995748
919	7	0	1.0	Phosphorylation	B3	mzspec:PXD000612:15:scan:3246:LMTGDNY[Phosphorylation]DAHAGAK/2	0.0	80	Y7(Phospho): 100;M2(Oxidation); Y7(Phospho)	LMTGDNYDAHAGAK	LMTGDNY[Phosphorylation]DAHAGAK	B3	0.0	0.99999999574	15.raw	15.3246.3246.2	mzspec:PXD000612:15:scan:3246:LMTGDNY[Phosphorylation]DAHAGAK/2	27024	Phosphorylation	1.0	7	0	1	0.0		0.99999999574
920	9	0	1.0	Phosphorylation	B4	mzspec:PXD000612:16:scan:7106:ISQDADLLT[Phosphorylation]ITKPK/2	0.0	80	T9(Phospho): 100;T9(Phospho)	ISQDADLLTITKPK	ISQDADLLT[Phosphorylation]ITKPK	B4	0.0	0.999999995734	16.raw	16.7106.7106.2	mzspec:PXD000612:16:scan:7106:ISQDADLLT[Phosphorylation]ITKPK/2	17493	Phosphorylation	1.0	9	0	0	0.0		0.999999995734
921	9	0	1.0	Phosphorylation	B4	mzspec:PXD000612:16:scan:7106:ISQDADLIT[Phosphorylation]LTKPK/2	0.0	80	T9(Phospho): 100;T9(Phospho)	ISQDADLITLTKPK	ISQDADLIT[Phosphorylation]LTKPK	B4	0.0	0.999999995734	16.raw	16.7106.7106.2	mzspec:PXD000612:16:scan:7106:ISQDADLIT[Phosphorylation]LTKPK/2	16763	Phosphorylation	1.0	9	0	0	0.0		0.999999995734
922	9	0	1.0	Phosphorylation	B4	mzspec:PXD000612:16:scan:7106:ISQDADLLT[Phosphorylation]LTKPK/2	0.0	80	T9(Phospho): 100;T9(Phospho)	ISQDADLLTLTKPK	ISQDADLLT[Phosphorylation]LTKPK	B4	0.0	0.999999995734	16.raw	16.7106.7106.2	mzspec:PXD000612:16:scan:7106:ISQDADLLT[Phosphorylation]LTKPK/2	17510	Phosphorylation	1.0	9	0	0	0.0		0.999999995734
923	9	0	1.0	Phosphorylation	B4	mzspec:PXD000612:16:scan:7106:ISQDADLIT[Phosphorylation]ITKPK/2	0.0	80	T9(Phospho): 100;T9(Phospho)	ISQDADLITITKPK	ISQDADLIT[Phosphorylation]ITKPK	B4	0.0	0.999999995734	16.raw	16.7106.7106.2	mzspec:PXD000612:16:scan:7106:ISQDADLIT[Phosphorylation]ITKPK/2	16745	Phosphorylation	1.0	9	0	0	0.0		0.999999995734
924	3	0	1.0	Phosphorylation	A10	mzspec:PXD000612:10:scan:6259:NDY[Phosphorylation]TGEASLLEK/2	0.0	80	Y3(Phospho): 100;Y3(Phospho)	NDYTGEASLLEK	NDY[Phosphorylation]TGEASLLEK	A10	0.0	0.999999995704	10.raw	10.6259.6259.2	mzspec:PXD000612:10:scan:6259:NDY[Phosphorylation]TGEASLLEK/2	31581	Phosphorylation	1.0	3	0	1	0.0		0.999999995704
925	7	0	1.0	Phosphorylation	B3	mzspec:PXD000612:15:scan:5725:LMTGDNS[Phosphorylation]WAHAGAK/2	0.0	80	S7(Phospho): 100;S7(Phospho)	LMTGDNSWAHAGAK	LMTGDNS[Phosphorylation]WAHAGAK	B3	0.0	0.999999995695	15.raw	15.5725.5725.2	mzspec:PXD000612:15:scan:5725:LMTGDNS[Phosphorylation]WAHAGAK/2	26965	Phosphorylation	1.0	7	0	1	0.0		0.999999995695
926	3	0	1.0	Phosphorylation	A10	mzspec:PXD000612:10:scan:5201:NMY[Phosphorylation]HGEASLLEK/2	0.0	80	Y3(Phospho): 100;Y3(Phospho)	NMYHGEASLLEK	NMY[Phosphorylation]HGEASLLEK	A10	0.0	0.9999999956810001	10.raw	10.5201.5201.2	mzspec:PXD000612:10:scan:5201:NMY[Phosphorylation]HGEASLLEK/2	36032	Phosphorylation	1.0	3	0	1	0.0		0.9999999956810001
927	9	0	1.0	Phosphorylation	B6	mzspec:PXD000612:18:scan:3362:DGQDAIAQT[Phosphorylation]DEKESK/2	0.0	80	T9(Phospho): 100;T9(Phospho)	DGQDAIAQTDEKESK	DGQDAIAQT[Phosphorylation]DEKESK	B6	0.0	0.999999995669	18.raw	18.3362.3362.2	mzspec:PXD000612:18:scan:3362:DGQDAIAQT[Phosphorylation]DEKESK/2	13989	Phosphorylation	1.0	9	0	1	0.0		0.999999995669
928	9	0	1.0	Phosphorylation	B6	mzspec:PXD000612:18:scan:6108:DGQDAIAES[Phosphorylation]IEKESK/2	0.0	80	S9(Phospho): 100;S9(Phospho)	DGQDAIAESIEKESK	DGQDAIAES[Phosphorylation]IEKESK	B6	0.0	0.999999995665	18.raw	18.6108.6108.2	mzspec:PXD000612:18:scan:6108:DGQDAIAES[Phosphorylation]IEKESK/2	11196	Phosphorylation	1.0	9	0	0	0.0		0.999999995665
929	9	0	1.0	Phosphorylation	B6	mzspec:PXD000612:18:scan:6108:DGQDAIAES[Phosphorylation]LEKESK/2	0.0	80	S9(Phospho): 100;S9(Phospho)	DGQDAIAESLEKESK	DGQDAIAES[Phosphorylation]LEKESK	B6	0.0	0.999999995665	18.raw	18.6108.6108.2	mzspec:PXD000612:18:scan:6108:DGQDAIAES[Phosphorylation]LEKESK/2	11212	Phosphorylation	1.0	9	0	0	0.0		0.999999995665
930	7	0	1.0	Phosphorylation	B3	mzspec:PXD000612:15:scan:5894:LMTGDWS[Phosphorylation]VAHAGAK/3	0.0	80	S7(Phospho): 100;M2(Oxidation); S7(Phospho)	LMTGDWSVAHAGAK	LMTGDWS[Phosphorylation]VAHAGAK	B3	0.0	0.999999995624	15.raw	15.5894.5894.3	mzspec:PXD000612:15:scan:5894:LMTGDWS[Phosphorylation]VAHAGAK/3	28656	Phosphorylation	1.0	7	0	1	0.0		0.999999995624
931	7	0	1.0	Phosphorylation	B3	mzspec:PXD000612:15:scan:6453:LMTGDYY[Phosphorylation]WAHAGAK/3	0.0	80	Y7(Phospho): 100;M2(Oxidation); Y7(Phospho)	LMTGDYYWAHAGAK	LMTGDYY[Phosphorylation]WAHAGAK	B3	0.0	0.999999995598	15.raw	15.6453.6453.3	mzspec:PXD000612:15:scan:6453:LMTGDYY[Phosphorylation]WAHAGAK/3	29285	Phosphorylation	1.0	7	0	1	0.0		0.999999995598
932	9	0	1.0	Phosphorylation	B6	mzspec:PXD000612:18:scan:3186:DGQDAIAHS[Phosphorylation]PEKESK/2	0.0	80	S9(Phospho): 100;S9(Phospho)	DGQDAIAHSPEKESK	DGQDAIAHS[Phosphorylation]PEKESK	B6	0.0	0.999999995554	18.raw	18.3186.3186.2	mzspec:PXD000612:18:scan:3186:DGQDAIAHS[Phosphorylation]PEKESK/2	11753	Phosphorylation	1.0	9	0	1	0.0		0.999999995554
933	9	0	1.0	Phosphorylation	B6	mzspec:PXD000612:18:scan:2806:DGQDAIAHS[Phosphorylation]MEKESK/2	0.0	80	S9(Phospho): 100;S9(Phospho); M10(Oxidation)	DGQDAIAHSMEKESK	DGQDAIAHS[Phosphorylation]MEKESK	B6	0.0	0.9999999955359999	18.raw	18.2806.2806.2	mzspec:PXD000612:18:scan:2806:DGQDAIAHS[Phosphorylation]MEKESK/2	11734	Phosphorylation	1.0	9	0	1	0.0		0.9999999955359999
934	7	0	1.0	Phosphorylation	B3	mzspec:PXD000612:15:scan:5556:LMTGDQY[Phosphorylation]IAHAGAK/2	0.0	80	Y7(Phospho): 100;Q6(Deamidated); Y7(Phospho)	LMTGDQYIAHAGAK	LMTGDQY[Phosphorylation]IAHAGAK	B3	0.0	0.999999995521	15.raw	15.5556.5556.2	mzspec:PXD000612:15:scan:5556:LMTGDQY[Phosphorylation]IAHAGAK/2	27640	Phosphorylation	1.0	7	0	1	0.0		0.999999995521
935	7	0	1.0	Phosphorylation	B3	mzspec:PXD000612:15:scan:5556:LMTGDQY[Phosphorylation]LAHAGAK/2	0.0	80	Y7(Phospho): 100;Q6(Deamidated); Y7(Phospho)	LMTGDQYLAHAGAK	LMTGDQY[Phosphorylation]LAHAGAK	B3	0.0	0.999999995521	15.raw	15.5556.5556.2	mzspec:PXD000612:15:scan:5556:LMTGDQY[Phosphorylation]LAHAGAK/2	27678	Phosphorylation	1.0	7	0	1	0.0		0.999999995521
936	9	0	1.0	Phosphorylation	B4	mzspec:PXD000612:16:scan:4140:ISQDADLQT[Phosphorylation]ETKPK/2	0.0	80	T9(Phospho): 100;T9(Phospho)	ISQDADLQTETKPK	ISQDADLQT[Phosphorylation]ETKPK	B4	0.0	0.9999999954909999	16.raw	16.4140.4140.2	mzspec:PXD000612:16:scan:4140:ISQDADLQT[Phosphorylation]ETKPK/2	18076	Phosphorylation	1.0	9	0	1	0.0		0.9999999954909999
937	7	0	1.0	Phosphorylation	B3	mzspec:PXD000612:15:scan:7023:LMTGDMY[Phosphorylation]WAHAGAK/3	0.0	80	Y7(Phospho): 100;Y7(Phospho)	LMTGDMYWAHAGAK	LMTGDMY[Phosphorylation]WAHAGAK	B3	0.0	0.9999999954909999	15.raw	15.7023.7023.3	mzspec:PXD000612:15:scan:7023:LMTGDMY[Phosphorylation]WAHAGAK/3	26889	Phosphorylation	1.0	7	0	1	0.0		0.9999999954909999
938	9	0	1.0	Phosphorylation	B6	mzspec:PXD000612:18:scan:7464:DGQDAIAQY[Phosphorylation]LEKESK/2	0.0	80	Y9(Phospho): 100;Y9(Phospho)	DGQDAIAQYLEKESK	DGQDAIAQY[Phosphorylation]LEKESK	B6	0.0	0.9999999954530001	18.raw	18.7464.7464.2	mzspec:PXD000612:18:scan:7464:DGQDAIAQY[Phosphorylation]LEKESK/2	14084	Phosphorylation	1.0	9	0	0	0.0		0.9999999954530001
939	7	0	1.0	Phosphorylation	B3	mzspec:PXD000612:15:scan:5558:LMTGDFY[Phosphorylation]NAHAGAK/2	0.0	80	Y7(Phospho): 100;Y7(Phospho)	LMTGDFYNAHAGAK	LMTGDFY[Phosphorylation]NAHAGAK	B3	0.0	0.9999999954530001	15.raw	15.5558.5558.2	mzspec:PXD000612:15:scan:5558:LMTGDFY[Phosphorylation]NAHAGAK/2	24684	Phosphorylation	1.0	7	0	1	0.0		0.9999999954530001
940	9	0	1.0	Phosphorylation	B6	mzspec:PXD000612:18:scan:7464:DGQDAIAQY[Phosphorylation]IEKESK/2	0.0	80	Y9(Phospho): 100;Y9(Phospho)	DGQDAIAQYIEKESK	DGQDAIAQY[Phosphorylation]IEKESK	B6	0.0	0.9999999954530001	18.raw	18.7464.7464.2	mzspec:PXD000612:18:scan:7464:DGQDAIAQY[Phosphorylation]IEKESK/2	14061	Phosphorylation	1.0	9	0	0	0.0		0.9999999954530001
941	7	0	1.0	Phosphorylation	B3	mzspec:PXD000612:15:scan:4974:LMTGDLS[Phosphorylation]PAHAGAK/2	0.0	80	S7(Phospho): 100;S7(Phospho)	LMTGDLSPAHAGAK	LMTGDLS[Phosphorylation]PAHAGAK	B3	0.0	0.999999995452	15.raw	15.4974.4974.2	mzspec:PXD000612:15:scan:4974:LMTGDLS[Phosphorylation]PAHAGAK/2	26098	Phosphorylation	1.0	7	0	1	0.0		0.999999995452
942	7	0	1.0	Phosphorylation	B3	mzspec:PXD000612:15:scan:4974:LMTGDIS[Phosphorylation]PAHAGAK/2	0.0	80	S7(Phospho): 100;S7(Phospho)	LMTGDISPAHAGAK	LMTGDIS[Phosphorylation]PAHAGAK	B3	0.0	0.999999995452	15.raw	15.4974.4974.2	mzspec:PXD000612:15:scan:4974:LMTGDIS[Phosphorylation]PAHAGAK/2	25133	Phosphorylation	1.0	7	0	1	0.0		0.999999995452
943	6	0	1.0	Phosphorylation	A12	mzspec:PXD000612:12:scan:5333:AVLSDY[Phosphorylation]HQLSEGK/2	0.0	80	Y6(Phospho): 100;Y6(Phospho)	AVLSDYHQLSEGK	AVLSDY[Phosphorylation]HQLSEGK	A12	0.0	0.9999999954340001	12.raw	12.5333.5333.2	mzspec:PXD000612:12:scan:5333:AVLSDY[Phosphorylation]HQLSEGK/2	4017	Phosphorylation	1.0	6	0	1	0.0		0.9999999954340001
944	7	0	1.0	Phosphorylation	B3	mzspec:PXD000612:15:scan:2862:LMTGDNY[Phosphorylation]HAHAGAK/3	0.0	80	Y7(Phospho): 100;M2(Oxidation); N6(Deamidated); Y7(Phospho)	LMTGDNYHAHAGAK	LMTGDNY[Phosphorylation]HAHAGAK	B3	0.0	0.999999995431	15.raw	15.2862.2862.3	mzspec:PXD000612:15:scan:2862:LMTGDNY[Phosphorylation]HAHAGAK/3	27048	Phosphorylation	1.0	7	0	1	0.0		0.999999995431
945	7	0	1.0	Phosphorylation	B3	mzspec:PXD000612:15:scan:7165:LMTGDLY[Phosphorylation]FAHAGAK/2	0.0	80	Y7(Phospho): 100;Y7(Phospho)	LMTGDLYFAHAGAK	LMTGDLY[Phosphorylation]FAHAGAK	B3	0.0	0.999999995429	15.raw	15.7165.7165.2	mzspec:PXD000612:15:scan:7165:LMTGDLY[Phosphorylation]FAHAGAK/2	26333	Phosphorylation	1.0	7	0	1	0.0		0.999999995429
946	7	0	1.0	Phosphorylation	B3	mzspec:PXD000612:15:scan:7165:LMTGDIY[Phosphorylation]FAHAGAK/2	0.0	80	Y7(Phospho): 100;Y7(Phospho)	LMTGDIYFAHAGAK	LMTGDIY[Phosphorylation]FAHAGAK	B3	0.0	0.999999995429	15.raw	15.7165.7165.2	mzspec:PXD000612:15:scan:7165:LMTGDIY[Phosphorylation]FAHAGAK/2	25369	Phosphorylation	1.0	7	0	1	0.0		0.999999995429
947	7	0	1.0	Phosphorylation	B3	mzspec:PXD000612:15:scan:4599:LMTGDMS[Phosphorylation]YAHAGAK/2	0.0	80	S7(Phospho): 100;S7(Phospho)	LMTGDMSYAHAGAK	LMTGDMS[Phosphorylation]YAHAGAK	B3	0.0	0.999999995408	15.raw	15.4599.4599.2	mzspec:PXD000612:15:scan:4599:LMTGDMS[Phosphorylation]YAHAGAK/2	26726	Phosphorylation	1.0	7	0	1	0.0		0.999999995408
948	9	0	1.0	Phosphorylation	B6	mzspec:PXD000612:18:scan:3349:DGQDAIAHS[Phosphorylation]AEKESK/2	0.0	80	S9(Phospho): 100;S9(Phospho)	DGQDAIAHSAEKESK	DGQDAIAHS[Phosphorylation]AEKESK	B6	0.0	0.999999995397	18.raw	18.3349.3349.2	mzspec:PXD000612:18:scan:3349:DGQDAIAHS[Phosphorylation]AEKESK/2	11684	Phosphorylation	1.0	9	0	1	0.0		0.999999995397
949	7	0	1.0	Phosphorylation	B3	mzspec:PXD000612:15:scan:3284:LMTGDAT[Phosphorylation]EAHAGAK/2	0.0	80	T7(Phospho): 100;M2(Oxidation); T7(Phospho)	LMTGDATEAHAGAK	LMTGDAT[Phosphorylation]EAHAGAK	B3	0.0	0.999999995394	15.raw	15.3284.3284.2	mzspec:PXD000612:15:scan:3284:LMTGDAT[Phosphorylation]EAHAGAK/2	24026	Phosphorylation	1.0	7	0	1	0.0		0.999999995394
950	9	0	1.0	Phosphorylation	B4	mzspec:PXD000612:16:scan:8941:ISQDADLWT[Phosphorylation]WTKPK/2	0.0	80	T9(Phospho): 100;T9(Phospho)	ISQDADLWTWTKPK	ISQDADLWT[Phosphorylation]WTKPK	B4	0.0	0.99999999539	16.raw	16.8941.8941.2	mzspec:PXD000612:16:scan:8941:ISQDADLWT[Phosphorylation]WTKPK/2	18750	Phosphorylation	1.0	9	0	1	0.0		0.99999999539
951	7	0	1.0	Phosphorylation	B3	mzspec:PXD000612:15:scan:4351:LMTGDVS[Phosphorylation]PAHAGAK/2	0.0	80	S7(Phospho): 100;S7(Phospho)	LMTGDVSPAHAGAK	LMTGDVS[Phosphorylation]PAHAGAK	B3	0.0	0.99999999537	15.raw	15.4351.4351.2	mzspec:PXD000612:15:scan:4351:LMTGDVS[Phosphorylation]PAHAGAK/2	28303	Phosphorylation	1.0	7	0	1	0.0		0.99999999537
952	5	0	1.0	Phosphorylation	A11	mzspec:PXD000612:11:scan:9035:LLSHY[Phosphorylation]WEEFPTLK/3	0.0	80	Y5(Phospho): 100;Y5(Phospho)	LLSHYWEEFPTLK	LLSHY[Phosphorylation]WEEFPTLK	A11	0.0	0.9999999953669999	11.raw	11.9035.9035.3	mzspec:PXD000612:11:scan:9035:LLSHY[Phosphorylation]WEEFPTLK/3	20363	Phosphorylation	1.0	5	0	1	0.0		0.9999999953669999
953	9	0	1.0	Phosphorylation	B6	mzspec:PXD000612:18:scan:7722:DGQDAIAQY[Phosphorylation]WEKESK/3	0.0	80	Y9(Phospho): 100;Q8(Deamidated); Y9(Phospho)	DGQDAIAQYWEKESK	DGQDAIAQY[Phosphorylation]WEKESK	B6	0.0	0.9999999953669999	18.raw	18.7722.7722.3	mzspec:PXD000612:18:scan:7722:DGQDAIAQY[Phosphorylation]WEKESK/3	14120	Phosphorylation	1.0	9	0	1	0.0		0.9999999953669999
954	9	0	1.0	Phosphorylation	B4	mzspec:PXD000612:16:scan:8648:ISQDADLWT[Phosphorylation]FTKPK/2	0.0	80	T9(Phospho): 100;T9(Phospho)	ISQDADLWTFTKPK	ISQDADLWT[Phosphorylation]FTKPK	B4	0.0	0.999999995359	16.raw	16.8648.8648.2	mzspec:PXD000612:16:scan:8648:ISQDADLWT[Phosphorylation]FTKPK/2	18712	Phosphorylation	1.0	9	0	1	0.0		0.999999995359
955	7	0	1.0	Phosphorylation	B3	mzspec:PXD000612:15:scan:5602:LMTGDDY[Phosphorylation]WAHAGAK/2	0.0	80	Y7(Phospho): 100;M2(Oxidation); Y7(Phospho)	LMTGDDYWAHAGAK	LMTGDDY[Phosphorylation]WAHAGAK	B3	0.0	0.999999995358	15.raw	15.5602.5602.2	mzspec:PXD000612:15:scan:5602:LMTGDDY[Phosphorylation]WAHAGAK/2	24295	Phosphorylation	1.0	7	0	1	0.0		0.999999995358
956	9	0	1.0	Phosphorylation	B6	mzspec:PXD000612:18:scan:6296:DGQDAIAWS[Phosphorylation]PEKESK/2	0.0	80	S9(Phospho): 100;S9(Phospho)	DGQDAIAWSPEKESK	DGQDAIAWS[Phosphorylation]PEKESK	B6	0.0	0.999999995346	18.raw	18.6296.6296.2	mzspec:PXD000612:18:scan:6296:DGQDAIAWS[Phosphorylation]PEKESK/2	14993	Phosphorylation	1.0	9	0	1	0.0		0.999999995346
957	7	0	1.0	Phosphorylation	B3	mzspec:PXD000612:15:scan:3992:LMTGDQS[Phosphorylation]VAHAGAK/2	0.0	80	S7(Phospho): 100;S7(Phospho)	LMTGDQSVAHAGAK	LMTGDQS[Phosphorylation]VAHAGAK	B3	0.0	0.999999995328	15.raw	15.3992.3992.2	mzspec:PXD000612:15:scan:3992:LMTGDQS[Phosphorylation]VAHAGAK/2	27500	Phosphorylation	1.0	7	0	1	0.0		0.999999995328
958	13	0	1.0	Phosphorylation	B2	mzspec:PXD000612:14:scan:10386:ATPGNLGSSVLIY[Phosphorylation]K/2	0.0	80	Y13(Phospho): 100;Y13(Phospho)	ATPGNLGSSVLIYK	ATPGNLGSSVLIY[Phosphorylation]K	B2	0.0	0.999999995309	14.raw	14.10386.10386.2	mzspec:PXD000612:14:scan:10386:ATPGNLGSSVLIY[Phosphorylation]K/2	3042	Phosphorylation	1.0	13	0	0	0.0		0.999999995309
959	13	0	1.0	Phosphorylation	B2	mzspec:PXD000612:14:scan:10386:ATPGNLGSSVLLY[Phosphorylation]K/2	0.0	80	Y13(Phospho): 100;Y13(Phospho)	ATPGNLGSSVLLYK	ATPGNLGSSVLLY[Phosphorylation]K	B2	0.0	0.999999995309	14.raw	14.10386.10386.2	mzspec:PXD000612:14:scan:10386:ATPGNLGSSVLLY[Phosphorylation]K/2	3154	Phosphorylation	1.0	13	0	0	0.0		0.999999995309
960	7	0	1.0	Phosphorylation	B3	mzspec:PXD000612:15:scan:5198:LMTGDIY[Phosphorylation]EAHAGAK/2	0.0	80	Y7(Phospho): 100;Y7(Phospho)	LMTGDIYEAHAGAK	LMTGDIY[Phosphorylation]EAHAGAK	B3	0.0	0.999999995304	15.raw	15.5198.5198.2	mzspec:PXD000612:15:scan:5198:LMTGDIY[Phosphorylation]EAHAGAK/2	25357	Phosphorylation	1.0	7	0	1	0.0		0.999999995304
961	9	0	1.0	Phosphorylation	B4	mzspec:PXD000612:16:scan:4061:ISQDADLET[Phosphorylation]NTKPK/2	0.0	80	T9(Phospho): 100;T9(Phospho)	ISQDADLETNTKPK	ISQDADLET[Phosphorylation]NTKPK	B4	0.0	0.999999995304	16.raw	16.4061.4061.2	mzspec:PXD000612:16:scan:4061:ISQDADLET[Phosphorylation]NTKPK/2	15902	Phosphorylation	1.0	9	0	1	0.0		0.999999995304
962	9	0	1.0	Phosphorylation	B4	mzspec:PXD000612:16:scan:3288:ISQDADLKT[Phosphorylation]STKPK/2	0.0	80	T9(Phospho): 100;T9(Phospho)	ISQDADLKTSTKPK	ISQDADLKT[Phosphorylation]STKPK	B4	0.0	0.999999995301	16.raw	16.3288.3288.2	mzspec:PXD000612:16:scan:3288:ISQDADLKT[Phosphorylation]STKPK/2	17205	Phosphorylation	1.0	9	0	1	0.0		0.999999995301
963	6	0	1.0	Phosphorylation	A12	mzspec:PXD000612:12:scan:12978:AVLSIS[Phosphorylation]VQLSEGK/2	0.0	80	S6(Phospho): 100;S6(Phospho)	AVLSISVQLSEGK	AVLSIS[Phosphorylation]VQLSEGK	A12	0.0	0.9999999952940001	12.raw	12.12978.12978.2	mzspec:PXD000612:12:scan:12978:AVLSIS[Phosphorylation]VQLSEGK/2	5707	Phosphorylation	1.0	6	0	0	0.0		0.9999999952940001
964	6	0	1.0	Phosphorylation	A12	mzspec:PXD000612:12:scan:12978:AVLSLS[Phosphorylation]VQLSEGK/2	0.0	80	S6(Phospho): 100;S6(Phospho)	AVLSLSVQLSEGK	AVLSLS[Phosphorylation]VQLSEGK	A12	0.0	0.9999999952940001	12.raw	12.12978.12978.2	mzspec:PXD000612:12:scan:12978:AVLSLS[Phosphorylation]VQLSEGK/2	7131	Phosphorylation	1.0	6	0	0	0.0		0.9999999952940001
965	9	0	1.0	Phosphorylation	B6	mzspec:PXD000612:18:scan:4944:DGQDAIAIS[Phosphorylation]EEKESK/2	0.0	80	S9(Phospho): 100;S9(Phospho)	DGQDAIAISEEKESK	DGQDAIAIS[Phosphorylation]EEKESK	B6	0.0	0.999999995282	18.raw	18.4944.4944.2	mzspec:PXD000612:18:scan:4944:DGQDAIAIS[Phosphorylation]EEKESK/2	11990	Phosphorylation	1.0	9	0	1	0.0		0.999999995282
966	5	0	1.0	Phosphorylation	A11	mzspec:PXD000612:11:scan:11799:LLSWY[Phosphorylation]FEEFPTLK/2	0.0	80	Y5(Phospho): 100;Y5(Phospho)	LLSWYFEEFPTLK	LLSWY[Phosphorylation]FEEFPTLK	A11	0.0	0.9999999952680001	11.raw	11.11799.11799.2	mzspec:PXD000612:11:scan:11799:LLSWY[Phosphorylation]FEEFPTLK/2	23669	Phosphorylation	1.0	5	0	1	0.0		0.9999999952680001
967	9	0	1.0	Phosphorylation	B4	mzspec:PXD000612:16:scan:7535:ISQDADLWT[Phosphorylation]YTKPK/2	0.0	80	T9(Phospho): 100;T9(Phospho)	ISQDADLWTYTKPK	ISQDADLWT[Phosphorylation]YTKPK	B4	0.0	0.999999995262	16.raw	16.7535.7535.2	mzspec:PXD000612:16:scan:7535:ISQDADLWT[Phosphorylation]YTKPK/2	18757	Phosphorylation	1.0	9	0	1	0.0		0.999999995262
968	9	0	1.0	Phosphorylation	B4	mzspec:PXD000612:16:scan:3218:ISQDADLKY[Phosphorylation]HTKPK/2	0.0	80	Y9(Phospho): 100;Y9(Phospho)	ISQDADLKYHTKPK	ISQDADLKY[Phosphorylation]HTKPK	B4	0.0	0.9999999952490001	16.raw	16.3218.3218.2	mzspec:PXD000612:16:scan:3218:ISQDADLKY[Phosphorylation]HTKPK/2	17267	Phosphorylation	1.0	9	0	1	0.0		0.9999999952490001
969	13	0	1.0	Phosphorylation	B2	mzspec:PXD000612:14:scan:6461:ATPGNLGSSVLMY[Phosphorylation]K/2	0.0	80	Y13(Phospho): 100;M12(Oxidation); Y13(Phospho)	ATPGNLGSSVLMYK	ATPGNLGSSVLMY[Phosphorylation]K	B2	0.0	0.999999995243	14.raw	14.6461.6461.2	mzspec:PXD000612:14:scan:6461:ATPGNLGSSVLMY[Phosphorylation]K/2	3201	Phosphorylation	1.0	13	0	1	0.0		0.999999995243
970	9	0	1.0	Phosphorylation	B6	mzspec:PXD000612:18:scan:5143:DGQDAIALS[Phosphorylation]AEKESK/2	0.0	80	S9(Phospho): 100;S9(Phospho)	DGQDAIALSAEKESK	DGQDAIALS[Phosphorylation]AEKESK	B6	0.0	0.999999995141	18.raw	18.5143.5143.2	mzspec:PXD000612:18:scan:5143:DGQDAIALS[Phosphorylation]AEKESK/2	12756	Phosphorylation	1.0	9	0	0	0.0		0.999999995141
971	9	0	1.0	Phosphorylation	B6	mzspec:PXD000612:18:scan:5143:DGQDAIAIS[Phosphorylation]AEKESK/2	0.0	80	S9(Phospho): 100;S9(Phospho)	DGQDAIAISAEKESK	DGQDAIAIS[Phosphorylation]AEKESK	B6	0.0	0.999999995141	18.raw	18.5143.5143.2	mzspec:PXD000612:18:scan:5143:DGQDAIAIS[Phosphorylation]AEKESK/2	11986	Phosphorylation	1.0	9	0	0	0.0		0.999999995141
972	7	0	1.0	Phosphorylation	B3	mzspec:PXD000612:15:scan:5677:LMTGDFT[Phosphorylation]PAHAGAK/2	0.0	80	T7(Phospho): 100;T7(Phospho)	LMTGDFTPAHAGAK	LMTGDFT[Phosphorylation]PAHAGAK	B3	0.0	0.9999999950949999	15.raw	15.5677.5677.2	mzspec:PXD000612:15:scan:5677:LMTGDFT[Phosphorylation]PAHAGAK/2	24599	Phosphorylation	1.0	7	0	1	0.0		0.9999999950949999
973	7	0	1.0	Phosphorylation	B3	mzspec:PXD000612:15:scan:4544:LMTGDIY[Phosphorylation]DAHAGAK/2	0.0	80	Y7(Phospho): 100;M2(Oxidation); Y7(Phospho)	LMTGDIYDAHAGAK	LMTGDIY[Phosphorylation]DAHAGAK	B3	0.0	0.999999995086	15.raw	15.4544.4544.2	mzspec:PXD000612:15:scan:4544:LMTGDIY[Phosphorylation]DAHAGAK/2	25346	Phosphorylation	1.0	7	0	1	0.0		0.999999995086
974	6	0	1.0	Phosphorylation	A12	mzspec:PXD000612:12:scan:7540:AVLSES[Phosphorylation]VQLSEGK/2	0.0	80	S6(Phospho): 100;S6(Phospho)	AVLSESVQLSEGK	AVLSES[Phosphorylation]VQLSEGK	A12	0.0	0.999999995079	12.raw	12.7540.7540.2	mzspec:PXD000612:12:scan:7540:AVLSES[Phosphorylation]VQLSEGK/2	4207	Phosphorylation	1.0	6	0	1	0.0		0.999999995079
975	6	0	1.0	Phosphorylation	A12	mzspec:PXD000612:12:scan:15004:AVLSLS[Phosphorylation]VQLSEGK/2	0.0	80	S6(Phospho): 100;S6(Phospho)	AVLSLSVQLSEGK	AVLSLS[Phosphorylation]VQLSEGK	A12	0.0	0.999999995059	12.raw	12.15004.15004.2	mzspec:PXD000612:12:scan:15004:AVLSLS[Phosphorylation]VQLSEGK/2	7130	Phosphorylation	1.0	6	0	0	0.0		0.999999995059
976	6	0	1.0	Phosphorylation	A12	mzspec:PXD000612:12:scan:15004:AVLSIS[Phosphorylation]VQLSEGK/2	0.0	80	S6(Phospho): 100;S6(Phospho)	AVLSISVQLSEGK	AVLSIS[Phosphorylation]VQLSEGK	A12	0.0	0.999999995059	12.raw	12.15004.15004.2	mzspec:PXD000612:12:scan:15004:AVLSIS[Phosphorylation]VQLSEGK/2	5706	Phosphorylation	1.0	6	0	0	0.0		0.999999995059
977	3	0	1.0	Phosphorylation	B1	mzspec:PXD000612:13:scan:3412:NDT[Phosphorylation]SAPPQPAPGK/2	0.0	80	T3(Phospho): 100;T3(Phospho)	NDTSAPPQPAPGK	NDT[Phosphorylation]SAPPQPAPGK	B1	0.0	0.999999995058	13.raw	13.3412.3412.2	mzspec:PXD000612:13:scan:3412:NDT[Phosphorylation]SAPPQPAPGK/2	31476	Phosphorylation	1.0	3	0	0	0.0		0.999999995058
978	9	0	1.0	Phosphorylation	B6	mzspec:PXD000612:18:scan:3993:DGQDAIALT[Phosphorylation]HEKESK/2	0.0	80	T9(Phospho): 100;T9(Phospho)	DGQDAIALTHEKESK	DGQDAIALT[Phosphorylation]HEKESK	B6	0.0	0.999999995051	18.raw	18.3993.3993.2	mzspec:PXD000612:18:scan:3993:DGQDAIALT[Phosphorylation]HEKESK/2	12883	Phosphorylation	1.0	9	0	1	0.0		0.999999995051
979	9	0	1.0	Phosphorylation	B6	mzspec:PXD000612:18:scan:3993:DGQDAIAIT[Phosphorylation]HEKESK/2	0.0	80	T9(Phospho): 100;T9(Phospho)	DGQDAIAITHEKESK	DGQDAIAIT[Phosphorylation]HEKESK	B6	0.0	0.999999995051	18.raw	18.3993.3993.2	mzspec:PXD000612:18:scan:3993:DGQDAIAIT[Phosphorylation]HEKESK/2	12123	Phosphorylation	1.0	9	0	1	0.0		0.999999995051
980	3	0	1.0	Phosphorylation	B1	mzspec:PXD000612:13:scan:6762:NPY[Phosphorylation]WAPPQPAPGK/2	0.0	80	Y3(Phospho): 100;Y3(Phospho)	NPYWAPPQPAPGK	NPY[Phosphorylation]WAPPQPAPGK	B1	0.0	0.9999999950149999	13.raw	13.6762.6762.2	mzspec:PXD000612:13:scan:6762:NPY[Phosphorylation]WAPPQPAPGK/2	37010	Phosphorylation	1.0	3	0	1	0.0		0.9999999950149999
981	7	0	1.0	Phosphorylation	B3	mzspec:PXD000612:15:scan:3436:LMTGDAY[Phosphorylation]EAHAGAK/2	0.0	80	Y7(Phospho): 100;M2(Oxidation); Y7(Phospho)	LMTGDAYEAHAGAK	LMTGDAY[Phosphorylation]EAHAGAK	B3	0.0	0.999999995011	15.raw	15.3436.3436.2	mzspec:PXD000612:15:scan:3436:LMTGDAY[Phosphorylation]EAHAGAK/2	24066	Phosphorylation	1.0	7	0	1	0.0		0.999999995011
982	7	0	1.0	Phosphorylation	B3	mzspec:PXD000612:15:scan:5302:LMTGDVY[Phosphorylation]LAHAGAK/2	0.0	80	Y7(Phospho): 100;M2(Oxidation); Y7(Phospho)	LMTGDVYLAHAGAK	LMTGDVY[Phosphorylation]LAHAGAK	B3	0.0	0.999999994995	15.raw	15.5302.5302.2	mzspec:PXD000612:15:scan:5302:LMTGDVY[Phosphorylation]LAHAGAK/2	28458	Phosphorylation	1.0	7	0	1	0.0		0.999999994995
983	7	0	1.0	Phosphorylation	B3	mzspec:PXD000612:15:scan:5302:LMTGDVY[Phosphorylation]IAHAGAK/2	0.0	80	Y7(Phospho): 100;M2(Oxidation); Y7(Phospho)	LMTGDVYIAHAGAK	LMTGDVY[Phosphorylation]IAHAGAK	B3	0.0	0.999999994995	15.raw	15.5302.5302.2	mzspec:PXD000612:15:scan:5302:LMTGDVY[Phosphorylation]IAHAGAK/2	28429	Phosphorylation	1.0	7	0	1	0.0		0.999999994995
984	9	0	1.0	Phosphorylation	B4	mzspec:PXD000612:16:scan:3523:ISQDADLAT[Phosphorylation]HTKPK/2	0.0	80	T9(Phospho): 100;T9(Phospho)	ISQDADLATHTKPK	ISQDADLAT[Phosphorylation]HTKPK	B4	0.0	0.999999994981	16.raw	16.3523.3523.2	mzspec:PXD000612:16:scan:3523:ISQDADLAT[Phosphorylation]HTKPK/2	15656	Phosphorylation	1.0	9	0	1	0.0		0.999999994981
985	9	0	1.0	Phosphorylation	B6	mzspec:PXD000612:18:scan:3794:DGQDAIAET[Phosphorylation]PEKESK/2	0.0	80	T9(Phospho): 100;T9(Phospho)	DGQDAIAETPEKESK	DGQDAIAET[Phosphorylation]PEKESK	B6	0.0	0.999999994937	18.raw	18.3794.3794.2	mzspec:PXD000612:18:scan:3794:DGQDAIAET[Phosphorylation]PEKESK/2	11306	Phosphorylation	1.0	9	0	1	0.0		0.999999994937
986	3	0	1.0	Phosphorylation	A10	mzspec:PXD000612:10:scan:6667:NYT[Phosphorylation]EGEASLLEK/2	0.0	80	T3(Phospho): 100;T3(Phospho)	NYTEGEASLLEK	NYT[Phosphorylation]EGEASLLEK	A10	0.0	0.9999999949289999	10.raw	10.6667.6667.2	mzspec:PXD000612:10:scan:6667:NYT[Phosphorylation]EGEASLLEK/2	40157	Phosphorylation	1.0	3	0	1	0.0		0.9999999949289999
987	9	0	1.0	Phosphorylation	B4	mzspec:PXD000612:16:scan:7603:ISQDADLYS[Phosphorylation]WTKPK/2	0.0	80	S9(Phospho): 100;S9(Phospho)	ISQDADLYSWTKPK	ISQDADLYS[Phosphorylation]WTKPK	B4	0.0	0.999999994904	16.raw	16.7603.7603.2	mzspec:PXD000612:16:scan:7603:ISQDADLYS[Phosphorylation]WTKPK/2	18955	Phosphorylation	1.0	9	0	1	0.0		0.999999994904
988	7	0	1.0	Phosphorylation	B3	mzspec:PXD000612:15:scan:3339:LMTGDQY[Phosphorylation]RAHAGAK/2	0.0	80	Y7(Phospho): 100;Y7(Phospho)	LMTGDQYRAHAGAK	LMTGDQY[Phosphorylation]RAHAGAK	B3	0.0	0.999999994904	15.raw	15.3339.3339.2	mzspec:PXD000612:15:scan:3339:LMTGDQY[Phosphorylation]RAHAGAK/2	27731	Phosphorylation	1.0	7	0	1	0.0		0.999999994904
989	9	0	1.0	Phosphorylation	B4	mzspec:PXD000612:16:scan:4169:ISQDADLHT[Phosphorylation]YTKPK/3	0.0	80	T9(Phospho): 100;T9(Phospho)	ISQDADLHTYTKPK	ISQDADLHT[Phosphorylation]YTKPK	B4	0.0	0.999999994896	16.raw	16.4169.4169.3	mzspec:PXD000612:16:scan:4169:ISQDADLHT[Phosphorylation]YTKPK/3	16545	Phosphorylation	1.0	9	0	1	0.0		0.999999994896
990	5	0	1.0	Phosphorylation	A11	mzspec:PXD000612:11:scan:8620:LLSHY[Phosphorylation]IEEFPTLK/2	0.0	80	Y5(Phospho): 100;Y5(Phospho)	LLSHYIEEFPTLK	LLSHY[Phosphorylation]IEEFPTLK	A11	0.0	0.999999994867	11.raw	11.8620.8620.2	mzspec:PXD000612:11:scan:8620:LLSHY[Phosphorylation]IEEFPTLK/2	20256	Phosphorylation	1.0	5	0	0	0.0		0.999999994867
991	5	0	1.0	Phosphorylation	A11	mzspec:PXD000612:11:scan:8620:LLSHY[Phosphorylation]LEEFPTLK/2	0.0	80	Y5(Phospho): 100;Y5(Phospho)	LLSHYLEEFPTLK	LLSHY[Phosphorylation]LEEFPTLK	A11	0.0	0.999999994867	11.raw	11.8620.8620.2	mzspec:PXD000612:11:scan:8620:LLSHY[Phosphorylation]LEEFPTLK/2	20281	Phosphorylation	1.0	5	0	0	0.0		0.999999994867
992	9	0	1.0	Phosphorylation	B6	mzspec:PXD000612:18:scan:7960:DGQDAIAIY[Phosphorylation]FEKESK/2	0.0	80	Y9(Phospho): 100;Y9(Phospho)	DGQDAIAIYFEKESK	DGQDAIAIY[Phosphorylation]FEKESK	B6	0.0	0.999999994867	18.raw	18.7960.7960.2	mzspec:PXD000612:18:scan:7960:DGQDAIAIY[Phosphorylation]FEKESK/2	12219	Phosphorylation	1.0	9	0	1	0.0		0.999999994867
993	9	0	1.0	Phosphorylation	B6	mzspec:PXD000612:18:scan:7960:DGQDAIALY[Phosphorylation]FEKESK/2	0.0	80	Y9(Phospho): 100;Y9(Phospho)	DGQDAIALYFEKESK	DGQDAIALY[Phosphorylation]FEKESK	B6	0.0	0.999999994867	18.raw	18.7960.7960.2	mzspec:PXD000612:18:scan:7960:DGQDAIALY[Phosphorylation]FEKESK/2	12978	Phosphorylation	1.0	9	0	1	0.0		0.999999994867
994	7	0	1.0	Phosphorylation	B3	mzspec:PXD000612:15:scan:6708:LMTGDIY[Phosphorylation]IAHAGAK/2	0.0	80	Y7(Phospho): 100;Y7(Phospho)	LMTGDIYIAHAGAK	LMTGDIY[Phosphorylation]IAHAGAK	B3	0.0	0.9999999948639999	15.raw	15.6708.6708.2	mzspec:PXD000612:15:scan:6708:LMTGDIY[Phosphorylation]IAHAGAK/2	25427	Phosphorylation	1.0	7	0	0	0.0		0.9999999948639999
995	7	0	1.0	Phosphorylation	B3	mzspec:PXD000612:15:scan:6708:LMTGDLY[Phosphorylation]IAHAGAK/2	0.0	80	Y7(Phospho): 100;Y7(Phospho)	LMTGDLYIAHAGAK	LMTGDLY[Phosphorylation]IAHAGAK	B3	0.0	0.9999999948639999	15.raw	15.6708.6708.2	mzspec:PXD000612:15:scan:6708:LMTGDLY[Phosphorylation]IAHAGAK/2	26391	Phosphorylation	1.0	7	0	0	0.0		0.9999999948639999
996	7	0	1.0	Phosphorylation	B3	mzspec:PXD000612:15:scan:6708:LMTGDIY[Phosphorylation]LAHAGAK/2	0.0	80	Y7(Phospho): 100;Y7(Phospho)	LMTGDIYLAHAGAK	LMTGDIY[Phosphorylation]LAHAGAK	B3	0.0	0.9999999948639999	15.raw	15.6708.6708.2	mzspec:PXD000612:15:scan:6708:LMTGDIY[Phosphorylation]LAHAGAK/2	25499	Phosphorylation	1.0	7	0	0	0.0		0.9999999948639999
997	7	0	1.0	Phosphorylation	B3	mzspec:PXD000612:15:scan:6708:LMTGDLY[Phosphorylation]LAHAGAK/2	0.0	80	Y7(Phospho): 100;Y7(Phospho)	LMTGDLYLAHAGAK	LMTGDLY[Phosphorylation]LAHAGAK	B3	0.0	0.9999999948639999	15.raw	15.6708.6708.2	mzspec:PXD000612:15:scan:6708:LMTGDLY[Phosphorylation]LAHAGAK/2	26462	Phosphorylation	1.0	7	0	0	0.0		0.9999999948639999
998	9	0	1.0	Phosphorylation	B4	mzspec:PXD000612:16:scan:7543:ISQDADLWT[Phosphorylation]YTKPK/2	0.0	80	T9(Phospho): 100;T9(Phospho)	ISQDADLWTYTKPK	ISQDADLWT[Phosphorylation]YTKPK	B4	0.0	0.999999994847	16.raw	16.7543.7543.2	mzspec:PXD000612:16:scan:7543:ISQDADLWT[Phosphorylation]YTKPK/2	18756	Phosphorylation	1.0	9	0	1	0.0		0.999999994847
999	6	0	1.0	Phosphorylation	A12	mzspec:PXD000612:12:scan:6574:AVLSPY[Phosphorylation]EQLSEGK/2	0.0	80	Y6(Phospho): 100;Y6(Phospho)	AVLSPYEQLSEGK	AVLSPY[Phosphorylation]EQLSEGK	A12	0.0	0.999999994842	12.raw	12.6574.6574.2	mzspec:PXD000612:12:scan:6574:AVLSPY[Phosphorylation]EQLSEGK/2	8428	Phosphorylation	1.0	6	0	1	0.0		0.999999994842
1000	9	0	1.0	Phosphorylation	B6	mzspec:PXD000612:18:scan:6758:DGQDAIAKY[Phosphorylation]LEKESK/2	0.0	80	Y9(Phospho): 100;Y9(Phospho)	DGQDAIAKYLEKESK	DGQDAIAKY[Phosphorylation]LEKESK	B6	0.0	0.999999994838	18.raw	18.6758.6758.2	mzspec:PXD000612:18:scan:6758:DGQDAIAKY[Phosphorylation]LEKESK/2	12709	Phosphorylation	1.0	9	0	1	0.0		0.999999994838
1001	9	0	1.0	Phosphorylation	B6	mzspec:PXD000612:18:scan:6758:DGQDAIAKY[Phosphorylation]IEKESK/2	0.0	80	Y9(Phospho): 100;Y9(Phospho)	DGQDAIAKYIEKESK	DGQDAIAKY[Phosphorylation]IEKESK	B6	0.0	0.999999994838	18.raw	18.6758.6758.2	mzspec:PXD000612:18:scan:6758:DGQDAIAKY[Phosphorylation]IEKESK/2	12682	Phosphorylation	1.0	9	0	1	0.0		0.999999994838
1002	9	0	1.0	Phosphorylation	B4	mzspec:PXD000612:16:scan:7733:ISQDADLFT[Phosphorylation]ITKPK/2	0.0	80	T9(Phospho): 100;T9(Phospho)	ISQDADLFTITKPK	ISQDADLFT[Phosphorylation]ITKPK	B4	0.0	0.999999994834	16.raw	16.7733.7733.2	mzspec:PXD000612:16:scan:7733:ISQDADLFT[Phosphorylation]ITKPK/2	16083	Phosphorylation	1.0	9	0	0	0.0		0.999999994834
1003	9	0	1.0	Phosphorylation	B4	mzspec:PXD000612:16:scan:7733:ISQDADLFT[Phosphorylation]LTKPK/2	0.0	80	T9(Phospho): 100;T9(Phospho)	ISQDADLFTLTKPK	ISQDADLFT[Phosphorylation]LTKPK	B4	0.0	0.999999994834	16.raw	16.7733.7733.2	mzspec:PXD000612:16:scan:7733:ISQDADLFT[Phosphorylation]LTKPK/2	16096	Phosphorylation	1.0	9	0	0	0.0		0.999999994834
1004	9	0	1.0	Phosphorylation	B4	mzspec:PXD000612:16:scan:8459:ISQDADLIY[Phosphorylation]WTKPK/2	0.0	80	Y9(Phospho): 100;Y9(Phospho)	ISQDADLIYWTKPK	ISQDADLIY[Phosphorylation]WTKPK	B4	0.0	0.99999999481	16.raw	16.8459.8459.2	mzspec:PXD000612:16:scan:8459:ISQDADLIY[Phosphorylation]WTKPK/2	16977	Phosphorylation	1.0	9	0	1	0.0		0.99999999481
1005	9	0	1.0	Phosphorylation	B4	mzspec:PXD000612:16:scan:8459:ISQDADLLY[Phosphorylation]WTKPK/2	0.0	80	Y9(Phospho): 100;Y9(Phospho)	ISQDADLLYWTKPK	ISQDADLLY[Phosphorylation]WTKPK	B4	0.0	0.99999999481	16.raw	16.8459.8459.2	mzspec:PXD000612:16:scan:8459:ISQDADLLY[Phosphorylation]WTKPK/2	17712	Phosphorylation	1.0	9	0	1	0.0		0.99999999481
1006	5	0	1.0	Phosphorylation	A11	mzspec:PXD000612:11:scan:6942:LLSHY[Phosphorylation]QEEFPTLK/2	0.0	80	Y5(Phospho): 100;Y5(Phospho)	LLSHYQEEFPTLK	LLSHY[Phosphorylation]QEEFPTLK	A11	0.0	0.9999999947830001	11.raw	11.6942.6942.2	mzspec:PXD000612:11:scan:6942:LLSHY[Phosphorylation]QEEFPTLK/2	20323	Phosphorylation	1.0	5	0	1	0.0		0.9999999947830001
1007	3	0	1.0	Phosphorylation	B1	mzspec:PXD000612:13:scan:3062:NKS[Phosphorylation]PAPPQPAPGK/3	0.0	80	S3(Phospho): 100;S3(Phospho)	NKSPAPPQPAPGK	NKS[Phosphorylation]PAPPQPAPGK	B1	0.0	0.999999994749	13.raw	13.3062.3062.3	mzspec:PXD000612:13:scan:3062:NKS[Phosphorylation]PAPPQPAPGK/3	34265	Phosphorylation	1.0	3	0	1	0.0		0.999999994749
1008	3	0	1.0	Phosphorylation	B1	mzspec:PXD000612:13:scan:3555:NHY[Phosphorylation]EAPPQPAPGK/2	0.0	80	Y3(Phospho): 100;Y3(Phospho)	NHYEAPPQPAPGK	NHY[Phosphorylation]EAPPQPAPGK	B1	0.0	0.9999999947339999	13.raw	13.3555.3555.2	mzspec:PXD000612:13:scan:3555:NHY[Phosphorylation]EAPPQPAPGK/2	32844	Phosphorylation	1.0	3	0	1	0.0		0.9999999947339999
1009	5	0	1.0	Phosphorylation	A11	mzspec:PXD000612:11:scan:6952:LLSNT[Phosphorylation]HEEFPTLK/2	0.0	80	T5(Phospho): 100;N4(Deamidated); T5(Phospho)	LLSNTHEEFPTLK	LLSNT[Phosphorylation]HEEFPTLK	A11	0.0	0.999999994726	11.raw	11.6952.6952.2	mzspec:PXD000612:11:scan:6952:LLSNT[Phosphorylation]HEEFPTLK/2	22130	Phosphorylation	1.0	5	0	0	0.0		0.999999994726
1010	6	0	1.0	Phosphorylation	A12	mzspec:PXD000612:12:scan:4138:AVLSHY[Phosphorylation]HQLSEGK/2	0.0	80	Y6(Phospho): 100;Y6(Phospho)	AVLSHYHQLSEGK	AVLSHY[Phosphorylation]HQLSEGK	A12	0.0	0.999999994697	12.raw	12.4138.4138.2	mzspec:PXD000612:12:scan:4138:AVLSHY[Phosphorylation]HQLSEGK/2	5224	Phosphorylation	1.0	6	0	1	0.0		0.999999994697
1011	9	0	1.0	Phosphorylation	B4	mzspec:PXD000612:16:scan:8922:ISQDADLWT[Phosphorylation]WTKPK/3	0.0	80	T9(Phospho): 100;T9(Phospho)	ISQDADLWTWTKPK	ISQDADLWT[Phosphorylation]WTKPK	B4	0.0	0.999999994695	16.raw	16.8922.8922.3	mzspec:PXD000612:16:scan:8922:ISQDADLWT[Phosphorylation]WTKPK/3	18749	Phosphorylation	1.0	9	0	1	0.0		0.999999994695
1012	7	0	1.0	Phosphorylation	B3	mzspec:PXD000612:15:scan:5665:LMTGDEY[Phosphorylation]WAHAGAK/2	0.0	80	Y7(Phospho): 100;M2(Oxidation); Y7(Phospho)	LMTGDEYWAHAGAK	LMTGDEY[Phosphorylation]WAHAGAK	B3	0.0	0.9999999945550001	15.raw	15.5665.5665.2	mzspec:PXD000612:15:scan:5665:LMTGDEY[Phosphorylation]WAHAGAK/2	24478	Phosphorylation	1.0	7	0	1	0.0		0.9999999945550001
1013	7	0	1.0	Phosphorylation	B3	mzspec:PXD000612:15:scan:5086:LMTGDIS[Phosphorylation]QAHAGAK/2	0.0	80	S7(Phospho): 100;S7(Phospho); Q8(Deamidated)	LMTGDISQAHAGAK	LMTGDIS[Phosphorylation]QAHAGAK	B3	0.0	0.999999994554	15.raw	15.5086.5086.2	mzspec:PXD000612:15:scan:5086:LMTGDIS[Phosphorylation]QAHAGAK/2	25136	Phosphorylation	1.0	7	0	1	0.0		0.999999994554
1014	7	0	1.0	Phosphorylation	B3	mzspec:PXD000612:15:scan:5086:LMTGDLS[Phosphorylation]QAHAGAK/2	0.0	80	S7(Phospho): 100;S7(Phospho); Q8(Deamidated)	LMTGDLSQAHAGAK	LMTGDLS[Phosphorylation]QAHAGAK	B3	0.0	0.999999994554	15.raw	15.5086.5086.2	mzspec:PXD000612:15:scan:5086:LMTGDLS[Phosphorylation]QAHAGAK/2	26101	Phosphorylation	1.0	7	0	1	0.0		0.999999994554
1015	9	0	1.0	Phosphorylation	B6	mzspec:PXD000612:18:scan:7495:DGQDAIAQY[Phosphorylation]LEKESK/2	0.0	80	Y9(Phospho): 100;Y9(Phospho)	DGQDAIAQYLEKESK	DGQDAIAQY[Phosphorylation]LEKESK	B6	0.0	0.9999999945389999	18.raw	18.7495.7495.2	mzspec:PXD000612:18:scan:7495:DGQDAIAQY[Phosphorylation]LEKESK/2	14082	Phosphorylation	1.0	9	0	1	0.0		0.9999999945389999
1016	9	0	1.0	Phosphorylation	B6	mzspec:PXD000612:18:scan:7495:DGQDAIAQY[Phosphorylation]IEKESK/2	0.0	80	Y9(Phospho): 100;Y9(Phospho)	DGQDAIAQYIEKESK	DGQDAIAQY[Phosphorylation]IEKESK	B6	0.0	0.9999999945389999	18.raw	18.7495.7495.2	mzspec:PXD000612:18:scan:7495:DGQDAIAQY[Phosphorylation]IEKESK/2	14059	Phosphorylation	1.0	9	0	1	0.0		0.9999999945389999
1017	9	0	1.0	Phosphorylation	B6	mzspec:PXD000612:18:scan:3244:DGQDAIAMT[Phosphorylation]NEKESK/2	0.0	80	T9(Phospho): 100;M8(Oxidation); T9(Phospho)	DGQDAIAMTNEKESK	DGQDAIAMT[Phosphorylation]NEKESK	B6	0.0	0.9999999945229999	18.raw	18.3244.3244.2	mzspec:PXD000612:18:scan:3244:DGQDAIAMT[Phosphorylation]NEKESK/2	13383	Phosphorylation	1.0	9	0	1	0.0		0.9999999945229999
1018	9	0	1.0	Phosphorylation	B6	mzspec:PXD000612:18:scan:3486:DGQDAIANT[Phosphorylation]EEKESK/2	0.0	80	T9(Phospho): 100;T9(Phospho)	DGQDAIANTEEKESK	DGQDAIANT[Phosphorylation]EEKESK	B6	0.0	0.9999999945200001	18.raw	18.3486.3486.2	mzspec:PXD000612:18:scan:3486:DGQDAIANT[Phosphorylation]EEKESK/2	13556	Phosphorylation	1.0	9	0	1	0.0		0.9999999945200001
1019	7	0	1.0	Phosphorylation	B3	mzspec:PXD000612:15:scan:4519:LMTGDDS[Phosphorylation]VAHAGAK/3	0.0	80	S7(Phospho): 100;S7(Phospho)	LMTGDDSVAHAGAK	LMTGDDS[Phosphorylation]VAHAGAK	B3	0.0	0.9999999945100001	15.raw	15.4519.4519.3	mzspec:PXD000612:15:scan:4519:LMTGDDS[Phosphorylation]VAHAGAK/3	24188	Phosphorylation	1.0	7	0	1	0.0		0.9999999945100001
1020	7	0	1.0	Phosphorylation	B3	mzspec:PXD000612:15:scan:4728:LMTGDKY[Phosphorylation]FAHAGAK/3	0.0	80	Y7(Phospho): 100;Y7(Phospho)	LMTGDKYFAHAGAK	LMTGDKY[Phosphorylation]FAHAGAK	B3	0.0	0.999999994486	15.raw	15.4728.4728.3	mzspec:PXD000612:15:scan:4728:LMTGDKY[Phosphorylation]FAHAGAK/3	25827	Phosphorylation	1.0	7	0	1	0.0		0.999999994486
1021	9	0	1.0	Phosphorylation	B4	mzspec:PXD000612:16:scan:7068:ISQDADLDY[Phosphorylation]FTKPK/2	0.0	80	Y9(Phospho): 100;Y9(Phospho)	ISQDADLDYFTKPK	ISQDADLDY[Phosphorylation]FTKPK	B4	0.0	0.9999999944850001	16.raw	16.7068.7068.2	mzspec:PXD000612:16:scan:7068:ISQDADLDY[Phosphorylation]FTKPK/2	15805	Phosphorylation	1.0	9	0	0	0.0		0.9999999944850001
1022	5	0	1.0	Phosphorylation	A11	mzspec:PXD000612:11:scan:6953:LLSPY[Phosphorylation]KEEFPTLK/2	0.0	80	Y5(Phospho): 100;Y5(Phospho)	LLSPYKEEFPTLK	LLSPY[Phosphorylation]KEEFPTLK	A11	0.0	0.999999994483	11.raw	11.6953.6953.2	mzspec:PXD000612:11:scan:6953:LLSPY[Phosphorylation]KEEFPTLK/2	22384	Phosphorylation	1.0	5	0	1	0.0		0.999999994483
1023	3	0	1.0	Phosphorylation	A10	mzspec:PXD000612:10:scan:5905:NAT[Phosphorylation]DGEASLLEK/2	0.0	80	T3(Phospho): 100;T3(Phospho)	NATDGEASLLEK	NAT[Phosphorylation]DGEASLLEK	A10	0.0	0.999999994482	10.raw	10.5905.5905.2	mzspec:PXD000612:10:scan:5905:NAT[Phosphorylation]DGEASLLEK/2	30967	Phosphorylation	1.0	3	0	1	0.0		0.999999994482
1024	7	0	1.0	Phosphorylation	B3	mzspec:PXD000612:15:scan:4759:LMTGDFY[Phosphorylation]KAHAGAK/3	0.0	80	Y7(Phospho): 100;Y7(Phospho)	LMTGDFYKAHAGAK	LMTGDFY[Phosphorylation]KAHAGAK	B3	0.0	0.999999994472	15.raw	15.4759.4759.3	mzspec:PXD000612:15:scan:4759:LMTGDFY[Phosphorylation]KAHAGAK/3	24664	Phosphorylation	1.0	7	0	1	0.0		0.999999994472
1025	7	0	1.0	Phosphorylation	B3	mzspec:PXD000612:15:scan:3506:LMTGDQT[Phosphorylation]AAHAGAK/2	0.0	80	T7(Phospho): 100;T7(Phospho)	LMTGDQTAAHAGAK	LMTGDQT[Phosphorylation]AAHAGAK	B3	0.0	0.9999999944619999	15.raw	15.3506.3506.2	mzspec:PXD000612:15:scan:3506:LMTGDQT[Phosphorylation]AAHAGAK/2	27518	Phosphorylation	1.0	7	0	1	0.0		0.9999999944619999
1026	6	0	1.0	Phosphorylation	A12	mzspec:PXD000612:12:scan:5008:AVLSHY[Phosphorylation]QQLSEGK/2	0.0	80	Y6(Phospho): 100;Y6(Phospho)	AVLSHYQQLSEGK	AVLSHY[Phosphorylation]QQLSEGK	A12	0.0	0.9999999944410001	12.raw	12.5008.5008.2	mzspec:PXD000612:12:scan:5008:AVLSHY[Phosphorylation]QQLSEGK/2	5324	Phosphorylation	1.0	6	0	1	0.0		0.9999999944410001
1027	9	0	1.0	Phosphorylation	B6	mzspec:PXD000612:18:scan:7514:DGQDAIAVY[Phosphorylation]LEKESK/2	0.0	80	Y9(Phospho): 100;Y9(Phospho)	DGQDAIAVYLEKESK	DGQDAIAVY[Phosphorylation]LEKESK	B6	0.0	0.999999994411	18.raw	18.7514.7514.2	mzspec:PXD000612:18:scan:7514:DGQDAIAVY[Phosphorylation]LEKESK/2	14886	Phosphorylation	1.0	9	0	1	0.0		0.999999994411
1028	9	0	1.0	Phosphorylation	B6	mzspec:PXD000612:18:scan:7514:DGQDAIAVY[Phosphorylation]IEKESK/2	0.0	80	Y9(Phospho): 100;Y9(Phospho)	DGQDAIAVYIEKESK	DGQDAIAVY[Phosphorylation]IEKESK	B6	0.0	0.999999994411	18.raw	18.7514.7514.2	mzspec:PXD000612:18:scan:7514:DGQDAIAVY[Phosphorylation]IEKESK/2	14863	Phosphorylation	1.0	9	0	1	0.0		0.999999994411
1029	7	0	1.0	Phosphorylation	B3	mzspec:PXD000612:15:scan:6601:LMTGDIT[Phosphorylation]IAHAGAK/2	0.0	80	T7(Phospho): 100;T7(Phospho)	LMTGDITIAHAGAK	LMTGDIT[Phosphorylation]IAHAGAK	B3	0.0	0.9999999943919999	15.raw	15.6601.6601.2	mzspec:PXD000612:15:scan:6601:LMTGDIT[Phosphorylation]IAHAGAK/2	25240	Phosphorylation	1.0	7	0	1	0.0		0.9999999943919999
1030	7	0	1.0	Phosphorylation	B3	mzspec:PXD000612:15:scan:6601:LMTGDLT[Phosphorylation]IAHAGAK/2	0.0	80	T7(Phospho): 100;T7(Phospho)	LMTGDLTIAHAGAK	LMTGDLT[Phosphorylation]IAHAGAK	B3	0.0	0.9999999943919999	15.raw	15.6601.6601.2	mzspec:PXD000612:15:scan:6601:LMTGDLT[Phosphorylation]IAHAGAK/2	26199	Phosphorylation	1.0	7	0	1	0.0		0.9999999943919999
1031	7	0	1.0	Phosphorylation	B3	mzspec:PXD000612:15:scan:6601:LMTGDIT[Phosphorylation]LAHAGAK/2	0.0	80	T7(Phospho): 100;T7(Phospho)	LMTGDITLAHAGAK	LMTGDIT[Phosphorylation]LAHAGAK	B3	0.0	0.9999999943919999	15.raw	15.6601.6601.2	mzspec:PXD000612:15:scan:6601:LMTGDIT[Phosphorylation]LAHAGAK/2	25270	Phosphorylation	1.0	7	0	1	0.0		0.9999999943919999
1032	7	0	1.0	Phosphorylation	B3	mzspec:PXD000612:15:scan:6601:LMTGDLT[Phosphorylation]LAHAGAK/2	0.0	80	T7(Phospho): 100;T7(Phospho)	LMTGDLTLAHAGAK	LMTGDLT[Phosphorylation]LAHAGAK	B3	0.0	0.9999999943919999	15.raw	15.6601.6601.2	mzspec:PXD000612:15:scan:6601:LMTGDLT[Phosphorylation]LAHAGAK/2	26228	Phosphorylation	1.0	7	0	1	0.0		0.9999999943919999
1033	7	0	1.0	Phosphorylation	B3	mzspec:PXD000612:15:scan:7006:LMTGDYS[Phosphorylation]WAHAGAK/2	0.0	80	S7(Phospho): 100;S7(Phospho)	LMTGDYSWAHAGAK	LMTGDYS[Phosphorylation]WAHAGAK	B3	0.0	0.999999994378	15.raw	15.7006.7006.2	mzspec:PXD000612:15:scan:7006:LMTGDYS[Phosphorylation]WAHAGAK/2	29125	Phosphorylation	1.0	7	0	1	0.0		0.999999994378
1034	3	0	1.0	Phosphorylation	A10	mzspec:PXD000612:10:scan:4942:NDY[Phosphorylation]KGEASLLEK/2	0.0	80	Y3(Phospho): 100;Y3(Phospho)	NDYKGEASLLEK	NDY[Phosphorylation]KGEASLLEK	A10	0.0	0.999999994268	10.raw	10.4942.4942.2	mzspec:PXD000612:10:scan:4942:NDY[Phosphorylation]KGEASLLEK/2	31540	Phosphorylation	1.0	3	0	1	0.0		0.999999994268
1035	6	0	1.0	Phosphorylation	A12	mzspec:PXD000612:13:scan:9391:AVLSLT[Phosphorylation]LQLSEGK/2	0.0	80	T6(Phospho): 100;T6(Phospho)	AVLSLTLQLSEGK	AVLSLT[Phosphorylation]LQLSEGK	A12	0.0	0.999999994233	13.raw	13.9391.9391.2	mzspec:PXD000612:13:scan:9391:AVLSLT[Phosphorylation]LQLSEGK/2	7262	Phosphorylation	1.0	6	0	0	0.0		0.999999994233
1036	6	0	1.0	Phosphorylation	A12	mzspec:PXD000612:13:scan:9391:AVLSLT[Phosphorylation]IQLSEGK/2	0.0	80	T6(Phospho): 100;T6(Phospho)	AVLSLTIQLSEGK	AVLSLT[Phosphorylation]IQLSEGK	A12	0.0	0.999999994233	13.raw	13.9391.9391.2	mzspec:PXD000612:13:scan:9391:AVLSLT[Phosphorylation]IQLSEGK/2	7223	Phosphorylation	1.0	6	0	0	0.0		0.999999994233
1037	7	0	1.0	Phosphorylation	B3	mzspec:PXD000612:15:scan:3256:LMTGDET[Phosphorylation]EAHAGAK/2	0.0	80	T7(Phospho): 100;M2(Oxidation); T7(Phospho)	LMTGDETEAHAGAK	LMTGDET[Phosphorylation]EAHAGAK	B3	0.0	0.999999994193	15.raw	15.3256.3256.2	mzspec:PXD000612:15:scan:3256:LMTGDET[Phosphorylation]EAHAGAK/2	24360	Phosphorylation	1.0	7	0	1	0.0		0.999999994193
1038	7	0	1.0	Phosphorylation	B3	mzspec:PXD000612:15:scan:3418:LMTGDAS[Phosphorylation]NAHAGAK/2	0.0	80	S7(Phospho): 100;S7(Phospho)	LMTGDASNAHAGAK	LMTGDAS[Phosphorylation]NAHAGAK	B3	0.0	0.9999999941850001	15.raw	15.3418.3418.2	mzspec:PXD000612:15:scan:3418:LMTGDAS[Phosphorylation]NAHAGAK/2	23998	Phosphorylation	1.0	7	0	1	0.0		0.9999999941850001
1039	5	0	1.0	Phosphorylation	A11	mzspec:PXD000612:11:scan:7261:LLSHY[Phosphorylation]EEEFPTLK/3	0.0	80	Y5(Phospho): 100;Y5(Phospho)	LLSHYEEEFPTLK	LLSHY[Phosphorylation]EEEFPTLK	A11	0.0	0.9999999941650001	11.raw	11.7261.7261.3	mzspec:PXD000612:11:scan:7261:LLSHY[Phosphorylation]EEEFPTLK/3	20216	Phosphorylation	1.0	5	0	1	0.0		0.9999999941650001
1040	9	0	1.0	Phosphorylation	B4	mzspec:PXD000612:16:scan:3484:ISQDADLKT[Phosphorylation]DTKPK/3	0.0	80	T9(Phospho): 100;T9(Phospho)	ISQDADLKTDTKPK	ISQDADLKT[Phosphorylation]DTKPK	B4	0.0	0.999999994157	16.raw	16.3484.3484.3	mzspec:PXD000612:16:scan:3484:ISQDADLKT[Phosphorylation]DTKPK/3	17164	Phosphorylation	1.0	9	0	1	0.0		0.999999994157
1041	5	0	1.0	Phosphorylation	A11	mzspec:PXD000612:11:scan:11231:LLSIT[Phosphorylation]WEEFPTLK/2	0.0	80	T5(Phospho): 100;T5(Phospho)	LLSITWEEFPTLK	LLSIT[Phosphorylation]WEEFPTLK	A11	0.0	0.999999994154	11.raw	11.11231.11231.2	mzspec:PXD000612:11:scan:11231:LLSIT[Phosphorylation]WEEFPTLK/2	20657	Phosphorylation	1.0	5	0	0	0.0		0.999999994154
1042	5	0	1.0	Phosphorylation	A11	mzspec:PXD000612:11:scan:11231:LLSLT[Phosphorylation]WEEFPTLK/2	0.0	80	T5(Phospho): 100;T5(Phospho)	LLSLTWEEFPTLK	LLSLT[Phosphorylation]WEEFPTLK	A11	0.0	0.999999994154	11.raw	11.11231.11231.2	mzspec:PXD000612:11:scan:11231:LLSLT[Phosphorylation]WEEFPTLK/2	21560	Phosphorylation	1.0	5	0	0	0.0		0.999999994154
1043	3	0	1.0	Phosphorylation	A10	mzspec:PXD000612:10:scan:5747:NES[Phosphorylation]TGEASLLEK/2	0.0	80	S3(Phospho): 100;S3(Phospho)	NESTGEASLLEK	NES[Phosphorylation]TGEASLLEK	A10	0.0	0.9999999941490001	10.raw	10.5747.5747.2	mzspec:PXD000612:10:scan:5747:NES[Phosphorylation]TGEASLLEK/2	31646	Phosphorylation	1.0	3	0	1	0.0		0.9999999941490001
1044	7	0	1.0	Phosphorylation	B3	mzspec:PXD000612:15:scan:3631:LMTGDET[Phosphorylation]DAHAGAK/2	0.0	80	T7(Phospho): 100;T7(Phospho)	LMTGDETDAHAGAK	LMTGDET[Phosphorylation]DAHAGAK	B3	0.0	0.9999999941429999	15.raw	15.3631.3631.2	mzspec:PXD000612:15:scan:3631:LMTGDET[Phosphorylation]DAHAGAK/2	24358	Phosphorylation	1.0	7	0	1	0.0		0.9999999941429999
1045	9	0	1.0	Phosphorylation	B4	mzspec:PXD000612:16:scan:3152:ISQDADLHS[Phosphorylation]STKPK/2	0.0	80	S9(Phospho): 100;S9(Phospho)	ISQDADLHSSTKPK	ISQDADLHS[Phosphorylation]STKPK	B4	0.0	0.999999994134	16.raw	16.3152.3152.2	mzspec:PXD000612:16:scan:3152:ISQDADLHS[Phosphorylation]STKPK/2	16418	Phosphorylation	1.0	9	0	1	0.0		0.999999994134
1046	7	0	1.0	Phosphorylation	B3	mzspec:PXD000612:15:scan:5373:LMTGDNS[Phosphorylation]FAHAGAK/2	0.0	80	S7(Phospho): 100;N6(Deamidated); S7(Phospho)	LMTGDNSFAHAGAK	LMTGDNS[Phosphorylation]FAHAGAK	B3	0.0	0.999999994125	15.raw	15.5373.5373.2	mzspec:PXD000612:15:scan:5373:LMTGDNS[Phosphorylation]FAHAGAK/2	26902	Phosphorylation	1.0	7	0	1	0.0		0.999999994125
1047	7	0	1.0	Phosphorylation	B3	mzspec:PXD000612:15:scan:4566:LMTGDQS[Phosphorylation]LAHAGAK/2	0.0	80	S7(Phospho): 100;S7(Phospho)	LMTGDQSLAHAGAK	LMTGDQS[Phosphorylation]LAHAGAK	B3	0.0	0.999999994096	15.raw	15.4566.4566.2	mzspec:PXD000612:15:scan:4566:LMTGDQS[Phosphorylation]LAHAGAK/2	27458	Phosphorylation	1.0	7	0	0	0.0		0.999999994096
1048	7	0	1.0	Phosphorylation	B3	mzspec:PXD000612:15:scan:4566:LMTGDQS[Phosphorylation]IAHAGAK/2	0.0	80	S7(Phospho): 100;S7(Phospho)	LMTGDQSIAHAGAK	LMTGDQS[Phosphorylation]IAHAGAK	B3	0.0	0.999999994096	15.raw	15.4566.4566.2	mzspec:PXD000612:15:scan:4566:LMTGDQS[Phosphorylation]IAHAGAK/2	27448	Phosphorylation	1.0	7	0	0	0.0		0.999999994096
1049	7	0	1.0	Phosphorylation	B3	mzspec:PXD000612:15:scan:6421:LMTGDPY[Phosphorylation]WAHAGAK/3	0.0	80	Y7(Phospho): 100;Y7(Phospho)	LMTGDPYWAHAGAK	LMTGDPY[Phosphorylation]WAHAGAK	B3	0.0	0.9999999940909999	15.raw	15.6421.6421.3	mzspec:PXD000612:15:scan:6421:LMTGDPY[Phosphorylation]WAHAGAK/3	27403	Phosphorylation	1.0	7	0	1	0.0		0.9999999940909999
1050	7	0	1.0	Phosphorylation	B3	mzspec:PXD000612:15:scan:5112:LMTGDIS[Phosphorylation]QAHAGAK/2	0.0	80	S7(Phospho): 100;S7(Phospho); Q8(Deamidated)	LMTGDISQAHAGAK	LMTGDIS[Phosphorylation]QAHAGAK	B3	0.0	0.999999994086	15.raw	15.5112.5112.2	mzspec:PXD000612:15:scan:5112:LMTGDIS[Phosphorylation]QAHAGAK/2	25135	Phosphorylation	1.0	7	0	1	0.0		0.999999994086
1051	7	0	1.0	Phosphorylation	B3	mzspec:PXD000612:15:scan:5112:LMTGDLS[Phosphorylation]QAHAGAK/2	0.0	80	S7(Phospho): 100;S7(Phospho); Q8(Deamidated)	LMTGDLSQAHAGAK	LMTGDLS[Phosphorylation]QAHAGAK	B3	0.0	0.999999994086	15.raw	15.5112.5112.2	mzspec:PXD000612:15:scan:5112:LMTGDLS[Phosphorylation]QAHAGAK/2	26100	Phosphorylation	1.0	7	0	1	0.0		0.999999994086
1052	7	0	1.0	Phosphorylation	B3	mzspec:PXD000612:15:scan:3325:LMTGDNY[Phosphorylation]EAHAGAK/2	0.0	80	Y7(Phospho): 100;M2(Oxidation); Y7(Phospho)	LMTGDNYEAHAGAK	LMTGDNY[Phosphorylation]EAHAGAK	B3	0.0	0.9999999940809999	15.raw	15.3325.3325.2	mzspec:PXD000612:15:scan:3325:LMTGDNY[Phosphorylation]EAHAGAK/2	27030	Phosphorylation	1.0	7	0	1	0.0		0.9999999940809999
1053	5	0	1.0	Phosphorylation	A11	mzspec:PXD000612:11:scan:7145:LLSHT[Phosphorylation]VEEFPTLK/2	0.0	80	T5(Phospho): 100;T5(Phospho)	LLSHTVEEFPTLK	LLSHT[Phosphorylation]VEEFPTLK	A11	0.0	0.9999999940559999	11.raw	11.7145.7145.2	mzspec:PXD000612:11:scan:7145:LLSHT[Phosphorylation]VEEFPTLK/2	20189	Phosphorylation	1.0	5	0	1	0.0		0.9999999940559999
1054	7	0	1.0	Phosphorylation	B3	mzspec:PXD000612:15:scan:5907:LMTGDNT[Phosphorylation]WAHAGAK/2	0.0	80	T7(Phospho): 100;N6(Deamidated); T7(Phospho)	LMTGDNTWAHAGAK	LMTGDNT[Phosphorylation]WAHAGAK	B3	0.0	0.9999999940530001	15.raw	15.5907.5907.2	mzspec:PXD000612:15:scan:5907:LMTGDNT[Phosphorylation]WAHAGAK/2	27011	Phosphorylation	1.0	7	0	1	0.0		0.9999999940530001
1055	7	0	1.0	Phosphorylation	B3	mzspec:PXD000612:15:scan:3518:LMTGDQS[Phosphorylation]PAHAGAK/2	0.0	80	S7(Phospho): 100;S7(Phospho)	LMTGDQSPAHAGAK	LMTGDQS[Phosphorylation]PAHAGAK	B3	0.0	0.999999994052	15.raw	15.3518.3518.2	mzspec:PXD000612:15:scan:3518:LMTGDQS[Phosphorylation]PAHAGAK/2	27477	Phosphorylation	1.0	7	0	1	0.0		0.999999994052
1056	6	0	1.0	Phosphorylation	A12	mzspec:PXD000612:12:scan:7973:AVLSET[Phosphorylation]WQLSEGK/2	0.0	80	T6(Phospho): 100;T6(Phospho)	AVLSETWQLSEGK	AVLSET[Phosphorylation]WQLSEGK	A12	0.0	0.9999999940350001	12.raw	12.7973.7973.2	mzspec:PXD000612:12:scan:7973:AVLSET[Phosphorylation]WQLSEGK/2	4265	Phosphorylation	1.0	6	0	0	0.0		0.9999999940350001
1057	9	0	1.0	Phosphorylation	B6	mzspec:PXD000612:18:scan:2770:DGQDAIAHS[Phosphorylation]QEKESK/2	0.0	80	S9(Phospho): 100;S9(Phospho)	DGQDAIAHSQEKESK	DGQDAIAHS[Phosphorylation]QEKESK	B6	0.0	0.999999994029	18.raw	18.2770.2770.2	mzspec:PXD000612:18:scan:2770:DGQDAIAHS[Phosphorylation]QEKESK/2	11760	Phosphorylation	1.0	9	0	1	0.0		0.999999994029
1058	6	0	1.0	Phosphorylation	A12	mzspec:PXD000612:12:scan:5705:AVLSDT[Phosphorylation]AQLSEGK/2	0.0	80	T6(Phospho): 100;T6(Phospho)	AVLSDTAQLSEGK	AVLSDT[Phosphorylation]AQLSEGK	A12	0.0	0.9999999939380001	12.raw	12.5705.5705.2	mzspec:PXD000612:12:scan:5705:AVLSDT[Phosphorylation]AQLSEGK/2	3943	Phosphorylation	1.0	6	0	1	0.0		0.9999999939380001
1059	7	0	1.0	Phosphorylation	B3	mzspec:PXD000612:15:scan:4616:LMTGDVY[Phosphorylation]QAHAGAK/3	0.0	80	Y7(Phospho): 100;Y7(Phospho); Q8(Deamidated)	LMTGDVYQAHAGAK	LMTGDVY[Phosphorylation]QAHAGAK	B3	0.0	0.9999999939290001	15.raw	15.4616.4616.3	mzspec:PXD000612:15:scan:4616:LMTGDVY[Phosphorylation]QAHAGAK/3	28481	Phosphorylation	1.0	7	0	1	0.0		0.9999999939290001
1060	5	0	1.0	Phosphorylation	A11	mzspec:PXD000612:11:scan:6693:LLSHS[Phosphorylation]EEEFPTLK/2	0.0	80	S5(Phospho): 100;S5(Phospho)	LLSHSEEEFPTLK	LLSHS[Phosphorylation]EEEFPTLK	A11	0.0	0.999999993875	11.raw	11.6693.6693.2	mzspec:PXD000612:11:scan:6693:LLSHS[Phosphorylation]EEEFPTLK/2	19956	Phosphorylation	1.0	5	0	1	0.0		0.999999993875
1061	6	0	1.0	Phosphorylation	A12	mzspec:PXD000612:12:scan:7943:AVLSET[Phosphorylation]WQLSEGK/2	0.0	80	T6(Phospho): 100;T6(Phospho)	AVLSETWQLSEGK	AVLSET[Phosphorylation]WQLSEGK	A12	0.0	0.999999993872	12.raw	12.7943.7943.2	mzspec:PXD000612:12:scan:7943:AVLSET[Phosphorylation]WQLSEGK/2	4264	Phosphorylation	1.0	6	0	1	0.0		0.999999993872
1062	6	0	1.0	Phosphorylation	A12	mzspec:PXD000612:12:scan:4301:AVLSHS[Phosphorylation]EQLSEGK/2	0.0	80	S6(Phospho): 100;S6(Phospho)	AVLSHSEQLSEGK	AVLSHS[Phosphorylation]EQLSEGK	A12	0.0	0.999999993856	12.raw	12.4301.4301.2	mzspec:PXD000612:12:scan:4301:AVLSHS[Phosphorylation]EQLSEGK/2	4790	Phosphorylation	1.0	6	0	1	0.0		0.999999993856
1063	9	0	1.0	Phosphorylation	B6	mzspec:PXD000612:18:scan:3514:DGQDAIAET[Phosphorylation]MEKESK/2	0.0	80	T9(Phospho): 100;T9(Phospho); M10(Oxidation)	DGQDAIAETMEKESK	DGQDAIAET[Phosphorylation]MEKESK	B6	0.0	0.9999999938519999	18.raw	18.3514.3514.2	mzspec:PXD000612:18:scan:3514:DGQDAIAET[Phosphorylation]MEKESK/2	11301	Phosphorylation	1.0	9	0	1	0.0		0.9999999938519999
1064	6	0	1.0	Phosphorylation	A12	mzspec:PXD000612:12:scan:10323:AVLSWY[Phosphorylation]WQLSEGK/2	0.0	80	Y6(Phospho): 100;Y6(Phospho)	AVLSWYWQLSEGK	AVLSWY[Phosphorylation]WQLSEGK	A12	0.0	0.9999999937630001	12.raw	12.10323.10323.2	mzspec:PXD000612:12:scan:10323:AVLSWY[Phosphorylation]WQLSEGK/2	10464	Phosphorylation	1.0	6	0	1	0.0		0.9999999937630001
1065	9	0	1.0	Phosphorylation	B6	mzspec:PXD000612:18:scan:7759:DGQDAIAVY[Phosphorylation]WEKESK/2	0.0	80	Y9(Phospho): 100;Y9(Phospho)	DGQDAIAVYWEKESK	DGQDAIAVY[Phosphorylation]WEKESK	B6	0.0	0.999999993757	18.raw	18.7759.7759.2	mzspec:PXD000612:18:scan:7759:DGQDAIAVY[Phosphorylation]WEKESK/2	14941	Phosphorylation	1.0	9	0	1	0.0		0.999999993757
1066	7	0	1.0	Phosphorylation	B3	mzspec:PXD000612:15:scan:5936:LMTGDWT[Phosphorylation]NAHAGAK/2	0.0	80	T7(Phospho): 100;T7(Phospho); N8(Deamidated)	LMTGDWTNAHAGAK	LMTGDWT[Phosphorylation]NAHAGAK	B3	0.0	0.999999993714	15.raw	15.5936.5936.2	mzspec:PXD000612:15:scan:5936:LMTGDWT[Phosphorylation]NAHAGAK/2	28738	Phosphorylation	1.0	7	0	1	0.0		0.999999993714
1067	5	0	1.0	Phosphorylation	A11	mzspec:PXD000612:11:scan:7321:LLSHS[Phosphorylation]MEEFPTLK/2	0.0	80	S5(Phospho): 100;S5(Phospho)	LLSHSMEEFPTLK	LLSHS[Phosphorylation]MEEFPTLK	A11	0.0	0.999999993697	11.raw	11.7321.7321.2	mzspec:PXD000612:11:scan:7321:LLSHS[Phosphorylation]MEEFPTLK/2	20031	Phosphorylation	1.0	5	0	1	0.0		0.999999993697
1068	7	0	1.0	Phosphorylation	B3	mzspec:PXD000612:15:scan:4382:LMTGDVS[Phosphorylation]PAHAGAK/2	0.0	80	S7(Phospho): 100;S7(Phospho)	LMTGDVSPAHAGAK	LMTGDVS[Phosphorylation]PAHAGAK	B3	0.0	0.9999999936839999	15.raw	15.4382.4382.2	mzspec:PXD000612:15:scan:4382:LMTGDVS[Phosphorylation]PAHAGAK/2	28302	Phosphorylation	1.0	7	0	1	0.0		0.9999999936839999
1069	9	0	1.0	Phosphorylation	B6	mzspec:PXD000612:18:scan:4090:DGQDAIAEY[Phosphorylation]NEKESK/2	0.0	80	Y9(Phospho): 100;Y9(Phospho)	DGQDAIAEYNEKESK	DGQDAIAEY[Phosphorylation]NEKESK	B6	0.0	0.999999993617	18.raw	18.4090.4090.2	mzspec:PXD000612:18:scan:4090:DGQDAIAEY[Phosphorylation]NEKESK/2	11423	Phosphorylation	1.0	9	0	1	0.0		0.999999993617
1070	3	0	1.0	Phosphorylation	A10	mzspec:PXD000612:10:scan:5725:NHY[Phosphorylation]YGEASLLEK/2	0.0	80	Y3(Phospho): 100;Y3(Phospho)	NHYYGEASLLEK	NHY[Phosphorylation]YGEASLLEK	A10	0.0	0.999999993588	10.raw	10.5725.5725.2	mzspec:PXD000612:10:scan:5725:NHY[Phosphorylation]YGEASLLEK/2	33254	Phosphorylation	1.0	3	0	1	0.0		0.999999993588
1071	7	0	1.0	Phosphorylation	B3	mzspec:PXD000612:15:scan:3504:LMTGDVS[Phosphorylation]HAHAGAK/2	0.0	80	S7(Phospho): 100;S7(Phospho)	LMTGDVSHAHAGAK	LMTGDVS[Phosphorylation]HAHAGAK	B3	0.0	0.999999993586	15.raw	15.3504.3504.2	mzspec:PXD000612:15:scan:3504:LMTGDVS[Phosphorylation]HAHAGAK/2	28269	Phosphorylation	1.0	7	0	1	0.0		0.999999993586
1072	9	0	1.0	Phosphorylation	B6	mzspec:PXD000612:18:scan:2787:DGQDAIAHT[Phosphorylation]QEKESK/2	0.0	80	T9(Phospho): 100;T9(Phospho)	DGQDAIAHTQEKESK	DGQDAIAHT[Phosphorylation]QEKESK	B6	0.0	0.999999993573	18.raw	18.2787.2787.2	mzspec:PXD000612:18:scan:2787:DGQDAIAHT[Phosphorylation]QEKESK/2	11843	Phosphorylation	1.0	9	0	1	0.0		0.999999993573
1073	9	0	1.0	Phosphorylation	B6	mzspec:PXD000612:18:scan:3758:DGQDAIAHY[Phosphorylation]PEKESK/2	0.0	80	Y9(Phospho): 100;Y9(Phospho)	DGQDAIAHYPEKESK	DGQDAIAHY[Phosphorylation]PEKESK	B6	0.0	0.9999999935430001	18.raw	18.3758.3758.2	mzspec:PXD000612:18:scan:3758:DGQDAIAHY[Phosphorylation]PEKESK/2	11950	Phosphorylation	1.0	9	0	1	0.0		0.9999999935430001
1074	3	0	1.0	Phosphorylation	B1	mzspec:PXD000612:13:scan:3007:NHY[Phosphorylation]HAPPQPAPGK/3	0.0	80	Y3(Phospho): 100;Y3(Phospho)	NHYHAPPQPAPGK	NHY[Phosphorylation]HAPPQPAPGK	B1	0.0	0.999999993541	13.raw	13.3007.3007.3	mzspec:PXD000612:13:scan:3007:NHY[Phosphorylation]HAPPQPAPGK/3	32886	Phosphorylation	1.0	3	0	1	0.0		0.999999993541
1075	3	0	1.0	Phosphorylation	B1	mzspec:PXD000612:13:scan:3419:NKY[Phosphorylation]DAPPQPAPGK/2	0.0	80	Y3(Phospho): 100;Y3(Phospho)	NKYDAPPQPAPGK	NKY[Phosphorylation]DAPPQPAPGK	B1	0.0	0.999999993517	13.raw	13.3419.3419.2	mzspec:PXD000612:13:scan:3419:NKY[Phosphorylation]DAPPQPAPGK/2	34549	Phosphorylation	1.0	3	0	1	0.0		0.999999993517
1076	7	0	1.0	Phosphorylation	B3	mzspec:PXD000612:15:scan:3151:LMTGDNS[Phosphorylation]PAHAGAK/2	0.0	80	S7(Phospho): 100;M2(Oxidation); N6(Deamidated); S7(Phospho)	LMTGDNSPAHAGAK	LMTGDNS[Phosphorylation]PAHAGAK	B3	0.0	0.9999999935070001	15.raw	15.3151.3151.2	mzspec:PXD000612:15:scan:3151:LMTGDNS[Phosphorylation]PAHAGAK/2	26941	Phosphorylation	1.0	7	0	0	0.0		0.9999999935070001
1077	7	0	1.0	Phosphorylation	B3	mzspec:PXD000612:15:scan:6619:LMTGDWT[Phosphorylation]VAHAGAK/3	0.0	80	T7(Phospho): 100;T7(Phospho)	LMTGDWTVAHAGAK	LMTGDWT[Phosphorylation]VAHAGAK	B3	0.0	0.999999993494	15.raw	15.6619.6619.3	mzspec:PXD000612:15:scan:6619:LMTGDWT[Phosphorylation]VAHAGAK/3	28758	Phosphorylation	1.0	7	0	1	0.0		0.999999993494
1078	7	0	1.0	Phosphorylation	B3	mzspec:PXD000612:15:scan:5971:LMTGDET[Phosphorylation]WAHAGAK/2	0.0	80	T7(Phospho): 100;T7(Phospho)	LMTGDETWAHAGAK	LMTGDET[Phosphorylation]WAHAGAK	B3	0.0	0.999999993445	15.raw	15.5971.5971.2	mzspec:PXD000612:15:scan:5971:LMTGDET[Phosphorylation]WAHAGAK/2	24379	Phosphorylation	1.0	7	0	1	0.0		0.999999993445
1079	5	0	1.0	Phosphorylation	A11	mzspec:PXD000612:11:scan:7775:LLSHY[Phosphorylation]YEEFPTLK/2	0.0	80	Y5(Phospho): 100;Y5(Phospho)	LLSHYYEEFPTLK	LLSHY[Phosphorylation]YEEFPTLK	A11	0.0	0.999999993445	11.raw	11.7775.7775.2	mzspec:PXD000612:11:scan:7775:LLSHY[Phosphorylation]YEEFPTLK/2	20367	Phosphorylation	1.0	5	0	1	0.0		0.999999993445
1080	9	0	1.0	Phosphorylation	B6	mzspec:PXD000612:18:scan:7251:DGQDAIANY[Phosphorylation]WEKESK/3	0.0	80	Y9(Phospho): 100;Y9(Phospho)	DGQDAIANYWEKESK	DGQDAIANY[Phosphorylation]WEKESK	B6	0.0	0.999999993444	18.raw	18.7251.7251.3	mzspec:PXD000612:18:scan:7251:DGQDAIANY[Phosphorylation]WEKESK/3	13681	Phosphorylation	1.0	9	0	1	0.0		0.999999993444
1081	13	0	1.0	Phosphorylation	B2	mzspec:PXD000612:14:scan:6335:ATPGNLGSSVLPY[Phosphorylation]K/2	0.0	80	Y13(Phospho): 100;Y13(Phospho)	ATPGNLGSSVLPYK	ATPGNLGSSVLPY[Phosphorylation]K	B2	0.0	0.999999993398	14.raw	14.6335.6335.2	mzspec:PXD000612:14:scan:6335:ATPGNLGSSVLPY[Phosphorylation]K/2	3239	Phosphorylation	1.0	13	0	1	0.0		0.999999993398
1082	7	0	1.0	Phosphorylation	B3	mzspec:PXD000612:15:scan:3265:LMTGDKY[Phosphorylation]DAHAGAK/3	0.0	80	Y7(Phospho): 100;Y7(Phospho)	LMTGDKYDAHAGAK	LMTGDKY[Phosphorylation]DAHAGAK	B3	0.0	0.999999993389	15.raw	15.3265.3265.3	mzspec:PXD000612:15:scan:3265:LMTGDKY[Phosphorylation]DAHAGAK/3	25807	Phosphorylation	1.0	7	0	1	0.0		0.999999993389
1083	9	0	1.0	Phosphorylation	B6	mzspec:PXD000612:18:scan:7036:DGQDAIAEY[Phosphorylation]MEKESK/2	0.0	80	Y9(Phospho): 100;Y9(Phospho)	DGQDAIAEYMEKESK	DGQDAIAEY[Phosphorylation]MEKESK	B6	0.0	0.999999993363	18.raw	18.7036.7036.2	mzspec:PXD000612:18:scan:7036:DGQDAIAEY[Phosphorylation]MEKESK/2	11415	Phosphorylation	1.0	9	0	1	0.0		0.999999993363
1084	6	0	1.0	Phosphorylation	A12	mzspec:PXD000612:12:scan:5088:AVLSKY[Phosphorylation]DQLSEGK/2	0.0	80	Y6(Phospho): 100;Y6(Phospho)	AVLSKYDQLSEGK	AVLSKY[Phosphorylation]DQLSEGK	A12	0.0	0.999999993352	12.raw	12.5088.5088.2	mzspec:PXD000612:12:scan:5088:AVLSKY[Phosphorylation]DQLSEGK/2	6653	Phosphorylation	1.0	6	0	1	0.0		0.999999993352
1085	7	0	1.0	Phosphorylation	B3	mzspec:PXD000612:15:scan:4213:LMTGDAS[Phosphorylation]VAHAGAK/2	0.0	80	S7(Phospho): 100;S7(Phospho)	LMTGDASVAHAGAK	LMTGDAS[Phosphorylation]VAHAGAK	B3	0.0	0.9999999933499999	15.raw	15.4213.4213.2	mzspec:PXD000612:15:scan:4213:LMTGDAS[Phosphorylation]VAHAGAK/2	24014	Phosphorylation	1.0	7	0	1	0.0		0.9999999933499999
1086	3	0	1.0	Phosphorylation	B1	mzspec:PXD000612:13:scan:3129:NPT[Phosphorylation]HAPPQPAPGK/3	0.0	80	T3(Phospho): 100;T3(Phospho)	NPTHAPPQPAPGK	NPT[Phosphorylation]HAPPQPAPGK	B1	0.0	0.9999999933470001	13.raw	13.3129.3129.3	mzspec:PXD000612:13:scan:3129:NPT[Phosphorylation]HAPPQPAPGK/3	36745	Phosphorylation	1.0	3	0	1	0.0		0.9999999933470001
1087	7	0	1.0	Phosphorylation	B3	mzspec:PXD000612:15:scan:3567:LMTGDMT[Phosphorylation]EAHAGAK/2	0.0	80	T7(Phospho): 100;M6(Oxidation); T7(Phospho)	LMTGDMTEAHAGAK	LMTGDMT[Phosphorylation]EAHAGAK	B3	0.0	0.999999993329	15.raw	15.3567.3567.2	mzspec:PXD000612:15:scan:3567:LMTGDMT[Phosphorylation]EAHAGAK/2	26733	Phosphorylation	1.0	7	0	1	0.0		0.999999993329
1088	9	0	1.0	Phosphorylation	B6	mzspec:PXD000612:18:scan:6514:DGQDAIAPY[Phosphorylation]WEKESK/2	0.0	80	Y9(Phospho): 100;Y9(Phospho)	DGQDAIAPYWEKESK	DGQDAIAPY[Phosphorylation]WEKESK	B6	0.0	0.9999999933239999	18.raw	18.6514.6514.2	mzspec:PXD000612:18:scan:6514:DGQDAIAPY[Phosphorylation]WEKESK/2	13917	Phosphorylation	1.0	9	0	1	0.0		0.9999999933239999
1089	7	0	1.0	Phosphorylation	B3	mzspec:PXD000612:15:scan:3216:LMTGDNY[Phosphorylation]NAHAGAK/2	0.0	80	Y7(Phospho): 100;M2(Oxidation); Y7(Phospho); N8(Deamidated)	LMTGDNYNAHAGAK	LMTGDNY[Phosphorylation]NAHAGAK	B3	0.0	0.9999999931899999	15.raw	15.3216.3216.2	mzspec:PXD000612:15:scan:3216:LMTGDNY[Phosphorylation]NAHAGAK/2	27103	Phosphorylation	1.0	7	0	0	0.0		0.9999999931899999
1090	5	0	1.0	Phosphorylation	A11	mzspec:PXD000612:11:scan:6702:LLSHT[Phosphorylation]EEEFPTLK/2	0.0	80	T5(Phospho): 100;T5(Phospho)	LLSHTEEEFPTLK	LLSHT[Phosphorylation]EEEFPTLK	A11	0.0	0.999999993178	11.raw	11.6702.6702.2	mzspec:PXD000612:11:scan:6702:LLSHT[Phosphorylation]EEEFPTLK/2	20110	Phosphorylation	1.0	5	0	1	0.0		0.999999993178
1091	6	0	1.0	Phosphorylation	A12	mzspec:PXD000612:12:scan:7573:AVLSHY[Phosphorylation]WQLSEGK/2	0.0	80	Y6(Phospho): 100;Y6(Phospho)	AVLSHYWQLSEGK	AVLSHY[Phosphorylation]WQLSEGK	A12	0.0	0.9999999931739999	12.raw	12.7573.7573.2	mzspec:PXD000612:12:scan:7573:AVLSHY[Phosphorylation]WQLSEGK/2	5380	Phosphorylation	1.0	6	0	1	0.0		0.9999999931739999
1092	9	0	1.0	Phosphorylation	B6	mzspec:PXD000612:18:scan:7244:DGQDAIAIY[Phosphorylation]VEKESK/2	0.0	80	Y9(Phospho): 100;Y9(Phospho)	DGQDAIAIYVEKESK	DGQDAIAIY[Phosphorylation]VEKESK	B6	0.0	0.999999993168	18.raw	18.7244.7244.2	mzspec:PXD000612:18:scan:7244:DGQDAIAIY[Phosphorylation]VEKESK/2	12421	Phosphorylation	1.0	9	0	0	0.0		0.999999993168
1093	9	0	1.0	Phosphorylation	B6	mzspec:PXD000612:18:scan:7244:DGQDAIALY[Phosphorylation]VEKESK/2	0.0	80	Y9(Phospho): 100;Y9(Phospho)	DGQDAIALYVEKESK	DGQDAIALY[Phosphorylation]VEKESK	B6	0.0	0.999999993168	18.raw	18.7244.7244.2	mzspec:PXD000612:18:scan:7244:DGQDAIALY[Phosphorylation]VEKESK/2	13179	Phosphorylation	1.0	9	0	0	0.0		0.999999993168
1094	3	0	1.0	Phosphorylation	B1	mzspec:PXD000612:13:scan:2984:NHY[Phosphorylation]HAPPQPAPGK/3	0.0	80	Y3(Phospho): 100;Y3(Phospho)	NHYHAPPQPAPGK	NHY[Phosphorylation]HAPPQPAPGK	B1	0.0	0.99999999316	13.raw	13.2984.2984.3	mzspec:PXD000612:13:scan:2984:NHY[Phosphorylation]HAPPQPAPGK/3	32885	Phosphorylation	1.0	3	0	1	0.0		0.99999999316
1095	7	0	1.0	Phosphorylation	B3	mzspec:PXD000612:15:scan:4888:LMTGDIT[Phosphorylation]QAHAGAK/2	0.0	80	T7(Phospho): 100;T7(Phospho)	LMTGDITQAHAGAK	LMTGDIT[Phosphorylation]QAHAGAK	B3	0.0	0.999999993149	15.raw	15.4888.4888.2	mzspec:PXD000612:15:scan:4888:LMTGDIT[Phosphorylation]QAHAGAK/2	25292	Phosphorylation	1.0	7	0	0	0.0		0.999999993149
1096	7	0	1.0	Phosphorylation	B3	mzspec:PXD000612:15:scan:4888:LMTGDLT[Phosphorylation]QAHAGAK/2	0.0	80	T7(Phospho): 100;T7(Phospho)	LMTGDLTQAHAGAK	LMTGDLT[Phosphorylation]QAHAGAK	B3	0.0	0.999999993149	15.raw	15.4888.4888.2	mzspec:PXD000612:15:scan:4888:LMTGDLT[Phosphorylation]QAHAGAK/2	26252	Phosphorylation	1.0	7	0	0	0.0		0.999999993149
1097	7	0	1.0	Phosphorylation	B3	mzspec:PXD000612:15:scan:6463:LMTGDFS[Phosphorylation]YAHAGAK/2	0.0	80	S7(Phospho): 100;S7(Phospho)	LMTGDFSYAHAGAK	LMTGDFS[Phosphorylation]YAHAGAK	B3	0.0	0.999999993133	15.raw	15.6463.6463.2	mzspec:PXD000612:15:scan:6463:LMTGDFS[Phosphorylation]YAHAGAK/2	24565	Phosphorylation	1.0	7	0	1	0.0		0.999999993133
1098	7	0	1.0	Phosphorylation	B3	mzspec:PXD000612:15:scan:3714:LMTGDQS[Phosphorylation]EAHAGAK/2	0.0	80	S7(Phospho): 100;Q6(Deamidated); S7(Phospho)	LMTGDQSEAHAGAK	LMTGDQS[Phosphorylation]EAHAGAK	B3	0.0	0.999999993131	15.raw	15.3714.3714.2	mzspec:PXD000612:15:scan:3714:LMTGDQS[Phosphorylation]EAHAGAK/2	27431	Phosphorylation	1.0	7	0	1	0.0		0.999999993131
1099	7	0	1.0	Phosphorylation	B3	mzspec:PXD000612:15:scan:6163:LMTGDWS[Phosphorylation]PAHAGAK/2	0.0	80	S7(Phospho): 100;S7(Phospho)	LMTGDWSPAHAGAK	LMTGDWS[Phosphorylation]PAHAGAK	B3	0.0	0.999999993067	15.raw	15.6163.6163.2	mzspec:PXD000612:15:scan:6163:LMTGDWS[Phosphorylation]PAHAGAK/2	28627	Phosphorylation	1.0	7	0	1	0.0		0.999999993067
1100	9	0	1.0	Phosphorylation	B6	mzspec:PXD000612:18:scan:8432:DGQDAIAWY[Phosphorylation]FEKESK/2	0.0	80	Y9(Phospho): 100;Y9(Phospho)	DGQDAIAWYFEKESK	DGQDAIAWY[Phosphorylation]FEKESK	B6	0.0	0.9999999930619999	18.raw	18.8432.8432.2	mzspec:PXD000612:18:scan:8432:DGQDAIAWY[Phosphorylation]FEKESK/2	15087	Phosphorylation	1.0	9	0	1	0.0		0.9999999930619999
1101	9	0	1.0	Phosphorylation	B4	mzspec:PXD000612:16:scan:3558:ISQDADLET[Phosphorylation]HTKPK/2	0.0	80	T9(Phospho): 100;T9(Phospho)	ISQDADLETHTKPK	ISQDADLET[Phosphorylation]HTKPK	B4	0.0	0.999999993039	16.raw	16.3558.3558.2	mzspec:PXD000612:16:scan:3558:ISQDADLET[Phosphorylation]HTKPK/2	15899	Phosphorylation	1.0	9	0	1	0.0		0.999999993039
1102	6	0	1.0	Phosphorylation	A12	mzspec:PXD000612:12:scan:5283:AVLSEY[Phosphorylation]HQLSEGK/2	0.0	80	Y6(Phospho): 100;Y6(Phospho)	AVLSEYHQLSEGK	AVLSEY[Phosphorylation]HQLSEGK	A12	0.0	0.9999999930269999	12.raw	12.5283.5283.2	mzspec:PXD000612:12:scan:5283:AVLSEY[Phosphorylation]HQLSEGK/2	4290	Phosphorylation	1.0	6	0	1	0.0		0.9999999930269999
1103	5	0	1.0	Phosphorylation	A11	mzspec:PXD000612:11:scan:7248:LLSHT[Phosphorylation]YEEFPTLK/2	0.0	80	T5(Phospho): 100;T5(Phospho)	LLSHTYEEFPTLK	LLSHT[Phosphorylation]YEEFPTLK	A11	0.0	0.9999999930239999	11.raw	11.7248.7248.2	mzspec:PXD000612:11:scan:7248:LLSHT[Phosphorylation]YEEFPTLK/2	20200	Phosphorylation	1.0	5	0	1	0.0		0.9999999930239999
1104	7	0	1.0	Phosphorylation	B3	mzspec:PXD000612:15:scan:3770:LMTGDPS[Phosphorylation]DAHAGAK/2	0.0	80	S7(Phospho): 100;S7(Phospho)	LMTGDPSDAHAGAK	LMTGDPS[Phosphorylation]DAHAGAK	B3	0.0	0.99999999298	15.raw	15.3770.3770.2	mzspec:PXD000612:15:scan:3770:LMTGDPS[Phosphorylation]DAHAGAK/2	27174	Phosphorylation	1.0	7	0	1	0.0		0.99999999298
1105	7	0	1.0	Phosphorylation	B3	mzspec:PXD000612:15:scan:7436:LMTGDWY[Phosphorylation]IAHAGAK/2	0.0	80	Y7(Phospho): 100;Y7(Phospho)	LMTGDWYIAHAGAK	LMTGDWY[Phosphorylation]IAHAGAK	B3	0.0	0.9999999929279999	15.raw	15.7436.7436.2	mzspec:PXD000612:15:scan:7436:LMTGDWY[Phosphorylation]IAHAGAK/2	28863	Phosphorylation	1.0	7	0	0	0.0		0.9999999929279999
1106	7	0	1.0	Phosphorylation	B3	mzspec:PXD000612:15:scan:7436:LMTGDWY[Phosphorylation]LAHAGAK/2	0.0	80	Y7(Phospho): 100;Y7(Phospho)	LMTGDWYLAHAGAK	LMTGDWY[Phosphorylation]LAHAGAK	B3	0.0	0.9999999929279999	15.raw	15.7436.7436.2	mzspec:PXD000612:15:scan:7436:LMTGDWY[Phosphorylation]LAHAGAK/2	28907	Phosphorylation	1.0	7	0	0	0.0		0.9999999929279999
1107	5	0	1.0	Phosphorylation	A11	mzspec:PXD000612:11:scan:7143:LLSHY[Phosphorylation]NEEFPTLK/2	0.0	80	Y5(Phospho): 100;Y5(Phospho); N6(Deamidated)	LLSHYNEEFPTLK	LLSHY[Phosphorylation]NEEFPTLK	A11	0.0	0.9999999929160001	11.raw	11.7143.7143.2	mzspec:PXD000612:11:scan:7143:LLSHY[Phosphorylation]NEEFPTLK/2	20298	Phosphorylation	1.0	5	0	1	0.0		0.9999999929160001
1108	9	0	1.0	Phosphorylation	B4	mzspec:PXD000612:16:scan:7623:ISQDADLEY[Phosphorylation]WTKPK/2	0.0	80	Y9(Phospho): 100;Y9(Phospho)	ISQDADLEYWTKPK	ISQDADLEY[Phosphorylation]WTKPK	B4	0.0	0.999999992914	16.raw	16.7623.7623.2	mzspec:PXD000612:16:scan:7623:ISQDADLEY[Phosphorylation]WTKPK/2	15986	Phosphorylation	1.0	9	0	1	0.0		0.999999992914
1109	9	0	1.0	Phosphorylation	B6	mzspec:PXD000612:18:scan:8113:DGQDAIAIY[Phosphorylation]WEKESK/3	0.0	80	Y9(Phospho): 100;Y9(Phospho)	DGQDAIAIYWEKESK	DGQDAIAIY[Phosphorylation]WEKESK	B6	0.0	0.999999992887	18.raw	18.8113.8113.3	mzspec:PXD000612:18:scan:8113:DGQDAIAIY[Phosphorylation]WEKESK/3	12443	Phosphorylation	1.0	9	0	1	0.0		0.999999992887
1110	5	0	1.0	Phosphorylation	A11	mzspec:PXD000612:11:scan:11207:LLSWS[Phosphorylation]LEEFPTLK/2	0.0	80	S5(Phospho): 100;S5(Phospho)	LLSWSLEEFPTLK	LLSWS[Phosphorylation]LEEFPTLK	A11	0.0	0.999999992887	11.raw	11.11207.11207.2	mzspec:PXD000612:11:scan:11207:LLSWS[Phosphorylation]LEEFPTLK/2	23496	Phosphorylation	1.0	5	0	1	0.0		0.999999992887
1111	5	0	1.0	Phosphorylation	A11	mzspec:PXD000612:11:scan:11207:LLSWS[Phosphorylation]IEEFPTLK/2	0.0	80	S5(Phospho): 100;S5(Phospho)	LLSWSIEEFPTLK	LLSWS[Phosphorylation]IEEFPTLK	A11	0.0	0.999999992887	11.raw	11.11207.11207.2	mzspec:PXD000612:11:scan:11207:LLSWS[Phosphorylation]IEEFPTLK/2	23481	Phosphorylation	1.0	5	0	1	0.0		0.999999992887
1112	9	0	1.0	Phosphorylation	B6	mzspec:PXD000612:18:scan:8113:DGQDAIALY[Phosphorylation]WEKESK/3	0.0	80	Y9(Phospho): 100;Y9(Phospho)	DGQDAIALYWEKESK	DGQDAIALY[Phosphorylation]WEKESK	B6	0.0	0.999999992887	18.raw	18.8113.8113.3	mzspec:PXD000612:18:scan:8113:DGQDAIALY[Phosphorylation]WEKESK/3	13201	Phosphorylation	1.0	9	0	1	0.0		0.999999992887
1113	9	0	1.0	Phosphorylation	B4	mzspec:PXD000612:16:scan:8283:ISQDADLFY[Phosphorylation]LTKPK/2	0.0	80	Y9(Phospho): 100;Y9(Phospho)	ISQDADLFYLTKPK	ISQDADLFY[Phosphorylation]LTKPK	B4	0.0	0.9999999928799999	16.raw	16.8283.8283.2	mzspec:PXD000612:16:scan:8283:ISQDADLFY[Phosphorylation]LTKPK/2	16207	Phosphorylation	1.0	9	0	0	0.0		0.9999999928799999
1114	9	0	1.0	Phosphorylation	B4	mzspec:PXD000612:16:scan:8283:ISQDADLFY[Phosphorylation]ITKPK/2	0.0	80	Y9(Phospho): 100;Y9(Phospho)	ISQDADLFYITKPK	ISQDADLFY[Phosphorylation]ITKPK	B4	0.0	0.9999999928799999	16.raw	16.8283.8283.2	mzspec:PXD000612:16:scan:8283:ISQDADLFY[Phosphorylation]ITKPK/2	16180	Phosphorylation	1.0	9	0	0	0.0		0.9999999928799999
1115	7	0	1.0	Phosphorylation	B3	mzspec:PXD000612:15:scan:3052:LMTGDDS[Phosphorylation]AAHAGAK/2	0.0	80	S7(Phospho): 100;M2(Oxidation); S7(Phospho)	LMTGDDSAAHAGAK	LMTGDDS[Phosphorylation]AAHAGAK	B3	0.0	0.999999992879	15.raw	15.3052.3052.2	mzspec:PXD000612:15:scan:3052:LMTGDDS[Phosphorylation]AAHAGAK/2	24157	Phosphorylation	1.0	7	0	1	0.0		0.999999992879
1116	5	0	1.0	Phosphorylation	A11	mzspec:PXD000612:11:scan:11297:LLSWS[Phosphorylation]LEEFPTLK/2	0.0	80	S5(Phospho): 100;S5(Phospho)	LLSWSLEEFPTLK	LLSWS[Phosphorylation]LEEFPTLK	A11	0.0	0.999999992868	11.raw	11.11297.11297.2	mzspec:PXD000612:11:scan:11297:LLSWS[Phosphorylation]LEEFPTLK/2	23495	Phosphorylation	1.0	5	0	0	0.0		0.999999992868
1117	5	0	1.0	Phosphorylation	A11	mzspec:PXD000612:11:scan:11297:LLSWS[Phosphorylation]IEEFPTLK/2	0.0	80	S5(Phospho): 100;S5(Phospho)	LLSWSIEEFPTLK	LLSWS[Phosphorylation]IEEFPTLK	A11	0.0	0.999999992868	11.raw	11.11297.11297.2	mzspec:PXD000612:11:scan:11297:LLSWS[Phosphorylation]IEEFPTLK/2	23480	Phosphorylation	1.0	5	0	0	0.0		0.999999992868
1118	9	0	1.0	Phosphorylation	B6	mzspec:PXD000612:18:scan:6326:DGQDAIAES[Phosphorylation]WEKESK/2	0.0	80	S9(Phospho): 100;S9(Phospho)	DGQDAIAESWEKESK	DGQDAIAES[Phosphorylation]WEKESK	B6	0.0	0.999999992868	18.raw	18.6326.6326.2	mzspec:PXD000612:18:scan:6326:DGQDAIAES[Phosphorylation]WEKESK/2	11256	Phosphorylation	1.0	9	0	1	0.0		0.999999992868
1119	6	0	1.0	Phosphorylation	A12	mzspec:PXD000612:12:scan:5701:AVLSQY[Phosphorylation]QQLSEGK/2	0.0	80	Y6(Phospho): 100;Y6(Phospho)	AVLSQYQQLSEGK	AVLSQY[Phosphorylation]QQLSEGK	A12	0.0	0.9999999928650001	12.raw	12.5701.5701.2	mzspec:PXD000612:12:scan:5701:AVLSQY[Phosphorylation]QQLSEGK/2	8716	Phosphorylation	1.0	6	0	1	0.0		0.9999999928650001
1120	9	0	1.0	Phosphorylation	B4	mzspec:PXD000612:16:scan:3548:ISQDADLHS[Phosphorylation]PTKPK/2	0.0	80	S9(Phospho): 100;S9(Phospho)	ISQDADLHSPTKPK	ISQDADLHS[Phosphorylation]PTKPK	B4	0.0	0.999999992836	16.raw	16.3548.3548.2	mzspec:PXD000612:16:scan:3548:ISQDADLHS[Phosphorylation]PTKPK/2	16381	Phosphorylation	1.0	9	0	1	0.0		0.999999992836
1121	7	0	1.0	Phosphorylation	B3	mzspec:PXD000612:15:scan:4946:LMTGDQT[Phosphorylation]IAHAGAK/2	0.0	80	T7(Phospho): 100;Q6(Deamidated); T7(Phospho)	LMTGDQTIAHAGAK	LMTGDQT[Phosphorylation]IAHAGAK	B3	0.0	0.9999999928159999	15.raw	15.4946.4946.2	mzspec:PXD000612:15:scan:4946:LMTGDQT[Phosphorylation]IAHAGAK/2	27532	Phosphorylation	1.0	7	0	0	0.0		0.9999999928159999
1122	7	0	1.0	Phosphorylation	B3	mzspec:PXD000612:15:scan:4946:LMTGDQT[Phosphorylation]LAHAGAK/2	0.0	80	T7(Phospho): 100;Q6(Deamidated); T7(Phospho)	LMTGDQTLAHAGAK	LMTGDQT[Phosphorylation]LAHAGAK	B3	0.0	0.9999999928159999	15.raw	15.4946.4946.2	mzspec:PXD000612:15:scan:4946:LMTGDQT[Phosphorylation]LAHAGAK/2	27539	Phosphorylation	1.0	7	0	0	0.0		0.9999999928159999
1123	6	0	1.0	Phosphorylation	A12	mzspec:PXD000612:12:scan:6528:AVLSPS[Phosphorylation]VQLSEGK/2	0.0	80	S6(Phospho): 100;S6(Phospho)	AVLSPSVQLSEGK	AVLSPS[Phosphorylation]VQLSEGK	A12	0.0	0.999999992801	12.raw	12.6528.6528.2	mzspec:PXD000612:12:scan:6528:AVLSPS[Phosphorylation]VQLSEGK/2	8362	Phosphorylation	1.0	6	0	1	0.0		0.999999992801
1124	7	0	1.0	Phosphorylation	B3	mzspec:PXD000612:15:scan:4531:LMTGDSS[Phosphorylation]LAHAGAK/2	0.0	80	S7(Phospho): 100;S7(Phospho)	LMTGDSSLAHAGAK	LMTGDSS[Phosphorylation]LAHAGAK	B3	0.0	0.999999992795	15.raw	15.4531.4531.2	mzspec:PXD000612:15:scan:4531:LMTGDSS[Phosphorylation]LAHAGAK/2	28004	Phosphorylation	1.0	7	0	1	0.0		0.999999992795
1125	7	0	1.0	Phosphorylation	B3	mzspec:PXD000612:15:scan:4531:LMTGDSS[Phosphorylation]IAHAGAK/2	0.0	80	S7(Phospho): 100;S7(Phospho)	LMTGDSSIAHAGAK	LMTGDSS[Phosphorylation]IAHAGAK	B3	0.0	0.999999992795	15.raw	15.4531.4531.2	mzspec:PXD000612:15:scan:4531:LMTGDSS[Phosphorylation]IAHAGAK/2	27997	Phosphorylation	1.0	7	0	1	0.0		0.999999992795
1126	8	0	1.0	Phosphorylation	B6	mzspec:PXD000612:18:scan:3490:DGQDAIAS[Phosphorylation]YHEKESK/2	0.0	80	S8(Phospho): 100;S8(Phospho)	DGQDAIASYHEKESK	DGQDAIAS[Phosphorylation]YHEKESK	B6	0.0	0.9999999927940001	18.raw	18.3490.3490.2	mzspec:PXD000612:18:scan:3490:DGQDAIAS[Phosphorylation]YHEKESK/2	14494	Phosphorylation	1.0	8	0	1	1.0	wrong position	0.9999999927940001
1127	7	0	1.0	Phosphorylation	B3	mzspec:PXD000612:15:scan:3024:LMTGDSS[Phosphorylation]EAHAGAK/2	0.0	80	S7(Phospho): 100;M2(Oxidation); S7(Phospho)	LMTGDSSEAHAGAK	LMTGDSS[Phosphorylation]EAHAGAK	B3	0.0	0.999999992789	15.raw	15.3024.3024.2	mzspec:PXD000612:15:scan:3024:LMTGDSS[Phosphorylation]EAHAGAK/2	27988	Phosphorylation	1.0	7	0	1	0.0		0.999999992789
1128	3	0	1.0	Phosphorylation	B1	mzspec:PXD000612:13:scan:3002:NDS[Phosphorylation]KAPPQPAPGK/3	0.0	80	S3(Phospho): 100;S3(Phospho)	NDSKAPPQPAPGK	NDS[Phosphorylation]KAPPQPAPGK	B1	0.0	0.999999992764	13.raw	13.3002.3002.3	mzspec:PXD000612:13:scan:3002:NDS[Phosphorylation]KAPPQPAPGK/3	31415	Phosphorylation	1.0	3	0	1	0.0		0.999999992764
1129	3	0	1.0	Phosphorylation	B1	mzspec:PXD000612:13:scan:2978:NHY[Phosphorylation]RAPPQPAPGK/3	0.0	80	Y3(Phospho): 100;Y3(Phospho)	NHYRAPPQPAPGK	NHY[Phosphorylation]RAPPQPAPGK	B1	0.0	0.999999992747	13.raw	13.2978.2978.3	mzspec:PXD000612:13:scan:2978:NHY[Phosphorylation]RAPPQPAPGK/3	33148	Phosphorylation	1.0	3	0	1	0.0		0.999999992747
1130	7	0	1.0	Phosphorylation	B3	mzspec:PXD000612:15:scan:5204:LMTGDVY[Phosphorylation]VAHAGAK/2	0.0	80	Y7(Phospho): 100;Y7(Phospho)	LMTGDVYVAHAGAK	LMTGDVY[Phosphorylation]VAHAGAK	B3	0.0	0.9999999927169999	15.raw	15.5204.5204.2	mzspec:PXD000612:15:scan:5204:LMTGDVY[Phosphorylation]VAHAGAK/2	28512	Phosphorylation	1.0	7	0	1	0.0		0.9999999927169999
1131	9	0	1.0	Phosphorylation	B4	mzspec:PXD000612:16:scan:8645:ISQDADLWY[Phosphorylation]ITKPK/2	0.0	80	Y9(Phospho): 100;Y9(Phospho)	ISQDADLWYITKPK	ISQDADLWY[Phosphorylation]ITKPK	B4	0.0	0.9999999926890001	16.raw	16.8645.8645.2	mzspec:PXD000612:16:scan:8645:ISQDADLWY[Phosphorylation]ITKPK/2	18814	Phosphorylation	1.0	9	0	1	0.0		0.9999999926890001
1132	9	0	1.0	Phosphorylation	B4	mzspec:PXD000612:16:scan:8645:ISQDADLWY[Phosphorylation]LTKPK/2	0.0	80	Y9(Phospho): 100;Y9(Phospho)	ISQDADLWYLTKPK	ISQDADLWY[Phosphorylation]LTKPK	B4	0.0	0.9999999926890001	16.raw	16.8645.8645.2	mzspec:PXD000612:16:scan:8645:ISQDADLWY[Phosphorylation]LTKPK/2	18861	Phosphorylation	1.0	9	0	1	0.0		0.9999999926890001
1133	5	0	1.0	Phosphorylation	A11	mzspec:PXD000612:11:scan:7564:LLSHS[Phosphorylation]IEEFPTLK/2	0.0	80	S5(Phospho): 100;S5(Phospho)	LLSHSIEEFPTLK	LLSHS[Phosphorylation]IEEFPTLK	A11	0.0	0.9999999926719999	11.raw	11.7564.7564.2	mzspec:PXD000612:11:scan:7564:LLSHS[Phosphorylation]IEEFPTLK/2	19989	Phosphorylation	1.0	5	0	1	0.0		0.9999999926719999
1134	5	0	1.0	Phosphorylation	A11	mzspec:PXD000612:11:scan:7564:LLSHS[Phosphorylation]LEEFPTLK/2	0.0	80	S5(Phospho): 100;S5(Phospho)	LLSHSLEEFPTLK	LLSHS[Phosphorylation]LEEFPTLK	A11	0.0	0.9999999926719999	11.raw	11.7564.7564.2	mzspec:PXD000612:11:scan:7564:LLSHS[Phosphorylation]LEEFPTLK/2	20017	Phosphorylation	1.0	5	0	1	0.0		0.9999999926719999
1135	9	0	1.0	Phosphorylation	B4	mzspec:PXD000612:16:scan:4075:ISQDADLQS[Phosphorylation]PTKPK/2	0.0	80	S9(Phospho): 100;S9(Phospho)	ISQDADLQSPTKPK	ISQDADLQS[Phosphorylation]PTKPK	B4	0.0	0.999999992671	16.raw	16.4075.4075.2	mzspec:PXD000612:16:scan:4075:ISQDADLQS[Phosphorylation]PTKPK/2	18061	Phosphorylation	1.0	9	0	1	0.0		0.999999992671
1136	3	0	1.0	Phosphorylation	A10	mzspec:PXD000612:10:scan:4593:NSY[Phosphorylation]HGEASLLEK/2	0.0	80	Y3(Phospho): 100;Y3(Phospho)	NSYHGEASLLEK	NSY[Phosphorylation]HGEASLLEK	A10	0.0	0.999999992643	10.raw	10.4593.4593.2	mzspec:PXD000612:10:scan:4593:NSY[Phosphorylation]HGEASLLEK/2	38564	Phosphorylation	1.0	3	0	1	0.0		0.999999992643
1137	6	0	1.0	Phosphorylation	A12	mzspec:PXD000612:12:scan:6551:AVLSHS[Phosphorylation]WQLSEGK/2	0.0	80	S6(Phospho): 100;S6(Phospho)	AVLSHSWQLSEGK	AVLSHS[Phosphorylation]WQLSEGK	A12	0.0	0.99999999264	12.raw	12.6551.6551.2	mzspec:PXD000612:12:scan:6551:AVLSHS[Phosphorylation]WQLSEGK/2	5011	Phosphorylation	1.0	6	0	1	0.0		0.99999999264
1138	13	0	1.0	Phosphorylation	B2	mzspec:PXD000612:14:scan:6596:ATPGNLGSSVLDY[Phosphorylation]K/2	0.0	80	Y13(Phospho): 100;Y13(Phospho)	ATPGNLGSSVLDYK	ATPGNLGSSVLDY[Phosphorylation]K	B2	0.0	0.9999999926109999	14.raw	14.6596.6596.2	mzspec:PXD000612:14:scan:6596:ATPGNLGSSVLDY[Phosphorylation]K/2	2858	Phosphorylation	1.0	13	0	1	0.0		0.9999999926109999
1139	9	0	1.0	Phosphorylation	B6	mzspec:PXD000612:18:scan:3825:DGQDAIAPT[Phosphorylation]AEKESK/2	0.0	80	T9(Phospho): 100;T9(Phospho)	DGQDAIAPTAEKESK	DGQDAIAPT[Phosphorylation]AEKESK	B6	0.0	0.999999992587	18.raw	18.3825.3825.2	mzspec:PXD000612:18:scan:3825:DGQDAIAPT[Phosphorylation]AEKESK/2	13782	Phosphorylation	1.0	9	0	1	0.0		0.999999992587
1140	7	0	1.0	Phosphorylation	B3	mzspec:PXD000612:15:scan:7578:LMTGDIS[Phosphorylation]WAHAGAK/2	0.0	80	S7(Phospho): 100;S7(Phospho)	LMTGDISWAHAGAK	LMTGDIS[Phosphorylation]WAHAGAK	B3	0.0	0.9999999925799998	15.raw	15.7578.7578.2	mzspec:PXD000612:15:scan:7578:LMTGDIS[Phosphorylation]WAHAGAK/2	25185	Phosphorylation	1.0	7	0	0	0.0		0.9999999925799998
1141	7	0	1.0	Phosphorylation	B3	mzspec:PXD000612:15:scan:7578:LMTGDLS[Phosphorylation]WAHAGAK/2	0.0	80	S7(Phospho): 100;S7(Phospho)	LMTGDLSWAHAGAK	LMTGDLS[Phosphorylation]WAHAGAK	B3	0.0	0.9999999925799998	15.raw	15.7578.7578.2	mzspec:PXD000612:15:scan:7578:LMTGDLS[Phosphorylation]WAHAGAK/2	26147	Phosphorylation	1.0	7	0	0	0.0		0.9999999925799998
1142	5	0	1.0	Phosphorylation	A11	mzspec:PXD000612:11:scan:9146:LLSQS[Phosphorylation]FEEFPTLK/2	0.0	80	S5(Phospho): 100;S5(Phospho)	LLSQSFEEFPTLK	LLSQS[Phosphorylation]FEEFPTLK	A11	0.0	0.999999992556	11.raw	11.9146.9146.2	mzspec:PXD000612:11:scan:9146:LLSQS[Phosphorylation]FEEFPTLK/2	22436	Phosphorylation	1.0	5	0	1	0.0		0.999999992556
1143	9	0	1.0	Phosphorylation	B6	mzspec:PXD000612:18:scan:3252:DGQDAIADS[Phosphorylation]NEKESK/2	0.0	80	S9(Phospho): 100;S9(Phospho)	DGQDAIADSNEKESK	DGQDAIADS[Phosphorylation]NEKESK	B6	0.0	0.999999992556	18.raw	18.3252.3252.2	mzspec:PXD000612:18:scan:3252:DGQDAIADS[Phosphorylation]NEKESK/2	11009	Phosphorylation	1.0	9	0	1	0.0		0.999999992556
1144	6	0	1.0	Phosphorylation	A12	mzspec:PXD000612:12:scan:4235:AVLSHY[Phosphorylation]KQLSEGK/2	0.0	80	Y6(Phospho): 100;Y6(Phospho)	AVLSHYKQLSEGK	AVLSHY[Phosphorylation]KQLSEGK	A12	0.0	0.999999992555	12.raw	12.4235.4235.2	mzspec:PXD000612:12:scan:4235:AVLSHY[Phosphorylation]KQLSEGK/2	5261	Phosphorylation	1.0	6	0	1	0.0		0.999999992555
1145	7	0	1.0	Phosphorylation	B3	mzspec:PXD000612:15:scan:6566:LMTGDYS[Phosphorylation]FAHAGAK/2	0.0	80	S7(Phospho): 100;S7(Phospho)	LMTGDYSFAHAGAK	LMTGDYS[Phosphorylation]FAHAGAK	B3	0.0	0.999999992546	15.raw	15.6566.6566.2	mzspec:PXD000612:15:scan:6566:LMTGDYS[Phosphorylation]FAHAGAK/2	29089	Phosphorylation	1.0	7	0	1	0.0		0.999999992546
1146	3	0	1.0	Phosphorylation	A10	mzspec:PXD000612:10:scan:6402:NDS[Phosphorylation]VGEASLLEK/2	0.0	80	S3(Phospho): 100;S3(Phospho)	NDSVGEASLLEK	NDS[Phosphorylation]VGEASLLEK	A10	0.0	0.999999992535	10.raw	10.6402.6402.2	mzspec:PXD000612:10:scan:6402:NDS[Phosphorylation]VGEASLLEK/2	31450	Phosphorylation	1.0	3	0	1	0.0		0.999999992535
[truncated: 18,494 more rows]
