# Supplementary material for: Assessing Multiple Evidence Streams to Decide on Confidence for Identification of Post-Translational Modifications, within and Across Data Sets
Source: J Proteome Res. 2023 Apr 26;22(6):1828–42. doi: 10.1021/acs.jproteome.2c00823 (PMC10243108; doi:10.1021/acs.jproteome.2c00823)
Supplement: Supplementary file 2 — pr2c00823_si_002.zip [file pr2c00823_si_002.zip › Data PSMsite level/Data PD pipeline/PD_PXD007058.csv]

Peptide_mod	Peptide	Protein	Pool	All_USI	Score	PTM	PTM_score	PTM_best_score	PTM_positions	PTM_Protein_Positions	PSM_count	Notes	Key	Use_for_SP_analysis	Synthetic_full_match	Synthetic_partial_match	Spectrum_matches
A[Phosphorylation]GGKPSQSPSQEAAGEAVLGAK	AGGKPSQSPSQEAAGEAVLGAK	IPI00216969_13	1	mzspec:PXD007058:SF_200217_pPeptideLibrary_pool1_HCDOT_rep1:scan:4135:A[Phosphorylation]GGKPSQSPSQEAAGEAVLGAK/3	0.997871	Phosphorylation	0.495	0.495	1	1	-	pAla.	6	Y	False	N/A	1
AGGKPS[Phosphorylation]QSPSQEAAGEAVLGAK	AGGKPSQSPSQEAAGEAVLGAK	IPI00216969_13	1	mzspec:PXD007058:SF_200217_pPeptideLibrary_pool1_HCDOT_rep1:scan:4135:AGGKPS[Phosphorylation]QSPSQEAAGEAVLGAK/3	0.997871	Phosphorylation	0.495	0.495	6	6	-	N/A	6	Y	True	N/A	1
AGGKPSQS[Phosphorylation]PSQEAAGEAVLGAK	AGGKPSQSPSQEAAGEAVLGAK	IPI00216969_13	1	mzspec:PXD007058:SF_200217_pPeptideLibrary_pool1_HCDOT_rep2:scan:3029:AGGKPSQS[Phosphorylation]PSQEAAGEAVLGAK/4	0.998138	Phosphorylation	0.4974	0.4974	8	8	-	Incorrect pool.	6	Y	False	N/A	0
AGGKPS[Phosphorylation]QSPSQEAAGEAVLGAK	AGGKPSQSPSQEAAGEAVLGAK	IPI00216969_13	1	mzspec:PXD007058:SF_200217_pPeptideLibrary_pool1_HCDOT_rep2:scan:3029:AGGKPS[Phosphorylation]QSPSQEAAGEAVLGAK/4	0.998138	Phosphorylation	0.4974	0.4974	6	6	-	N/A	6	Y	True	N/A	0
AGGKPSQS[Phosphorylation]PSQEAAGEAVLGAK	AGGKPSQSPSQEAAGEAVLGAK	IPI00216969_13	1	mzspec:PXD007058:SF_200217_pPeptideLibrary_pool1_HCDOT_rep2:scan:3192:AGGKPSQS[Phosphorylation]PSQEAAGEAVLGAK/2	0.998606	Phosphorylation	0.4999	0.4999	8	8	-	Incorrect pool.	6	Y	False	N/A	0
AGGKPS[Phosphorylation]QSPSQEAAGEAVLGAK	AGGKPSQSPSQEAAGEAVLGAK	IPI00216969_13	1	mzspec:PXD007058:SF_200217_pPeptideLibrary_pool1_HCDOT_rep2:scan:3192:AGGKPS[Phosphorylation]QSPSQEAAGEAVLGAK/2	0.998606	Phosphorylation	0.4999	0.4999	6	6	-	N/A	6	Y	True	N/A	0
A[Phosphorylation]GGKPSQSPSQEAAGEAVLGAK	AGGKPSQSPSQEAAGEAVLGAK	IPI00216969_13	1	mzspec:PXD007058:SF_200217_pPeptideLibrary_pool1_HCDOT_rep2:scan:3512:A[Phosphorylation]GGKPSQSPSQEAAGEAVLGAK/3	0.9992161	Phosphorylation	0.2493	0.2493	1	1	-	pAla.	6	Y	False	N/A	0
A[Phosphorylation]GGKPSQS[Phosphorylation]PSQEAAGEAVLGAK	AGGKPSQSPSQEAAGEAVLGAK	IPI00216969_13	1	mzspec:PXD007058:SF_200217_pPeptideLibrary_pool1_HCDOT_rep2:scan:3512:A[Phosphorylation]GGKPSQS[Phosphorylation]PSQEAAGEAVLGAK/3	0.9992161	Phosphorylation	0.2493	0.2493	1	1	-	Incorrect phospho count - too many. pAla. pAla.	6	N	False	N/A	0
A[Phosphorylation]GGKPS[Phosphorylation]QSPSQEAAGEAVLGAK	AGGKPSQSPSQEAAGEAVLGAK	IPI00216969_13	1	mzspec:PXD007058:SF_200217_pPeptideLibrary_pool1_HCDOT_rep2:scan:3512:A[Phosphorylation]GGKPS[Phosphorylation]QSPSQEAAGEAVLGAK/3	0.9992161	Phosphorylation	0.2493	0.2493	1	1	-	Incorrect phospho count - too many. pAla. pAla.	6	N	False	N/A	0
A[Phosphorylation]GGKPSQSPS[Phosphorylation]QEAAGEAVLGAK	AGGKPSQSPSQEAAGEAVLGAK	IPI00216969_13	1	mzspec:PXD007058:SF_200217_pPeptideLibrary_pool1_HCDOT_rep2:scan:3512:A[Phosphorylation]GGKPSQSPS[Phosphorylation]QEAAGEAVLGAK/3	0.9992161	Phosphorylation	0.2493	0.2493	1	1	-	Incorrect phospho count - too many. pAla. pAla.	6	N	False	N/A	0
AGGKPS[Phosphorylation]QSPSQEAAGEAVLGAK	AGGKPSQSPSQEAAGEAVLGAK	IPI00216969_13	1	mzspec:PXD007058:SF_200217_pPeptideLibrary_pool1_HCDOT_rep1:scan:3185:AGGKPS[Phosphorylation]QSPSQEAAGEAVLGAK/2	0.9996222	Phosphorylation	0.9924	0.9924	6	6	-	N/A	6	Y	True	N/A	1
AGGKPS[Phosphorylation]QSPSQEAAGEAVLGAK	AGGKPSQSPSQEAAGEAVLGAK	IPI00216969_13	1	mzspec:PXD007058:SF_200217_pPeptideLibrary_pool1_HCDOT_rep1:scan:3016:AGGKPS[Phosphorylation]QSPSQEAAGEAVLGAK/4	0.99998078	Phosphorylation	0.9888	0.9888	6	6	-	N/A	6	Y	True	N/A	1
AGGKPS[Phosphorylation]QSPSQEAAGEAVLGAK	AGGKPSQSPSQEAAGEAVLGAK	IPI00216969_13	1	mzspec:PXD007058:SF_200217_pPeptideLibrary_pool1_HCDOT_rep1:scan:3475:AGGKPS[Phosphorylation]QSPSQEAAGEAVLGAK/3	0.999999995625	Phosphorylation	0.9922	0.9922	6	6	-	N/A	6	Y	True	N/A	1
AGGKPS[Phosphorylation]QSPSQEAAGEAVLGAK	AGGKPSQSPSQEAAGEAVLGAK	IPI00216969_13	1	mzspec:PXD007058:SF_200217_pPeptideLibrary_pool1_HCDOT_rep1:scan:3443:AGGKPS[Phosphorylation]QSPSQEAAGEAVLGAK/3	0.999999997989	Phosphorylation	0.5	0.5	6	6	-	N/A	6	Y	True	N/A	1
AGGKPSQS[Phosphorylation]PSQEAAGEAVLGAK	AGGKPSQSPSQEAAGEAVLGAK	IPI00216969_13	1	mzspec:PXD007058:SF_200217_pPeptideLibrary_pool1_HCDOT_rep1:scan:3443:AGGKPSQS[Phosphorylation]PSQEAAGEAVLGAK/3	0.999999997989	Phosphorylation	0.5	0.5	8	8	-	Incorrect pool.	6	Y	False	N/A	1
AGGKPS[Phosphorylation]QSPSQEAAGEAVLGAK	AGGKPSQSPSQEAAGEAVLGAK	IPI00216969_13	1	mzspec:PXD007058:SF_200217_pPeptideLibrary_pool1_HCDOT_rep2:scan:3473:AGGKPS[Phosphorylation]QSPSQEAAGEAVLGAK/2	0.9999999998319	Phosphorylation	0.9941	0.9941	6	6	-	N/A	6	Y	True	N/A	1
AGGKPS[Phosphorylation]QSPSQEAAGEAVLGAK	AGGKPSQSPSQEAAGEAVLGAK	IPI00216969_13	1	mzspec:PXD007058:SF_200217_pPeptideLibrary_pool1_HCDOT_rep1:scan:2906:AGGKPS[Phosphorylation]QSPSQEAAGEAVLGAK/3	0.9999999998872	Phosphorylation	0.9959	0.9959	6	6	-	N/A	6	Y	True	N/A	1
AGGKPS[Phosphorylation]QSPSQEAAGEAVLGAK	AGGKPSQSPSQEAAGEAVLGAK	IPI00216969_13	1	mzspec:PXD007058:SF_200217_pPeptideLibrary_pool1_HCDOT_rep2:scan:3137:AGGKPS[Phosphorylation]QSPSQEAAGEAVLGAK/3	0.99999999996939	Phosphorylation	0.9946	0.9946	6	6	-	N/A	6	Y	True	N/A	1
AGGKPS[Phosphorylation]QSPSQEAAGEAVLGAK	AGGKPSQSPSQEAAGEAVLGAK	IPI00216969_13	1	mzspec:PXD007058:SF_200217_pPeptideLibrary_pool1_HCDOT_rep2:scan:2923:AGGKPS[Phosphorylation]QSPSQEAAGEAVLGAK/3	0.999999999998882	Phosphorylation	1.0	1.0	6	6	-	N/A	6	Y	True	N/A	0
AVGMPSPVS[Phosphorylation]PK	AVGMPSPVSPK	IPI00004344_1	1	mzspec:PXD007058:SF_200217_pPeptideLibrary_pool1_HCDOT_rep2:scan:4008:AVGMPSPVS[Phosphorylation]PK/2	0.996959	Phosphorylation	0.9956	0.9956	9	9	-	N/A	9	Y	True	N/A	1
AVGMPSPVS[Phosphorylation]PK	AVGMPSPVSPK	IPI00004344_1	1	mzspec:PXD007058:SF_200217_pPeptideLibrary_pool1_HCDOT_rep1:scan:2763:AVGMPSPVS[Phosphorylation]PK/2	0.9997314	Phosphorylation	1.0	1.0	9	9	-	N/A	9	Y	True	N/A	1
DKS[Phosphorylation]PSSLLEDAK	DKSPSSLLEDAK	IPI00329488_12	1	mzspec:PXD007058:SF_200217_pPeptideLibrary_pool1_HCDOT_rep2:scan:3688:DKS[Phosphorylation]PSSLLEDAK/2	0.997044	Phosphorylation	0.4972	0.4972	3	3	-	N/A	3	Y	True	N/A	1
DKS[Phosphorylation]PSSLLEDAK	DKSPSSLLEDAK	IPI00329488_12	1	mzspec:PXD007058:SF_200217_pPeptideLibrary_pool1_HCDOT_rep1:scan:3231:DKS[Phosphorylation]PSSLLEDAK/3	0.99997392	Phosphorylation	0.3333	0.3333	3	3	-	N/A	3	Y	True	N/A	0
DKSPS[Phosphorylation]SLLEDAK	DKSPSSLLEDAK	IPI00329488_12	1	mzspec:PXD007058:SF_200217_pPeptideLibrary_pool1_HCDOT_rep1:scan:3231:DKSPS[Phosphorylation]SLLEDAK/3	0.99997392	Phosphorylation	0.3333	0.3333	5	5	-	N/A	3	Y	False	N/A	0
DKS[Phosphorylation]PSSLLEDAK	DKSPSSLLEDAK	IPI00329488_12	1	mzspec:PXD007058:SF_200217_pPeptideLibrary_pool1_HCDOT_rep2:scan:3238:DKS[Phosphorylation]PSSLLEDAK/3	0.99998821	Phosphorylation	1.0	1.0	3	3	-	N/A	3	Y	True	N/A	0
ESKS[Phosphorylation]SPRPTAEK	ESKSSPRPTAEK	IPI00004344_2	1	mzspec:PXD007058:SF_200217_pPeptideLibrary_pool1_HCDOT_rep2:scan:1919:ESKS[Phosphorylation]SPRPTAEK/3	0.8177	Phosphorylation	0.4963	0.4963	4	4	-	N/A	4	Y	True	N/A	1
ESKS[Phosphorylation]SPRPTAEK	ESKSSPRPTAEK	IPI00004344_2	1	mzspec:PXD007058:SF_200217_pPeptideLibrary_pool1_HCDOT_rep2:scan:1976:ESKS[Phosphorylation]SPRPTAEK/2	0.8323	Phosphorylation	0.9999	0.9999	4	4	-	N/A	4	Y	True	N/A	1
ESKS[Phosphorylation]SPRPTAEK	ESKSSPRPTAEK	IPI00004344_2	1	mzspec:PXD007058:SF_200217_pPeptideLibrary_pool1_HCDOT_rep1:scan:1973:ESKS[Phosphorylation]SPRPTAEK/3	0.90902	Phosphorylation	0.5	0.5	4	4	-	N/A	4	Y	True	N/A	1
ESKS[Phosphorylation]SPRPTAEK	ESKSSPRPTAEK	IPI00004344_2	1	mzspec:PXD007058:SF_200217_pPeptideLibrary_pool1_HCDOT_rep2:scan:1979:ESKS[Phosphorylation]SPRPTAEK/3	0.9498	Phosphorylation	0.4962	0.4962	4	4	-	N/A	4	Y	True	N/A	1
ESKS[Phosphorylation]SPRPTAEK	ESKSSPRPTAEK	IPI00004344_2	1	mzspec:PXD007058:SF_200217_pPeptideLibrary_pool1_HCDOT_rep2:scan:1918:ESKS[Phosphorylation]SPRPTAEK/2	0.99731	Phosphorylation	0.9959	0.9959	4	4	-	N/A	4	Y	True	N/A	1
ESKS[Phosphorylation]SPRPTAEK	ESKSSPRPTAEK	IPI00004344_2	1	mzspec:PXD007058:SF_200217_pPeptideLibrary_pool1_HCDOT_rep1:scan:1911:ESKS[Phosphorylation]SPRPTAEK/2	0.998758	Phosphorylation	1.0	1.0	4	4	-	N/A	4	Y	True	N/A	1
FGES[Phosphorylation]DTENQNNK	FGESDTENQNNK	IPI00328149_2	1	mzspec:PXD007058:SF_200217_pPeptideLibrary_pool1_HCDOT_rep1:scan:3490:FGES[Phosphorylation]DTENQNNK/2	0.9895	Phosphorylation	0.9929	0.9929	4	4	-	N/A	4	Y	True	N/A	1
FGES[Phosphorylation]DTENQNNK	FGESDTENQNNK	IPI00328149_2	1	mzspec:PXD007058:SF_200217_pPeptideLibrary_pool1_HCDOT_rep2:scan:2638:FGES[Phosphorylation]DTENQNNK/2	0.990839	Phosphorylation	0.9926	0.9926	4	4	-	N/A	4	Y	True	N/A	1
FGES[Phosphorylation]DTENQNNK	FGESDTENQNNK	IPI00328149_2	1	mzspec:PXD007058:SF_200217_pPeptideLibrary_pool1_HCDOT_rep1:scan:4649:FGES[Phosphorylation]DTENQNNK/2	0.998057	Phosphorylation	0.9955	0.9955	4	4	-	N/A	4	Y	True	N/A	1
FGES[Phosphorylation]DTENQNNK	FGESDTENQNNK	IPI00328149_2	1	mzspec:PXD007058:SF_200217_pPeptideLibrary_pool1_HCDOT_rep2:scan:2958:FGES[Phosphorylation]DTENQNNK/2	0.99990319	Phosphorylation	0.9999	0.9999	4	4	-	N/A	4	Y	True	N/A	1
FGES[Phosphorylation]DTENQNNK	FGESDTENQNNK	IPI00328149_2	1	mzspec:PXD007058:SF_200217_pPeptideLibrary_pool1_HCDOT_rep1:scan:4097:FGES[Phosphorylation]DTENQNNK/2	0.99996028	Phosphorylation	0.9954	0.9954	4	4	-	N/A	4	Y	True	N/A	1
FGES[Phosphorylation]DTENQNNK	FGESDTENQNNK	IPI00328149_2	1	mzspec:PXD007058:SF_200217_pPeptideLibrary_pool1_HCDOT_rep1:scan:2408:FGES[Phosphorylation]DTENQNNK/2	0.99999999992591	Phosphorylation	1.0	1.0	4	4	-	N/A	4	Y	True	N/A	1
GGFFSS[Phosphorylation]FMK	GGFFSSFMK	IPI00329488_13	1	mzspec:PXD007058:SF_200217_pPeptideLibrary_pool1_HCDOT_rep1:scan:3986:GGFFSS[Phosphorylation]FMK/2	0.9995464	Phosphorylation	0.9957	0.9957	6	6	-	N/A	6	Y	True	N/A	1
GGFFSS[Phosphorylation]FMK	GGFFSSFMK	IPI00329488_13	1	mzspec:PXD007058:SF_200217_pPeptideLibrary_pool1_HCDOT_rep1:scan:4615:GGFFSS[Phosphorylation]FMK/2	0.99997309	Phosphorylation	1.0	1.0	6	6	-	N/A	6	Y	True	N/A	1
GHLS[Phosphorylation]EGLVTK	GHLSEGLVTK	IPI00003431	1	mzspec:PXD007058:SF_200217_pPeptideLibrary_pool1_HCDOT_rep1:scan:4536:GHLS[Phosphorylation]EGLVTK/2	0.9240200000000001	Phosphorylation	0.9999	0.9999	4	4	-	N/A	4	Y	True	N/A	1
GHLS[Phosphorylation]EGLVTK	GHLSEGLVTK	IPI00003431	1	mzspec:PXD007058:SF_200217_pPeptideLibrary_pool1_HCDOT_rep1:scan:2818:GHLS[Phosphorylation]EGLVTK/2	0.99996561	Phosphorylation	1.0	1.0	4	4	-	N/A	4	Y	True	N/A	1
GQEY[Phosphorylation]LILEK	GQEYLILEK	IPI00000878_1	1	mzspec:PXD007058:SF_200217_pPeptideLibrary_pool1_HCDOT_rep1:scan:4814:GQEY[Phosphorylation]LILEK/2	0.999999	Phosphorylation	1.0	1.0	4	4	-	N/A	4	Y	True	N/A	1
IGEGTY[Phosphorylation]GVVYK	IGEGTYGVVYK	IPI00026689_1	1	mzspec:PXD007058:SF_200217_pPeptideLibrary_pool1_HCDOT_rep1:scan:3362:IGEGTY[Phosphorylation]GVVYK/2	0.998568	Phosphorylation	0.3333	0.3333	6	6	-	Incorrect phospho count - too few.	5;6	N	True	N/A	0
IGEGT[Phosphorylation]YGVVYK	IGEGTYGVVYK	IPI00026689_1	1	mzspec:PXD007058:SF_200217_pPeptideLibrary_pool1_HCDOT_rep1:scan:3362:IGEGT[Phosphorylation]YGVVYK/2	0.998568	Phosphorylation	0.3333	0.3333	5	5	-	Incorrect phospho count - too few.	5;6	N	True	N/A	0
IGEGTY[Phosphorylation]GVVYK	IGEGTYGVVYK	IPI00026689_1	1	mzspec:PXD007058:SF_200217_pPeptideLibrary_pool1_HCDOT_rep2:scan:3357:IGEGTY[Phosphorylation]GVVYK/2	0.99990709	Phosphorylation	0.4985	0.4985	6	6	-	Incorrect phospho count - too few.	5;6	N	True	N/A	1
IGEGT[Phosphorylation]Y[Phosphorylation]GVVYK	IGEGTYGVVYK	IPI00026689_1	1	mzspec:PXD007058:SF_200217_pPeptideLibrary_pool1_HCDOT_rep2:scan:3910:IGEGT[Phosphorylation]Y[Phosphorylation]GVVYK/2	0.9999998487	Phosphorylation	1.0	1.0	5	5	-	N/A	5;6	Y	True	N/A	1
IKS[Phosphorylation]YSFPK	IKSYSFPK	IPI00018597_2	1	mzspec:PXD007058:SF_200217_pPeptideLibrary_pool1_HCDOT_rep1:scan:4003:IKS[Phosphorylation]YSFPK/2	0.98072	Phosphorylation	0.3333	0.3333	3	3	-	N/A	4	Y	False	N/A	0
IKSYS[Phosphorylation]FPK	IKSYSFPK	IPI00018597_2	1	mzspec:PXD007058:SF_200217_pPeptideLibrary_pool1_HCDOT_rep1:scan:4003:IKSYS[Phosphorylation]FPK/2	0.98072	Phosphorylation	0.3333	0.3333	5	5	-	N/A	4	Y	False	N/A	0
IKSY[Phosphorylation]SFPK	IKSYSFPK	IPI00018597_2	1	mzspec:PXD007058:SF_200217_pPeptideLibrary_pool1_HCDOT_rep1:scan:4003:IKSY[Phosphorylation]SFPK/2	0.98072	Phosphorylation	0.3333	0.3333	4	4	-	N/A	4	Y	True	N/A	0
IKSY[Phosphorylation]SFPK	IKSYSFPK	IPI00018597_2	1	mzspec:PXD007058:SF_200217_pPeptideLibrary_pool1_HCDOT_rep2:scan:3965:IKSY[Phosphorylation]SFPK/2	0.9815	Phosphorylation	0.499	0.499	4	4	-	N/A	4	Y	True	N/A	1
IKSYS[Phosphorylation]FPK	IKSYSFPK	IPI00018597_2	1	mzspec:PXD007058:SF_200217_pPeptideLibrary_pool1_HCDOT_rep2:scan:3965:IKSYS[Phosphorylation]FPK/2	0.9815	Phosphorylation	0.499	0.499	5	5	-	N/A	4	Y	False	N/A	1
IKSY[Phosphorylation]SFPK	IKSYSFPK	IPI00018597_2	1	mzspec:PXD007058:SF_200217_pPeptideLibrary_pool1_HCDOT_rep1:scan:2656:IKSY[Phosphorylation]SFPK/3	0.98315	Phosphorylation	0.9999	0.9999	4	4	-	N/A	4	Y	True	N/A	1
IKSY[Phosphorylation]SFPK	IKSYSFPK	IPI00018597_2	1	mzspec:PXD007058:SF_200217_pPeptideLibrary_pool1_HCDOT_rep1:scan:2655:IKSY[Phosphorylation]SFPK/2	0.98991	Phosphorylation	0.9974	0.9974	4	4	-	N/A	4	Y	True	N/A	1
IKSY[Phosphorylation]SFPK	IKSYSFPK	IPI00018597_2	1	mzspec:PXD007058:SF_200217_pPeptideLibrary_pool1_HCDOT_rep2:scan:2641:IKSY[Phosphorylation]SFPK/2	0.991724	Phosphorylation	0.9969	0.9969	4	4	-	N/A	4	Y	True	N/A	1
IKSYS[Phosphorylation]FPK	IKSYSFPK	IPI00018597_2	1	mzspec:PXD007058:SF_200217_pPeptideLibrary_pool1_HCDOT_rep1:scan:5004:IKSYS[Phosphorylation]FPK/2	0.994934	Phosphorylation	0.4992	0.4992	5	5	-	N/A	4	Y	False	N/A	0
IKSY[Phosphorylation]SFPK	IKSYSFPK	IPI00018597_2	1	mzspec:PXD007058:SF_200217_pPeptideLibrary_pool1_HCDOT_rep2:scan:3221:IKSY[Phosphorylation]SFPK/2	0.998396	Phosphorylation	0.4992	0.4992	4	4	-	N/A	4	Y	True	N/A	1
IKSY[Phosphorylation]SFPK	IKSYSFPK	IPI00018597_2	1	mzspec:PXD007058:SF_200217_pPeptideLibrary_pool1_HCDOT_rep1:scan:3202:IKSY[Phosphorylation]SFPK/2	0.998497	Phosphorylation	0.4991	0.4991	4	4	-	N/A	4	Y	True	N/A	1
IKSY[Phosphorylation]SFPK	IKSYSFPK	IPI00018597_2	1	mzspec:PXD007058:SF_200217_pPeptideLibrary_pool1_HCDOT_rep2:scan:2645:IKSY[Phosphorylation]SFPK/3	0.998831	Phosphorylation	1.0	1.0	4	4	-	N/A	4	Y	True	N/A	1
LMTGDT[Phosphorylation]YTAHAGAK	LMTGDTYTAHAGAK	IPI00329488_14	1	mzspec:PXD007058:SF_200217_pPeptideLibrary_pool1_HCDOT_rep1:scan:2494:LMTGDT[Phosphorylation]YTAHAGAK/3	0.99999999994228	Phosphorylation	1.0	1.0	6	6	-	N/A	6	Y	True	N/A	1
LQT[Phosphorylation]VHSIPLTINK	LQTVHSIPLTINK	IPI00004497_1	1	mzspec:PXD007058:SF_200217_pPeptideLibrary_pool1_HCDOT_rep1:scan:3887:LQT[Phosphorylation]VHSIPLTINK/3	0.9993772	Phosphorylation	0.9922	0.9922	3	3	-	N/A	3	Y	True	N/A	1
LQT[Phosphorylation]VHSIPLTINK	LQTVHSIPLTINK	IPI00004497_1	1	mzspec:PXD007058:SF_200217_pPeptideLibrary_pool1_HCDOT_rep2:scan:3561:LQT[Phosphorylation]VHSIPLTINK/2	0.999999998978	Phosphorylation	1.0	1.0	3	3	-	N/A	3	Y	True	N/A	1
LS[Phosphorylation]SFVTK	LSSFVTK	IPI00301263	1	mzspec:PXD007058:SF_200217_pPeptideLibrary_pool1_HCDOT_rep1:scan:3412:LS[Phosphorylation]SFVTK/2	0.998263	Phosphorylation	0.9938	0.9938	2	3	-	Partial peptide.	2	N	False	True	1
NFSAAKS[Phosphorylation]LLNK	NFSAAKSLLNK	IPI00216378_1	1	mzspec:PXD007058:SF_200217_pPeptideLibrary_pool1_HCDOT_rep1:scan:4348:NFSAAKS[Phosphorylation]LLNK/2	0.95804	Phosphorylation	0.995	0.995	7	7	-	N/A	7	Y	True	N/A	1
NFSAAKS[Phosphorylation]LLNK	NFSAAKSLLNK	IPI00216378_1	1	mzspec:PXD007058:SF_200217_pPeptideLibrary_pool1_HCDOT_rep1:scan:3236:NFSAAKS[Phosphorylation]LLNK/3	0.99999841	Phosphorylation	1.0	1.0	7	7	-	N/A	7	Y	True	N/A	1
NSFNNPAY[Phosphorylation]Y[Phosphorylation]VLEGVPHQLLPPEPPSPAR	NSFNNPAYYVLEGVPHQLLPPEPPSPAR	IPI00016932_1	1	mzspec:PXD007058:SF_200217_pPeptideLibrary_pool1_HCDOT_rep1:scan:4902:NSFNNPAY[Phosphorylation]Y[Phosphorylation]VLEGVPHQLLPPEPPSPAR/3	0.998913	Phosphorylation	0.6667000000000001	0.6667000000000001	8	8	-	N/A	8;9	Y	True	N/A	0
NSFNNPA[Phosphorylation]YY[Phosphorylation]VLEGVPHQLLPPEPPSPAR	NSFNNPAYYVLEGVPHQLLPPEPPSPAR	IPI00016932_1	1	mzspec:PXD007058:SF_200217_pPeptideLibrary_pool1_HCDOT_rep1:scan:4902:NSFNNPA[Phosphorylation]YY[Phosphorylation]VLEGVPHQLLPPEPPSPAR/3	0.998913	Phosphorylation	0.6667000000000001	0.6667000000000001	7	7	-	pAla. pAla.	8;9	Y	False	N/A	0
NSFNNPA[Phosphorylation]Y[Phosphorylation]YVLEGVPHQLLPPEPPSPAR	NSFNNPAYYVLEGVPHQLLPPEPPSPAR	IPI00016932_1	1	mzspec:PXD007058:SF_200217_pPeptideLibrary_pool1_HCDOT_rep1:scan:4902:NSFNNPA[Phosphorylation]Y[Phosphorylation]YVLEGVPHQLLPPEPPSPAR/3	0.998913	Phosphorylation	0.6667000000000001	0.6667000000000001	7	7	-	pAla. pAla.	8;9	Y	False	N/A	0
NSFNNPA[Phosphorylation]Y[Phosphorylation]YVLEGVPHQLLPPEPPSPAR	NSFNNPAYYVLEGVPHQLLPPEPPSPAR	IPI00016932_1	1	mzspec:PXD007058:SF_200217_pPeptideLibrary_pool1_HCDOT_rep1:scan:4928:NSFNNPA[Phosphorylation]Y[Phosphorylation]YVLEGVPHQLLPPEPPSPAR/3	0.99996784	Phosphorylation	0.5	0.5	7	7	-	pAla. pAla.	8;9	Y	False	N/A	0
NSFNNPAY[Phosphorylation]Y[Phosphorylation]VLEGVPHQLLPPEPPSPAR	NSFNNPAYYVLEGVPHQLLPPEPPSPAR	IPI00016932_1	1	mzspec:PXD007058:SF_200217_pPeptideLibrary_pool1_HCDOT_rep1:scan:4928:NSFNNPAY[Phosphorylation]Y[Phosphorylation]VLEGVPHQLLPPEPPSPAR/3	0.99996784	Phosphorylation	0.5	0.5	8	8	-	N/A	8;9	Y	True	N/A	0
NSFNNPA[Phosphorylation]YY[Phosphorylation]VLEGVPHQLLPPEPPSPAR	NSFNNPAYYVLEGVPHQLLPPEPPSPAR	IPI00016932_1	1	mzspec:PXD007058:SF_200217_pPeptideLibrary_pool1_HCDOT_rep1:scan:4928:NSFNNPA[Phosphorylation]YY[Phosphorylation]VLEGVPHQLLPPEPPSPAR/3	0.99996784	Phosphorylation	0.5	0.5	7	7	-	pAla. pAla.	8;9	Y	False	N/A	0
RLS[Phosphorylation]SFVTK	RLSSFVTK	IPI00301263	1	mzspec:PXD007058:SF_200217_pPeptideLibrary_pool1_HCDOT_rep2:scan:3503:RLS[Phosphorylation]SFVTK/2	0.98113	Phosphorylation	1.0	1.0	3	3	-	N/A	3	Y	True	N/A	1
SDGGVKPQS[Phosphorylation]NNK	SDGGVKPQSNNK	IPI00216378_2	1	mzspec:PXD007058:SF_200217_pPeptideLibrary_pool1_HCDOT_rep2:scan:1893:SDGGVKPQS[Phosphorylation]NNK/2	0.99993961	Phosphorylation	1.0	1.0	9	9	-	N/A	9	Y	True	N/A	1
SEGS[Phosphorylation]PVLPHEPAK	SEGSPVLPHEPAK	IPI00145805	1	mzspec:PXD007058:SF_200217_pPeptideLibrary_pool1_HCDOT_rep2:scan:4404:SEGS[Phosphorylation]PVLPHEPAK/2	0.9721	Phosphorylation	0.9947	0.9947	4	4	-	N/A	4	Y	True	N/A	1
SEGS[Phosphorylation]PVLPHEPAK	SEGSPVLPHEPAK	IPI00145805	1	mzspec:PXD007058:SF_200217_pPeptideLibrary_pool1_HCDOT_rep1:scan:4394:SEGS[Phosphorylation]PVLPHEPAK/2	0.997404	Phosphorylation	0.9954	0.9954	4	4	-	N/A	4	Y	True	N/A	1
SEGS[Phosphorylation]PVLPHEPAK	SEGSPVLPHEPAK	IPI00145805	1	mzspec:PXD007058:SF_200217_pPeptideLibrary_pool1_HCDOT_rep1:scan:2787:SEGS[Phosphorylation]PVLPHEPAK/2	0.999999992174	Phosphorylation	1.0	1.0	4	4	-	N/A	4	Y	True	N/A	1
SES[Phosphorylation]PPPLSDPK	SESPPPLSDPK	IPI00014266	1	mzspec:PXD007058:SF_200217_pPeptideLibrary_pool1_HCDOT_rep2:scan:2938:SES[Phosphorylation]PPPLSDPK/2	0.99998571	Phosphorylation	1.0	1.0	3	3	-	N/A	3	Y	True	N/A	1
SNSTSS[Phosphorylation]MSSGLPEQDR	SNSTSSMSSGLPEQDR	IPI00329488_15	1	mzspec:PXD007058:SF_200217_pPeptideLibrary_pool1_HCDOT_rep2:scan:3364:SNSTSS[Phosphorylation]MSSGLPEQDR/2	0.99555	Phosphorylation	0.1997	0.1997	6	6	-	Incorrect pool.	5	Y	False	N/A	0
SNSTS[Phosphorylation]SMSSGLPEQDR	SNSTSSMSSGLPEQDR	IPI00329488_15	1	mzspec:PXD007058:SF_200217_pPeptideLibrary_pool1_HCDOT_rep2:scan:3364:SNSTS[Phosphorylation]SMSSGLPEQDR/2	0.99555	Phosphorylation	0.1997	0.1997	5	5	-	N/A	5	Y	True	N/A	0
SNST[Phosphorylation]SSMSSGLPEQDR	SNSTSSMSSGLPEQDR	IPI00329488_15	1	mzspec:PXD007058:SF_200217_pPeptideLibrary_pool1_HCDOT_rep2:scan:3364:SNST[Phosphorylation]SSMSSGLPEQDR/2	0.99555	Phosphorylation	0.1997	0.1997	4	4	-	Incorrect pool.	5	Y	False	N/A	0
SNS[Phosphorylation]TSSMSSGLPEQDR	SNSTSSMSSGLPEQDR	IPI00329488_15	1	mzspec:PXD007058:SF_200217_pPeptideLibrary_pool1_HCDOT_rep2:scan:3364:SNS[Phosphorylation]TSSMSSGLPEQDR/2	0.99555	Phosphorylation	0.1997	0.1997	3	3	-	Incorrect pool.	5	Y	False	N/A	0
S[Phosphorylation]NSTSSMSSGLPEQDR	SNSTSSMSSGLPEQDR	IPI00329488_15	1	mzspec:PXD007058:SF_200217_pPeptideLibrary_pool1_HCDOT_rep2:scan:3364:S[Phosphorylation]NSTSSMSSGLPEQDR/2	0.99555	Phosphorylation	0.1997	0.1997	1	1	-	N/A	5	Y	False	N/A	0
SNSTS[Phosphorylation]SMSSGLPEQDR	SNSTSSMSSGLPEQDR	IPI00329488_15	1	mzspec:PXD007058:SF_200217_pPeptideLibrary_pool1_HCDOT_rep1:scan:3060:SNSTS[Phosphorylation]SMSSGLPEQDR/2	0.99999999997902	Phosphorylation	0.9956	0.9956	5	5	-	N/A	5	Y	True	N/A	1
SNSTS[Phosphorylation]SMSSGLPEQDR	SNSTSSMSSGLPEQDR	IPI00329488_15	1	mzspec:PXD007058:SF_200217_pPeptideLibrary_pool1_HCDOT_rep1:scan:2659:SNSTS[Phosphorylation]SMSSGLPEQDR/2	0.999999999996716	Phosphorylation	0.9965	0.9965	5	5	-	N/A	5	Y	True	N/A	1
SNSTS[Phosphorylation]SMSSGLPEQDR	SNSTSSMSSGLPEQDR	IPI00329488_15	1	mzspec:PXD007058:SF_200217_pPeptideLibrary_pool1_HCDOT_rep2:scan:3060:SNSTS[Phosphorylation]SMSSGLPEQDR/2	0.999999999998907	Phosphorylation	0.9966	0.9966	5	5	-	N/A	5	Y	True	N/A	1
S[Phosphorylation]PSSLLEDAK	SPSSLLEDAK	IPI00329488_12	1	mzspec:PXD007058:SF_200217_pPeptideLibrary_pool1_HCDOT_rep1:scan:3492:S[Phosphorylation]PSSLLEDAK/2	0.8657	Phosphorylation	0.3333	0.3333	1	3	-	Partial peptide.	1	N	False	True	0
SPS[Phosphorylation]SLLEDAK	SPSSLLEDAK	IPI00329488_12	1	mzspec:PXD007058:SF_200217_pPeptideLibrary_pool1_HCDOT_rep1:scan:3492:SPS[Phosphorylation]SLLEDAK/2	0.8657	Phosphorylation	0.3333	0.3333	3	5	-	Partial peptide.	1	N	False	False	0
SPSS[Phosphorylation]LLEDAK	SPSSLLEDAK	IPI00329488_12	1	mzspec:PXD007058:SF_200217_pPeptideLibrary_pool1_HCDOT_rep1:scan:3492:SPSS[Phosphorylation]LLEDAK/2	0.8657	Phosphorylation	0.3333	0.3333	4	6	-	Partial peptide.	1	N	False	False	0
S[Phosphorylation]PSSLLEDAK	SPSSLLEDAK	IPI00329488_12	1	mzspec:PXD007058:SF_200217_pPeptideLibrary_pool1_HCDOT_rep2:scan:3649:S[Phosphorylation]PSSLLEDAK/2	0.9999999147799998	Phosphorylation	0.9969	0.9969	1	3	-	Partial peptide.	1	N	False	True	1
S[Phosphorylation]SS[Phosphorylation]FREMDGQPER	SSSFREMDGQPER	IPI00216969_1	1	mzspec:PXD007058:SF_200217_pPeptideLibrary_pool1_HCDOT_rep2:scan:3139:S[Phosphorylation]SS[Phosphorylation]FREMDGQPER/2	0.8706	Phosphorylation	0.9963	0.9963	3	3	-	Incorrect phospho count - too many.	3	N	True	N/A	1
S[Phosphorylation]SS[Phosphorylation]FREMDGQPER	SSSFREMDGQPER	IPI00216969_1	1	mzspec:PXD007058:SF_200217_pPeptideLibrary_pool1_HCDOT_rep2:scan:3139:S[Phosphorylation]SS[Phosphorylation]FREMDGQPER/2	0.8706	Phosphorylation	0.5018	0.5018	1	1	-	Incorrect phospho count - too many.	3	N	False	N/A	1
S[Phosphorylation]SS[Phosphorylation]FREMDGQPER	SSSFREMDGQPER	IPI00216969_1	1	mzspec:PXD007058:SF_200217_pPeptideLibrary_pool1_HCDOT_rep1:scan:3141:S[Phosphorylation]SS[Phosphorylation]FREMDGQPER/2	0.8936999999999999	Phosphorylation	0.9957	0.9957	3	3	-	Incorrect phospho count - too many.	3	N	True	N/A	1
S[Phosphorylation]SS[Phosphorylation]FREMDGQPER	SSSFREMDGQPER	IPI00216969_1	1	mzspec:PXD007058:SF_200217_pPeptideLibrary_pool1_HCDOT_rep1:scan:3141:S[Phosphorylation]SS[Phosphorylation]FREMDGQPER/2	0.8936999999999999	Phosphorylation	0.5022	0.5022	1	1	-	Incorrect phospho count - too many.	3	N	False	N/A	1
SS[Phosphorylation]S[Phosphorylation]FREMDGQPER	SSSFREMDGQPER	IPI00216969_1	1	mzspec:PXD007058:SF_200217_pPeptideLibrary_pool1_HCDOT_rep1:scan:3141:SS[Phosphorylation]S[Phosphorylation]FREMDGQPER/2	0.8936999999999999	Phosphorylation	0.9957	0.9957	3	3	-	Incorrect phospho count - too many.	3	N	True	N/A	1
SS[Phosphorylation]S[Phosphorylation]FREMDGQPER	SSSFREMDGQPER	IPI00216969_1	1	mzspec:PXD007058:SF_200217_pPeptideLibrary_pool1_HCDOT_rep1:scan:3141:SS[Phosphorylation]S[Phosphorylation]FREMDGQPER/2	0.8936999999999999	Phosphorylation	0.5022	0.5022	2	2	-	Incorrect phospho count - too many.	3	N	False	N/A	1
SSS[Phosphorylation]FREMDGQPER	SSSFREMDGQPER	IPI00216969_1	1	mzspec:PXD007058:SF_200217_pPeptideLibrary_pool1_HCDOT_rep2:scan:2900:SSS[Phosphorylation]FREMDGQPER/3	0.9123600000000001	Phosphorylation	0.9999	0.9999	3	3	-	N/A	3	Y	True	N/A	1
SSS[Phosphorylation]FREMDGQPER	SSSFREMDGQPER	IPI00216969_1	1	mzspec:PXD007058:SF_200217_pPeptideLibrary_pool1_HCDOT_rep2:scan:2653:SSS[Phosphorylation]FREMDGQPER/2	0.95017	Phosphorylation	0.9866	0.9866	3	3	-	N/A	3	Y	True	N/A	1
SS[Phosphorylation]SFREMDGQPER	SSSFREMDGQPER	IPI00216969_1	1	mzspec:PXD007058:SF_200217_pPeptideLibrary_pool1_HCDOT_rep2:scan:2342:SS[Phosphorylation]SFREMDGQPER/2	0.98984	Phosphorylation	0.3333	0.3333	2	2	-	Incorrect pool.	3	Y	False	N/A	0
S[Phosphorylation]SSFREMDGQPER	SSSFREMDGQPER	IPI00216969_1	1	mzspec:PXD007058:SF_200217_pPeptideLibrary_pool1_HCDOT_rep2:scan:2342:S[Phosphorylation]SSFREMDGQPER/2	0.98984	Phosphorylation	0.3333	0.3333	1	1	-	Incorrect pool.	3	Y	False	N/A	0
SSS[Phosphorylation]FREMDGQPER	SSSFREMDGQPER	IPI00216969_1	1	mzspec:PXD007058:SF_200217_pPeptideLibrary_pool1_HCDOT_rep1:scan:2334:SSS[Phosphorylation]FREMDGQPER/2	0.994256	Phosphorylation	0.3333	0.3333	3	3	-	N/A	3	Y	True	N/A	1
SSS[Phosphorylation]FREMDGQPER	SSSFREMDGQPER	IPI00216969_1	1	mzspec:PXD007058:SF_200217_pPeptideLibrary_pool1_HCDOT_rep1:scan:2335:SSS[Phosphorylation]FREMDGQPER/3	0.9990801	Phosphorylation	1.0	1.0	3	3	-	N/A	3	Y	True	N/A	1
S[Phosphorylation]SS[Phosphorylation]FREMENQPHK	SSSFREMENQPHK	IPI00329488_16	1	mzspec:PXD007058:SF_200217_pPeptideLibrary_pool1_HCDOT_rep1:scan:2289:S[Phosphorylation]SS[Phosphorylation]FREMENQPHK/3	0.94391	Phosphorylation	0.9999	0.9999	1	1	-	Incorrect phospho count - too many.	3	N	False	N/A	1
SSS[Phosphorylation]FREMENQPHK	SSSFREMENQPHK	IPI00329488_16	1	mzspec:PXD007058:SF_200217_pPeptideLibrary_pool1_HCDOT_rep2:scan:2096:SSS[Phosphorylation]FREMENQPHK/3	0.96111	Phosphorylation	0.9999	0.9999	3	3	-	N/A	3	Y	True	N/A	1
S[Phosphorylation]SS[Phosphorylation]FREMENQPHK	SSSFREMENQPHK	IPI00329488_16	1	mzspec:PXD007058:SF_200217_pPeptideLibrary_pool1_HCDOT_rep2:scan:2299:S[Phosphorylation]SS[Phosphorylation]FREMENQPHK/3	0.991437	Phosphorylation	1.0	1.0	1	1	-	Incorrect phospho count - too many.	3	N	False	N/A	1
SSS[Phosphorylation]FREMENQPHK	SSSFREMENQPHK	IPI00329488_16	1	mzspec:PXD007058:SF_200217_pPeptideLibrary_pool1_HCDOT_rep1:scan:2450:SSS[Phosphorylation]FREMENQPHK/2	0.995432	Phosphorylation	0.9925	0.9925	3	3	-	N/A	3	Y	True	N/A	1
SSS[Phosphorylation]FREMENQPHK	SSSFREMENQPHK	IPI00329488_16	1	mzspec:PXD007058:SF_200217_pPeptideLibrary_pool1_HCDOT_rep2:scan:2110:SSS[Phosphorylation]FREMENQPHK/2	0.997676	Phosphorylation	0.3333	0.3333	3	3	-	N/A	3	Y	True	N/A	1
SSS[Phosphorylation]FREMENQPHK	SSSFREMENQPHK	IPI00329488_16	1	mzspec:PXD007058:SF_200217_pPeptideLibrary_pool1_HCDOT_rep2:scan:2436:SSS[Phosphorylation]FREMENQPHK/3	0.9993032	Phosphorylation	1.0	1.0	3	3	-	N/A	3	Y	True	N/A	1
SSS[Phosphorylation]FREMENQPHK	SSSFREMENQPHK	IPI00329488_16	1	mzspec:PXD007058:SF_200217_pPeptideLibrary_pool1_HCDOT_rep1:scan:2098:SSS[Phosphorylation]FREMENQPHK/2	0.9997107	Phosphorylation	0.9938	0.9938	3	3	-	N/A	3	Y	True	N/A	1
SSS[Phosphorylation]PTQYGLTK	SSSPTQYGLTK	IPI00329638_5	1	mzspec:PXD007058:SF_200217_pPeptideLibrary_pool1_HCDOT_rep2:scan:3502:SSS[Phosphorylation]PTQYGLTK/2	0.992828	Phosphorylation	0.9999	0.9999	3	3	-	N/A	3	Y	True	N/A	1
SSS[Phosphorylation]PTQYGLTK	SSSPTQYGLTK	IPI00329638_5	1	mzspec:PXD007058:SF_200217_pPeptideLibrary_pool1_HCDOT_rep1:scan:3718:SSS[Phosphorylation]PTQYGLTK/2	0.9993913	Phosphorylation	0.9903	0.9903	3	3	-	N/A	3	Y	True	N/A	1
SSS[Phosphorylation]PTQYGLTK	SSSPTQYGLTK	IPI00329638_5	1	mzspec:PXD007058:SF_200217_pPeptideLibrary_pool1_HCDOT_rep2:scan:3045:SSS[Phosphorylation]PTQYGLTK/2	0.99999998535	Phosphorylation	1.0	1.0	3	3	-	N/A	3	Y	True	N/A	1
S[Phosphorylation]T[Phosphorylation]LVLHDLLK	STLVLHDLLK	IPI00004497_3	1	mzspec:PXD007058:SF_200217_pPeptideLibrary_pool1_HCDOT_rep1:scan:4059:S[Phosphorylation]T[Phosphorylation]LVLHDLLK/2	0.98569	Phosphorylation	0.5	0.5	1	1	-	Incorrect phospho count - too many.	2	N	False	N/A	0
S[Phosphorylation]TLVLHDLLK	STLVLHDLLK	IPI00004497_3	1	mzspec:PXD007058:SF_200217_pPeptideLibrary_pool1_HCDOT_rep1:scan:3963:S[Phosphorylation]TLVLHDLLK/2	0.99995498	Phosphorylation	0.5	0.5	1	1	-	Incorrect pool.	2	Y	False	N/A	1
ST[Phosphorylation]LVLHDLLK	STLVLHDLLK	IPI00004497_3	1	mzspec:PXD007058:SF_200217_pPeptideLibrary_pool1_HCDOT_rep1:scan:4450:ST[Phosphorylation]LVLHDLLK/2	0.99997227	Phosphorylation	0.9957	0.9957	2	2	-	N/A	2	Y	True	N/A	1
ST[Phosphorylation]LVLHDLLK	STLVLHDLLK	IPI00004497_3	1	mzspec:PXD007058:SF_200217_pPeptideLibrary_pool1_HCDOT_rep2:scan:3989:ST[Phosphorylation]LVLHDLLK/2	0.999998143	Phosphorylation	0.5	0.5	2	2	-	N/A	2	Y	True	N/A	1
ST[Phosphorylation]LVLHDLLK	STLVLHDLLK	IPI00004497_3	1	mzspec:PXD007058:SF_200217_pPeptideLibrary_pool1_HCDOT_rep2:scan:3973:ST[Phosphorylation]LVLHDLLK/3	0.999998909	Phosphorylation	0.997	0.997	2	2	-	N/A	2	Y	True	N/A	1
T[Phosphorylation]SPLNFK	TSPLNFK	IPI00029132_1; IPI00029132_2	1	mzspec:PXD007058:SF_200217_pPeptideLibrary_pool1_HCDOT_rep1:scan:3409:T[Phosphorylation]SPLNFK/2	0.99997848	Phosphorylation	1.0	1.0	1	0	-	N/A	1	Y	True	N/A	1
TVS[Phosphorylation]TSS[Phosphorylation]QPEENVDR	TVSTSSQPEENVDR	IPI00329491	1	mzspec:PXD007058:SF_200217_pPeptideLibrary_pool1_HCDOT_rep2:scan:4079:TVS[Phosphorylation]TSS[Phosphorylation]QPEENVDR/2	0.8654	Phosphorylation	0.4968	0.4968	3	3	-	N/A	3;5	Y	True	N/A	0
TVS[Phosphorylation]TS[Phosphorylation]SQPEENVDR	TVSTSSQPEENVDR	IPI00329491	1	mzspec:PXD007058:SF_200217_pPeptideLibrary_pool1_HCDOT_rep2:scan:4079:TVS[Phosphorylation]TS[Phosphorylation]SQPEENVDR/2	0.8654	Phosphorylation	0.4968	0.4968	3	3	-	N/A	3;5	Y	True	N/A	0
TVST[Phosphorylation]SS[Phosphorylation]QPEENVDR	TVSTSSQPEENVDR	IPI00329491	1	mzspec:PXD007058:SF_200217_pPeptideLibrary_pool1_HCDOT_rep2:scan:4618:TVST[Phosphorylation]SS[Phosphorylation]QPEENVDR/2	0.99121	Phosphorylation	0.4	0.4	4	4	-	N/A	3;5	Y	False	N/A	0
TVST[Phosphorylation]S[Phosphorylation]SQPEENVDR	TVSTSSQPEENVDR	IPI00329491	1	mzspec:PXD007058:SF_200217_pPeptideLibrary_pool1_HCDOT_rep2:scan:4618:TVST[Phosphorylation]S[Phosphorylation]SQPEENVDR/2	0.99121	Phosphorylation	0.4	0.4	4	4	-	N/A	3;5	Y	False	N/A	0
TVS[Phosphorylation]TS[Phosphorylation]SQPEENVDR	TVSTSSQPEENVDR	IPI00329491	1	mzspec:PXD007058:SF_200217_pPeptideLibrary_pool1_HCDOT_rep2:scan:4618:TVS[Phosphorylation]TS[Phosphorylation]SQPEENVDR/2	0.99121	Phosphorylation	0.4	0.4	3	3	-	N/A	3;5	Y	True	N/A	0
TVS[Phosphorylation]TSS[Phosphorylation]QPEENVDR	TVSTSSQPEENVDR	IPI00329491	1	mzspec:PXD007058:SF_200217_pPeptideLibrary_pool1_HCDOT_rep2:scan:4618:TVS[Phosphorylation]TSS[Phosphorylation]QPEENVDR/2	0.99121	Phosphorylation	0.4	0.4	3	3	-	N/A	3;5	Y	True	N/A	0
TVSTS[Phosphorylation]S[Phosphorylation]QPEENVDR	TVSTSSQPEENVDR	IPI00329491	1	mzspec:PXD007058:SF_200217_pPeptideLibrary_pool1_HCDOT_rep2:scan:4618:TVSTS[Phosphorylation]S[Phosphorylation]QPEENVDR/2	0.99121	Phosphorylation	0.4	0.4	5	5	-	N/A	3;5	Y	True	N/A	0
TVS[Phosphorylation]T[Phosphorylation]SSQPEENVDR	TVSTSSQPEENVDR	IPI00329491	1	mzspec:PXD007058:SF_200217_pPeptideLibrary_pool1_HCDOT_rep2:scan:2996:TVS[Phosphorylation]T[Phosphorylation]SSQPEENVDR/3	0.997934	Phosphorylation	0.3365	0.3365	4	4	-	N/A	3;5	Y	False	N/A	0
TVS[Phosphorylation]T[Phosphorylation]SSQPEENVDR	TVSTSSQPEENVDR	IPI00329491	1	mzspec:PXD007058:SF_200217_pPeptideLibrary_pool1_HCDOT_rep2:scan:2996:TVS[Phosphorylation]T[Phosphorylation]SSQPEENVDR/3	0.997934	Phosphorylation	0.9808	0.9808	3	3	-	N/A	3;5	Y	True	N/A	0
TVS[Phosphorylation]TSS[Phosphorylation]QPEENVDR	TVSTSSQPEENVDR	IPI00329491	1	mzspec:PXD007058:SF_200217_pPeptideLibrary_pool1_HCDOT_rep2:scan:2996:TVS[Phosphorylation]TSS[Phosphorylation]QPEENVDR/3	0.997934	Phosphorylation	0.3365	0.3365	6	6	-	N/A	3;5	Y	False	N/A	0
TVS[Phosphorylation]TSS[Phosphorylation]QPEENVDR	TVSTSSQPEENVDR	IPI00329491	1	mzspec:PXD007058:SF_200217_pPeptideLibrary_pool1_HCDOT_rep2:scan:2996:TVS[Phosphorylation]TSS[Phosphorylation]QPEENVDR/3	0.997934	Phosphorylation	0.9808	0.9808	3	3	-	N/A	3;5	Y	True	N/A	0
TVS[Phosphorylation]TS[Phosphorylation]SQPEENVDR	TVSTSSQPEENVDR	IPI00329491	1	mzspec:PXD007058:SF_200217_pPeptideLibrary_pool1_HCDOT_rep2:scan:2996:TVS[Phosphorylation]TS[Phosphorylation]SQPEENVDR/3	0.997934	Phosphorylation	0.3365	0.3365	5	5	-	N/A	3;5	Y	True	N/A	0
TVS[Phosphorylation]TS[Phosphorylation]SQPEENVDR	TVSTSSQPEENVDR	IPI00329491	1	mzspec:PXD007058:SF_200217_pPeptideLibrary_pool1_HCDOT_rep2:scan:2996:TVS[Phosphorylation]TS[Phosphorylation]SQPEENVDR/3	0.997934	Phosphorylation	0.9808	0.9808	3	3	-	N/A	3;5	Y	True	N/A	0
TVS[Phosphorylation]TS[Phosphorylation]SQPEENVDR	TVSTSSQPEENVDR	IPI00329491	1	mzspec:PXD007058:SF_200217_pPeptideLibrary_pool1_HCDOT_rep1:scan:3912:TVS[Phosphorylation]TS[Phosphorylation]SQPEENVDR/2	0.998682	Phosphorylation	0.4982	0.4982	3	3	-	N/A	3;5	Y	True	N/A	0
TVS[Phosphorylation]TSS[Phosphorylation]QPEENVDR	TVSTSSQPEENVDR	IPI00329491	1	mzspec:PXD007058:SF_200217_pPeptideLibrary_pool1_HCDOT_rep1:scan:3912:TVS[Phosphorylation]TSS[Phosphorylation]QPEENVDR/2	0.998682	Phosphorylation	0.4982	0.4982	3	3	-	N/A	3;5	Y	True	N/A	0
TVST[Phosphorylation]S[Phosphorylation]SQPEENVDR	TVSTSSQPEENVDR	IPI00329491	1	mzspec:PXD007058:SF_200217_pPeptideLibrary_pool1_HCDOT_rep1:scan:3912:TVST[Phosphorylation]S[Phosphorylation]SQPEENVDR/2	0.998682	Phosphorylation	0.4982	0.4982	4	4	-	N/A	3;5	Y	False	N/A	0
TVST[Phosphorylation]SS[Phosphorylation]QPEENVDR	TVSTSSQPEENVDR	IPI00329491	1	mzspec:PXD007058:SF_200217_pPeptideLibrary_pool1_HCDOT_rep1:scan:3912:TVST[Phosphorylation]SS[Phosphorylation]QPEENVDR/2	0.998682	Phosphorylation	0.4982	0.4982	4	4	-	N/A	3;5	Y	False	N/A	0
TVSTS[Phosphorylation]S[Phosphorylation]QPEENVDR	TVSTSSQPEENVDR	IPI00329491	1	mzspec:PXD007058:SF_200217_pPeptideLibrary_pool1_HCDOT_rep1:scan:3912:TVSTS[Phosphorylation]S[Phosphorylation]QPEENVDR/2	0.998682	Phosphorylation	0.4982	0.4982	5	5	-	N/A	3;5	Y	True	N/A	0
TVST[Phosphorylation]S[Phosphorylation]SQPEENVDR	TVSTSSQPEENVDR	IPI00329491	1	mzspec:PXD007058:SF_200217_pPeptideLibrary_pool1_HCDOT_rep2:scan:4983:TVST[Phosphorylation]S[Phosphorylation]SQPEENVDR/2	0.999831	Phosphorylation	0.9882	0.9882	5	5	-	N/A	3;5	Y	True	N/A	1
TVST[Phosphorylation]S[Phosphorylation]SQPEENVDR	TVSTSSQPEENVDR	IPI00329491	1	mzspec:PXD007058:SF_200217_pPeptideLibrary_pool1_HCDOT_rep2:scan:4983:TVST[Phosphorylation]S[Phosphorylation]SQPEENVDR/2	0.999831	Phosphorylation	0.5	0.5	4	4	-	N/A	3;5	Y	False	N/A	1
TVS[Phosphorylation]TS[Phosphorylation]SQPEENVDR	TVSTSSQPEENVDR	IPI00329491	1	mzspec:PXD007058:SF_200217_pPeptideLibrary_pool1_HCDOT_rep2:scan:4983:TVS[Phosphorylation]TS[Phosphorylation]SQPEENVDR/2	0.999831	Phosphorylation	0.9882	0.9882	5	5	-	N/A	3;5	Y	True	N/A	1
TVS[Phosphorylation]TS[Phosphorylation]SQPEENVDR	TVSTSSQPEENVDR	IPI00329491	1	mzspec:PXD007058:SF_200217_pPeptideLibrary_pool1_HCDOT_rep2:scan:4983:TVS[Phosphorylation]TS[Phosphorylation]SQPEENVDR/2	0.999831	Phosphorylation	0.5	0.5	3	3	-	N/A	3;5	Y	True	N/A	1
TVS[Phosphorylation]TS[Phosphorylation]SQPEENVDR	TVSTSSQPEENVDR	IPI00329491	1	mzspec:PXD007058:SF_200217_pPeptideLibrary_pool1_HCDOT_rep1:scan:3395:TVS[Phosphorylation]TS[Phosphorylation]SQPEENVDR/2	0.9999493	Phosphorylation	0.9921	0.9921	5	5	-	N/A	3;5	Y	True	N/A	1
TVS[Phosphorylation]TS[Phosphorylation]SQPEENVDR	TVSTSSQPEENVDR	IPI00329491	1	mzspec:PXD007058:SF_200217_pPeptideLibrary_pool1_HCDOT_rep1:scan:3395:TVS[Phosphorylation]TS[Phosphorylation]SQPEENVDR/2	0.9999493	Phosphorylation	0.9922	0.9922	3	3	-	N/A	3;5	Y	True	N/A	1
TVSTS[Phosphorylation]SQPEENVDR	TVSTSSQPEENVDR	IPI00329491	1	mzspec:PXD007058:SF_200217_pPeptideLibrary_pool1_HCDOT_rep2:scan:3093:TVSTS[Phosphorylation]SQPEENVDR/2	0.9999998184	Phosphorylation	1.0	1.0	5	5	-	Incorrect phospho count - too few.	3;5	N	True	N/A	0
TVS[Phosphorylation]TSSQPEENVDR	TVSTSSQPEENVDR	IPI00329491	1	mzspec:PXD007058:SF_200217_pPeptideLibrary_pool1_HCDOT_rep2:scan:2559:TVS[Phosphorylation]TSSQPEENVDR/2	0.9999998284	Phosphorylation	0.9911	0.9911	3	3	-	Incorrect phospho count - too few.	3;5	N	True	N/A	1
TVS[Phosphorylation]TS[Phosphorylation]SQPEENVDR	TVSTSSQPEENVDR	IPI00329491	1	mzspec:PXD007058:SF_200217_pPeptideLibrary_pool1_HCDOT_rep1:scan:2362:TVS[Phosphorylation]TS[Phosphorylation]SQPEENVDR/2	0.9999998435	Phosphorylation	0.9962	0.9962	3	3	-	N/A	3;5	Y	True	N/A	1
TVS[Phosphorylation]TS[Phosphorylation]SQPEENVDR	TVSTSSQPEENVDR	IPI00329491	1	mzspec:PXD007058:SF_200217_pPeptideLibrary_pool1_HCDOT_rep2:scan:3535:TVS[Phosphorylation]TS[Phosphorylation]SQPEENVDR/2	0.99999996472	Phosphorylation	0.9889	0.9889	5	5	-	N/A	3;5	Y	True	N/A	1
TVS[Phosphorylation]TS[Phosphorylation]SQPEENVDR	TVSTSSQPEENVDR	IPI00329491	1	mzspec:PXD007058:SF_200217_pPeptideLibrary_pool1_HCDOT_rep2:scan:3535:TVS[Phosphorylation]TS[Phosphorylation]SQPEENVDR/2	0.99999996472	Phosphorylation	0.9944	0.9944	3	3	-	N/A	3;5	Y	True	N/A	1
TVS[Phosphorylation]TSSQPEENVDR	TVSTSSQPEENVDR	IPI00329491	1	mzspec:PXD007058:SF_200217_pPeptideLibrary_pool1_HCDOT_rep2:scan:2726:TVS[Phosphorylation]TSSQPEENVDR/2	0.99999997577	Phosphorylation	0.9961	0.9961	3	3	-	Incorrect phospho count - too few.	3;5	N	True	N/A	1
TVS[Phosphorylation]TSSQPEENVDR	TVSTSSQPEENVDR	IPI00329491	1	mzspec:PXD007058:SF_200217_pPeptideLibrary_pool1_HCDOT_rep1:scan:2680:TVS[Phosphorylation]TSSQPEENVDR/2	0.99999998948	Phosphorylation	0.9965	0.9965	3	3	-	Incorrect phospho count - too few.	3;5	N	True	N/A	1
TVS[Phosphorylation]TSSQPEENVDR	TVSTSSQPEENVDR	IPI00329491	1	mzspec:PXD007058:SF_200217_pPeptideLibrary_pool1_HCDOT_rep1:scan:2555:TVS[Phosphorylation]TSSQPEENVDR/2	0.999999995503	Phosphorylation	1.0	1.0	3	3	-	Incorrect phospho count - too few.	3;5	N	True	N/A	1
TVS[Phosphorylation]TS[Phosphorylation]SQPEENVDR	TVSTSSQPEENVDR	IPI00329491	1	mzspec:PXD007058:SF_200217_pPeptideLibrary_pool1_HCDOT_rep1:scan:2876:TVS[Phosphorylation]TS[Phosphorylation]SQPEENVDR/2	0.999999999345	Phosphorylation	1.0	1.0	3	3	-	N/A	3;5	Y	True	N/A	1
VGSLT[Phosphorylation]PPSSPK	VGSLTPPSSPK	IPI00298977_3	1	mzspec:PXD007058:SF_200217_pPeptideLibrary_pool1_HCDOT_rep2:scan:4415:VGSLT[Phosphorylation]PPSSPK/2	0.98082	Phosphorylation	0.9936	0.9936	5	5	-	N/A	5	Y	True	N/A	1
VGSLT[Phosphorylation]PPSSPK	VGSLTPPSSPK	IPI00298977_3	1	mzspec:PXD007058:SF_200217_pPeptideLibrary_pool1_HCDOT_rep1:scan:4427:VGSLT[Phosphorylation]PPSSPK/2	0.996226	Phosphorylation	0.9906	0.9906	5	5	-	N/A	5	Y	True	N/A	1
VGSLT[Phosphorylation]PPSSPK	VGSLTPPSSPK	IPI00298977_3	1	mzspec:PXD007058:SF_200217_pPeptideLibrary_pool1_HCDOT_rep1:scan:3152:VGSLT[Phosphorylation]PPSSPK/2	0.9996231	Phosphorylation	0.9879	0.9879	5	5	-	N/A	5	Y	True	N/A	1
VGSLT[Phosphorylation]PPSSPK	VGSLTPPSSPK	IPI00298977_3	1	mzspec:PXD007058:SF_200217_pPeptideLibrary_pool1_HCDOT_rep1:scan:5283:VGSLT[Phosphorylation]PPSSPK/2	0.999991072	Phosphorylation	0.9975	0.9975	5	5	-	N/A	5	Y	True	N/A	1
VGSLT[Phosphorylation]PPSSPK	VGSLTPPSSPK	IPI00298977_3	1	mzspec:PXD007058:SF_200217_pPeptideLibrary_pool1_HCDOT_rep2:scan:3383:VGSLT[Phosphorylation]PPSSPK/2	0.9999994162	Phosphorylation	1.0	1.0	5	5	-	N/A	5	Y	True	N/A	1
VKEEGYELPYNPAT[Phosphorylation]DDYAVPPPR	VKEEGYELPYNPATDDYAVPPPR	IPI00015287_1	1	mzspec:PXD007058:SF_200217_pPeptideLibrary_pool1_HCDOT_rep1:scan:4312:VKEEGYELPYNPAT[Phosphorylation]DDYAVPPPR/3	0.98114	Phosphorylation	0.988	0.988	14	14	-	Incorrect phospho count - too few.	10;17	N	False	N/A	0
VKEEGYELPYNPA[Phosphorylation]T[Phosphorylation]DDYAVPPPR	VKEEGYELPYNPATDDYAVPPPR	IPI00015287_1	1	mzspec:PXD007058:SF_200217_pPeptideLibrary_pool1_HCDOT_rep1:scan:4312:VKEEGYELPYNPA[Phosphorylation]T[Phosphorylation]DDYAVPPPR/3	0.98114	Phosphorylation	0.988	0.988	14	14	-	pAla.	10;17	Y	False	N/A	0
VKEEGYELPYNPA[Phosphorylation]T[Phosphorylation]DDYAVPPPR	VKEEGYELPYNPATDDYAVPPPR	IPI00015287_1	1	mzspec:PXD007058:SF_200217_pPeptideLibrary_pool1_HCDOT_rep1:scan:4312:VKEEGYELPYNPA[Phosphorylation]T[Phosphorylation]DDYAVPPPR/3	0.98114	Phosphorylation	0.5	0.5	13	13	-	pAla. pAla.	10;17	Y	False	N/A	0
VKEEGYELPY[Phosphorylation]NPAT[Phosphorylation]DDYAVPPPR	VKEEGYELPYNPATDDYAVPPPR	IPI00015287_1	1	mzspec:PXD007058:SF_200217_pPeptideLibrary_pool1_HCDOT_rep1:scan:4312:VKEEGYELPY[Phosphorylation]NPAT[Phosphorylation]DDYAVPPPR/3	0.98114	Phosphorylation	0.988	0.988	14	14	-	N/A	10;17	Y	False	N/A	0
VKEEGYELPY[Phosphorylation]NPAT[Phosphorylation]DDYAVPPPR	VKEEGYELPYNPATDDYAVPPPR	IPI00015287_1	1	mzspec:PXD007058:SF_200217_pPeptideLibrary_pool1_HCDOT_rep1:scan:4312:VKEEGYELPY[Phosphorylation]NPAT[Phosphorylation]DDYAVPPPR/3	0.98114	Phosphorylation	0.5	0.5	10	10	-	N/A	10;17	Y	True	N/A	0
VKEEGYELPYNPA[Phosphorylation]T[Phosphorylation]DDYAVPPPR	VKEEGYELPYNPATDDYAVPPPR	IPI00015287_1	1	mzspec:PXD007058:SF_200217_pPeptideLibrary_pool1_HCDOT_rep1:scan:3859:VKEEGYELPYNPA[Phosphorylation]T[Phosphorylation]DDYAVPPPR/4	0.98199	Phosphorylation	0.3347	0.3347	13	13	-	pAla. pAla.	10;17	Y	False	N/A	0
VKEEGYELPY[Phosphorylation]NPAT[Phosphorylation]DDYAVPPPR	VKEEGYELPYNPATDDYAVPPPR	IPI00015287_1	1	mzspec:PXD007058:SF_200217_pPeptideLibrary_pool1_HCDOT_rep1:scan:3859:VKEEGYELPY[Phosphorylation]NPAT[Phosphorylation]DDYAVPPPR/4	0.98199	Phosphorylation	0.3347	0.3347	10	10	-	N/A	10;17	Y	True	N/A	0
VKEEGYELPYNPAT[Phosphorylation]DDY[Phosphorylation]AVPPPR	VKEEGYELPYNPATDDYAVPPPR	IPI00015287_1	1	mzspec:PXD007058:SF_200217_pPeptideLibrary_pool1_HCDOT_rep1:scan:3859:VKEEGYELPYNPAT[Phosphorylation]DDY[Phosphorylation]AVPPPR/4	0.98199	Phosphorylation	0.4979	0.4979	17	17	-	N/A	10;17	Y	True	N/A	0
VKEEGYELPYNPAT[Phosphorylation]DDY[Phosphorylation]AVPPPR	VKEEGYELPYNPATDDYAVPPPR	IPI00015287_1	1	mzspec:PXD007058:SF_200217_pPeptideLibrary_pool1_HCDOT_rep1:scan:3859:VKEEGYELPYNPAT[Phosphorylation]DDY[Phosphorylation]AVPPPR/4	0.98199	Phosphorylation	0.3347	0.3347	14	14	-	N/A	10;17	Y	False	N/A	0
VKEEGYELPYNPA[Phosphorylation]TDDY[Phosphorylation]AVPPPR	VKEEGYELPYNPATDDYAVPPPR	IPI00015287_1	1	mzspec:PXD007058:SF_200217_pPeptideLibrary_pool1_HCDOT_rep1:scan:3859:VKEEGYELPYNPA[Phosphorylation]TDDY[Phosphorylation]AVPPPR/4	0.98199	Phosphorylation	0.4979	0.4979	17	17	-	pAla.	10;17	Y	True	N/A	0
VKEEGYELPYNPA[Phosphorylation]TDDY[Phosphorylation]AVPPPR	VKEEGYELPYNPATDDYAVPPPR	IPI00015287_1	1	mzspec:PXD007058:SF_200217_pPeptideLibrary_pool1_HCDOT_rep1:scan:3859:VKEEGYELPYNPA[Phosphorylation]TDDY[Phosphorylation]AVPPPR/4	0.98199	Phosphorylation	0.3347	0.3347	13	13	-	pAla. pAla.	10;17	Y	False	N/A	0
VKEEGYELPY[Phosphorylation]NPATDDY[Phosphorylation]AVPPPR	VKEEGYELPYNPATDDYAVPPPR	IPI00015287_1	1	mzspec:PXD007058:SF_200217_pPeptideLibrary_pool1_HCDOT_rep1:scan:3859:VKEEGYELPY[Phosphorylation]NPATDDY[Phosphorylation]AVPPPR/4	0.98199	Phosphorylation	0.4979	0.4979	17	17	-	N/A	10;17	Y	True	N/A	0
VKEEGYELPY[Phosphorylation]NPATDDY[Phosphorylation]AVPPPR	VKEEGYELPYNPATDDYAVPPPR	IPI00015287_1	1	mzspec:PXD007058:SF_200217_pPeptideLibrary_pool1_HCDOT_rep1:scan:3859:VKEEGYELPY[Phosphorylation]NPATDDY[Phosphorylation]AVPPPR/4	0.98199	Phosphorylation	0.3347	0.3347	10	10	-	N/A	10;17	Y	True	N/A	0
VKEEGYELPYNPATDDY[Phosphorylation]AVPPPR	VKEEGYELPYNPATDDYAVPPPR	IPI00015287_1	1	mzspec:PXD007058:SF_200217_pPeptideLibrary_pool1_HCDOT_rep1:scan:4216:VKEEGYELPYNPATDDY[Phosphorylation]AVPPPR/3	0.990389	Phosphorylation	0.9864	0.9864	17	17	-	Incorrect phospho count - too few.	10;17	N	True	N/A	0
VKEEGYELPY[Phosphorylation]NPATDDY[Phosphorylation]AVPPPR	VKEEGYELPYNPATDDYAVPPPR	IPI00015287_1	1	mzspec:PXD007058:SF_200217_pPeptideLibrary_pool1_HCDOT_rep1:scan:4216:VKEEGYELPY[Phosphorylation]NPATDDY[Phosphorylation]AVPPPR/3	0.990389	Phosphorylation	0.9864	0.9864	17	17	-	N/A	10;17	Y	True	N/A	0
VKEEGYELPY[Phosphorylation]NPATDDY[Phosphorylation]AVPPPR	VKEEGYELPYNPATDDYAVPPPR	IPI00015287_1	1	mzspec:PXD007058:SF_200217_pPeptideLibrary_pool1_HCDOT_rep1:scan:4216:VKEEGYELPY[Phosphorylation]NPATDDY[Phosphorylation]AVPPPR/3	0.990389	Phosphorylation	0.4933	0.4933	10	10	-	N/A	10;17	Y	True	N/A	0
VKEEGYELPYNPA[Phosphorylation]TDDY[Phosphorylation]AVPPPR	VKEEGYELPYNPATDDYAVPPPR	IPI00015287_1	1	mzspec:PXD007058:SF_200217_pPeptideLibrary_pool1_HCDOT_rep1:scan:4216:VKEEGYELPYNPA[Phosphorylation]TDDY[Phosphorylation]AVPPPR/3	0.990389	Phosphorylation	0.9864	0.9864	17	17	-	pAla.	10;17	Y	True	N/A	0
VKEEGYELPYNPA[Phosphorylation]TDDY[Phosphorylation]AVPPPR	VKEEGYELPYNPATDDYAVPPPR	IPI00015287_1	1	mzspec:PXD007058:SF_200217_pPeptideLibrary_pool1_HCDOT_rep1:scan:4216:VKEEGYELPYNPA[Phosphorylation]TDDY[Phosphorylation]AVPPPR/3	0.990389	Phosphorylation	0.4933	0.4933	13	13	-	pAla. pAla.	10;17	Y	False	N/A	0
VKEEGYELPY[Phosphorylation]NPATDDY[Phosphorylation]AVPPPR	VKEEGYELPYNPATDDYAVPPPR	IPI00015287_1	1	mzspec:PXD007058:SF_200217_pPeptideLibrary_pool1_HCDOT_rep2:scan:4457:VKEEGYELPY[Phosphorylation]NPATDDY[Phosphorylation]AVPPPR/3	0.996409	Phosphorylation	0.9868	0.9868	17	17	-	N/A	10;17	Y	True	N/A	0
VKEEGYELPY[Phosphorylation]NPATDDY[Phosphorylation]AVPPPR	VKEEGYELPYNPATDDYAVPPPR	IPI00015287_1	1	mzspec:PXD007058:SF_200217_pPeptideLibrary_pool1_HCDOT_rep2:scan:4457:VKEEGYELPY[Phosphorylation]NPATDDY[Phosphorylation]AVPPPR/3	0.996409	Phosphorylation	0.4983	0.4983	10	10	-	N/A	10;17	Y	True	N/A	0
VKEEGYELPYNPA[Phosphorylation]TDDY[Phosphorylation]AVPPPR	VKEEGYELPYNPATDDYAVPPPR	IPI00015287_1	1	mzspec:PXD007058:SF_200217_pPeptideLibrary_pool1_HCDOT_rep2:scan:4457:VKEEGYELPYNPA[Phosphorylation]TDDY[Phosphorylation]AVPPPR/3	0.996409	Phosphorylation	0.9868	0.9868	17	17	-	pAla.	10;17	Y	True	N/A	0
VKEEGYELPYNPA[Phosphorylation]TDDY[Phosphorylation]AVPPPR	VKEEGYELPYNPATDDYAVPPPR	IPI00015287_1	1	mzspec:PXD007058:SF_200217_pPeptideLibrary_pool1_HCDOT_rep2:scan:4457:VKEEGYELPYNPA[Phosphorylation]TDDY[Phosphorylation]AVPPPR/3	0.996409	Phosphorylation	0.4983	0.4983	13	13	-	pAla. pAla.	10;17	Y	False	N/A	0
VKEEGYELPY[Phosphorylation]NPATDDY[Phosphorylation]AVPPPR	VKEEGYELPYNPATDDYAVPPPR	IPI00015287_1	1	mzspec:PXD007058:SF_200217_pPeptideLibrary_pool1_HCDOT_rep2:scan:3814:VKEEGYELPY[Phosphorylation]NPATDDY[Phosphorylation]AVPPPR/4	0.9999347	Phosphorylation	0.9925	0.9925	17	17	-	N/A	10;17	Y	True	N/A	0
VKEEGYELPY[Phosphorylation]NPATDDY[Phosphorylation]AVPPPR	VKEEGYELPYNPATDDYAVPPPR	IPI00015287_1	1	mzspec:PXD007058:SF_200217_pPeptideLibrary_pool1_HCDOT_rep2:scan:4227:VKEEGYELPY[Phosphorylation]NPATDDY[Phosphorylation]AVPPPR/3	0.9999677	Phosphorylation	0.4953	0.4953	10	10	-	N/A	10;17	Y	True	N/A	0
VKEEGYELPY[Phosphorylation]NPATDDYA[Phosphorylation]VPPPR	VKEEGYELPYNPATDDYAVPPPR	IPI00015287_1	1	mzspec:PXD007058:SF_200217_pPeptideLibrary_pool1_HCDOT_rep2:scan:4227:VKEEGYELPY[Phosphorylation]NPATDDYA[Phosphorylation]VPPPR/3	0.9999677	Phosphorylation	0.4953	0.4953	10	10	-	pAla. pAla.	10;17	Y	True	N/A	0
VKEEGYELPYNPA[Phosphorylation]TDDY[Phosphorylation]AVPPPR	VKEEGYELPYNPATDDYAVPPPR	IPI00015287_1	1	mzspec:PXD007058:SF_200217_pPeptideLibrary_pool1_HCDOT_rep2:scan:4227:VKEEGYELPYNPA[Phosphorylation]TDDY[Phosphorylation]AVPPPR/3	0.9999677	Phosphorylation	0.5	0.5	17	17	-	pAla.	10;17	Y	True	N/A	0
VKEEGYELPYNPA[Phosphorylation]TDDY[Phosphorylation]AVPPPR	VKEEGYELPYNPATDDYAVPPPR	IPI00015287_1	1	mzspec:PXD007058:SF_200217_pPeptideLibrary_pool1_HCDOT_rep2:scan:4227:VKEEGYELPYNPA[Phosphorylation]TDDY[Phosphorylation]AVPPPR/3	0.9999677	Phosphorylation	0.4953	0.4953	13	13	-	pAla. pAla.	10;17	Y	False	N/A	0
VKEEGYELPYNPA[Phosphorylation]TDDYA[Phosphorylation]VPPPR	VKEEGYELPYNPATDDYAVPPPR	IPI00015287_1	1	mzspec:PXD007058:SF_200217_pPeptideLibrary_pool1_HCDOT_rep2:scan:4227:VKEEGYELPYNPA[Phosphorylation]TDDYA[Phosphorylation]VPPPR/3	0.9999677	Phosphorylation	0.5	0.5	18	18	-	pAla.	10;17	Y	False	N/A	0
VKEEGYELPYNPA[Phosphorylation]TDDYA[Phosphorylation]VPPPR	VKEEGYELPYNPATDDYAVPPPR	IPI00015287_1	1	mzspec:PXD007058:SF_200217_pPeptideLibrary_pool1_HCDOT_rep2:scan:4227:VKEEGYELPYNPA[Phosphorylation]TDDYA[Phosphorylation]VPPPR/3	0.9999677	Phosphorylation	0.4953	0.4953	13	13	-	pAla. pAla.	10;17	Y	False	N/A	0
VKEEGYELPY[Phosphorylation]NPATDDY[Phosphorylation]AVPPPR	VKEEGYELPYNPATDDYAVPPPR	IPI00015287_1	1	mzspec:PXD007058:SF_200217_pPeptideLibrary_pool1_HCDOT_rep2:scan:3709:VKEEGYELPY[Phosphorylation]NPATDDY[Phosphorylation]AVPPPR/3	0.999997378	Phosphorylation	0.9940000000000001	0.9940000000000001	17	17	-	N/A	10;17	Y	True	N/A	1
VKEEGYELPY[Phosphorylation]NPATDDY[Phosphorylation]AVPPPR	VKEEGYELPYNPATDDYAVPPPR	IPI00015287_1	1	mzspec:PXD007058:SF_200217_pPeptideLibrary_pool1_HCDOT_rep1:scan:3778:VKEEGYELPY[Phosphorylation]NPATDDY[Phosphorylation]AVPPPR/2	0.9999998918	Phosphorylation	0.5	0.5	17	17	-	N/A	10;17	Y	True	N/A	0
VKEEGYELPY[Phosphorylation]NPATDDYA[Phosphorylation]VPPPR	VKEEGYELPYNPATDDYAVPPPR	IPI00015287_1	1	mzspec:PXD007058:SF_200217_pPeptideLibrary_pool1_HCDOT_rep1:scan:3778:VKEEGYELPY[Phosphorylation]NPATDDYA[Phosphorylation]VPPPR/2	0.9999998918	Phosphorylation	0.5	0.5	18	18	-	pAla.	10;17	Y	False	N/A	0
VKEEGYELPY[Phosphorylation]NPATDDYA[Phosphorylation]VPPPR	VKEEGYELPYNPATDDYAVPPPR	IPI00015287_1	1	mzspec:PXD007058:SF_200217_pPeptideLibrary_pool1_HCDOT_rep1:scan:3778:VKEEGYELPY[Phosphorylation]NPATDDYA[Phosphorylation]VPPPR/2	0.9999998918	Phosphorylation	1.0	1.0	10	10	-	pAla. pAla.	10;17	Y	True	N/A	0
VKEEGYELPY[Phosphorylation]NPATDDY[Phosphorylation]AVPPPR	VKEEGYELPYNPATDDYAVPPPR	IPI00015287_1	1	mzspec:PXD007058:SF_200217_pPeptideLibrary_pool1_HCDOT_rep1:scan:3682:VKEEGYELPY[Phosphorylation]NPATDDY[Phosphorylation]AVPPPR/3	0.999999998307	Phosphorylation	0.9953	0.9953	17	17	-	N/A	10;17	Y	True	N/A	1
VKEEGYELPY[Phosphorylation]NPATDDY[Phosphorylation]AVPPPR	VKEEGYELPYNPATDDYAVPPPR	IPI00015287_1	1	mzspec:PXD007058:SF_200217_pPeptideLibrary_pool1_HCDOT_rep2:scan:3792:VKEEGYELPY[Phosphorylation]NPATDDY[Phosphorylation]AVPPPR/2	0.99999999851	Phosphorylation	0.9944	0.9944	17	17	-	N/A	10;17	Y	True	N/A	1
VKEEGYELPY[Phosphorylation]NPATDDY[Phosphorylation]AVPPPR	VKEEGYELPYNPATDDYAVPPPR	IPI00015287_1	1	mzspec:PXD007058:SF_200217_pPeptideLibrary_pool1_HCDOT_rep2:scan:3792:VKEEGYELPY[Phosphorylation]NPATDDY[Phosphorylation]AVPPPR/2	0.99999999851	Phosphorylation	1.0	1.0	10	10	-	N/A	10;17	Y	True	N/A	1
VKEEGYELPY[Phosphorylation]NPATDDYAVPPPR	VKEEGYELPYNPATDDYAVPPPR	IPI00015287_1	1	mzspec:PXD007058:SF_200217_pPeptideLibrary_pool1_HCDOT_rep1:scan:3677:VKEEGYELPY[Phosphorylation]NPATDDYAVPPPR/2	0.999999999112	Phosphorylation	0.9898	0.9898	10	10	-	Incorrect phospho count - too few.	10;17	N	True	N/A	1
VKEEGYELPY[Phosphorylation]NPATDDYAVPPPR	VKEEGYELPYNPATDDYAVPPPR	IPI00015287_1	1	mzspec:PXD007058:SF_200217_pPeptideLibrary_pool1_HCDOT_rep2:scan:3675:VKEEGYELPY[Phosphorylation]NPATDDYAVPPPR/2	0.99999999997806	Phosphorylation	0.9999	0.9999	10	10	-	Incorrect phospho count - too few.	10;17	N	True	N/A	1
VKEEGYELPY[Phosphorylation]NPATDDYAVPPPR	VKEEGYELPYNPATDDYAVPPPR	IPI00015287_1	1	mzspec:PXD007058:SF_200217_pPeptideLibrary_pool1_HCDOT_rep2:scan:3670:VKEEGYELPY[Phosphorylation]NPATDDYAVPPPR/3	0.9999999999974442	Phosphorylation	1.0	1.0	10	10	-	Incorrect phospho count - too few.	10;17	N	True	N/A	1
VPAS[Phosphorylation]PLPGLER	VPASPLPGLER	IPI00555838_4	1	mzspec:PXD007058:SF_200217_pPeptideLibrary_pool1_HCDOT_rep2:scan:3785:VPAS[Phosphorylation]PLPGLER/2	0.999998135	Phosphorylation	1.0	1.0	4	4	-	N/A	4	Y	True	N/A	1
VQTT[Phosphorylation]PPPAVQGQK	VQTTPPPAVQGQK	IPI00298978	1	mzspec:PXD007058:SF_200217_pPeptideLibrary_pool1_HCDOT_rep2:scan:4443:VQTT[Phosphorylation]PPPAVQGQK/2	0.7706999999999999	Phosphorylation	0.9913	0.9913	4	4	-	N/A	4	Y	True	N/A	0
VQTT[Phosphorylation]PPPAVQGQK	VQTTPPPAVQGQK	IPI00298978	1	mzspec:PXD007058:SF_200217_pPeptideLibrary_pool1_HCDOT_rep2:scan:2552:VQTT[Phosphorylation]PPPAVQGQK/2	0.99999888	Phosphorylation	1.0	1.0	4	4	-	N/A	4	Y	True	N/A	1
VQT[Phosphorylation]TPPPAVQGQK	VQTTPPPAVQGQK	IPI00298978	1	mzspec:PXD007058:SF_200217_pPeptideLibrary_pool1_HCDOT_rep1:scan:2672:VQT[Phosphorylation]TPPPAVQGQK/3	0.9999998896	Phosphorylation	0.5	0.5	3	3	-	N/A	4	Y	False	N/A	0
VQTT[Phosphorylation]PPPAVQGQK	VQTTPPPAVQGQK	IPI00298978	1	mzspec:PXD007058:SF_200217_pPeptideLibrary_pool1_HCDOT_rep1:scan:2672:VQTT[Phosphorylation]PPPAVQGQK/3	0.9999998896	Phosphorylation	0.5	0.5	4	4	-	N/A	4	Y	True	N/A	0
VQTT[Phosphorylation]PPPAVQGQK	VQTTPPPAVQGQK	IPI00298978	1	mzspec:PXD007058:SF_200217_pPeptideLibrary_pool1_HCDOT_rep2:scan:2667:VQTT[Phosphorylation]PPPAVQGQK/3	0.9999999998143	Phosphorylation	0.9966	0.9966	4	4	-	N/A	4	Y	True	N/A	0
WTAPES[Phosphorylation]LAYNK	WTAPESLAYNK	IPI00216969_2	1	mzspec:PXD007058:SF_200217_pPeptideLibrary_pool1_HCDOT_rep2:scan:4502:WTAPES[Phosphorylation]LAYNK/2	0.7791	Phosphorylation	0.3325	0.3325	6	6	-	N/A	9	Y	False	N/A	1
WTAPESLAY[Phosphorylation]NK	WTAPESLAYNK	IPI00216969_2	1	mzspec:PXD007058:SF_200217_pPeptideLibrary_pool1_HCDOT_rep2:scan:3889:WTAPESLAY[Phosphorylation]NK/2	0.99990498	Phosphorylation	0.4985	0.4985	9	9	-	N/A	9	Y	True	N/A	1
WTAPESLAY[Phosphorylation]NK	WTAPESLAYNK	IPI00216969_2	1	mzspec:PXD007058:SF_200217_pPeptideLibrary_pool1_HCDOT_rep2:scan:4123:WTAPESLAY[Phosphorylation]NK/2	0.999992814	Phosphorylation	0.9956	0.9956	9	9	-	N/A	9	Y	True	N/A	1
WTAPESLA[Phosphorylation]YNK	WTAPESLAYNK	IPI00216969_2	1	mzspec:PXD007058:SF_200217_pPeptideLibrary_pool1_HCDOT_rep2:scan:3568:WTAPESLA[Phosphorylation]YNK/2	0.999998097	Phosphorylation	0.499	0.499	8	8	-	pAla.	9	Y	False	N/A	1
WTAPESLAY[Phosphorylation]NK	WTAPESLAYNK	IPI00216969_2	1	mzspec:PXD007058:SF_200217_pPeptideLibrary_pool1_HCDOT_rep2:scan:3568:WTAPESLAY[Phosphorylation]NK/2	0.999998097	Phosphorylation	0.499	0.499	9	9	-	N/A	9	Y	True	N/A	1
YIEDEDY[Phosphorylation]YK	YIEDEDYYK	IPI00029702_3; IPI00029702_1	1	mzspec:PXD007058:SF_200217_pPeptideLibrary_pool1_HCDOT_rep2:scan:5059:YIEDEDY[Phosphorylation]YK/2	0.994437	Phosphorylation	0.9975	0.9975	7	0	-	N/A	7	Y	True	N/A	1
YIEDEDY[Phosphorylation]YK	YIEDEDYYK	IPI00029702_3; IPI00029702_1	1	mzspec:PXD007058:SF_200217_pPeptideLibrary_pool1_HCDOT_rep2:scan:4092:YIEDEDY[Phosphorylation]YK/2	0.995363	Phosphorylation	0.9965	0.9965	7	0	-	N/A	7	Y	True	N/A	0
YIEDEDY[Phosphorylation]YK	YIEDEDYYK	IPI00029702_3; IPI00029702_1	1	mzspec:PXD007058:SF_200217_pPeptideLibrary_pool1_HCDOT_rep2:scan:4595:YIEDEDY[Phosphorylation]YK/2	0.997146	Phosphorylation	0.5	0.5	7	0	-	N/A	7	Y	True	N/A	0
YIEDEDY[Phosphorylation]YK	YIEDEDYYK	IPI00029702_3; IPI00029702_1	1	mzspec:PXD007058:SF_200217_pPeptideLibrary_pool1_HCDOT_rep2:scan:3536:YIEDEDY[Phosphorylation]YK/2	0.997849	Phosphorylation	0.9979	0.9979	7	0	-	N/A	7	Y	True	N/A	0
YIEDEDY[Phosphorylation]YK	YIEDEDYYK	IPI00029702_3; IPI00029702_1	1	mzspec:PXD007058:SF_200217_pPeptideLibrary_pool1_HCDOT_rep1:scan:4811:YIEDEDY[Phosphorylation]YK/2	0.9992438	Phosphorylation	0.9974	0.9974	7	0	-	N/A	7	Y	True	N/A	1
YIEDEDY[Phosphorylation]YK	YIEDEDYYK	IPI00029702_3; IPI00029702_1	1	mzspec:PXD007058:SF_200217_pPeptideLibrary_pool1_HCDOT_rep1:scan:3536:YIEDEDY[Phosphorylation]YK/2	0.9993304	Phosphorylation	0.998	0.998	7	0	-	N/A	7	Y	True	N/A	1
YIEDEDY[Phosphorylation]YK	YIEDEDYYK	IPI00029702_3; IPI00029702_1	1	mzspec:PXD007058:SF_200217_pPeptideLibrary_pool1_HCDOT_rep2:scan:4762:YIEDEDY[Phosphorylation]YK/2	0.9996894	Phosphorylation	0.9973	0.9973	7	0	-	N/A	7	Y	True	N/A	1
YIEDEDYY[Phosphorylation]K	YIEDEDYYK	IPI00029702_3; IPI00029702_1	1	mzspec:PXD007058:SF_200217_pPeptideLibrary_pool1_HCDOT_rep1:scan:3018:YIEDEDYY[Phosphorylation]K/2	0.99994045	Phosphorylation	0.5	0.5	8	0	-	Incorrect pool.	7	Y	False	N/A	1
YMEDST[Phosphorylation]YYK	YMEDSTYYK	IPI00413961_2; IPI00413961_1	1	mzspec:PXD007058:SF_200217_pPeptideLibrary_pool1_HCDOT_rep1:scan:2598:YMEDST[Phosphorylation]YYK/2	0.97729	Phosphorylation	0.25	0.25	6	0	-	Incorrect phospho count - too few.	7;8	N	False	N/A	0
YMEDS[Phosphorylation]TYYK	YMEDSTYYK	IPI00413961_2; IPI00413961_1	1	mzspec:PXD007058:SF_200217_pPeptideLibrary_pool1_HCDOT_rep1:scan:2598:YMEDS[Phosphorylation]TYYK/2	0.97729	Phosphorylation	0.25	0.25	5	0	-	Incorrect phospho count - too few.	7;8	N	False	N/A	0
YMEDSTYY[Phosphorylation]K	YMEDSTYYK	IPI00413961_2; IPI00413961_1	1	mzspec:PXD007058:SF_200217_pPeptideLibrary_pool1_HCDOT_rep1:scan:2598:YMEDSTYY[Phosphorylation]K/2	0.97729	Phosphorylation	0.25	0.25	8	0	-	Incorrect phospho count - too few.	7;8	N	True	N/A	0
YMEDSTY[Phosphorylation]YK	YMEDSTYYK	IPI00413961_2; IPI00413961_1	1	mzspec:PXD007058:SF_200217_pPeptideLibrary_pool1_HCDOT_rep1:scan:2598:YMEDSTY[Phosphorylation]YK/2	0.97729	Phosphorylation	0.25	0.25	7	0	-	Incorrect phospho count - too few.	7;8	N	True	N/A	0
YMEDSTY[Phosphorylation]Y[Phosphorylation]KASK	YMEDSTYYKASK	IPI00413961_1	1	mzspec:PXD007058:SF_200217_pPeptideLibrary_pool1_HCDOT_rep2:scan:2463:YMEDSTY[Phosphorylation]Y[Phosphorylation]KASK/2	0.998792	Phosphorylation	0.9684	0.9684	7	7	-	N/A	7;8	Y	True	N/A	1
YMEDSTY[Phosphorylation]Y[Phosphorylation]KASK	YMEDSTYYKASK	IPI00413961_1	1	mzspec:PXD007058:SF_200217_pPeptideLibrary_pool1_HCDOT_rep1:scan:2081:YMEDSTY[Phosphorylation]Y[Phosphorylation]KASK/3	0.99991834	Phosphorylation	0.9932	0.9932	7	7	-	N/A	7;8	Y	True	N/A	1
YMEDSTY[Phosphorylation]Y[Phosphorylation]KASK	YMEDSTYYKASK	IPI00413961_1	1	mzspec:PXD007058:SF_200217_pPeptideLibrary_pool1_HCDOT_rep1:scan:2027:YMEDSTY[Phosphorylation]Y[Phosphorylation]KASK/2	0.99994655	Phosphorylation	0.9798	0.9798	7	7	-	N/A	7;8	Y	True	N/A	1
YMEDSTYY[Phosphorylation]KASK	YMEDSTYYKASK	IPI00413961_1	1	mzspec:PXD007058:SF_200217_pPeptideLibrary_pool1_HCDOT_rep1:scan:2320:YMEDSTYY[Phosphorylation]KASK/2	0.9999996752	Phosphorylation	0.4973	0.4973	8	8	-	Incorrect phospho count - too few.	7;8	N	True	N/A	1
YMEDSTY[Phosphorylation]YKASK	YMEDSTYYKASK	IPI00413961_1	1	mzspec:PXD007058:SF_200217_pPeptideLibrary_pool1_HCDOT_rep1:scan:2320:YMEDSTY[Phosphorylation]YKASK/2	0.9999996752	Phosphorylation	0.4973	0.4973	7	7	-	Incorrect phospho count - too few.	7;8	N	True	N/A	1
YMEDSTY[Phosphorylation]Y[Phosphorylation]KASK	YMEDSTYYKASK	IPI00413961_1	1	mzspec:PXD007058:SF_200217_pPeptideLibrary_pool1_HCDOT_rep1:scan:2352:YMEDSTY[Phosphorylation]Y[Phosphorylation]KASK/2	0.9999998448	Phosphorylation	0.9951	0.9951	7	7	-	N/A	7;8	Y	True	N/A	1
YMEDSTY[Phosphorylation]YKASK	YMEDSTYYKASK	IPI00413961_1	1	mzspec:PXD007058:SF_200217_pPeptideLibrary_pool1_HCDOT_rep1:scan:2322:YMEDSTY[Phosphorylation]YKASK/3	0.99999991327	Phosphorylation	0.9966	0.9966	7	7	-	Incorrect phospho count - too few.	7;8	N	True	N/A	1
YMEDSTY[Phosphorylation]Y[Phosphorylation]KASK	YMEDSTYYKASK	IPI00413961_1	1	mzspec:PXD007058:SF_200217_pPeptideLibrary_pool1_HCDOT_rep2:scan:2172:YMEDSTY[Phosphorylation]Y[Phosphorylation]KASK/3	0.999999993024	Phosphorylation	1.0	1.0	7	7	-	N/A	7;8	Y	True	N/A	1
Y[Phosphorylation]SLTVAVK	YSLTVAVK	IPI00216969_3; IPI00329488_8	1	mzspec:PXD007058:SF_200217_pPeptideLibrary_pool1_HCDOT_rep1:scan:3347:Y[Phosphorylation]SLTVAVK/2	0.9998496	Phosphorylation	0.9965	0.9965	1	0	-	N/A	1	Y	True	N/A	1
Y[Phosphorylation]SLTVAVK	YSLTVAVK	IPI00216969_3; IPI00329488_8	1	mzspec:PXD007058:SF_200217_pPeptideLibrary_pool1_HCDOT_rep2:scan:3338:Y[Phosphorylation]SLTVAVK/2	0.99995793	Phosphorylation	0.9957	0.9957	1	0	-	N/A	1	Y	True	N/A	1
Y[Phosphorylation]SLTVAVK	YSLTVAVK	IPI00216969_3; IPI00329488_8	1	mzspec:PXD007058:SF_200217_pPeptideLibrary_pool1_HCDOT_rep1:scan:4425:Y[Phosphorylation]SLTVAVK/2	0.999994911	Phosphorylation	0.9954	0.9954	1	0	-	N/A	1	Y	True	N/A	1
Y[Phosphorylation]SLTVAVK	YSLTVAVK	IPI00216969_3; IPI00329488_8	1	mzspec:PXD007058:SF_200217_pPeptideLibrary_pool1_HCDOT_rep2:scan:3942:Y[Phosphorylation]SLTVAVK/2	0.999997971	Phosphorylation	0.5	0.5	1	0	-	N/A	1	Y	True	N/A	1
Y[Phosphorylation]SLTVAVK	YSLTVAVK	IPI00216969_3; IPI00329488_8	1	mzspec:PXD007058:SF_200217_pPeptideLibrary_pool1_HCDOT_rep1:scan:3928:Y[Phosphorylation]SLTVAVK/2	0.999998435	Phosphorylation	0.9969	0.9969	1	0	-	N/A	1	Y	True	N/A	1
ALQKS[Phosphorylation]PGPQR	ALQKSPGPQR	IPI00303797	2	mzspec:PXD007058:SF_200217_pPeptideLibrary_pool2_HCDOT_rep2:scan:2179:ALQKS[Phosphorylation]PGPQR/2	0.99998398	Phosphorylation	1.0	1.0	5	5	-	N/A	5	Y	True	N/A	1
AQS[Phosphorylation]FPDNR	AQSFPDNR	IPI00181703_1	2	mzspec:PXD007058:SF_200217_pPeptideLibrary_pool2_HCDOT_rep2:scan:4553:AQS[Phosphorylation]FPDNR/2	0.999892	Phosphorylation	1.0	1.0	3	3	-	N/A	3	Y	True	N/A	1
ATS[Phosphorylation]PEAGGGGGALK	ATSPEAGGGGGALK	IPI00012318_1	2	mzspec:PXD007058:SF_200217_pPeptideLibrary_pool2_HCDOT_rep2:scan:2596:ATS[Phosphorylation]PEAGGGGGALK/2	0.99999996774	Phosphorylation	1.0	1.0	3	3	-	N/A	3	Y	True	N/A	1
A[Phosphorylation]YT[Phosphorylation]HQVVTR	AYTHQVVTR	IPI00000685_2; IPI00000685_1	2	mzspec:PXD007058:SF_200217_pPeptideLibrary_pool2_HCDOT_rep1:scan:2689:A[Phosphorylation]YT[Phosphorylation]HQVVTR/2	0.8631	Phosphorylation	1.0	1.0	3	0	-	Incorrect phospho count - too many. pAla.	3	N	True	N/A	0
A[Phosphorylation]YT[Phosphorylation]HQVVTR	AYTHQVVTR	IPI00000685_2; IPI00000685_1	2	mzspec:PXD007058:SF_200217_pPeptideLibrary_pool2_HCDOT_rep1:scan:2689:A[Phosphorylation]YT[Phosphorylation]HQVVTR/2	0.8631	Phosphorylation	0.9933	0.9933	1	0	-	Incorrect phospho count - too many. pAla. pAla.	3	N	False	N/A	0
AYT[Phosphorylation]HQVVTR	AYTHQVVTR	IPI00000685_2; IPI00000685_1	2	mzspec:PXD007058:SF_200217_pPeptideLibrary_pool2_HCDOT_rep1:scan:5836:AYT[Phosphorylation]HQVVTR/2	0.92727	Phosphorylation	0.9998	0.9998	3	0	-	N/A	3	Y	True	N/A	1
AYT[Phosphorylation]HQVVTR	AYTHQVVTR	IPI00000685_2; IPI00000685_1	2	mzspec:PXD007058:SF_200217_pPeptideLibrary_pool2_HCDOT_rep1:scan:2320:AYT[Phosphorylation]HQVVTR/3	0.96084	Phosphorylation	0.3333	0.3333	3	0	-	N/A	3	Y	True	N/A	1
AYT[Phosphorylation]HQVVTR	AYTHQVVTR	IPI00000685_2; IPI00000685_1	2	mzspec:PXD007058:SF_200217_pPeptideLibrary_pool2_HCDOT_rep1:scan:5121:AYT[Phosphorylation]HQVVTR/3	0.9785	Phosphorylation	0.9827	0.9827	3	0	-	N/A	3	Y	True	N/A	1
A[Phosphorylation]YT[Phosphorylation]HQVVTR	AYTHQVVTR	IPI00000685_2; IPI00000685_1	2	mzspec:PXD007058:SF_200217_pPeptideLibrary_pool2_HCDOT_rep2:scan:2691:A[Phosphorylation]YT[Phosphorylation]HQVVTR/2	0.98677	Phosphorylation	0.9926	0.9926	3	0	-	Incorrect phospho count - too many. pAla.	3	N	True	N/A	0
A[Phosphorylation]YT[Phosphorylation]HQVVTR	AYTHQVVTR	IPI00000685_2; IPI00000685_1	2	mzspec:PXD007058:SF_200217_pPeptideLibrary_pool2_HCDOT_rep2:scan:2691:A[Phosphorylation]YT[Phosphorylation]HQVVTR/2	0.98677	Phosphorylation	0.9925	0.9925	1	0	-	Incorrect phospho count - too many. pAla. pAla.	3	N	False	N/A	0
AYT[Phosphorylation]HQVVTR	AYTHQVVTR	IPI00000685_2; IPI00000685_1	2	mzspec:PXD007058:SF_200217_pPeptideLibrary_pool2_HCDOT_rep2:scan:2990:AYT[Phosphorylation]HQVVTR/3	0.99997691	Phosphorylation	1.0	1.0	3	0	-	N/A	3	Y	True	N/A	1
DGSLNQSSGY[Phosphorylation]R	DGSLNQSSGYR	IPI00219012_1; IPI00219012_3	2	mzspec:PXD007058:SF_200217_pPeptideLibrary_pool2_HCDOT_rep2:scan:2445:DGSLNQSSGY[Phosphorylation]R/2	0.999996609	Phosphorylation	0.9954	0.9954	10	0	-	N/A	10	Y	True	N/A	1
DGSLNQSSGY[Phosphorylation]R	DGSLNQSSGYR	IPI00219012_1; IPI00219012_3	2	mzspec:PXD007058:SF_200217_pPeptideLibrary_pool2_HCDOT_rep1:scan:2526:DGSLNQSSGY[Phosphorylation]R/2	0.999997843	Phosphorylation	0.9951	0.9951	10	0	-	N/A	10	Y	True	N/A	1
DGSLNQSSGY[Phosphorylation]R	DGSLNQSSGYR	IPI00219012_1; IPI00219012_3	2	mzspec:PXD007058:SF_200217_pPeptideLibrary_pool2_HCDOT_rep2:scan:2556:DGSLNQSSGY[Phosphorylation]R/2	0.9999996612	Phosphorylation	1.0	1.0	10	0	-	N/A	10	Y	True	N/A	1
DIYSTDY[Phosphorylation]YR	DIYSTDYYR	IPI00025076	2	mzspec:PXD007058:SF_200217_pPeptideLibrary_pool2_HCDOT_rep2:scan:4494:DIYSTDY[Phosphorylation]YR/2	0.848	Phosphorylation	0.9949	0.9949	7	7	-	N/A	7	Y	True	N/A	0
DIYST[Phosphorylation]DY[Phosphorylation]YR	DIYSTDYYR	IPI00025076	2	mzspec:PXD007058:SF_200217_pPeptideLibrary_pool2_HCDOT_rep2:scan:4494:DIYST[Phosphorylation]DY[Phosphorylation]YR/2	0.848	Phosphorylation	0.9949	0.9949	7	7	-	Incorrect phospho count - too many.	7	N	True	N/A	0
DIYST[Phosphorylation]DY[Phosphorylation]YR	DIYSTDYYR	IPI00025076	2	mzspec:PXD007058:SF_200217_pPeptideLibrary_pool2_HCDOT_rep2:scan:4494:DIYST[Phosphorylation]DY[Phosphorylation]YR/2	0.848	Phosphorylation	1.0	1.0	5	5	-	Incorrect phospho count - too many.	7	N	False	N/A	0
DIYS[Phosphorylation]TDY[Phosphorylation]YR	DIYSTDYYR	IPI00025076	2	mzspec:PXD007058:SF_200217_pPeptideLibrary_pool2_HCDOT_rep1:scan:4496:DIYS[Phosphorylation]TDY[Phosphorylation]YR/2	0.95512	Phosphorylation	0.9935	0.9935	7	7	-	Incorrect phospho count - too many.	7	N	True	N/A	1
DIYS[Phosphorylation]TDY[Phosphorylation]YR	DIYSTDYYR	IPI00025076	2	mzspec:PXD007058:SF_200217_pPeptideLibrary_pool2_HCDOT_rep1:scan:4496:DIYS[Phosphorylation]TDY[Phosphorylation]YR/2	0.95512	Phosphorylation	0.5	0.5	4	4	-	Incorrect phospho count - too many.	7	N	False	N/A	1
DIYSTDYY[Phosphorylation]R	DIYSTDYYR	IPI00025076	2	mzspec:PXD007058:SF_200217_pPeptideLibrary_pool2_HCDOT_rep1:scan:4553:DIYSTDYY[Phosphorylation]R/2	0.97091	Phosphorylation	0.4981	0.4981	8	8	-	N/A	7	Y	False	N/A	1
DIYSTDY[Phosphorylation]YR	DIYSTDYYR	IPI00025076	2	mzspec:PXD007058:SF_200217_pPeptideLibrary_pool2_HCDOT_rep1:scan:4553:DIYSTDY[Phosphorylation]YR/2	0.97091	Phosphorylation	0.4981	0.4981	7	7	-	N/A	7	Y	True	N/A	1
DIYSTDY[Phosphorylation]YR	DIYSTDYYR	IPI00025076	2	mzspec:PXD007058:SF_200217_pPeptideLibrary_pool2_HCDOT_rep1:scan:3599:DIYSTDY[Phosphorylation]YR/2	0.97744	Phosphorylation	0.9915	0.9915	7	7	-	N/A	7	Y	True	N/A	1
DIYSTDY[Phosphorylation]YR	DIYSTDYYR	IPI00025076	2	mzspec:PXD007058:SF_200217_pPeptideLibrary_pool2_HCDOT_rep2:scan:3594:DIYSTDY[Phosphorylation]YR/2	0.98881	Phosphorylation	0.9913	0.9913	7	7	-	N/A	7	Y	True	N/A	1
DIYSTDY[Phosphorylation]YR	DIYSTDYYR	IPI00025076	2	mzspec:PXD007058:SF_200217_pPeptideLibrary_pool2_HCDOT_rep2:scan:4930:DIYSTDY[Phosphorylation]YR/2	0.99993846	Phosphorylation	0.9956	0.9956	7	7	-	N/A	7	Y	True	N/A	1
DIYSTDYY[Phosphorylation]R	DIYSTDYYR	IPI00025076	2	mzspec:PXD007058:SF_200217_pPeptideLibrary_pool2_HCDOT_rep1:scan:5182:DIYSTDYY[Phosphorylation]R/2	0.99998186	Phosphorylation	0.5	0.5	8	8	-	N/A	7	Y	False	N/A	0
DIYSTDY[Phosphorylation]YR	DIYSTDYYR	IPI00025076	2	mzspec:PXD007058:SF_200217_pPeptideLibrary_pool2_HCDOT_rep1:scan:5182:DIYSTDY[Phosphorylation]YR/2	0.99998186	Phosphorylation	0.5	0.5	7	7	-	N/A	7	Y	True	N/A	0
EALPMDTEVYES[Phosphorylation]PYADPEEIRPK	EALPMDTEVYESPYADPEEIRPK	IPI00018597_4	2	mzspec:PXD007058:SF_200217_pPeptideLibrary_pool2_HCDOT_rep1:scan:3669:EALPMDTEVYES[Phosphorylation]PYADPEEIRPK/2	0.8813	Phosphorylation	0.2477	0.2477	12	12	-	N/A	10	Y	False	N/A	0
EALPMDTEVY[Phosphorylation]ESPYADPEEIRPK	EALPMDTEVYESPYADPEEIRPK	IPI00018597_4	2	mzspec:PXD007058:SF_200217_pPeptideLibrary_pool2_HCDOT_rep1:scan:3669:EALPMDTEVY[Phosphorylation]ESPYADPEEIRPK/2	0.8813	Phosphorylation	0.2477	0.2477	10	10	-	N/A	10	Y	True	N/A	0
EALPMDT[Phosphorylation]EVYESPYADPEEIRPK	EALPMDTEVYESPYADPEEIRPK	IPI00018597_4	2	mzspec:PXD007058:SF_200217_pPeptideLibrary_pool2_HCDOT_rep1:scan:3669:EALPMDT[Phosphorylation]EVYESPYADPEEIRPK/2	0.8813	Phosphorylation	0.2477	0.2477	7	7	-	N/A	10	Y	False	N/A	0
EA[Phosphorylation]LPMDTEVYESPYADPEEIRPK	EALPMDTEVYESPYADPEEIRPK	IPI00018597_4	2	mzspec:PXD007058:SF_200217_pPeptideLibrary_pool2_HCDOT_rep1:scan:3669:EA[Phosphorylation]LPMDTEVYESPYADPEEIRPK/2	0.8813	Phosphorylation	0.2477	0.2477	2	2	-	pAla.	10	Y	False	N/A	0
EALPMDT[Phosphorylation]EVYESPYADPEEIRPK	EALPMDTEVYESPYADPEEIRPK	IPI00018597_4	2	mzspec:PXD007058:SF_200217_pPeptideLibrary_pool2_HCDOT_rep1:scan:4206:EALPMDT[Phosphorylation]EVYESPYADPEEIRPK/3	0.9519	Phosphorylation	0.4966	0.4966	7	7	-	N/A	10	Y	False	N/A	1
EALPMDTEVY[Phosphorylation]ESPYADPEEIRPK	EALPMDTEVYESPYADPEEIRPK	IPI00018597_4	2	mzspec:PXD007058:SF_200217_pPeptideLibrary_pool2_HCDOT_rep1:scan:4206:EALPMDTEVY[Phosphorylation]ESPYADPEEIRPK/3	0.9519	Phosphorylation	0.4966	0.4966	10	10	-	N/A	10	Y	True	N/A	1
EALPMDTEVYES[Phosphorylation]PYADPEEIRPK	EALPMDTEVYESPYADPEEIRPK	IPI00018597_4	2	mzspec:PXD007058:SF_200217_pPeptideLibrary_pool2_HCDOT_rep2:scan:4497:EALPMDTEVYES[Phosphorylation]PYADPEEIRPK/3	0.97782	Phosphorylation	0.3308	0.3308	12	12	-	N/A	10	Y	False	N/A	1
EALPMDTEVY[Phosphorylation]ESPYADPEEIRPK	EALPMDTEVYESPYADPEEIRPK	IPI00018597_4	2	mzspec:PXD007058:SF_200217_pPeptideLibrary_pool2_HCDOT_rep2:scan:4497:EALPMDTEVY[Phosphorylation]ESPYADPEEIRPK/3	0.97782	Phosphorylation	0.3308	0.3308	10	10	-	N/A	10	Y	True	N/A	1
EALPMDT[Phosphorylation]EVYESPYADPEEIRPK	EALPMDTEVYESPYADPEEIRPK	IPI00018597_4	2	mzspec:PXD007058:SF_200217_pPeptideLibrary_pool2_HCDOT_rep2:scan:4497:EALPMDT[Phosphorylation]EVYESPYADPEEIRPK/3	0.97782	Phosphorylation	0.3308	0.3308	7	7	-	N/A	10	Y	False	N/A	1
EALPMDT[Phosphorylation]EVYESPYADPEEIRPK	EALPMDTEVYESPYADPEEIRPK	IPI00018597_4	2	mzspec:PXD007058:SF_200217_pPeptideLibrary_pool2_HCDOT_rep2:scan:3930:EALPMDT[Phosphorylation]EVYESPYADPEEIRPK/2	0.99992916	Phosphorylation	0.3318	0.3318	7	7	-	N/A	10	Y	False	N/A	0
EALPMDTEVYES[Phosphorylation]PYADPEEIRPK	EALPMDTEVYESPYADPEEIRPK	IPI00018597_4	2	mzspec:PXD007058:SF_200217_pPeptideLibrary_pool2_HCDOT_rep2:scan:3930:EALPMDTEVYES[Phosphorylation]PYADPEEIRPK/2	0.99992916	Phosphorylation	0.3318	0.3318	12	12	-	N/A	10	Y	False	N/A	0
EALPMDTEVY[Phosphorylation]ESPYADPEEIRPK	EALPMDTEVYESPYADPEEIRPK	IPI00018597_4	2	mzspec:PXD007058:SF_200217_pPeptideLibrary_pool2_HCDOT_rep2:scan:3930:EALPMDTEVY[Phosphorylation]ESPYADPEEIRPK/2	0.99992916	Phosphorylation	0.3318	0.3318	10	10	-	N/A	10	Y	True	N/A	0
EALPMDTEVYES[Phosphorylation]PYADPEEIRPK	EALPMDTEVYESPYADPEEIRPK	IPI00018597_4	2	mzspec:PXD007058:SF_200217_pPeptideLibrary_pool2_HCDOT_rep1:scan:3908:EALPMDTEVYES[Phosphorylation]PYADPEEIRPK/2	0.999991448	Phosphorylation	0.4982	0.4982	12	12	-	N/A	10	Y	False	N/A	0
EALPMDT[Phosphorylation]EVYESPYADPEEIRPK	EALPMDTEVYESPYADPEEIRPK	IPI00018597_4	2	mzspec:PXD007058:SF_200217_pPeptideLibrary_pool2_HCDOT_rep1:scan:3908:EALPMDT[Phosphorylation]EVYESPYADPEEIRPK/2	0.999991448	Phosphorylation	0.4982	0.4982	7	7	-	N/A	10	Y	False	N/A	0
EALPMDTEVY[Phosphorylation]ESPYADPEEIRPK	EALPMDTEVYESPYADPEEIRPK	IPI00018597_4	2	mzspec:PXD007058:SF_200217_pPeptideLibrary_pool2_HCDOT_rep2:scan:3667:EALPMDTEVY[Phosphorylation]ESPYADPEEIRPK/4	0.999994327	Phosphorylation	0.9932	0.9932	10	10	-	N/A	10	Y	True	N/A	1
EALPMDTEVY[Phosphorylation]ESPYADPEEIRPK	EALPMDTEVYESPYADPEEIRPK	IPI00018597_4	2	mzspec:PXD007058:SF_200217_pPeptideLibrary_pool2_HCDOT_rep1:scan:3652:EALPMDTEVY[Phosphorylation]ESPYADPEEIRPK/4	0.9999995873	Phosphorylation	0.9912	0.9912	10	10	-	N/A	10	Y	True	N/A	1
EALPMDTEVY[Phosphorylation]ESPYADPEEIRPK	EALPMDTEVYESPYADPEEIRPK	IPI00018597_4	2	mzspec:PXD007058:SF_200217_pPeptideLibrary_pool2_HCDOT_rep1:scan:3577:EALPMDTEVY[Phosphorylation]ESPYADPEEIRPK/3	0.99999993456	Phosphorylation	0.4981	0.4981	10	10	-	N/A	10	Y	True	N/A	0
EALPMDT[Phosphorylation]EVYESPYADPEEIRPK	EALPMDTEVYESPYADPEEIRPK	IPI00018597_4	2	mzspec:PXD007058:SF_200217_pPeptideLibrary_pool2_HCDOT_rep1:scan:3577:EALPMDT[Phosphorylation]EVYESPYADPEEIRPK/3	0.99999993456	Phosphorylation	0.4981	0.4981	7	7	-	N/A	10	Y	False	N/A	0
EALPMDTEVY[Phosphorylation]ESPYADPEEIRPK	EALPMDTEVYESPYADPEEIRPK	IPI00018597_4	2	mzspec:PXD007058:SF_200217_pPeptideLibrary_pool2_HCDOT_rep1:scan:3627:EALPMDTEVY[Phosphorylation]ESPYADPEEIRPK/3	0.99999993523	Phosphorylation	0.9816	0.9816	10	10	-	N/A	10	Y	True	N/A	1
EA[Phosphorylation]LPMDTEVYESPYADPEEIRPK	EALPMDTEVYESPYADPEEIRPK	IPI00018597_4	2	mzspec:PXD007058:SF_200217_pPeptideLibrary_pool2_HCDOT_rep2:scan:3589:EA[Phosphorylation]LPMDTEVYESPYADPEEIRPK/3	0.99999996936	Phosphorylation	0.9882	0.9882	2	2	-	pAla.	10	Y	False	N/A	0
EALPMDTEVY[Phosphorylation]ESPYADPEEIRPK	EALPMDTEVYESPYADPEEIRPK	IPI00018597_4	2	mzspec:PXD007058:SF_200217_pPeptideLibrary_pool2_HCDOT_rep2:scan:3889:EALPMDTEVY[Phosphorylation]ESPYADPEEIRPK/3	0.999999997972	Phosphorylation	0.9999	0.9999	10	10	-	N/A	10	Y	True	N/A	1
EALPMDT[Phosphorylation]EVYESPYADPEEIRPK	EALPMDTEVYESPYADPEEIRPK	IPI00018597_4	2	mzspec:PXD007058:SF_200217_pPeptideLibrary_pool2_HCDOT_rep1:scan:4151:EALPMDT[Phosphorylation]EVYESPYADPEEIRPK/3	0.9999999996187	Phosphorylation	0.9938	0.9938	7	7	-	N/A	10	Y	False	N/A	1
EALPMDTEVY[Phosphorylation]ESPYADPEEIRPK	EALPMDTEVYESPYADPEEIRPK	IPI00018597_4	2	mzspec:PXD007058:SF_200217_pPeptideLibrary_pool2_HCDOT_rep1:scan:3904:EALPMDTEVY[Phosphorylation]ESPYADPEEIRPK/3	0.99999999994218	Phosphorylation	1.0	1.0	10	10	-	N/A	10	Y	True	N/A	1
EVGDY[Phosphorylation]GQLHETEVLLK	EVGDYGQLHETEVLLK	IPI00031016	2	mzspec:PXD007058:SF_200217_pPeptideLibrary_pool2_HCDOT_rep2:scan:4981:EVGDY[Phosphorylation]GQLHETEVLLK/3	0.993381	Phosphorylation	0.9999	0.9999	5	5	-	N/A	5	Y	True	N/A	1
EVGDY[Phosphorylation]GQLHETEVLLK	EVGDYGQLHETEVLLK	IPI00031016	2	mzspec:PXD007058:SF_200217_pPeptideLibrary_pool2_HCDOT_rep1:scan:4286:EVGDY[Phosphorylation]GQLHETEVLLK/2	0.999999997507	Phosphorylation	1.0	1.0	5	5	-	N/A	5	Y	True	N/A	1
FGESDT[Phosphorylation]ENQNNK	FGESDTENQNNK	IPI00328149_2	2	mzspec:PXD007058:SF_200217_pPeptideLibrary_pool2_HCDOT_rep1:scan:2414:FGESDT[Phosphorylation]ENQNNK/2	0.99999998521	Phosphorylation	1.0	1.0	6	6	-	N/A	6	Y	True	N/A	1
FGS[Phosphorylation]LT[Phosphorylation]MDGGLR	FGSLTMDGGLR	IPI00293613	2	mzspec:PXD007058:SF_200217_pPeptideLibrary_pool2_HCDOT_rep2:scan:4818:FGS[Phosphorylation]LT[Phosphorylation]MDGGLR/2	0.93199	Phosphorylation	1.0	1.0	3	3	-	Incorrect phospho count - too many.	3	N	True	N/A	1
FGS[Phosphorylation]LTMDGGLR	FGSLTMDGGLR	IPI00293613	2	mzspec:PXD007058:SF_200217_pPeptideLibrary_pool2_HCDOT_rep2:scan:5308:FGS[Phosphorylation]LTMDGGLR/2	0.93246	Phosphorylation	0.9999	0.9999	3	3	-	N/A	3	Y	True	N/A	1
FGS[Phosphorylation]LTMDGGLR	FGSLTMDGGLR	IPI00293613	2	mzspec:PXD007058:SF_200217_pPeptideLibrary_pool2_HCDOT_rep2:scan:3838:FGS[Phosphorylation]LTMDGGLR/2	0.999999768	Phosphorylation	1.0	1.0	3	3	-	N/A	3	Y	True	N/A	1
FSDQAGPAIPTSNSYS[Phosphorylation]K	FSDQAGPAIPTSNSYSK	IPI00041176_1	2	mzspec:PXD007058:SF_200217_pPeptideLibrary_pool2_HCDOT_rep1:scan:4723:FSDQAGPAIPTSNSYS[Phosphorylation]K/2	0.8270000000000001	Phosphorylation	0.9821	0.9821	16	16	-	Incorrect pool.	15	Y	False	N/A	0
FSDQAGPAIPTSNSYS[Phosphorylation]K	FSDQAGPAIPTSNSYSK	IPI00041176_1	2	mzspec:PXD007058:SF_200217_pPeptideLibrary_pool2_HCDOT_rep2:scan:5285:FSDQAGPAIPTSNSYS[Phosphorylation]K/2	0.9995209	Phosphorylation	0.2497	0.2497	16	16	-	Incorrect pool.	15	Y	False	N/A	0
FSDQAGPAIPTS[Phosphorylation]NSYSK	FSDQAGPAIPTSNSYSK	IPI00041176_1	2	mzspec:PXD007058:SF_200217_pPeptideLibrary_pool2_HCDOT_rep2:scan:5285:FSDQAGPAIPTS[Phosphorylation]NSYSK/2	0.9995209	Phosphorylation	0.2497	0.2497	12	12	-	N/A	15	Y	False	N/A	0
FSDQAGPAIPTSNSY[Phosphorylation]SK	FSDQAGPAIPTSNSYSK	IPI00041176_1	2	mzspec:PXD007058:SF_200217_pPeptideLibrary_pool2_HCDOT_rep2:scan:5285:FSDQAGPAIPTSNSY[Phosphorylation]SK/2	0.9995209	Phosphorylation	0.2497	0.2497	15	15	-	N/A	15	Y	True	N/A	0
FSDQAGPAIPTSNS[Phosphorylation]YSK	FSDQAGPAIPTSNSYSK	IPI00041176_1	2	mzspec:PXD007058:SF_200217_pPeptideLibrary_pool2_HCDOT_rep2:scan:5285:FSDQAGPAIPTSNS[Phosphorylation]YSK/2	0.9995209	Phosphorylation	0.2497	0.2497	14	14	-	N/A	15	Y	False	N/A	0
FSDQAGPAIPTS[Phosphorylation]NSYSK	FSDQAGPAIPTSNSYSK	IPI00041176_1	2	mzspec:PXD007058:SF_200217_pPeptideLibrary_pool2_HCDOT_rep2:scan:4800:FSDQAGPAIPTS[Phosphorylation]NSYSK/2	0.9995395	Phosphorylation	0.2495	0.2495	12	12	-	N/A	15	Y	False	N/A	1
FSDQAGPAIPTSNS[Phosphorylation]YSK	FSDQAGPAIPTSNSYSK	IPI00041176_1	2	mzspec:PXD007058:SF_200217_pPeptideLibrary_pool2_HCDOT_rep2:scan:4800:FSDQAGPAIPTSNS[Phosphorylation]YSK/2	0.9995395	Phosphorylation	0.2495	0.2495	14	14	-	N/A	15	Y	False	N/A	1
FSDQAGPAIPTSNSYS[Phosphorylation]K	FSDQAGPAIPTSNSYSK	IPI00041176_1	2	mzspec:PXD007058:SF_200217_pPeptideLibrary_pool2_HCDOT_rep2:scan:4800:FSDQAGPAIPTSNSYS[Phosphorylation]K/2	0.9995395	Phosphorylation	0.2495	0.2495	16	16	-	Incorrect pool.	15	Y	False	N/A	1
FSDQAGPAIPTSNSY[Phosphorylation]SK	FSDQAGPAIPTSNSYSK	IPI00041176_1	2	mzspec:PXD007058:SF_200217_pPeptideLibrary_pool2_HCDOT_rep2:scan:4800:FSDQAGPAIPTSNSY[Phosphorylation]SK/2	0.9995395	Phosphorylation	0.2495	0.2495	15	15	-	N/A	15	Y	True	N/A	1
FSDQAGPAIPTSNS[Phosphorylation]YSK	FSDQAGPAIPTSNSYSK	IPI00041176_1	2	mzspec:PXD007058:SF_200217_pPeptideLibrary_pool2_HCDOT_rep1:scan:4181:FSDQAGPAIPTSNS[Phosphorylation]YSK/2	0.9996545	Phosphorylation	0.3333	0.3333	14	14	-	N/A	15	Y	False	N/A	0
FSDQAGPAIPTSNSYS[Phosphorylation]K	FSDQAGPAIPTSNSYSK	IPI00041176_1	2	mzspec:PXD007058:SF_200217_pPeptideLibrary_pool2_HCDOT_rep1:scan:4181:FSDQAGPAIPTSNSYS[Phosphorylation]K/2	0.9996545	Phosphorylation	0.3333	0.3333	16	16	-	Incorrect pool.	15	Y	False	N/A	0
FSDQAGPAIPTSNSY[Phosphorylation]SK	FSDQAGPAIPTSNSYSK	IPI00041176_1	2	mzspec:PXD007058:SF_200217_pPeptideLibrary_pool2_HCDOT_rep1:scan:4181:FSDQAGPAIPTSNSY[Phosphorylation]SK/2	0.9996545	Phosphorylation	0.3333	0.3333	15	15	-	N/A	15	Y	True	N/A	0
FSDQAGPAIPTSNSYS[Phosphorylation]K	FSDQAGPAIPTSNSYSK	IPI00041176_1	2	mzspec:PXD007058:SF_200217_pPeptideLibrary_pool2_HCDOT_rep2:scan:4195:FSDQAGPAIPTSNSYS[Phosphorylation]K/2	0.999991937	Phosphorylation	0.4986	0.4986	16	16	-	Incorrect pool.	15	Y	False	N/A	0
FSDQAGPAIPTSNSY[Phosphorylation]SK	FSDQAGPAIPTSNSYSK	IPI00041176_1	2	mzspec:PXD007058:SF_200217_pPeptideLibrary_pool2_HCDOT_rep2:scan:4195:FSDQAGPAIPTSNSY[Phosphorylation]SK/2	0.999991937	Phosphorylation	0.4986	0.4986	15	15	-	N/A	15	Y	True	N/A	0
FSDQAGPAIPTSNSY[Phosphorylation]SK	FSDQAGPAIPTSNSYSK	IPI00041176_1	2	mzspec:PXD007058:SF_200217_pPeptideLibrary_pool2_HCDOT_rep2:scan:3380:FSDQAGPAIPTSNSY[Phosphorylation]SK/3	0.99999995899	Phosphorylation	0.4983	0.4983	15	15	-	N/A	15	Y	True	N/A	1
FSDQAGPAIPTSNSY[Phosphorylation]SK	FSDQAGPAIPTSNSYSK	IPI00041176_1	2	mzspec:PXD007058:SF_200217_pPeptideLibrary_pool2_HCDOT_rep1:scan:3358:FSDQAGPAIPTSNSY[Phosphorylation]SK/3	0.99999996873	Phosphorylation	0.4987	0.4987	15	15	-	N/A	15	Y	True	N/A	1
FSDQAGPAIPTSNSYS[Phosphorylation]K	FSDQAGPAIPTSNSYSK	IPI00041176_1	2	mzspec:PXD007058:SF_200217_pPeptideLibrary_pool2_HCDOT_rep2:scan:3450:FSDQAGPAIPTSNSYS[Phosphorylation]K/2	0.99999998496	Phosphorylation	0.9999	0.9999	16	16	-	Incorrect pool.	15	Y	False	N/A	1
GLPSDY[Phosphorylation]GR	GLPSDYGR	IPI00016932_2	2	mzspec:PXD007058:SF_200217_pPeptideLibrary_pool2_HCDOT_rep2:scan:5100:GLPSDY[Phosphorylation]GR/2	0.994047	Phosphorylation	0.9999	0.9999	6	6	-	N/A	6	Y	True	N/A	1
GLPSDY[Phosphorylation]GR	GLPSDYGR	IPI00016932_2	2	mzspec:PXD007058:SF_200217_pPeptideLibrary_pool2_HCDOT_rep1:scan:2705:GLPSDY[Phosphorylation]GR/2	0.99689	Phosphorylation	0.5	0.5	6	6	-	N/A	6	Y	True	N/A	1
GLPS[Phosphorylation]DYGR	GLPSDYGR	IPI00016932_2	2	mzspec:PXD007058:SF_200217_pPeptideLibrary_pool2_HCDOT_rep1:scan:3245:GLPS[Phosphorylation]DYGR/2	0.997787	Phosphorylation	1.0	1.0	4	4	-	N/A	6	Y	False	N/A	1
GLPSDY[Phosphorylation]GR	GLPSDYGR	IPI00016932_2	2	mzspec:PXD007058:SF_200217_pPeptideLibrary_pool2_HCDOT_rep2:scan:4066:GLPSDY[Phosphorylation]GR/2	0.9996844	Phosphorylation	1.0	1.0	6	6	-	N/A	6	Y	True	N/A	1
GRGS[Phosphorylation]RDALVSGALESTK	GRGSRDALVSGALESTK	IPI00004497_4	2	mzspec:PXD007058:SF_200217_pPeptideLibrary_pool2_HCDOT_rep2:scan:4555:GRGS[Phosphorylation]RDALVSGALESTK/3	0.95456	Phosphorylation	0.9897	0.9897	4	4	-	N/A	4	Y	True	N/A	1
GRGS[Phosphorylation]RDALVSGALESTK	GRGSRDALVSGALESTK	IPI00004497_4	2	mzspec:PXD007058:SF_200217_pPeptideLibrary_pool2_HCDOT_rep1:scan:2989:GRGS[Phosphorylation]RDALVSGALESTK/2	0.999999996751	Phosphorylation	1.0	1.0	4	4	-	N/A	4	Y	True	N/A	1
GS[Phosphorylation]RDALVSGALESTK	GSRDALVSGALESTK	IPI00004497_4	2	mzspec:PXD007058:SF_200217_pPeptideLibrary_pool2_HCDOT_rep2:scan:3366:GS[Phosphorylation]RDALVSGALESTK/3	0.9999998057	Phosphorylation	1.0	1.0	2	4	-	Partial peptide.	2	N	False	True	1
ILS[Phosphorylation]DVTHSAVFGVPASK	ILSDVTHSAVFGVPASK	IPI00298977_4	2	mzspec:PXD007058:SF_200217_pPeptideLibrary_pool2_HCDOT_rep1:scan:4267:ILS[Phosphorylation]DVTHSAVFGVPASK/2	0.999996428	Phosphorylation	1.0	1.0	3	3	-	N/A	3	Y	True	N/A	1
IPLIKS[Phosphorylation]HNDFVAILDLPEGEHQYK	IPLIKSHNDFVAILDLPEGEHQYK	IPI00013905	2	mzspec:PXD007058:SF_200217_pPeptideLibrary_pool2_HCDOT_rep1:scan:3883:IPLIKS[Phosphorylation]HNDFVAILDLPEGEHQYK/4	0.98828	Phosphorylation	0.9999	0.9999	6	6	-	N/A	6	Y	True	N/A	1
IPLIKS[Phosphorylation]HNDFVAILDLPEGEHQYK	IPLIKSHNDFVAILDLPEGEHQYK	IPI00013905	2	mzspec:PXD007058:SF_200217_pPeptideLibrary_pool2_HCDOT_rep1:scan:4113:IPLIKS[Phosphorylation]HNDFVAILDLPEGEHQYK/3	0.999999999887	Phosphorylation	1.0	1.0	6	6	-	N/A	6	Y	True	N/A	1
LMTGDTYT[Phosphorylation]AHAGAK	LMTGDTYTAHAGAK	IPI00329488_14	2	mzspec:PXD007058:SF_200217_pPeptideLibrary_pool2_HCDOT_rep2:scan:2316:LMTGDTYT[Phosphorylation]AHAGAK/2	0.8426	Phosphorylation	0.2484	0.2484	8	8	-	Incorrect phospho count - too few.	6;7	N	False	N/A	0
LMTGDTYTAHA[Phosphorylation]GAK	LMTGDTYTAHAGAK	IPI00329488_14	2	mzspec:PXD007058:SF_200217_pPeptideLibrary_pool2_HCDOT_rep2:scan:2316:LMTGDTYTAHA[Phosphorylation]GAK/2	0.8426	Phosphorylation	0.2484	0.2484	11	11	-	Incorrect phospho count - too few. pAla.	6;7	N	False	N/A	0
LMTGDTYTAHAGA[Phosphorylation]K	LMTGDTYTAHAGAK	IPI00329488_14	2	mzspec:PXD007058:SF_200217_pPeptideLibrary_pool2_HCDOT_rep2:scan:2316:LMTGDTYTAHAGA[Phosphorylation]K/2	0.8426	Phosphorylation	0.2484	0.2484	13	13	-	Incorrect phospho count - too few. pAla.	6;7	N	False	N/A	0
LMTGDTYTA[Phosphorylation]HAGAK	LMTGDTYTAHAGAK	IPI00329488_14	2	mzspec:PXD007058:SF_200217_pPeptideLibrary_pool2_HCDOT_rep2:scan:2316:LMTGDTYTA[Phosphorylation]HAGAK/2	0.8426	Phosphorylation	0.2484	0.2484	9	9	-	Incorrect phospho count - too few. pAla.	6;7	N	False	N/A	0
LMTGDT[Phosphorylation]Y[Phosphorylation]TAHAGAK	LMTGDTYTAHAGAK	IPI00329488_14	2	mzspec:PXD007058:SF_200217_pPeptideLibrary_pool2_HCDOT_rep2:scan:2411:LMTGDT[Phosphorylation]Y[Phosphorylation]TAHAGAK/3	0.99998365	Phosphorylation	0.9937	0.9937	7	7	-	N/A	6;7	Y	True	N/A	1
LMTGDT[Phosphorylation]Y[Phosphorylation]TAHAGAK	LMTGDTYTAHAGAK	IPI00329488_14	2	mzspec:PXD007058:SF_200217_pPeptideLibrary_pool2_HCDOT_rep2:scan:2790:LMTGDT[Phosphorylation]Y[Phosphorylation]TAHAGAK/3	0.9999997342	Phosphorylation	0.9957	0.9957	7	7	-	N/A	6;7	Y	True	N/A	1
LMTGDT[Phosphorylation]Y[Phosphorylation]TAHAGAK	LMTGDTYTAHAGAK	IPI00329488_14	2	mzspec:PXD007058:SF_200217_pPeptideLibrary_pool2_HCDOT_rep1:scan:2761:LMTGDT[Phosphorylation]Y[Phosphorylation]TAHAGAK/2	0.9999998639	Phosphorylation	0.9959	0.9959	7	7	-	N/A	6;7	Y	True	N/A	1
LMTGDT[Phosphorylation]Y[Phosphorylation]TAHAGAK	LMTGDTYTAHAGAK	IPI00329488_14	2	mzspec:PXD007058:SF_200217_pPeptideLibrary_pool2_HCDOT_rep2:scan:2395:LMTGDT[Phosphorylation]Y[Phosphorylation]TAHAGAK/3	0.9999998896	Phosphorylation	0.99	0.99	7	7	-	N/A	6;7	Y	True	N/A	1
LMTGDT[Phosphorylation]Y[Phosphorylation]TAHAGAK	LMTGDTYTAHAGAK	IPI00329488_14	2	mzspec:PXD007058:SF_200217_pPeptideLibrary_pool2_HCDOT_rep1:scan:2390:LMTGDT[Phosphorylation]Y[Phosphorylation]TAHAGAK/2	0.9999999286	Phosphorylation	0.9941	0.9941	7	7	-	N/A	6;7	Y	True	N/A	1
LMTGDT[Phosphorylation]Y[Phosphorylation]TAHAGAK	LMTGDTYTAHAGAK	IPI00329488_14	2	mzspec:PXD007058:SF_200217_pPeptideLibrary_pool2_HCDOT_rep2:scan:2406:LMTGDT[Phosphorylation]Y[Phosphorylation]TAHAGAK/2	0.99999998794	Phosphorylation	0.9954	0.9954	7	7	-	N/A	6;7	Y	True	N/A	1
LMTGDT[Phosphorylation]Y[Phosphorylation]TAHAGAK	LMTGDTYTAHAGAK	IPI00329488_14	2	mzspec:PXD007058:SF_200217_pPeptideLibrary_pool2_HCDOT_rep1:scan:2773:LMTGDT[Phosphorylation]Y[Phosphorylation]TAHAGAK/3	0.999999995593	Phosphorylation	0.9915	0.9915	7	7	-	N/A	6;7	Y	True	N/A	1
LMTGDT[Phosphorylation]Y[Phosphorylation]TAHAGAK	LMTGDTYTAHAGAK	IPI00329488_14	2	mzspec:PXD007058:SF_200217_pPeptideLibrary_pool2_HCDOT_rep1:scan:2773:LMTGDT[Phosphorylation]Y[Phosphorylation]TAHAGAK/3	0.999999995593	Phosphorylation	1.0	1.0	6	6	-	N/A	6;7	Y	True	N/A	1
LMTGDT[Phosphorylation]YTAHAGAK	LMTGDTYTAHAGAK	IPI00329488_14	2	mzspec:PXD007058:SF_200217_pPeptideLibrary_pool2_HCDOT_rep2:scan:2552:LMTGDT[Phosphorylation]YTAHAGAK/3	0.9999999995815	Phosphorylation	1.0	1.0	6	6	-	Incorrect phospho count - too few.	6;7	N	True	N/A	1
LPLTRS[Phosphorylation]HNNFVA[Phosphorylation]ILDLPEGEHQYK	LPLTRSHNNFVAILDLPEGEHQYK	IPI00220409	2	mzspec:PXD007058:SF_200217_pPeptideLibrary_pool2_HCDOT_rep1:scan:4241:LPLTRS[Phosphorylation]HNNFVA[Phosphorylation]ILDLPEGEHQYK/4	0.9995112	Phosphorylation	1.0	1.0	12	12	-	Incorrect phospho count - too many. pAla.	6	N	False	N/A	0
LPLT[Phosphorylation]RSHNNFVA[Phosphorylation]ILDLPEGEHQYK	LPLTRSHNNFVAILDLPEGEHQYK	IPI00220409	2	mzspec:PXD007058:SF_200217_pPeptideLibrary_pool2_HCDOT_rep1:scan:4241:LPLT[Phosphorylation]RSHNNFVA[Phosphorylation]ILDLPEGEHQYK/4	0.9995112	Phosphorylation	1.0	1.0	12	12	-	Incorrect phospho count - too many. pAla.	6	N	False	N/A	0
LPLT[Phosphorylation]RSHNNFVAILDLPEGEHQYK	LPLTRSHNNFVAILDLPEGEHQYK	IPI00220409	2	mzspec:PXD007058:SF_200217_pPeptideLibrary_pool2_HCDOT_rep1:scan:4893:LPLT[Phosphorylation]RSHNNFVAILDLPEGEHQYK/4	0.9997989	Phosphorylation	0.9945	0.9945	4	4	-	N/A	6	Y	False	N/A	1
LPLT[Phosphorylation]RSHNNFVAILDLPEGEHQYK	LPLTRSHNNFVAILDLPEGEHQYK	IPI00220409	2	mzspec:PXD007058:SF_200217_pPeptideLibrary_pool2_HCDOT_rep1:scan:4654:LPLT[Phosphorylation]RSHNNFVAILDLPEGEHQYK/3	0.99997806	Phosphorylation	0.4977	0.4977	4	4	-	N/A	6	Y	False	N/A	0
LPLTRS[Phosphorylation]HNNFVAILDLPEGEHQYK	LPLTRSHNNFVAILDLPEGEHQYK	IPI00220409	2	mzspec:PXD007058:SF_200217_pPeptideLibrary_pool2_HCDOT_rep1:scan:4654:LPLTRS[Phosphorylation]HNNFVAILDLPEGEHQYK/3	0.99997806	Phosphorylation	0.4977	0.4977	6	6	-	N/A	6	Y	True	N/A	0
LPLTRS[Phosphorylation]HNNFVA[Phosphorylation]ILDLPEGEHQYK	LPLTRSHNNFVAILDLPEGEHQYK	IPI00220409	2	mzspec:PXD007058:SF_200217_pPeptideLibrary_pool2_HCDOT_rep1:scan:4121:LPLTRS[Phosphorylation]HNNFVA[Phosphorylation]ILDLPEGEHQYK/3	0.99999688	Phosphorylation	0.5	0.5	6	6	-	Incorrect phospho count - too many. pAla. pAla.	6	N	True	N/A	0
LPLT[Phosphorylation]RSHNNFVA[Phosphorylation]ILDLPEGEHQYK	LPLTRSHNNFVAILDLPEGEHQYK	IPI00220409	2	mzspec:PXD007058:SF_200217_pPeptideLibrary_pool2_HCDOT_rep1:scan:4121:LPLT[Phosphorylation]RSHNNFVA[Phosphorylation]ILDLPEGEHQYK/3	0.99999688	Phosphorylation	0.5	0.5	4	4	-	Incorrect phospho count - too many. pAla. pAla.	6	N	False	N/A	0
LPLT[Phosphorylation]RSHNNFVAILDLPEGEHQYK	LPLTRSHNNFVAILDLPEGEHQYK	IPI00220409	2	mzspec:PXD007058:SF_200217_pPeptideLibrary_pool2_HCDOT_rep2:scan:3936:LPLT[Phosphorylation]RSHNNFVAILDLPEGEHQYK/4	0.999999996911	Phosphorylation	0.5	0.5	4	4	-	N/A	6	Y	False	N/A	0
LPLTRS[Phosphorylation]HNNFVAILDLPEGEHQYK	LPLTRSHNNFVAILDLPEGEHQYK	IPI00220409	2	mzspec:PXD007058:SF_200217_pPeptideLibrary_pool2_HCDOT_rep2:scan:3936:LPLTRS[Phosphorylation]HNNFVAILDLPEGEHQYK/4	0.999999996911	Phosphorylation	0.5	0.5	6	6	-	N/A	6	Y	True	N/A	0
LPLTRS[Phosphorylation]HNNFVAILDLPEGEHQYK	LPLTRSHNNFVAILDLPEGEHQYK	IPI00220409	2	mzspec:PXD007058:SF_200217_pPeptideLibrary_pool2_HCDOT_rep1:scan:3905:LPLTRS[Phosphorylation]HNNFVAILDLPEGEHQYK/3	0.99999999998605	Phosphorylation	0.9943	0.9943	6	6	-	N/A	6	Y	True	N/A	1
NIDQS[Phosphorylation]EFEGFSFVNSEFLKPEVK	NIDQSEFEGFSFVNSEFLKPEVK	IPI00219628	2	mzspec:PXD007058:SF_200217_pPeptideLibrary_pool2_HCDOT_rep1:scan:5138:NIDQS[Phosphorylation]EFEGFSFVNSEFLKPEVK/3	0.993435	Phosphorylation	0.4971	0.4971	5	5	-	N/A	11	Y	False	N/A	1
NIDQSEFEGFS[Phosphorylation]FVNSEFLKPEVK	NIDQSEFEGFSFVNSEFLKPEVK	IPI00219628	2	mzspec:PXD007058:SF_200217_pPeptideLibrary_pool2_HCDOT_rep2:scan:4644:NIDQSEFEGFS[Phosphorylation]FVNSEFLKPEVK/2	0.9992045	Phosphorylation	0.9825	0.9825	11	11	-	N/A	11	Y	True	N/A	1
NIDQSEFEGFS[Phosphorylation]FVNSEFLKPEVK	NIDQSEFEGFSFVNSEFLKPEVK	IPI00219628	2	mzspec:PXD007058:SF_200217_pPeptideLibrary_pool2_HCDOT_rep1:scan:5275:NIDQSEFEGFS[Phosphorylation]FVNSEFLKPEVK/3	0.99991295	Phosphorylation	0.9999	0.9999	11	11	-	N/A	11	Y	True	N/A	1
NIDQSEFEGFS[Phosphorylation]FVNSEFLKPEVK	NIDQSEFEGFSFVNSEFLKPEVK	IPI00219628	2	mzspec:PXD007058:SF_200217_pPeptideLibrary_pool2_HCDOT_rep2:scan:4642:NIDQSEFEGFS[Phosphorylation]FVNSEFLKPEVK/3	0.99999999996431	Phosphorylation	1.0	1.0	11	11	-	N/A	11	Y	True	N/A	1
PT[Phosphorylation]T[Phosphorylation]GVILPSGNTLRVK	PTTGVILPSGNTLRVK	IPI00465017	2	mzspec:PXD007058:SF_200217_pPeptideLibrary_pool2_HCDOT_rep1:scan:5849:PT[Phosphorylation]T[Phosphorylation]GVILPSGNTLRVK/2	0.7727999999999999	Phosphorylation	0.9983	0.9983	2	2	-	N/A	2;3	Y	True	N/A	1
PT[Phosphorylation]T[Phosphorylation]GVILPSGNTLRVK	PTTGVILPSGNTLRVK	IPI00465017	2	mzspec:PXD007058:SF_200217_pPeptideLibrary_pool2_HCDOT_rep1:scan:4219:PT[Phosphorylation]T[Phosphorylation]GVILPSGNTLRVK/3	0.9999999998091	Phosphorylation	1.0	1.0	2	2	-	N/A	2;3	Y	True	N/A	1
PTT[Phosphorylation]GVILPSGNTLRVK	PTTGVILPSGNTLRVK	IPI00465017	2	mzspec:PXD007058:SF_200217_pPeptideLibrary_pool2_HCDOT_rep1:scan:3644:PTT[Phosphorylation]GVILPSGNTLRVK/3	0.9999999999999536	Phosphorylation	1.0	1.0	3	3	-	Incorrect phospho count - too few.	2;3	N	True	N/A	1
RLS[Phosphorylation]STSLASGHSVR	RLSSTSLASGHSVR	IPI00009334_1	2	mzspec:PXD007058:SF_200217_pPeptideLibrary_pool2_HCDOT_rep1:scan:2583:RLS[Phosphorylation]STSLASGHSVR/2	0.998414	Phosphorylation	1.0	1.0	3	3	-	Incorrect phospho count - too few.	3;4	N	True	N/A	1
RLS[Phosphorylation]S[Phosphorylation]TSLASGHSVR	RLSSTSLASGHSVR	IPI00009334_1	2	mzspec:PXD007058:SF_200217_pPeptideLibrary_pool2_HCDOT_rep2:scan:2743:RLS[Phosphorylation]S[Phosphorylation]TSLASGHSVR/3	0.99999659	Phosphorylation	0.9952	0.9952	4	4	-	N/A	3;4	Y	True	N/A	1
RLS[Phosphorylation]STSLASGHSVR	RLSSTSLASGHSVR	IPI00009334_1	2	mzspec:PXD007058:SF_200217_pPeptideLibrary_pool2_HCDOT_rep1:scan:2574:RLS[Phosphorylation]STSLASGHSVR/3	0.999996795	Phosphorylation	0.9964	0.9964	3	3	-	Incorrect phospho count - too few.	3;4	N	True	N/A	1
RLS[Phosphorylation]STSLASGHSVR	RLSSTSLASGHSVR	IPI00009334_1	2	mzspec:PXD007058:SF_200217_pPeptideLibrary_pool2_HCDOT_rep2:scan:2604:RLS[Phosphorylation]STSLASGHSVR/3	0.999998087	Phosphorylation	0.9892	0.9892	3	3	-	Incorrect phospho count - too few.	3;4	N	True	N/A	0
RLS[Phosphorylation]S[Phosphorylation]TSLASGHSVR	RLSSTSLASGHSVR	IPI00009334_1	2	mzspec:PXD007058:SF_200217_pPeptideLibrary_pool2_HCDOT_rep1:scan:2722:RLS[Phosphorylation]S[Phosphorylation]TSLASGHSVR/3	0.9999991636	Phosphorylation	0.9947	0.9947	4	4	-	N/A	3;4	Y	True	N/A	1
RLS[Phosphorylation]S[Phosphorylation]TSLASGHSVR	RLSSTSLASGHSVR	IPI00009334_1	2	mzspec:PXD007058:SF_200217_pPeptideLibrary_pool2_HCDOT_rep2:scan:2769:RLS[Phosphorylation]S[Phosphorylation]TSLASGHSVR/2	0.9999999996386	Phosphorylation	1.0	1.0	3	3	-	N/A	3;4	Y	True	N/A	1
RS[Phosphorylation]PRPDHPGTPPHK	RSPRPDHPGTPPHK	IPI00025830	2	mzspec:PXD007058:SF_200217_pPeptideLibrary_pool2_HCDOT_rep1:scan:1967:RS[Phosphorylation]PRPDHPGTPPHK/3	0.999998622	Phosphorylation	1.0	1.0	2	2	-	N/A	2	Y	True	N/A	1
SEVAVLS[Phosphorylation]PEK	SEVAVLSPEK	IPI00012318_2	2	mzspec:PXD007058:SF_200217_pPeptideLibrary_pool2_HCDOT_rep2:scan:3468:SEVAVLS[Phosphorylation]PEK/2	0.999997882	Phosphorylation	1.0	1.0	7	7	-	Partial peptide.	7	N	False	True	1
SEVA[Phosphorylation]VLSPEKAENDDTYKDDVNHNQK	SEVAVLSPEKAENDDTYKDDVNHNQK	IPI00012318_2	2	mzspec:PXD007058:SF_200217_pPeptideLibrary_pool2_HCDOT_rep2:scan:4879:SEVA[Phosphorylation]VLSPEKAENDDTYKDDVNHNQK/4	0.93312	Phosphorylation	0.4961	0.4961	4	4	-	pAla.	7	Y	False	N/A	1
SEVAVLS[Phosphorylation]PEKAENDDTYKDDVNHNQK	SEVAVLSPEKAENDDTYKDDVNHNQK	IPI00012318_2	2	mzspec:PXD007058:SF_200217_pPeptideLibrary_pool2_HCDOT_rep2:scan:4879:SEVAVLS[Phosphorylation]PEKAENDDTYKDDVNHNQK/4	0.93312	Phosphorylation	0.4961	0.4961	7	7	-	N/A	7	Y	True	N/A	1
SEVAVLS[Phosphorylation]PEKAENDDTYKDDVNHNQK	SEVAVLSPEKAENDDTYKDDVNHNQK	IPI00012318_2	2	mzspec:PXD007058:SF_200217_pPeptideLibrary_pool2_HCDOT_rep1:scan:2936:SEVAVLS[Phosphorylation]PEKAENDDTYKDDVNHNQK/5	0.99998398	Phosphorylation	0.9927	0.9927	7	7	-	N/A	7	Y	True	N/A	1
SEVAVLS[Phosphorylation]PEKAENDDTYKDDVNHNQK	SEVAVLSPEKAENDDTYKDDVNHNQK	IPI00012318_2	2	mzspec:PXD007058:SF_200217_pPeptideLibrary_pool2_HCDOT_rep2:scan:2933:SEVAVLS[Phosphorylation]PEKAENDDTYKDDVNHNQK/5	0.99999967	Phosphorylation	0.9902	0.9902	7	7	-	N/A	7	Y	True	N/A	1
SEVAVLS[Phosphorylation]PEKAENDDTYKDDVNHNQK	SEVAVLSPEKAENDDTYKDDVNHNQK	IPI00012318_2	2	mzspec:PXD007058:SF_200217_pPeptideLibrary_pool2_HCDOT_rep2:scan:3188:SEVAVLS[Phosphorylation]PEKAENDDTYKDDVNHNQK/3	0.999999997958	Phosphorylation	1.0	1.0	7	7	-	N/A	7	Y	True	N/A	1
SNST[Phosphorylation]SSMSSGLPEQDR	SNSTSSMSSGLPEQDR	IPI00329488_15	2	mzspec:PXD007058:SF_200217_pPeptideLibrary_pool2_HCDOT_rep2:scan:5038:SNST[Phosphorylation]SSMSSGLPEQDR/2	0.8947	Phosphorylation	0.1991	0.1991	4	4	-	Incorrect pool.	6	Y	False	N/A	0
SNS[Phosphorylation]TSSMSSGLPEQDR	SNSTSSMSSGLPEQDR	IPI00329488_15	2	mzspec:PXD007058:SF_200217_pPeptideLibrary_pool2_HCDOT_rep2:scan:5038:SNS[Phosphorylation]TSSMSSGLPEQDR/2	0.8947	Phosphorylation	0.1991	0.1991	3	3	-	Incorrect pool.	6	Y	False	N/A	0
SNSTS[Phosphorylation]SMSSGLPEQDR	SNSTSSMSSGLPEQDR	IPI00329488_15	2	mzspec:PXD007058:SF_200217_pPeptideLibrary_pool2_HCDOT_rep2:scan:5038:SNSTS[Phosphorylation]SMSSGLPEQDR/2	0.8947	Phosphorylation	0.1991	0.1991	5	5	-	Incorrect pool.	6	Y	False	N/A	0
SNSTSS[Phosphorylation]MSSGLPEQDR	SNSTSSMSSGLPEQDR	IPI00329488_15	2	mzspec:PXD007058:SF_200217_pPeptideLibrary_pool2_HCDOT_rep2:scan:5038:SNSTSS[Phosphorylation]MSSGLPEQDR/2	0.8947	Phosphorylation	0.1991	0.1991	6	6	-	N/A	6	Y	True	N/A	0
S[Phosphorylation]NSTSSMSSGLPEQDR	SNSTSSMSSGLPEQDR	IPI00329488_15	2	mzspec:PXD007058:SF_200217_pPeptideLibrary_pool2_HCDOT_rep2:scan:5038:S[Phosphorylation]NSTSSMSSGLPEQDR/2	0.8947	Phosphorylation	0.1991	0.1991	1	1	-	N/A	6	Y	False	N/A	0
SNS[Phosphorylation]TS[Phosphorylation]SMSSGLPEQDR	SNSTSSMSSGLPEQDR	IPI00329488_15	2	mzspec:PXD007058:SF_200217_pPeptideLibrary_pool2_HCDOT_rep2:scan:4378:SNS[Phosphorylation]TS[Phosphorylation]SMSSGLPEQDR/2	0.97676	Phosphorylation	0.3983	0.3983	3	3	-	Incorrect phospho count - too many.	6	N	False	N/A	0
SNST[Phosphorylation]S[Phosphorylation]SMSSGLPEQDR	SNSTSSMSSGLPEQDR	IPI00329488_15	2	mzspec:PXD007058:SF_200217_pPeptideLibrary_pool2_HCDOT_rep2:scan:4378:SNST[Phosphorylation]S[Phosphorylation]SMSSGLPEQDR/2	0.97676	Phosphorylation	0.3983	0.3983	4	4	-	Incorrect phospho count - too many.	6	N	False	N/A	0
SNST[Phosphorylation]SS[Phosphorylation]MSSGLPEQDR	SNSTSSMSSGLPEQDR	IPI00329488_15	2	mzspec:PXD007058:SF_200217_pPeptideLibrary_pool2_HCDOT_rep2:scan:4378:SNST[Phosphorylation]SS[Phosphorylation]MSSGLPEQDR/2	0.97676	Phosphorylation	0.3983	0.3983	4	4	-	Incorrect phospho count - too many.	6	N	False	N/A	0
SNSTS[Phosphorylation]S[Phosphorylation]MSSGLPEQDR	SNSTSSMSSGLPEQDR	IPI00329488_15	2	mzspec:PXD007058:SF_200217_pPeptideLibrary_pool2_HCDOT_rep2:scan:4378:SNSTS[Phosphorylation]S[Phosphorylation]MSSGLPEQDR/2	0.97676	Phosphorylation	0.3983	0.3983	5	5	-	Incorrect phospho count - too many.	6	N	False	N/A	0
SNS[Phosphorylation]TSS[Phosphorylation]MSSGLPEQDR	SNSTSSMSSGLPEQDR	IPI00329488_15	2	mzspec:PXD007058:SF_200217_pPeptideLibrary_pool2_HCDOT_rep2:scan:4378:SNS[Phosphorylation]TSS[Phosphorylation]MSSGLPEQDR/2	0.97676	Phosphorylation	0.3983	0.3983	3	3	-	Incorrect phospho count - too many.	6	N	False	N/A	0
SNSTSSMS[Phosphorylation]SGLPEQDR	SNSTSSMSSGLPEQDR	IPI00329488_15	2	mzspec:PXD007058:SF_200217_pPeptideLibrary_pool2_HCDOT_rep2:scan:2607:SNSTSSMS[Phosphorylation]SGLPEQDR/2	0.97817	Phosphorylation	0.9251	0.9251	8	8	-	Incorrect pool.	6	Y	False	N/A	1
SNST[Phosphorylation]SSMSSGLPEQDR	SNSTSSMSSGLPEQDR	IPI00329488_15	2	mzspec:PXD007058:SF_200217_pPeptideLibrary_pool2_HCDOT_rep1:scan:2686:SNST[Phosphorylation]SSMSSGLPEQDR/3	0.97879	Phosphorylation	0.1996	0.1996	4	4	-	Incorrect pool.	6	Y	False	N/A	0
SNSTS[Phosphorylation]SMSSGLPEQDR	SNSTSSMSSGLPEQDR	IPI00329488_15	2	mzspec:PXD007058:SF_200217_pPeptideLibrary_pool2_HCDOT_rep1:scan:2686:SNSTS[Phosphorylation]SMSSGLPEQDR/3	0.97879	Phosphorylation	0.1996	0.1996	5	5	-	Incorrect pool.	6	Y	False	N/A	0
SNSTSS[Phosphorylation]MSSGLPEQDR	SNSTSSMSSGLPEQDR	IPI00329488_15	2	mzspec:PXD007058:SF_200217_pPeptideLibrary_pool2_HCDOT_rep1:scan:2686:SNSTSS[Phosphorylation]MSSGLPEQDR/3	0.97879	Phosphorylation	0.1996	0.1996	6	6	-	N/A	6	Y	True	N/A	0
SNST[Phosphorylation]SS[Phosphorylation]MSSGLPEQDR	SNSTSSMSSGLPEQDR	IPI00329488_15	2	mzspec:PXD007058:SF_200217_pPeptideLibrary_pool2_HCDOT_rep1:scan:4358:SNST[Phosphorylation]SS[Phosphorylation]MSSGLPEQDR/2	0.999681	Phosphorylation	0.3987	0.3987	4	4	-	Incorrect phospho count - too many.	6	N	False	N/A	0
SNSTS[Phosphorylation]S[Phosphorylation]MSSGLPEQDR	SNSTSSMSSGLPEQDR	IPI00329488_15	2	mzspec:PXD007058:SF_200217_pPeptideLibrary_pool2_HCDOT_rep1:scan:4358:SNSTS[Phosphorylation]S[Phosphorylation]MSSGLPEQDR/2	0.999681	Phosphorylation	0.3987	0.3987	5	5	-	Incorrect phospho count - too many.	6	N	False	N/A	0
SNST[Phosphorylation]S[Phosphorylation]SMSSGLPEQDR	SNSTSSMSSGLPEQDR	IPI00329488_15	2	mzspec:PXD007058:SF_200217_pPeptideLibrary_pool2_HCDOT_rep1:scan:4358:SNST[Phosphorylation]S[Phosphorylation]SMSSGLPEQDR/2	0.999681	Phosphorylation	0.3987	0.3987	4	4	-	Incorrect phospho count - too many.	6	N	False	N/A	0
SNS[Phosphorylation]TS[Phosphorylation]SMSSGLPEQDR	SNSTSSMSSGLPEQDR	IPI00329488_15	2	mzspec:PXD007058:SF_200217_pPeptideLibrary_pool2_HCDOT_rep1:scan:4358:SNS[Phosphorylation]TS[Phosphorylation]SMSSGLPEQDR/2	0.999681	Phosphorylation	0.3987	0.3987	3	3	-	Incorrect phospho count - too many.	6	N	False	N/A	0
SNS[Phosphorylation]TSS[Phosphorylation]MSSGLPEQDR	SNSTSSMSSGLPEQDR	IPI00329488_15	2	mzspec:PXD007058:SF_200217_pPeptideLibrary_pool2_HCDOT_rep1:scan:4358:SNS[Phosphorylation]TSS[Phosphorylation]MSSGLPEQDR/2	0.999681	Phosphorylation	0.3987	0.3987	3	3	-	Incorrect phospho count - too many.	6	N	False	N/A	0
SNSTSSMS[Phosphorylation]SGLPEQDR	SNSTSSMSSGLPEQDR	IPI00329488_15	2	mzspec:PXD007058:SF_200217_pPeptideLibrary_pool2_HCDOT_rep2:scan:2601:SNSTSSMS[Phosphorylation]SGLPEQDR/3	0.9998854	Phosphorylation	0.4901	0.4901	8	8	-	Incorrect pool.	6	Y	False	N/A	1
SNSTS[Phosphorylation]SMSSGLPEQDR	SNSTSSMSSGLPEQDR	IPI00329488_15	2	mzspec:PXD007058:SF_200217_pPeptideLibrary_pool2_HCDOT_rep1:scan:5042:SNSTS[Phosphorylation]SMSSGLPEQDR/2	0.99990302	Phosphorylation	0.1997	0.1997	5	5	-	Incorrect pool.	6	Y	False	N/A	0
SNS[Phosphorylation]TSSMSSGLPEQDR	SNSTSSMSSGLPEQDR	IPI00329488_15	2	mzspec:PXD007058:SF_200217_pPeptideLibrary_pool2_HCDOT_rep1:scan:5042:SNS[Phosphorylation]TSSMSSGLPEQDR/2	0.99990302	Phosphorylation	0.1997	0.1997	3	3	-	Incorrect pool.	6	Y	False	N/A	0
S[Phosphorylation]NSTSSMSSGLPEQDR	SNSTSSMSSGLPEQDR	IPI00329488_15	2	mzspec:PXD007058:SF_200217_pPeptideLibrary_pool2_HCDOT_rep1:scan:5042:S[Phosphorylation]NSTSSMSSGLPEQDR/2	0.99990302	Phosphorylation	0.1997	0.1997	1	1	-	N/A	6	Y	False	N/A	0
SNST[Phosphorylation]SSMSSGLPEQDR	SNSTSSMSSGLPEQDR	IPI00329488_15	2	mzspec:PXD007058:SF_200217_pPeptideLibrary_pool2_HCDOT_rep1:scan:5042:SNST[Phosphorylation]SSMSSGLPEQDR/2	0.99990302	Phosphorylation	0.1997	0.1997	4	4	-	Incorrect pool.	6	Y	False	N/A	0
SNSTSS[Phosphorylation]MSSGLPEQDR	SNSTSSMSSGLPEQDR	IPI00329488_15	2	mzspec:PXD007058:SF_200217_pPeptideLibrary_pool2_HCDOT_rep1:scan:5042:SNSTSS[Phosphorylation]MSSGLPEQDR/2	0.99990302	Phosphorylation	0.1997	0.1997	6	6	-	N/A	6	Y	True	N/A	0
SNST[Phosphorylation]SSMSSGLPEQDR	SNSTSSMSSGLPEQDR	IPI00329488_15	2	mzspec:PXD007058:SF_200217_pPeptideLibrary_pool2_HCDOT_rep2:scan:2689:SNST[Phosphorylation]SSMSSGLPEQDR/3	0.99994128	Phosphorylation	0.9792	0.9792	4	4	-	Incorrect pool.	6	Y	False	N/A	0
SNSTSS[Phosphorylation]MSSGLPEQDR	SNSTSSMSSGLPEQDR	IPI00329488_15	2	mzspec:PXD007058:SF_200217_pPeptideLibrary_pool2_HCDOT_rep1:scan:2802:SNSTSS[Phosphorylation]MSSGLPEQDR/2	0.999993784	Phosphorylation	0.9998	0.9998	6	6	-	N/A	6	Y	True	N/A	1
SNST[Phosphorylation]SSMSSGLPEQDR	SNSTSSMSSGLPEQDR	IPI00329488_15	2	mzspec:PXD007058:SF_200217_pPeptideLibrary_pool2_HCDOT_rep2:scan:3046:SNST[Phosphorylation]SSMSSGLPEQDR/3	0.999994239	Phosphorylation	0.986	0.986	4	4	-	Incorrect pool.	6	Y	False	N/A	1
SNST[Phosphorylation]SSMSSGLPEQDR	SNSTSSMSSGLPEQDR	IPI00329488_15	2	mzspec:PXD007058:SF_200217_pPeptideLibrary_pool2_HCDOT_rep1:scan:3035:SNST[Phosphorylation]SSMSSGLPEQDR/3	0.999998595	Phosphorylation	0.9869	0.9869	4	4	-	Incorrect pool.	6	Y	False	N/A	1
SNSTS[Phosphorylation]S[Phosphorylation]MSSGLPEQDR	SNSTSSMSSGLPEQDR	IPI00329488_15	2	mzspec:PXD007058:SF_200217_pPeptideLibrary_pool2_HCDOT_rep2:scan:3258:SNSTS[Phosphorylation]S[Phosphorylation]MSSGLPEQDR/2	0.9999999199	Phosphorylation	0.4983	0.4983	6	6	-	Incorrect phospho count - too many.	6	N	True	N/A	1
SNSTS[Phosphorylation]S[Phosphorylation]MSSGLPEQDR	SNSTSSMSSGLPEQDR	IPI00329488_15	2	mzspec:PXD007058:SF_200217_pPeptideLibrary_pool2_HCDOT_rep2:scan:3258:SNSTS[Phosphorylation]S[Phosphorylation]MSSGLPEQDR/2	0.9999999199	Phosphorylation	0.9999	0.9999	5	5	-	Incorrect phospho count - too many.	6	N	False	N/A	1
SNSTS[Phosphorylation]S[Phosphorylation]MSSGLPEQDR	SNSTSSMSSGLPEQDR	IPI00329488_15	2	mzspec:PXD007058:SF_200217_pPeptideLibrary_pool2_HCDOT_rep1:scan:3235:SNSTS[Phosphorylation]S[Phosphorylation]MSSGLPEQDR/2	0.99999996273	Phosphorylation	0.9947	0.9947	6	6	-	Incorrect phospho count - too many.	6	N	True	N/A	1
SNSTS[Phosphorylation]S[Phosphorylation]MSSGLPEQDR	SNSTSSMSSGLPEQDR	IPI00329488_15	2	mzspec:PXD007058:SF_200217_pPeptideLibrary_pool2_HCDOT_rep1:scan:3235:SNSTS[Phosphorylation]S[Phosphorylation]MSSGLPEQDR/2	0.99999996273	Phosphorylation	1.0	1.0	5	5	-	Incorrect phospho count - too many.	6	N	False	N/A	1
S[Phosphorylation]NSTSSMSSGLPEQDR	SNSTSSMSSGLPEQDR	IPI00329488_15	2	mzspec:PXD007058:SF_200217_pPeptideLibrary_pool2_HCDOT_rep1:scan:3136:S[Phosphorylation]NSTSSMSSGLPEQDR/2	0.99999998095	Phosphorylation	0.9942	0.9942	1	1	-	N/A	6	Y	False	N/A	1
SNSTSS[Phosphorylation]MSSGLPEQDR	SNSTSSMSSGLPEQDR	IPI00329488_15	2	mzspec:PXD007058:SF_200217_pPeptideLibrary_pool2_HCDOT_rep1:scan:2996:SNSTSS[Phosphorylation]MSSGLPEQDR/2	0.999999999997695	Phosphorylation	1.0	1.0	6	6	-	N/A	6	Y	True	N/A	1
S[Phosphorylation]PRPDHPGTPPHK	SPRPDHPGTPPHK	IPI00025830	2	mzspec:PXD007058:SF_200217_pPeptideLibrary_pool2_HCDOT_rep2:scan:2032:S[Phosphorylation]PRPDHPGTPPHK/2	0.99994406	Phosphorylation	1.0	1.0	1	2	-	Partial peptide.	1	N	False	True	1
S[Phosphorylation]SSFREMDGQPER	SSSFREMDGQPER	IPI00216969_1	2	mzspec:PXD007058:SF_200217_pPeptideLibrary_pool2_HCDOT_rep2:scan:2382:S[Phosphorylation]SSFREMDGQPER/2	0.997722	Phosphorylation	0.3333	0.3333	1	1	-	Incorrect pool.	2	Y	False	N/A	1
SSS[Phosphorylation]FREMDGQPER	SSSFREMDGQPER	IPI00216969_1	2	mzspec:PXD007058:SF_200217_pPeptideLibrary_pool2_HCDOT_rep2:scan:2382:SSS[Phosphorylation]FREMDGQPER/2	0.997722	Phosphorylation	0.3333	0.3333	3	3	-	Incorrect pool.	2	Y	False	N/A	1
SS[Phosphorylation]SFREMDGQPER	SSSFREMDGQPER	IPI00216969_1	2	mzspec:PXD007058:SF_200217_pPeptideLibrary_pool2_HCDOT_rep2:scan:2382:SS[Phosphorylation]SFREMDGQPER/2	0.997722	Phosphorylation	0.3333	0.3333	2	2	-	N/A	2	Y	True	N/A	1
SS[Phosphorylation]SFREMDGQPER	SSSFREMDGQPER	IPI00216969_1	2	mzspec:PXD007058:SF_200217_pPeptideLibrary_pool2_HCDOT_rep1:scan:2748:SS[Phosphorylation]SFREMDGQPER/2	0.998816	Phosphorylation	0.4989	0.4989	2	2	-	N/A	2	Y	True	N/A	1
S[Phosphorylation]SSFREMDGQPER	SSSFREMDGQPER	IPI00216969_1	2	mzspec:PXD007058:SF_200217_pPeptideLibrary_pool2_HCDOT_rep1:scan:2748:S[Phosphorylation]SSFREMDGQPER/2	0.998816	Phosphorylation	0.4989	0.4989	1	1	-	Incorrect pool.	2	Y	False	N/A	1
S[Phosphorylation]SSFREMDGQPER	SSSFREMDGQPER	IPI00216969_1	2	mzspec:PXD007058:SF_200217_pPeptideLibrary_pool2_HCDOT_rep2:scan:2759:S[Phosphorylation]SSFREMDGQPER/2	0.998843	Phosphorylation	0.499	0.499	1	1	-	Incorrect pool.	2	Y	False	N/A	0
SS[Phosphorylation]SFREMDGQPER	SSSFREMDGQPER	IPI00216969_1	2	mzspec:PXD007058:SF_200217_pPeptideLibrary_pool2_HCDOT_rep2:scan:2759:SS[Phosphorylation]SFREMDGQPER/2	0.998843	Phosphorylation	0.499	0.499	2	2	-	N/A	2	Y	True	N/A	0
SS[Phosphorylation]SFREMDGQPER	SSSFREMDGQPER	IPI00216969_1	2	mzspec:PXD007058:SF_200217_pPeptideLibrary_pool2_HCDOT_rep1:scan:2749:SS[Phosphorylation]SFREMDGQPER/3	0.99996677	Phosphorylation	0.5	0.5	2	2	-	N/A	2	Y	True	N/A	1
SS[Phosphorylation]SFREMDGQPER	SSSFREMDGQPER	IPI00216969_1	2	mzspec:PXD007058:SF_200217_pPeptideLibrary_pool2_HCDOT_rep1:scan:2365:SS[Phosphorylation]SFREMDGQPER/3	0.999997483	Phosphorylation	1.0	1.0	2	2	-	N/A	2	Y	True	N/A	1
SS[Phosphorylation]SFREMENQPHK	SSSFREMENQPHK	IPI00329488_16	2	mzspec:PXD007058:SF_200217_pPeptideLibrary_pool2_HCDOT_rep2:scan:2145:SS[Phosphorylation]SFREMENQPHK/3	0.99696	Phosphorylation	0.9969	0.9969	2	2	-	N/A	2	Y	True	N/A	1
SS[Phosphorylation]SFREMENQPHK	SSSFREMENQPHK	IPI00329488_16	2	mzspec:PXD007058:SF_200217_pPeptideLibrary_pool2_HCDOT_rep1:scan:2135:SS[Phosphorylation]SFREMENQPHK/2	0.9995353	Phosphorylation	0.3333	0.3333	2	2	-	N/A	2	Y	True	N/A	0
S[Phosphorylation]SSFREMENQPHK	SSSFREMENQPHK	IPI00329488_16	2	mzspec:PXD007058:SF_200217_pPeptideLibrary_pool2_HCDOT_rep1:scan:2135:S[Phosphorylation]SSFREMENQPHK/2	0.9995353	Phosphorylation	0.3333	0.3333	1	1	-	Incorrect pool.	2	Y	False	N/A	0
SS[Phosphorylation]SFREMENQPHK	SSSFREMENQPHK	IPI00329488_16	2	mzspec:PXD007058:SF_200217_pPeptideLibrary_pool2_HCDOT_rep2:scan:2476:SS[Phosphorylation]SFREMENQPHK/3	0.9995794	Phosphorylation	0.499	0.499	2	2	-	N/A	2	Y	True	N/A	1
S[Phosphorylation]SSFREMENQPHK	SSSFREMENQPHK	IPI00329488_16	2	mzspec:PXD007058:SF_200217_pPeptideLibrary_pool2_HCDOT_rep2:scan:2476:S[Phosphorylation]SSFREMENQPHK/3	0.9995794	Phosphorylation	0.499	0.499	1	1	-	Incorrect pool.	2	Y	False	N/A	1
SSS[Phosphorylation]FREMENQPHK	SSSFREMENQPHK	IPI00329488_16	2	mzspec:PXD007058:SF_200217_pPeptideLibrary_pool2_HCDOT_rep2:scan:2487:SSS[Phosphorylation]FREMENQPHK/2	0.9998609	Phosphorylation	0.9932	0.9932	3	3	-	Incorrect pool.	2	Y	False	N/A	0
SS[Phosphorylation]SFREMENQPHK	SSSFREMENQPHK	IPI00329488_16	2	mzspec:PXD007058:SF_200217_pPeptideLibrary_pool2_HCDOT_rep1:scan:2447:SS[Phosphorylation]SFREMENQPHK/3	0.9998638	Phosphorylation	0.996	0.996	2	2	-	N/A	2	Y	True	N/A	1
SSS[Phosphorylation]FREMENQPHK	SSSFREMENQPHK	IPI00329488_16	2	mzspec:PXD007058:SF_200217_pPeptideLibrary_pool2_HCDOT_rep1:scan:2480:SSS[Phosphorylation]FREMENQPHK/2	0.9998976	Phosphorylation	0.9940000000000001	0.9940000000000001	3	3	-	Incorrect pool.	2	Y	False	N/A	0
SSSPT[Phosphorylation]QYGLTK	SSSPTQYGLTK	IPI00329638_5	2	mzspec:PXD007058:SF_200217_pPeptideLibrary_pool2_HCDOT_rep1:scan:4920:SSSPT[Phosphorylation]QYGLTK/2	0.995088	Phosphorylation	0.9999	0.9999	5	5	-	N/A	5	Y	True	N/A	1
SSSPT[Phosphorylation]QYGLTK	SSSPTQYGLTK	IPI00329638_5	2	mzspec:PXD007058:SF_200217_pPeptideLibrary_pool2_HCDOT_rep1:scan:3660:SSSPT[Phosphorylation]QYGLTK/2	0.99999267	Phosphorylation	1.0	1.0	5	5	-	N/A	5	Y	True	N/A	1
S[Phosphorylation]T[Phosphorylation]LVLHDLLK	STLVLHDLLK	IPI00004497_3	2	mzspec:PXD007058:SF_200217_pPeptideLibrary_pool2_HCDOT_rep2:scan:4680:S[Phosphorylation]T[Phosphorylation]LVLHDLLK/2	0.9998803	Phosphorylation	1.0	1.0	1	1	-	Incorrect phospho count - too many.	1	N	True	N/A	1
S[Phosphorylation]T[Phosphorylation]LVLHDLLK	STLVLHDLLK	IPI00004497_3	2	mzspec:PXD007058:SF_200217_pPeptideLibrary_pool2_HCDOT_rep1:scan:4746:S[Phosphorylation]T[Phosphorylation]LVLHDLLK/2	0.99992663	Phosphorylation	0.5	0.5	1	1	-	Incorrect phospho count - too many.	1	N	True	N/A	1
S[Phosphorylation]TLVLHDLLK	STLVLHDLLK	IPI00004497_3	2	mzspec:PXD007058:SF_200217_pPeptideLibrary_pool2_HCDOT_rep1:scan:4536:S[Phosphorylation]TLVLHDLLK/2	0.999998409	Phosphorylation	0.9973	0.9973	1	1	-	N/A	1	Y	True	N/A	0
S[Phosphorylation]TLVLHDLLK	STLVLHDLLK	IPI00004497_3	2	mzspec:PXD007058:SF_200217_pPeptideLibrary_pool2_HCDOT_rep1:scan:4079:S[Phosphorylation]TLVLHDLLK/3	0.9999992746	Phosphorylation	0.5	0.5	1	1	-	N/A	1	Y	True	N/A	0
ST[Phosphorylation]LVLHDLLK	STLVLHDLLK	IPI00004497_3	2	mzspec:PXD007058:SF_200217_pPeptideLibrary_pool2_HCDOT_rep1:scan:4079:ST[Phosphorylation]LVLHDLLK/3	0.9999992746	Phosphorylation	0.5	0.5	2	2	-	Incorrect pool.	1	Y	False	N/A	0
S[Phosphorylation]TLVLHDLLK	STLVLHDLLK	IPI00004497_3	2	mzspec:PXD007058:SF_200217_pPeptideLibrary_pool2_HCDOT_rep2:scan:4034:S[Phosphorylation]TLVLHDLLK/2	0.99999987	Phosphorylation	0.9978	0.9978	1	1	-	N/A	1	Y	True	N/A	1
T[Phosphorylation]GMGS[Phosphorylation]GSAGKEGGPFK	TGMGSGSAGKEGGPFK	IPI00465142_1	2	mzspec:PXD007058:SF_200217_pPeptideLibrary_pool2_HCDOT_rep1:scan:3955:T[Phosphorylation]GMGS[Phosphorylation]GSAGKEGGPFK/2	0.8421	Phosphorylation	0.9813	0.9813	5	5	-	Incorrect phospho count - too many.	5	N	True	N/A	1
T[Phosphorylation]GMGS[Phosphorylation]GSAGKEGGPFK	TGMGSGSAGKEGGPFK	IPI00465142_1	2	mzspec:PXD007058:SF_200217_pPeptideLibrary_pool2_HCDOT_rep1:scan:3955:T[Phosphorylation]GMGS[Phosphorylation]GSAGKEGGPFK/2	0.8421	Phosphorylation	1.0	1.0	1	1	-	Incorrect phospho count - too many.	5	N	False	N/A	1
TGMGS[Phosphorylation]GSAGKEGGPFK	TGMGSGSAGKEGGPFK	IPI00465142_1	2	mzspec:PXD007058:SF_200217_pPeptideLibrary_pool2_HCDOT_rep1:scan:2781:TGMGS[Phosphorylation]GSAGKEGGPFK/2	0.9999999999923492	Phosphorylation	1.0	1.0	5	5	-	N/A	5	Y	True	N/A	1
TS[Phosphorylation]PPLLDR	TSPPLLDR	IPI00039689_1	2	mzspec:PXD007058:SF_200217_pPeptideLibrary_pool2_HCDOT_rep1:scan:3559:TS[Phosphorylation]PPLLDR/2	0.9991599	Phosphorylation	0.9971	0.9971	2	6	-	Partial peptide.	2	N	False	True	1
TS[Phosphorylation]PPLLDR	TSPPLLDR	IPI00039689_1	2	mzspec:PXD007058:SF_200217_pPeptideLibrary_pool2_HCDOT_rep2:scan:3571:TS[Phosphorylation]PPLLDR/2	0.9998066	Phosphorylation	1.0	1.0	2	6	-	Partial peptide.	2	N	False	True	1
VSGRTS[Phosphorylation]PPLLDR	VSGRTSPPLLDR	IPI00039689_1	2	mzspec:PXD007058:SF_200217_pPeptideLibrary_pool2_HCDOT_rep2:scan:5139:VSGRTS[Phosphorylation]PPLLDR/2	0.7985	Phosphorylation	0.3333	0.3333	6	6	-	N/A	6	Y	True	N/A	0
VS[Phosphorylation]GRTSPPLLDR	VSGRTSPPLLDR	IPI00039689_1	2	mzspec:PXD007058:SF_200217_pPeptideLibrary_pool2_HCDOT_rep2:scan:5139:VS[Phosphorylation]GRTSPPLLDR/2	0.7985	Phosphorylation	0.3333	0.3333	2	2	-	Incorrect pool.	6	Y	False	N/A	0
VSGRT[Phosphorylation]SPPLLDR	VSGRTSPPLLDR	IPI00039689_1	2	mzspec:PXD007058:SF_200217_pPeptideLibrary_pool2_HCDOT_rep2:scan:5139:VSGRT[Phosphorylation]SPPLLDR/2	0.7985	Phosphorylation	0.3333	0.3333	5	5	-	N/A	6	Y	False	N/A	0
VSGRTS[Phosphorylation]PPLLDR	VSGRTSPPLLDR	IPI00039689_1	2	mzspec:PXD007058:SF_200217_pPeptideLibrary_pool2_HCDOT_rep2:scan:3697:VSGRTS[Phosphorylation]PPLLDR/3	0.992942	Phosphorylation	0.4985	0.4985	6	6	-	N/A	6	Y	True	N/A	0
VSGRT[Phosphorylation]SPPLLDR	VSGRTSPPLLDR	IPI00039689_1	2	mzspec:PXD007058:SF_200217_pPeptideLibrary_pool2_HCDOT_rep2:scan:3697:VSGRT[Phosphorylation]SPPLLDR/3	0.992942	Phosphorylation	0.4985	0.4985	5	5	-	N/A	6	Y	False	N/A	0
VSGRTS[Phosphorylation]PPLLDR	VSGRTSPPLLDR	IPI00039689_1	2	mzspec:PXD007058:SF_200217_pPeptideLibrary_pool2_HCDOT_rep2:scan:3024:VSGRTS[Phosphorylation]PPLLDR/2	0.9998286	Phosphorylation	1.0	1.0	6	6	-	N/A	6	Y	True	N/A	1
VSGRTS[Phosphorylation]PPLLDR	VSGRTSPPLLDR	IPI00039689_1	2	mzspec:PXD007058:SF_200217_pPeptideLibrary_pool2_HCDOT_rep2:scan:4397:VSGRTS[Phosphorylation]PPLLDR/3	0.99993178	Phosphorylation	0.5	0.5	6	6	-	N/A	6	Y	True	N/A	0
VSGRT[Phosphorylation]SPPLLDR	VSGRTSPPLLDR	IPI00039689_1	2	mzspec:PXD007058:SF_200217_pPeptideLibrary_pool2_HCDOT_rep2:scan:4397:VSGRT[Phosphorylation]SPPLLDR/3	0.99993178	Phosphorylation	0.5	0.5	5	5	-	N/A	6	Y	False	N/A	0
YIEDEDYY[Phosphorylation]K	YIEDEDYYK	IPI00029702_3; IPI00029702_1	2	mzspec:PXD007058:SF_200217_pPeptideLibrary_pool2_HCDOT_rep1:scan:5320:YIEDEDYY[Phosphorylation]K/2	0.999991657	Phosphorylation	0.9981	0.9981	8	0	-	N/A	8	Y	True	N/A	1
YIEDEDYY[Phosphorylation]K	YIEDEDYYK	IPI00029702_3; IPI00029702_1	2	mzspec:PXD007058:SF_200217_pPeptideLibrary_pool2_HCDOT_rep2:scan:4953:YIEDEDYY[Phosphorylation]K/2	0.999994475	Phosphorylation	0.9977	0.9977	8	0	-	N/A	8	Y	True	N/A	1
YIEDEDYY[Phosphorylation]K	YIEDEDYYK	IPI00029702_3; IPI00029702_1	2	mzspec:PXD007058:SF_200217_pPeptideLibrary_pool2_HCDOT_rep2:scan:3064:YIEDEDYY[Phosphorylation]K/2	0.999994638	Phosphorylation	0.9974	0.9974	8	0	-	N/A	8	Y	True	N/A	1
YIEDEDYY[Phosphorylation]K	YIEDEDYYK	IPI00029702_3; IPI00029702_1	2	mzspec:PXD007058:SF_200217_pPeptideLibrary_pool2_HCDOT_rep1:scan:3050:YIEDEDYY[Phosphorylation]K/2	0.999997461	Phosphorylation	0.9975	0.9975	8	0	-	N/A	8	Y	True	N/A	1
YIEDEDYY[Phosphorylation]K	YIEDEDYYK	IPI00029702_3; IPI00029702_1	2	mzspec:PXD007058:SF_200217_pPeptideLibrary_pool2_HCDOT_rep1:scan:3574:YIEDEDYY[Phosphorylation]K/2	0.9999993937	Phosphorylation	0.998	0.998	8	0	-	N/A	8	Y	True	N/A	1
YVLDDEY[Phosphorylation]TSSVGSK	YVLDDEYTSSVGSK	IPI00029132_3	2	mzspec:PXD007058:SF_200217_pPeptideLibrary_pool2_HCDOT_rep2:scan:4853:YVLDDEY[Phosphorylation]TSSVGSK/2	0.8801	Phosphorylation	0.991	0.991	7	7	-	N/A	7	Y	True	N/A	0
YVLDDEYTS[Phosphorylation]SVGSK	YVLDDEYTSSVGSK	IPI00029132_3	2	mzspec:PXD007058:SF_200217_pPeptideLibrary_pool2_HCDOT_rep2:scan:5140:YVLDDEYTS[Phosphorylation]SVGSK/2	0.95142	Phosphorylation	0.2498	0.2498	9	9	-	N/A	7	Y	False	N/A	0
YVLDDEYT[Phosphorylation]SSVGSK	YVLDDEYTSSVGSK	IPI00029132_3	2	mzspec:PXD007058:SF_200217_pPeptideLibrary_pool2_HCDOT_rep2:scan:5140:YVLDDEYT[Phosphorylation]SSVGSK/2	0.95142	Phosphorylation	0.2498	0.2498	8	8	-	N/A	7	Y	False	N/A	0
YVLDDEYTSS[Phosphorylation]VGSK	YVLDDEYTSSVGSK	IPI00029132_3	2	mzspec:PXD007058:SF_200217_pPeptideLibrary_pool2_HCDOT_rep2:scan:5140:YVLDDEYTSS[Phosphorylation]VGSK/2	0.95142	Phosphorylation	0.2498	0.2498	10	10	-	N/A	7	Y	False	N/A	0
YVLDDEY[Phosphorylation]TSSVGSK	YVLDDEYTSSVGSK	IPI00029132_3	2	mzspec:PXD007058:SF_200217_pPeptideLibrary_pool2_HCDOT_rep2:scan:5140:YVLDDEY[Phosphorylation]TSSVGSK/2	0.95142	Phosphorylation	0.2498	0.2498	7	7	-	N/A	7	Y	True	N/A	0
YVLDDEY[Phosphorylation]TSSVGSK	YVLDDEYTSSVGSK	IPI00029132_3	2	mzspec:PXD007058:SF_200217_pPeptideLibrary_pool2_HCDOT_rep2:scan:5510:YVLDDEY[Phosphorylation]TSSVGSK/2	0.9779	Phosphorylation	0.2497	0.2497	7	7	-	N/A	7	Y	True	N/A	0
YVLDDEYT[Phosphorylation]SSVGSK	YVLDDEYTSSVGSK	IPI00029132_3	2	mzspec:PXD007058:SF_200217_pPeptideLibrary_pool2_HCDOT_rep2:scan:5510:YVLDDEYT[Phosphorylation]SSVGSK/2	0.9779	Phosphorylation	0.2497	0.2497	8	8	-	N/A	7	Y	False	N/A	0
YVLDDEYTS[Phosphorylation]SVGSK	YVLDDEYTSSVGSK	IPI00029132_3	2	mzspec:PXD007058:SF_200217_pPeptideLibrary_pool2_HCDOT_rep2:scan:5510:YVLDDEYTS[Phosphorylation]SVGSK/2	0.9779	Phosphorylation	0.2497	0.2497	9	9	-	N/A	7	Y	False	N/A	0
YVLDDEYTSS[Phosphorylation]VGSK	YVLDDEYTSSVGSK	IPI00029132_3	2	mzspec:PXD007058:SF_200217_pPeptideLibrary_pool2_HCDOT_rep2:scan:5510:YVLDDEYTSS[Phosphorylation]VGSK/2	0.9779	Phosphorylation	0.2497	0.2497	10	10	-	N/A	7	Y	False	N/A	0
YVLDDEY[Phosphorylation]TSSVGSK	YVLDDEYTSSVGSK	IPI00029132_3	2	mzspec:PXD007058:SF_200217_pPeptideLibrary_pool2_HCDOT_rep1:scan:3474:YVLDDEY[Phosphorylation]TSSVGSK/3	0.9995354	Phosphorylation	0.981	0.981	7	7	-	N/A	7	Y	True	N/A	1
YVLDDEY[Phosphorylation]TSSVGSK	YVLDDEYTSSVGSK	IPI00029132_3	2	mzspec:PXD007058:SF_200217_pPeptideLibrary_pool2_HCDOT_rep2:scan:3484:YVLDDEY[Phosphorylation]TSSVGSK/3	0.9996663	Phosphorylation	0.9940000000000001	0.9940000000000001	7	7	-	N/A	7	Y	True	N/A	1
YVLDDEY[Phosphorylation]TSSVGSK	YVLDDEYTSSVGSK	IPI00029132_3	2	mzspec:PXD007058:SF_200217_pPeptideLibrary_pool2_HCDOT_rep1:scan:4851:YVLDDEY[Phosphorylation]TSSVGSK/2	0.999996757	Phosphorylation	0.996	0.996	7	7	-	N/A	7	Y	True	N/A	1
YVLDDEY[Phosphorylation]TSSVGSK	YVLDDEYTSSVGSK	IPI00029132_3	2	mzspec:PXD007058:SF_200217_pPeptideLibrary_pool2_HCDOT_rep2:scan:4841:YVLDDEY[Phosphorylation]TSSVGSK/2	0.999997767	Phosphorylation	0.9947	0.9947	7	7	-	N/A	7	Y	True	N/A	1
YVLDDEY[Phosphorylation]TSSVGSK	YVLDDEYTSSVGSK	IPI00029132_3	2	mzspec:PXD007058:SF_200217_pPeptideLibrary_pool2_HCDOT_rep2:scan:3436:YVLDDEY[Phosphorylation]TSSVGSK/2	0.9999997933	Phosphorylation	0.9965	0.9965	7	7	-	N/A	7	Y	True	N/A	1
YVLDDEY[Phosphorylation]TSSVGSK	YVLDDEYTSSVGSK	IPI00029132_3	2	mzspec:PXD007058:SF_200217_pPeptideLibrary_pool2_HCDOT_rep1:scan:4974:YVLDDEY[Phosphorylation]TSSVGSK/2	0.999999996569	Phosphorylation	0.9914	0.9914	7	7	-	N/A	7	Y	True	N/A	1
YVLDDEY[Phosphorylation]TSSVGSK	YVLDDEYTSSVGSK	IPI00029132_3	2	mzspec:PXD007058:SF_200217_pPeptideLibrary_pool2_HCDOT_rep2:scan:4958:YVLDDEY[Phosphorylation]TSSVGSK/2	0.999999998608	Phosphorylation	0.997	0.997	7	7	-	N/A	7	Y	True	N/A	1
YVLDDEY[Phosphorylation]TSSVGSK	YVLDDEYTSSVGSK	IPI00029132_3	2	mzspec:PXD007058:SF_200217_pPeptideLibrary_pool2_HCDOT_rep2:scan:4473:YVLDDEY[Phosphorylation]TSSVGSK/2	0.999999998819	Phosphorylation	0.9963	0.9963	7	7	-	N/A	7	Y	True	N/A	1
YVLDDEY[Phosphorylation]TSSVGSK	YVLDDEYTSSVGSK	IPI00029132_3	2	mzspec:PXD007058:SF_200217_pPeptideLibrary_pool2_HCDOT_rep1:scan:3940:YVLDDEY[Phosphorylation]TSSVGSK/2	0.999999998928	Phosphorylation	0.9957	0.9957	7	7	-	N/A	7	Y	True	N/A	1
YVLDDEY[Phosphorylation]TSSVGSK	YVLDDEYTSSVGSK	IPI00029132_3	2	mzspec:PXD007058:SF_200217_pPeptideLibrary_pool2_HCDOT_rep1:scan:3418:YVLDDEY[Phosphorylation]TSSVGSK/2	0.9999999991195	Phosphorylation	0.9967	0.9967	7	7	-	N/A	7	Y	True	N/A	1
YVLDDEY[Phosphorylation]TSSVGSK	YVLDDEYTSSVGSK	IPI00029132_3	2	mzspec:PXD007058:SF_200217_pPeptideLibrary_pool2_HCDOT_rep2:scan:3957:YVLDDEY[Phosphorylation]TSSVGSK/2	0.999999999296	Phosphorylation	0.9949	0.9949	7	7	-	N/A	7	Y	True	N/A	1
YVLDDEY[Phosphorylation]TSSVGSK	YVLDDEYTSSVGSK	IPI00029132_3	2	mzspec:PXD007058:SF_200217_pPeptideLibrary_pool2_HCDOT_rep1:scan:4477:YVLDDEY[Phosphorylation]TSSVGSK/2	0.99999999995337	Phosphorylation	0.9966	0.9966	7	7	-	N/A	7	Y	True	N/A	1
YVLDDQY[Phosphorylation]TSSSGAK	YVLDDQYTSSSGAK	IPI00000878_3	2	mzspec:PXD007058:SF_200217_pPeptideLibrary_pool2_HCDOT_rep2:scan:6068:YVLDDQY[Phosphorylation]TSSSGAK/2	0.998455	Phosphorylation	0.9773	0.9773	7	7	-	N/A	7	Y	True	N/A	1
YVLDDQY[Phosphorylation]TSSSGAK	YVLDDQYTSSSGAK	IPI00000878_3	2	mzspec:PXD007058:SF_200217_pPeptideLibrary_pool2_HCDOT_rep2:scan:3088:YVLDDQY[Phosphorylation]TSSSGAK/2	0.99991311	Phosphorylation	0.9931	0.9931	7	7	-	N/A	7	Y	True	N/A	1
YVLDDQY[Phosphorylation]TSSSGAK	YVLDDQYTSSSGAK	IPI00000878_3	2	mzspec:PXD007058:SF_200217_pPeptideLibrary_pool2_HCDOT_rep1:scan:3073:YVLDDQY[Phosphorylation]TSSSGAK/2	0.999996132	Phosphorylation	0.9952	0.9952	7	7	-	N/A	7	Y	True	N/A	1
YVLDDQY[Phosphorylation]TSSSGAK	YVLDDQYTSSSGAK	IPI00000878_3	2	mzspec:PXD007058:SF_200217_pPeptideLibrary_pool2_HCDOT_rep2:scan:4580:YVLDDQY[Phosphorylation]TSSSGAK/2	0.9999997146	Phosphorylation	0.9947	0.9947	7	7	-	N/A	7	Y	True	N/A	1
YVLDDQY[Phosphorylation]TSSSGAK	YVLDDQYTSSSGAK	IPI00000878_3	2	mzspec:PXD007058:SF_200217_pPeptideLibrary_pool2_HCDOT_rep2:scan:5307:YVLDDQY[Phosphorylation]TSSSGAK/2	0.9999997829	Phosphorylation	0.9953	0.9953	7	7	-	N/A	7	Y	True	N/A	1
YVLDDQY[Phosphorylation]TSSSGAK	YVLDDQYTSSSGAK	IPI00000878_3	2	mzspec:PXD007058:SF_200217_pPeptideLibrary_pool2_HCDOT_rep1:scan:4523:YVLDDQY[Phosphorylation]TSSSGAK/2	0.999999997951	Phosphorylation	0.9965	0.9965	7	7	-	N/A	7	Y	True	N/A	1
YVLDDQY[Phosphorylation]TSSSGAK	YVLDDQYTSSSGAK	IPI00000878_3	2	mzspec:PXD007058:SF_200217_pPeptideLibrary_pool2_HCDOT_rep2:scan:3803:YVLDDQY[Phosphorylation]TSSSGAK/2	0.9999999991065	Phosphorylation	0.9963	0.9963	7	7	-	N/A	7	Y	True	N/A	1
YVLDDQY[Phosphorylation]TSSSGAK	YVLDDQYTSSSGAK	IPI00000878_3	2	mzspec:PXD007058:SF_200217_pPeptideLibrary_pool2_HCDOT_rep2:scan:4832:YVLDDQY[Phosphorylation]TSSSGAK/2	0.9999999994898	Phosphorylation	0.9966	0.9966	7	7	-	N/A	7	Y	True	N/A	1
YVLDDQY[Phosphorylation]TSSSGAK	YVLDDQYTSSSGAK	IPI00000878_3	2	mzspec:PXD007058:SF_200217_pPeptideLibrary_pool2_HCDOT_rep1:scan:4006:YVLDDQY[Phosphorylation]TSSSGAK/2	0.9999999995252	Phosphorylation	0.997	0.997	7	7	-	N/A	7	Y	True	N/A	1
YVLDDQY[Phosphorylation]TSSSGAK	YVLDDQYTSSSGAK	IPI00000878_3	2	mzspec:PXD007058:SF_200217_pPeptideLibrary_pool2_HCDOT_rep1:scan:5024:YVLDDQY[Phosphorylation]TSSSGAK/2	0.9999999998487	Phosphorylation	0.9968	0.9968	7	7	-	N/A	7	Y	True	N/A	1
YVLDDQY[Phosphorylation]TSSSGAK	YVLDDQYTSSSGAK	IPI00000878_3	2	mzspec:PXD007058:SF_200217_pPeptideLibrary_pool2_HCDOT_rep2:scan:4322:YVLDDQY[Phosphorylation]TSSSGAK/2	0.999999999879	Phosphorylation	1.0	1.0	7	7	-	N/A	7	Y	True	N/A	1
EALPMDTEVYESPY[Phosphorylation]ADPEEIRPK	EALPMDTEVYESPYADPEEIRPK	IPI00018597_4	3	mzspec:PXD007058:SF_200217_pPeptideLibrary_pool3_HCDOT_rep2:scan:4423:EALPMDTEVYESPY[Phosphorylation]ADPEEIRPK/2	0.97208	Phosphorylation	0.3315	0.3315	14	14	-	N/A	14	Y	True	N/A	0
EALPMDTEVYESPYA[Phosphorylation]DPEEIRPK	EALPMDTEVYESPYADPEEIRPK	IPI00018597_4	3	mzspec:PXD007058:SF_200217_pPeptideLibrary_pool3_HCDOT_rep2:scan:4423:EALPMDTEVYESPYA[Phosphorylation]DPEEIRPK/2	0.97208	Phosphorylation	0.3315	0.3315	15	15	-	pAla.	14	Y	False	N/A	0
EALPMDTEVYES[Phosphorylation]PYADPEEIRPK	EALPMDTEVYESPYADPEEIRPK	IPI00018597_4	3	mzspec:PXD007058:SF_200217_pPeptideLibrary_pool3_HCDOT_rep2:scan:4423:EALPMDTEVYES[Phosphorylation]PYADPEEIRPK/2	0.97208	Phosphorylation	0.3315	0.3315	12	12	-	N/A	14	Y	False	N/A	0
EALPMDTEVYESPY[Phosphorylation]ADPEEIRPK	EALPMDTEVYESPYADPEEIRPK	IPI00018597_4	3	mzspec:PXD007058:SF_200217_pPeptideLibrary_pool3_HCDOT_rep2:scan:4384:EALPMDTEVYESPY[Phosphorylation]ADPEEIRPK/3	0.993222	Phosphorylation	0.4999	0.4999	14	14	-	N/A	14	Y	True	N/A	0
EALPMDTEVYESPYA[Phosphorylation]DPEEIRPK	EALPMDTEVYESPYADPEEIRPK	IPI00018597_4	3	mzspec:PXD007058:SF_200217_pPeptideLibrary_pool3_HCDOT_rep2:scan:4384:EALPMDTEVYESPYA[Phosphorylation]DPEEIRPK/3	0.993222	Phosphorylation	0.4999	0.4999	15	15	-	pAla.	14	Y	False	N/A	0
EALPMDTEVYESPYA[Phosphorylation]DPEEIRPK	EALPMDTEVYESPYADPEEIRPK	IPI00018597_4	3	mzspec:PXD007058:SF_200217_pPeptideLibrary_pool3_HCDOT_rep1:scan:3904:EALPMDTEVYESPYA[Phosphorylation]DPEEIRPK/3	0.996262	Phosphorylation	0.4973	0.4973	15	15	-	pAla.	14	Y	False	N/A	1
EALPMDTEVYESPY[Phosphorylation]ADPEEIRPK	EALPMDTEVYESPYADPEEIRPK	IPI00018597_4	3	mzspec:PXD007058:SF_200217_pPeptideLibrary_pool3_HCDOT_rep1:scan:3904:EALPMDTEVYESPY[Phosphorylation]ADPEEIRPK/3	0.996262	Phosphorylation	0.4973	0.4973	14	14	-	N/A	14	Y	True	N/A	1
EALPMDTEVYESPYA[Phosphorylation]DPEEIRPK	EALPMDTEVYESPYADPEEIRPK	IPI00018597_4	3	mzspec:PXD007058:SF_200217_pPeptideLibrary_pool3_HCDOT_rep2:scan:4194:EALPMDTEVYESPYA[Phosphorylation]DPEEIRPK/3	0.9997677	Phosphorylation	0.5	0.5	15	15	-	pAla.	14	Y	False	N/A	0
EALPMDTEVYESPY[Phosphorylation]ADPEEIRPK	EALPMDTEVYESPYADPEEIRPK	IPI00018597_4	3	mzspec:PXD007058:SF_200217_pPeptideLibrary_pool3_HCDOT_rep1:scan:3878:EALPMDTEVYESPY[Phosphorylation]ADPEEIRPK/3	0.9998641	Phosphorylation	0.5	0.5	14	14	-	N/A	14	Y	True	N/A	0
EALPMDT[Phosphorylation]EVYESPY[Phosphorylation]ADPEEIRPK	EALPMDTEVYESPYADPEEIRPK	IPI00018597_4	3	mzspec:PXD007058:SF_200217_pPeptideLibrary_pool3_HCDOT_rep1:scan:3878:EALPMDT[Phosphorylation]EVYESPY[Phosphorylation]ADPEEIRPK/3	0.9998641	Phosphorylation	0.5	0.5	14	14	-	Incorrect phospho count - too many.	14	N	True	N/A	0
EALPMDT[Phosphorylation]EVYESPY[Phosphorylation]ADPEEIRPK	EALPMDTEVYESPYADPEEIRPK	IPI00018597_4	3	mzspec:PXD007058:SF_200217_pPeptideLibrary_pool3_HCDOT_rep1:scan:3878:EALPMDT[Phosphorylation]EVYESPY[Phosphorylation]ADPEEIRPK/3	0.9998641	Phosphorylation	0.9997	0.9997	7	7	-	Incorrect phospho count - too many.	14	N	False	N/A	0
EALPMDTEVYES[Phosphorylation]PY[Phosphorylation]ADPEEIRPK	EALPMDTEVYESPYADPEEIRPK	IPI00018597_4	3	mzspec:PXD007058:SF_200217_pPeptideLibrary_pool3_HCDOT_rep1:scan:4170:EALPMDTEVYES[Phosphorylation]PY[Phosphorylation]ADPEEIRPK/3	0.99996489	Phosphorylation	0.9818	0.9818	14	14	-	Incorrect phospho count - too many.	14	N	True	N/A	0
EALPMDTEVYES[Phosphorylation]PY[Phosphorylation]ADPEEIRPK	EALPMDTEVYESPYADPEEIRPK	IPI00018597_4	3	mzspec:PXD007058:SF_200217_pPeptideLibrary_pool3_HCDOT_rep1:scan:4170:EALPMDTEVYES[Phosphorylation]PY[Phosphorylation]ADPEEIRPK/3	0.99996489	Phosphorylation	0.3353	0.3353	12	12	-	Incorrect phospho count - too many.	14	N	False	N/A	0
EALPMDTEVY[Phosphorylation]ESPY[Phosphorylation]ADPEEIRPK	EALPMDTEVYESPYADPEEIRPK	IPI00018597_4	3	mzspec:PXD007058:SF_200217_pPeptideLibrary_pool3_HCDOT_rep1:scan:4170:EALPMDTEVY[Phosphorylation]ESPY[Phosphorylation]ADPEEIRPK/3	0.99996489	Phosphorylation	0.9818	0.9818	14	14	-	Incorrect phospho count - too many.	14	N	True	N/A	0
EALPMDTEVY[Phosphorylation]ESPY[Phosphorylation]ADPEEIRPK	EALPMDTEVYESPYADPEEIRPK	IPI00018597_4	3	mzspec:PXD007058:SF_200217_pPeptideLibrary_pool3_HCDOT_rep1:scan:4170:EALPMDTEVY[Phosphorylation]ESPY[Phosphorylation]ADPEEIRPK/3	0.99996489	Phosphorylation	0.3353	0.3353	10	10	-	Incorrect phospho count - too many.	14	N	False	N/A	0
EALPMDT[Phosphorylation]EVYESPY[Phosphorylation]ADPEEIRPK	EALPMDTEVYESPYADPEEIRPK	IPI00018597_4	3	mzspec:PXD007058:SF_200217_pPeptideLibrary_pool3_HCDOT_rep1:scan:4170:EALPMDT[Phosphorylation]EVYESPY[Phosphorylation]ADPEEIRPK/3	0.99996489	Phosphorylation	0.9818	0.9818	14	14	-	Incorrect phospho count - too many.	14	N	True	N/A	0
EALPMDT[Phosphorylation]EVYESPY[Phosphorylation]ADPEEIRPK	EALPMDTEVYESPYADPEEIRPK	IPI00018597_4	3	mzspec:PXD007058:SF_200217_pPeptideLibrary_pool3_HCDOT_rep1:scan:4170:EALPMDT[Phosphorylation]EVYESPY[Phosphorylation]ADPEEIRPK/3	0.99996489	Phosphorylation	0.3353	0.3353	7	7	-	Incorrect phospho count - too many.	14	N	False	N/A	0
EALPMDTEVYESPY[Phosphorylation]ADPEEIRPK	EALPMDTEVYESPYADPEEIRPK	IPI00018597_4	3	mzspec:PXD007058:SF_200217_pPeptideLibrary_pool3_HCDOT_rep1:scan:4400:EALPMDTEVYESPY[Phosphorylation]ADPEEIRPK/3	0.999996282	Phosphorylation	0.9937	0.9937	14	14	-	N/A	14	Y	True	N/A	1
EALPMDTEVYESPY[Phosphorylation]ADPEEIRPK	EALPMDTEVYESPYADPEEIRPK	IPI00018597_4	3	mzspec:PXD007058:SF_200217_pPeptideLibrary_pool3_HCDOT_rep2:scan:4195:EALPMDTEVYESPY[Phosphorylation]ADPEEIRPK/3	0.999998114	Phosphorylation	0.988	0.988	14	14	-	N/A	14	Y	True	N/A	0
EALPMDT[Phosphorylation]EVYESPY[Phosphorylation]ADPEEIRPK	EALPMDTEVYESPYADPEEIRPK	IPI00018597_4	3	mzspec:PXD007058:SF_200217_pPeptideLibrary_pool3_HCDOT_rep2:scan:4195:EALPMDT[Phosphorylation]EVYESPY[Phosphorylation]ADPEEIRPK/3	0.999998114	Phosphorylation	0.988	0.988	14	14	-	Incorrect phospho count - too many.	14	N	True	N/A	0
EALPMDT[Phosphorylation]EVYESPY[Phosphorylation]ADPEEIRPK	EALPMDTEVYESPYADPEEIRPK	IPI00018597_4	3	mzspec:PXD007058:SF_200217_pPeptideLibrary_pool3_HCDOT_rep2:scan:4195:EALPMDT[Phosphorylation]EVYESPY[Phosphorylation]ADPEEIRPK/3	0.999998114	Phosphorylation	0.9878	0.9878	7	7	-	Incorrect phospho count - too many.	14	N	False	N/A	0
EALPMDTEVYESPY[Phosphorylation]ADPEEIRPK	EALPMDTEVYESPYADPEEIRPK	IPI00018597_4	3	mzspec:PXD007058:SF_200217_pPeptideLibrary_pool3_HCDOT_rep2:scan:3638:EALPMDTEVYESPY[Phosphorylation]ADPEEIRPK/4	0.9999990448	Phosphorylation	0.9928	0.9928	14	14	-	N/A	14	Y	True	N/A	1
EALPMDTEVYESPY[Phosphorylation]ADPEEIRPK	EALPMDTEVYESPYADPEEIRPK	IPI00018597_4	3	mzspec:PXD007058:SF_200217_pPeptideLibrary_pool3_HCDOT_rep2:scan:4130:EALPMDTEVYESPY[Phosphorylation]ADPEEIRPK/3	0.9999997726	Phosphorylation	0.9999	0.9999	14	14	-	N/A	14	Y	True	N/A	1
EALPMDT[Phosphorylation]EVYESPY[Phosphorylation]ADPEEIRPK	EALPMDTEVYESPYADPEEIRPK	IPI00018597_4	3	mzspec:PXD007058:SF_200217_pPeptideLibrary_pool3_HCDOT_rep2:scan:3899:EALPMDT[Phosphorylation]EVYESPY[Phosphorylation]ADPEEIRPK/3	0.9999997733	Phosphorylation	1.0	1.0	14	14	-	Incorrect phospho count - too many.	14	N	True	N/A	1
EALPMDT[Phosphorylation]EVYESPY[Phosphorylation]ADPEEIRPK	EALPMDTEVYESPYADPEEIRPK	IPI00018597_4	3	mzspec:PXD007058:SF_200217_pPeptideLibrary_pool3_HCDOT_rep2:scan:3899:EALPMDT[Phosphorylation]EVYESPY[Phosphorylation]ADPEEIRPK/3	0.9999997733	Phosphorylation	0.9999	0.9999	7	7	-	Incorrect phospho count - too many.	14	N	False	N/A	1
EALPMDTEVYESPY[Phosphorylation]ADPEEIRPK	EALPMDTEVYESPYADPEEIRPK	IPI00018597_4	3	mzspec:PXD007058:SF_200217_pPeptideLibrary_pool3_HCDOT_rep2:scan:3879:EALPMDTEVYESPY[Phosphorylation]ADPEEIRPK/2	0.9999998185	Phosphorylation	0.4983	0.4983	14	14	-	N/A	14	Y	True	N/A	1
EALPMDTEVYESPY[Phosphorylation]ADPEEIRPK	EALPMDTEVYESPYADPEEIRPK	IPI00018597_4	3	mzspec:PXD007058:SF_200217_pPeptideLibrary_pool3_HCDOT_rep2:scan:3626:EALPMDTEVYESPY[Phosphorylation]ADPEEIRPK/2	0.9999998534	Phosphorylation	0.9855	0.9855	14	14	-	N/A	14	Y	True	N/A	1
EALPMDTEVYESPY[Phosphorylation]ADPEEIRPK	EALPMDTEVYESPYADPEEIRPK	IPI00018597_4	3	mzspec:PXD007058:SF_200217_pPeptideLibrary_pool3_HCDOT_rep1:scan:3643:EALPMDTEVYESPY[Phosphorylation]ADPEEIRPK/4	0.999999897	Phosphorylation	0.9917	0.9917	14	14	-	N/A	14	Y	True	N/A	1
EALPMDTEVYESPY[Phosphorylation]ADPEEIRPK	EALPMDTEVYESPYADPEEIRPK	IPI00018597_4	3	mzspec:PXD007058:SF_200217_pPeptideLibrary_pool3_HCDOT_rep2:scan:3663:EALPMDTEVYESPY[Phosphorylation]ADPEEIRPK/3	0.99999997328	Phosphorylation	0.9932	0.9932	14	14	-	N/A	14	Y	True	N/A	1
EALPMDTEVYESPY[Phosphorylation]ADPEEIRPK	EALPMDTEVYESPYADPEEIRPK	IPI00018597_4	3	mzspec:PXD007058:SF_200217_pPeptideLibrary_pool3_HCDOT_rep2:scan:3868:EALPMDTEVYESPY[Phosphorylation]ADPEEIRPK/3	0.999999991945	Phosphorylation	1.0	1.0	14	14	-	N/A	14	Y	True	N/A	1
EALPMDTEVYESPY[Phosphorylation]ADPEEIRPK	EALPMDTEVYESPYADPEEIRPK	IPI00018597_4	3	mzspec:PXD007058:SF_200217_pPeptideLibrary_pool3_HCDOT_rep1:scan:3664:EALPMDTEVYESPY[Phosphorylation]ADPEEIRPK/3	0.999999996924	Phosphorylation	0.993	0.993	14	14	-	N/A	14	Y	True	N/A	1
EALPMDTEVYESPY[Phosphorylation]ADPEEIRPK	EALPMDTEVYESPYADPEEIRPK	IPI00018597_4	3	mzspec:PXD007058:SF_200217_pPeptideLibrary_pool3_HCDOT_rep1:scan:4429:EALPMDTEVYESPY[Phosphorylation]ADPEEIRPK/3	0.9999999994044	Phosphorylation	0.9933	0.9933	14	14	-	N/A	14	Y	True	N/A	1
EALPMDTEVYESPY[Phosphorylation]ADPEEIRPK	EALPMDTEVYESPYADPEEIRPK	IPI00018597_4	3	mzspec:PXD007058:SF_200217_pPeptideLibrary_pool3_HCDOT_rep2:scan:4422:EALPMDTEVYESPY[Phosphorylation]ADPEEIRPK/3	0.9999999997367	Phosphorylation	0.9929	0.9929	14	14	-	N/A	14	Y	True	N/A	1
FSDQAGPAIPTSNSYS[Phosphorylation]K	FSDQAGPAIPTSNSYSK	IPI00041176_1	3	mzspec:PXD007058:SF_200217_pPeptideLibrary_pool3_HCDOT_rep2:scan:5135:FSDQAGPAIPTSNSYS[Phosphorylation]K/2	0.8935	Phosphorylation	0.9844	0.9844	16	16	-	N/A	16	Y	True	N/A	1
FSDQAGPAIPTS[Phosphorylation]NSYSK	FSDQAGPAIPTSNSYSK	IPI00041176_1	3	mzspec:PXD007058:SF_200217_pPeptideLibrary_pool3_HCDOT_rep1:scan:4873:FSDQAGPAIPTS[Phosphorylation]NSYSK/2	0.92786	Phosphorylation	0.3326	0.3326	12	12	-	N/A	16	Y	False	N/A	0
FSDQAGPAIPTSNS[Phosphorylation]YSK	FSDQAGPAIPTSNSYSK	IPI00041176_1	3	mzspec:PXD007058:SF_200217_pPeptideLibrary_pool3_HCDOT_rep1:scan:4873:FSDQAGPAIPTSNS[Phosphorylation]YSK/2	0.92786	Phosphorylation	0.3326	0.3326	14	14	-	N/A	16	Y	False	N/A	0
FSDQAGPAIPTSNSYS[Phosphorylation]K	FSDQAGPAIPTSNSYSK	IPI00041176_1	3	mzspec:PXD007058:SF_200217_pPeptideLibrary_pool3_HCDOT_rep1:scan:4873:FSDQAGPAIPTSNSYS[Phosphorylation]K/2	0.92786	Phosphorylation	0.3326	0.3326	16	16	-	N/A	16	Y	True	N/A	0
FSDQAGPAIPTSNSYS[Phosphorylation]K	FSDQAGPAIPTSNSYSK	IPI00041176_1	3	mzspec:PXD007058:SF_200217_pPeptideLibrary_pool3_HCDOT_rep1:scan:4920:FSDQAGPAIPTSNSYS[Phosphorylation]K/2	0.9994981	Phosphorylation	0.9922	0.9922	16	16	-	N/A	16	Y	True	N/A	1
FSDQAGPAIPTSNSYS[Phosphorylation]K	FSDQAGPAIPTSNSYSK	IPI00041176_1	3	mzspec:PXD007058:SF_200217_pPeptideLibrary_pool3_HCDOT_rep2:scan:4767:FSDQAGPAIPTSNSYS[Phosphorylation]K/2	0.9998434000000002	Phosphorylation	0.9916	0.9916	16	16	-	N/A	16	Y	True	N/A	1
FSDQAGPAIPTSNSYS[Phosphorylation]K	FSDQAGPAIPTSNSYSK	IPI00041176_1	3	mzspec:PXD007058:SF_200217_pPeptideLibrary_pool3_HCDOT_rep1:scan:4811:FSDQAGPAIPTSNSYS[Phosphorylation]K/2	0.99995323	Phosphorylation	0.9971	0.9971	16	16	-	N/A	16	Y	True	N/A	1
FSDQAGPAIPTSNSYS[Phosphorylation]K	FSDQAGPAIPTSNSYSK	IPI00041176_1	3	mzspec:PXD007058:SF_200217_pPeptideLibrary_pool3_HCDOT_rep2:scan:3502:FSDQAGPAIPTSNSYS[Phosphorylation]K/2	0.99999997966	Phosphorylation	1.0	1.0	16	16	-	N/A	16	Y	True	N/A	1
GTVT[Phosphorylation]PPPR	GTVTPPPR	IPI00216969_6	3	mzspec:PXD007058:SF_200217_pPeptideLibrary_pool3_HCDOT_rep1:scan:4112:GTVT[Phosphorylation]PPPR/2	0.99997458	Phosphorylation	1.0	1.0	4	4	-	N/A	4	Y	True	N/A	1
HS[Phosphorylation]WY[Phosphorylation]HGPVSR	HSWYHGPVSR	IPI00216969_7	3	mzspec:PXD007058:SF_200217_pPeptideLibrary_pool3_HCDOT_rep2:scan:2788:HS[Phosphorylation]WY[Phosphorylation]HGPVSR/2	0.994803	Phosphorylation	0.9888	0.9888	4	4	-	Incorrect phospho count - too many.	4	N	True	N/A	1
HS[Phosphorylation]WY[Phosphorylation]HGPVSR	HSWYHGPVSR	IPI00216969_7	3	mzspec:PXD007058:SF_200217_pPeptideLibrary_pool3_HCDOT_rep2:scan:2788:HS[Phosphorylation]WY[Phosphorylation]HGPVSR/2	0.994803	Phosphorylation	0.9999	0.9999	2	2	-	Incorrect phospho count - too many.	4	N	False	N/A	1
HS[Phosphorylation]WY[Phosphorylation]HGPVSR	HSWYHGPVSR	IPI00216969_7	3	mzspec:PXD007058:SF_200217_pPeptideLibrary_pool3_HCDOT_rep1:scan:2789:HS[Phosphorylation]WY[Phosphorylation]HGPVSR/2	0.996416	Phosphorylation	0.9907	0.9907	4	4	-	Incorrect phospho count - too many.	4	N	True	N/A	1
HS[Phosphorylation]WY[Phosphorylation]HGPVSR	HSWYHGPVSR	IPI00216969_7	3	mzspec:PXD007058:SF_200217_pPeptideLibrary_pool3_HCDOT_rep1:scan:2789:HS[Phosphorylation]WY[Phosphorylation]HGPVSR/2	0.996416	Phosphorylation	1.0	1.0	2	2	-	Incorrect phospho count - too many.	4	N	False	N/A	1
HSWY[Phosphorylation]HGPVSR	HSWYHGPVSR	IPI00216969_7	3	mzspec:PXD007058:SF_200217_pPeptideLibrary_pool3_HCDOT_rep2:scan:5648:HSWY[Phosphorylation]HGPVSR/3	0.99991102	Phosphorylation	0.9957	0.9957	4	4	-	N/A	4	Y	True	N/A	1
HSWY[Phosphorylation]HGPVSR	HSWYHGPVSR	IPI00216969_7	3	mzspec:PXD007058:SF_200217_pPeptideLibrary_pool3_HCDOT_rep2:scan:2795:HSWY[Phosphorylation]HGPVSR/2	0.999995309	Phosphorylation	0.9947	0.9947	4	4	-	N/A	4	Y	True	N/A	1
HSWY[Phosphorylation]HGPVSR	HSWYHGPVSR	IPI00216969_7	3	mzspec:PXD007058:SF_200217_pPeptideLibrary_pool3_HCDOT_rep2:scan:4655:HSWY[Phosphorylation]HGPVSR/3	0.99999998863	Phosphorylation	1.0	1.0	4	4	-	N/A	4	Y	True	N/A	1
IQPAGNTS[Phosphorylation]PR	IQPAGNTSPR	IPI00027729	3	mzspec:PXD007058:SF_200217_pPeptideLibrary_pool3_HCDOT_rep2:scan:4014:IQPAGNTS[Phosphorylation]PR/2	0.96305	Phosphorylation	0.9956	0.9956	8	8	-	N/A	8	Y	True	N/A	1
IQPAGNTS[Phosphorylation]PR	IQPAGNTSPR	IPI00027729	3	mzspec:PXD007058:SF_200217_pPeptideLibrary_pool3_HCDOT_rep2:scan:2393:IQPAGNTS[Phosphorylation]PR/2	0.995483	Phosphorylation	0.9954	0.9954	8	8	-	N/A	8	Y	True	N/A	1
IQPAGNTS[Phosphorylation]PR	IQPAGNTSPR	IPI00027729	3	mzspec:PXD007058:SF_200217_pPeptideLibrary_pool3_HCDOT_rep1:scan:2390:IQPAGNTS[Phosphorylation]PR/2	0.998801	Phosphorylation	0.9955	0.9955	8	8	-	N/A	8	Y	True	N/A	0
IQPAGNTS[Phosphorylation]PR	IQPAGNTSPR	IPI00027729	3	mzspec:PXD007058:SF_200217_pPeptideLibrary_pool3_HCDOT_rep1:scan:2469:IQPAGNTS[Phosphorylation]PR/2	0.9997289	Phosphorylation	0.9959	0.9959	8	8	-	N/A	8	Y	True	N/A	1
IQPAGNTS[Phosphorylation]PR	IQPAGNTSPR	IPI00027729	3	mzspec:PXD007058:SF_200217_pPeptideLibrary_pool3_HCDOT_rep2:scan:2487:IQPAGNTS[Phosphorylation]PR/2	0.99998352	Phosphorylation	0.9957	0.9957	8	8	-	N/A	8	Y	True	N/A	1
LIEDNEY[Phosphorylation]TAR	LIEDNEYTAR	IPI00219012_2	3	mzspec:PXD007058:SF_200217_pPeptideLibrary_pool3_HCDOT_rep1:scan:2219:LIEDNEY[Phosphorylation]TAR/3	0.8408	Phosphorylation	0.992	0.992	7	7	-	N/A	7	Y	True	N/A	1
LIEDNEY[Phosphorylation]TAR	LIEDNEYTAR	IPI00219012_2	3	mzspec:PXD007058:SF_200217_pPeptideLibrary_pool3_HCDOT_rep1:scan:2217:LIEDNEY[Phosphorylation]TAR/2	0.990656	Phosphorylation	1.0	1.0	7	7	-	N/A	7	Y	True	N/A	1
LIEDNEY[Phosphorylation]TAR	LIEDNEYTAR	IPI00219012_2	3	mzspec:PXD007058:SF_200217_pPeptideLibrary_pool3_HCDOT_rep2:scan:4755:LIEDNEY[Phosphorylation]TAR/2	0.993437	Phosphorylation	0.9887	0.9887	7	7	-	N/A	7	Y	True	N/A	1
LIEDNEY[Phosphorylation]TAR	LIEDNEYTAR	IPI00219012_2	3	mzspec:PXD007058:SF_200217_pPeptideLibrary_pool3_HCDOT_rep1:scan:4009:LIEDNEY[Phosphorylation]TAR/2	0.995956	Phosphorylation	0.9947	0.9947	7	7	-	N/A	7	Y	True	N/A	1
LIEDNEY[Phosphorylation]TAR	LIEDNEYTAR	IPI00219012_2	3	mzspec:PXD007058:SF_200217_pPeptideLibrary_pool3_HCDOT_rep2:scan:5869:LIEDNEY[Phosphorylation]TAR/2	0.998319	Phosphorylation	0.3333	0.3333	7	7	-	N/A	7	Y	True	N/A	0
LIEDNEYT[Phosphorylation]AR	LIEDNEYTAR	IPI00219012_2	3	mzspec:PXD007058:SF_200217_pPeptideLibrary_pool3_HCDOT_rep2:scan:5869:LIEDNEYT[Phosphorylation]AR/2	0.998319	Phosphorylation	0.3333	0.3333	8	8	-	N/A	7	Y	False	N/A	0
LIEDNEYTA[Phosphorylation]R	LIEDNEYTAR	IPI00219012_2	3	mzspec:PXD007058:SF_200217_pPeptideLibrary_pool3_HCDOT_rep2:scan:5869:LIEDNEYTA[Phosphorylation]R/2	0.998319	Phosphorylation	0.3333	0.3333	9	9	-	pAla.	7	Y	False	N/A	0
LIEDNEY[Phosphorylation]TAR	LIEDNEYTAR	IPI00219012_2	3	mzspec:PXD007058:SF_200217_pPeptideLibrary_pool3_HCDOT_rep2:scan:2212:LIEDNEY[Phosphorylation]TAR/2	0.9990972	Phosphorylation	0.9999	0.9999	7	7	-	N/A	7	Y	True	N/A	1
LIEDNEY[Phosphorylation]TAR	LIEDNEYTAR	IPI00219012_2	3	mzspec:PXD007058:SF_200217_pPeptideLibrary_pool3_HCDOT_rep1:scan:5179:LIEDNEY[Phosphorylation]TAR/2	0.999993988	Phosphorylation	0.9952	0.9952	7	7	-	N/A	7	Y	True	N/A	1
LIEDNEY[Phosphorylation]TAR	LIEDNEYTAR	IPI00219012_2	3	mzspec:PXD007058:SF_200217_pPeptideLibrary_pool3_HCDOT_rep1:scan:4672:LIEDNEY[Phosphorylation]TAR/2	0.999997853	Phosphorylation	0.9925	0.9925	7	7	-	N/A	7	Y	True	N/A	1
LIEDNEY[Phosphorylation]TAR	LIEDNEYTAR	IPI00219012_2	3	mzspec:PXD007058:SF_200217_pPeptideLibrary_pool3_HCDOT_rep1:scan:4790:LIEDNEY[Phosphorylation]TAR/2	0.999998414	Phosphorylation	0.9969	0.9969	7	7	-	N/A	7	Y	True	N/A	1
LIEDNEY[Phosphorylation]TAR	LIEDNEYTAR	IPI00219012_2	3	mzspec:PXD007058:SF_200217_pPeptideLibrary_pool3_HCDOT_rep2:scan:5156:LIEDNEY[Phosphorylation]TAR/2	0.99999991584	Phosphorylation	0.9968	0.9968	7	7	-	N/A	7	Y	True	N/A	1
LIEDNEY[Phosphorylation]TAR	LIEDNEYTAR	IPI00219012_2	3	mzspec:PXD007058:SF_200217_pPeptideLibrary_pool3_HCDOT_rep1:scan:4194:LIEDNEY[Phosphorylation]TAR/2	0.99999997754	Phosphorylation	0.5	0.5	7	7	-	N/A	7	Y	True	N/A	1
LMTGDTY[Phosphorylation]TAHAGAK	LMTGDTYTAHAGAK	IPI00329488_14	3	mzspec:PXD007058:SF_200217_pPeptideLibrary_pool3_HCDOT_rep2:scan:4286:LMTGDTY[Phosphorylation]TAHAGAK/3	0.97974	Phosphorylation	0.9739	0.9739	7	7	-	N/A	7	Y	True	N/A	1
LMTGDTY[Phosphorylation]TAHAGAK	LMTGDTYTAHAGAK	IPI00329488_14	3	mzspec:PXD007058:SF_200217_pPeptideLibrary_pool3_HCDOT_rep2:scan:2208:LMTGDTY[Phosphorylation]TAHAGAK/3	0.99992875	Phosphorylation	0.9851	0.9851	7	7	-	N/A	7	Y	True	N/A	1
LMTGDTYT[Phosphorylation]AHAGAK	LMTGDTYTAHAGAK	IPI00329488_14	3	mzspec:PXD007058:SF_200217_pPeptideLibrary_pool3_HCDOT_rep2:scan:2285:LMTGDTYT[Phosphorylation]AHAGAK/2	0.999994942	Phosphorylation	0.9948	0.9948	8	8	-	N/A	7	Y	False	N/A	1
LMTGDTYT[Phosphorylation]AHAGAK	LMTGDTYTAHAGAK	IPI00329488_14	3	mzspec:PXD007058:SF_200217_pPeptideLibrary_pool3_HCDOT_rep1:scan:2272:LMTGDTYT[Phosphorylation]AHAGAK/2	0.9999993048	Phosphorylation	1.0	1.0	8	8	-	N/A	7	Y	False	N/A	0
LMTGDTY[Phosphorylation]TAHAGAK	LMTGDTYTAHAGAK	IPI00329488_14	3	mzspec:PXD007058:SF_200217_pPeptideLibrary_pool3_HCDOT_rep2:scan:2282:LMTGDTY[Phosphorylation]TAHAGAK/3	0.9999996411	Phosphorylation	0.3333	0.3333	7	7	-	N/A	7	Y	True	N/A	1
LMTGDTY[Phosphorylation]TAHAGAK	LMTGDTYTAHAGAK	IPI00329488_14	3	mzspec:PXD007058:SF_200217_pPeptideLibrary_pool3_HCDOT_rep2:scan:3260:LMTGDTY[Phosphorylation]TAHAGAK/2	0.99999996364	Phosphorylation	0.9898	0.9898	7	7	-	N/A	7	Y	True	N/A	1
LMTGDTY[Phosphorylation]TAHAGAK	LMTGDTYTAHAGAK	IPI00329488_14	3	mzspec:PXD007058:SF_200217_pPeptideLibrary_pool3_HCDOT_rep1:scan:2151:LMTGDTY[Phosphorylation]TAHAGAK/3	0.999999995083	Phosphorylation	0.9915	0.9915	7	7	-	N/A	7	Y	True	N/A	1
LMTGDTYT[Phosphorylation]AHAGAK	LMTGDTYTAHAGAK	IPI00329488_14	3	mzspec:PXD007058:SF_200217_pPeptideLibrary_pool3_HCDOT_rep2:scan:2531:LMTGDTYT[Phosphorylation]AHAGAK/2	0.999999996879	Phosphorylation	0.4992	0.4992	8	8	-	N/A	7	Y	False	N/A	0
LMTGDTY[Phosphorylation]TAHAGAK	LMTGDTYTAHAGAK	IPI00329488_14	3	mzspec:PXD007058:SF_200217_pPeptideLibrary_pool3_HCDOT_rep2:scan:2724:LMTGDTY[Phosphorylation]TAHAGAK/3	0.999999998762	Phosphorylation	0.9917	0.9917	7	7	-	N/A	7	Y	True	N/A	1
LMTGDTY[Phosphorylation]TAHAGAK	LMTGDTYTAHAGAK	IPI00329488_14	3	mzspec:PXD007058:SF_200217_pPeptideLibrary_pool3_HCDOT_rep1:scan:2537:LMTGDTY[Phosphorylation]TAHAGAK/3	0.999999998987	Phosphorylation	0.9963	0.9963	7	7	-	N/A	7	Y	True	N/A	1
LMTGDTY[Phosphorylation]TAHAGAK	LMTGDTYTAHAGAK	IPI00329488_14	3	mzspec:PXD007058:SF_200217_pPeptideLibrary_pool3_HCDOT_rep1:scan:2538:LMTGDTY[Phosphorylation]TAHAGAK/2	0.999999999455	Phosphorylation	0.9937	0.9937	7	7	-	N/A	7	Y	True	N/A	1
LMTGDTY[Phosphorylation]TAHAGAK	LMTGDTYTAHAGAK	IPI00329488_14	3	mzspec:PXD007058:SF_200217_pPeptideLibrary_pool3_HCDOT_rep2:scan:2147:LMTGDTY[Phosphorylation]TAHAGAK/3	0.9999999998141	Phosphorylation	1.0	1.0	7	7	-	N/A	7	Y	True	N/A	1
LS[Phosphorylation]IIGPTSR	LSIIGPTSR	IPI00513803	3	mzspec:PXD007058:SF_200217_pPeptideLibrary_pool3_HCDOT_rep2:scan:3869:LS[Phosphorylation]IIGPTSR/2	0.9692	Phosphorylation	1.0	1.0	2	3	-	Partial peptide.	2	N	False	True	1
LS[Phosphorylation]S[Phosphorylation]TSLASGHSVR	LSSTSLASGHSVR	IPI00009334_1	3	mzspec:PXD007058:SF_200217_pPeptideLibrary_pool3_HCDOT_rep2:scan:3071:LS[Phosphorylation]S[Phosphorylation]TSLASGHSVR/2	0.999999466	Phosphorylation	1.0	1.0	2	3	-	Partial peptide. Incorrect phospho count - too many.	3	N	False	False	1
LS[Phosphorylation]STSLASGHSVR	LSSTSLASGHSVR	IPI00009334_1	3	mzspec:PXD007058:SF_200217_pPeptideLibrary_pool3_HCDOT_rep1:scan:3669:LS[Phosphorylation]STSLASGHSVR/2	0.9999997273	Phosphorylation	0.3333	0.3333	2	3	-	Partial peptide. Incorrect pool.	3	N	False	False	0
LSST[Phosphorylation]SLASGHSVR	LSSTSLASGHSVR	IPI00009334_1	3	mzspec:PXD007058:SF_200217_pPeptideLibrary_pool3_HCDOT_rep1:scan:3669:LSST[Phosphorylation]SLASGHSVR/2	0.9999997273	Phosphorylation	0.3333	0.3333	4	5	-	Partial peptide.	3	N	False	False	0
LSS[Phosphorylation]TSLASGHSVR	LSSTSLASGHSVR	IPI00009334_1	3	mzspec:PXD007058:SF_200217_pPeptideLibrary_pool3_HCDOT_rep1:scan:3669:LSS[Phosphorylation]TSLASGHSVR/2	0.9999997273	Phosphorylation	0.3333	0.3333	3	4	-	Partial peptide.	3	N	False	True	0
LSS[Phosphorylation]TSLASGHSVR	LSSTSLASGHSVR	IPI00009334_1	3	mzspec:PXD007058:SF_200217_pPeptideLibrary_pool3_HCDOT_rep1:scan:2717:LSS[Phosphorylation]TSLASGHSVR/2	0.999999998317	Phosphorylation	1.0	1.0	3	4	-	Partial peptide.	3	N	False	True	1
LSYY[Phosphorylation]EYDFER	LSYYEYDFER	IPI00029132_4	3	mzspec:PXD007058:SF_200217_pPeptideLibrary_pool3_HCDOT_rep2:scan:4173:LSYY[Phosphorylation]EYDFER/2	0.99998781	Phosphorylation	0.99	0.99	4	4	-	N/A	4	Y	True	N/A	1
LSYY[Phosphorylation]EYDFER	LSYYEYDFER	IPI00029132_4	3	mzspec:PXD007058:SF_200217_pPeptideLibrary_pool3_HCDOT_rep2:scan:3945:LSYY[Phosphorylation]EYDFER/2	0.999993693	Phosphorylation	0.9965	0.9965	4	4	-	N/A	4	Y	True	N/A	1
LS[Phosphorylation]YY[Phosphorylation]EYDFER	LSYYEYDFER	IPI00029132_4	3	mzspec:PXD007058:SF_200217_pPeptideLibrary_pool3_HCDOT_rep1:scan:4743:LS[Phosphorylation]YY[Phosphorylation]EYDFER/2	0.999995317	Phosphorylation	1.0	1.0	2	2	-	Incorrect phospho count - too many.	4	N	False	N/A	1
LSYY[Phosphorylation]EYDFER	LSYYEYDFER	IPI00029132_4	3	mzspec:PXD007058:SF_200217_pPeptideLibrary_pool3_HCDOT_rep2:scan:4434:LSYY[Phosphorylation]EYDFER/2	0.9999991225	Phosphorylation	0.9967	0.9967	4	4	-	N/A	4	Y	True	N/A	1
LSYY[Phosphorylation]EYDFER	LSYYEYDFER	IPI00029132_4	3	mzspec:PXD007058:SF_200217_pPeptideLibrary_pool3_HCDOT_rep1:scan:3953:LSYY[Phosphorylation]EYDFER/2	0.9999992867	Phosphorylation	0.9969	0.9969	4	4	-	N/A	4	Y	True	N/A	1
LSYY[Phosphorylation]EYDFER	LSYYEYDFER	IPI00029132_4	3	mzspec:PXD007058:SF_200217_pPeptideLibrary_pool3_HCDOT_rep1:scan:4903:LSYY[Phosphorylation]EYDFER/2	0.999999809	Phosphorylation	0.997	0.997	4	4	-	N/A	4	Y	True	N/A	1
LSYY[Phosphorylation]EYDFER	LSYYEYDFER	IPI00029132_4	3	mzspec:PXD007058:SF_200217_pPeptideLibrary_pool3_HCDOT_rep2:scan:5212:LSYY[Phosphorylation]EYDFER/2	0.99999992082	Phosphorylation	0.9971	0.9971	4	4	-	N/A	4	Y	True	N/A	1
MMS[Phosphorylation]LS[Phosphorylation]QSR	MMSLSQSR	IPI00021917_1	3	mzspec:PXD007058:SF_200217_pPeptideLibrary_pool3_HCDOT_rep2:scan:3518:MMS[Phosphorylation]LS[Phosphorylation]QSR/2	0.8502000000000001	Phosphorylation	0.9914	0.9914	5	5	-	Incorrect phospho count - too many.	5	N	True	N/A	1
MMS[Phosphorylation]LS[Phosphorylation]QSR	MMSLSQSR	IPI00021917_1	3	mzspec:PXD007058:SF_200217_pPeptideLibrary_pool3_HCDOT_rep2:scan:3518:MMS[Phosphorylation]LS[Phosphorylation]QSR/2	0.8502000000000001	Phosphorylation	0.9999	0.9999	3	3	-	Incorrect phospho count - too many.	5	N	False	N/A	1
MMS[Phosphorylation]LS[Phosphorylation]QSR	MMSLSQSR	IPI00021917_1	3	mzspec:PXD007058:SF_200217_pPeptideLibrary_pool3_HCDOT_rep1:scan:3525:MMS[Phosphorylation]LS[Phosphorylation]QSR/2	0.92976	Phosphorylation	0.9923	0.9923	5	5	-	Incorrect phospho count - too many.	5	N	True	N/A	1
MMS[Phosphorylation]LS[Phosphorylation]QSR	MMSLSQSR	IPI00021917_1	3	mzspec:PXD007058:SF_200217_pPeptideLibrary_pool3_HCDOT_rep1:scan:3525:MMS[Phosphorylation]LS[Phosphorylation]QSR/2	0.92976	Phosphorylation	1.0	1.0	3	3	-	Incorrect phospho count - too many.	5	N	False	N/A	1
MMSLS[Phosphorylation]QSR	MMSLSQSR	IPI00021917_1	3	mzspec:PXD007058:SF_200217_pPeptideLibrary_pool3_HCDOT_rep1:scan:3025:MMSLS[Phosphorylation]QSR/2	0.9964	Phosphorylation	0.9999	0.9999	5	5	-	N/A	5	Y	True	N/A	1
MMSLS[Phosphorylation]QSR	MMSLSQSR	IPI00021917_1	3	mzspec:PXD007058:SF_200217_pPeptideLibrary_pool3_HCDOT_rep1:scan:2967:MMSLS[Phosphorylation]QSR/2	0.996423	Phosphorylation	0.9942	0.9942	5	5	-	N/A	5	Y	True	N/A	1
MMSLS[Phosphorylation]QSR	MMSLSQSR	IPI00021917_1	3	mzspec:PXD007058:SF_200217_pPeptideLibrary_pool3_HCDOT_rep2:scan:3309:MMSLS[Phosphorylation]QSR/2	0.99993059	Phosphorylation	1.0	1.0	5	5	-	N/A	5	Y	True	N/A	1
MPS[Phosphorylation]HEAR	MPSHEAR	IPI00221141	3	mzspec:PXD007058:SF_200217_pPeptideLibrary_pool3_HCDOT_rep1:scan:2055:MPS[Phosphorylation]HEAR/2	0.993374	Phosphorylation	1.0	1.0	3	3	-	N/A	3	Y	True	N/A	1
NGSLKPGS[Phosphorylation]SHR	NGSLKPGSSHR	IPI00029132_5	3	mzspec:PXD007058:SF_200217_pPeptideLibrary_pool3_HCDOT_rep2:scan:1990:NGSLKPGS[Phosphorylation]SHR/2	0.9996616	Phosphorylation	1.0	1.0	8	8	-	N/A	8	Y	True	N/A	1
NGSLKPGS[Phosphorylation]SHR	NGSLKPGSSHR	IPI00029132_5	3	mzspec:PXD007058:SF_200217_pPeptideLibrary_pool3_HCDOT_rep2:scan:1989:NGSLKPGS[Phosphorylation]SHR/3	0.99990302	Phosphorylation	0.5	0.5	8	8	-	N/A	8	Y	True	N/A	0
NGSLKPGSS[Phosphorylation]HR	NGSLKPGSSHR	IPI00029132_5	3	mzspec:PXD007058:SF_200217_pPeptideLibrary_pool3_HCDOT_rep2:scan:1989:NGSLKPGSS[Phosphorylation]HR/3	0.99990302	Phosphorylation	0.5	0.5	9	9	-	N/A	8	Y	False	N/A	0
NSQPNRYT[Phosphorylation]NR	NSQPNRYTNR	IPI00552413	3	mzspec:PXD007058:SF_200217_pPeptideLibrary_pool3_HCDOT_rep2:scan:2065:NSQPNRYT[Phosphorylation]NR/2	0.98377	Phosphorylation	1.0	1.0	8	8	-	N/A	8	Y	True	N/A	1
RDS[Phosphorylation]PPPPAR	RDSPPPPAR	IPI00014068	3	mzspec:PXD007058:SF_200217_pPeptideLibrary_pool3_HCDOT_rep2:scan:2144:RDS[Phosphorylation]PPPPAR/3	0.95703	Phosphorylation	1.0	1.0	3	3	-	N/A	3	Y	True	N/A	0
RLS[Phosphorylation]IIGPTSR	RLSIIGPTSR	IPI00513803	3	mzspec:PXD007058:SF_200217_pPeptideLibrary_pool3_HCDOT_rep2:scan:3006:RLS[Phosphorylation]IIGPTSR/3	0.93162	Phosphorylation	0.3333	0.3333	3	3	-	N/A	3	Y	True	N/A	1
RLS[Phosphorylation]IIGPTSR	RLSIIGPTSR	IPI00513803	3	mzspec:PXD007058:SF_200217_pPeptideLibrary_pool3_HCDOT_rep1:scan:3500:RLS[Phosphorylation]IIGPTSR/3	0.999998681	Phosphorylation	1.0	1.0	3	3	-	N/A	3	Y	True	N/A	1
RLS[Phosphorylation]ST[Phosphorylation]SLASGHSVR	RLSSTSLASGHSVR	IPI00009334_1	3	mzspec:PXD007058:SF_200217_pPeptideLibrary_pool3_HCDOT_rep1:scan:2816:RLS[Phosphorylation]ST[Phosphorylation]SLASGHSVR/3	0.991822	Phosphorylation	0.5	0.5	3	3	-	Incorrect phospho count - too many.	4	N	False	N/A	0
RLSST[Phosphorylation]S[Phosphorylation]LASGHSVR	RLSSTSLASGHSVR	IPI00009334_1	3	mzspec:PXD007058:SF_200217_pPeptideLibrary_pool3_HCDOT_rep1:scan:2816:RLSST[Phosphorylation]S[Phosphorylation]LASGHSVR/3	0.991822	Phosphorylation	0.5	0.5	5	5	-	Incorrect phospho count - too many.	4	N	False	N/A	0
RLSS[Phosphorylation]TS[Phosphorylation]LASGHSVR	RLSSTSLASGHSVR	IPI00009334_1	3	mzspec:PXD007058:SF_200217_pPeptideLibrary_pool3_HCDOT_rep1:scan:2816:RLSS[Phosphorylation]TS[Phosphorylation]LASGHSVR/3	0.991822	Phosphorylation	0.5	0.5	4	4	-	Incorrect phospho count - too many.	4	N	True	N/A	0
RLSS[Phosphorylation]T[Phosphorylation]SLASGHSVR	RLSSTSLASGHSVR	IPI00009334_1	3	mzspec:PXD007058:SF_200217_pPeptideLibrary_pool3_HCDOT_rep1:scan:2816:RLSS[Phosphorylation]T[Phosphorylation]SLASGHSVR/3	0.991822	Phosphorylation	0.5	0.5	4	4	-	Incorrect phospho count - too many.	4	N	True	N/A	0
RLS[Phosphorylation]STS[Phosphorylation]LASGHSVR	RLSSTSLASGHSVR	IPI00009334_1	3	mzspec:PXD007058:SF_200217_pPeptideLibrary_pool3_HCDOT_rep1:scan:2816:RLS[Phosphorylation]STS[Phosphorylation]LASGHSVR/3	0.991822	Phosphorylation	0.5	0.5	3	3	-	Incorrect phospho count - too many.	4	N	False	N/A	0
RLS[Phosphorylation]STSLASGHSVR	RLSSTSLASGHSVR	IPI00009334_1	3	mzspec:PXD007058:SF_200217_pPeptideLibrary_pool3_HCDOT_rep1:scan:2583:RLS[Phosphorylation]STSLASGHSVR/3	0.99999996916	Phosphorylation	0.499	0.499	3	3	-	Incorrect pool.	4	Y	False	N/A	0
RLSS[Phosphorylation]TSLASGHSVR	RLSSTSLASGHSVR	IPI00009334_1	3	mzspec:PXD007058:SF_200217_pPeptideLibrary_pool3_HCDOT_rep1:scan:2583:RLSS[Phosphorylation]TSLASGHSVR/3	0.99999996916	Phosphorylation	0.499	0.499	4	4	-	N/A	4	Y	True	N/A	0
RLSS[Phosphorylation]TSLASGHSVR	RLSSTSLASGHSVR	IPI00009334_1	3	mzspec:PXD007058:SF_200217_pPeptideLibrary_pool3_HCDOT_rep2:scan:2581:RLSS[Phosphorylation]TSLASGHSVR/3	0.99999998857	Phosphorylation	0.9941	0.9941	4	4	-	N/A	4	Y	True	N/A	1
RLSS[Phosphorylation]TSLASGHSVR	RLSSTSLASGHSVR	IPI00009334_1	3	mzspec:PXD007058:SF_200217_pPeptideLibrary_pool3_HCDOT_rep1:scan:2584:RLSS[Phosphorylation]TSLASGHSVR/2	0.9999999995505	Phosphorylation	1.0	1.0	4	4	-	N/A	4	Y	True	N/A	1
S[Phosphorylation]GGQRHS[Phosphorylation]PLSQR	SGGQRHSPLSQR	IPI00006064_1	3	mzspec:PXD007058:SF_200217_pPeptideLibrary_pool3_HCDOT_rep1:scan:2224:S[Phosphorylation]GGQRHS[Phosphorylation]PLSQR/3	0.92761	Phosphorylation	0.5035000000000001	0.5035000000000001	1	1	-	Incorrect phospho count - too many.	7	N	False	N/A	1
SGGQRHS[Phosphorylation]PLSQR	SGGQRHSPLSQR	IPI00006064_1	3	mzspec:PXD007058:SF_200217_pPeptideLibrary_pool3_HCDOT_rep2:scan:2220:SGGQRHS[Phosphorylation]PLSQR/3	0.96475	Phosphorylation	0.9876	0.9876	7	7	-	N/A	7	Y	True	N/A	1
SGGQRHS[Phosphorylation]PLSQR	SGGQRHSPLSQR	IPI00006064_1	3	mzspec:PXD007058:SF_200217_pPeptideLibrary_pool3_HCDOT_rep2:scan:2119:SGGQRHS[Phosphorylation]PLSQR/3	0.97755	Phosphorylation	0.9919	0.9919	7	7	-	N/A	7	Y	True	N/A	1
S[Phosphorylation]GGQRHSPLSQR	SGGQRHSPLSQR	IPI00006064_1	3	mzspec:PXD007058:SF_200217_pPeptideLibrary_pool3_HCDOT_rep2:scan:2221:S[Phosphorylation]GGQRHSPLSQR/2	0.992967	Phosphorylation	1.0	1.0	1	1	-	Incorrect pool.	7	Y	False	N/A	1
SGGQRHS[Phosphorylation]PLSQR	SGGQRHSPLSQR	IPI00006064_1	3	mzspec:PXD007058:SF_200217_pPeptideLibrary_pool3_HCDOT_rep1:scan:2048:SGGQRHS[Phosphorylation]PLSQR/3	0.9999992304	Phosphorylation	1.0	1.0	7	7	-	N/A	7	Y	True	N/A	1
S[Phosphorylation]INEKDYHSR	SINEKDYHSR	IPI00028061	3	mzspec:PXD007058:SF_200217_pPeptideLibrary_pool3_HCDOT_rep2:scan:2157:S[Phosphorylation]INEKDYHSR/3	0.9999997949	Phosphorylation	1.0	1.0	1	1	-	N/A	1	Y	True	N/A	1
SISLRY[Phosphorylation]EGR	SISLRYEGR	IPI00216969_8	3	mzspec:PXD007058:SF_200217_pPeptideLibrary_pool3_HCDOT_rep2:scan:2707:SISLRY[Phosphorylation]EGR/3	0.97764	Phosphorylation	0.9935	0.9935	6	6	-	N/A	6	Y	True	N/A	1
SISLRY[Phosphorylation]EGR	SISLRYEGR	IPI00216969_8	3	mzspec:PXD007058:SF_200217_pPeptideLibrary_pool3_HCDOT_rep1:scan:2708:SISLRY[Phosphorylation]EGR/3	0.997746	Phosphorylation	0.9943	0.9943	6	6	-	N/A	6	Y	True	N/A	1
S[Phosphorylation]LES[Phosphorylation]VLSLGPR	SLESVLSLGPR	IPI00022633_1	3	mzspec:PXD007058:SF_200217_pPeptideLibrary_pool3_HCDOT_rep1:scan:5329:S[Phosphorylation]LES[Phosphorylation]VLSLGPR/2	0.9998448	Phosphorylation	1.0	1.0	1	1	-	Incorrect phospho count - too many.	1	N	True	N/A	1
S[Phosphorylation]LESVLSLGPR	SLESVLSLGPR	IPI00022633_1	3	mzspec:PXD007058:SF_200217_pPeptideLibrary_pool3_HCDOT_rep1:scan:4843:S[Phosphorylation]LESVLSLGPR/2	0.999999994839	Phosphorylation	1.0	1.0	1	1	-	N/A	1	Y	True	N/A	1
SNSTSS[Phosphorylation]MSS[Phosphorylation]GLPEQDR	SNSTSSMSSGLPEQDR	IPI00329488_15	3	mzspec:PXD007058:SF_200217_pPeptideLibrary_pool3_HCDOT_rep2:scan:4345:SNSTSS[Phosphorylation]MSS[Phosphorylation]GLPEQDR/2	0.9653	Phosphorylation	0.4999	0.4999	9	9	-	Incorrect phospho count - too many.	8	N	False	N/A	0
SNSTSS[Phosphorylation]MSS[Phosphorylation]GLPEQDR	SNSTSSMSSGLPEQDR	IPI00329488_15	3	mzspec:PXD007058:SF_200217_pPeptideLibrary_pool3_HCDOT_rep2:scan:4345:SNSTSS[Phosphorylation]MSS[Phosphorylation]GLPEQDR/2	0.9653	Phosphorylation	0.2	0.2	6	6	-	Incorrect phospho count - too many.	8	N	False	N/A	0
SNS[Phosphorylation]TSSMSS[Phosphorylation]GLPEQDR	SNSTSSMSSGLPEQDR	IPI00329488_15	3	mzspec:PXD007058:SF_200217_pPeptideLibrary_pool3_HCDOT_rep2:scan:4345:SNS[Phosphorylation]TSSMSS[Phosphorylation]GLPEQDR/2	0.9653	Phosphorylation	0.4999	0.4999	9	9	-	Incorrect phospho count - too many.	8	N	False	N/A	0
SNS[Phosphorylation]TSSMSS[Phosphorylation]GLPEQDR	SNSTSSMSSGLPEQDR	IPI00329488_15	3	mzspec:PXD007058:SF_200217_pPeptideLibrary_pool3_HCDOT_rep2:scan:4345:SNS[Phosphorylation]TSSMSS[Phosphorylation]GLPEQDR/2	0.9653	Phosphorylation	0.2	0.2	3	3	-	Incorrect phospho count - too many.	8	N	False	N/A	0
S[Phosphorylation]NSTSSMSS[Phosphorylation]GLPEQDR	SNSTSSMSSGLPEQDR	IPI00329488_15	3	mzspec:PXD007058:SF_200217_pPeptideLibrary_pool3_HCDOT_rep2:scan:4345:S[Phosphorylation]NSTSSMSS[Phosphorylation]GLPEQDR/2	0.9653	Phosphorylation	0.4999	0.4999	9	9	-	Incorrect phospho count - too many.	8	N	False	N/A	0
S[Phosphorylation]NSTSSMSS[Phosphorylation]GLPEQDR	SNSTSSMSSGLPEQDR	IPI00329488_15	3	mzspec:PXD007058:SF_200217_pPeptideLibrary_pool3_HCDOT_rep2:scan:4345:S[Phosphorylation]NSTSSMSS[Phosphorylation]GLPEQDR/2	0.9653	Phosphorylation	0.2	0.2	1	1	-	Incorrect phospho count - too many.	8	N	False	N/A	0
SNST[Phosphorylation]SSMSS[Phosphorylation]GLPEQDR	SNSTSSMSSGLPEQDR	IPI00329488_15	3	mzspec:PXD007058:SF_200217_pPeptideLibrary_pool3_HCDOT_rep2:scan:4345:SNST[Phosphorylation]SSMSS[Phosphorylation]GLPEQDR/2	0.9653	Phosphorylation	0.4999	0.4999	9	9	-	Incorrect phospho count - too many.	8	N	False	N/A	0
SNST[Phosphorylation]SSMSS[Phosphorylation]GLPEQDR	SNSTSSMSSGLPEQDR	IPI00329488_15	3	mzspec:PXD007058:SF_200217_pPeptideLibrary_pool3_HCDOT_rep2:scan:4345:SNST[Phosphorylation]SSMSS[Phosphorylation]GLPEQDR/2	0.9653	Phosphorylation	0.2	0.2	4	4	-	Incorrect phospho count - too many.	8	N	False	N/A	0
SNSTS[Phosphorylation]SMSS[Phosphorylation]GLPEQDR	SNSTSSMSSGLPEQDR	IPI00329488_15	3	mzspec:PXD007058:SF_200217_pPeptideLibrary_pool3_HCDOT_rep2:scan:4345:SNSTS[Phosphorylation]SMSS[Phosphorylation]GLPEQDR/2	0.9653	Phosphorylation	0.4999	0.4999	9	9	-	Incorrect phospho count - too many.	8	N	False	N/A	0
SNSTS[Phosphorylation]SMSS[Phosphorylation]GLPEQDR	SNSTSSMSSGLPEQDR	IPI00329488_15	3	mzspec:PXD007058:SF_200217_pPeptideLibrary_pool3_HCDOT_rep2:scan:4345:SNSTS[Phosphorylation]SMSS[Phosphorylation]GLPEQDR/2	0.9653	Phosphorylation	0.2	0.2	5	5	-	Incorrect phospho count - too many.	8	N	False	N/A	0
SNS[Phosphorylation]TSSMS[Phosphorylation]SGLPEQDR	SNSTSSMSSGLPEQDR	IPI00329488_15	3	mzspec:PXD007058:SF_200217_pPeptideLibrary_pool3_HCDOT_rep1:scan:4359:SNS[Phosphorylation]TSSMS[Phosphorylation]SGLPEQDR/2	0.998629	Phosphorylation	0.9764	0.9764	8	8	-	Incorrect phospho count - too many.	8	N	True	N/A	0
SNS[Phosphorylation]TSSMS[Phosphorylation]SGLPEQDR	SNSTSSMSSGLPEQDR	IPI00329488_15	3	mzspec:PXD007058:SF_200217_pPeptideLibrary_pool3_HCDOT_rep1:scan:4359:SNS[Phosphorylation]TSSMS[Phosphorylation]SGLPEQDR/2	0.998629	Phosphorylation	0.2031	0.2031	3	3	-	Incorrect phospho count - too many.	8	N	False	N/A	0
SNSTSS[Phosphorylation]MS[Phosphorylation]SGLPEQDR	SNSTSSMSSGLPEQDR	IPI00329488_15	3	mzspec:PXD007058:SF_200217_pPeptideLibrary_pool3_HCDOT_rep1:scan:4359:SNSTSS[Phosphorylation]MS[Phosphorylation]SGLPEQDR/2	0.998629	Phosphorylation	0.9764	0.9764	8	8	-	Incorrect phospho count - too many.	8	N	True	N/A	0
SNSTSS[Phosphorylation]MS[Phosphorylation]SGLPEQDR	SNSTSSMSSGLPEQDR	IPI00329488_15	3	mzspec:PXD007058:SF_200217_pPeptideLibrary_pool3_HCDOT_rep1:scan:4359:SNSTSS[Phosphorylation]MS[Phosphorylation]SGLPEQDR/2	0.998629	Phosphorylation	0.2031	0.2031	6	6	-	Incorrect phospho count - too many.	8	N	False	N/A	0
SNSTS[Phosphorylation]SMS[Phosphorylation]SGLPEQDR	SNSTSSMSSGLPEQDR	IPI00329488_15	3	mzspec:PXD007058:SF_200217_pPeptideLibrary_pool3_HCDOT_rep1:scan:4359:SNSTS[Phosphorylation]SMS[Phosphorylation]SGLPEQDR/2	0.998629	Phosphorylation	0.9764	0.9764	8	8	-	Incorrect phospho count - too many.	8	N	True	N/A	0
SNSTS[Phosphorylation]SMS[Phosphorylation]SGLPEQDR	SNSTSSMSSGLPEQDR	IPI00329488_15	3	mzspec:PXD007058:SF_200217_pPeptideLibrary_pool3_HCDOT_rep1:scan:4359:SNSTS[Phosphorylation]SMS[Phosphorylation]SGLPEQDR/2	0.998629	Phosphorylation	0.2031	0.2031	5	5	-	Incorrect phospho count - too many.	8	N	False	N/A	0
SNST[Phosphorylation]SSMS[Phosphorylation]SGLPEQDR	SNSTSSMSSGLPEQDR	IPI00329488_15	3	mzspec:PXD007058:SF_200217_pPeptideLibrary_pool3_HCDOT_rep1:scan:4359:SNST[Phosphorylation]SSMS[Phosphorylation]SGLPEQDR/2	0.998629	Phosphorylation	0.9764	0.9764	8	8	-	Incorrect phospho count - too many.	8	N	True	N/A	0
SNST[Phosphorylation]SSMS[Phosphorylation]SGLPEQDR	SNSTSSMSSGLPEQDR	IPI00329488_15	3	mzspec:PXD007058:SF_200217_pPeptideLibrary_pool3_HCDOT_rep1:scan:4359:SNST[Phosphorylation]SSMS[Phosphorylation]SGLPEQDR/2	0.998629	Phosphorylation	0.2031	0.2031	4	4	-	Incorrect phospho count - too many.	8	N	False	N/A	0
S[Phosphorylation]NSTSSMS[Phosphorylation]SGLPEQDR	SNSTSSMSSGLPEQDR	IPI00329488_15	3	mzspec:PXD007058:SF_200217_pPeptideLibrary_pool3_HCDOT_rep1:scan:4359:S[Phosphorylation]NSTSSMS[Phosphorylation]SGLPEQDR/2	0.998629	Phosphorylation	0.9764	0.9764	8	8	-	Incorrect phospho count - too many.	8	N	True	N/A	0
S[Phosphorylation]NSTSSMS[Phosphorylation]SGLPEQDR	SNSTSSMSSGLPEQDR	IPI00329488_15	3	mzspec:PXD007058:SF_200217_pPeptideLibrary_pool3_HCDOT_rep1:scan:4359:S[Phosphorylation]NSTSSMS[Phosphorylation]SGLPEQDR/2	0.998629	Phosphorylation	0.2031	0.2031	1	1	-	Incorrect phospho count - too many.	8	N	False	N/A	0
SNSTSSMS[Phosphorylation]SGLPEQDR	SNSTSSMSSGLPEQDR	IPI00329488_15	3	mzspec:PXD007058:SF_200217_pPeptideLibrary_pool3_HCDOT_rep1:scan:3062:SNSTSSMS[Phosphorylation]SGLPEQDR/3	0.998739	Phosphorylation	0.4999	0.4999	8	8	-	N/A	8	Y	True	N/A	1
SNSTSSMSS[Phosphorylation]GLPEQDR	SNSTSSMSSGLPEQDR	IPI00329488_15	3	mzspec:PXD007058:SF_200217_pPeptideLibrary_pool3_HCDOT_rep1:scan:3062:SNSTSSMSS[Phosphorylation]GLPEQDR/3	0.998739	Phosphorylation	0.4999	0.4999	9	9	-	N/A	8	Y	False	N/A	1
SNSTSSMS[Phosphorylation]SGLPEQDR	SNSTSSMSSGLPEQDR	IPI00329488_15	3	mzspec:PXD007058:SF_200217_pPeptideLibrary_pool3_HCDOT_rep1:scan:2670:SNSTSSMS[Phosphorylation]SGLPEQDR/3	0.9997436	Phosphorylation	0.1994	0.1994	8	8	-	N/A	8	Y	True	N/A	0
SNST[Phosphorylation]SSMSSGLPEQDR	SNSTSSMSSGLPEQDR	IPI00329488_15	3	mzspec:PXD007058:SF_200217_pPeptideLibrary_pool3_HCDOT_rep1:scan:2670:SNST[Phosphorylation]SSMSSGLPEQDR/3	0.9997436	Phosphorylation	0.1994	0.1994	4	4	-	Incorrect pool.	8	Y	False	N/A	0
SNSTSS[Phosphorylation]MSSGLPEQDR	SNSTSSMSSGLPEQDR	IPI00329488_15	3	mzspec:PXD007058:SF_200217_pPeptideLibrary_pool3_HCDOT_rep1:scan:2670:SNSTSS[Phosphorylation]MSSGLPEQDR/3	0.9997436	Phosphorylation	0.1994	0.1994	6	6	-	Incorrect pool.	8	Y	False	N/A	0
SNSTS[Phosphorylation]SMSSGLPEQDR	SNSTSSMSSGLPEQDR	IPI00329488_15	3	mzspec:PXD007058:SF_200217_pPeptideLibrary_pool3_HCDOT_rep1:scan:2670:SNSTS[Phosphorylation]SMSSGLPEQDR/3	0.9997436	Phosphorylation	0.1994	0.1994	5	5	-	Incorrect pool.	8	Y	False	N/A	0
SNSTSSMSS[Phosphorylation]GLPEQDR	SNSTSSMSSGLPEQDR	IPI00329488_15	3	mzspec:PXD007058:SF_200217_pPeptideLibrary_pool3_HCDOT_rep2:scan:2670:SNSTSSMSS[Phosphorylation]GLPEQDR/3	0.99992798	Phosphorylation	0.4987	0.4987	9	9	-	N/A	8	Y	False	N/A	0
SNSTSSMS[Phosphorylation]SGLPEQDR	SNSTSSMSSGLPEQDR	IPI00329488_15	3	mzspec:PXD007058:SF_200217_pPeptideLibrary_pool3_HCDOT_rep2:scan:2670:SNSTSSMS[Phosphorylation]SGLPEQDR/3	0.99992798	Phosphorylation	0.4987	0.4987	8	8	-	N/A	8	Y	True	N/A	0
SNSTSSMS[Phosphorylation]SGLPEQDR	SNSTSSMSSGLPEQDR	IPI00329488_15	3	mzspec:PXD007058:SF_200217_pPeptideLibrary_pool3_HCDOT_rep1:scan:3254:SNSTSSMS[Phosphorylation]SGLPEQDR/2	0.9999999991482	Phosphorylation	0.9953	0.9953	8	8	-	N/A	8	Y	True	N/A	0
SNSTSSMS[Phosphorylation]SGLPEQDR	SNSTSSMSSGLPEQDR	IPI00329488_15	3	mzspec:PXD007058:SF_200217_pPeptideLibrary_pool3_HCDOT_rep1:scan:3172:SNSTSSMS[Phosphorylation]SGLPEQDR/2	0.9999999991554	Phosphorylation	0.9942	0.9942	8	8	-	N/A	8	Y	True	N/A	1
SNSTSSMS[Phosphorylation]SGLPEQDR	SNSTSSMSSGLPEQDR	IPI00329488_15	3	mzspec:PXD007058:SF_200217_pPeptideLibrary_pool3_HCDOT_rep2:scan:2667:SNSTSSMS[Phosphorylation]SGLPEQDR/2	0.99999999998804	Phosphorylation	0.9974	0.9974	8	8	-	N/A	8	Y	True	N/A	1
SNSTSSMS[Phosphorylation]SGLPEQDR	SNSTSSMSSGLPEQDR	IPI00329488_15	3	mzspec:PXD007058:SF_200217_pPeptideLibrary_pool3_HCDOT_rep1:scan:2654:SNSTSSMS[Phosphorylation]SGLPEQDR/2	0.999999999990601	Phosphorylation	0.9971	0.9971	8	8	-	N/A	8	Y	True	N/A	1
SNSTSSMS[Phosphorylation]SGLPEQDR	SNSTSSMSSGLPEQDR	IPI00329488_15	3	mzspec:PXD007058:SF_200217_pPeptideLibrary_pool3_HCDOT_rep1:scan:3029:SNSTSSMS[Phosphorylation]SGLPEQDR/2	0.9999999999972108	Phosphorylation	0.9973	0.9973	8	8	-	N/A	8	Y	True	N/A	1
SNSTSSMS[Phosphorylation]SGLPEQDR	SNSTSSMSSGLPEQDR	IPI00329488_15	3	mzspec:PXD007058:SF_200217_pPeptideLibrary_pool3_HCDOT_rep2:scan:3030:SNSTSSMS[Phosphorylation]SGLPEQDR/2	0.9999999999993672	Phosphorylation	0.9972	0.9972	8	8	-	N/A	8	Y	True	N/A	1
S[Phosphorylation]PGPS[Phosphorylation]SPKEPLLFSR	SPGPSSPKEPLLFSR	IPI00022872_1	3	mzspec:PXD007058:SF_200217_pPeptideLibrary_pool3_HCDOT_rep1:scan:4171:S[Phosphorylation]PGPS[Phosphorylation]SPKEPLLFSR/2	0.9994322	Phosphorylation	0.9945	0.9945	5	5	-	Incorrect phospho count - too many.	5	N	True	N/A	1
S[Phosphorylation]PGPS[Phosphorylation]SPKEPLLFSR	SPGPSSPKEPLLFSR	IPI00022872_1	3	mzspec:PXD007058:SF_200217_pPeptideLibrary_pool3_HCDOT_rep2:scan:4226:S[Phosphorylation]PGPS[Phosphorylation]SPKEPLLFSR/3	0.9998595	Phosphorylation	0.9946	0.9946	1	1	-	Incorrect phospho count - too many.	5	N	False	N/A	1
SPGPS[Phosphorylation]SPKEPLLFSR	SPGPSSPKEPLLFSR	IPI00022872_1	3	mzspec:PXD007058:SF_200217_pPeptideLibrary_pool3_HCDOT_rep2:scan:4196:SPGPS[Phosphorylation]SPKEPLLFSR/3	0.99991411	Phosphorylation	0.996	0.996	5	5	-	N/A	5	Y	True	N/A	1
S[Phosphorylation]PGPS[Phosphorylation]SPKEPLLFSR	SPGPSSPKEPLLFSR	IPI00022872_1	3	mzspec:PXD007058:SF_200217_pPeptideLibrary_pool3_HCDOT_rep2:scan:4161:S[Phosphorylation]PGPS[Phosphorylation]SPKEPLLFSR/2	0.999995335	Phosphorylation	0.9956	0.9956	5	5	-	Incorrect phospho count - too many.	5	N	True	N/A	1
S[Phosphorylation]PGPS[Phosphorylation]SPKEPLLFSR	SPGPSSPKEPLLFSR	IPI00022872_1	3	mzspec:PXD007058:SF_200217_pPeptideLibrary_pool3_HCDOT_rep2:scan:4161:S[Phosphorylation]PGPS[Phosphorylation]SPKEPLLFSR/2	0.999995335	Phosphorylation	1.0	1.0	1	1	-	Incorrect phospho count - too many.	5	N	False	N/A	1
SPGPS[Phosphorylation]SPKEPLLFSR	SPGPSSPKEPLLFSR	IPI00022872_1	3	mzspec:PXD007058:SF_200217_pPeptideLibrary_pool3_HCDOT_rep1:scan:4223:SPGPS[Phosphorylation]SPKEPLLFSR/3	0.999995956	Phosphorylation	0.9931	0.9931	5	5	-	N/A	5	Y	True	N/A	1
SPGPS[Phosphorylation]SPKEPLLFSR	SPGPSSPKEPLLFSR	IPI00022872_1	3	mzspec:PXD007058:SF_200217_pPeptideLibrary_pool3_HCDOT_rep1:scan:3710:SPGPS[Phosphorylation]SPKEPLLFSR/2	0.9999999013299998	Phosphorylation	1.0	1.0	5	5	-	N/A	5	Y	True	N/A	1
S[Phosphorylation]QERPTFYR	SQERPTFYR	IPI00002857_1	3	mzspec:PXD007058:SF_200217_pPeptideLibrary_pool3_HCDOT_rep2:scan:4198:S[Phosphorylation]QERPTFYR/3	0.99996765	Phosphorylation	1.0	1.0	1	1	-	N/A	1	Y	True	N/A	1
S[Phosphorylation]QS[Phosphorylation]DIFSR	SQSDIFSR	IPI00102677_1	3	mzspec:PXD007058:SF_200217_pPeptideLibrary_pool3_HCDOT_rep2:scan:4436:S[Phosphorylation]QS[Phosphorylation]DIFSR/2	0.982	Phosphorylation	1.0	1.0	1	1	-	Incorrect phospho count - too many.	1	N	True	N/A	1
S[Phosphorylation]QSDIFSR	SQSDIFSR	IPI00102677_1	3	mzspec:PXD007058:SF_200217_pPeptideLibrary_pool3_HCDOT_rep2:scan:4964:S[Phosphorylation]QSDIFSR/2	0.999992991	Phosphorylation	0.9949	0.9949	1	1	-	N/A	1	Y	True	N/A	1
S[Phosphorylation]QSDIFSR	SQSDIFSR	IPI00102677_1	3	mzspec:PXD007058:SF_200217_pPeptideLibrary_pool3_HCDOT_rep1:scan:5037:S[Phosphorylation]QSDIFSR/2	0.999994829	Phosphorylation	1.0	1.0	1	1	-	N/A	1	Y	True	N/A	1
ST[Phosphorylation]FHAGQLR	STFHAGQLR	IPI00555838_5	3	mzspec:PXD007058:SF_200217_pPeptideLibrary_pool3_HCDOT_rep1:scan:2737:ST[Phosphorylation]FHAGQLR/2	0.990316	Phosphorylation	0.9961	0.9961	2	2	-	N/A	2	Y	True	N/A	1
ST[Phosphorylation]FHAGQLR	STFHAGQLR	IPI00555838_5	3	mzspec:PXD007058:SF_200217_pPeptideLibrary_pool3_HCDOT_rep2:scan:2875:ST[Phosphorylation]FHAGQLR/2	0.997135	Phosphorylation	0.995	0.995	2	2	-	N/A	2	Y	True	N/A	1
ST[Phosphorylation]FHAGQLR	STFHAGQLR	IPI00555838_5	3	mzspec:PXD007058:SF_200217_pPeptideLibrary_pool3_HCDOT_rep2:scan:2876:ST[Phosphorylation]FHAGQLR/3	0.998606	Phosphorylation	0.9943	0.9943	2	2	-	N/A	2	Y	True	N/A	1
S[Phosphorylation]TFHAGQLR	STFHAGQLR	IPI00555838_5	3	mzspec:PXD007058:SF_200217_pPeptideLibrary_pool3_HCDOT_rep1:scan:3281:S[Phosphorylation]TFHAGQLR/2	0.999842	Phosphorylation	0.5	0.5	1	1	-	Incorrect pool.	2	Y	False	N/A	0
ST[Phosphorylation]FHAGQLR	STFHAGQLR	IPI00555838_5	3	mzspec:PXD007058:SF_200217_pPeptideLibrary_pool3_HCDOT_rep1:scan:3281:ST[Phosphorylation]FHAGQLR/2	0.999842	Phosphorylation	0.5	0.5	2	2	-	N/A	2	Y	True	N/A	0
ST[Phosphorylation]FHAGQLR	STFHAGQLR	IPI00555838_5	3	mzspec:PXD007058:SF_200217_pPeptideLibrary_pool3_HCDOT_rep2:scan:2739:ST[Phosphorylation]FHAGQLR/3	0.9998577	Phosphorylation	0.996	0.996	2	2	-	N/A	2	Y	True	N/A	1
ST[Phosphorylation]FHAGQLR	STFHAGQLR	IPI00555838_5	3	mzspec:PXD007058:SF_200217_pPeptideLibrary_pool3_HCDOT_rep1:scan:2740:ST[Phosphorylation]FHAGQLR/3	0.99994537	Phosphorylation	0.9959	0.9959	2	2	-	N/A	2	Y	True	N/A	0
S[Phosphorylation]T[Phosphorylation]VASMMHR	STVASMMHR	IPI00169392_1	3	mzspec:PXD007058:SF_200217_pPeptideLibrary_pool3_HCDOT_rep1:scan:2742:S[Phosphorylation]T[Phosphorylation]VASMMHR/2	0.993087	Phosphorylation	0.9921	0.9921	1	1	-	Incorrect phospho count - too many.	1	N	True	N/A	1
S[Phosphorylation]T[Phosphorylation]VASMMHR	STVASMMHR	IPI00169392_1	3	mzspec:PXD007058:SF_200217_pPeptideLibrary_pool3_HCDOT_rep2:scan:2741:S[Phosphorylation]T[Phosphorylation]VASMMHR/2	0.994096	Phosphorylation	1.0	1.0	1	1	-	Incorrect phospho count - too many.	1	N	True	N/A	1
ST[Phosphorylation]VASMMHR	STVASMMHR	IPI00169392_1	3	mzspec:PXD007058:SF_200217_pPeptideLibrary_pool3_HCDOT_rep2:scan:2014:ST[Phosphorylation]VASMMHR/3	0.9997406	Phosphorylation	0.9949	0.9949	2	2	-	N/A	1	Y	False	N/A	1
S[Phosphorylation]TVASMMHR	STVASMMHR	IPI00169392_1	3	mzspec:PXD007058:SF_200217_pPeptideLibrary_pool3_HCDOT_rep1:scan:2376:S[Phosphorylation]TVASMMHR/2	0.9999794	Phosphorylation	0.9977	0.9977	1	1	-	N/A	1	Y	True	N/A	1
S[Phosphorylation]TVASMMHR	STVASMMHR	IPI00169392_1	3	mzspec:PXD007058:SF_200217_pPeptideLibrary_pool3_HCDOT_rep2:scan:2004:S[Phosphorylation]TVASMMHR/2	0.99998225	Phosphorylation	0.9972	0.9972	1	1	-	N/A	1	Y	True	N/A	1
S[Phosphorylation]TVASMMHR	STVASMMHR	IPI00169392_1	3	mzspec:PXD007058:SF_200217_pPeptideLibrary_pool3_HCDOT_rep2:scan:2370:S[Phosphorylation]TVASMMHR/2	0.999997307	Phosphorylation	0.9976	0.9976	1	1	-	N/A	1	Y	True	N/A	1
S[Phosphorylation]TVASMMHR	STVASMMHR	IPI00169392_1	3	mzspec:PXD007058:SF_200217_pPeptideLibrary_pool3_HCDOT_rep1:scan:2941:S[Phosphorylation]TVASMMHR/2	0.999998229	Phosphorylation	0.9975	0.9975	1	1	-	N/A	1	Y	True	N/A	1
S[Phosphorylation]TVASMMHR	STVASMMHR	IPI00169392_1	3	mzspec:PXD007058:SF_200217_pPeptideLibrary_pool3_HCDOT_rep2:scan:2397:S[Phosphorylation]TVASMMHR/3	0.99999995179	Phosphorylation	0.5	0.5	1	1	-	N/A	1	Y	True	N/A	1
ST[Phosphorylation]VASMMHR	STVASMMHR	IPI00169392_1	3	mzspec:PXD007058:SF_200217_pPeptideLibrary_pool3_HCDOT_rep2:scan:2397:ST[Phosphorylation]VASMMHR/3	0.99999995179	Phosphorylation	0.5	0.5	2	2	-	N/A	1	Y	False	N/A	1
T[Phosphorylation]GMGSGS[Phosphorylation]AGKEGGPFK	TGMGSGSAGKEGGPFK	IPI00465142_1	3	mzspec:PXD007058:SF_200217_pPeptideLibrary_pool3_HCDOT_rep1:scan:2473:T[Phosphorylation]GMGSGS[Phosphorylation]AGKEGGPFK/3	0.97042	Phosphorylation	0.33140000000000003	0.33140000000000003	1	1	-	Incorrect phospho count - too many.	7	N	False	N/A	1
TGMGSGS[Phosphorylation]AGKEGGPFK	TGMGSGSAGKEGGPFK	IPI00465142_1	3	mzspec:PXD007058:SF_200217_pPeptideLibrary_pool3_HCDOT_rep2:scan:2464:TGMGSGS[Phosphorylation]AGKEGGPFK/3	0.97734	Phosphorylation	0.4969	0.4969	7	7	-	N/A	7	Y	True	N/A	1
TGMGS[Phosphorylation]GSAGKEGGPFK	TGMGSGSAGKEGGPFK	IPI00465142_1	3	mzspec:PXD007058:SF_200217_pPeptideLibrary_pool3_HCDOT_rep2:scan:2464:TGMGS[Phosphorylation]GSAGKEGGPFK/3	0.97734	Phosphorylation	0.4969	0.4969	5	5	-	Incorrect pool.	7	Y	False	N/A	1
TGMGSGS[Phosphorylation]AGKEGGPFK	TGMGSGSAGKEGGPFK	IPI00465142_1	3	mzspec:PXD007058:SF_200217_pPeptideLibrary_pool3_HCDOT_rep2:scan:3021:TGMGSGS[Phosphorylation]AGKEGGPFK/3	0.997472	Phosphorylation	0.9999	0.9999	7	7	-	N/A	7	Y	True	N/A	1
TGMGSGS[Phosphorylation]AGKEGGPFK	TGMGSGSAGKEGGPFK	IPI00465142_1	3	mzspec:PXD007058:SF_200217_pPeptideLibrary_pool3_HCDOT_rep1:scan:3021:TGMGSGS[Phosphorylation]AGKEGGPFK/3	0.998918	Phosphorylation	0.9904	0.9904	7	7	-	N/A	7	Y	True	N/A	1
TGMGSGS[Phosphorylation]AGKEGGPFK	TGMGSGSAGKEGGPFK	IPI00465142_1	3	mzspec:PXD007058:SF_200217_pPeptideLibrary_pool3_HCDOT_rep1:scan:2808:TGMGSGS[Phosphorylation]AGKEGGPFK/2	0.9998866	Phosphorylation	0.5	0.5	7	7	-	N/A	7	Y	True	N/A	1
TGMGSGS[Phosphorylation]AGKEGGPFK	TGMGSGSAGKEGGPFK	IPI00465142_1	3	mzspec:PXD007058:SF_200217_pPeptideLibrary_pool3_HCDOT_rep2:scan:3069:TGMGSGS[Phosphorylation]AGKEGGPFK/2	0.99990264	Phosphorylation	0.9926	0.9926	7	7	-	N/A	7	Y	True	N/A	1
T[Phosphorylation]GMGSGS[Phosphorylation]AGKEGGPFK	TGMGSGSAGKEGGPFK	IPI00465142_1	3	mzspec:PXD007058:SF_200217_pPeptideLibrary_pool3_HCDOT_rep1:scan:3995:T[Phosphorylation]GMGSGS[Phosphorylation]AGKEGGPFK/2	0.9999994021	Phosphorylation	1.0	1.0	1	1	-	Incorrect phospho count - too many.	7	N	False	N/A	1
TGMGSGS[Phosphorylation]AGKEGGPFK	TGMGSGSAGKEGGPFK	IPI00465142_1	3	mzspec:PXD007058:SF_200217_pPeptideLibrary_pool3_HCDOT_rep1:scan:2785:TGMGSGS[Phosphorylation]AGKEGGPFK/3	0.9999999992608	Phosphorylation	1.0	1.0	7	7	-	N/A	7	Y	True	N/A	1
TYT[Phosphorylation]HEVVTLWYR	TYTHEVVTLWYR	IPI00031681	3	mzspec:PXD007058:SF_200217_pPeptideLibrary_pool3_HCDOT_rep2:scan:4377:TYT[Phosphorylation]HEVVTLWYR/2	0.8467	Phosphorylation	0.9832	0.9832	3	3	-	N/A	3	Y	True	N/A	1
T[Phosphorylation]YTHEVVTLWYR	TYTHEVVTLWYR	IPI00031681	3	mzspec:PXD007058:SF_200217_pPeptideLibrary_pool3_HCDOT_rep1:scan:4612:T[Phosphorylation]YTHEVVTLWYR/3	0.95591	Phosphorylation	0.5	0.5	1	1	-	N/A	3	Y	False	N/A	1
TYT[Phosphorylation]HEVVTLWYR	TYTHEVVTLWYR	IPI00031681	3	mzspec:PXD007058:SF_200217_pPeptideLibrary_pool3_HCDOT_rep1:scan:4612:TYT[Phosphorylation]HEVVTLWYR/3	0.95591	Phosphorylation	0.5	0.5	3	3	-	N/A	3	Y	True	N/A	1
T[Phosphorylation]YTHEVVTLWYR	TYTHEVVTLWYR	IPI00031681	3	mzspec:PXD007058:SF_200217_pPeptideLibrary_pool3_HCDOT_rep1:scan:4652:T[Phosphorylation]YTHEVVTLWYR/3	0.99701	Phosphorylation	0.498	0.498	1	1	-	N/A	3	Y	False	N/A	1
TYT[Phosphorylation]HEVVTLWYR	TYTHEVVTLWYR	IPI00031681	3	mzspec:PXD007058:SF_200217_pPeptideLibrary_pool3_HCDOT_rep1:scan:4652:TYT[Phosphorylation]HEVVTLWYR/3	0.99701	Phosphorylation	0.498	0.498	3	3	-	N/A	3	Y	True	N/A	1
T[Phosphorylation]YT[Phosphorylation]HEVVTLWYR	TYTHEVVTLWYR	IPI00031681	3	mzspec:PXD007058:SF_200217_pPeptideLibrary_pool3_HCDOT_rep2:scan:4502:T[Phosphorylation]YT[Phosphorylation]HEVVTLWYR/2	0.999998128	Phosphorylation	1.0	1.0	3	3	-	Incorrect phospho count - too many.	3	N	True	N/A	1
T[Phosphorylation]YT[Phosphorylation]HEVVTLWYR	TYTHEVVTLWYR	IPI00031681	3	mzspec:PXD007058:SF_200217_pPeptideLibrary_pool3_HCDOT_rep2:scan:4502:T[Phosphorylation]YT[Phosphorylation]HEVVTLWYR/2	0.999998128	Phosphorylation	0.9937	0.9937	1	1	-	Incorrect phospho count - too many.	3	N	False	N/A	1
TYT[Phosphorylation]HEVVTLWYR	TYTHEVVTLWYR	IPI00031681	3	mzspec:PXD007058:SF_200217_pPeptideLibrary_pool3_HCDOT_rep2:scan:4142:TYT[Phosphorylation]HEVVTLWYR/2	0.9999997849	Phosphorylation	1.0	1.0	3	3	-	N/A	3	Y	True	N/A	1
VIEDNEY[Phosphorylation]TAR	VIEDNEYTAR	IPI00298625_2	3	mzspec:PXD007058:SF_200217_pPeptideLibrary_pool3_HCDOT_rep2:scan:4310:VIEDNEY[Phosphorylation]TAR/2	0.9998909	Phosphorylation	0.3333	0.3333	7	7	-	N/A	7	Y	True	N/A	0
VIEDNEYT[Phosphorylation]AR	VIEDNEYTAR	IPI00298625_2	3	mzspec:PXD007058:SF_200217_pPeptideLibrary_pool3_HCDOT_rep2:scan:4310:VIEDNEYT[Phosphorylation]AR/2	0.9998909	Phosphorylation	0.3333	0.3333	8	8	-	N/A	7	Y	False	N/A	0
VIEDNEYTA[Phosphorylation]R	VIEDNEYTAR	IPI00298625_2	3	mzspec:PXD007058:SF_200217_pPeptideLibrary_pool3_HCDOT_rep2:scan:4310:VIEDNEYTA[Phosphorylation]R/2	0.9998909	Phosphorylation	0.3333	0.3333	9	9	-	pAla.	7	Y	False	N/A	0
VIEDNEY[Phosphorylation]TAR	VIEDNEYTAR	IPI00298625_2	3	mzspec:PXD007058:SF_200217_pPeptideLibrary_pool3_HCDOT_rep2:scan:4751:VIEDNEY[Phosphorylation]TAR/2	0.99997824	Phosphorylation	0.9919	0.9919	7	7	-	N/A	7	Y	True	N/A	1
VIEDNEY[Phosphorylation]TAR	VIEDNEYTAR	IPI00298625_2	3	mzspec:PXD007058:SF_200217_pPeptideLibrary_pool3_HCDOT_rep2:scan:4764:VIEDNEY[Phosphorylation]TAR/2	0.999998353	Phosphorylation	0.9961	0.9961	7	7	-	N/A	7	Y	True	N/A	1
VIEDNEY[Phosphorylation]TAR	VIEDNEYTAR	IPI00298625_2	3	mzspec:PXD007058:SF_200217_pPeptideLibrary_pool3_HCDOT_rep1:scan:3831:VIEDNEY[Phosphorylation]TAR/2	0.999998967	Phosphorylation	0.9929	0.9929	7	7	-	N/A	7	Y	True	N/A	1
VIEDNEY[Phosphorylation]TAR	VIEDNEYTAR	IPI00298625_2	3	mzspec:PXD007058:SF_200217_pPeptideLibrary_pool3_HCDOT_rep2:scan:3814:VIEDNEY[Phosphorylation]TAR/2	0.9999993508	Phosphorylation	0.9931	0.9931	7	7	-	N/A	7	Y	True	N/A	1
VIEDNEY[Phosphorylation]TAR	VIEDNEYTAR	IPI00298625_2	3	mzspec:PXD007058:SF_200217_pPeptideLibrary_pool3_HCDOT_rep1:scan:4809:VIEDNEY[Phosphorylation]TAR/2	0.9999994716	Phosphorylation	0.9963	0.9963	7	7	-	N/A	7	Y	True	N/A	1
VIEDNEY[Phosphorylation]TAR	VIEDNEYTAR	IPI00298625_2	3	mzspec:PXD007058:SF_200217_pPeptideLibrary_pool3_HCDOT_rep2:scan:3083:VIEDNEY[Phosphorylation]TAR/2	0.9999997528	Phosphorylation	0.5	0.5	7	7	-	N/A	7	Y	True	N/A	1
VSPSPTTY[Phosphorylation]R	VSPSPTTYR	IPI00004497_6	3	mzspec:PXD007058:SF_200217_pPeptideLibrary_pool3_HCDOT_rep2:scan:4830:VSPSPTTY[Phosphorylation]R/2	0.96494	Phosphorylation	0.4989	0.4989	8	8	-	N/A	8	Y	True	N/A	1
VSPSPTTY[Phosphorylation]R	VSPSPTTYR	IPI00004497_6	3	mzspec:PXD007058:SF_200217_pPeptideLibrary_pool3_HCDOT_rep1:scan:3011:VSPSPTTY[Phosphorylation]R/2	0.996964	Phosphorylation	0.25	0.25	8	8	-	N/A	8	Y	True	N/A	1
VSPSPTTY[Phosphorylation]R	VSPSPTTYR	IPI00004497_6	3	mzspec:PXD007058:SF_200217_pPeptideLibrary_pool3_HCDOT_rep1:scan:3851:VSPSPTTY[Phosphorylation]R/2	0.9996597	Phosphorylation	0.499	0.499	8	8	-	N/A	8	Y	True	N/A	1
VSPSPTT[Phosphorylation]YR	VSPSPTTYR	IPI00004497_6	3	mzspec:PXD007058:SF_200217_pPeptideLibrary_pool3_HCDOT_rep2:scan:3885:VSPSPTT[Phosphorylation]YR/2	0.9997322	Phosphorylation	0.499	0.499	7	7	-	N/A	8	Y	False	N/A	1
VSPSPTT[Phosphorylation]YR	VSPSPTTYR	IPI00004497_6	3	mzspec:PXD007058:SF_200217_pPeptideLibrary_pool3_HCDOT_rep1:scan:4834:VSPSPTT[Phosphorylation]YR/2	0.9997618	Phosphorylation	0.3333	0.3333	7	7	-	N/A	8	Y	False	N/A	0
VSPSPTTY[Phosphorylation]R	VSPSPTTYR	IPI00004497_6	3	mzspec:PXD007058:SF_200217_pPeptideLibrary_pool3_HCDOT_rep1:scan:4834:VSPSPTTY[Phosphorylation]R/2	0.9997618	Phosphorylation	0.3333	0.3333	8	8	-	N/A	8	Y	True	N/A	0
VSPSPT[Phosphorylation]TYR	VSPSPTTYR	IPI00004497_6	3	mzspec:PXD007058:SF_200217_pPeptideLibrary_pool3_HCDOT_rep1:scan:4834:VSPSPT[Phosphorylation]TYR/2	0.9997618	Phosphorylation	0.3333	0.3333	6	6	-	N/A	8	Y	False	N/A	0
VSPSPTT[Phosphorylation]YR	VSPSPTTYR	IPI00004497_6	3	mzspec:PXD007058:SF_200217_pPeptideLibrary_pool3_HCDOT_rep1:scan:2478:VSPSPTT[Phosphorylation]YR/2	0.999990317	Phosphorylation	0.9965	0.9965	7	7	-	N/A	8	Y	False	N/A	0
ARSRT[Phosphorylation]PPS[Phosphorylation]APSQSR	ARSRTPPSAPSQSR	IPI00099730	4	mzspec:PXD007058:SF_200217_pPeptideLibrary_pool4_HCDOT_rep2:scan:2292:ARSRT[Phosphorylation]PPS[Phosphorylation]APSQSR/3	0.94502	Phosphorylation	0.9866	0.9866	8	8	-	N/A	3;8	Y	True	N/A	0
ARSRT[Phosphorylation]PPS[Phosphorylation]APSQSR	ARSRTPPSAPSQSR	IPI00099730	4	mzspec:PXD007058:SF_200217_pPeptideLibrary_pool4_HCDOT_rep2:scan:2292:ARSRT[Phosphorylation]PPS[Phosphorylation]APSQSR/3	0.94502	Phosphorylation	1.0	1.0	5	5	-	N/A	3;8	Y	False	N/A	0
ARSRTPPS[Phosphorylation]APSQSR	ARSRTPPSAPSQSR	IPI00099730	4	mzspec:PXD007058:SF_200217_pPeptideLibrary_pool4_HCDOT_rep1:scan:2143:ARSRTPPS[Phosphorylation]APSQSR/4	0.97085	Phosphorylation	0.3333	0.3333	8	8	-	Incorrect phospho count - too few.	3;8	N	True	N/A	1
ARSRT[Phosphorylation]PPSAPSQSR	ARSRTPPSAPSQSR	IPI00099730	4	mzspec:PXD007058:SF_200217_pPeptideLibrary_pool4_HCDOT_rep1:scan:2143:ARSRT[Phosphorylation]PPSAPSQSR/4	0.97085	Phosphorylation	0.3333	0.3333	5	5	-	Incorrect phospho count - too few.	3;8	N	False	N/A	1
ARS[Phosphorylation]RTPPSAPSQSR	ARSRTPPSAPSQSR	IPI00099730	4	mzspec:PXD007058:SF_200217_pPeptideLibrary_pool4_HCDOT_rep1:scan:2143:ARS[Phosphorylation]RTPPSAPSQSR/4	0.97085	Phosphorylation	0.3333	0.3333	3	3	-	Incorrect phospho count - too few.	3;8	N	True	N/A	1
ARS[Phosphorylation]RTPPSAPSQSR	ARSRTPPSAPSQSR	IPI00099730	4	mzspec:PXD007058:SF_200217_pPeptideLibrary_pool4_HCDOT_rep2:scan:2098:ARS[Phosphorylation]RTPPSAPSQSR/2	0.999845	Phosphorylation	0.9955	0.9955	3	3	-	Incorrect phospho count - too few.	3;8	N	True	N/A	1
ARS[Phosphorylation]RTPPS[Phosphorylation]APSQSR	ARSRTPPSAPSQSR	IPI00099730	4	mzspec:PXD007058:SF_200217_pPeptideLibrary_pool4_HCDOT_rep2:scan:2159:ARS[Phosphorylation]RTPPS[Phosphorylation]APSQSR/2	0.9998664	Phosphorylation	0.5	0.5	8	8	-	N/A	3;8	Y	True	N/A	1
ARS[Phosphorylation]RTPPSAPSQSR	ARSRTPPSAPSQSR	IPI00099730	4	mzspec:PXD007058:SF_200217_pPeptideLibrary_pool4_HCDOT_rep1:scan:2111:ARS[Phosphorylation]RTPPSAPSQSR/2	0.99995397	Phosphorylation	1.0	1.0	3	3	-	Incorrect phospho count - too few.	3;8	N	True	N/A	1
ARS[Phosphorylation]RTPPS[Phosphorylation]APSQSR	ARSRTPPSAPSQSR	IPI00099730	4	mzspec:PXD007058:SF_200217_pPeptideLibrary_pool4_HCDOT_rep1:scan:2173:ARS[Phosphorylation]RTPPS[Phosphorylation]APSQSR/2	0.99996925	Phosphorylation	0.995	0.995	8	8	-	N/A	3;8	Y	True	N/A	0
ARS[Phosphorylation]RTPPS[Phosphorylation]APSQSR	ARSRTPPSAPSQSR	IPI00099730	4	mzspec:PXD007058:SF_200217_pPeptideLibrary_pool4_HCDOT_rep1:scan:2173:ARS[Phosphorylation]RTPPS[Phosphorylation]APSQSR/2	0.99996925	Phosphorylation	1.0	1.0	3	3	-	N/A	3;8	Y	True	N/A	0
ATSLPSLDT[Phosphorylation]PGELR	ATSLPSLDTPGELR	IPI00156649_1	4	mzspec:PXD007058:SF_200217_pPeptideLibrary_pool4_HCDOT_rep1:scan:3644:ATSLPSLDT[Phosphorylation]PGELR/3	0.8347	Phosphorylation	0.9999	0.9999	9	9	-	N/A	3	Y	False	N/A	0
AT[Phosphorylation]SLPSLDTPGELR	ATSLPSLDTPGELR	IPI00156649_1	4	mzspec:PXD007058:SF_200217_pPeptideLibrary_pool4_HCDOT_rep1:scan:5518:AT[Phosphorylation]SLPSLDTPGELR/2	0.98355	Phosphorylation	0.4983	0.4983	2	2	-	N/A	3	Y	False	N/A	1
ATS[Phosphorylation]LPSLDTPGELR	ATSLPSLDTPGELR	IPI00156649_1	4	mzspec:PXD007058:SF_200217_pPeptideLibrary_pool4_HCDOT_rep1:scan:5518:ATS[Phosphorylation]LPSLDTPGELR/2	0.98355	Phosphorylation	0.4983	0.4983	3	3	-	N/A	3	Y	True	N/A	1
AT[Phosphorylation]SLPSLDTPGELR	ATSLPSLDTPGELR	IPI00156649_1	4	mzspec:PXD007058:SF_200217_pPeptideLibrary_pool4_HCDOT_rep2:scan:5387:AT[Phosphorylation]SLPSLDTPGELR/2	0.9992132	Phosphorylation	0.4985	0.4985	2	2	-	N/A	3	Y	False	N/A	1
ATS[Phosphorylation]LPSLDTPGELR	ATSLPSLDTPGELR	IPI00156649_1	4	mzspec:PXD007058:SF_200217_pPeptideLibrary_pool4_HCDOT_rep2:scan:5387:ATS[Phosphorylation]LPSLDTPGELR/2	0.9992132	Phosphorylation	0.4985	0.4985	3	3	-	N/A	3	Y	True	N/A	1
AT[Phosphorylation]S[Phosphorylation]LPSLDTPGELR	ATSLPSLDTPGELR	IPI00156649_1	4	mzspec:PXD007058:SF_200217_pPeptideLibrary_pool4_HCDOT_rep2:scan:4732:AT[Phosphorylation]S[Phosphorylation]LPSLDTPGELR/2	0.999995605	Phosphorylation	1.0	1.0	2	2	-	Incorrect phospho count - too many.	3	N	False	N/A	1
ATS[Phosphorylation]LPSLDTPGELR	ATSLPSLDTPGELR	IPI00156649_1	4	mzspec:PXD007058:SF_200217_pPeptideLibrary_pool4_HCDOT_rep2:scan:4049:ATS[Phosphorylation]LPSLDTPGELR/2	0.99999998319	Phosphorylation	1.0	1.0	3	3	-	N/A	3	Y	True	N/A	1
DS[Phosphorylation]PGIPPS[Phosphorylation]AGAHQLFR	DSPGIPPSAGAHQLFR	IPI00477982	4	mzspec:PXD007058:SF_200217_pPeptideLibrary_pool4_HCDOT_rep2:scan:4115:DS[Phosphorylation]PGIPPS[Phosphorylation]AGAHQLFR/2	0.99990311	Phosphorylation	1.0	1.0	2	2	-	Incorrect phospho count - too many.	8	N	False	N/A	1
DSPGIPPS[Phosphorylation]AGAHQLFR	DSPGIPPSAGAHQLFR	IPI00477982	4	mzspec:PXD007058:SF_200217_pPeptideLibrary_pool4_HCDOT_rep2:scan:3652:DSPGIPPS[Phosphorylation]AGAHQLFR/2	0.99999998654	Phosphorylation	1.0	1.0	8	8	-	N/A	8	Y	True	N/A	1
EALPMDTEVYES[Phosphorylation]PYA[Phosphorylation]DPEEIRPK	EALPMDTEVYESPYADPEEIRPK	IPI00018597_4	4	mzspec:PXD007058:SF_200217_pPeptideLibrary_pool4_HCDOT_rep1:scan:5012:EALPMDTEVYES[Phosphorylation]PYA[Phosphorylation]DPEEIRPK/2	0.8669	Phosphorylation	0.4983	0.4983	15	15	-	pAla.	10;14	Y	False	N/A	1
EALPMDTEVYES[Phosphorylation]PYA[Phosphorylation]DPEEIRPK	EALPMDTEVYESPYADPEEIRPK	IPI00018597_4	4	mzspec:PXD007058:SF_200217_pPeptideLibrary_pool4_HCDOT_rep1:scan:5012:EALPMDTEVYES[Phosphorylation]PYA[Phosphorylation]DPEEIRPK/2	0.8669	Phosphorylation	0.3345	0.3345	12	12	-	pAla. pAla.	10;14	Y	False	N/A	1
EALPMDTEVY[Phosphorylation]ESPYA[Phosphorylation]DPEEIRPK	EALPMDTEVYESPYADPEEIRPK	IPI00018597_4	4	mzspec:PXD007058:SF_200217_pPeptideLibrary_pool4_HCDOT_rep1:scan:5012:EALPMDTEVY[Phosphorylation]ESPYA[Phosphorylation]DPEEIRPK/2	0.8669	Phosphorylation	0.4983	0.4983	15	15	-	pAla.	10;14	Y	False	N/A	1
EALPMDTEVY[Phosphorylation]ESPYA[Phosphorylation]DPEEIRPK	EALPMDTEVYESPYADPEEIRPK	IPI00018597_4	4	mzspec:PXD007058:SF_200217_pPeptideLibrary_pool4_HCDOT_rep1:scan:5012:EALPMDTEVY[Phosphorylation]ESPYA[Phosphorylation]DPEEIRPK/2	0.8669	Phosphorylation	0.3345	0.3345	10	10	-	pAla. pAla.	10;14	Y	True	N/A	1
EALPMDT[Phosphorylation]EVYESPYA[Phosphorylation]DPEEIRPK	EALPMDTEVYESPYADPEEIRPK	IPI00018597_4	4	mzspec:PXD007058:SF_200217_pPeptideLibrary_pool4_HCDOT_rep1:scan:5012:EALPMDT[Phosphorylation]EVYESPYA[Phosphorylation]DPEEIRPK/2	0.8669	Phosphorylation	0.4983	0.4983	15	15	-	pAla.	10;14	Y	False	N/A	1
EALPMDT[Phosphorylation]EVYESPYA[Phosphorylation]DPEEIRPK	EALPMDTEVYESPYADPEEIRPK	IPI00018597_4	4	mzspec:PXD007058:SF_200217_pPeptideLibrary_pool4_HCDOT_rep1:scan:5012:EALPMDT[Phosphorylation]EVYESPYA[Phosphorylation]DPEEIRPK/2	0.8669	Phosphorylation	0.3345	0.3345	7	7	-	pAla. pAla.	10;14	Y	False	N/A	1
EALPMDTEVYES[Phosphorylation]PY[Phosphorylation]ADPEEIRPK	EALPMDTEVYESPYADPEEIRPK	IPI00018597_4	4	mzspec:PXD007058:SF_200217_pPeptideLibrary_pool4_HCDOT_rep1:scan:5012:EALPMDTEVYES[Phosphorylation]PY[Phosphorylation]ADPEEIRPK/2	0.8669	Phosphorylation	0.4983	0.4983	14	14	-	N/A	10;14	Y	True	N/A	1
EALPMDTEVYES[Phosphorylation]PY[Phosphorylation]ADPEEIRPK	EALPMDTEVYESPYADPEEIRPK	IPI00018597_4	4	mzspec:PXD007058:SF_200217_pPeptideLibrary_pool4_HCDOT_rep1:scan:5012:EALPMDTEVYES[Phosphorylation]PY[Phosphorylation]ADPEEIRPK/2	0.8669	Phosphorylation	0.3345	0.3345	12	12	-	N/A	10;14	Y	False	N/A	1
EALPMDTEVY[Phosphorylation]ESPY[Phosphorylation]ADPEEIRPK	EALPMDTEVYESPYADPEEIRPK	IPI00018597_4	4	mzspec:PXD007058:SF_200217_pPeptideLibrary_pool4_HCDOT_rep1:scan:5012:EALPMDTEVY[Phosphorylation]ESPY[Phosphorylation]ADPEEIRPK/2	0.8669	Phosphorylation	0.4983	0.4983	14	14	-	N/A	10;14	Y	True	N/A	1
EALPMDTEVY[Phosphorylation]ESPY[Phosphorylation]ADPEEIRPK	EALPMDTEVYESPYADPEEIRPK	IPI00018597_4	4	mzspec:PXD007058:SF_200217_pPeptideLibrary_pool4_HCDOT_rep1:scan:5012:EALPMDTEVY[Phosphorylation]ESPY[Phosphorylation]ADPEEIRPK/2	0.8669	Phosphorylation	0.3345	0.3345	10	10	-	N/A	10;14	Y	True	N/A	1
EALPMDT[Phosphorylation]EVYESPYADPEEIRPK	EALPMDTEVYESPYADPEEIRPK	IPI00018597_4	4	mzspec:PXD007058:SF_200217_pPeptideLibrary_pool4_HCDOT_rep1:scan:3932:EALPMDT[Phosphorylation]EVYESPYADPEEIRPK/2	0.873	Phosphorylation	0.1995	0.1995	7	7	-	Incorrect phospho count - too few.	10;14	N	False	N/A	0
EALPMDTEVYESPY[Phosphorylation]ADPEEIRPK	EALPMDTEVYESPYADPEEIRPK	IPI00018597_4	4	mzspec:PXD007058:SF_200217_pPeptideLibrary_pool4_HCDOT_rep1:scan:3932:EALPMDTEVYESPY[Phosphorylation]ADPEEIRPK/2	0.873	Phosphorylation	0.1995	0.1995	14	14	-	Incorrect phospho count - too few.	10;14	N	True	N/A	0
EALPMDTEVY[Phosphorylation]ESPYADPEEIRPK	EALPMDTEVYESPYADPEEIRPK	IPI00018597_4	4	mzspec:PXD007058:SF_200217_pPeptideLibrary_pool4_HCDOT_rep1:scan:3932:EALPMDTEVY[Phosphorylation]ESPYADPEEIRPK/2	0.873	Phosphorylation	0.1995	0.1995	10	10	-	Incorrect phospho count - too few.	10;14	N	True	N/A	0
EALPMDTEVYES[Phosphorylation]PYADPEEIRPK	EALPMDTEVYESPYADPEEIRPK	IPI00018597_4	4	mzspec:PXD007058:SF_200217_pPeptideLibrary_pool4_HCDOT_rep1:scan:3932:EALPMDTEVYES[Phosphorylation]PYADPEEIRPK/2	0.873	Phosphorylation	0.1995	0.1995	12	12	-	Incorrect phospho count - too few.	10;14	N	False	N/A	0
EA[Phosphorylation]LPMDTEVYESPYADPEEIRPK	EALPMDTEVYESPYADPEEIRPK	IPI00018597_4	4	mzspec:PXD007058:SF_200217_pPeptideLibrary_pool4_HCDOT_rep1:scan:3932:EA[Phosphorylation]LPMDTEVYESPYADPEEIRPK/2	0.873	Phosphorylation	0.1995	0.1995	2	2	-	Incorrect phospho count - too few. pAla.	10;14	N	False	N/A	0
EALPMDT[Phosphorylation]EVYESPYA[Phosphorylation]DPEEIRPK	EALPMDTEVYESPYADPEEIRPK	IPI00018597_4	4	mzspec:PXD007058:SF_200217_pPeptideLibrary_pool4_HCDOT_rep1:scan:4551:EALPMDT[Phosphorylation]EVYESPYA[Phosphorylation]DPEEIRPK/2	0.92075	Phosphorylation	0.4966	0.4966	15	15	-	pAla.	10;14	Y	False	N/A	0
EALPMDT[Phosphorylation]EVYESPYA[Phosphorylation]DPEEIRPK	EALPMDTEVYESPYADPEEIRPK	IPI00018597_4	4	mzspec:PXD007058:SF_200217_pPeptideLibrary_pool4_HCDOT_rep1:scan:4551:EALPMDT[Phosphorylation]EVYESPYA[Phosphorylation]DPEEIRPK/2	0.92075	Phosphorylation	0.33020000000000005	0.33020000000000005	7	7	-	pAla. pAla.	10;14	Y	False	N/A	0
EALPMDT[Phosphorylation]EVYESPY[Phosphorylation]ADPEEIRPK	EALPMDTEVYESPYADPEEIRPK	IPI00018597_4	4	mzspec:PXD007058:SF_200217_pPeptideLibrary_pool4_HCDOT_rep1:scan:4551:EALPMDT[Phosphorylation]EVYESPY[Phosphorylation]ADPEEIRPK/2	0.92075	Phosphorylation	0.4966	0.4966	14	14	-	N/A	10;14	Y	True	N/A	0
EALPMDT[Phosphorylation]EVYESPY[Phosphorylation]ADPEEIRPK	EALPMDTEVYESPYADPEEIRPK	IPI00018597_4	4	mzspec:PXD007058:SF_200217_pPeptideLibrary_pool4_HCDOT_rep1:scan:4551:EALPMDT[Phosphorylation]EVYESPY[Phosphorylation]ADPEEIRPK/2	0.92075	Phosphorylation	0.33020000000000005	0.33020000000000005	7	7	-	N/A	10;14	Y	False	N/A	0
EA[Phosphorylation]LPMDTEVYESPYA[Phosphorylation]DPEEIRPK	EALPMDTEVYESPYADPEEIRPK	IPI00018597_4	4	mzspec:PXD007058:SF_200217_pPeptideLibrary_pool4_HCDOT_rep1:scan:4551:EA[Phosphorylation]LPMDTEVYESPYA[Phosphorylation]DPEEIRPK/2	0.92075	Phosphorylation	0.4966	0.4966	15	15	-	pAla.	10;14	Y	False	N/A	0
EA[Phosphorylation]LPMDTEVYESPYA[Phosphorylation]DPEEIRPK	EALPMDTEVYESPYADPEEIRPK	IPI00018597_4	4	mzspec:PXD007058:SF_200217_pPeptideLibrary_pool4_HCDOT_rep1:scan:4551:EA[Phosphorylation]LPMDTEVYESPYA[Phosphorylation]DPEEIRPK/2	0.92075	Phosphorylation	0.33020000000000005	0.33020000000000005	2	2	-	pAla. pAla.	10;14	Y	False	N/A	0
EALPMDTEVY[Phosphorylation]ESPY[Phosphorylation]ADPEEIRPK	EALPMDTEVYESPYADPEEIRPK	IPI00018597_4	4	mzspec:PXD007058:SF_200217_pPeptideLibrary_pool4_HCDOT_rep1:scan:4551:EALPMDTEVY[Phosphorylation]ESPY[Phosphorylation]ADPEEIRPK/2	0.92075	Phosphorylation	0.4966	0.4966	14	14	-	N/A	10;14	Y	True	N/A	0
EALPMDTEVY[Phosphorylation]ESPY[Phosphorylation]ADPEEIRPK	EALPMDTEVYESPYADPEEIRPK	IPI00018597_4	4	mzspec:PXD007058:SF_200217_pPeptideLibrary_pool4_HCDOT_rep1:scan:4551:EALPMDTEVY[Phosphorylation]ESPY[Phosphorylation]ADPEEIRPK/2	0.92075	Phosphorylation	0.33020000000000005	0.33020000000000005	10	10	-	N/A	10;14	Y	True	N/A	0
EALPMDTEVY[Phosphorylation]ESPYA[Phosphorylation]DPEEIRPK	EALPMDTEVYESPYADPEEIRPK	IPI00018597_4	4	mzspec:PXD007058:SF_200217_pPeptideLibrary_pool4_HCDOT_rep1:scan:4551:EALPMDTEVY[Phosphorylation]ESPYA[Phosphorylation]DPEEIRPK/2	0.92075	Phosphorylation	0.4966	0.4966	15	15	-	pAla.	10;14	Y	False	N/A	0
EALPMDTEVY[Phosphorylation]ESPYA[Phosphorylation]DPEEIRPK	EALPMDTEVYESPYADPEEIRPK	IPI00018597_4	4	mzspec:PXD007058:SF_200217_pPeptideLibrary_pool4_HCDOT_rep1:scan:4551:EALPMDTEVY[Phosphorylation]ESPYA[Phosphorylation]DPEEIRPK/2	0.92075	Phosphorylation	0.33020000000000005	0.33020000000000005	10	10	-	pAla. pAla.	10;14	Y	True	N/A	0
EALPMDTEVYESPY[Phosphorylation]ADPEEIRPK	EALPMDTEVYESPYADPEEIRPK	IPI00018597_4	4	mzspec:PXD007058:SF_200217_pPeptideLibrary_pool4_HCDOT_rep2:scan:4914:EALPMDTEVYESPY[Phosphorylation]ADPEEIRPK/3	0.96343	Phosphorylation	0.9895	0.9895	14	14	-	Incorrect phospho count - too few.	10;14	N	True	N/A	1
EALPMDTEVYESPY[Phosphorylation]ADPEEIRPK	EALPMDTEVYESPYADPEEIRPK	IPI00018597_4	4	mzspec:PXD007058:SF_200217_pPeptideLibrary_pool4_HCDOT_rep2:scan:4485:EALPMDTEVYESPY[Phosphorylation]ADPEEIRPK/3	0.993972	Phosphorylation	0.9998	0.9998	14	14	-	Incorrect phospho count - too few.	10;14	N	True	N/A	1
EALPMDTEVYESPY[Phosphorylation]ADPEEIRPK	EALPMDTEVYESPYADPEEIRPK	IPI00018597_4	4	mzspec:PXD007058:SF_200217_pPeptideLibrary_pool4_HCDOT_rep2:scan:3630:EALPMDTEVYESPY[Phosphorylation]ADPEEIRPK/3	0.998785	Phosphorylation	0.982	0.982	14	14	-	Incorrect phospho count - too few.	10;14	N	True	N/A	1
EA[Phosphorylation]LPMDTEVYESPY[Phosphorylation]ADPEEIRPK	EALPMDTEVYESPYADPEEIRPK	IPI00018597_4	4	mzspec:PXD007058:SF_200217_pPeptideLibrary_pool4_HCDOT_rep2:scan:3630:EA[Phosphorylation]LPMDTEVYESPY[Phosphorylation]ADPEEIRPK/3	0.998785	Phosphorylation	0.982	0.982	14	14	-	pAla.	10;14	Y	True	N/A	1
EA[Phosphorylation]LPMDTEVYESPY[Phosphorylation]ADPEEIRPK	EALPMDTEVYESPYADPEEIRPK	IPI00018597_4	4	mzspec:PXD007058:SF_200217_pPeptideLibrary_pool4_HCDOT_rep2:scan:3630:EA[Phosphorylation]LPMDTEVYESPY[Phosphorylation]ADPEEIRPK/3	0.998785	Phosphorylation	0.4955	0.4955	2	2	-	pAla. pAla.	10;14	Y	False	N/A	1
EALPMDT[Phosphorylation]EVYESPY[Phosphorylation]ADPEEIRPK	EALPMDTEVYESPYADPEEIRPK	IPI00018597_4	4	mzspec:PXD007058:SF_200217_pPeptideLibrary_pool4_HCDOT_rep2:scan:3630:EALPMDT[Phosphorylation]EVYESPY[Phosphorylation]ADPEEIRPK/3	0.998785	Phosphorylation	0.982	0.982	14	14	-	N/A	10;14	Y	True	N/A	1
EALPMDT[Phosphorylation]EVYESPY[Phosphorylation]ADPEEIRPK	EALPMDTEVYESPYADPEEIRPK	IPI00018597_4	4	mzspec:PXD007058:SF_200217_pPeptideLibrary_pool4_HCDOT_rep2:scan:3630:EALPMDT[Phosphorylation]EVYESPY[Phosphorylation]ADPEEIRPK/3	0.998785	Phosphorylation	0.4955	0.4955	7	7	-	N/A	10;14	Y	False	N/A	1
EALPMDT[Phosphorylation]EVYESPYADPEEIRPK	EALPMDTEVYESPYADPEEIRPK	IPI00018597_4	4	mzspec:PXD007058:SF_200217_pPeptideLibrary_pool4_HCDOT_rep1:scan:4762:EALPMDT[Phosphorylation]EVYESPYADPEEIRPK/3	0.9990607	Phosphorylation	0.4953	0.4953	7	7	-	Incorrect phospho count - too few.	10;14	N	False	N/A	0
EALPMDTEVY[Phosphorylation]ESPYADPEEIRPK	EALPMDTEVYESPYADPEEIRPK	IPI00018597_4	4	mzspec:PXD007058:SF_200217_pPeptideLibrary_pool4_HCDOT_rep1:scan:4762:EALPMDTEVY[Phosphorylation]ESPYADPEEIRPK/3	0.9990607	Phosphorylation	0.4953	0.4953	10	10	-	Incorrect phospho count - too few.	10;14	N	True	N/A	0
EALPMDT[Phosphorylation]EVYESPY[Phosphorylation]ADPEEIRPK	EALPMDTEVYESPYADPEEIRPK	IPI00018597_4	4	mzspec:PXD007058:SF_200217_pPeptideLibrary_pool4_HCDOT_rep1:scan:4762:EALPMDT[Phosphorylation]EVYESPY[Phosphorylation]ADPEEIRPK/3	0.9990607	Phosphorylation	0.981	0.981	14	14	-	N/A	10;14	Y	True	N/A	0
EALPMDT[Phosphorylation]EVYESPY[Phosphorylation]ADPEEIRPK	EALPMDTEVYESPYADPEEIRPK	IPI00018597_4	4	mzspec:PXD007058:SF_200217_pPeptideLibrary_pool4_HCDOT_rep1:scan:4762:EALPMDT[Phosphorylation]EVYESPY[Phosphorylation]ADPEEIRPK/3	0.9990607	Phosphorylation	0.4953	0.4953	7	7	-	N/A	10;14	Y	False	N/A	0
EALPMDTEVY[Phosphorylation]ESPY[Phosphorylation]ADPEEIRPK	EALPMDTEVYESPYADPEEIRPK	IPI00018597_4	4	mzspec:PXD007058:SF_200217_pPeptideLibrary_pool4_HCDOT_rep1:scan:4762:EALPMDTEVY[Phosphorylation]ESPY[Phosphorylation]ADPEEIRPK/3	0.9990607	Phosphorylation	0.981	0.981	14	14	-	N/A	10;14	Y	True	N/A	0
EALPMDTEVY[Phosphorylation]ESPY[Phosphorylation]ADPEEIRPK	EALPMDTEVYESPYADPEEIRPK	IPI00018597_4	4	mzspec:PXD007058:SF_200217_pPeptideLibrary_pool4_HCDOT_rep1:scan:4762:EALPMDTEVY[Phosphorylation]ESPY[Phosphorylation]ADPEEIRPK/3	0.9990607	Phosphorylation	0.4953	0.4953	10	10	-	N/A	10;14	Y	True	N/A	0
EALPMDTEVYESPY[Phosphorylation]ADPEEIRPK	EALPMDTEVYESPYADPEEIRPK	IPI00018597_4	4	mzspec:PXD007058:SF_200217_pPeptideLibrary_pool4_HCDOT_rep1:scan:4972:EALPMDTEVYESPY[Phosphorylation]ADPEEIRPK/3	0.9992102	Phosphorylation	0.9803	0.9803	14	14	-	Incorrect phospho count - too few.	10;14	N	True	N/A	1
EALPMDTEVY[Phosphorylation]ESPY[Phosphorylation]ADPEEIRPK	EALPMDTEVYESPYADPEEIRPK	IPI00018597_4	4	mzspec:PXD007058:SF_200217_pPeptideLibrary_pool4_HCDOT_rep1:scan:4972:EALPMDTEVY[Phosphorylation]ESPY[Phosphorylation]ADPEEIRPK/3	0.9992102	Phosphorylation	0.9803	0.9803	14	14	-	N/A	10;14	Y	True	N/A	1
EALPMDTEVYESPY[Phosphorylation]ADPEEIRPK	EALPMDTEVYESPYADPEEIRPK	IPI00018597_4	4	mzspec:PXD007058:SF_200217_pPeptideLibrary_pool4_HCDOT_rep2:scan:3720:EALPMDTEVYESPY[Phosphorylation]ADPEEIRPK/4	0.9996672	Phosphorylation	0.9782	0.9782	14	14	-	Incorrect phospho count - too few.	10;14	N	True	N/A	1
EALPMDT[Phosphorylation]EVYESPY[Phosphorylation]ADPEEIRPK	EALPMDTEVYESPYADPEEIRPK	IPI00018597_4	4	mzspec:PXD007058:SF_200217_pPeptideLibrary_pool4_HCDOT_rep2:scan:4706:EALPMDT[Phosphorylation]EVYESPY[Phosphorylation]ADPEEIRPK/3	0.9997424	Phosphorylation	0.4965	0.4965	14	14	-	N/A	10;14	Y	True	N/A	0
EALPMDT[Phosphorylation]EVYESPY[Phosphorylation]ADPEEIRPK	EALPMDTEVYESPYADPEEIRPK	IPI00018597_4	4	mzspec:PXD007058:SF_200217_pPeptideLibrary_pool4_HCDOT_rep2:scan:4706:EALPMDT[Phosphorylation]EVYESPY[Phosphorylation]ADPEEIRPK/3	0.9997424	Phosphorylation	0.9706	0.9706	7	7	-	N/A	10;14	Y	False	N/A	0
EALPMDTEVY[Phosphorylation]ESPY[Phosphorylation]ADPEEIRPK	EALPMDTEVYESPYADPEEIRPK	IPI00018597_4	4	mzspec:PXD007058:SF_200217_pPeptideLibrary_pool4_HCDOT_rep2:scan:4706:EALPMDTEVY[Phosphorylation]ESPY[Phosphorylation]ADPEEIRPK/3	0.9997424	Phosphorylation	0.4965	0.4965	14	14	-	N/A	10;14	Y	True	N/A	0
EALPMDTEVY[Phosphorylation]ESPY[Phosphorylation]ADPEEIRPK	EALPMDTEVYESPYADPEEIRPK	IPI00018597_4	4	mzspec:PXD007058:SF_200217_pPeptideLibrary_pool4_HCDOT_rep2:scan:4706:EALPMDTEVY[Phosphorylation]ESPY[Phosphorylation]ADPEEIRPK/3	0.9997424	Phosphorylation	0.9706	0.9706	10	10	-	N/A	10;14	Y	True	N/A	0
EALPMDT[Phosphorylation]EVYESPYA[Phosphorylation]DPEEIRPK	EALPMDTEVYESPYADPEEIRPK	IPI00018597_4	4	mzspec:PXD007058:SF_200217_pPeptideLibrary_pool4_HCDOT_rep2:scan:4706:EALPMDT[Phosphorylation]EVYESPYA[Phosphorylation]DPEEIRPK/3	0.9997424	Phosphorylation	0.4965	0.4965	15	15	-	pAla.	10;14	Y	False	N/A	0
EALPMDT[Phosphorylation]EVYESPYA[Phosphorylation]DPEEIRPK	EALPMDTEVYESPYADPEEIRPK	IPI00018597_4	4	mzspec:PXD007058:SF_200217_pPeptideLibrary_pool4_HCDOT_rep2:scan:4706:EALPMDT[Phosphorylation]EVYESPYA[Phosphorylation]DPEEIRPK/3	0.9997424	Phosphorylation	0.9706	0.9706	7	7	-	pAla. pAla.	10;14	Y	False	N/A	0
EALPMDTEVY[Phosphorylation]ESPYA[Phosphorylation]DPEEIRPK	EALPMDTEVYESPYADPEEIRPK	IPI00018597_4	4	mzspec:PXD007058:SF_200217_pPeptideLibrary_pool4_HCDOT_rep2:scan:4706:EALPMDTEVY[Phosphorylation]ESPYA[Phosphorylation]DPEEIRPK/3	0.9997424	Phosphorylation	0.4965	0.4965	15	15	-	pAla.	10;14	Y	False	N/A	0
EALPMDTEVY[Phosphorylation]ESPYA[Phosphorylation]DPEEIRPK	EALPMDTEVYESPYADPEEIRPK	IPI00018597_4	4	mzspec:PXD007058:SF_200217_pPeptideLibrary_pool4_HCDOT_rep2:scan:4706:EALPMDTEVY[Phosphorylation]ESPYA[Phosphorylation]DPEEIRPK/3	0.9997424	Phosphorylation	0.9706	0.9706	10	10	-	pAla. pAla.	10;14	Y	True	N/A	0
EALPMDTEVYESPY[Phosphorylation]ADPEEIRPK	EALPMDTEVYESPYADPEEIRPK	IPI00018597_4	4	mzspec:PXD007058:SF_200217_pPeptideLibrary_pool4_HCDOT_rep2:scan:4586:EALPMDTEVYESPY[Phosphorylation]ADPEEIRPK/3	0.99991019	Phosphorylation	0.5	0.5	14	14	-	Incorrect phospho count - too few.	10;14	N	True	N/A	0
EALPMDTEVYESPYA[Phosphorylation]DPEEIRPK	EALPMDTEVYESPYADPEEIRPK	IPI00018597_4	4	mzspec:PXD007058:SF_200217_pPeptideLibrary_pool4_HCDOT_rep2:scan:4586:EALPMDTEVYESPYA[Phosphorylation]DPEEIRPK/3	0.99991019	Phosphorylation	0.5	0.5	15	15	-	Incorrect phospho count - too few. pAla.	10;14	N	False	N/A	0
EALPMDTEVY[Phosphorylation]ESPYA[Phosphorylation]DPEEIRPK	EALPMDTEVYESPYADPEEIRPK	IPI00018597_4	4	mzspec:PXD007058:SF_200217_pPeptideLibrary_pool4_HCDOT_rep2:scan:4586:EALPMDTEVY[Phosphorylation]ESPYA[Phosphorylation]DPEEIRPK/3	0.99991019	Phosphorylation	0.4975	0.4975	10	10	-	pAla. pAla.	10;14	Y	True	N/A	0
EALPMDTEVY[Phosphorylation]ESPY[Phosphorylation]ADPEEIRPK	EALPMDTEVYESPYADPEEIRPK	IPI00018597_4	4	mzspec:PXD007058:SF_200217_pPeptideLibrary_pool4_HCDOT_rep2:scan:4586:EALPMDTEVY[Phosphorylation]ESPY[Phosphorylation]ADPEEIRPK/3	0.99991019	Phosphorylation	0.4975	0.4975	10	10	-	N/A	10;14	Y	True	N/A	0
EALPMDT[Phosphorylation]EVYESPYA[Phosphorylation]DPEEIRPK	EALPMDTEVYESPYADPEEIRPK	IPI00018597_4	4	mzspec:PXD007058:SF_200217_pPeptideLibrary_pool4_HCDOT_rep2:scan:4586:EALPMDT[Phosphorylation]EVYESPYA[Phosphorylation]DPEEIRPK/3	0.99991019	Phosphorylation	0.5	0.5	15	15	-	pAla.	10;14	Y	False	N/A	0
EALPMDT[Phosphorylation]EVYESPYA[Phosphorylation]DPEEIRPK	EALPMDTEVYESPYADPEEIRPK	IPI00018597_4	4	mzspec:PXD007058:SF_200217_pPeptideLibrary_pool4_HCDOT_rep2:scan:4586:EALPMDT[Phosphorylation]EVYESPYA[Phosphorylation]DPEEIRPK/3	0.99991019	Phosphorylation	0.4975	0.4975	7	7	-	pAla. pAla.	10;14	Y	False	N/A	0
EALPMDTEVYESPY[Phosphorylation]ADPEEIRPK	EALPMDTEVYESPYADPEEIRPK	IPI00018597_4	4	mzspec:PXD007058:SF_200217_pPeptideLibrary_pool4_HCDOT_rep1:scan:3805:EALPMDTEVYESPY[Phosphorylation]ADPEEIRPK/3	0.99991704	Phosphorylation	0.4947	0.4947	14	14	-	Incorrect phospho count - too few.	10;14	N	True	N/A	0
EALPMDTEVY[Phosphorylation]ESPYA[Phosphorylation]DPEEIRPK	EALPMDTEVYESPYADPEEIRPK	IPI00018597_4	4	mzspec:PXD007058:SF_200217_pPeptideLibrary_pool4_HCDOT_rep2:scan:4689:EALPMDTEVY[Phosphorylation]ESPYA[Phosphorylation]DPEEIRPK/3	0.99993468	Phosphorylation	0.498	0.498	10	10	-	pAla. pAla.	10;14	Y	True	N/A	0
EALPMDTEVY[Phosphorylation]ESPY[Phosphorylation]ADPEEIRPK	EALPMDTEVYESPYADPEEIRPK	IPI00018597_4	4	mzspec:PXD007058:SF_200217_pPeptideLibrary_pool4_HCDOT_rep2:scan:4689:EALPMDTEVY[Phosphorylation]ESPY[Phosphorylation]ADPEEIRPK/3	0.99993468	Phosphorylation	0.498	0.498	10	10	-	N/A	10;14	Y	True	N/A	0
EALPMDT[Phosphorylation]EVYESPY[Phosphorylation]ADPEEIRPK	EALPMDTEVYESPYADPEEIRPK	IPI00018597_4	4	mzspec:PXD007058:SF_200217_pPeptideLibrary_pool4_HCDOT_rep2:scan:4689:EALPMDT[Phosphorylation]EVYESPY[Phosphorylation]ADPEEIRPK/3	0.99993468	Phosphorylation	0.498	0.498	7	7	-	N/A	10;14	Y	False	N/A	0
EALPMDT[Phosphorylation]EVYESPYA[Phosphorylation]DPEEIRPK	EALPMDTEVYESPYADPEEIRPK	IPI00018597_4	4	mzspec:PXD007058:SF_200217_pPeptideLibrary_pool4_HCDOT_rep2:scan:4689:EALPMDT[Phosphorylation]EVYESPYA[Phosphorylation]DPEEIRPK/3	0.99993468	Phosphorylation	0.498	0.498	7	7	-	pAla. pAla.	10;14	Y	False	N/A	0
EALPMDTEVYESPY[Phosphorylation]ADPEEIRPK	EALPMDTEVYESPYADPEEIRPK	IPI00018597_4	4	mzspec:PXD007058:SF_200217_pPeptideLibrary_pool4_HCDOT_rep2:scan:4434:EALPMDTEVYESPY[Phosphorylation]ADPEEIRPK/3	0.99994579	Phosphorylation	0.9905	0.9905	14	14	-	Incorrect phospho count - too few.	10;14	N	True	N/A	1
EALPMDTEVYESPY[Phosphorylation]ADPEEIRPK	EALPMDTEVYESPYADPEEIRPK	IPI00018597_4	4	mzspec:PXD007058:SF_200217_pPeptideLibrary_pool4_HCDOT_rep1:scan:4027:EALPMDTEVYESPY[Phosphorylation]ADPEEIRPK/2	0.99996985	Phosphorylation	0.9898	0.9898	14	14	-	Incorrect phospho count - too few.	10;14	N	True	N/A	1
EALPMDT[Phosphorylation]EVYESPY[Phosphorylation]ADPEEIRPK	EALPMDTEVYESPYADPEEIRPK	IPI00018597_4	4	mzspec:PXD007058:SF_200217_pPeptideLibrary_pool4_HCDOT_rep1:scan:4263:EALPMDT[Phosphorylation]EVYESPY[Phosphorylation]ADPEEIRPK/3	0.99998442	Phosphorylation	0.9997	0.9997	14	14	-	N/A	10;14	Y	True	N/A	0
EALPMDT[Phosphorylation]EVYESPY[Phosphorylation]ADPEEIRPK	EALPMDTEVYESPYADPEEIRPK	IPI00018597_4	4	mzspec:PXD007058:SF_200217_pPeptideLibrary_pool4_HCDOT_rep1:scan:4263:EALPMDT[Phosphorylation]EVYESPY[Phosphorylation]ADPEEIRPK/3	0.99998442	Phosphorylation	0.9805	0.9805	7	7	-	N/A	10;14	Y	False	N/A	0
EA[Phosphorylation]LPMDT[Phosphorylation]EVYESPY[Phosphorylation]ADPEEIRPK	EALPMDTEVYESPYADPEEIRPK	IPI00018597_4	4	mzspec:PXD007058:SF_200217_pPeptideLibrary_pool4_HCDOT_rep1:scan:4263:EA[Phosphorylation]LPMDT[Phosphorylation]EVYESPY[Phosphorylation]ADPEEIRPK/3	0.99998442	Phosphorylation	0.9997	0.9997	14	14	-	Incorrect phospho count - too many. pAla.	10;14	N	True	N/A	0
EA[Phosphorylation]LPMDT[Phosphorylation]EVYESPY[Phosphorylation]ADPEEIRPK	EALPMDTEVYESPYADPEEIRPK	IPI00018597_4	4	mzspec:PXD007058:SF_200217_pPeptideLibrary_pool4_HCDOT_rep1:scan:4263:EA[Phosphorylation]LPMDT[Phosphorylation]EVYESPY[Phosphorylation]ADPEEIRPK/3	0.99998442	Phosphorylation	0.9805	0.9805	7	7	-	Incorrect phospho count - too many. pAla. pAla.	10;14	N	False	N/A	0
EA[Phosphorylation]LPMDT[Phosphorylation]EVYESPY[Phosphorylation]ADPEEIRPK	EALPMDTEVYESPYADPEEIRPK	IPI00018597_4	4	mzspec:PXD007058:SF_200217_pPeptideLibrary_pool4_HCDOT_rep1:scan:4263:EA[Phosphorylation]LPMDT[Phosphorylation]EVYESPY[Phosphorylation]ADPEEIRPK/3	0.99998442	Phosphorylation	0.9901	0.9901	2	2	-	Incorrect phospho count - too many. pAla. pAla. pAla.	10;14	N	False	N/A	0
EA[Phosphorylation]LPMDTEVYESPY[Phosphorylation]ADPEEIRPK	EALPMDTEVYESPYADPEEIRPK	IPI00018597_4	4	mzspec:PXD007058:SF_200217_pPeptideLibrary_pool4_HCDOT_rep1:scan:4263:EA[Phosphorylation]LPMDTEVYESPY[Phosphorylation]ADPEEIRPK/3	0.99998442	Phosphorylation	0.9997	0.9997	14	14	-	pAla.	10;14	Y	True	N/A	0
EA[Phosphorylation]LPMDTEVYESPY[Phosphorylation]ADPEEIRPK	EALPMDTEVYESPYADPEEIRPK	IPI00018597_4	4	mzspec:PXD007058:SF_200217_pPeptideLibrary_pool4_HCDOT_rep1:scan:4263:EA[Phosphorylation]LPMDTEVYESPY[Phosphorylation]ADPEEIRPK/3	0.99998442	Phosphorylation	0.9901	0.9901	2	2	-	pAla. pAla.	10;14	Y	False	N/A	0
EALPMDTEVY[Phosphorylation]ESPY[Phosphorylation]ADPEEIRPK	EALPMDTEVYESPYADPEEIRPK	IPI00018597_4	4	mzspec:PXD007058:SF_200217_pPeptideLibrary_pool4_HCDOT_rep2:scan:4505:EALPMDTEVY[Phosphorylation]ESPY[Phosphorylation]ADPEEIRPK/3	0.99998451	Phosphorylation	0.9757	0.9757	10	10	-	N/A	10;14	Y	True	N/A	0
EALPMDTEVYESPY[Phosphorylation]ADPEEIRPK	EALPMDTEVYESPYADPEEIRPK	IPI00018597_4	4	mzspec:PXD007058:SF_200217_pPeptideLibrary_pool4_HCDOT_rep2:scan:3922:EALPMDTEVYESPY[Phosphorylation]ADPEEIRPK/3	0.99998457	Phosphorylation	0.9733	0.9733	14	14	-	Incorrect phospho count - too few.	10;14	N	True	N/A	0
EALPMDTEVY[Phosphorylation]ESPYA[Phosphorylation]DPEEIRPK	EALPMDTEVYESPYADPEEIRPK	IPI00018597_4	4	mzspec:PXD007058:SF_200217_pPeptideLibrary_pool4_HCDOT_rep2:scan:4772:EALPMDTEVY[Phosphorylation]ESPYA[Phosphorylation]DPEEIRPK/3	0.99998582	Phosphorylation	0.5	0.5	15	15	-	pAla.	10;14	Y	False	N/A	1
EALPMDTEVY[Phosphorylation]ESPYA[Phosphorylation]DPEEIRPK	EALPMDTEVYESPYADPEEIRPK	IPI00018597_4	4	mzspec:PXD007058:SF_200217_pPeptideLibrary_pool4_HCDOT_rep2:scan:4772:EALPMDTEVY[Phosphorylation]ESPYA[Phosphorylation]DPEEIRPK/3	0.99998582	Phosphorylation	0.9831	0.9831	10	10	-	pAla. pAla.	10;14	Y	True	N/A	1
EALPMDTEVY[Phosphorylation]ESPY[Phosphorylation]ADPEEIRPK	EALPMDTEVYESPYADPEEIRPK	IPI00018597_4	4	mzspec:PXD007058:SF_200217_pPeptideLibrary_pool4_HCDOT_rep2:scan:4772:EALPMDTEVY[Phosphorylation]ESPY[Phosphorylation]ADPEEIRPK/3	0.99998582	Phosphorylation	0.5	0.5	14	14	-	N/A	10;14	Y	True	N/A	1
EALPMDTEVY[Phosphorylation]ESPY[Phosphorylation]ADPEEIRPK	EALPMDTEVYESPYADPEEIRPK	IPI00018597_4	4	mzspec:PXD007058:SF_200217_pPeptideLibrary_pool4_HCDOT_rep2:scan:4772:EALPMDTEVY[Phosphorylation]ESPY[Phosphorylation]ADPEEIRPK/3	0.99998582	Phosphorylation	0.9831	0.9831	10	10	-	N/A	10;14	Y	True	N/A	1
EALPMDT[Phosphorylation]EVY[Phosphorylation]ESPY[Phosphorylation]ADPEEIRPK	EALPMDTEVYESPYADPEEIRPK	IPI00018597_4	4	mzspec:PXD007058:SF_200217_pPeptideLibrary_pool4_HCDOT_rep2:scan:4250:EALPMDT[Phosphorylation]EVY[Phosphorylation]ESPY[Phosphorylation]ADPEEIRPK/3	0.999991998	Phosphorylation	0.9998	0.9998	14	14	-	Incorrect phospho count - too many.	10;14	N	True	N/A	1
EALPMDT[Phosphorylation]EVY[Phosphorylation]ESPY[Phosphorylation]ADPEEIRPK	EALPMDTEVYESPYADPEEIRPK	IPI00018597_4	4	mzspec:PXD007058:SF_200217_pPeptideLibrary_pool4_HCDOT_rep2:scan:4250:EALPMDT[Phosphorylation]EVY[Phosphorylation]ESPY[Phosphorylation]ADPEEIRPK/3	0.999991998	Phosphorylation	0.9806	0.9806	10	10	-	Incorrect phospho count - too many.	10;14	N	True	N/A	1
EALPMDT[Phosphorylation]EVY[Phosphorylation]ESPY[Phosphorylation]ADPEEIRPK	EALPMDTEVYESPYADPEEIRPK	IPI00018597_4	4	mzspec:PXD007058:SF_200217_pPeptideLibrary_pool4_HCDOT_rep2:scan:4250:EALPMDT[Phosphorylation]EVY[Phosphorylation]ESPY[Phosphorylation]ADPEEIRPK/3	0.999991998	Phosphorylation	0.9901	0.9901	7	7	-	Incorrect phospho count - too many.	10;14	N	False	N/A	1
EALPMDT[Phosphorylation]EVYESPYADPEEIRPK	EALPMDTEVYESPYADPEEIRPK	IPI00018597_4	4	mzspec:PXD007058:SF_200217_pPeptideLibrary_pool4_HCDOT_rep2:scan:3635:EALPMDT[Phosphorylation]EVYESPYADPEEIRPK/2	0.999992207	Phosphorylation	0.9917	0.9917	7	7	-	Incorrect phospho count - too few.	10;14	N	False	N/A	1
EALPMDT[Phosphorylation]EVYESPYADPEEIRPK	EALPMDTEVYESPYADPEEIRPK	IPI00018597_4	4	mzspec:PXD007058:SF_200217_pPeptideLibrary_pool4_HCDOT_rep1:scan:3677:EALPMDT[Phosphorylation]EVYESPYADPEEIRPK/3	0.999997084	Phosphorylation	0.9902	0.9902	7	7	-	Incorrect phospho count - too few.	10;14	N	False	N/A	0
EALPMDT[Phosphorylation]EVYESPY[Phosphorylation]ADPEEIRPK	EALPMDTEVYESPYADPEEIRPK	IPI00018597_4	4	mzspec:PXD007058:SF_200217_pPeptideLibrary_pool4_HCDOT_rep1:scan:3677:EALPMDT[Phosphorylation]EVYESPY[Phosphorylation]ADPEEIRPK/3	0.999997084	Phosphorylation	0.9902	0.9902	7	7	-	N/A	10;14	Y	False	N/A	0
EALPMDTEVYES[Phosphorylation]PYADPEEIRPK	EALPMDTEVYESPYADPEEIRPK	IPI00018597_4	4	mzspec:PXD007058:SF_200217_pPeptideLibrary_pool4_HCDOT_rep1:scan:3926:EALPMDTEVYES[Phosphorylation]PYADPEEIRPK/3	0.9999990325	Phosphorylation	0.4978	0.4978	12	12	-	Incorrect phospho count - too few.	10;14	N	False	N/A	1
EALPMDTEVYES[Phosphorylation]PYADPEEIRPK	EALPMDTEVYESPYADPEEIRPK	IPI00018597_4	4	mzspec:PXD007058:SF_200217_pPeptideLibrary_pool4_HCDOT_rep1:scan:3631:EALPMDTEVYES[Phosphorylation]PYADPEEIRPK/3	0.9999993407	Phosphorylation	0.9924	0.9924	12	12	-	Incorrect phospho count - too few.	10;14	N	False	N/A	0
EALPMDTEVYESPY[Phosphorylation]ADPEEIRPK	EALPMDTEVYESPYADPEEIRPK	IPI00018597_4	4	mzspec:PXD007058:SF_200217_pPeptideLibrary_pool4_HCDOT_rep2:scan:5287:EALPMDTEVYESPY[Phosphorylation]ADPEEIRPK/3	0.9999994254	Phosphorylation	0.9997	0.9997	14	14	-	Incorrect phospho count - too few.	10;14	N	True	N/A	0
EALPMDTEVY[Phosphorylation]ESPY[Phosphorylation]ADPEEIRPK	EALPMDTEVYESPYADPEEIRPK	IPI00018597_4	4	mzspec:PXD007058:SF_200217_pPeptideLibrary_pool4_HCDOT_rep2:scan:5287:EALPMDTEVY[Phosphorylation]ESPY[Phosphorylation]ADPEEIRPK/3	0.9999994254	Phosphorylation	0.9997	0.9997	14	14	-	N/A	10;14	Y	True	N/A	0
EALPMDTEVY[Phosphorylation]ESPY[Phosphorylation]ADPEEIRPK	EALPMDTEVYESPYADPEEIRPK	IPI00018597_4	4	mzspec:PXD007058:SF_200217_pPeptideLibrary_pool4_HCDOT_rep2:scan:5287:EALPMDTEVY[Phosphorylation]ESPY[Phosphorylation]ADPEEIRPK/3	0.9999994254	Phosphorylation	0.9816	0.9816	10	10	-	N/A	10;14	Y	True	N/A	0
EALPMDTEVY[Phosphorylation]ESPY[Phosphorylation]ADPEEIRPK	EALPMDTEVYESPYADPEEIRPK	IPI00018597_4	4	mzspec:PXD007058:SF_200217_pPeptideLibrary_pool4_HCDOT_rep1:scan:3725:EALPMDTEVY[Phosphorylation]ESPY[Phosphorylation]ADPEEIRPK/4	0.9999995155	Phosphorylation	0.9916	0.9916	10	10	-	N/A	10;14	Y	True	N/A	1
EALPMDT[Phosphorylation]EVYESPY[Phosphorylation]ADPEEIRPK	EALPMDTEVYESPYADPEEIRPK	IPI00018597_4	4	mzspec:PXD007058:SF_200217_pPeptideLibrary_pool4_HCDOT_rep1:scan:3996:EALPMDT[Phosphorylation]EVYESPY[Phosphorylation]ADPEEIRPK/3	0.9999998569	Phosphorylation	0.9999	0.9999	14	14	-	N/A	10;14	Y	True	N/A	1
EALPMDT[Phosphorylation]EVYESPY[Phosphorylation]ADPEEIRPK	EALPMDTEVYESPYADPEEIRPK	IPI00018597_4	4	mzspec:PXD007058:SF_200217_pPeptideLibrary_pool4_HCDOT_rep1:scan:3996:EALPMDT[Phosphorylation]EVYESPY[Phosphorylation]ADPEEIRPK/3	0.9999998569	Phosphorylation	0.9998	0.9998	7	7	-	N/A	10;14	Y	False	N/A	1
EALPMDTEVY[Phosphorylation]ESPY[Phosphorylation]ADPEEIRPK	EALPMDTEVYESPYADPEEIRPK	IPI00018597_4	4	mzspec:PXD007058:SF_200217_pPeptideLibrary_pool4_HCDOT_rep2:scan:4526:EALPMDTEVY[Phosphorylation]ESPY[Phosphorylation]ADPEEIRPK/3	0.9999998977	Phosphorylation	0.9999	0.9999	14	14	-	N/A	10;14	Y	True	N/A	1
EALPMDTEVY[Phosphorylation]ESPY[Phosphorylation]ADPEEIRPK	EALPMDTEVYESPYADPEEIRPK	IPI00018597_4	4	mzspec:PXD007058:SF_200217_pPeptideLibrary_pool4_HCDOT_rep2:scan:4526:EALPMDTEVY[Phosphorylation]ESPY[Phosphorylation]ADPEEIRPK/3	0.9999998977	Phosphorylation	0.9893	0.9893	10	10	-	N/A	10;14	Y	True	N/A	1
EALPMDTEVY[Phosphorylation]ESPYADPEEIRPK	EALPMDTEVYESPYADPEEIRPK	IPI00018597_4	4	mzspec:PXD007058:SF_200217_pPeptideLibrary_pool4_HCDOT_rep2:scan:3624:EALPMDTEVY[Phosphorylation]ESPYADPEEIRPK/3	0.99999998376	Phosphorylation	0.9848	0.9848	10	10	-	Incorrect phospho count - too few.	10;14	N	True	N/A	0
EALPMDTEVYESPY[Phosphorylation]ADPEEIRPK	EALPMDTEVYESPYADPEEIRPK	IPI00018597_4	4	mzspec:PXD007058:SF_200217_pPeptideLibrary_pool4_HCDOT_rep2:scan:3992:EALPMDTEVYESPY[Phosphorylation]ADPEEIRPK/3	0.999999997543	Phosphorylation	0.9999	0.9999	14	14	-	Incorrect phospho count - too few.	10;14	N	True	N/A	1
EPPPVVNY[Phosphorylation]EEDAR	EPPPVVNYEEDAR	IPI00029263_1	4	mzspec:PXD007058:SF_200217_pPeptideLibrary_pool4_HCDOT_rep2:scan:5264:EPPPVVNY[Phosphorylation]EEDAR/2	0.9997363	Phosphorylation	0.5	0.5	8	8	-	N/A	8	Y	True	N/A	1
EPPPVVNY[Phosphorylation]EEDAR	EPPPVVNYEEDAR	IPI00029263_1	4	mzspec:PXD007058:SF_200217_pPeptideLibrary_pool4_HCDOT_rep2:scan:4226:EPPPVVNY[Phosphorylation]EEDAR/2	0.999999996513	Phosphorylation	1.0	1.0	8	8	-	N/A	8	Y	True	N/A	1
ETT[Phosphorylation]TSPKKYYLAEK	ETTTSPKKYYLAEK	IPI00000878_2	4	mzspec:PXD007058:SF_200217_pPeptideLibrary_pool4_HCDOT_rep1:scan:3035:ETT[Phosphorylation]TSPKKYYLAEK/2	0.9993957	Phosphorylation	0.3333	0.3333	3	3	-	Incorrect pool.	4	Y	False	N/A	0
ETTT[Phosphorylation]SPKKYYLAEK	ETTTSPKKYYLAEK	IPI00000878_2	4	mzspec:PXD007058:SF_200217_pPeptideLibrary_pool4_HCDOT_rep1:scan:3035:ETTT[Phosphorylation]SPKKYYLAEK/2	0.9993957	Phosphorylation	0.3333	0.3333	4	4	-	N/A	4	Y	True	N/A	0
ET[Phosphorylation]TTSPKKYYLAEK	ETTTSPKKYYLAEK	IPI00000878_2	4	mzspec:PXD007058:SF_200217_pPeptideLibrary_pool4_HCDOT_rep1:scan:3035:ET[Phosphorylation]TTSPKKYYLAEK/2	0.9993957	Phosphorylation	0.3333	0.3333	2	2	-	Incorrect pool.	4	Y	False	N/A	0
ETTT[Phosphorylation]SPKKYYLAEK	ETTTSPKKYYLAEK	IPI00000878_2	4	mzspec:PXD007058:SF_200217_pPeptideLibrary_pool4_HCDOT_rep1:scan:2695:ETTT[Phosphorylation]SPKKYYLAEK/2	0.9998501	Phosphorylation	0.4989	0.4989	4	4	-	N/A	4	Y	True	N/A	1
ET[Phosphorylation]TTSPKKYYLAEK	ETTTSPKKYYLAEK	IPI00000878_2	4	mzspec:PXD007058:SF_200217_pPeptideLibrary_pool4_HCDOT_rep1:scan:2690:ET[Phosphorylation]TTSPKKYYLAEK/3	0.999996096	Phosphorylation	0.4966	0.4966	2	2	-	Incorrect pool.	4	Y	False	N/A	1
ET[Phosphorylation]TTSPKKYYLAEK	ETTTSPKKYYLAEK	IPI00000878_2	4	mzspec:PXD007058:SF_200217_pPeptideLibrary_pool4_HCDOT_rep2:scan:2680:ET[Phosphorylation]TTSPKKYYLAEK/4	0.99999637	Phosphorylation	0.4978	0.4978	2	2	-	Incorrect pool.	4	Y	False	N/A	1
ET[Phosphorylation]TTSPKKYYLAEK	ETTTSPKKYYLAEK	IPI00000878_2	4	mzspec:PXD007058:SF_200217_pPeptideLibrary_pool4_HCDOT_rep2:scan:2674:ET[Phosphorylation]TTSPKKYYLAEK/3	0.999998567	Phosphorylation	0.499	0.499	2	2	-	Incorrect pool.	4	Y	False	N/A	1
ET[Phosphorylation]TTSPKKYYLAEK	ETTTSPKKYYLAEK	IPI00000878_2	4	mzspec:PXD007058:SF_200217_pPeptideLibrary_pool4_HCDOT_rep1:scan:2697:ET[Phosphorylation]TTSPKKYYLAEK/4	0.9999993618	Phosphorylation	0.4965	0.4965	2	2	-	Incorrect pool.	4	Y	False	N/A	1
FTNS[Phosphorylation]ETAEHIAQGLR	FTNSETAEHIAQGLR	IPI00029132_6	4	mzspec:PXD007058:SF_200217_pPeptideLibrary_pool4_HCDOT_rep1:scan:5051:FTNS[Phosphorylation]ETAEHIAQGLR/3	0.993227	Phosphorylation	0.9923	0.9923	4	4	-	N/A	4	Y	True	N/A	1
FTNSET[Phosphorylation]AEHIAQGLR	FTNSETAEHIAQGLR	IPI00029132_6	4	mzspec:PXD007058:SF_200217_pPeptideLibrary_pool4_HCDOT_rep2:scan:4479:FTNSET[Phosphorylation]AEHIAQGLR/3	0.994893	Phosphorylation	0.5	0.5	6	6	-	N/A	4	Y	False	N/A	1
FTNS[Phosphorylation]ETAEHIAQGLR	FTNSETAEHIAQGLR	IPI00029132_6	4	mzspec:PXD007058:SF_200217_pPeptideLibrary_pool4_HCDOT_rep2:scan:4479:FTNS[Phosphorylation]ETAEHIAQGLR/3	0.994893	Phosphorylation	0.5	0.5	4	4	-	N/A	4	Y	True	N/A	1
FTNSET[Phosphorylation]AEHIAQGLR	FTNSETAEHIAQGLR	IPI00029132_6	4	mzspec:PXD007058:SF_200217_pPeptideLibrary_pool4_HCDOT_rep1:scan:3347:FTNSET[Phosphorylation]AEHIAQGLR/3	0.9993595	Phosphorylation	0.4975	0.4975	6	6	-	N/A	4	Y	False	N/A	0
FTNS[Phosphorylation]ETAEHIAQGLR	FTNSETAEHIAQGLR	IPI00029132_6	4	mzspec:PXD007058:SF_200217_pPeptideLibrary_pool4_HCDOT_rep1:scan:3347:FTNS[Phosphorylation]ETAEHIAQGLR/3	0.9993595	Phosphorylation	0.4975	0.4975	4	4	-	N/A	4	Y	True	N/A	0
FTNS[Phosphorylation]ETAEHIAQGLR	FTNSETAEHIAQGLR	IPI00029132_6	4	mzspec:PXD007058:SF_200217_pPeptideLibrary_pool4_HCDOT_rep1:scan:4431:FTNS[Phosphorylation]ETAEHIAQGLR/2	0.9995214	Phosphorylation	0.983	0.983	4	4	-	N/A	4	Y	True	N/A	0
FTNS[Phosphorylation]ETAEHIAQGLR	FTNSETAEHIAQGLR	IPI00029132_6	4	mzspec:PXD007058:SF_200217_pPeptideLibrary_pool4_HCDOT_rep1:scan:4407:FTNS[Phosphorylation]ETAEHIAQGLR/3	0.999993453	Phosphorylation	0.9965	0.9965	4	4	-	N/A	4	Y	True	N/A	1
FTNS[Phosphorylation]ETAEHIAQGLR	FTNSETAEHIAQGLR	IPI00029132_6	4	mzspec:PXD007058:SF_200217_pPeptideLibrary_pool4_HCDOT_rep1:scan:4425:FTNS[Phosphorylation]ETAEHIAQGLR/3	0.999993735	Phosphorylation	0.9947	0.9947	4	4	-	N/A	4	Y	True	N/A	1
FTNS[Phosphorylation]ETAEHIAQGLR	FTNSETAEHIAQGLR	IPI00029132_6	4	mzspec:PXD007058:SF_200217_pPeptideLibrary_pool4_HCDOT_rep1:scan:3630:FTNS[Phosphorylation]ETAEHIAQGLR/3	0.999999993015	Phosphorylation	1.0	1.0	4	4	-	N/A	4	Y	True	N/A	1
GHGQPGADAEKPFY[Phosphorylation]VNVEFHHER	GHGQPGADAEKPFYVNVEFHHER	IPI00004497_7	4	mzspec:PXD007058:SF_200217_pPeptideLibrary_pool4_HCDOT_rep2:scan:3090:GHGQPGADAEKPFY[Phosphorylation]VNVEFHHER/4	0.999999999994147	Phosphorylation	1.0	1.0	14	14	-	N/A	14	Y	True	N/A	1
GISRS[Phosphorylation]LES[Phosphorylation]VLSLGPRPTGGGSSPPEIR	GISRSLESVLSLGPRPTGGGSSPPEIR	IPI00022633_2	4	mzspec:PXD007058:SF_200217_pPeptideLibrary_pool4_HCDOT_rep2:scan:4273:GISRS[Phosphorylation]LES[Phosphorylation]VLSLGPRPTGGGSSPPEIR/4	0.8898	Phosphorylation	0.6667000000000001	0.6667000000000001	5	5	-	N/A	3;5	Y	True	N/A	1
GIS[Phosphorylation]RSLES[Phosphorylation]VLSLGPRPTGGGSSPPEIR	GISRSLESVLSLGPRPTGGGSSPPEIR	IPI00022633_2	4	mzspec:PXD007058:SF_200217_pPeptideLibrary_pool4_HCDOT_rep2:scan:4273:GIS[Phosphorylation]RSLES[Phosphorylation]VLSLGPRPTGGGSSPPEIR/4	0.8898	Phosphorylation	0.6667000000000001	0.6667000000000001	3	3	-	N/A	3;5	Y	True	N/A	1
GIS[Phosphorylation]RS[Phosphorylation]LESVLSLGPRPTGGGSSPPEIR	GISRSLESVLSLGPRPTGGGSSPPEIR	IPI00022633_2	4	mzspec:PXD007058:SF_200217_pPeptideLibrary_pool4_HCDOT_rep2:scan:4273:GIS[Phosphorylation]RS[Phosphorylation]LESVLSLGPRPTGGGSSPPEIR/4	0.8898	Phosphorylation	0.6667000000000001	0.6667000000000001	3	3	-	N/A	3;5	Y	True	N/A	1
GIS[Phosphorylation]RSLESVLSLGPRPTGGGSSPPEIR	GISRSLESVLSLGPRPTGGGSSPPEIR	IPI00022633_2	4	mzspec:PXD007058:SF_200217_pPeptideLibrary_pool4_HCDOT_rep1:scan:3954:GIS[Phosphorylation]RSLESVLSLGPRPTGGGSSPPEIR/4	0.999521	Phosphorylation	0.3333	0.3333	3	3	-	Incorrect phospho count - too few.	3;5	N	True	N/A	1
GISRS[Phosphorylation]LESVLSLGPRPTGGGSSPPEIR	GISRSLESVLSLGPRPTGGGSSPPEIR	IPI00022633_2	4	mzspec:PXD007058:SF_200217_pPeptideLibrary_pool4_HCDOT_rep1:scan:3954:GISRS[Phosphorylation]LESVLSLGPRPTGGGSSPPEIR/4	0.999521	Phosphorylation	0.3333	0.3333	5	5	-	Incorrect phospho count - too few.	3;5	N	True	N/A	1
GISRSLES[Phosphorylation]VLSLGPRPTGGGSSPPEIR	GISRSLESVLSLGPRPTGGGSSPPEIR	IPI00022633_2	4	mzspec:PXD007058:SF_200217_pPeptideLibrary_pool4_HCDOT_rep1:scan:3954:GISRSLES[Phosphorylation]VLSLGPRPTGGGSSPPEIR/4	0.999521	Phosphorylation	0.3333	0.3333	8	8	-	Incorrect phospho count - too few.	3;5	N	False	N/A	1
GIS[Phosphorylation]RS[Phosphorylation]LESVLSLGPRPTGGGSSPPEIR	GISRSLESVLSLGPRPTGGGSSPPEIR	IPI00022633_2	4	mzspec:PXD007058:SF_200217_pPeptideLibrary_pool4_HCDOT_rep1:scan:4251:GIS[Phosphorylation]RS[Phosphorylation]LESVLSLGPRPTGGGSSPPEIR/4	0.99996754	Phosphorylation	1.0	1.0	3	3	-	N/A	3;5	Y	True	N/A	1
GRRS[Phosphorylation]PS[Phosphorylation]PGNSPSGR	GRRSPSPGNSPSGR	IPI00012318_3	4	mzspec:PXD007058:SF_200217_pPeptideLibrary_pool4_HCDOT_rep2:scan:2066:GRRS[Phosphorylation]PS[Phosphorylation]PGNSPSGR/3	0.993985	Phosphorylation	1.0	1.0	4	4	-	Incorrect phospho count - too many.	4	N	True	N/A	1
GRRS[Phosphorylation]PSPGNSPSGR	GRRSPSPGNSPSGR	IPI00012318_3	4	mzspec:PXD007058:SF_200217_pPeptideLibrary_pool4_HCDOT_rep2:scan:1931:GRRS[Phosphorylation]PSPGNSPSGR/2	0.9992137	Phosphorylation	0.9956	0.9956	4	4	-	N/A	4	Y	True	N/A	1
GRRS[Phosphorylation]PSPGNSPSGR	GRRSPSPGNSPSGR	IPI00012318_3	4	mzspec:PXD007058:SF_200217_pPeptideLibrary_pool4_HCDOT_rep1:scan:2021:GRRS[Phosphorylation]PSPGNSPSGR/2	0.9997441	Phosphorylation	0.9953	0.9953	4	4	-	N/A	4	Y	True	N/A	1
GRRS[Phosphorylation]PSPGNSPSGR	GRRSPSPGNSPSGR	IPI00012318_3	4	mzspec:PXD007058:SF_200217_pPeptideLibrary_pool4_HCDOT_rep1:scan:2020:GRRS[Phosphorylation]PSPGNSPSGR/3	0.99999997753	Phosphorylation	1.0	1.0	4	4	-	N/A	4	Y	True	N/A	1
HTDDEMTGY[Phosphorylation]VATR	HTDDEMTGYVATR	IPI00002857_2	4	mzspec:PXD007058:SF_200217_pPeptideLibrary_pool4_HCDOT_rep2:scan:2769:HTDDEMTGY[Phosphorylation]VATR/3	0.9997948	Phosphorylation	0.995	0.995	9	9	-	N/A	9	Y	True	N/A	1
HTDDEMTGY[Phosphorylation]VATR	HTDDEMTGYVATR	IPI00002857_2	4	mzspec:PXD007058:SF_200217_pPeptideLibrary_pool4_HCDOT_rep1:scan:2334:HTDDEMTGY[Phosphorylation]VATR/2	0.9999999998489	Phosphorylation	1.0	1.0	9	9	-	N/A	9	Y	True	N/A	1
HTDDEMTGY[Phosphorylation]VATR	HTDDEMTGYVATR	IPI00002857_2	4	mzspec:PXD007058:SF_200217_pPeptideLibrary_pool4_HCDOT_rep2:scan:2311:HTDDEMTGY[Phosphorylation]VATR/2	0.99999999998028	Phosphorylation	0.9964	0.9964	9	9	-	N/A	9	Y	True	N/A	1
IQPS[Phosphorylation]SPPPNHPNNHLFR	IQPSSPPPNHPNNHLFR	IPI00657720_1	4	mzspec:PXD007058:SF_200217_pPeptideLibrary_pool4_HCDOT_rep1:scan:4356:IQPS[Phosphorylation]SPPPNHPNNHLFR/3	0.98415	Phosphorylation	0.9931	0.9931	4	4	-	N/A	4	Y	True	N/A	1
IQPS[Phosphorylation]S[Phosphorylation]PPPNHPNNHLFR	IQPSSPPPNHPNNHLFR	IPI00657720_1	4	mzspec:PXD007058:SF_200217_pPeptideLibrary_pool4_HCDOT_rep2:scan:3098:IQPS[Phosphorylation]S[Phosphorylation]PPPNHPNNHLFR/3	0.988	Phosphorylation	1.0	1.0	4	4	-	Incorrect phospho count - too many.	4	N	True	N/A	1
IQPSS[Phosphorylation]PPPNHPNNHLFR	IQPSSPPPNHPNNHLFR	IPI00657720_1	4	mzspec:PXD007058:SF_200217_pPeptideLibrary_pool4_HCDOT_rep2:scan:4678:IQPSS[Phosphorylation]PPPNHPNNHLFR/3	0.993517	Phosphorylation	0.9937	0.9937	5	5	-	Incorrect pool.	4	Y	False	N/A	0
IQPSS[Phosphorylation]PPPNHPNNHLFR	IQPSSPPPNHPNNHLFR	IPI00657720_1	4	mzspec:PXD007058:SF_200217_pPeptideLibrary_pool4_HCDOT_rep2:scan:4188:IQPSS[Phosphorylation]PPPNHPNNHLFR/3	0.995551	Phosphorylation	0.9947	0.9947	5	5	-	Incorrect pool.	4	Y	False	N/A	0
IQPSS[Phosphorylation]PPPNHPNNHLFR	IQPSSPPPNHPNNHLFR	IPI00657720_1	4	mzspec:PXD007058:SF_200217_pPeptideLibrary_pool4_HCDOT_rep1:scan:4880:IQPSS[Phosphorylation]PPPNHPNNHLFR/3	0.997563	Phosphorylation	0.9888	0.9888	5	5	-	Incorrect pool.	4	Y	False	N/A	0
IQPS[Phosphorylation]SPPPNHPNNHLFR	IQPSSPPPNHPNNHLFR	IPI00657720_1	4	mzspec:PXD007058:SF_200217_pPeptideLibrary_pool4_HCDOT_rep2:scan:2798:IQPS[Phosphorylation]SPPPNHPNNHLFR/3	0.99994444	Phosphorylation	0.5	0.5	4	4	-	N/A	4	Y	True	N/A	1
IQPSS[Phosphorylation]PPPNHPNNHLFR	IQPSSPPPNHPNNHLFR	IPI00657720_1	4	mzspec:PXD007058:SF_200217_pPeptideLibrary_pool4_HCDOT_rep1:scan:3346:IQPSS[Phosphorylation]PPPNHPNNHLFR/3	0.99997544	Phosphorylation	0.9921	0.9921	5	5	-	Incorrect pool.	4	Y	False	N/A	0
IQPSS[Phosphorylation]PPPNHPNNHLFR	IQPSSPPPNHPNNHLFR	IPI00657720_1	4	mzspec:PXD007058:SF_200217_pPeptideLibrary_pool4_HCDOT_rep2:scan:2816:IQPSS[Phosphorylation]PPPNHPNNHLFR/4	0.999997781	Phosphorylation	0.9936	0.9936	5	5	-	Incorrect pool.	4	Y	False	N/A	0
IQPS[Phosphorylation]SPPPNHPNNHLFR	IQPSSPPPNHPNNHLFR	IPI00657720_1	4	mzspec:PXD007058:SF_200217_pPeptideLibrary_pool4_HCDOT_rep1:scan:2826:IQPS[Phosphorylation]SPPPNHPNNHLFR/2	0.99999997193	Phosphorylation	0.9959	0.9959	4	4	-	N/A	4	Y	True	N/A	0
IQPSS[Phosphorylation]PPPNHPNNHLFR	IQPSSPPPNHPNNHLFR	IPI00657720_1	4	mzspec:PXD007058:SF_200217_pPeptideLibrary_pool4_HCDOT_rep1:scan:2830:IQPSS[Phosphorylation]PPPNHPNNHLFR/4	0.99999997915	Phosphorylation	0.9938	0.9938	5	5	-	Incorrect pool.	4	Y	False	N/A	0
ISS[Phosphorylation]LGSQAMQMER	ISSLGSQAMQMER	IPI00004497_8	4	mzspec:PXD007058:SF_200217_pPeptideLibrary_pool4_HCDOT_rep2:scan:3239:ISS[Phosphorylation]LGSQAMQMER/2	0.990633	Phosphorylation	0.9933	0.9933	3	3	-	N/A	3	Y	True	N/A	0
IS[Phosphorylation]S[Phosphorylation]LGSQAMQMER	ISSLGSQAMQMER	IPI00004497_8	4	mzspec:PXD007058:SF_200217_pPeptideLibrary_pool4_HCDOT_rep1:scan:4435:IS[Phosphorylation]S[Phosphorylation]LGSQAMQMER/2	0.99999994763	Phosphorylation	0.9999	0.9999	2	2	-	Incorrect phospho count - too many.	3	N	False	N/A	1
IS[Phosphorylation]S[Phosphorylation]LGSQAMQMER	ISSLGSQAMQMER	IPI00004497_8	4	mzspec:PXD007058:SF_200217_pPeptideLibrary_pool4_HCDOT_rep1:scan:4008:IS[Phosphorylation]S[Phosphorylation]LGSQAMQMER/2	0.99999999416	Phosphorylation	1.0	1.0	2	2	-	Incorrect phospho count - too many.	3	N	False	N/A	1
ISS[Phosphorylation]LGSQAMQMER	ISSLGSQAMQMER	IPI00004497_8	4	mzspec:PXD007058:SF_200217_pPeptideLibrary_pool4_HCDOT_rep2:scan:3694:ISS[Phosphorylation]LGSQAMQMER/2	0.9999999996318	Phosphorylation	1.0	1.0	3	3	-	N/A	3	Y	True	N/A	1
LQPQEIS[Phosphorylation]PPPTANLDR	LQPQEISPPPTANLDR	IPI00413961_3	4	mzspec:PXD007058:SF_200217_pPeptideLibrary_pool4_HCDOT_rep2:scan:5628:LQPQEIS[Phosphorylation]PPPTANLDR/2	0.8354	Phosphorylation	0.9999	0.9999	7	7	-	N/A	7	Y	True	N/A	1
LQPQEIS[Phosphorylation]PPPT[Phosphorylation]ANLDR	LQPQEISPPPTANLDR	IPI00413961_3	4	mzspec:PXD007058:SF_200217_pPeptideLibrary_pool4_HCDOT_rep2:scan:4259:LQPQEIS[Phosphorylation]PPPT[Phosphorylation]ANLDR/2	0.93222	Phosphorylation	1.0	1.0	7	7	-	Incorrect phospho count - too many.	7	N	True	N/A	1
LQPQEIS[Phosphorylation]PPPTANLDR	LQPQEISPPPTANLDR	IPI00413961_3	4	mzspec:PXD007058:SF_200217_pPeptideLibrary_pool4_HCDOT_rep2:scan:5409:LQPQEIS[Phosphorylation]PPPTANLDR/2	0.9442	Phosphorylation	0.9943	0.9943	7	7	-	N/A	7	Y	True	N/A	1
LQPQEIS[Phosphorylation]PPPTANLDR	LQPQEISPPPTANLDR	IPI00413961_3	4	mzspec:PXD007058:SF_200217_pPeptideLibrary_pool4_HCDOT_rep1:scan:3552:LQPQEIS[Phosphorylation]PPPTANLDR/2	0.9664	Phosphorylation	0.5	0.5	7	7	-	N/A	7	Y	True	N/A	1
LQPQEIS[Phosphorylation]PPPTANLDR	LQPQEISPPPTANLDR	IPI00413961_3	4	mzspec:PXD007058:SF_200217_pPeptideLibrary_pool4_HCDOT_rep2:scan:3760:LQPQEIS[Phosphorylation]PPPTANLDR/2	0.999999995526	Phosphorylation	1.0	1.0	7	7	-	N/A	7	Y	True	N/A	1
LRSADS[Phosphorylation]ENALSVQER	LRSADSENALSVQER	IPI00181703_2	4	mzspec:PXD007058:SF_200217_pPeptideLibrary_pool4_HCDOT_rep1:scan:2594:LRSADS[Phosphorylation]ENALSVQER/3	0.94207	Phosphorylation	0.3325	0.3325	6	6	-	Incorrect pool.	3	Y	False	N/A	1
LRSA[Phosphorylation]DSENALSVQER	LRSADSENALSVQER	IPI00181703_2	4	mzspec:PXD007058:SF_200217_pPeptideLibrary_pool4_HCDOT_rep1:scan:2594:LRSA[Phosphorylation]DSENALSVQER/3	0.94207	Phosphorylation	0.3325	0.3325	4	4	-	pAla.	3	Y	False	N/A	1
LRS[Phosphorylation]ADSENALSVQER	LRSADSENALSVQER	IPI00181703_2	4	mzspec:PXD007058:SF_200217_pPeptideLibrary_pool4_HCDOT_rep1:scan:2594:LRS[Phosphorylation]ADSENALSVQER/3	0.94207	Phosphorylation	0.3325	0.3325	3	3	-	N/A	3	Y	True	N/A	1
LRS[Phosphorylation]ADSENALSVQER	LRSADSENALSVQER	IPI00181703_2	4	mzspec:PXD007058:SF_200217_pPeptideLibrary_pool4_HCDOT_rep2:scan:2588:LRS[Phosphorylation]ADSENALSVQER/3	0.998451	Phosphorylation	0.9845	0.9845	3	3	-	N/A	3	Y	True	N/A	0
LRS[Phosphorylation]ADSENALSVQER	LRSADSENALSVQER	IPI00181703_2	4	mzspec:PXD007058:SF_200217_pPeptideLibrary_pool4_HCDOT_rep2:scan:3022:LRS[Phosphorylation]ADSENALSVQER/3	0.9999827	Phosphorylation	0.9965	0.9965	3	3	-	N/A	3	Y	True	N/A	1
LRS[Phosphorylation]ADSENALSVQER	LRSADSENALSVQER	IPI00181703_2	4	mzspec:PXD007058:SF_200217_pPeptideLibrary_pool4_HCDOT_rep2:scan:3023:LRS[Phosphorylation]ADSENALSVQER/2	0.9999999995501	Phosphorylation	1.0	1.0	3	3	-	N/A	3	Y	True	N/A	1
LTEERDGS[Phosphorylation]LNQSSGYR	LTEERDGSLNQSSGYR	IPI00219012_3	4	mzspec:PXD007058:SF_200217_pPeptideLibrary_pool4_HCDOT_rep2:scan:4240:LTEERDGS[Phosphorylation]LNQSSGYR/3	0.98006	Phosphorylation	0.9945	0.9945	8	8	-	N/A	8	Y	True	N/A	1
LTEERDGS[Phosphorylation]LNQSSGYR	LTEERDGSLNQSSGYR	IPI00219012_3	4	mzspec:PXD007058:SF_200217_pPeptideLibrary_pool4_HCDOT_rep2:scan:2881:LTEERDGS[Phosphorylation]LNQSSGYR/3	0.99035	Phosphorylation	0.9999	0.9999	8	8	-	N/A	8	Y	True	N/A	1
LTEERDGS[Phosphorylation]LNQSSGYR	LTEERDGSLNQSSGYR	IPI00219012_3	4	mzspec:PXD007058:SF_200217_pPeptideLibrary_pool4_HCDOT_rep1:scan:3049:LTEERDGS[Phosphorylation]LNQSSGYR/3	0.995417	Phosphorylation	0.9948	0.9948	8	8	-	N/A	8	Y	True	N/A	1
LT[Phosphorylation]EERDGSLNQSSGYR	LTEERDGSLNQSSGYR	IPI00219012_3	4	mzspec:PXD007058:SF_200217_pPeptideLibrary_pool4_HCDOT_rep1:scan:2872:LT[Phosphorylation]EERDGSLNQSSGYR/2	0.9997351	Phosphorylation	1.0	1.0	2	2	-	N/A	8	Y	False	N/A	1
LTEERDGS[Phosphorylation]LNQSSGYR	LTEERDGSLNQSSGYR	IPI00219012_3	4	mzspec:PXD007058:SF_200217_pPeptideLibrary_pool4_HCDOT_rep1:scan:2626:LTEERDGS[Phosphorylation]LNQSSGYR/2	0.999999994	Phosphorylation	1.0	1.0	8	8	-	N/A	8	Y	True	N/A	1
MMS[Phosphorylation]LSQSR	MMSLSQSR	IPI00021917_1	4	mzspec:PXD007058:SF_200217_pPeptideLibrary_pool4_HCDOT_rep2:scan:4520:MMS[Phosphorylation]LSQSR/2	0.7913	Phosphorylation	0.9927	0.9927	3	3	-	N/A	3	Y	True	N/A	1
MMS[Phosphorylation]LSQSR	MMSLSQSR	IPI00021917_1	4	mzspec:PXD007058:SF_200217_pPeptideLibrary_pool4_HCDOT_rep1:scan:5274:MMS[Phosphorylation]LSQSR/2	0.992281	Phosphorylation	0.9999	0.9999	3	3	-	N/A	3	Y	True	N/A	1
MMS[Phosphorylation]LSQSR	MMSLSQSR	IPI00021917_1	4	mzspec:PXD007058:SF_200217_pPeptideLibrary_pool4_HCDOT_rep1:scan:4310:MMS[Phosphorylation]LSQSR/2	0.993756	Phosphorylation	0.9947	0.9947	3	3	-	N/A	3	Y	True	N/A	1
MMS[Phosphorylation]LSQSR	MMSLSQSR	IPI00021917_1	4	mzspec:PXD007058:SF_200217_pPeptideLibrary_pool4_HCDOT_rep1:scan:3091:MMS[Phosphorylation]LSQSR/2	0.99991037	Phosphorylation	1.0	1.0	3	3	-	N/A	3	Y	True	N/A	1
MS[Phosphorylation]LSQSR	MSLSQSR	IPI00021917_1	4	mzspec:PXD007058:SF_200217_pPeptideLibrary_pool4_HCDOT_rep2:scan:2851:MS[Phosphorylation]LSQSR/2	0.99729	Phosphorylation	1.0	1.0	2	2	-	Partial peptide.	2	N	False	True	1
NSFNNPAY[Phosphorylation]YVLEGVPHQLLPPEPPSPAR	NSFNNPAYYVLEGVPHQLLPPEPPSPAR	IPI00016932_1	4	mzspec:PXD007058:SF_200217_pPeptideLibrary_pool4_HCDOT_rep1:scan:5324:NSFNNPAY[Phosphorylation]YVLEGVPHQLLPPEPPSPAR/3	0.99887	Phosphorylation	0.4947	0.4947	8	8	-	N/A	8	Y	True	N/A	0
NSFNNPA[Phosphorylation]YYVLEGVPHQLLPPEPPSPAR	NSFNNPAYYVLEGVPHQLLPPEPPSPAR	IPI00016932_1	4	mzspec:PXD007058:SF_200217_pPeptideLibrary_pool4_HCDOT_rep1:scan:5324:NSFNNPA[Phosphorylation]YYVLEGVPHQLLPPEPPSPAR/3	0.99887	Phosphorylation	0.4947	0.4947	7	7	-	pAla.	8	Y	False	N/A	0
PKPS[Phosphorylation]NPIYNEPDEPIAFY[Phosphorylation]AMGR	PKPSNPIYNEPDEPIAFYAMGR	IPI00220388	4	mzspec:PXD007058:SF_200217_pPeptideLibrary_pool4_HCDOT_rep1:scan:4326:PKPS[Phosphorylation]NPIYNEPDEPIAFY[Phosphorylation]AMGR/4	0.92038	Phosphorylation	0.991	0.991	18	18	-	N/A	8;18	Y	True	N/A	0
PKPSNPIY[Phosphorylation]NEPDEPIAFY[Phosphorylation]AMGR	PKPSNPIYNEPDEPIAFYAMGR	IPI00220388	4	mzspec:PXD007058:SF_200217_pPeptideLibrary_pool4_HCDOT_rep1:scan:4326:PKPSNPIY[Phosphorylation]NEPDEPIAFY[Phosphorylation]AMGR/4	0.92038	Phosphorylation	0.991	0.991	18	18	-	N/A	8;18	Y	True	N/A	0
PKPS[Phosphorylation]NPIYNEPDEPIAFYA[Phosphorylation]MGR	PKPSNPIYNEPDEPIAFYAMGR	IPI00220388	4	mzspec:PXD007058:SF_200217_pPeptideLibrary_pool4_HCDOT_rep2:scan:4507:PKPS[Phosphorylation]NPIYNEPDEPIAFYA[Phosphorylation]MGR/3	0.993675	Phosphorylation	0.5	0.5	4	4	-	pAla. pAla.	8;18	Y	False	N/A	0
PKPSNPIY[Phosphorylation]NEPDEPIAFYA[Phosphorylation]MGR	PKPSNPIYNEPDEPIAFYAMGR	IPI00220388	4	mzspec:PXD007058:SF_200217_pPeptideLibrary_pool4_HCDOT_rep2:scan:4507:PKPSNPIY[Phosphorylation]NEPDEPIAFYA[Phosphorylation]MGR/3	0.993675	Phosphorylation	0.5	0.5	8	8	-	pAla. pAla.	8;18	Y	True	N/A	0
PKPSNPIY[Phosphorylation]NEPDEPIAFYAMGR	PKPSNPIYNEPDEPIAFYAMGR	IPI00220388	4	mzspec:PXD007058:SF_200217_pPeptideLibrary_pool4_HCDOT_rep2:scan:4651:PKPSNPIY[Phosphorylation]NEPDEPIAFYAMGR/3	0.993749	Phosphorylation	0.5	0.5	8	8	-	Incorrect phospho count - too few.	8;18	N	True	N/A	0
PKPS[Phosphorylation]NPIYNEPDEPIAFYAMGR	PKPSNPIYNEPDEPIAFYAMGR	IPI00220388	4	mzspec:PXD007058:SF_200217_pPeptideLibrary_pool4_HCDOT_rep2:scan:4651:PKPS[Phosphorylation]NPIYNEPDEPIAFYAMGR/3	0.993749	Phosphorylation	0.5	0.5	4	4	-	Incorrect phospho count - too few.	8;18	N	False	N/A	0
PKPSNPIY[Phosphorylation]NEPDEPIAFY[Phosphorylation]AMGR	PKPSNPIYNEPDEPIAFYAMGR	IPI00220388	4	mzspec:PXD007058:SF_200217_pPeptideLibrary_pool4_HCDOT_rep2:scan:3979:PKPSNPIY[Phosphorylation]NEPDEPIAFY[Phosphorylation]AMGR/4	0.9993926	Phosphorylation	0.9901	0.9901	18	18	-	N/A	8;18	Y	True	N/A	1
PKPSNPIY[Phosphorylation]NEPDEPIAFY[Phosphorylation]AMGR	PKPSNPIYNEPDEPIAFYAMGR	IPI00220388	4	mzspec:PXD007058:SF_200217_pPeptideLibrary_pool4_HCDOT_rep2:scan:3979:PKPSNPIY[Phosphorylation]NEPDEPIAFY[Phosphorylation]AMGR/4	0.9993926	Phosphorylation	0.5	0.5	8	8	-	N/A	8;18	Y	True	N/A	1
PKPS[Phosphorylation]NPIYNEPDEPIAFY[Phosphorylation]AMGR	PKPSNPIYNEPDEPIAFYAMGR	IPI00220388	4	mzspec:PXD007058:SF_200217_pPeptideLibrary_pool4_HCDOT_rep2:scan:3979:PKPS[Phosphorylation]NPIYNEPDEPIAFY[Phosphorylation]AMGR/4	0.9993926	Phosphorylation	0.9901	0.9901	18	18	-	N/A	8;18	Y	True	N/A	1
PKPS[Phosphorylation]NPIYNEPDEPIAFY[Phosphorylation]AMGR	PKPSNPIYNEPDEPIAFYAMGR	IPI00220388	4	mzspec:PXD007058:SF_200217_pPeptideLibrary_pool4_HCDOT_rep2:scan:3979:PKPS[Phosphorylation]NPIYNEPDEPIAFY[Phosphorylation]AMGR/4	0.9993926	Phosphorylation	0.5	0.5	4	4	-	N/A	8;18	Y	False	N/A	1
PKPSNPIY[Phosphorylation]NEPDEPIAFY[Phosphorylation]AMGR	PKPSNPIYNEPDEPIAFYAMGR	IPI00220388	4	mzspec:PXD007058:SF_200217_pPeptideLibrary_pool4_HCDOT_rep1:scan:4316:PKPSNPIY[Phosphorylation]NEPDEPIAFY[Phosphorylation]AMGR/2	0.999894	Phosphorylation	0.9793	0.9793	18	18	-	N/A	8;18	Y	True	N/A	1
PKPSNPIY[Phosphorylation]NEPDEPIAFY[Phosphorylation]AMGR	PKPSNPIYNEPDEPIAFYAMGR	IPI00220388	4	mzspec:PXD007058:SF_200217_pPeptideLibrary_pool4_HCDOT_rep1:scan:4316:PKPSNPIY[Phosphorylation]NEPDEPIAFY[Phosphorylation]AMGR/2	0.999894	Phosphorylation	0.9999	0.9999	8	8	-	N/A	8;18	Y	True	N/A	1
PKPSNPIY[Phosphorylation]NEPDEPIAFYAMGR	PKPSNPIYNEPDEPIAFYAMGR	IPI00220388	4	mzspec:PXD007058:SF_200217_pPeptideLibrary_pool4_HCDOT_rep1:scan:4316:PKPSNPIY[Phosphorylation]NEPDEPIAFYAMGR/2	0.999894	Phosphorylation	0.9999	0.9999	8	8	-	Incorrect phospho count - too few.	8;18	N	True	N/A	1
PKPSNPIY[Phosphorylation]NEPDEPIAFY[Phosphorylation]AMGR	PKPSNPIYNEPDEPIAFYAMGR	IPI00220388	4	mzspec:PXD007058:SF_200217_pPeptideLibrary_pool4_HCDOT_rep2:scan:4316:PKPSNPIY[Phosphorylation]NEPDEPIAFY[Phosphorylation]AMGR/2	0.99996246	Phosphorylation	0.9882	0.9882	18	18	-	N/A	8;18	Y	True	N/A	1
PKPSNPIY[Phosphorylation]NEPDEPIAFY[Phosphorylation]AMGR	PKPSNPIYNEPDEPIAFYAMGR	IPI00220388	4	mzspec:PXD007058:SF_200217_pPeptideLibrary_pool4_HCDOT_rep1:scan:3984:PKPSNPIY[Phosphorylation]NEPDEPIAFY[Phosphorylation]AMGR/4	0.99997603	Phosphorylation	0.9938	0.9938	8	8	-	N/A	8;18	Y	True	N/A	1
PKPSNPIYNEPDEPIAFY[Phosphorylation]AMGR	PKPSNPIYNEPDEPIAFYAMGR	IPI00220388	4	mzspec:PXD007058:SF_200217_pPeptideLibrary_pool4_HCDOT_rep2:scan:3783:PKPSNPIYNEPDEPIAFY[Phosphorylation]AMGR/3	0.999990011	Phosphorylation	0.9926	0.9926	18	18	-	Incorrect phospho count - too few.	8;18	N	True	N/A	1
PKPSNPIYNEPDEPIAFY[Phosphorylation]AMGR	PKPSNPIYNEPDEPIAFYAMGR	IPI00220388	4	mzspec:PXD007058:SF_200217_pPeptideLibrary_pool4_HCDOT_rep1:scan:3789:PKPSNPIYNEPDEPIAFY[Phosphorylation]AMGR/3	0.9999990856	Phosphorylation	0.9935	0.9935	18	18	-	Incorrect phospho count - too few.	8;18	N	True	N/A	1
PKPSNPIYNEPDEPIAFY[Phosphorylation]AMGR	PKPSNPIYNEPDEPIAFYAMGR	IPI00220388	4	mzspec:PXD007058:SF_200217_pPeptideLibrary_pool4_HCDOT_rep1:scan:4083:PKPSNPIYNEPDEPIAFY[Phosphorylation]AMGR/3	0.9999994821	Phosphorylation	0.9779	0.9779	18	18	-	Incorrect phospho count - too few.	8;18	N	True	N/A	1
PKPSNPIYNEPDEPIAFY[Phosphorylation]AMGR	PKPSNPIYNEPDEPIAFYAMGR	IPI00220388	4	mzspec:PXD007058:SF_200217_pPeptideLibrary_pool4_HCDOT_rep2:scan:4269:PKPSNPIYNEPDEPIAFY[Phosphorylation]AMGR/3	0.99999998228	Phosphorylation	0.9947	0.9947	18	18	-	Incorrect phospho count - too few.	8;18	N	True	N/A	1
PKPSNPIY[Phosphorylation]NEPDEPIAFYAMGR	PKPSNPIYNEPDEPIAFYAMGR	IPI00220388	4	mzspec:PXD007058:SF_200217_pPeptideLibrary_pool4_HCDOT_rep2:scan:4156:PKPSNPIY[Phosphorylation]NEPDEPIAFYAMGR/3	0.9999999997701	Phosphorylation	1.0	1.0	8	8	-	Incorrect phospho count - too few.	8;18	N	True	N/A	1
PKPSNPIY[Phosphorylation]NEPDEPIAFY[Phosphorylation]AMGR	PKPSNPIYNEPDEPIAFYAMGR	IPI00220388	4	mzspec:PXD007058:SF_200217_pPeptideLibrary_pool4_HCDOT_rep1:scan:4275:PKPSNPIY[Phosphorylation]NEPDEPIAFY[Phosphorylation]AMGR/3	0.999999999779	Phosphorylation	0.9953	0.9953	18	18	-	N/A	8;18	Y	True	N/A	1
PKPSNPIY[Phosphorylation]NEPDEPIAFY[Phosphorylation]AMGR	PKPSNPIYNEPDEPIAFYAMGR	IPI00220388	4	mzspec:PXD007058:SF_200217_pPeptideLibrary_pool4_HCDOT_rep2:scan:3926:PKPSNPIY[Phosphorylation]NEPDEPIAFY[Phosphorylation]AMGR/3	0.9999999998276	Phosphorylation	0.9952	0.9952	18	18	-	N/A	8;18	Y	True	N/A	1
PKPSNPIY[Phosphorylation]NEPDEPIAFY[Phosphorylation]AMGR	PKPSNPIYNEPDEPIAFYAMGR	IPI00220388	4	mzspec:PXD007058:SF_200217_pPeptideLibrary_pool4_HCDOT_rep1:scan:3927:PKPSNPIY[Phosphorylation]NEPDEPIAFY[Phosphorylation]AMGR/3	0.9999999999328198	Phosphorylation	0.9947	0.9947	18	18	-	N/A	8;18	Y	True	N/A	1
PKPSNPIY[Phosphorylation]NEPDEPIAFY[Phosphorylation]AMGR	PKPSNPIYNEPDEPIAFYAMGR	IPI00220388	4	mzspec:PXD007058:SF_200217_pPeptideLibrary_pool4_HCDOT_rep1:scan:3927:PKPSNPIY[Phosphorylation]NEPDEPIAFY[Phosphorylation]AMGR/3	0.9999999999328198	Phosphorylation	1.0	1.0	8	8	-	N/A	8;18	Y	True	N/A	1
RPGAAAS[Phosphorylation]GERDDR	RPGAAASGERDDR	IPI00004497_9	4	mzspec:PXD007058:SF_200217_pPeptideLibrary_pool4_HCDOT_rep2:scan:1938:RPGAAAS[Phosphorylation]GERDDR/2	0.93664	Phosphorylation	1.0	1.0	7	7	-	Partial peptide.	7	N	False	True	1
RPGAAAS[Phosphorylation]GERDDRGPPASVAALR	RPGAAASGERDDRGPPASVAALR	IPI00004497_9	4	mzspec:PXD007058:SF_200217_pPeptideLibrary_pool4_HCDOT_rep2:scan:2723:RPGAAAS[Phosphorylation]GERDDRGPPASVAALR/3	0.999990876	Phosphorylation	1.0	1.0	7	7	-	N/A	7	Y	True	N/A	1
S[Phosphorylation]ADSENALSVQER	SADSENALSVQER	IPI00181703_2	4	mzspec:PXD007058:SF_200217_pPeptideLibrary_pool4_HCDOT_rep2:scan:3175:S[Phosphorylation]ADSENALSVQER/2	0.999999999995293	Phosphorylation	1.0	1.0	1	3	-	Partial peptide.	1	N	False	True	1
SFGS[Phosphorylation]PNRAYT[Phosphorylation]HQVVTR	SFGSPNRAYTHQVVTR	IPI00000685_2	4	mzspec:PXD007058:SF_200217_pPeptideLibrary_pool4_HCDOT_rep1:scan:4148:SFGS[Phosphorylation]PNRAYT[Phosphorylation]HQVVTR/3	0.8013	Phosphorylation	0.9998	0.9998	4	4	-	N/A	4;10	Y	True	N/A	1
SFGS[Phosphorylation]PNRAYT[Phosphorylation]HQVVTR	SFGSPNRAYTHQVVTR	IPI00000685_2	4	mzspec:PXD007058:SF_200217_pPeptideLibrary_pool4_HCDOT_rep2:scan:4868:SFGS[Phosphorylation]PNRAYT[Phosphorylation]HQVVTR/3	0.8722	Phosphorylation	0.9908	0.9908	10	10	-	N/A	4;10	Y	True	N/A	1
S[Phosphorylation]FGS[Phosphorylation]PNRAYT[Phosphorylation]HQVVTR	SFGSPNRAYTHQVVTR	IPI00000685_2	4	mzspec:PXD007058:SF_200217_pPeptideLibrary_pool4_HCDOT_rep1:scan:3197:S[Phosphorylation]FGS[Phosphorylation]PNRAYT[Phosphorylation]HQVVTR/3	0.99826	Phosphorylation	0.9996	0.9996	4	4	-	Incorrect phospho count - too many.	4;10	N	True	N/A	1
S[Phosphorylation]FGS[Phosphorylation]PNRAYT[Phosphorylation]HQVVTR	SFGSPNRAYTHQVVTR	IPI00000685_2	4	mzspec:PXD007058:SF_200217_pPeptideLibrary_pool4_HCDOT_rep2:scan:3177:S[Phosphorylation]FGS[Phosphorylation]PNRAYT[Phosphorylation]HQVVTR/3	0.9991068	Phosphorylation	1.0	1.0	1	1	-	Incorrect phospho count - too many.	4;10	N	True	N/A	1
SFGS[Phosphorylation]PNRAYT[Phosphorylation]HQVVTR	SFGSPNRAYTHQVVTR	IPI00000685_2	4	mzspec:PXD007058:SF_200217_pPeptideLibrary_pool4_HCDOT_rep2:scan:2974:SFGS[Phosphorylation]PNRAYT[Phosphorylation]HQVVTR/2	0.9994879	Phosphorylation	0.993	0.993	4	4	-	N/A	4;10	Y	True	N/A	1
SFGS[Phosphorylation]PNRAYT[Phosphorylation]HQVVTR	SFGSPNRAYTHQVVTR	IPI00000685_2	4	mzspec:PXD007058:SF_200217_pPeptideLibrary_pool4_HCDOT_rep1:scan:2988:SFGS[Phosphorylation]PNRAYT[Phosphorylation]HQVVTR/2	0.9998321	Phosphorylation	0.9929	0.9929	4	4	-	N/A	4;10	Y	True	N/A	1
SFGSPNRAYT[Phosphorylation]HQVVTR	SFGSPNRAYTHQVVTR	IPI00000685_2	4	mzspec:PXD007058:SF_200217_pPeptideLibrary_pool4_HCDOT_rep1:scan:3033:SFGSPNRAYT[Phosphorylation]HQVVTR/2	0.99995424	Phosphorylation	1.0	1.0	10	10	-	Incorrect phospho count - too few.	4;10	N	True	N/A	0
SFGS[Phosphorylation]PNRAYT[Phosphorylation]HQVVTR	SFGSPNRAYTHQVVTR	IPI00000685_2	4	mzspec:PXD007058:SF_200217_pPeptideLibrary_pool4_HCDOT_rep1:scan:3033:SFGS[Phosphorylation]PNRAYT[Phosphorylation]HQVVTR/2	0.99995424	Phosphorylation	1.0	1.0	4	4	-	N/A	4;10	Y	True	N/A	0
SNS[Phosphorylation]T[Phosphorylation]SSMSSGLPEQDR	SNSTSSMSSGLPEQDR	IPI00329488_15	4	mzspec:PXD007058:SF_200217_pPeptideLibrary_pool4_HCDOT_rep1:scan:4437:SNS[Phosphorylation]T[Phosphorylation]SSMSSGLPEQDR/2	0.8038	Phosphorylation	0.3982	0.3982	3	3	-	Incorrect phospho count - too many.	3	N	True	N/A	0
SNS[Phosphorylation]TS[Phosphorylation]SMSSGLPEQDR	SNSTSSMSSGLPEQDR	IPI00329488_15	4	mzspec:PXD007058:SF_200217_pPeptideLibrary_pool4_HCDOT_rep1:scan:4437:SNS[Phosphorylation]TS[Phosphorylation]SMSSGLPEQDR/2	0.8038	Phosphorylation	0.3982	0.3982	3	3	-	Incorrect phospho count - too many.	3	N	True	N/A	0
SNS[Phosphorylation]TSS[Phosphorylation]MSSGLPEQDR	SNSTSSMSSGLPEQDR	IPI00329488_15	4	mzspec:PXD007058:SF_200217_pPeptideLibrary_pool4_HCDOT_rep1:scan:4437:SNS[Phosphorylation]TSS[Phosphorylation]MSSGLPEQDR/2	0.8038	Phosphorylation	0.3982	0.3982	3	3	-	Incorrect phospho count - too many.	3	N	True	N/A	0
S[Phosphorylation]NSTSS[Phosphorylation]MSSGLPEQDR	SNSTSSMSSGLPEQDR	IPI00329488_15	4	mzspec:PXD007058:SF_200217_pPeptideLibrary_pool4_HCDOT_rep1:scan:4437:S[Phosphorylation]NSTSS[Phosphorylation]MSSGLPEQDR/2	0.8038	Phosphorylation	0.3982	0.3982	1	1	-	Incorrect phospho count - too many.	3	N	False	N/A	0
S[Phosphorylation]NSTS[Phosphorylation]SMSSGLPEQDR	SNSTSSMSSGLPEQDR	IPI00329488_15	4	mzspec:PXD007058:SF_200217_pPeptideLibrary_pool4_HCDOT_rep1:scan:4437:S[Phosphorylation]NSTS[Phosphorylation]SMSSGLPEQDR/2	0.8038	Phosphorylation	0.3982	0.3982	1	1	-	Incorrect phospho count - too many.	3	N	False	N/A	0
SNSTSS[Phosphorylation]MSSGLPEQDR	SNSTSSMSSGLPEQDR	IPI00329488_15	4	mzspec:PXD007058:SF_200217_pPeptideLibrary_pool4_HCDOT_rep1:scan:2766:SNSTSS[Phosphorylation]MSSGLPEQDR/3	0.8601	Phosphorylation	0.9509	0.9509	6	6	-	Incorrect pool.	3	Y	False	N/A	0
S[Phosphorylation]NSTS[Phosphorylation]SMSSGLPEQDR	SNSTSSMSSGLPEQDR	IPI00329488_15	4	mzspec:PXD007058:SF_200217_pPeptideLibrary_pool4_HCDOT_rep2:scan:4431:S[Phosphorylation]NSTS[Phosphorylation]SMSSGLPEQDR/2	0.91892	Phosphorylation	0.3983	0.3983	1	1	-	Incorrect phospho count - too many.	3	N	False	N/A	0
SNS[Phosphorylation]TS[Phosphorylation]SMSSGLPEQDR	SNSTSSMSSGLPEQDR	IPI00329488_15	4	mzspec:PXD007058:SF_200217_pPeptideLibrary_pool4_HCDOT_rep2:scan:4431:SNS[Phosphorylation]TS[Phosphorylation]SMSSGLPEQDR/2	0.91892	Phosphorylation	0.3983	0.3983	3	3	-	Incorrect phospho count - too many.	3	N	True	N/A	0
S[Phosphorylation]NSTSS[Phosphorylation]MSSGLPEQDR	SNSTSSMSSGLPEQDR	IPI00329488_15	4	mzspec:PXD007058:SF_200217_pPeptideLibrary_pool4_HCDOT_rep2:scan:4431:S[Phosphorylation]NSTSS[Phosphorylation]MSSGLPEQDR/2	0.91892	Phosphorylation	0.3983	0.3983	1	1	-	Incorrect phospho count - too many.	3	N	False	N/A	0
SNS[Phosphorylation]T[Phosphorylation]SSMSSGLPEQDR	SNSTSSMSSGLPEQDR	IPI00329488_15	4	mzspec:PXD007058:SF_200217_pPeptideLibrary_pool4_HCDOT_rep2:scan:4431:SNS[Phosphorylation]T[Phosphorylation]SSMSSGLPEQDR/2	0.91892	Phosphorylation	0.3983	0.3983	3	3	-	Incorrect phospho count - too many.	3	N	True	N/A	0
SNS[Phosphorylation]TSS[Phosphorylation]MSSGLPEQDR	SNSTSSMSSGLPEQDR	IPI00329488_15	4	mzspec:PXD007058:SF_200217_pPeptideLibrary_pool4_HCDOT_rep2:scan:4431:SNS[Phosphorylation]TSS[Phosphorylation]MSSGLPEQDR/2	0.91892	Phosphorylation	0.3983	0.3983	3	3	-	Incorrect phospho count - too many.	3	N	True	N/A	0
SNS[Phosphorylation]TSSMSSGLPEQDR	SNSTSSMSSGLPEQDR	IPI00329488_15	4	mzspec:PXD007058:SF_200217_pPeptideLibrary_pool4_HCDOT_rep1:scan:5084:SNS[Phosphorylation]TSSMSSGLPEQDR/2	0.9992026	Phosphorylation	0.4962	0.4962	3	3	-	N/A	3	Y	True	N/A	1
S[Phosphorylation]NSTSSMSSGLPEQDR	SNSTSSMSSGLPEQDR	IPI00329488_15	4	mzspec:PXD007058:SF_200217_pPeptideLibrary_pool4_HCDOT_rep1:scan:5084:S[Phosphorylation]NSTSSMSSGLPEQDR/2	0.9992026	Phosphorylation	0.4962	0.4962	1	1	-	N/A	3	Y	False	N/A	1
SNS[Phosphorylation]TSSMSSGLPEQDR	SNSTSSMSSGLPEQDR	IPI00329488_15	4	mzspec:PXD007058:SF_200217_pPeptideLibrary_pool4_HCDOT_rep1:scan:3152:SNS[Phosphorylation]TSSMSSGLPEQDR/2	0.9995708	Phosphorylation	0.9924	0.9924	3	3	-	N/A	3	Y	True	N/A	0
S[Phosphorylation]NSTSSMSSGLPEQDR	SNSTSSMSSGLPEQDR	IPI00329488_15	4	mzspec:PXD007058:SF_200217_pPeptideLibrary_pool4_HCDOT_rep2:scan:5266:S[Phosphorylation]NSTSSMSSGLPEQDR/2	0.9997468	Phosphorylation	0.2497	0.2497	1	1	-	N/A	3	Y	False	N/A	0
SNS[Phosphorylation]TSSMSSGLPEQDR	SNSTSSMSSGLPEQDR	IPI00329488_15	4	mzspec:PXD007058:SF_200217_pPeptideLibrary_pool4_HCDOT_rep2:scan:5266:SNS[Phosphorylation]TSSMSSGLPEQDR/2	0.9997468	Phosphorylation	0.2497	0.2497	3	3	-	N/A	3	Y	True	N/A	0
SNSTS[Phosphorylation]SMSSGLPEQDR	SNSTSSMSSGLPEQDR	IPI00329488_15	4	mzspec:PXD007058:SF_200217_pPeptideLibrary_pool4_HCDOT_rep2:scan:5266:SNSTS[Phosphorylation]SMSSGLPEQDR/2	0.9997468	Phosphorylation	0.2497	0.2497	5	5	-	Incorrect pool.	3	Y	False	N/A	0
SNST[Phosphorylation]SSMSSGLPEQDR	SNSTSSMSSGLPEQDR	IPI00329488_15	4	mzspec:PXD007058:SF_200217_pPeptideLibrary_pool4_HCDOT_rep2:scan:5266:SNST[Phosphorylation]SSMSSGLPEQDR/2	0.9997468	Phosphorylation	0.2497	0.2497	4	4	-	Incorrect pool.	3	Y	False	N/A	0
S[Phosphorylation]NSTSSMSSGLPEQDR	SNSTSSMSSGLPEQDR	IPI00329488_15	4	mzspec:PXD007058:SF_200217_pPeptideLibrary_pool4_HCDOT_rep2:scan:2624:S[Phosphorylation]NSTSSMSSGLPEQDR/2	0.99994055	Phosphorylation	0.1429	0.1429	1	1	-	N/A	3	Y	False	N/A	0
S[Phosphorylation]NS[Phosphorylation]TSSMSSGLPEQDR	SNSTSSMSSGLPEQDR	IPI00329488_15	4	mzspec:PXD007058:SF_200217_pPeptideLibrary_pool4_HCDOT_rep2:scan:2624:S[Phosphorylation]NS[Phosphorylation]TSSMSSGLPEQDR/2	0.99994055	Phosphorylation	0.1429	0.1429	1	1	-	Incorrect phospho count - too many.	3	N	False	N/A	0
S[Phosphorylation]NST[Phosphorylation]SSMSSGLPEQDR	SNSTSSMSSGLPEQDR	IPI00329488_15	4	mzspec:PXD007058:SF_200217_pPeptideLibrary_pool4_HCDOT_rep2:scan:2624:S[Phosphorylation]NST[Phosphorylation]SSMSSGLPEQDR/2	0.99994055	Phosphorylation	0.1429	0.1429	1	1	-	Incorrect phospho count - too many.	3	N	False	N/A	0
S[Phosphorylation]NSTSSMSSGLPEQDR	SNSTSSMSSGLPEQDR	IPI00329488_15	4	mzspec:PXD007058:SF_200217_pPeptideLibrary_pool4_HCDOT_rep1:scan:3208:S[Phosphorylation]NSTSSMSSGLPEQDR/2	0.99996152	Phosphorylation	0.9736	0.9736	1	1	-	N/A	3	Y	False	N/A	1
SNST[Phosphorylation]SSMSSGLPEQDR	SNSTSSMSSGLPEQDR	IPI00329488_15	4	mzspec:PXD007058:SF_200217_pPeptideLibrary_pool4_HCDOT_rep2:scan:3138:SNST[Phosphorylation]SSMSSGLPEQDR/3	0.999996509	Phosphorylation	0.4969	0.4969	4	4	-	Incorrect pool.	3	Y	False	N/A	1
SNS[Phosphorylation]TSSMSSGLPEQDR	SNSTSSMSSGLPEQDR	IPI00329488_15	4	mzspec:PXD007058:SF_200217_pPeptideLibrary_pool4_HCDOT_rep2:scan:3138:SNS[Phosphorylation]TSSMSSGLPEQDR/3	0.999996509	Phosphorylation	0.4969	0.4969	3	3	-	N/A	3	Y	True	N/A	1
SNS[Phosphorylation]TSSMSSGLPEQDR	SNSTSSMSSGLPEQDR	IPI00329488_15	4	mzspec:PXD007058:SF_200217_pPeptideLibrary_pool4_HCDOT_rep1:scan:3151:SNS[Phosphorylation]TSSMSSGLPEQDR/3	0.9999995222	Phosphorylation	0.9875	0.9875	3	3	-	N/A	3	Y	True	N/A	1
SNS[Phosphorylation]TSSMSSGLPEQDR	SNSTSSMSSGLPEQDR	IPI00329488_15	4	mzspec:PXD007058:SF_200217_pPeptideLibrary_pool4_HCDOT_rep2:scan:4791:SNS[Phosphorylation]TSSMSSGLPEQDR/2	0.99999997687	Phosphorylation	0.9923	0.9923	3	3	-	N/A	3	Y	True	N/A	1
SNST[Phosphorylation]SSMSSGLPEQDR	SNSTSSMSSGLPEQDR	IPI00329488_15	4	mzspec:PXD007058:SF_200217_pPeptideLibrary_pool4_HCDOT_rep1:scan:4511:SNST[Phosphorylation]SSMSSGLPEQDR/2	0.999999995405	Phosphorylation	0.3326	0.3326	4	4	-	Incorrect pool.	3	Y	False	N/A	0
S[Phosphorylation]NSTSSMSSGLPEQDR	SNSTSSMSSGLPEQDR	IPI00329488_15	4	mzspec:PXD007058:SF_200217_pPeptideLibrary_pool4_HCDOT_rep1:scan:4511:S[Phosphorylation]NSTSSMSSGLPEQDR/2	0.999999995405	Phosphorylation	0.3326	0.3326	1	1	-	N/A	3	Y	False	N/A	0
SNS[Phosphorylation]TSSMSSGLPEQDR	SNSTSSMSSGLPEQDR	IPI00329488_15	4	mzspec:PXD007058:SF_200217_pPeptideLibrary_pool4_HCDOT_rep1:scan:4511:SNS[Phosphorylation]TSSMSSGLPEQDR/2	0.999999995405	Phosphorylation	0.3326	0.3326	3	3	-	N/A	3	Y	True	N/A	0
S[Phosphorylation]NST[Phosphorylation]SSMSSGLPEQDR	SNSTSSMSSGLPEQDR	IPI00329488_15	4	mzspec:PXD007058:SF_200217_pPeptideLibrary_pool4_HCDOT_rep2:scan:3169:S[Phosphorylation]NST[Phosphorylation]SSMSSGLPEQDR/2	0.999999996641	Phosphorylation	0.3328	0.3328	1	1	-	Incorrect phospho count - too many.	3	N	False	N/A	1
S[Phosphorylation]NS[Phosphorylation]TSSMSSGLPEQDR	SNSTSSMSSGLPEQDR	IPI00329488_15	4	mzspec:PXD007058:SF_200217_pPeptideLibrary_pool4_HCDOT_rep2:scan:3169:S[Phosphorylation]NS[Phosphorylation]TSSMSSGLPEQDR/2	0.999999996641	Phosphorylation	0.3328	0.3328	1	1	-	Incorrect phospho count - too many.	3	N	False	N/A	1
SNS[Phosphorylation]TSSMSSGLPEQDR	SNSTSSMSSGLPEQDR	IPI00329488_15	4	mzspec:PXD007058:SF_200217_pPeptideLibrary_pool4_HCDOT_rep1:scan:3321:SNS[Phosphorylation]TSSMSSGLPEQDR/2	0.999999998668	Phosphorylation	0.9968	0.9968	3	3	-	N/A	3	Y	True	N/A	1
S[Phosphorylation]NS[Phosphorylation]TSSMSSGLPEQDR	SNSTSSMSSGLPEQDR	IPI00329488_15	4	mzspec:PXD007058:SF_200217_pPeptideLibrary_pool4_HCDOT_rep1:scan:3839:S[Phosphorylation]NS[Phosphorylation]TSSMSSGLPEQDR/2	0.9999999998855	Phosphorylation	0.9999	0.9999	1	1	-	Incorrect phospho count - too many.	3	N	False	N/A	1
SNS[Phosphorylation]TSSMSSGLPEQDR	SNSTSSMSSGLPEQDR	IPI00329488_15	4	mzspec:PXD007058:SF_200217_pPeptideLibrary_pool4_HCDOT_rep2:scan:3322:SNS[Phosphorylation]TSSMSSGLPEQDR/2	0.99999999991077	Phosphorylation	0.9941	0.9941	3	3	-	N/A	3	Y	True	N/A	1
S[Phosphorylation]NS[Phosphorylation]TSSMSSGLPEQDR	SNSTSSMSSGLPEQDR	IPI00329488_15	4	mzspec:PXD007058:SF_200217_pPeptideLibrary_pool4_HCDOT_rep2:scan:3831:S[Phosphorylation]NS[Phosphorylation]TSSMSSGLPEQDR/2	0.99999999996904	Phosphorylation	0.9877	0.9877	1	1	-	Incorrect phospho count - too many.	3	N	False	N/A	1
SNS[Phosphorylation]TSSMSSGLPEQDR	SNSTSSMSSGLPEQDR	IPI00329488_15	4	mzspec:PXD007058:SF_200217_pPeptideLibrary_pool4_HCDOT_rep1:scan:3102:SNS[Phosphorylation]TSSMSSGLPEQDR/2	0.9999999999995904	Phosphorylation	1.0	1.0	3	3	-	N/A	3	Y	True	N/A	1
S[Phosphorylation]QS[Phosphorylation]NPILGSPFFSHFDGQDSYAAAVR	SQSNPILGSPFFSHFDGQDSYAAAVR	IPI00329638_2	4	mzspec:PXD007058:SF_200217_pPeptideLibrary_pool4_HCDOT_rep1:scan:5022:S[Phosphorylation]QS[Phosphorylation]NPILGSPFFSHFDGQDSYAAAVR/3	0.98298	Phosphorylation	0.9993	0.9993	3	3	-	Incorrect phospho count - too many.	3	N	True	N/A	1
S[Phosphorylation]QS[Phosphorylation]NPILGSPFFSHFDGQDSYAAAVR	SQSNPILGSPFFSHFDGQDSYAAAVR	IPI00329638_2	4	mzspec:PXD007058:SF_200217_pPeptideLibrary_pool4_HCDOT_rep1:scan:5022:S[Phosphorylation]QS[Phosphorylation]NPILGSPFFSHFDGQDSYAAAVR/3	0.98298	Phosphorylation	0.9804	0.9804	1	1	-	Incorrect phospho count - too many.	3	N	False	N/A	1
SQS[Phosphorylation]NPILGSPFFSHFDGQDSYAAAVR	SQSNPILGSPFFSHFDGQDSYAAAVR	IPI00329638_2	4	mzspec:PXD007058:SF_200217_pPeptideLibrary_pool4_HCDOT_rep1:scan:5172:SQS[Phosphorylation]NPILGSPFFSHFDGQDSYAAAVR/3	0.98802	Phosphorylation	0.9872	0.9872	3	3	-	N/A	3	Y	True	N/A	1
SQS[Phosphorylation]NPILGSPFFSHFDGQDSYAAAVR	SQSNPILGSPFFSHFDGQDSYAAAVR	IPI00329638_2	4	mzspec:PXD007058:SF_200217_pPeptideLibrary_pool4_HCDOT_rep1:scan:4917:SQS[Phosphorylation]NPILGSPFFSHFDGQDSYAAAVR/3	0.99822	Phosphorylation	0.9899	0.9899	3	3	-	N/A	3	Y	True	N/A	1
SQS[Phosphorylation]NPILGSPFFSHFDGQDSYAAAVR	SQSNPILGSPFFSHFDGQDSYAAAVR	IPI00329638_2	4	mzspec:PXD007058:SF_200217_pPeptideLibrary_pool4_HCDOT_rep1:scan:5115:SQS[Phosphorylation]NPILGSPFFSHFDGQDSYAAAVR/3	0.998572	Phosphorylation	0.9915	0.9915	3	3	-	N/A	3	Y	True	N/A	1
SQS[Phosphorylation]NPILGSPFFSHFDGQDSYAAAVR	SQSNPILGSPFFSHFDGQDSYAAAVR	IPI00329638_2	4	mzspec:PXD007058:SF_200217_pPeptideLibrary_pool4_HCDOT_rep2:scan:4494:SQS[Phosphorylation]NPILGSPFFSHFDGQDSYAAAVR/3	0.999994333	Phosphorylation	0.9926	0.9926	3	3	-	N/A	3	Y	True	N/A	1
SQS[Phosphorylation]NPILGSPFFSHFDGQDSYAAAVR	SQSNPILGSPFFSHFDGQDSYAAAVR	IPI00329638_2	4	mzspec:PXD007058:SF_200217_pPeptideLibrary_pool4_HCDOT_rep1:scan:4566:SQS[Phosphorylation]NPILGSPFFSHFDGQDSYAAAVR/4	0.99999994524	Phosphorylation	0.991	0.991	3	3	-	N/A	3	Y	True	N/A	1
S[Phosphorylation]QS[Phosphorylation]NPILGSPFFSHFDGQDSYAAAVR	SQSNPILGSPFFSHFDGQDSYAAAVR	IPI00329638_2	4	mzspec:PXD007058:SF_200217_pPeptideLibrary_pool4_HCDOT_rep1:scan:4963:S[Phosphorylation]QS[Phosphorylation]NPILGSPFFSHFDGQDSYAAAVR/3	0.99999997547	Phosphorylation	1.0	1.0	1	1	-	Incorrect phospho count - too many.	3	N	False	N/A	1
SQS[Phosphorylation]NPILGSPFFSHFDGQDSYAAAVR	SQSNPILGSPFFSHFDGQDSYAAAVR	IPI00329638_2	4	mzspec:PXD007058:SF_200217_pPeptideLibrary_pool4_HCDOT_rep1:scan:4462:SQS[Phosphorylation]NPILGSPFFSHFDGQDSYAAAVR/3	0.9999999999964808	Phosphorylation	1.0	1.0	3	3	-	N/A	3	Y	True	N/A	1
S[Phosphorylation]RNSPLLER	SRNSPLLER	IPI00555838_1	4	mzspec:PXD007058:SF_200217_pPeptideLibrary_pool4_HCDOT_rep1:scan:3668:S[Phosphorylation]RNSPLLER/3	0.998789	Phosphorylation	0.9972	0.9972	1	1	-	N/A	1	Y	True	N/A	0
S[Phosphorylation]RNSPLLER	SRNSPLLER	IPI00555838_1	4	mzspec:PXD007058:SF_200217_pPeptideLibrary_pool4_HCDOT_rep1:scan:4379:S[Phosphorylation]RNSPLLER/3	0.9997212	Phosphorylation	0.5	0.5	1	1	-	N/A	1	Y	True	N/A	1
SRNS[Phosphorylation]PLLER	SRNSPLLER	IPI00555838_1	4	mzspec:PXD007058:SF_200217_pPeptideLibrary_pool4_HCDOT_rep1:scan:4379:SRNS[Phosphorylation]PLLER/3	0.9997212	Phosphorylation	0.5	0.5	4	4	-	Incorrect pool.	1	Y	False	N/A	1
S[Phosphorylation]RNSPLLER	SRNSPLLER	IPI00555838_1	4	mzspec:PXD007058:SF_200217_pPeptideLibrary_pool4_HCDOT_rep2:scan:3259:S[Phosphorylation]RNSPLLER/2	0.9998341	Phosphorylation	1.0	1.0	1	1	-	N/A	1	Y	True	N/A	1
S[Phosphorylation]RNSPLLER	SRNSPLLER	IPI00555838_1	4	mzspec:PXD007058:SF_200217_pPeptideLibrary_pool4_HCDOT_rep2:scan:2741:S[Phosphorylation]RNSPLLER/3	0.99993442	Phosphorylation	0.9965	0.9965	1	1	-	N/A	1	Y	True	N/A	1
SSS[Phosphorylation]PTQYGLTK	SSSPTQYGLTK	IPI00329638_5	4	mzspec:PXD007058:SF_200217_pPeptideLibrary_pool4_HCDOT_rep2:scan:4366:SSS[Phosphorylation]PTQYGLTK/2	0.99991509	Phosphorylation	0.3333	0.3333	3	3	-	Incorrect pool.	2	Y	False	N/A	1
SS[Phosphorylation]SPTQYGLTK	SSSPTQYGLTK	IPI00329638_5	4	mzspec:PXD007058:SF_200217_pPeptideLibrary_pool4_HCDOT_rep2:scan:4366:SS[Phosphorylation]SPTQYGLTK/2	0.99991509	Phosphorylation	0.3333	0.3333	2	2	-	N/A	2	Y	True	N/A	1
S[Phosphorylation]SSPTQYGLTK	SSSPTQYGLTK	IPI00329638_5	4	mzspec:PXD007058:SF_200217_pPeptideLibrary_pool4_HCDOT_rep2:scan:4366:S[Phosphorylation]SSPTQYGLTK/2	0.99991509	Phosphorylation	0.3333	0.3333	1	1	-	Incorrect pool.	2	Y	False	N/A	1
S[Phosphorylation]SSPTQYGLTK	SSSPTQYGLTK	IPI00329638_5	4	mzspec:PXD007058:SF_200217_pPeptideLibrary_pool4_HCDOT_rep2:scan:3246:S[Phosphorylation]SSPTQYGLTK/2	0.999996071	Phosphorylation	0.5	0.5	1	1	-	Incorrect pool.	2	Y	False	N/A	0
SS[Phosphorylation]SPTQYGLTK	SSSPTQYGLTK	IPI00329638_5	4	mzspec:PXD007058:SF_200217_pPeptideLibrary_pool4_HCDOT_rep2:scan:3246:SS[Phosphorylation]SPTQYGLTK/2	0.999996071	Phosphorylation	0.5	0.5	2	2	-	N/A	2	Y	True	N/A	0
SS[Phosphorylation]SPTQYGLTK	SSSPTQYGLTK	IPI00329638_5	4	mzspec:PXD007058:SF_200217_pPeptideLibrary_pool4_HCDOT_rep1:scan:3241:SS[Phosphorylation]SPTQYGLTK/2	0.999998499	Phosphorylation	0.9957	0.9957	2	2	-	N/A	2	Y	True	N/A	0
SS[Phosphorylation]SPTQYGLTK	SSSPTQYGLTK	IPI00329638_5	4	mzspec:PXD007058:SF_200217_pPeptideLibrary_pool4_HCDOT_rep2:scan:3114:SS[Phosphorylation]SPTQYGLTK/2	0.9999991474	Phosphorylation	0.9961	0.9961	2	2	-	N/A	2	Y	True	N/A	0
S[Phosphorylation]TFHAGQLR	STFHAGQLR	IPI00555838_5	4	mzspec:PXD007058:SF_200217_pPeptideLibrary_pool4_HCDOT_rep1:scan:2701:S[Phosphorylation]TFHAGQLR/2	0.9993291	Phosphorylation	0.9965	0.9965	1	1	-	N/A	1	Y	True	N/A	1
ST[Phosphorylation]FHAGQLR	STFHAGQLR	IPI00555838_5	4	mzspec:PXD007058:SF_200217_pPeptideLibrary_pool4_HCDOT_rep1:scan:2713:ST[Phosphorylation]FHAGQLR/3	0.99998899	Phosphorylation	0.5	0.5	2	2	-	Incorrect pool.	1	Y	False	N/A	1
S[Phosphorylation]TFHAGQLR	STFHAGQLR	IPI00555838_5	4	mzspec:PXD007058:SF_200217_pPeptideLibrary_pool4_HCDOT_rep1:scan:2713:S[Phosphorylation]TFHAGQLR/3	0.99998899	Phosphorylation	0.5	0.5	1	1	-	N/A	1	Y	True	N/A	1
ST[Phosphorylation]FHAGQLR	STFHAGQLR	IPI00555838_5	4	mzspec:PXD007058:SF_200217_pPeptideLibrary_pool4_HCDOT_rep2:scan:2837:ST[Phosphorylation]FHAGQLR/3	0.99998944	Phosphorylation	0.9964	0.9964	2	2	-	Incorrect pool.	1	Y	False	N/A	0
SVTS[Phosphorylation]MERK	SVTSMERK	IPI00029263_2	4	mzspec:PXD007058:SF_200217_pPeptideLibrary_pool4_HCDOT_rep1:scan:2019:SVTS[Phosphorylation]MERK/2	0.98614	Phosphorylation	1.0	1.0	4	4	-	N/A	4	Y	True	N/A	1
T[Phosphorylation]HLGTGMER	THLGTGMER	IPI00413961_4	4	mzspec:PXD007058:SF_200217_pPeptideLibrary_pool4_HCDOT_rep2:scan:2472:T[Phosphorylation]HLGTGMER/2	0.97982	Phosphorylation	1.0	1.0	1	1	-	Partial peptide.	1	N	False	True	1
T[Phosphorylation]HLGTGMERSPGAMER	THLGTGMERSPGAMER	IPI00413961_4	4	mzspec:PXD007058:SF_200217_pPeptideLibrary_pool4_HCDOT_rep2:scan:2437:T[Phosphorylation]HLGTGMERSPGAMER/2	0.9999998878	Phosphorylation	1.0	1.0	1	1	-	N/A	1	Y	True	N/A	1
VKEEGYELPYNPATDDYA[Phosphorylation]VPPPR	VKEEGYELPYNPATDDYAVPPPR	IPI00015287_1	4	mzspec:PXD007058:SF_200217_pPeptideLibrary_pool4_HCDOT_rep1:scan:3838:VKEEGYELPYNPATDDYA[Phosphorylation]VPPPR/2	0.90412	Phosphorylation	0.4953	0.4953	18	18	-	pAla.	17	Y	False	N/A	0
VKEEGYELPYNPATDDY[Phosphorylation]AVPPPR	VKEEGYELPYNPATDDYAVPPPR	IPI00015287_1	4	mzspec:PXD007058:SF_200217_pPeptideLibrary_pool4_HCDOT_rep1:scan:3838:VKEEGYELPYNPATDDY[Phosphorylation]AVPPPR/2	0.90412	Phosphorylation	0.4953	0.4953	17	17	-	N/A	17	Y	True	N/A	0
VKEEGYELPYNPAT[Phosphorylation]DDYAVPPPR	VKEEGYELPYNPATDDYAVPPPR	IPI00015287_1	4	mzspec:PXD007058:SF_200217_pPeptideLibrary_pool4_HCDOT_rep2:scan:3787:VKEEGYELPYNPAT[Phosphorylation]DDYAVPPPR/4	0.997543	Phosphorylation	0.9840000000000001	0.9840000000000001	14	14	-	N/A	17	Y	False	N/A	1
VKEEGYELPYNPATDDY[Phosphorylation]AVPPPR	VKEEGYELPYNPATDDYAVPPPR	IPI00015287_1	4	mzspec:PXD007058:SF_200217_pPeptideLibrary_pool4_HCDOT_rep1:scan:4422:VKEEGYELPYNPATDDY[Phosphorylation]AVPPPR/3	0.998469	Phosphorylation	0.4978	0.4978	17	17	-	N/A	17	Y	True	N/A	0
VKEEGYELPYNPAT[Phosphorylation]DDYAVPPPR	VKEEGYELPYNPATDDYAVPPPR	IPI00015287_1	4	mzspec:PXD007058:SF_200217_pPeptideLibrary_pool4_HCDOT_rep2:scan:4342:VKEEGYELPYNPAT[Phosphorylation]DDYAVPPPR/3	0.9993034	Phosphorylation	0.9881	0.9881	14	14	-	N/A	17	Y	False	N/A	1
VKEEGYELPYNPATDDY[Phosphorylation]AVPPPR	VKEEGYELPYNPATDDYAVPPPR	IPI00015287_1	4	mzspec:PXD007058:SF_200217_pPeptideLibrary_pool4_HCDOT_rep1:scan:3793:VKEEGYELPYNPATDDY[Phosphorylation]AVPPPR/4	0.9999991664	Phosphorylation	0.4981	0.4981	17	17	-	N/A	17	Y	True	N/A	1
VKEEGYELPYNPATDDY[Phosphorylation]AVPPPR	VKEEGYELPYNPATDDYAVPPPR	IPI00015287_1	4	mzspec:PXD007058:SF_200217_pPeptideLibrary_pool4_HCDOT_rep1:scan:3787:VKEEGYELPYNPATDDY[Phosphorylation]AVPPPR/3	0.9999999991348	Phosphorylation	0.9943	0.9943	17	17	-	N/A	17	Y	True	N/A	1
VKEEGYELPYNPATDDY[Phosphorylation]AVPPPR	VKEEGYELPYNPATDDYAVPPPR	IPI00015287_1	4	mzspec:PXD007058:SF_200217_pPeptideLibrary_pool4_HCDOT_rep2:scan:3769:VKEEGYELPYNPATDDY[Phosphorylation]AVPPPR/2	0.99999999998087	Phosphorylation	0.9957	0.9957	17	17	-	N/A	17	Y	True	N/A	1
VKEEGYELPYNPATDDY[Phosphorylation]AVPPPR	VKEEGYELPYNPATDDYAVPPPR	IPI00015287_1	4	mzspec:PXD007058:SF_200217_pPeptideLibrary_pool4_HCDOT_rep2:scan:3761:VKEEGYELPYNPATDDY[Phosphorylation]AVPPPR/3	0.99999999998884	Phosphorylation	0.9949	0.9949	17	17	-	N/A	17	Y	True	N/A	1
VY[Phosphorylation]T[Phosphorylation]HEVVTLWYR	VYTHEVVTLWYR	IPI00026689_2	4	mzspec:PXD007058:SF_200217_pPeptideLibrary_pool4_HCDOT_rep1:scan:4588:VY[Phosphorylation]T[Phosphorylation]HEVVTLWYR/2	0.99998929	Phosphorylation	1.0	1.0	2	2	-	Incorrect phospho count - too many.	3	N	False	N/A	1
VYT[Phosphorylation]HEVVTLWYR	VYTHEVVTLWYR	IPI00026689_2	4	mzspec:PXD007058:SF_200217_pPeptideLibrary_pool4_HCDOT_rep1:scan:4122:VYT[Phosphorylation]HEVVTLWYR/3	0.999999996511	Phosphorylation	1.0	1.0	3	3	-	N/A	3	Y	True	N/A	1
Y[Phosphorylation]ELTGLPEQDR	YELTGLPEQDR	IPI00375648	4	mzspec:PXD007058:SF_200217_pPeptideLibrary_pool4_HCDOT_rep1:scan:3251:Y[Phosphorylation]ELTGLPEQDR/3	0.998528	Phosphorylation	0.5	0.5	1	1	-	N/A	1	Y	True	N/A	1
Y[Phosphorylation]ELT[Phosphorylation]GLPEQDR	YELTGLPEQDR	IPI00375648	4	mzspec:PXD007058:SF_200217_pPeptideLibrary_pool4_HCDOT_rep2:scan:4389:Y[Phosphorylation]ELT[Phosphorylation]GLPEQDR/2	0.9996766	Phosphorylation	1.0	1.0	1	1	-	Incorrect phospho count - too many.	1	N	True	N/A	1
Y[Phosphorylation]ELTGLPEQDR	YELTGLPEQDR	IPI00375648	4	mzspec:PXD007058:SF_200217_pPeptideLibrary_pool4_HCDOT_rep1:scan:3699:Y[Phosphorylation]ELTGLPEQDR/2	0.99999993674	Phosphorylation	1.0	1.0	1	1	-	N/A	1	Y	True	N/A	1
YMEDSTYY[Phosphorylation]K	YMEDSTYYK	IPI00413961_2; IPI00413961_1	4	mzspec:PXD007058:SF_200217_pPeptideLibrary_pool4_HCDOT_rep2:scan:2981:YMEDSTYY[Phosphorylation]K/2	0.9995291	Phosphorylation	0.9953	0.9953	8	0	-	N/A	8	Y	True	N/A	1
YMEDSTYY[Phosphorylation]K	YMEDSTYYK	IPI00413961_2; IPI00413961_1	4	mzspec:PXD007058:SF_200217_pPeptideLibrary_pool4_HCDOT_rep1:scan:2967:YMEDSTYY[Phosphorylation]K/2	0.99998986	Phosphorylation	0.996	0.996	8	0	-	N/A	8	Y	True	N/A	1
YMEDSTYY[Phosphorylation]K	YMEDSTYYK	IPI00413961_2; IPI00413961_1	4	mzspec:PXD007058:SF_200217_pPeptideLibrary_pool4_HCDOT_rep1:scan:2649:YMEDSTYY[Phosphorylation]K/2	0.999995156	Phosphorylation	0.9935	0.9935	8	0	-	N/A	8	Y	True	N/A	1
AGGKPS[Phosphorylation]QSPSQEAAGEAVLGAK	AGGKPSQSPSQEAAGEAVLGAK	IPI00216969_13	5	mzspec:PXD007058:SF_200217_pPeptideLibrary_pool5_HCDOT_rep2:scan:3150:AGGKPS[Phosphorylation]QSPSQEAAGEAVLGAK/2	0.9997847	Phosphorylation	0.5	0.5	6	6	-	Incorrect pool.	8	Y	False	N/A	1
AGGKPSQS[Phosphorylation]PSQEAAGEAVLGAK	AGGKPSQSPSQEAAGEAVLGAK	IPI00216969_13	5	mzspec:PXD007058:SF_200217_pPeptideLibrary_pool5_HCDOT_rep2:scan:3150:AGGKPSQS[Phosphorylation]PSQEAAGEAVLGAK/2	0.9997847	Phosphorylation	0.5	0.5	8	8	-	N/A	8	Y	True	N/A	1
AGGKPSQS[Phosphorylation]PSQEAAGEAVLGAK	AGGKPSQSPSQEAAGEAVLGAK	IPI00216969_13	5	mzspec:PXD007058:SF_200217_pPeptideLibrary_pool5_HCDOT_rep2:scan:4497:AGGKPSQS[Phosphorylation]PSQEAAGEAVLGAK/3	0.99995314	Phosphorylation	0.25	0.25	8	8	-	N/A	8	Y	True	N/A	1
AGGKPS[Phosphorylation]QSPSQEAAGEAVLGAK	AGGKPSQSPSQEAAGEAVLGAK	IPI00216969_13	5	mzspec:PXD007058:SF_200217_pPeptideLibrary_pool5_HCDOT_rep2:scan:4497:AGGKPS[Phosphorylation]QSPSQEAAGEAVLGAK/3	0.99995314	Phosphorylation	0.25	0.25	6	6	-	Incorrect pool.	8	Y	False	N/A	1
A[Phosphorylation]GGKPSQSPSQEAAGEAVLGAK	AGGKPSQSPSQEAAGEAVLGAK	IPI00216969_13	5	mzspec:PXD007058:SF_200217_pPeptideLibrary_pool5_HCDOT_rep2:scan:4497:A[Phosphorylation]GGKPSQSPSQEAAGEAVLGAK/3	0.99995314	Phosphorylation	0.25	0.25	1	1	-	pAla.	8	Y	False	N/A	1
AGGKPSQSPS[Phosphorylation]QEAAGEAVLGAK	AGGKPSQSPSQEAAGEAVLGAK	IPI00216969_13	5	mzspec:PXD007058:SF_200217_pPeptideLibrary_pool5_HCDOT_rep2:scan:4497:AGGKPSQSPS[Phosphorylation]QEAAGEAVLGAK/3	0.99995314	Phosphorylation	0.25	0.25	10	10	-	Incorrect pool.	8	Y	False	N/A	1
AGGKPSQS[Phosphorylation]PSQEAAGEAVLGAK	AGGKPSQSPSQEAAGEAVLGAK	IPI00216969_13	5	mzspec:PXD007058:SF_200217_pPeptideLibrary_pool5_HCDOT_rep1:scan:3013:AGGKPSQS[Phosphorylation]PSQEAAGEAVLGAK/2	0.9999999999999613	Phosphorylation	1.0	1.0	8	8	-	N/A	8	Y	True	N/A	1
ATSLPS[Phosphorylation]LDTPGELR	ATSLPSLDTPGELR	IPI00156649_1	5	mzspec:PXD007058:SF_200217_pPeptideLibrary_pool5_HCDOT_rep1:scan:4752:ATSLPS[Phosphorylation]LDTPGELR/2	0.97902	Phosphorylation	0.9751	0.9751	6	6	-	N/A	6	Y	True	N/A	1
ATSLPS[Phosphorylation]LDTPGELR	ATSLPSLDTPGELR	IPI00156649_1	5	mzspec:PXD007058:SF_200217_pPeptideLibrary_pool5_HCDOT_rep1:scan:5174:ATSLPS[Phosphorylation]LDTPGELR/2	0.9998365	Phosphorylation	0.9999	0.9999	6	6	-	N/A	6	Y	True	N/A	1
AT[Phosphorylation]SLPS[Phosphorylation]LDTPGELR	ATSLPSLDTPGELR	IPI00156649_1	5	mzspec:PXD007058:SF_200217_pPeptideLibrary_pool5_HCDOT_rep1:scan:4880:AT[Phosphorylation]SLPS[Phosphorylation]LDTPGELR/2	0.99993986	Phosphorylation	1.0	1.0	6	6	-	Incorrect phospho count - too many.	6	N	True	N/A	1
AT[Phosphorylation]SLPS[Phosphorylation]LDTPGELR	ATSLPSLDTPGELR	IPI00156649_1	5	mzspec:PXD007058:SF_200217_pPeptideLibrary_pool5_HCDOT_rep1:scan:4880:AT[Phosphorylation]SLPS[Phosphorylation]LDTPGELR/2	0.99993986	Phosphorylation	0.5	0.5	2	2	-	Incorrect phospho count - too many.	6	N	False	N/A	1
ATSLPS[Phosphorylation]LDTPGELR	ATSLPSLDTPGELR	IPI00156649_1	5	mzspec:PXD007058:SF_200217_pPeptideLibrary_pool5_HCDOT_rep2:scan:4106:ATSLPS[Phosphorylation]LDTPGELR/2	0.9999994161	Phosphorylation	1.0	1.0	6	6	-	N/A	6	Y	True	N/A	1
DS[Phosphorylation]PGIPPS[Phosphorylation]ANAHQLFR	DSPGIPPSANAHQLFR	IPI00020898	5	mzspec:PXD007058:SF_200217_pPeptideLibrary_pool5_HCDOT_rep2:scan:4110:DS[Phosphorylation]PGIPPS[Phosphorylation]ANAHQLFR/2	0.998706	Phosphorylation	1.0	1.0	2	2	-	Incorrect phospho count - too many.	2	N	True	N/A	1
DS[Phosphorylation]PGIPPSANAHQLFR	DSPGIPPSANAHQLFR	IPI00020898	5	mzspec:PXD007058:SF_200217_pPeptideLibrary_pool5_HCDOT_rep2:scan:3596:DS[Phosphorylation]PGIPPSANAHQLFR/2	0.9999999992436	Phosphorylation	1.0	1.0	2	2	-	N/A	2	Y	True	N/A	1
ETTTS[Phosphorylation]PKKYYLAEK	ETTTSPKKYYLAEK	IPI00000878_2	5	mzspec:PXD007058:SF_200217_pPeptideLibrary_pool5_HCDOT_rep2:scan:4473:ETTTS[Phosphorylation]PKKYYLAEK/3	0.999747	Phosphorylation	0.9897	0.9897	5	5	-	N/A	5	Y	True	N/A	1
ET[Phosphorylation]TTSPKKYYLAEK	ETTTSPKKYYLAEK	IPI00000878_2	5	mzspec:PXD007058:SF_200217_pPeptideLibrary_pool5_HCDOT_rep1:scan:2692:ET[Phosphorylation]TTSPKKYYLAEK/2	0.9997902	Phosphorylation	0.4973	0.4973	2	2	-	Incorrect pool.	5	Y	False	N/A	1
ETTTS[Phosphorylation]PKKYYLAEK	ETTTSPKKYYLAEK	IPI00000878_2	5	mzspec:PXD007058:SF_200217_pPeptideLibrary_pool5_HCDOT_rep2:scan:3057:ETTTS[Phosphorylation]PKKYYLAEK/2	0.9998503	Phosphorylation	0.33299999999999996	0.33299999999999996	5	5	-	N/A	5	Y	True	N/A	1
ETTTS[Phosphorylation]PKKYYLAEK	ETTTSPKKYYLAEK	IPI00000878_2	5	mzspec:PXD007058:SF_200217_pPeptideLibrary_pool5_HCDOT_rep1:scan:4463:ETTTS[Phosphorylation]PKKYYLAEK/3	0.9998659	Phosphorylation	1.0	1.0	5	5	-	N/A	5	Y	True	N/A	1
ETTTS[Phosphorylation]PKKYYLAEK	ETTTSPKKYYLAEK	IPI00000878_2	5	mzspec:PXD007058:SF_200217_pPeptideLibrary_pool5_HCDOT_rep1:scan:3056:ETTTS[Phosphorylation]PKKYYLAEK/3	0.99993194	Phosphorylation	0.9999	0.9999	5	5	-	N/A	5	Y	True	N/A	1
ETTTS[Phosphorylation]PKKYYLAEK	ETTTSPKKYYLAEK	IPI00000878_2	5	mzspec:PXD007058:SF_200217_pPeptideLibrary_pool5_HCDOT_rep2:scan:4925:ETTTS[Phosphorylation]PKKYYLAEK/3	0.99994171	Phosphorylation	0.9966	0.9966	5	5	-	N/A	5	Y	True	N/A	1
ET[Phosphorylation]TTSPKKYYLAEK	ETTTSPKKYYLAEK	IPI00000878_2	5	mzspec:PXD007058:SF_200217_pPeptideLibrary_pool5_HCDOT_rep1:scan:3043:ET[Phosphorylation]TTSPKKYYLAEK/2	0.99996767	Phosphorylation	0.3329	0.3329	2	2	-	Incorrect pool.	5	Y	False	N/A	0
ETT[Phosphorylation]TSPKKYYLAEK	ETTTSPKKYYLAEK	IPI00000878_2	5	mzspec:PXD007058:SF_200217_pPeptideLibrary_pool5_HCDOT_rep1:scan:3043:ETT[Phosphorylation]TSPKKYYLAEK/2	0.99996767	Phosphorylation	0.3329	0.3329	3	3	-	Incorrect pool.	5	Y	False	N/A	0
ET[Phosphorylation]TTSPKKYYLAEK	ETTTSPKKYYLAEK	IPI00000878_2	5	mzspec:PXD007058:SF_200217_pPeptideLibrary_pool5_HCDOT_rep2:scan:2697:ET[Phosphorylation]TTSPKKYYLAEK/2	0.999996022	Phosphorylation	0.4987	0.4987	2	2	-	Incorrect pool.	5	Y	False	N/A	0
ETTTS[Phosphorylation]PKKYYLAEK	ETTTSPKKYYLAEK	IPI00000878_2	5	mzspec:PXD007058:SF_200217_pPeptideLibrary_pool5_HCDOT_rep2:scan:2697:ETTTS[Phosphorylation]PKKYYLAEK/2	0.999996022	Phosphorylation	0.4987	0.4987	5	5	-	N/A	5	Y	True	N/A	0
ETTTS[Phosphorylation]PKKYYLAEK	ETTTSPKKYYLAEK	IPI00000878_2	5	mzspec:PXD007058:SF_200217_pPeptideLibrary_pool5_HCDOT_rep2:scan:3059:ETTTS[Phosphorylation]PKKYYLAEK/3	0.999997553	Phosphorylation	0.9872	0.9872	5	5	-	N/A	5	Y	True	N/A	1
ETTTS[Phosphorylation]PKKYYLAEK	ETTTSPKKYYLAEK	IPI00000878_2	5	mzspec:PXD007058:SF_200217_pPeptideLibrary_pool5_HCDOT_rep2:scan:2926:ETTTS[Phosphorylation]PKKYYLAEK/3	0.9999994069	Phosphorylation	0.9931	0.9931	5	5	-	N/A	5	Y	True	N/A	1
ETTTS[Phosphorylation]PKKYYLAEK	ETTTSPKKYYLAEK	IPI00000878_2	5	mzspec:PXD007058:SF_200217_pPeptideLibrary_pool5_HCDOT_rep1:scan:2924:ETTTS[Phosphorylation]PKKYYLAEK/3	0.999999885	Phosphorylation	0.9925	0.9925	5	5	-	N/A	5	Y	True	N/A	1
GRRS[Phosphorylation]PSPGNSPSGR	GRRSPSPGNSPSGR	IPI00012318_3	5	mzspec:PXD007058:SF_200217_pPeptideLibrary_pool5_HCDOT_rep1:scan:2032:GRRS[Phosphorylation]PSPGNSPSGR/2	0.8515	Phosphorylation	0.9947	0.9947	4	4	-	Incorrect pool.	6	Y	False	N/A	0
GRRSPS[Phosphorylation]PGNSPSGR	GRRSPSPGNSPSGR	IPI00012318_3	5	mzspec:PXD007058:SF_200217_pPeptideLibrary_pool5_HCDOT_rep2:scan:2038:GRRSPS[Phosphorylation]PGNSPSGR/2	0.91813	Phosphorylation	0.5	0.5	6	6	-	N/A	6	Y	True	N/A	1
GRRS[Phosphorylation]PSPGNSPSGR	GRRSPSPGNSPSGR	IPI00012318_3	5	mzspec:PXD007058:SF_200217_pPeptideLibrary_pool5_HCDOT_rep2:scan:2038:GRRS[Phosphorylation]PSPGNSPSGR/2	0.91813	Phosphorylation	0.5	0.5	4	4	-	Incorrect pool.	6	Y	False	N/A	1
GRRSPS[Phosphorylation]PGNSPSGR	GRRSPSPGNSPSGR	IPI00012318_3	5	mzspec:PXD007058:SF_200217_pPeptideLibrary_pool5_HCDOT_rep1:scan:2030:GRRSPS[Phosphorylation]PGNSPSGR/3	0.997938	Phosphorylation	0.9943	0.9943	6	6	-	N/A	6	Y	True	N/A	1
GRRS[Phosphorylation]PSPGNSPSGR	GRRSPSPGNSPSGR	IPI00012318_3	5	mzspec:PXD007058:SF_200217_pPeptideLibrary_pool5_HCDOT_rep1:scan:1937:GRRS[Phosphorylation]PSPGNSPSGR/3	0.999817	Phosphorylation	1.0	1.0	4	4	-	Incorrect pool.	6	N	False	N/A	1
GRRSPS[Phosphorylation]PGNSPSGR	GRRSPSPGNSPSGR	IPI00012318_3	5	mzspec:PXD007058:SF_200217_pPeptideLibrary_pool5_HCDOT_rep2:scan:2037:GRRSPS[Phosphorylation]PGNSPSGR/3	0.99994625	Phosphorylation	1.0	1.0	6	6	-	N/A	6	Y	True	N/A	1
HSIAGIIRS[Phosphorylation]PK	HSIAGIIRSPK	IPI00029263_3	5	mzspec:PXD007058:SF_200217_pPeptideLibrary_pool5_HCDOT_rep2:scan:2878:HSIAGIIRS[Phosphorylation]PK/2	0.999998963	Phosphorylation	1.0	1.0	9	9	-	N/A	9	Y	True	N/A	1
IQPSS[Phosphorylation]PPPNHPNNHLFR	IQPSSPPPNHPNNHLFR	IPI00657720_1	5	mzspec:PXD007058:SF_200217_pPeptideLibrary_pool5_HCDOT_rep2:scan:4430:IQPSS[Phosphorylation]PPPNHPNNHLFR/3	0.91854	Phosphorylation	0.993	0.993	5	5	-	N/A	5	Y	True	N/A	1
IQPSS[Phosphorylation]PPPNHPNNHLFR	IQPSSPPPNHPNNHLFR	IPI00657720_1	5	mzspec:PXD007058:SF_200217_pPeptideLibrary_pool5_HCDOT_rep1:scan:4307:IQPSS[Phosphorylation]PPPNHPNNHLFR/3	0.96715	Phosphorylation	0.9938	0.9938	5	5	-	N/A	5	Y	True	N/A	1
IQPSS[Phosphorylation]PPPNHPNNHLFR	IQPSSPPPNHPNNHLFR	IPI00657720_1	5	mzspec:PXD007058:SF_200217_pPeptideLibrary_pool5_HCDOT_rep1:scan:3083:IQPSS[Phosphorylation]PPPNHPNNHLFR/3	0.996844	Phosphorylation	0.9924	0.9924	5	5	-	N/A	5	Y	True	N/A	1
IQPSS[Phosphorylation]PPPNHPNNHLFR	IQPSSPPPNHPNNHLFR	IPI00657720_1	5	mzspec:PXD007058:SF_200217_pPeptideLibrary_pool5_HCDOT_rep2:scan:2981:IQPSS[Phosphorylation]PPPNHPNNHLFR/4	0.9996899	Phosphorylation	0.5	0.5	5	5	-	N/A	5	Y	True	N/A	1
IQPSS[Phosphorylation]PPPNHPNNHLFR	IQPSSPPPNHPNNHLFR	IPI00657720_1	5	mzspec:PXD007058:SF_200217_pPeptideLibrary_pool5_HCDOT_rep1:scan:2807:IQPSS[Phosphorylation]PPPNHPNNHLFR/3	0.999998897	Phosphorylation	0.9944	0.9944	5	5	-	N/A	5	Y	True	N/A	1
IQPSS[Phosphorylation]PPPNHPNNHLFR	IQPSSPPPNHPNNHLFR	IPI00657720_1	5	mzspec:PXD007058:SF_200217_pPeptideLibrary_pool5_HCDOT_rep2:scan:2852:IQPSS[Phosphorylation]PPPNHPNNHLFR/4	0.9999998074	Phosphorylation	0.9933	0.9933	5	5	-	N/A	5	Y	True	N/A	0
IQPSS[Phosphorylation]PPPNHPNNHLFR	IQPSSPPPNHPNNHLFR	IPI00657720_1	5	mzspec:PXD007058:SF_200217_pPeptideLibrary_pool5_HCDOT_rep1:scan:2827:IQPSS[Phosphorylation]PPPNHPNNHLFR/2	0.9999998598	Phosphorylation	0.9955	0.9955	5	5	-	N/A	5	Y	True	N/A	1
IQPSS[Phosphorylation]PPPNHPNNHLFR	IQPSSPPPNHPNNHLFR	IPI00657720_1	5	mzspec:PXD007058:SF_200217_pPeptideLibrary_pool5_HCDOT_rep1:scan:2834:IQPSS[Phosphorylation]PPPNHPNNHLFR/4	0.99999992617	Phosphorylation	0.9925	0.9925	5	5	-	N/A	5	Y	True	N/A	0
IQPSS[Phosphorylation]PPPNHPNNHLFR	IQPSSPPPNHPNNHLFR	IPI00657720_1	5	mzspec:PXD007058:SF_200217_pPeptideLibrary_pool5_HCDOT_rep2:scan:2835:IQPSS[Phosphorylation]PPPNHPNNHLFR/2	0.99999998817	Phosphorylation	0.9965	0.9965	5	5	-	N/A	5	Y	True	N/A	1
KY[Phosphorylation]SLTVAVK	KYSLTVAVK	IPI00329488_8	5	mzspec:PXD007058:SF_200217_pPeptideLibrary_pool5_HCDOT_rep1:scan:2910:KY[Phosphorylation]SLTVAVK/2	0.95226	Phosphorylation	0.9915	0.9915	2	2	-	N/A	2	Y	True	N/A	1
KY[Phosphorylation]SLTVAVK	KYSLTVAVK	IPI00329488_8	5	mzspec:PXD007058:SF_200217_pPeptideLibrary_pool5_HCDOT_rep2:scan:2965:KY[Phosphorylation]SLTVAVK/2	0.99998587	Phosphorylation	1.0	1.0	2	2	-	N/A	2	Y	True	N/A	1
LEEPEEPKVLT[Phosphorylation]PEEQLADKLR	LEEPEEPKVLTPEEQLADKLR	IPI00290461	5	mzspec:PXD007058:SF_200217_pPeptideLibrary_pool5_HCDOT_rep2:scan:3460:LEEPEEPKVLT[Phosphorylation]PEEQLADKLR/4	0.995777	Phosphorylation	1.0	1.0	11	12	-	Partial peptide.	11	N	False	True	1
LQTVHS[Phosphorylation]IPLTINK	LQTVHSIPLTINK	IPI00004497_1	5	mzspec:PXD007058:SF_200217_pPeptideLibrary_pool5_HCDOT_rep1:scan:5251:LQTVHS[Phosphorylation]IPLTINK/2	0.95537	Phosphorylation	0.9924	0.9924	6	6	-	N/A	6	Y	True	N/A	1
LQTVHS[Phosphorylation]IPLTINK	LQTVHSIPLTINK	IPI00004497_1	5	mzspec:PXD007058:SF_200217_pPeptideLibrary_pool5_HCDOT_rep1:scan:4192:LQTVHS[Phosphorylation]IPLTINK/2	0.98038	Phosphorylation	0.9915	0.9915	6	6	-	N/A	6	Y	True	N/A	1
LQT[Phosphorylation]VHSIPLTINK	LQTVHSIPLTINK	IPI00004497_1	5	mzspec:PXD007058:SF_200217_pPeptideLibrary_pool5_HCDOT_rep2:scan:4201:LQT[Phosphorylation]VHSIPLTINK/2	0.993169	Phosphorylation	0.5	0.5	3	3	-	Incorrect pool.	6	Y	False	N/A	1
LQTVHS[Phosphorylation]IPLTINK	LQTVHSIPLTINK	IPI00004497_1	5	mzspec:PXD007058:SF_200217_pPeptideLibrary_pool5_HCDOT_rep2:scan:4795:LQTVHS[Phosphorylation]IPLTINK/2	0.9994518	Phosphorylation	0.9945	0.9945	6	6	-	N/A	6	Y	True	N/A	1
LQTVHS[Phosphorylation]IPLTINK	LQTVHSIPLTINK	IPI00004497_1	5	mzspec:PXD007058:SF_200217_pPeptideLibrary_pool5_HCDOT_rep1:scan:3630:LQTVHS[Phosphorylation]IPLTINK/2	0.999999994537	Phosphorylation	1.0	1.0	6	6	-	N/A	6	Y	True	N/A	1
LRSADS[Phosphorylation]ENALSVQER	LRSADSENALSVQER	IPI00181703_2	5	mzspec:PXD007058:SF_200217_pPeptideLibrary_pool5_HCDOT_rep2:scan:3207:LRSADS[Phosphorylation]ENALSVQER/2	0.96235	Phosphorylation	0.6667000000000001	0.6667000000000001	6	6	-	N/A	6	Y	True	N/A	0
LRSADS[Phosphorylation]ENALSVQER	LRSADSENALSVQER	IPI00181703_2	5	mzspec:PXD007058:SF_200217_pPeptideLibrary_pool5_HCDOT_rep1:scan:3556:LRSADS[Phosphorylation]ENALSVQER/3	0.98889	Phosphorylation	0.9929	0.9929	6	6	-	N/A	6	Y	True	N/A	1
LRS[Phosphorylation]ADSENALSVQER	LRSADSENALSVQER	IPI00181703_2	5	mzspec:PXD007058:SF_200217_pPeptideLibrary_pool5_HCDOT_rep2:scan:4684:LRS[Phosphorylation]ADSENALSVQER/3	0.998965	Phosphorylation	0.5	0.5	3	3	-	Incorrect pool.	6	Y	False	N/A	0
LRSADS[Phosphorylation]ENALSVQER	LRSADSENALSVQER	IPI00181703_2	5	mzspec:PXD007058:SF_200217_pPeptideLibrary_pool5_HCDOT_rep1:scan:2992:LRSADS[Phosphorylation]ENALSVQER/3	0.9998851	Phosphorylation	0.9955	0.9955	6	6	-	N/A	6	Y	True	N/A	1
LRSADS[Phosphorylation]ENALSVQER	LRSADSENALSVQER	IPI00181703_2	5	mzspec:PXD007058:SF_200217_pPeptideLibrary_pool5_HCDOT_rep1:scan:2873:LRSADS[Phosphorylation]ENALSVQER/3	0.9999994539	Phosphorylation	0.9965	0.9965	6	6	-	N/A	6	Y	True	N/A	1
LRSADS[Phosphorylation]ENALSVQER	LRSADSENALSVQER	IPI00181703_2	5	mzspec:PXD007058:SF_200217_pPeptideLibrary_pool5_HCDOT_rep2:scan:2874:LRSADS[Phosphorylation]ENALSVQER/3	0.99999990487	Phosphorylation	0.5	0.5	6	6	-	N/A	6	Y	True	N/A	1
LRSADS[Phosphorylation]ENALSVQER	LRSADSENALSVQER	IPI00181703_2	5	mzspec:PXD007058:SF_200217_pPeptideLibrary_pool5_HCDOT_rep2:scan:2859:LRSADS[Phosphorylation]ENALSVQER/2	0.999999999694	Phosphorylation	1.0	1.0	6	6	-	N/A	6	Y	True	N/A	1
LS[Phosphorylation]STSLASGHSVR	LSSTSLASGHSVR	IPI00009334_1	5	mzspec:PXD007058:SF_200217_pPeptideLibrary_pool5_HCDOT_rep2:scan:2795:LS[Phosphorylation]STSLASGHSVR/2	0.9999999967799998	Phosphorylation	1.0	1.0	2	3	-	Partial peptide.	2	N	False	True	1
NSFNNPAYY[Phosphorylation]VLEGVPHQLLPPEPPSPAR	NSFNNPAYYVLEGVPHQLLPPEPPSPAR	IPI00016932_1	5	mzspec:PXD007058:SF_200217_pPeptideLibrary_pool5_HCDOT_rep1:scan:4632:NSFNNPAYY[Phosphorylation]VLEGVPHQLLPPEPPSPAR/3	0.997541	Phosphorylation	0.3333	0.3333	9	9	-	N/A	9	Y	True	N/A	0
NSFNNPAY[Phosphorylation]YVLEGVPHQLLPPEPPSPAR	NSFNNPAYYVLEGVPHQLLPPEPPSPAR	IPI00016932_1	5	mzspec:PXD007058:SF_200217_pPeptideLibrary_pool5_HCDOT_rep1:scan:4632:NSFNNPAY[Phosphorylation]YVLEGVPHQLLPPEPPSPAR/3	0.997541	Phosphorylation	0.3333	0.3333	8	8	-	Incorrect pool.	9	Y	False	N/A	0
NSFNNPA[Phosphorylation]YYVLEGVPHQLLPPEPPSPAR	NSFNNPAYYVLEGVPHQLLPPEPPSPAR	IPI00016932_1	5	mzspec:PXD007058:SF_200217_pPeptideLibrary_pool5_HCDOT_rep1:scan:4632:NSFNNPA[Phosphorylation]YYVLEGVPHQLLPPEPPSPAR/3	0.997541	Phosphorylation	0.3333	0.3333	7	7	-	pAla.	9	Y	False	N/A	0
NS[Phosphorylation]PLLER	NSPLLER	IPI00555838_1	5	mzspec:PXD007058:SF_200217_pPeptideLibrary_pool5_HCDOT_rep2:scan:4363:NS[Phosphorylation]PLLER/2	0.9997676	Phosphorylation	1.0	1.0	2	4	-	Partial peptide.	2	N	False	True	1
RLEEPEEPKVLT[Phosphorylation]PEEQLADKLR	RLEEPEEPKVLTPEEQLADKLR	IPI00290461	5	mzspec:PXD007058:SF_200217_pPeptideLibrary_pool5_HCDOT_rep1:scan:3516:RLEEPEEPKVLT[Phosphorylation]PEEQLADKLR/4	0.999999998902	Phosphorylation	1.0	1.0	12	12	-	N/A	12	Y	True	N/A	1
RLSS[Phosphorylation]T[Phosphorylation]SLASGHSVR	RLSSTSLASGHSVR	IPI00009334_1	5	mzspec:PXD007058:SF_200217_pPeptideLibrary_pool5_HCDOT_rep2:scan:2867:RLSS[Phosphorylation]T[Phosphorylation]SLASGHSVR/3	0.996647	Phosphorylation	0.5	0.5	4	4	-	Incorrect phospho count - too many.	3	N	False	N/A	0
RLS[Phosphorylation]ST[Phosphorylation]SLASGHSVR	RLSSTSLASGHSVR	IPI00009334_1	5	mzspec:PXD007058:SF_200217_pPeptideLibrary_pool5_HCDOT_rep2:scan:2867:RLS[Phosphorylation]ST[Phosphorylation]SLASGHSVR/3	0.996647	Phosphorylation	0.5	0.5	3	3	-	Incorrect phospho count - too many.	3	N	True	N/A	0
RLS[Phosphorylation]STS[Phosphorylation]LASGHSVR	RLSSTSLASGHSVR	IPI00009334_1	5	mzspec:PXD007058:SF_200217_pPeptideLibrary_pool5_HCDOT_rep2:scan:2867:RLS[Phosphorylation]STS[Phosphorylation]LASGHSVR/3	0.996647	Phosphorylation	0.5	0.5	3	3	-	Incorrect phospho count - too many.	3	N	True	N/A	0
RLSST[Phosphorylation]S[Phosphorylation]LASGHSVR	RLSSTSLASGHSVR	IPI00009334_1	5	mzspec:PXD007058:SF_200217_pPeptideLibrary_pool5_HCDOT_rep2:scan:2867:RLSST[Phosphorylation]S[Phosphorylation]LASGHSVR/3	0.996647	Phosphorylation	0.5	0.5	5	5	-	Incorrect phospho count - too many.	3	N	False	N/A	0
RLSS[Phosphorylation]TS[Phosphorylation]LASGHSVR	RLSSTSLASGHSVR	IPI00009334_1	5	mzspec:PXD007058:SF_200217_pPeptideLibrary_pool5_HCDOT_rep2:scan:2867:RLSS[Phosphorylation]TS[Phosphorylation]LASGHSVR/3	0.996647	Phosphorylation	0.5	0.5	4	4	-	Incorrect phospho count - too many.	3	N	False	N/A	0
RLSS[Phosphorylation]T[Phosphorylation]SLASGHSVR	RLSSTSLASGHSVR	IPI00009334_1	5	mzspec:PXD007058:SF_200217_pPeptideLibrary_pool5_HCDOT_rep1:scan:2861:RLSS[Phosphorylation]T[Phosphorylation]SLASGHSVR/3	0.998629	Phosphorylation	0.3361	0.3361	4	4	-	Incorrect phospho count - too many.	3	N	False	N/A	0
RLSS[Phosphorylation]TS[Phosphorylation]LASGHSVR	RLSSTSLASGHSVR	IPI00009334_1	5	mzspec:PXD007058:SF_200217_pPeptideLibrary_pool5_HCDOT_rep1:scan:2861:RLSS[Phosphorylation]TS[Phosphorylation]LASGHSVR/3	0.998629	Phosphorylation	0.3361	0.3361	4	4	-	Incorrect phospho count - too many.	3	N	False	N/A	0
RLSST[Phosphorylation]S[Phosphorylation]LASGHSVR	RLSSTSLASGHSVR	IPI00009334_1	5	mzspec:PXD007058:SF_200217_pPeptideLibrary_pool5_HCDOT_rep1:scan:2861:RLSST[Phosphorylation]S[Phosphorylation]LASGHSVR/3	0.998629	Phosphorylation	0.3361	0.3361	5	5	-	Incorrect phospho count - too many.	3	N	False	N/A	0
RLS[Phosphorylation]STS[Phosphorylation]LASGHSVR	RLSSTSLASGHSVR	IPI00009334_1	5	mzspec:PXD007058:SF_200217_pPeptideLibrary_pool5_HCDOT_rep1:scan:2861:RLS[Phosphorylation]STS[Phosphorylation]LASGHSVR/3	0.998629	Phosphorylation	0.3361	0.3361	6	6	-	Incorrect phospho count - too many.	3	N	False	N/A	0
RLS[Phosphorylation]STS[Phosphorylation]LASGHSVR	RLSSTSLASGHSVR	IPI00009334_1	5	mzspec:PXD007058:SF_200217_pPeptideLibrary_pool5_HCDOT_rep1:scan:2861:RLS[Phosphorylation]STS[Phosphorylation]LASGHSVR/3	0.998629	Phosphorylation	0.9917	0.9917	3	3	-	Incorrect phospho count - too many.	3	N	True	N/A	0
RLS[Phosphorylation]ST[Phosphorylation]SLASGHSVR	RLSSTSLASGHSVR	IPI00009334_1	5	mzspec:PXD007058:SF_200217_pPeptideLibrary_pool5_HCDOT_rep1:scan:2861:RLS[Phosphorylation]ST[Phosphorylation]SLASGHSVR/3	0.998629	Phosphorylation	0.3361	0.3361	5	5	-	Incorrect phospho count - too many.	3	N	False	N/A	0
RLS[Phosphorylation]ST[Phosphorylation]SLASGHSVR	RLSSTSLASGHSVR	IPI00009334_1	5	mzspec:PXD007058:SF_200217_pPeptideLibrary_pool5_HCDOT_rep1:scan:2861:RLS[Phosphorylation]ST[Phosphorylation]SLASGHSVR/3	0.998629	Phosphorylation	0.9917	0.9917	3	3	-	Incorrect phospho count - too many.	3	N	True	N/A	0
RLS[Phosphorylation]STSLASGHSVR	RLSSTSLASGHSVR	IPI00009334_1	5	mzspec:PXD007058:SF_200217_pPeptideLibrary_pool5_HCDOT_rep2:scan:2577:RLS[Phosphorylation]STSLASGHSVR/3	0.9999999219	Phosphorylation	0.9933	0.9933	3	3	-	N/A	3	Y	True	N/A	1
RLS[Phosphorylation]STSLASGHSVR	RLSSTSLASGHSVR	IPI00009334_1	5	mzspec:PXD007058:SF_200217_pPeptideLibrary_pool5_HCDOT_rep1:scan:2573:RLS[Phosphorylation]STSLASGHSVR/3	0.99999993766	Phosphorylation	0.9919	0.9919	3	3	-	N/A	3	Y	True	N/A	1
RLS[Phosphorylation]STSLASGHSVR	RLSSTSLASGHSVR	IPI00009334_1	5	mzspec:PXD007058:SF_200217_pPeptideLibrary_pool5_HCDOT_rep2:scan:2579:RLS[Phosphorylation]STSLASGHSVR/2	0.9999999998607	Phosphorylation	1.0	1.0	3	3	-	N/A	3	Y	True	N/A	1
RSMS[Phosphorylation]PFRGPK	RSMSPFRGPK	IPI00384765	5	mzspec:PXD007058:SF_200217_pPeptideLibrary_pool5_HCDOT_rep2:scan:2173:RSMS[Phosphorylation]PFRGPK/2	0.8529	Phosphorylation	0.5	0.5	4	4	-	N/A	4	Y	True	N/A	1
RSMS[Phosphorylation]PFRGPK	RSMSPFRGPK	IPI00384765	5	mzspec:PXD007058:SF_200217_pPeptideLibrary_pool5_HCDOT_rep2:scan:2161:RSMS[Phosphorylation]PFRGPK/3	0.98627	Phosphorylation	0.991	0.991	4	4	-	N/A	4	Y	True	N/A	1
RSMS[Phosphorylation]PFRGPK	RSMSPFRGPK	IPI00384765	5	mzspec:PXD007058:SF_200217_pPeptideLibrary_pool5_HCDOT_rep1:scan:2148:RSMS[Phosphorylation]PFRGPK/3	0.9868	Phosphorylation	0.9918	0.9918	4	4	-	N/A	4	Y	True	N/A	1
RSMS[Phosphorylation]PFRGPK	RSMSPFRGPK	IPI00384765	5	mzspec:PXD007058:SF_200217_pPeptideLibrary_pool5_HCDOT_rep2:scan:2536:RSMS[Phosphorylation]PFRGPK/2	0.99996968	Phosphorylation	1.0	1.0	4	4	-	N/A	4	Y	True	N/A	1
SADS[Phosphorylation]ENALSVQER	SADSENALSVQER	IPI00181703_2	5	mzspec:PXD007058:SF_200217_pPeptideLibrary_pool5_HCDOT_rep2:scan:3154:SADS[Phosphorylation]ENALSVQER/2	0.9999996034	Phosphorylation	1.0	1.0	4	6	-	Partial peptide.	4	N	False	True	1
S[Phosphorylation]ADSENALSVQER	SADSENALSVQER	IPI00181703_2	5	mzspec:PXD007058:SF_200217_pPeptideLibrary_pool5_HCDOT_rep1:scan:3146:S[Phosphorylation]ADSENALSVQER/2	0.9999997788	Phosphorylation	0.991	0.991	1	3	-	Partial peptide. Incorrect pool.	4	N	False	False	1
SFNGS[Phosphorylation]LKNVAVDELSR	SFNGSLKNVAVDELSR	IPI00219129_1; sp	5	mzspec:PXD007058:SF_200217_pPeptideLibrary_pool5_HCDOT_rep1:scan:4626:SFNGS[Phosphorylation]LKNVAVDELSR/2	0.993165	Phosphorylation	0.9907	0.9907	5	0	-	N/A	5	Y	True	N/A	1
S[Phosphorylation]FNGSLKNVAVDELSR	SFNGSLKNVAVDELSR	IPI00219129_1; sp	5	mzspec:PXD007058:SF_200217_pPeptideLibrary_pool5_HCDOT_rep2:scan:3822:S[Phosphorylation]FNGSLKNVAVDELSR/3	0.995446	Phosphorylation	0.5	0.5	1	0	-	Incorrect pool.	5	Y	False	N/A	1
SFNGS[Phosphorylation]LKNVAVDELSR	SFNGSLKNVAVDELSR	IPI00219129_1; sp	5	mzspec:PXD007058:SF_200217_pPeptideLibrary_pool5_HCDOT_rep1:scan:5009:SFNGS[Phosphorylation]LKNVAVDELSR/2	0.99993403	Phosphorylation	0.9935	0.9935	5	0	-	N/A	5	Y	True	N/A	1
S[Phosphorylation]FNGS[Phosphorylation]LKNVAVDELSR	SFNGSLKNVAVDELSR	IPI00219129_1; sp	5	mzspec:PXD007058:SF_200217_pPeptideLibrary_pool5_HCDOT_rep2:scan:3970:S[Phosphorylation]FNGS[Phosphorylation]LKNVAVDELSR/2	0.999999994115	Phosphorylation	1.0	1.0	1	0	-	Incorrect phospho count - too many.	5	N	False	N/A	1
SFNGS[Phosphorylation]LKNVAVDELSR	SFNGSLKNVAVDELSR	IPI00219129_1; sp	5	mzspec:PXD007058:SF_200217_pPeptideLibrary_pool5_HCDOT_rep2:scan:3853:SFNGS[Phosphorylation]LKNVAVDELSR/2	0.999999998636	Phosphorylation	1.0	1.0	5	0	-	N/A	5	Y	True	N/A	1
S[Phosphorylation]GGQRHSPLSQR	SGGQRHSPLSQR	IPI00006064_1	5	mzspec:PXD007058:SF_200217_pPeptideLibrary_pool5_HCDOT_rep2:scan:2450:S[Phosphorylation]GGQRHSPLSQR/2	0.8251	Phosphorylation	0.9898	0.9898	1	1	-	N/A	1	Y	True	N/A	1
S[Phosphorylation]GGQRHSPLSQR	SGGQRHSPLSQR	IPI00006064_1	5	mzspec:PXD007058:SF_200217_pPeptideLibrary_pool5_HCDOT_rep1:scan:2220:S[Phosphorylation]GGQRHSPLSQR/3	0.97061	Phosphorylation	0.9897	0.9897	1	1	-	N/A	1	Y	True	N/A	1
S[Phosphorylation]GGQRHSPLSQR	SGGQRHSPLSQR	IPI00006064_1	5	mzspec:PXD007058:SF_200217_pPeptideLibrary_pool5_HCDOT_rep2:scan:2540:S[Phosphorylation]GGQRHSPLSQR/3	0.999996637	Phosphorylation	1.0	1.0	1	1	-	N/A	1	Y	True	N/A	1
S[Phosphorylation]LPA[Phosphorylation]PQDNDFLSR	SLPAPQDNDFLSR	IPI00021917_3	5	mzspec:PXD007058:SF_200217_pPeptideLibrary_pool5_HCDOT_rep1:scan:4781:S[Phosphorylation]LPA[Phosphorylation]PQDNDFLSR/2	0.995385	Phosphorylation	1.0	1.0	1	1	-	Incorrect phospho count - too many. pAla. pAla.	1	N	True	N/A	0
S[Phosphorylation]LPAPQDNDFLSR	SLPAPQDNDFLSR	IPI00021917_3	5	mzspec:PXD007058:SF_200217_pPeptideLibrary_pool5_HCDOT_rep1:scan:4152:S[Phosphorylation]LPAPQDNDFLSR/2	0.999999997519	Phosphorylation	1.0	1.0	1	1	-	N/A	1	Y	True	N/A	1
SNSTSS[Phosphorylation]MSSGLPEQDR	SNSTSSMSSGLPEQDR	IPI00329488_15	5	mzspec:PXD007058:SF_200217_pPeptideLibrary_pool5_HCDOT_rep2:scan:4588:SNSTSS[Phosphorylation]MSSGLPEQDR/2	0.96028	Phosphorylation	0.1995	0.1995	6	6	-	Incorrect pool.	4	Y	False	N/A	0
SNST[Phosphorylation]SSMSSGLPEQDR	SNSTSSMSSGLPEQDR	IPI00329488_15	5	mzspec:PXD007058:SF_200217_pPeptideLibrary_pool5_HCDOT_rep2:scan:4588:SNST[Phosphorylation]SSMSSGLPEQDR/2	0.96028	Phosphorylation	0.1995	0.1995	4	4	-	N/A	4	Y	True	N/A	0
SNSTS[Phosphorylation]SMSSGLPEQDR	SNSTSSMSSGLPEQDR	IPI00329488_15	5	mzspec:PXD007058:SF_200217_pPeptideLibrary_pool5_HCDOT_rep2:scan:4588:SNSTS[Phosphorylation]SMSSGLPEQDR/2	0.96028	Phosphorylation	0.1995	0.1995	5	5	-	Incorrect pool.	4	Y	False	N/A	0
SNS[Phosphorylation]TSSMSSGLPEQDR	SNSTSSMSSGLPEQDR	IPI00329488_15	5	mzspec:PXD007058:SF_200217_pPeptideLibrary_pool5_HCDOT_rep2:scan:4588:SNS[Phosphorylation]TSSMSSGLPEQDR/2	0.96028	Phosphorylation	0.1995	0.1995	3	3	-	Incorrect pool.	4	Y	False	N/A	0
S[Phosphorylation]NSTSSMSSGLPEQDR	SNSTSSMSSGLPEQDR	IPI00329488_15	5	mzspec:PXD007058:SF_200217_pPeptideLibrary_pool5_HCDOT_rep2:scan:4588:S[Phosphorylation]NSTSSMSSGLPEQDR/2	0.96028	Phosphorylation	0.1995	0.1995	1	1	-	N/A	4	Y	False	N/A	0
SNS[Phosphorylation]TS[Phosphorylation]SMSSGLPEQDR	SNSTSSMSSGLPEQDR	IPI00329488_15	5	mzspec:PXD007058:SF_200217_pPeptideLibrary_pool5_HCDOT_rep2:scan:4377:SNS[Phosphorylation]TS[Phosphorylation]SMSSGLPEQDR/2	0.98483	Phosphorylation	0.3992	0.3992	3	3	-	Incorrect phospho count - too many.	4	N	False	N/A	1
SNSTS[Phosphorylation]S[Phosphorylation]MSSGLPEQDR	SNSTSSMSSGLPEQDR	IPI00329488_15	5	mzspec:PXD007058:SF_200217_pPeptideLibrary_pool5_HCDOT_rep2:scan:4377:SNSTS[Phosphorylation]S[Phosphorylation]MSSGLPEQDR/2	0.98483	Phosphorylation	0.3992	0.3992	5	5	-	Incorrect phospho count - too many.	4	N	False	N/A	1
SNST[Phosphorylation]SS[Phosphorylation]MSSGLPEQDR	SNSTSSMSSGLPEQDR	IPI00329488_15	5	mzspec:PXD007058:SF_200217_pPeptideLibrary_pool5_HCDOT_rep2:scan:4377:SNST[Phosphorylation]SS[Phosphorylation]MSSGLPEQDR/2	0.98483	Phosphorylation	0.3992	0.3992	4	4	-	Incorrect phospho count - too many.	4	N	True	N/A	1
SNST[Phosphorylation]S[Phosphorylation]SMSSGLPEQDR	SNSTSSMSSGLPEQDR	IPI00329488_15	5	mzspec:PXD007058:SF_200217_pPeptideLibrary_pool5_HCDOT_rep2:scan:4377:SNST[Phosphorylation]S[Phosphorylation]SMSSGLPEQDR/2	0.98483	Phosphorylation	0.3992	0.3992	4	4	-	Incorrect phospho count - too many.	4	N	True	N/A	1
SNS[Phosphorylation]TSS[Phosphorylation]MSSGLPEQDR	SNSTSSMSSGLPEQDR	IPI00329488_15	5	mzspec:PXD007058:SF_200217_pPeptideLibrary_pool5_HCDOT_rep2:scan:4377:SNS[Phosphorylation]TSS[Phosphorylation]MSSGLPEQDR/2	0.98483	Phosphorylation	0.3992	0.3992	3	3	-	Incorrect phospho count - too many.	4	N	False	N/A	1
SNST[Phosphorylation]SS[Phosphorylation]MSSGLPEQDR	SNSTSSMSSGLPEQDR	IPI00329488_15	5	mzspec:PXD007058:SF_200217_pPeptideLibrary_pool5_HCDOT_rep1:scan:4355:SNST[Phosphorylation]SS[Phosphorylation]MSSGLPEQDR/2	0.9996427	Phosphorylation	0.4964	0.4964	6	6	-	Incorrect phospho count - too many.	4	N	False	N/A	0
SNST[Phosphorylation]SS[Phosphorylation]MSSGLPEQDR	SNSTSSMSSGLPEQDR	IPI00329488_15	5	mzspec:PXD007058:SF_200217_pPeptideLibrary_pool5_HCDOT_rep1:scan:4355:SNST[Phosphorylation]SS[Phosphorylation]MSSGLPEQDR/2	0.9996427	Phosphorylation	0.3343	0.3343	4	4	-	Incorrect phospho count - too many.	4	N	True	N/A	0
SNS[Phosphorylation]TSS[Phosphorylation]MSSGLPEQDR	SNSTSSMSSGLPEQDR	IPI00329488_15	5	mzspec:PXD007058:SF_200217_pPeptideLibrary_pool5_HCDOT_rep1:scan:4355:SNS[Phosphorylation]TSS[Phosphorylation]MSSGLPEQDR/2	0.9996427	Phosphorylation	0.4964	0.4964	6	6	-	Incorrect phospho count - too many.	4	N	False	N/A	0
SNS[Phosphorylation]TSS[Phosphorylation]MSSGLPEQDR	SNSTSSMSSGLPEQDR	IPI00329488_15	5	mzspec:PXD007058:SF_200217_pPeptideLibrary_pool5_HCDOT_rep1:scan:4355:SNS[Phosphorylation]TSS[Phosphorylation]MSSGLPEQDR/2	0.9996427	Phosphorylation	0.3343	0.3343	3	3	-	Incorrect phospho count - too many.	4	N	False	N/A	0
SNS[Phosphorylation]TS[Phosphorylation]SMSSGLPEQDR	SNSTSSMSSGLPEQDR	IPI00329488_15	5	mzspec:PXD007058:SF_200217_pPeptideLibrary_pool5_HCDOT_rep1:scan:4355:SNS[Phosphorylation]TS[Phosphorylation]SMSSGLPEQDR/2	0.9996427	Phosphorylation	0.4964	0.4964	5	5	-	Incorrect phospho count - too many.	4	N	False	N/A	0
SNS[Phosphorylation]TS[Phosphorylation]SMSSGLPEQDR	SNSTSSMSSGLPEQDR	IPI00329488_15	5	mzspec:PXD007058:SF_200217_pPeptideLibrary_pool5_HCDOT_rep1:scan:4355:SNS[Phosphorylation]TS[Phosphorylation]SMSSGLPEQDR/2	0.9996427	Phosphorylation	0.3343	0.3343	3	3	-	Incorrect phospho count - too many.	4	N	False	N/A	0
SNST[Phosphorylation]S[Phosphorylation]SMSSGLPEQDR	SNSTSSMSSGLPEQDR	IPI00329488_15	5	mzspec:PXD007058:SF_200217_pPeptideLibrary_pool5_HCDOT_rep1:scan:4355:SNST[Phosphorylation]S[Phosphorylation]SMSSGLPEQDR/2	0.9996427	Phosphorylation	0.4964	0.4964	5	5	-	Incorrect phospho count - too many.	4	N	False	N/A	0
SNST[Phosphorylation]S[Phosphorylation]SMSSGLPEQDR	SNSTSSMSSGLPEQDR	IPI00329488_15	5	mzspec:PXD007058:SF_200217_pPeptideLibrary_pool5_HCDOT_rep1:scan:4355:SNST[Phosphorylation]S[Phosphorylation]SMSSGLPEQDR/2	0.9996427	Phosphorylation	0.3343	0.3343	4	4	-	Incorrect phospho count - too many.	4	N	True	N/A	0
SNSTS[Phosphorylation]S[Phosphorylation]MSSGLPEQDR	SNSTSSMSSGLPEQDR	IPI00329488_15	5	mzspec:PXD007058:SF_200217_pPeptideLibrary_pool5_HCDOT_rep1:scan:4355:SNSTS[Phosphorylation]S[Phosphorylation]MSSGLPEQDR/2	0.9996427	Phosphorylation	0.4964	0.4964	5	5	-	Incorrect phospho count - too many.	4	N	False	N/A	0
SNS[Phosphorylation]TSSMSSGLPEQDR	SNSTSSMSSGLPEQDR	IPI00329488_15	5	mzspec:PXD007058:SF_200217_pPeptideLibrary_pool5_HCDOT_rep2:scan:3943:SNS[Phosphorylation]TSSMSSGLPEQDR/2	0.9997588	Phosphorylation	0.2494	0.2494	3	3	-	Incorrect pool.	4	Y	False	N/A	0
SNST[Phosphorylation]SSMSSGLPEQDR	SNSTSSMSSGLPEQDR	IPI00329488_15	5	mzspec:PXD007058:SF_200217_pPeptideLibrary_pool5_HCDOT_rep2:scan:3943:SNST[Phosphorylation]SSMSSGLPEQDR/2	0.9997588	Phosphorylation	0.2494	0.2494	4	4	-	N/A	4	Y	True	N/A	0
SNSTS[Phosphorylation]SMSSGLPEQDR	SNSTSSMSSGLPEQDR	IPI00329488_15	5	mzspec:PXD007058:SF_200217_pPeptideLibrary_pool5_HCDOT_rep2:scan:3943:SNSTS[Phosphorylation]SMSSGLPEQDR/2	0.9997588	Phosphorylation	0.2494	0.2494	5	5	-	Incorrect pool.	4	Y	False	N/A	0
S[Phosphorylation]NSTSSMSSGLPEQDR	SNSTSSMSSGLPEQDR	IPI00329488_15	5	mzspec:PXD007058:SF_200217_pPeptideLibrary_pool5_HCDOT_rep2:scan:3943:S[Phosphorylation]NSTSSMSSGLPEQDR/2	0.9997588	Phosphorylation	0.2494	0.2494	1	1	-	N/A	4	Y	False	N/A	0
S[Phosphorylation]NST[Phosphorylation]SSMSSGLPEQDR	SNSTSSMSSGLPEQDR	IPI00329488_15	5	mzspec:PXD007058:SF_200217_pPeptideLibrary_pool5_HCDOT_rep2:scan:2589:S[Phosphorylation]NST[Phosphorylation]SSMSSGLPEQDR/2	0.999998589	Phosphorylation	0.1664	0.1664	1	1	-	Incorrect phospho count - too many.	4	N	False	N/A	1
SNS[Phosphorylation]TSSMSSGLPEQDR	SNSTSSMSSGLPEQDR	IPI00329488_15	5	mzspec:PXD007058:SF_200217_pPeptideLibrary_pool5_HCDOT_rep2:scan:3812:SNS[Phosphorylation]TSSMSSGLPEQDR/2	0.99999995704	Phosphorylation	0.9940000000000001	0.9940000000000001	3	3	-	Incorrect pool.	4	Y	False	N/A	0
SNS[Phosphorylation]T[Phosphorylation]SSMSSGLPEQDR	SNSTSSMSSGLPEQDR	IPI00329488_15	5	mzspec:PXD007058:SF_200217_pPeptideLibrary_pool5_HCDOT_rep2:scan:3812:SNS[Phosphorylation]T[Phosphorylation]SSMSSGLPEQDR/2	0.99999995704	Phosphorylation	0.9940000000000001	0.9940000000000001	3	3	-	Incorrect phospho count - too many.	4	N	False	N/A	0
SNS[Phosphorylation]TSSMSSGLPEQDR	SNSTSSMSSGLPEQDR	IPI00329488_15	5	mzspec:PXD007058:SF_200217_pPeptideLibrary_pool5_HCDOT_rep1:scan:3320:SNS[Phosphorylation]TSSMSSGLPEQDR/2	0.999999992486	Phosphorylation	0.9952	0.9952	3	3	-	Incorrect pool.	4	Y	False	N/A	1
SNST[Phosphorylation]SSMSSGLPEQDR	SNSTSSMSSGLPEQDR	IPI00329488_15	5	mzspec:PXD007058:SF_200217_pPeptideLibrary_pool5_HCDOT_rep1:scan:3320:SNST[Phosphorylation]SSMSSGLPEQDR/2	0.999999992486	Phosphorylation	0.9999	0.9999	4	4	-	N/A	4	Y	True	N/A	1
SNS[Phosphorylation]T[Phosphorylation]SSMSSGLPEQDR	SNSTSSMSSGLPEQDR	IPI00329488_15	5	mzspec:PXD007058:SF_200217_pPeptideLibrary_pool5_HCDOT_rep1:scan:3320:SNS[Phosphorylation]T[Phosphorylation]SSMSSGLPEQDR/2	0.999999992486	Phosphorylation	0.9999	0.9999	4	4	-	Incorrect phospho count - too many.	4	N	True	N/A	1
SNS[Phosphorylation]T[Phosphorylation]SSMSSGLPEQDR	SNSTSSMSSGLPEQDR	IPI00329488_15	5	mzspec:PXD007058:SF_200217_pPeptideLibrary_pool5_HCDOT_rep1:scan:3320:SNS[Phosphorylation]T[Phosphorylation]SSMSSGLPEQDR/2	0.999999992486	Phosphorylation	0.9952	0.9952	3	3	-	Incorrect phospho count - too many.	4	N	False	N/A	1
SNST[Phosphorylation]SSMSSGLPEQDR	SNSTSSMSSGLPEQDR	IPI00329488_15	5	mzspec:PXD007058:SF_200217_pPeptideLibrary_pool5_HCDOT_rep2:scan:3169:SNST[Phosphorylation]SSMSSGLPEQDR/2	0.9999999994968	Phosphorylation	0.9948	0.9948	4	4	-	N/A	4	Y	True	N/A	1
SNST[Phosphorylation]SSMSSGLPEQDR	SNSTSSMSSGLPEQDR	IPI00329488_15	5	mzspec:PXD007058:SF_200217_pPeptideLibrary_pool5_HCDOT_rep1:scan:3174:SNST[Phosphorylation]SSMSSGLPEQDR/2	0.999999999993168	Phosphorylation	0.4972	0.4972	4	4	-	N/A	4	Y	True	N/A	1
SNST[Phosphorylation]SSMSSGLPEQDR	SNSTSSMSSGLPEQDR	IPI00329488_15	5	mzspec:PXD007058:SF_200217_pPeptideLibrary_pool5_HCDOT_rep2:scan:3336:SNST[Phosphorylation]SSMSSGLPEQDR/2	0.999999999999192	Phosphorylation	1.0	1.0	4	4	-	N/A	4	Y	True	N/A	0
SNS[Phosphorylation]T[Phosphorylation]SSMSSGLPEQDR	SNSTSSMSSGLPEQDR	IPI00329488_15	5	mzspec:PXD007058:SF_200217_pPeptideLibrary_pool5_HCDOT_rep2:scan:3336:SNS[Phosphorylation]T[Phosphorylation]SSMSSGLPEQDR/2	0.999999999999192	Phosphorylation	1.0	1.0	4	4	-	Incorrect phospho count - too many.	4	N	True	N/A	0
SNS[Phosphorylation]T[Phosphorylation]SSMSSGLPEQDR	SNSTSSMSSGLPEQDR	IPI00329488_15	5	mzspec:PXD007058:SF_200217_pPeptideLibrary_pool5_HCDOT_rep2:scan:3336:SNS[Phosphorylation]T[Phosphorylation]SSMSSGLPEQDR/2	0.999999999999192	Phosphorylation	0.9938	0.9938	3	3	-	Incorrect phospho count - too many.	4	N	False	N/A	0
S[Phosphorylation]PGPS[Phosphorylation]SPKEPLLFSR	SPGPSSPKEPLLFSR	IPI00022872_1	5	mzspec:PXD007058:SF_200217_pPeptideLibrary_pool5_HCDOT_rep1:scan:4198:S[Phosphorylation]PGPS[Phosphorylation]SPKEPLLFSR/2	0.996013	Phosphorylation	0.9928	0.9928	5	5	-	Incorrect phospho count - too many.	1	N	False	N/A	1
S[Phosphorylation]PGPS[Phosphorylation]SPKEPLLFSR	SPGPSSPKEPLLFSR	IPI00022872_1	5	mzspec:PXD007058:SF_200217_pPeptideLibrary_pool5_HCDOT_rep1:scan:4198:S[Phosphorylation]PGPS[Phosphorylation]SPKEPLLFSR/2	0.996013	Phosphorylation	1.0	1.0	1	1	-	Incorrect phospho count - too many.	1	N	True	N/A	1
S[Phosphorylation]PGPSSPKEPLLFSR	SPGPSSPKEPLLFSR	IPI00022872_1	5	mzspec:PXD007058:SF_200217_pPeptideLibrary_pool5_HCDOT_rep2:scan:3678:S[Phosphorylation]PGPSSPKEPLLFSR/3	0.999999994259	Phosphorylation	1.0	1.0	1	1	-	N/A	1	Y	True	N/A	1
SRNS[Phosphorylation]PLLER	SRNSPLLER	IPI00555838_1	5	mzspec:PXD007058:SF_200217_pPeptideLibrary_pool5_HCDOT_rep2:scan:4321:SRNS[Phosphorylation]PLLER/2	0.8972	Phosphorylation	0.5	0.5	4	4	-	N/A	4	Y	True	N/A	1
S[Phosphorylation]RNSPLLER	SRNSPLLER	IPI00555838_1	5	mzspec:PXD007058:SF_200217_pPeptideLibrary_pool5_HCDOT_rep2:scan:4321:S[Phosphorylation]RNSPLLER/2	0.8972	Phosphorylation	0.5	0.5	1	1	-	Incorrect pool.	4	Y	False	N/A	1
SRNS[Phosphorylation]PLLER	SRNSPLLER	IPI00555838_1	5	mzspec:PXD007058:SF_200217_pPeptideLibrary_pool5_HCDOT_rep2:scan:4486:SRNS[Phosphorylation]PLLER/3	0.996696	Phosphorylation	0.9959	0.9959	4	4	-	N/A	4	Y	True	N/A	1
SRNS[Phosphorylation]PLLER	SRNSPLLER	IPI00555838_1	5	mzspec:PXD007058:SF_200217_pPeptideLibrary_pool5_HCDOT_rep2:scan:2648:SRNS[Phosphorylation]PLLER/3	0.9997531	Phosphorylation	1.0	1.0	4	4	-	N/A	4	Y	True	N/A	1
S[Phosphorylation]S[Phosphorylation]SFREMDGQPER	SSSFREMDGQPER	IPI00216969_1	5	mzspec:PXD007058:SF_200217_pPeptideLibrary_pool5_HCDOT_rep1:scan:3217:S[Phosphorylation]S[Phosphorylation]SFREMDGQPER/2	0.97385	Phosphorylation	0.9919	0.9919	1	1	-	Incorrect phospho count - too many.	1	N	True	N/A	1
S[Phosphorylation]SSFREMDGQPER	SSSFREMDGQPER	IPI00216969_1	5	mzspec:PXD007058:SF_200217_pPeptideLibrary_pool5_HCDOT_rep2:scan:2757:S[Phosphorylation]SSFREMDGQPER/2	0.98621	Phosphorylation	0.9919	0.9919	1	1	-	N/A	1	Y	True	N/A	1
S[Phosphorylation]SSFREMDGQPER	SSSFREMDGQPER	IPI00216969_1	5	mzspec:PXD007058:SF_200217_pPeptideLibrary_pool5_HCDOT_rep1:scan:2899:S[Phosphorylation]SSFREMDGQPER/3	0.997645	Phosphorylation	0.5	0.5	1	1	-	N/A	1	Y	True	N/A	1
S[Phosphorylation]S[Phosphorylation]SFREMDGQPER	SSSFREMDGQPER	IPI00216969_1	5	mzspec:PXD007058:SF_200217_pPeptideLibrary_pool5_HCDOT_rep2:scan:3231:S[Phosphorylation]S[Phosphorylation]SFREMDGQPER/2	0.998917	Phosphorylation	0.9911	0.9911	1	1	-	Incorrect phospho count - too many.	1	N	True	N/A	1
S[Phosphorylation]SSFREMDGQPER	SSSFREMDGQPER	IPI00216969_1	5	mzspec:PXD007058:SF_200217_pPeptideLibrary_pool5_HCDOT_rep1:scan:2392:S[Phosphorylation]SSFREMDGQPER/2	0.998983	Phosphorylation	0.9927	0.9927	1	1	-	N/A	1	Y	True	N/A	1
S[Phosphorylation]SSFREMDGQPER	SSSFREMDGQPER	IPI00216969_1	5	mzspec:PXD007058:SF_200217_pPeptideLibrary_pool5_HCDOT_rep2:scan:2396:S[Phosphorylation]SSFREMDGQPER/2	0.9993409	Phosphorylation	0.9923	0.9923	1	1	-	N/A	1	Y	True	N/A	1
SSS[Phosphorylation]FREMDGQPER	SSSFREMDGQPER	IPI00216969_1	5	mzspec:PXD007058:SF_200217_pPeptideLibrary_pool5_HCDOT_rep2:scan:2768:SSS[Phosphorylation]FREMDGQPER/3	0.9998236	Phosphorylation	0.3333	0.3333	3	3	-	Incorrect pool.	1	Y	False	N/A	1
SS[Phosphorylation]SFREMDGQPER	SSSFREMDGQPER	IPI00216969_1	5	mzspec:PXD007058:SF_200217_pPeptideLibrary_pool5_HCDOT_rep1:scan:2395:SS[Phosphorylation]SFREMDGQPER/3	0.9998547	Phosphorylation	0.5	0.5	2	2	-	Incorrect pool.	1	Y	False	N/A	1
S[Phosphorylation]SS[Phosphorylation]FREMENQPHK	SSSFREMENQPHK	IPI00329488_16	5	mzspec:PXD007058:SF_200217_pPeptideLibrary_pool5_HCDOT_rep1:scan:2373:S[Phosphorylation]SS[Phosphorylation]FREMENQPHK/3	0.97878	Phosphorylation	0.9956	0.9956	3	3	-	Incorrect phospho count - too many.	1	N	False	N/A	1
S[Phosphorylation]SS[Phosphorylation]FREMENQPHK	SSSFREMENQPHK	IPI00329488_16	5	mzspec:PXD007058:SF_200217_pPeptideLibrary_pool5_HCDOT_rep1:scan:2373:S[Phosphorylation]SS[Phosphorylation]FREMENQPHK/3	0.97878	Phosphorylation	0.5022	0.5022	1	1	-	Incorrect phospho count - too many.	1	N	True	N/A	1
SS[Phosphorylation]S[Phosphorylation]FREMENQPHK	SSSFREMENQPHK	IPI00329488_16	5	mzspec:PXD007058:SF_200217_pPeptideLibrary_pool5_HCDOT_rep1:scan:2373:SS[Phosphorylation]S[Phosphorylation]FREMENQPHK/3	0.97878	Phosphorylation	0.9956	0.9956	3	3	-	Incorrect phospho count - too many.	1	N	False	N/A	1
SS[Phosphorylation]S[Phosphorylation]FREMENQPHK	SSSFREMENQPHK	IPI00329488_16	5	mzspec:PXD007058:SF_200217_pPeptideLibrary_pool5_HCDOT_rep1:scan:2373:SS[Phosphorylation]S[Phosphorylation]FREMENQPHK/3	0.97878	Phosphorylation	0.5022	0.5022	2	2	-	Incorrect phospho count - too many.	1	N	False	N/A	1
S[Phosphorylation]SSFREMENQPHK	SSSFREMENQPHK	IPI00329488_16	5	mzspec:PXD007058:SF_200217_pPeptideLibrary_pool5_HCDOT_rep2:scan:2504:S[Phosphorylation]SSFREMENQPHK/2	0.992458	Phosphorylation	0.9937	0.9937	1	1	-	N/A	1	Y	True	N/A	0
S[Phosphorylation]SSFREMENQPHK	SSSFREMENQPHK	IPI00329488_16	5	mzspec:PXD007058:SF_200217_pPeptideLibrary_pool5_HCDOT_rep1:scan:2139:S[Phosphorylation]SSFREMENQPHK/3	0.997921	Phosphorylation	0.9969	0.9969	1	1	-	N/A	1	Y	True	N/A	0
SS[Phosphorylation]S[Phosphorylation]FREMENQPHK	SSSFREMENQPHK	IPI00329488_16	5	mzspec:PXD007058:SF_200217_pPeptideLibrary_pool5_HCDOT_rep2:scan:2378:SS[Phosphorylation]S[Phosphorylation]FREMENQPHK/3	0.998895	Phosphorylation	0.9969	0.9969	3	3	-	Incorrect phospho count - too many.	1	N	False	N/A	1
SS[Phosphorylation]S[Phosphorylation]FREMENQPHK	SSSFREMENQPHK	IPI00329488_16	5	mzspec:PXD007058:SF_200217_pPeptideLibrary_pool5_HCDOT_rep2:scan:2378:SS[Phosphorylation]S[Phosphorylation]FREMENQPHK/3	0.998895	Phosphorylation	0.5015	0.5015	2	2	-	Incorrect phospho count - too many.	1	N	False	N/A	1
S[Phosphorylation]SS[Phosphorylation]FREMENQPHK	SSSFREMENQPHK	IPI00329488_16	5	mzspec:PXD007058:SF_200217_pPeptideLibrary_pool5_HCDOT_rep2:scan:2378:S[Phosphorylation]SS[Phosphorylation]FREMENQPHK/3	0.998895	Phosphorylation	0.9969	0.9969	3	3	-	Incorrect phospho count - too many.	1	N	False	N/A	1
S[Phosphorylation]SS[Phosphorylation]FREMENQPHK	SSSFREMENQPHK	IPI00329488_16	5	mzspec:PXD007058:SF_200217_pPeptideLibrary_pool5_HCDOT_rep2:scan:2378:S[Phosphorylation]SS[Phosphorylation]FREMENQPHK/3	0.998895	Phosphorylation	0.5015	0.5015	1	1	-	Incorrect phospho count - too many.	1	N	True	N/A	1
SSS[Phosphorylation]FREMENQPHK	SSSFREMENQPHK	IPI00329488_16	5	mzspec:PXD007058:SF_200217_pPeptideLibrary_pool5_HCDOT_rep2:scan:2165:SSS[Phosphorylation]FREMENQPHK/2	0.998896	Phosphorylation	0.3333	0.3333	3	3	-	Incorrect pool.	1	Y	False	N/A	1
S[Phosphorylation]SSFREMENQPHK	SSSFREMENQPHK	IPI00329488_16	5	mzspec:PXD007058:SF_200217_pPeptideLibrary_pool5_HCDOT_rep1:scan:2507:S[Phosphorylation]SSFREMENQPHK/2	0.9993438	Phosphorylation	0.9941	0.9941	1	1	-	N/A	1	Y	True	N/A	1
SS[Phosphorylation]SFREMENQPHK	SSSFREMENQPHK	IPI00329488_16	5	mzspec:PXD007058:SF_200217_pPeptideLibrary_pool5_HCDOT_rep2:scan:2473:SS[Phosphorylation]SFREMENQPHK/3	0.9998674	Phosphorylation	0.5	0.5	2	2	-	Incorrect pool.	1	Y	False	N/A	0
S[Phosphorylation]SSFREMENQPHK	SSSFREMENQPHK	IPI00329488_16	5	mzspec:PXD007058:SF_200217_pPeptideLibrary_pool5_HCDOT_rep1:scan:2477:S[Phosphorylation]SSFREMENQPHK/3	0.99993831	Phosphorylation	0.5	0.5	1	1	-	N/A	1	Y	True	N/A	1
S[Phosphorylation]SSPTQYGLTK	SSSPTQYGLTK	IPI00329638_5	5	mzspec:PXD007058:SF_200217_pPeptideLibrary_pool5_HCDOT_rep1:scan:4213:S[Phosphorylation]SSPTQYGLTK/2	0.9999439	Phosphorylation	0.499	0.499	1	1	-	N/A	1	Y	True	N/A	1
SS[Phosphorylation]SPTQYGLTK	SSSPTQYGLTK	IPI00329638_5	5	mzspec:PXD007058:SF_200217_pPeptideLibrary_pool5_HCDOT_rep1:scan:4213:SS[Phosphorylation]SPTQYGLTK/2	0.9999439	Phosphorylation	0.499	0.499	2	2	-	Incorrect pool.	1	Y	False	N/A	1
SS[Phosphorylation]SPTQYGLTK	SSSPTQYGLTK	IPI00329638_5	5	mzspec:PXD007058:SF_200217_pPeptideLibrary_pool5_HCDOT_rep1:scan:4701:SS[Phosphorylation]SPTQYGLTK/2	0.99998889	Phosphorylation	0.4989	0.4989	2	2	-	Incorrect pool.	1	Y	False	N/A	1
S[Phosphorylation]SSPTQYGLTK	SSSPTQYGLTK	IPI00329638_5	5	mzspec:PXD007058:SF_200217_pPeptideLibrary_pool5_HCDOT_rep2:scan:4924:S[Phosphorylation]SSPTQYGLTK/2	0.9999895	Phosphorylation	0.3333	0.3333	1	1	-	N/A	1	Y	True	N/A	0
SS[Phosphorylation]SPTQYGLTK	SSSPTQYGLTK	IPI00329638_5	5	mzspec:PXD007058:SF_200217_pPeptideLibrary_pool5_HCDOT_rep2:scan:4924:SS[Phosphorylation]SPTQYGLTK/2	0.9999895	Phosphorylation	0.3333	0.3333	2	2	-	Incorrect pool.	1	Y	False	N/A	0
SS[Phosphorylation]SPTQYGLTK	SSSPTQYGLTK	IPI00329638_5	5	mzspec:PXD007058:SF_200217_pPeptideLibrary_pool5_HCDOT_rep1:scan:3239:SS[Phosphorylation]SPTQYGLTK/2	0.99999339	Phosphorylation	0.9969	0.9969	2	2	-	Incorrect pool.	1	Y	False	N/A	1
SS[Phosphorylation]SPTQYGLTK	SSSPTQYGLTK	IPI00329638_5	5	mzspec:PXD007058:SF_200217_pPeptideLibrary_pool5_HCDOT_rep1:scan:3148:SS[Phosphorylation]SPTQYGLTK/2	0.999996313	Phosphorylation	0.9963	0.9963	2	2	-	Incorrect pool.	1	Y	False	N/A	1
S[Phosphorylation]SSPTQYGLTK	SSSPTQYGLTK	IPI00329638_5	5	mzspec:PXD007058:SF_200217_pPeptideLibrary_pool5_HCDOT_rep2:scan:4474:S[Phosphorylation]SSPTQYGLTK/2	0.999997606	Phosphorylation	0.5	0.5	1	1	-	N/A	1	Y	True	N/A	0
SS[Phosphorylation]SPTQYGLTK	SSSPTQYGLTK	IPI00329638_5	5	mzspec:PXD007058:SF_200217_pPeptideLibrary_pool5_HCDOT_rep2:scan:4474:SS[Phosphorylation]SPTQYGLTK/2	0.999997606	Phosphorylation	0.5	0.5	2	2	-	Incorrect pool.	1	Y	False	N/A	0
ST[Phosphorylation]GDPQGVIR	STGDPQGVIR	IPI00029132_7	5	mzspec:PXD007058:SF_200217_pPeptideLibrary_pool5_HCDOT_rep2:scan:4656:ST[Phosphorylation]GDPQGVIR/2	0.998995	Phosphorylation	0.995	0.995	2	2	-	N/A	2	Y	True	N/A	1
ST[Phosphorylation]GDPQGVIR	STGDPQGVIR	IPI00029132_7	5	mzspec:PXD007058:SF_200217_pPeptideLibrary_pool5_HCDOT_rep2:scan:3206:ST[Phosphorylation]GDPQGVIR/2	0.9998461	Phosphorylation	0.9968	0.9968	2	2	-	N/A	2	Y	True	N/A	1
ST[Phosphorylation]GDPQGVIR	STGDPQGVIR	IPI00029132_7	5	mzspec:PXD007058:SF_200217_pPeptideLibrary_pool5_HCDOT_rep1:scan:3937:ST[Phosphorylation]GDPQGVIR/2	0.99991616	Phosphorylation	0.9957	0.9957	2	2	-	N/A	2	Y	True	N/A	1
ST[Phosphorylation]GDPQGVIR	STGDPQGVIR	IPI00029132_7	5	mzspec:PXD007058:SF_200217_pPeptideLibrary_pool5_HCDOT_rep2:scan:3511:ST[Phosphorylation]GDPQGVIR/2	0.999992238	Phosphorylation	0.9965	0.9965	2	2	-	N/A	2	Y	True	N/A	0
S[Phosphorylation]TGDPQGVIR	STGDPQGVIR	IPI00029132_7	5	mzspec:PXD007058:SF_200217_pPeptideLibrary_pool5_HCDOT_rep2:scan:4163:S[Phosphorylation]TGDPQGVIR/2	0.999992421	Phosphorylation	0.5	0.5	1	1	-	N/A	2	Y	False	N/A	0
ST[Phosphorylation]GDPQGVIR	STGDPQGVIR	IPI00029132_7	5	mzspec:PXD007058:SF_200217_pPeptideLibrary_pool5_HCDOT_rep2:scan:4163:ST[Phosphorylation]GDPQGVIR/2	0.999992421	Phosphorylation	0.5	0.5	2	2	-	N/A	2	Y	True	N/A	0
ST[Phosphorylation]GDPQGVIR	STGDPQGVIR	IPI00029132_7	5	mzspec:PXD007058:SF_200217_pPeptideLibrary_pool5_HCDOT_rep1:scan:4433:ST[Phosphorylation]GDPQGVIR/2	0.999994137	Phosphorylation	0.9961	0.9961	2	2	-	N/A	2	Y	True	N/A	1
ST[Phosphorylation]GDPQGVIR	STGDPQGVIR	IPI00029132_7	5	mzspec:PXD007058:SF_200217_pPeptideLibrary_pool5_HCDOT_rep1:scan:3172:ST[Phosphorylation]GDPQGVIR/2	0.99999585	Phosphorylation	1.0	1.0	2	2	-	N/A	2	Y	True	N/A	1
S[Phosphorylation]VTLPRDLQSTGR	SVTLPRDLQSTGR	IPI00216969_12	5	mzspec:PXD007058:SF_200217_pPeptideLibrary_pool5_HCDOT_rep1:scan:4648:S[Phosphorylation]VTLPRDLQSTGR/2	0.8653	Phosphorylation	0.9998	0.9998	1	1	-	N/A	1	Y	True	N/A	1
S[Phosphorylation]VTLPRDLQSTGR	SVTLPRDLQSTGR	IPI00216969_12	5	mzspec:PXD007058:SF_200217_pPeptideLibrary_pool5_HCDOT_rep1:scan:3644:S[Phosphorylation]VTLPRDLQSTGR/2	0.95527	Phosphorylation	0.993	0.993	1	1	-	N/A	1	Y	True	N/A	1
S[Phosphorylation]VTLPRDLQSTGR	SVTLPRDLQSTGR	IPI00216969_12	5	mzspec:PXD007058:SF_200217_pPeptideLibrary_pool5_HCDOT_rep2:scan:4578:S[Phosphorylation]VTLPRDLQSTGR/3	0.95628	Phosphorylation	0.9999	0.9999	1	1	-	N/A	1	Y	True	N/A	1
S[Phosphorylation]VTLPRDLQSTGR	SVTLPRDLQSTGR	IPI00216969_12	5	mzspec:PXD007058:SF_200217_pPeptideLibrary_pool5_HCDOT_rep2:scan:5017:S[Phosphorylation]VTLPRDLQSTGR/3	0.96123	Phosphorylation	0.9882	0.9882	1	1	-	N/A	1	Y	True	N/A	1
S[Phosphorylation]VTLPRDLQSTGR	SVTLPRDLQSTGR	IPI00216969_12	5	mzspec:PXD007058:SF_200217_pPeptideLibrary_pool5_HCDOT_rep2:scan:4081:S[Phosphorylation]VTLPRDLQSTGR/3	0.98853	Phosphorylation	0.9953	0.9953	1	1	-	N/A	1	Y	True	N/A	1
S[Phosphorylation]VTLPRDLQSTGR	SVTLPRDLQSTGR	IPI00216969_12	5	mzspec:PXD007058:SF_200217_pPeptideLibrary_pool5_HCDOT_rep1:scan:3436:S[Phosphorylation]VTLPRDLQSTGR/2	0.998891	Phosphorylation	0.9948	0.9948	1	1	-	N/A	1	Y	True	N/A	1
S[Phosphorylation]VTLPRDLQSTGR	SVTLPRDLQSTGR	IPI00216969_12	5	mzspec:PXD007058:SF_200217_pPeptideLibrary_pool5_HCDOT_rep2:scan:3450:S[Phosphorylation]VTLPRDLQSTGR/2	0.9990799	Phosphorylation	0.9952	0.9952	1	1	-	N/A	1	Y	True	N/A	1
S[Phosphorylation]VTLPRDLQSTGR	SVTLPRDLQSTGR	IPI00216969_12	5	mzspec:PXD007058:SF_200217_pPeptideLibrary_pool5_HCDOT_rep2:scan:3528:S[Phosphorylation]VTLPRDLQSTGR/3	0.999994334	Phosphorylation	1.0	1.0	1	1	-	N/A	1	Y	True	N/A	1
TAGT[Phosphorylation]SFMMTPYVVTR	TAGTSFMMTPYVVTR	IPI00024672	5	mzspec:PXD007058:SF_200217_pPeptideLibrary_pool5_HCDOT_rep1:scan:5073:TAGT[Phosphorylation]SFMMTPYVVTR/2	0.94219	Phosphorylation	0.2	0.2	4	4	-	N/A	11	Y	False	N/A	0
T[Phosphorylation]AGTSFMMTPYVVTR	TAGTSFMMTPYVVTR	IPI00024672	5	mzspec:PXD007058:SF_200217_pPeptideLibrary_pool5_HCDOT_rep1:scan:5073:T[Phosphorylation]AGTSFMMTPYVVTR/2	0.94219	Phosphorylation	0.2	0.2	1	1	-	N/A	11	Y	True	N/A	0
TA[Phosphorylation]GTSFMMTPYVVTR	TAGTSFMMTPYVVTR	IPI00024672	5	mzspec:PXD007058:SF_200217_pPeptideLibrary_pool5_HCDOT_rep1:scan:5073:TA[Phosphorylation]GTSFMMTPYVVTR/2	0.94219	Phosphorylation	0.2	0.2	2	2	-	pAla.	11	Y	False	N/A	0
TAGTS[Phosphorylation]FMMTPYVVTR	TAGTSFMMTPYVVTR	IPI00024672	5	mzspec:PXD007058:SF_200217_pPeptideLibrary_pool5_HCDOT_rep1:scan:5073:TAGTS[Phosphorylation]FMMTPYVVTR/2	0.94219	Phosphorylation	0.2	0.2	5	5	-	N/A	11	Y	False	N/A	0
TAGTS[Phosphorylation]FMMTPYVVTR	TAGTSFMMTPYVVTR	IPI00024672	5	mzspec:PXD007058:SF_200217_pPeptideLibrary_pool5_HCDOT_rep2:scan:4510:TAGTS[Phosphorylation]FMMTPYVVTR/2	0.94454	Phosphorylation	0.4945000000000001	0.4945000000000001	5	5	-	N/A	11	Y	False	N/A	1
TAGT[Phosphorylation]SFMMTPYVVTR	TAGTSFMMTPYVVTR	IPI00024672	5	mzspec:PXD007058:SF_200217_pPeptideLibrary_pool5_HCDOT_rep2:scan:4815:TAGT[Phosphorylation]SFMMTPYVVTR/2	0.9531	Phosphorylation	0.2487	0.2487	4	4	-	N/A	11	Y	False	N/A	0
TAGTS[Phosphorylation]FMMTPYVVTR	TAGTSFMMTPYVVTR	IPI00024672	5	mzspec:PXD007058:SF_200217_pPeptideLibrary_pool5_HCDOT_rep2:scan:4815:TAGTS[Phosphorylation]FMMTPYVVTR/2	0.9531	Phosphorylation	0.2487	0.2487	5	5	-	N/A	11	Y	False	N/A	0
T[Phosphorylation]AGTSFMMTPYVVTR	TAGTSFMMTPYVVTR	IPI00024672	5	mzspec:PXD007058:SF_200217_pPeptideLibrary_pool5_HCDOT_rep2:scan:4815:T[Phosphorylation]AGTSFMMTPYVVTR/2	0.9531	Phosphorylation	0.2487	0.2487	1	1	-	N/A	11	Y	True	N/A	0
TA[Phosphorylation]GTSFMMTPYVVTR	TAGTSFMMTPYVVTR	IPI00024672	5	mzspec:PXD007058:SF_200217_pPeptideLibrary_pool5_HCDOT_rep2:scan:4815:TA[Phosphorylation]GTSFMMTPYVVTR/2	0.9531	Phosphorylation	0.2487	0.2487	2	2	-	pAla.	11	Y	False	N/A	0
T[Phosphorylation]AGTSFMMTPYVVTR	TAGTSFMMTPYVVTR	IPI00024672	5	mzspec:PXD007058:SF_200217_pPeptideLibrary_pool5_HCDOT_rep2:scan:5091:T[Phosphorylation]AGTSFMMTPYVVTR/2	0.95673	Phosphorylation	0.2493	0.2493	1	1	-	N/A	11	Y	True	N/A	1
TA[Phosphorylation]GTSFMMTPYVVTR	TAGTSFMMTPYVVTR	IPI00024672	5	mzspec:PXD007058:SF_200217_pPeptideLibrary_pool5_HCDOT_rep2:scan:5091:TA[Phosphorylation]GTSFMMTPYVVTR/2	0.95673	Phosphorylation	0.2493	0.2493	2	2	-	pAla.	11	Y	False	N/A	1
TAGT[Phosphorylation]SFMMTPYVVTR	TAGTSFMMTPYVVTR	IPI00024672	5	mzspec:PXD007058:SF_200217_pPeptideLibrary_pool5_HCDOT_rep2:scan:5091:TAGT[Phosphorylation]SFMMTPYVVTR/2	0.95673	Phosphorylation	0.2493	0.2493	4	4	-	N/A	11	Y	False	N/A	1
TAGTS[Phosphorylation]FMMTPYVVTR	TAGTSFMMTPYVVTR	IPI00024672	5	mzspec:PXD007058:SF_200217_pPeptideLibrary_pool5_HCDOT_rep2:scan:5091:TAGTS[Phosphorylation]FMMTPYVVTR/2	0.95673	Phosphorylation	0.2493	0.2493	5	5	-	N/A	11	Y	False	N/A	1
T[Phosphorylation]AGTSFMMTPY[Phosphorylation]VVTR	TAGTSFMMTPYVVTR	IPI00024672	5	mzspec:PXD007058:SF_200217_pPeptideLibrary_pool5_HCDOT_rep2:scan:5314:T[Phosphorylation]AGTSFMMTPY[Phosphorylation]VVTR/2	0.95742	Phosphorylation	0.5	0.5	11	11	-	Incorrect phospho count - too many.	11	N	True	N/A	0
TA[Phosphorylation]GTSFMMTPY[Phosphorylation]VVTR	TAGTSFMMTPYVVTR	IPI00024672	5	mzspec:PXD007058:SF_200217_pPeptideLibrary_pool5_HCDOT_rep2:scan:5314:TA[Phosphorylation]GTSFMMTPY[Phosphorylation]VVTR/2	0.95742	Phosphorylation	0.5	0.5	11	11	-	Incorrect phospho count - too many. pAla.	11	N	True	N/A	0
TAGT[Phosphorylation]SFMMTPY[Phosphorylation]VVTR	TAGTSFMMTPYVVTR	IPI00024672	5	mzspec:PXD007058:SF_200217_pPeptideLibrary_pool5_HCDOT_rep2:scan:5314:TAGT[Phosphorylation]SFMMTPY[Phosphorylation]VVTR/2	0.95742	Phosphorylation	0.5	0.5	11	11	-	Incorrect phospho count - too many.	11	N	True	N/A	0
TAGTS[Phosphorylation]FMMTPY[Phosphorylation]VVTR	TAGTSFMMTPYVVTR	IPI00024672	5	mzspec:PXD007058:SF_200217_pPeptideLibrary_pool5_HCDOT_rep2:scan:5314:TAGTS[Phosphorylation]FMMTPY[Phosphorylation]VVTR/2	0.95742	Phosphorylation	0.5	0.5	11	11	-	Incorrect phospho count - too many.	11	N	True	N/A	0
TAGTSFMMTPYVVT[Phosphorylation]R	TAGTSFMMTPYVVTR	IPI00024672	5	mzspec:PXD007058:SF_200217_pPeptideLibrary_pool5_HCDOT_rep1:scan:5175:TAGTSFMMTPYVVT[Phosphorylation]R/2	0.98687	Phosphorylation	0.498	0.498	14	14	-	N/A	11	Y	False	N/A	1
TAGTSFMMTPY[Phosphorylation]VVTR	TAGTSFMMTPYVVTR	IPI00024672	5	mzspec:PXD007058:SF_200217_pPeptideLibrary_pool5_HCDOT_rep1:scan:5175:TAGTSFMMTPY[Phosphorylation]VVTR/2	0.98687	Phosphorylation	0.498	0.498	11	11	-	N/A	11	Y	True	N/A	1
T[Phosphorylation]AGTSFMMTPYVVTR	TAGTSFMMTPYVVTR	IPI00024672	5	mzspec:PXD007058:SF_200217_pPeptideLibrary_pool5_HCDOT_rep1:scan:4793:T[Phosphorylation]AGTSFMMTPYVVTR/2	0.98871	Phosphorylation	0.25	0.25	1	1	-	N/A	11	Y	True	N/A	1
TA[Phosphorylation]GTSFMMTPYVVTR	TAGTSFMMTPYVVTR	IPI00024672	5	mzspec:PXD007058:SF_200217_pPeptideLibrary_pool5_HCDOT_rep1:scan:4793:TA[Phosphorylation]GTSFMMTPYVVTR/2	0.98871	Phosphorylation	0.25	0.25	2	2	-	pAla.	11	Y	False	N/A	1
TAGTS[Phosphorylation]FMMTPYVVTR	TAGTSFMMTPYVVTR	IPI00024672	5	mzspec:PXD007058:SF_200217_pPeptideLibrary_pool5_HCDOT_rep1:scan:4793:TAGTS[Phosphorylation]FMMTPYVVTR/2	0.98871	Phosphorylation	0.25	0.25	5	5	-	N/A	11	Y	False	N/A	1
TAGT[Phosphorylation]SFMMTPYVVTR	TAGTSFMMTPYVVTR	IPI00024672	5	mzspec:PXD007058:SF_200217_pPeptideLibrary_pool5_HCDOT_rep1:scan:4793:TAGT[Phosphorylation]SFMMTPYVVTR/2	0.98871	Phosphorylation	0.25	0.25	4	4	-	N/A	11	Y	False	N/A	1
TAGT[Phosphorylation]SFMMTPY[Phosphorylation]VVTR	TAGTSFMMTPYVVTR	IPI00024672	5	mzspec:PXD007058:SF_200217_pPeptideLibrary_pool5_HCDOT_rep2:scan:5349:TAGT[Phosphorylation]SFMMTPY[Phosphorylation]VVTR/2	0.98888	Phosphorylation	0.9998	0.9998	11	11	-	Incorrect phospho count - too many.	11	N	True	N/A	0
TAGT[Phosphorylation]SFMMTPY[Phosphorylation]VVTR	TAGTSFMMTPYVVTR	IPI00024672	5	mzspec:PXD007058:SF_200217_pPeptideLibrary_pool5_HCDOT_rep2:scan:5349:TAGT[Phosphorylation]SFMMTPY[Phosphorylation]VVTR/2	0.98888	Phosphorylation	0.25	0.25	4	4	-	Incorrect phospho count - too many.	11	N	False	N/A	0
T[Phosphorylation]AGTSFMMTPY[Phosphorylation]VVTR	TAGTSFMMTPYVVTR	IPI00024672	5	mzspec:PXD007058:SF_200217_pPeptideLibrary_pool5_HCDOT_rep2:scan:5349:T[Phosphorylation]AGTSFMMTPY[Phosphorylation]VVTR/2	0.98888	Phosphorylation	0.9998	0.9998	11	11	-	Incorrect phospho count - too many.	11	N	True	N/A	0
T[Phosphorylation]AGTSFMMTPY[Phosphorylation]VVTR	TAGTSFMMTPYVVTR	IPI00024672	5	mzspec:PXD007058:SF_200217_pPeptideLibrary_pool5_HCDOT_rep2:scan:5349:T[Phosphorylation]AGTSFMMTPY[Phosphorylation]VVTR/2	0.98888	Phosphorylation	0.25	0.25	1	1	-	Incorrect phospho count - too many.	11	N	True	N/A	0
TA[Phosphorylation]GTSFMMTPY[Phosphorylation]VVTR	TAGTSFMMTPYVVTR	IPI00024672	5	mzspec:PXD007058:SF_200217_pPeptideLibrary_pool5_HCDOT_rep2:scan:5349:TA[Phosphorylation]GTSFMMTPY[Phosphorylation]VVTR/2	0.98888	Phosphorylation	0.9998	0.9998	11	11	-	Incorrect phospho count - too many. pAla.	11	N	True	N/A	0
TA[Phosphorylation]GTSFMMTPY[Phosphorylation]VVTR	TAGTSFMMTPYVVTR	IPI00024672	5	mzspec:PXD007058:SF_200217_pPeptideLibrary_pool5_HCDOT_rep2:scan:5349:TA[Phosphorylation]GTSFMMTPY[Phosphorylation]VVTR/2	0.98888	Phosphorylation	0.25	0.25	2	2	-	Incorrect phospho count - too many. pAla. pAla.	11	N	False	N/A	0
TAGTS[Phosphorylation]FMMTPY[Phosphorylation]VVTR	TAGTSFMMTPYVVTR	IPI00024672	5	mzspec:PXD007058:SF_200217_pPeptideLibrary_pool5_HCDOT_rep2:scan:5349:TAGTS[Phosphorylation]FMMTPY[Phosphorylation]VVTR/2	0.98888	Phosphorylation	0.9998	0.9998	11	11	-	Incorrect phospho count - too many.	11	N	True	N/A	0
TAGTS[Phosphorylation]FMMTPY[Phosphorylation]VVTR	TAGTSFMMTPYVVTR	IPI00024672	5	mzspec:PXD007058:SF_200217_pPeptideLibrary_pool5_HCDOT_rep2:scan:5349:TAGTS[Phosphorylation]FMMTPY[Phosphorylation]VVTR/2	0.98888	Phosphorylation	0.25	0.25	5	5	-	Incorrect phospho count - too many.	11	N	False	N/A	0
TAGTSFMMTPY[Phosphorylation]VVTR	TAGTSFMMTPYVVTR	IPI00024672	5	mzspec:PXD007058:SF_200217_pPeptideLibrary_pool5_HCDOT_rep1:scan:4590:TAGTSFMMTPY[Phosphorylation]VVTR/2	0.99355	Phosphorylation	0.9874	0.9874	11	11	-	N/A	11	Y	True	N/A	1
TAGTSFMMTPY[Phosphorylation]VVTR	TAGTSFMMTPYVVTR	IPI00024672	5	mzspec:PXD007058:SF_200217_pPeptideLibrary_pool5_HCDOT_rep2:scan:4447:TAGTSFMMTPY[Phosphorylation]VVTR/2	0.99511	Phosphorylation	0.9841	0.9841	11	11	-	N/A	11	Y	True	N/A	1
TAGTSFMMTPY[Phosphorylation]VVTR	TAGTSFMMTPYVVTR	IPI00024672	5	mzspec:PXD007058:SF_200217_pPeptideLibrary_pool5_HCDOT_rep1:scan:5314:TAGTSFMMTPY[Phosphorylation]VVTR/2	0.995812	Phosphorylation	0.9998	0.9998	11	11	-	N/A	11	Y	True	N/A	1
TAGTSFMMTPY[Phosphorylation]VVTR	TAGTSFMMTPYVVTR	IPI00024672	5	mzspec:PXD007058:SF_200217_pPeptideLibrary_pool5_HCDOT_rep2:scan:5181:TAGTSFMMTPY[Phosphorylation]VVTR/2	0.9992058	Phosphorylation	0.4987	0.4987	11	11	-	N/A	11	Y	True	N/A	1
TAGTSFMMTPYVVT[Phosphorylation]R	TAGTSFMMTPYVVTR	IPI00024672	5	mzspec:PXD007058:SF_200217_pPeptideLibrary_pool5_HCDOT_rep2:scan:5181:TAGTSFMMTPYVVT[Phosphorylation]R/2	0.9992058	Phosphorylation	0.4987	0.4987	14	14	-	N/A	11	Y	False	N/A	1
TAGTSFMMTPY[Phosphorylation]VVTR	TAGTSFMMTPYVVTR	IPI00024672	5	mzspec:PXD007058:SF_200217_pPeptideLibrary_pool5_HCDOT_rep1:scan:4474:TAGTSFMMTPY[Phosphorylation]VVTR/2	0.9998507	Phosphorylation	0.9914	0.9914	11	11	-	N/A	11	Y	True	N/A	1
TAGTSFMMTPYVVT[Phosphorylation]R	TAGTSFMMTPYVVTR	IPI00024672	5	mzspec:PXD007058:SF_200217_pPeptideLibrary_pool5_HCDOT_rep2:scan:4285:TAGTSFMMTPYVVT[Phosphorylation]R/2	0.999896	Phosphorylation	0.9948	0.9948	14	14	-	N/A	11	Y	False	N/A	1
TAGTSFMMTPYVVT[Phosphorylation]R	TAGTSFMMTPYVVTR	IPI00024672	5	mzspec:PXD007058:SF_200217_pPeptideLibrary_pool5_HCDOT_rep2:scan:4767:TAGTSFMMTPYVVT[Phosphorylation]R/2	0.99996729	Phosphorylation	0.9886	0.9886	14	14	-	N/A	11	Y	False	N/A	1
TAGTSFMMTPY[Phosphorylation]VVTR	TAGTSFMMTPYVVTR	IPI00024672	5	mzspec:PXD007058:SF_200217_pPeptideLibrary_pool5_HCDOT_rep2:scan:4347:TAGTSFMMTPY[Phosphorylation]VVTR/3	0.99998149	Phosphorylation	0.9941	0.9941	11	11	-	N/A	11	Y	True	N/A	1
TAGTSFMMTPY[Phosphorylation]VVTR	TAGTSFMMTPYVVTR	IPI00024672	5	mzspec:PXD007058:SF_200217_pPeptideLibrary_pool5_HCDOT_rep1:scan:4458:TAGTSFMMTPY[Phosphorylation]VVTR/2	0.99998255	Phosphorylation	0.9898	0.9898	11	11	-	N/A	11	Y	True	N/A	1
TAGTS[Phosphorylation]FMMTPY[Phosphorylation]VVTR	TAGTSFMMTPYVVTR	IPI00024672	5	mzspec:PXD007058:SF_200217_pPeptideLibrary_pool5_HCDOT_rep2:scan:4708:TAGTS[Phosphorylation]FMMTPY[Phosphorylation]VVTR/2	0.999994187	Phosphorylation	0.9939	0.9939	11	11	-	Incorrect phospho count - too many.	11	N	True	N/A	0
TAGTS[Phosphorylation]FMMTPY[Phosphorylation]VVTR	TAGTSFMMTPYVVTR	IPI00024672	5	mzspec:PXD007058:SF_200217_pPeptideLibrary_pool5_HCDOT_rep2:scan:4708:TAGTS[Phosphorylation]FMMTPY[Phosphorylation]VVTR/2	0.999994187	Phosphorylation	0.33270000000000005	0.33270000000000005	5	5	-	Incorrect phospho count - too many.	11	N	False	N/A	0
TAGT[Phosphorylation]SFMMTPY[Phosphorylation]VVTR	TAGTSFMMTPYVVTR	IPI00024672	5	mzspec:PXD007058:SF_200217_pPeptideLibrary_pool5_HCDOT_rep2:scan:4708:TAGT[Phosphorylation]SFMMTPY[Phosphorylation]VVTR/2	0.999994187	Phosphorylation	0.9939	0.9939	11	11	-	Incorrect phospho count - too many.	11	N	True	N/A	0
TAGT[Phosphorylation]SFMMTPY[Phosphorylation]VVTR	TAGTSFMMTPYVVTR	IPI00024672	5	mzspec:PXD007058:SF_200217_pPeptideLibrary_pool5_HCDOT_rep2:scan:4708:TAGT[Phosphorylation]SFMMTPY[Phosphorylation]VVTR/2	0.999994187	Phosphorylation	0.33270000000000005	0.33270000000000005	4	4	-	Incorrect phospho count - too many.	11	N	False	N/A	0
T[Phosphorylation]AGTSFMMTPY[Phosphorylation]VVTR	TAGTSFMMTPYVVTR	IPI00024672	5	mzspec:PXD007058:SF_200217_pPeptideLibrary_pool5_HCDOT_rep2:scan:4708:T[Phosphorylation]AGTSFMMTPY[Phosphorylation]VVTR/2	0.999994187	Phosphorylation	0.9939	0.9939	11	11	-	Incorrect phospho count - too many.	11	N	True	N/A	0
T[Phosphorylation]AGTSFMMTPY[Phosphorylation]VVTR	TAGTSFMMTPYVVTR	IPI00024672	5	mzspec:PXD007058:SF_200217_pPeptideLibrary_pool5_HCDOT_rep2:scan:4708:T[Phosphorylation]AGTSFMMTPY[Phosphorylation]VVTR/2	0.999994187	Phosphorylation	0.33270000000000005	0.33270000000000005	1	1	-	Incorrect phospho count - too many.	11	N	True	N/A	0
TAGTSFMMTPY[Phosphorylation]VVTR	TAGTSFMMTPYVVTR	IPI00024672	5	mzspec:PXD007058:SF_200217_pPeptideLibrary_pool5_HCDOT_rep1:scan:4759:TAGTSFMMTPY[Phosphorylation]VVTR/2	0.999997623	Phosphorylation	0.9924	0.9924	11	11	-	N/A	11	Y	True	N/A	1
TAGT[Phosphorylation]SFMMTPY[Phosphorylation]VVTR	TAGTSFMMTPYVVTR	IPI00024672	5	mzspec:PXD007058:SF_200217_pPeptideLibrary_pool5_HCDOT_rep2:scan:5064:TAGT[Phosphorylation]SFMMTPY[Phosphorylation]VVTR/2	0.999997815	Phosphorylation	0.9895	0.9895	11	11	-	Incorrect phospho count - too many.	11	N	True	N/A	1
TAGT[Phosphorylation]SFMMTPY[Phosphorylation]VVTR	TAGTSFMMTPYVVTR	IPI00024672	5	mzspec:PXD007058:SF_200217_pPeptideLibrary_pool5_HCDOT_rep2:scan:5064:TAGT[Phosphorylation]SFMMTPY[Phosphorylation]VVTR/2	0.999997815	Phosphorylation	0.9999	0.9999	4	4	-	Incorrect phospho count - too many.	11	N	False	N/A	1
TAGTSFMMTPY[Phosphorylation]VVTR	TAGTSFMMTPYVVTR	IPI00024672	5	mzspec:PXD007058:SF_200217_pPeptideLibrary_pool5_HCDOT_rep1:scan:4273:TAGTSFMMTPY[Phosphorylation]VVTR/2	0.99999894	Phosphorylation	0.3333	0.3333	11	11	-	N/A	11	Y	True	N/A	1
TAGT[Phosphorylation]SFMMTPY[Phosphorylation]VVTR	TAGTSFMMTPYVVTR	IPI00024672	5	mzspec:PXD007058:SF_200217_pPeptideLibrary_pool5_HCDOT_rep1:scan:5054:TAGT[Phosphorylation]SFMMTPY[Phosphorylation]VVTR/2	0.9999993716	Phosphorylation	0.99	0.99	11	11	-	Incorrect phospho count - too many.	11	N	True	N/A	1
TAGT[Phosphorylation]SFMMTPY[Phosphorylation]VVTR	TAGTSFMMTPYVVTR	IPI00024672	5	mzspec:PXD007058:SF_200217_pPeptideLibrary_pool5_HCDOT_rep1:scan:5054:TAGT[Phosphorylation]SFMMTPY[Phosphorylation]VVTR/2	0.9999993716	Phosphorylation	0.9949	0.9949	4	4	-	Incorrect phospho count - too many.	11	N	False	N/A	1
TAGT[Phosphorylation]SFMMTPY[Phosphorylation]VVTR	TAGTSFMMTPYVVTR	IPI00024672	5	mzspec:PXD007058:SF_200217_pPeptideLibrary_pool5_HCDOT_rep1:scan:4681:TAGT[Phosphorylation]SFMMTPY[Phosphorylation]VVTR/2	0.99999992905	Phosphorylation	0.9944	0.9944	11	11	-	Incorrect phospho count - too many.	11	N	True	N/A	1
TAGT[Phosphorylation]SFMMTPY[Phosphorylation]VVTR	TAGTSFMMTPYVVTR	IPI00024672	5	mzspec:PXD007058:SF_200217_pPeptideLibrary_pool5_HCDOT_rep1:scan:4681:TAGT[Phosphorylation]SFMMTPY[Phosphorylation]VVTR/2	0.99999992905	Phosphorylation	0.9889	0.9889	4	4	-	Incorrect phospho count - too many.	11	N	False	N/A	1
TAGTSFMMTPY[Phosphorylation]VVTR	TAGTSFMMTPYVVTR	IPI00024672	5	mzspec:PXD007058:SF_200217_pPeptideLibrary_pool5_HCDOT_rep1:scan:3539:TAGTSFMMTPY[Phosphorylation]VVTR/2	0.999999994644	Phosphorylation	0.9953	0.9953	11	11	-	N/A	11	Y	True	N/A	1
TAGTSFMMTPY[Phosphorylation]VVTR	TAGTSFMMTPYVVTR	IPI00024672	5	mzspec:PXD007058:SF_200217_pPeptideLibrary_pool5_HCDOT_rep2:scan:3574:TAGTSFMMTPY[Phosphorylation]VVTR/2	0.999999998497	Phosphorylation	0.9999	0.9999	11	11	-	N/A	11	Y	True	N/A	1
TAGTSFMMTPY[Phosphorylation]VVTR	TAGTSFMMTPYVVTR	IPI00024672	5	mzspec:PXD007058:SF_200217_pPeptideLibrary_pool5_HCDOT_rep1:scan:3976:TAGTSFMMTPY[Phosphorylation]VVTR/2	0.99999999998216	Phosphorylation	1.0	1.0	11	11	-	N/A	11	Y	True	N/A	1
VKEEGY[Phosphorylation]ELPYNPATDDY[Phosphorylation]AVPPPR	VKEEGYELPYNPATDDYAVPPPR	IPI00015287_1	5	mzspec:PXD007058:SF_200217_pPeptideLibrary_pool5_HCDOT_rep2:scan:3903:VKEEGY[Phosphorylation]ELPYNPATDDY[Phosphorylation]AVPPPR/4	0.997449	Phosphorylation	0.4956	0.4956	17	17	-	N/A	6;17	Y	True	N/A	0
VKEEGY[Phosphorylation]ELPYNPATDDYA[Phosphorylation]VPPPR	VKEEGYELPYNPATDDYAVPPPR	IPI00015287_1	5	mzspec:PXD007058:SF_200217_pPeptideLibrary_pool5_HCDOT_rep2:scan:3903:VKEEGY[Phosphorylation]ELPYNPATDDYA[Phosphorylation]VPPPR/4	0.997449	Phosphorylation	0.4956	0.4956	18	18	-	pAla.	6;17	Y	False	N/A	0
VKEEGY[Phosphorylation]ELPYNPATDDYA[Phosphorylation]VPPPR	VKEEGYELPYNPATDDYAVPPPR	IPI00015287_1	5	mzspec:PXD007058:SF_200217_pPeptideLibrary_pool5_HCDOT_rep2:scan:3903:VKEEGY[Phosphorylation]ELPYNPATDDYA[Phosphorylation]VPPPR/4	0.997449	Phosphorylation	1.0	1.0	6	6	-	pAla. pAla.	6;17	Y	True	N/A	0
VKEEGY[Phosphorylation]ELPYNPATDDY[Phosphorylation]AVPPPR	VKEEGYELPYNPATDDYAVPPPR	IPI00015287_1	5	mzspec:PXD007058:SF_200217_pPeptideLibrary_pool5_HCDOT_rep2:scan:4400:VKEEGY[Phosphorylation]ELPYNPATDDY[Phosphorylation]AVPPPR/3	0.9997707	Phosphorylation	0.9925	0.9925	17	17	-	N/A	6;17	Y	True	N/A	1
VKEEGY[Phosphorylation]ELPYNPATDDYA[Phosphorylation]VPPPR	VKEEGYELPYNPATDDYAVPPPR	IPI00015287_1	5	mzspec:PXD007058:SF_200217_pPeptideLibrary_pool5_HCDOT_rep1:scan:3879:VKEEGY[Phosphorylation]ELPYNPATDDYA[Phosphorylation]VPPPR/2	0.9997921	Phosphorylation	0.5	0.5	18	18	-	pAla.	6;17	Y	False	N/A	1
VKEEGY[Phosphorylation]ELPYNPATDDYA[Phosphorylation]VPPPR	VKEEGYELPYNPATDDYAVPPPR	IPI00015287_1	5	mzspec:PXD007058:SF_200217_pPeptideLibrary_pool5_HCDOT_rep1:scan:3879:VKEEGY[Phosphorylation]ELPYNPATDDYA[Phosphorylation]VPPPR/2	0.9997921	Phosphorylation	0.9999	0.9999	6	6	-	pAla. pAla.	6;17	Y	True	N/A	1
VKEEGY[Phosphorylation]ELPYNPATDDY[Phosphorylation]AVPPPR	VKEEGYELPYNPATDDYAVPPPR	IPI00015287_1	5	mzspec:PXD007058:SF_200217_pPeptideLibrary_pool5_HCDOT_rep1:scan:3879:VKEEGY[Phosphorylation]ELPYNPATDDY[Phosphorylation]AVPPPR/2	0.9997921	Phosphorylation	0.5	0.5	17	17	-	N/A	6;17	Y	True	N/A	1
VKEEGY[Phosphorylation]ELPYNPATDDY[Phosphorylation]AVPPPR	VKEEGYELPYNPATDDYAVPPPR	IPI00015287_1	5	mzspec:PXD007058:SF_200217_pPeptideLibrary_pool5_HCDOT_rep1:scan:3879:VKEEGY[Phosphorylation]ELPYNPATDDY[Phosphorylation]AVPPPR/2	0.9997921	Phosphorylation	0.9999	0.9999	6	6	-	N/A	6;17	Y	True	N/A	1
VKEEGY[Phosphorylation]ELPYNPATDDYAVPPPR	VKEEGYELPYNPATDDYAVPPPR	IPI00015287_1	5	mzspec:PXD007058:SF_200217_pPeptideLibrary_pool5_HCDOT_rep2:scan:4273:VKEEGY[Phosphorylation]ELPYNPATDDYAVPPPR/3	0.9998038	Phosphorylation	0.9792	0.9792	6	6	-	Incorrect phospho count - too few.	6;17	N	True	N/A	1
VKEEGY[Phosphorylation]ELPY[Phosphorylation]NPATDDY[Phosphorylation]AVPPPR	VKEEGYELPYNPATDDYAVPPPR	IPI00015287_1	5	mzspec:PXD007058:SF_200217_pPeptideLibrary_pool5_HCDOT_rep1:scan:4413:VKEEGY[Phosphorylation]ELPY[Phosphorylation]NPATDDY[Phosphorylation]AVPPPR/3	0.99995938	Phosphorylation	0.9833	0.9833	17	17	-	Incorrect phospho count - too many.	6;17	N	True	N/A	1
VKEEGY[Phosphorylation]ELPY[Phosphorylation]NPATDDY[Phosphorylation]AVPPPR	VKEEGYELPYNPATDDYAVPPPR	IPI00015287_1	5	mzspec:PXD007058:SF_200217_pPeptideLibrary_pool5_HCDOT_rep1:scan:4413:VKEEGY[Phosphorylation]ELPY[Phosphorylation]NPATDDY[Phosphorylation]AVPPPR/3	0.99995938	Phosphorylation	0.9915	0.9915	10	10	-	Incorrect phospho count - too many.	6;17	N	False	N/A	1
VKEEGY[Phosphorylation]ELPY[Phosphorylation]NPATDDY[Phosphorylation]AVPPPR	VKEEGYELPYNPATDDYAVPPPR	IPI00015287_1	5	mzspec:PXD007058:SF_200217_pPeptideLibrary_pool5_HCDOT_rep1:scan:4413:VKEEGY[Phosphorylation]ELPY[Phosphorylation]NPATDDY[Phosphorylation]AVPPPR/3	0.99995938	Phosphorylation	1.0	1.0	6	6	-	Incorrect phospho count - too many.	6;17	N	True	N/A	1
VKEEGYELPYNPATDDY[Phosphorylation]AVPPPR	VKEEGYELPYNPATDDYAVPPPR	IPI00015287_1	5	mzspec:PXD007058:SF_200217_pPeptideLibrary_pool5_HCDOT_rep1:scan:4417:VKEEGYELPYNPATDDY[Phosphorylation]AVPPPR/3	0.99997185	Phosphorylation	0.9852	0.9852	17	17	-	Incorrect phospho count - too few.	6;17	N	True	N/A	0
VKEEGY[Phosphorylation]ELPYNPATDDY[Phosphorylation]AVPPPR	VKEEGYELPYNPATDDYAVPPPR	IPI00015287_1	5	mzspec:PXD007058:SF_200217_pPeptideLibrary_pool5_HCDOT_rep1:scan:4417:VKEEGY[Phosphorylation]ELPYNPATDDY[Phosphorylation]AVPPPR/3	0.99997185	Phosphorylation	0.9852	0.9852	17	17	-	N/A	6;17	Y	True	N/A	0
VKEEGY[Phosphorylation]ELPYNPATDDY[Phosphorylation]AVPPPR	VKEEGYELPYNPATDDYAVPPPR	IPI00015287_1	5	mzspec:PXD007058:SF_200217_pPeptideLibrary_pool5_HCDOT_rep1:scan:4417:VKEEGY[Phosphorylation]ELPYNPATDDY[Phosphorylation]AVPPPR/3	0.99997185	Phosphorylation	0.9926	0.9926	6	6	-	N/A	6;17	Y	True	N/A	0
VKEEGY[Phosphorylation]ELPYNPATDDYAVPPPR	VKEEGYELPYNPATDDYAVPPPR	IPI00015287_1	5	mzspec:PXD007058:SF_200217_pPeptideLibrary_pool5_HCDOT_rep1:scan:4417:VKEEGY[Phosphorylation]ELPYNPATDDYAVPPPR/3	0.99997185	Phosphorylation	0.9926	0.9926	6	6	-	Incorrect phospho count - too few.	6;17	N	True	N/A	0
VKEEGY[Phosphorylation]ELPYNPATDDY[Phosphorylation]AVPPPR	VKEEGYELPYNPATDDYAVPPPR	IPI00015287_1	5	mzspec:PXD007058:SF_200217_pPeptideLibrary_pool5_HCDOT_rep1:scan:3880:VKEEGY[Phosphorylation]ELPYNPATDDY[Phosphorylation]AVPPPR/4	0.99999452	Phosphorylation	0.9682	0.9682	17	17	-	N/A	6;17	Y	True	N/A	0
VKEEGY[Phosphorylation]ELPYNPATDDYAVPPPR	VKEEGYELPYNPATDDYAVPPPR	IPI00015287_1	5	mzspec:PXD007058:SF_200217_pPeptideLibrary_pool5_HCDOT_rep1:scan:3732:VKEEGY[Phosphorylation]ELPYNPATDDYAVPPPR/2	0.9999999997859	Phosphorylation	1.0	1.0	6	6	-	Incorrect phospho count - too few.	6;17	N	True	N/A	1
VKEEGY[Phosphorylation]ELPYNPATDDY[Phosphorylation]AVPPPR	VKEEGYELPYNPATDDYAVPPPR	IPI00015287_1	5	mzspec:PXD007058:SF_200217_pPeptideLibrary_pool5_HCDOT_rep1:scan:3851:VKEEGY[Phosphorylation]ELPYNPATDDY[Phosphorylation]AVPPPR/2	0.99999999991187	Phosphorylation	0.9861	0.9861	17	17	-	N/A	6;17	Y	True	N/A	1
VKEEGY[Phosphorylation]ELPYNPATDDY[Phosphorylation]AVPPPR	VKEEGYELPYNPATDDYAVPPPR	IPI00015287_1	5	mzspec:PXD007058:SF_200217_pPeptideLibrary_pool5_HCDOT_rep1:scan:3922:VKEEGY[Phosphorylation]ELPYNPATDDY[Phosphorylation]AVPPPR/3	0.999999999993397	Phosphorylation	0.9946	0.9946	17	17	-	N/A	6;17	Y	True	N/A	1
VKEEGY[Phosphorylation]ELPYNPATDDY[Phosphorylation]AVPPPR	VKEEGYELPYNPATDDYAVPPPR	IPI00015287_1	5	mzspec:PXD007058:SF_200217_pPeptideLibrary_pool5_HCDOT_rep2:scan:3873:VKEEGY[Phosphorylation]ELPYNPATDDY[Phosphorylation]AVPPPR/2	0.9999999999991488	Phosphorylation	0.9943	0.9943	17	17	-	N/A	6;17	Y	True	N/A	1
VKEEGY[Phosphorylation]ELPYNPATDDY[Phosphorylation]AVPPPR	VKEEGYELPYNPATDDYAVPPPR	IPI00015287_1	5	mzspec:PXD007058:SF_200217_pPeptideLibrary_pool5_HCDOT_rep2:scan:3873:VKEEGY[Phosphorylation]ELPYNPATDDY[Phosphorylation]AVPPPR/2	0.9999999999991488	Phosphorylation	1.0	1.0	6	6	-	N/A	6;17	Y	True	N/A	1
VLT[Phosphorylation]PEEQLADKLR	VLTPEEQLADKLR	IPI00290461	5	mzspec:PXD007058:SF_200217_pPeptideLibrary_pool5_HCDOT_rep2:scan:4475:VLT[Phosphorylation]PEEQLADKLR/2	0.9999996473	Phosphorylation	1.0	1.0	3	12	-	Partial peptide.	3	N	False	True	1
VS[Phosphorylation]GRTSPPLLDR	VSGRTSPPLLDR	IPI00039689_1	5	mzspec:PXD007058:SF_200217_pPeptideLibrary_pool5_HCDOT_rep1:scan:5102:VS[Phosphorylation]GRTSPPLLDR/2	0.9146799999999999	Phosphorylation	0.9839	0.9839	2	2	-	N/A	2	Y	True	N/A	1
VS[Phosphorylation]GRTSPPLLDR	VSGRTSPPLLDR	IPI00039689_1	5	mzspec:PXD007058:SF_200217_pPeptideLibrary_pool5_HCDOT_rep1:scan:3650:VS[Phosphorylation]GRTSPPLLDR/2	0.95416	Phosphorylation	0.9999	0.9999	2	2	-	N/A	2	Y	True	N/A	1
VS[Phosphorylation]GRTSPPLLDR	VSGRTSPPLLDR	IPI00039689_1	5	mzspec:PXD007058:SF_200217_pPeptideLibrary_pool5_HCDOT_rep1:scan:4181:VS[Phosphorylation]GRTSPPLLDR/2	0.97074	Phosphorylation	0.9876	0.9876	2	2	-	N/A	2	Y	True	N/A	1
VSGRTS[Phosphorylation]PPLLDR	VSGRTSPPLLDR	IPI00039689_1	5	mzspec:PXD007058:SF_200217_pPeptideLibrary_pool5_HCDOT_rep2:scan:2778:VSGRTS[Phosphorylation]PPLLDR/3	0.9998511	Phosphorylation	0.5	0.5	6	6	-	Incorrect pool.	2	Y	False	N/A	0
VSGRT[Phosphorylation]SPPLLDR	VSGRTSPPLLDR	IPI00039689_1	5	mzspec:PXD007058:SF_200217_pPeptideLibrary_pool5_HCDOT_rep2:scan:2778:VSGRT[Phosphorylation]SPPLLDR/3	0.9998511	Phosphorylation	0.5	0.5	5	5	-	N/A	2	Y	False	N/A	0
VSGRT[Phosphorylation]SPPLLDR	VSGRTSPPLLDR	IPI00039689_1	5	mzspec:PXD007058:SF_200217_pPeptideLibrary_pool5_HCDOT_rep1:scan:4148:VSGRT[Phosphorylation]SPPLLDR/3	0.99998856	Phosphorylation	0.3333	0.3333	5	5	-	N/A	2	Y	False	N/A	1
VSGRTS[Phosphorylation]PPLLDR	VSGRTSPPLLDR	IPI00039689_1	5	mzspec:PXD007058:SF_200217_pPeptideLibrary_pool5_HCDOT_rep1:scan:4148:VSGRTS[Phosphorylation]PPLLDR/3	0.99998856	Phosphorylation	0.3333	0.3333	6	6	-	Incorrect pool.	2	Y	False	N/A	1
VS[Phosphorylation]GRTSPPLLDR	VSGRTSPPLLDR	IPI00039689_1	5	mzspec:PXD007058:SF_200217_pPeptideLibrary_pool5_HCDOT_rep1:scan:4148:VS[Phosphorylation]GRTSPPLLDR/3	0.99998856	Phosphorylation	0.3333	0.3333	2	2	-	N/A	2	Y	True	N/A	1
VS[Phosphorylation]GRTSPPLLDR	VSGRTSPPLLDR	IPI00039689_1	5	mzspec:PXD007058:SF_200217_pPeptideLibrary_pool5_HCDOT_rep1:scan:3603:VS[Phosphorylation]GRTSPPLLDR/3	0.999998212	Phosphorylation	1.0	1.0	2	2	-	N/A	2	Y	True	N/A	1
Y[Phosphorylation]ATPQVIQAPGPR	YATPQVIQAPGPR	IPI00442025	5	mzspec:PXD007058:SF_200217_pPeptideLibrary_pool5_HCDOT_rep2:scan:3696:Y[Phosphorylation]ATPQVIQAPGPR/2	0.996014	Phosphorylation	0.4976	0.4976	1	1	-	N/A	1	Y	True	N/A	0
Y[Phosphorylation]A[Phosphorylation]TPQVIQAPGPR	YATPQVIQAPGPR	IPI00442025	5	mzspec:PXD007058:SF_200217_pPeptideLibrary_pool5_HCDOT_rep2:scan:3696:Y[Phosphorylation]A[Phosphorylation]TPQVIQAPGPR/2	0.996014	Phosphorylation	0.4976	0.4976	1	1	-	Incorrect phospho count - too many. pAla. pAla.	1	N	True	N/A	0
YA[Phosphorylation]T[Phosphorylation]PQVIQAPGPR	YATPQVIQAPGPR	IPI00442025	5	mzspec:PXD007058:SF_200217_pPeptideLibrary_pool5_HCDOT_rep2:scan:4413:YA[Phosphorylation]T[Phosphorylation]PQVIQAPGPR/2	0.9997527	Phosphorylation	1.0	1.0	3	3	-	Incorrect phospho count - too many. pAla.	1	N	False	N/A	0
YA[Phosphorylation]T[Phosphorylation]PQVIQAPGPR	YATPQVIQAPGPR	IPI00442025	5	mzspec:PXD007058:SF_200217_pPeptideLibrary_pool5_HCDOT_rep2:scan:4413:YA[Phosphorylation]T[Phosphorylation]PQVIQAPGPR/2	0.9997527	Phosphorylation	0.5	0.5	2	2	-	Incorrect phospho count - too many. pAla. pAla.	1	N	False	N/A	0
Y[Phosphorylation]AT[Phosphorylation]PQVIQAPGPR	YATPQVIQAPGPR	IPI00442025	5	mzspec:PXD007058:SF_200217_pPeptideLibrary_pool5_HCDOT_rep1:scan:4387:Y[Phosphorylation]AT[Phosphorylation]PQVIQAPGPR/2	0.9998881	Phosphorylation	1.0	1.0	3	3	-	Incorrect phospho count - too many.	1	N	False	N/A	1
Y[Phosphorylation]AT[Phosphorylation]PQVIQAPGPR	YATPQVIQAPGPR	IPI00442025	5	mzspec:PXD007058:SF_200217_pPeptideLibrary_pool5_HCDOT_rep1:scan:4387:Y[Phosphorylation]AT[Phosphorylation]PQVIQAPGPR/2	0.9998881	Phosphorylation	0.5	0.5	1	1	-	Incorrect phospho count - too many.	1	N	True	N/A	1
YAT[Phosphorylation]PQVIQAPGPR	YATPQVIQAPGPR	IPI00442025	5	mzspec:PXD007058:SF_200217_pPeptideLibrary_pool5_HCDOT_rep1:scan:5844:YAT[Phosphorylation]PQVIQAPGPR/2	0.99997602	Phosphorylation	0.9903	0.9903	3	3	-	N/A	1	Y	False	N/A	0
YAT[Phosphorylation]PQVIQAPGPR	YATPQVIQAPGPR	IPI00442025	5	mzspec:PXD007058:SF_200217_pPeptideLibrary_pool5_HCDOT_rep1:scan:3033:YAT[Phosphorylation]PQVIQAPGPR/2	0.99997903	Phosphorylation	0.9881	0.9881	3	3	-	N/A	1	Y	False	N/A	1
YA[Phosphorylation]TPQVIQAPGPR	YATPQVIQAPGPR	IPI00442025	5	mzspec:PXD007058:SF_200217_pPeptideLibrary_pool5_HCDOT_rep1:scan:5402:YA[Phosphorylation]TPQVIQAPGPR/2	0.999991237	Phosphorylation	0.3333	0.3333	2	2	-	pAla.	1	Y	False	N/A	0
YAT[Phosphorylation]PQVIQAPGPR	YATPQVIQAPGPR	IPI00442025	5	mzspec:PXD007058:SF_200217_pPeptideLibrary_pool5_HCDOT_rep1:scan:5402:YAT[Phosphorylation]PQVIQAPGPR/2	0.999991237	Phosphorylation	0.3333	0.3333	3	3	-	N/A	1	Y	False	N/A	0
YA[Phosphorylation]TPQVIQAPGPR	YATPQVIQAPGPR	IPI00442025	5	mzspec:PXD007058:SF_200217_pPeptideLibrary_pool5_HCDOT_rep2:scan:5404:YA[Phosphorylation]TPQVIQAPGPR/2	0.999998612	Phosphorylation	0.5	0.5	2	2	-	pAla.	1	Y	False	N/A	0
Y[Phosphorylation]ATPQVIQAPGPR	YATPQVIQAPGPR	IPI00442025	5	mzspec:PXD007058:SF_200217_pPeptideLibrary_pool5_HCDOT_rep2:scan:5404:Y[Phosphorylation]ATPQVIQAPGPR/2	0.999998612	Phosphorylation	0.5	0.5	1	1	-	N/A	1	Y	True	N/A	0
Y[Phosphorylation]ATPQVIQAPGPR	YATPQVIQAPGPR	IPI00442025	5	mzspec:PXD007058:SF_200217_pPeptideLibrary_pool5_HCDOT_rep2:scan:3578:Y[Phosphorylation]ATPQVIQAPGPR/3	0.9999997268	Phosphorylation	0.3333	0.3333	1	1	-	N/A	1	Y	True	N/A	1
YA[Phosphorylation]TPQVIQAPGPR	YATPQVIQAPGPR	IPI00442025	5	mzspec:PXD007058:SF_200217_pPeptideLibrary_pool5_HCDOT_rep2:scan:3619:YA[Phosphorylation]TPQVIQAPGPR/2	0.9999998339	Phosphorylation	0.4987	0.4987	2	2	-	pAla.	1	Y	False	N/A	0
Y[Phosphorylation]A[Phosphorylation]TPQVIQAPGPR	YATPQVIQAPGPR	IPI00442025	5	mzspec:PXD007058:SF_200217_pPeptideLibrary_pool5_HCDOT_rep1:scan:4313:Y[Phosphorylation]A[Phosphorylation]TPQVIQAPGPR/2	0.99999990701	Phosphorylation	0.5	0.5	1	1	-	Incorrect phospho count - too many. pAla. pAla.	1	N	True	N/A	0
Y[Phosphorylation]ATPQVIQAPGPR	YATPQVIQAPGPR	IPI00442025	5	mzspec:PXD007058:SF_200217_pPeptideLibrary_pool5_HCDOT_rep2:scan:3635:Y[Phosphorylation]ATPQVIQAPGPR/3	0.99999993373	Phosphorylation	0.4991	0.4991	1	1	-	N/A	1	Y	True	N/A	1
Y[Phosphorylation]ATPQVIQAPGPR	YATPQVIQAPGPR	IPI00442025	5	mzspec:PXD007058:SF_200217_pPeptideLibrary_pool5_HCDOT_rep1:scan:4559:Y[Phosphorylation]ATPQVIQAPGPR/2	0.99999995074	Phosphorylation	0.4987	0.4987	1	1	-	N/A	1	Y	True	N/A	1
Y[Phosphorylation]ATPQVIQAPGPR	YATPQVIQAPGPR	IPI00442025	5	mzspec:PXD007058:SF_200217_pPeptideLibrary_pool5_HCDOT_rep2:scan:3573:Y[Phosphorylation]ATPQVIQAPGPR/2	0.99999995812	Phosphorylation	0.4989	0.4989	1	1	-	N/A	1	Y	True	N/A	0
YA[Phosphorylation]TPQVIQAPGPR	YATPQVIQAPGPR	IPI00442025	5	mzspec:PXD007058:SF_200217_pPeptideLibrary_pool5_HCDOT_rep2:scan:3573:YA[Phosphorylation]TPQVIQAPGPR/2	0.99999995812	Phosphorylation	0.4989	0.4989	2	2	-	pAla.	1	Y	False	N/A	0
Y[Phosphorylation]ATPQVIQAPGPR	YATPQVIQAPGPR	IPI00442025	5	mzspec:PXD007058:SF_200217_pPeptideLibrary_pool5_HCDOT_rep2:scan:4614:Y[Phosphorylation]ATPQVIQAPGPR/2	0.999999998266	Phosphorylation	0.4988	0.4988	1	1	-	N/A	1	Y	True	N/A	1
YIEDEDY[Phosphorylation]Y[Phosphorylation]KASVTR	YIEDEDYYKASVTR	IPI00029702_3	5	mzspec:PXD007058:SF_200217_pPeptideLibrary_pool5_HCDOT_rep1:scan:4369:YIEDEDY[Phosphorylation]Y[Phosphorylation]KASVTR/3	0.93037	Phosphorylation	0.9902	0.9902	7	7	-	N/A	7;8	Y	True	N/A	1
YIEDEDYY[Phosphorylation]KA[Phosphorylation]SVTR	YIEDEDYYKASVTR	IPI00029702_3	5	mzspec:PXD007058:SF_200217_pPeptideLibrary_pool5_HCDOT_rep1:scan:4898:YIEDEDYY[Phosphorylation]KA[Phosphorylation]SVTR/3	0.98406	Phosphorylation	0.6601	0.6601	8	8	-	pAla. pAla.	7;8	Y	True	N/A	1
YIEDEDY[Phosphorylation]YKA[Phosphorylation]SVTR	YIEDEDYYKASVTR	IPI00029702_3	5	mzspec:PXD007058:SF_200217_pPeptideLibrary_pool5_HCDOT_rep1:scan:4898:YIEDEDY[Phosphorylation]YKA[Phosphorylation]SVTR/3	0.98406	Phosphorylation	0.6601	0.6601	7	7	-	pAla. pAla.	7;8	Y	True	N/A	1
YIEDEDY[Phosphorylation]Y[Phosphorylation]KASVTR	YIEDEDYYKASVTR	IPI00029702_3	5	mzspec:PXD007058:SF_200217_pPeptideLibrary_pool5_HCDOT_rep1:scan:4898:YIEDEDY[Phosphorylation]Y[Phosphorylation]KASVTR/3	0.98406	Phosphorylation	0.6601	0.6601	7	7	-	N/A	7;8	Y	True	N/A	1
YIEDEDY[Phosphorylation]Y[Phosphorylation]KASVTR	YIEDEDYYKASVTR	IPI00029702_3	5	mzspec:PXD007058:SF_200217_pPeptideLibrary_pool5_HCDOT_rep1:scan:4422:YIEDEDY[Phosphorylation]Y[Phosphorylation]KASVTR/3	0.999324	Phosphorylation	0.9903	0.9903	7	7	-	N/A	7;8	Y	True	N/A	1
YIEDEDY[Phosphorylation]Y[Phosphorylation]KASVTR	YIEDEDYYKASVTR	IPI00029702_3	5	mzspec:PXD007058:SF_200217_pPeptideLibrary_pool5_HCDOT_rep2:scan:3379:YIEDEDY[Phosphorylation]Y[Phosphorylation]KASVTR/3	0.9998401	Phosphorylation	0.9998	0.9998	8	8	-	N/A	7;8	Y	True	N/A	1
YIEDEDY[Phosphorylation]Y[Phosphorylation]KASVTR	YIEDEDYYKASVTR	IPI00029702_3	5	mzspec:PXD007058:SF_200217_pPeptideLibrary_pool5_HCDOT_rep2:scan:2823:YIEDEDY[Phosphorylation]Y[Phosphorylation]KASVTR/3	0.99999631	Phosphorylation	1.0	1.0	7	7	-	N/A	7;8	Y	True	N/A	1
YIEDEDY[Phosphorylation]Y[Phosphorylation]KASVTR	YIEDEDYYKASVTR	IPI00029702_3	5	mzspec:PXD007058:SF_200217_pPeptideLibrary_pool5_HCDOT_rep2:scan:3396:YIEDEDY[Phosphorylation]Y[Phosphorylation]KASVTR/2	0.999998995	Phosphorylation	0.9941	0.9941	8	8	-	N/A	7;8	Y	True	N/A	1
YIEDEDY[Phosphorylation]Y[Phosphorylation]KASVTR	YIEDEDYYKASVTR	IPI00029702_3	5	mzspec:PXD007058:SF_200217_pPeptideLibrary_pool5_HCDOT_rep2:scan:3396:YIEDEDY[Phosphorylation]Y[Phosphorylation]KASVTR/2	0.999998995	Phosphorylation	0.9999	0.9999	7	7	-	N/A	7;8	Y	True	N/A	1
YIEDEDYY[Phosphorylation]KASVTR	YIEDEDYYKASVTR	IPI00029702_3	5	mzspec:PXD007058:SF_200217_pPeptideLibrary_pool5_HCDOT_rep2:scan:3012:YIEDEDYY[Phosphorylation]KASVTR/3	0.9999999994902	Phosphorylation	1.0	1.0	8	8	-	Incorrect phospho count - too few.	7;8	N	True	N/A	1
YIEDEDYY[Phosphorylation]KASVTR	YIEDEDYYKASVTR	IPI00029702_3	5	mzspec:PXD007058:SF_200217_pPeptideLibrary_pool5_HCDOT_rep1:scan:2999:YIEDEDYY[Phosphorylation]KASVTR/2	0.9999999996769	Phosphorylation	0.4991	0.4991	8	8	-	Incorrect phospho count - too few.	7;8	N	True	N/A	1
YIEDEDY[Phosphorylation]YKASVTR	YIEDEDYYKASVTR	IPI00029702_3	5	mzspec:PXD007058:SF_200217_pPeptideLibrary_pool5_HCDOT_rep1:scan:2893:YIEDEDY[Phosphorylation]YKASVTR/2	0.9999999997127	Phosphorylation	1.0	1.0	7	7	-	Incorrect phospho count - too few.	7;8	N	True	N/A	1
YIEDEDYY[Phosphorylation]KASVTR	YIEDEDYYKASVTR	IPI00029702_3	5	mzspec:PXD007058:SF_200217_pPeptideLibrary_pool5_HCDOT_rep1:scan:3011:YIEDEDYY[Phosphorylation]KASVTR/3	0.9999999998618	Phosphorylation	0.9971	0.9971	8	8	-	Incorrect phospho count - too few.	7;8	N	True	N/A	1
YIEDEDYY[Phosphorylation]KASVTR	YIEDEDYYKASVTR	IPI00029702_3	5	mzspec:PXD007058:SF_200217_pPeptideLibrary_pool5_HCDOT_rep2:scan:3013:YIEDEDYY[Phosphorylation]KASVTR/2	0.99999999990432	Phosphorylation	0.4992	0.4992	8	8	-	Incorrect phospho count - too few.	7;8	N	True	N/A	1
