# Supplementary material for: Assessing Multiple Evidence Streams to Decide on Confidence for Identification of Post-Translational Modifications, within and Across Data Sets
Source: J Proteome Res. 2023 Apr 26;22(6):1828–42. doi: 10.1021/acs.jproteome.2c00823 (PMC10243108; doi:10.1021/acs.jproteome.2c00823)
Supplement: Supplementary file 2 — pr2c00823_si_002.zip [file pr2c00823_si_002.zip › Data PSMsite level/Data PD pipeline/PD_PXD008355.csv]

All_PTM_positions	All_PTM_protein_positions	All_PTM_scores	All_PTMs	All_Proteins	All_USI	FDR	Mass shift	PTM_info	Peptide	Peptide_mod	Protein	Qvalue	Score	Source	Spectrum	USI	index	PTM	PTM_score	PTM_positions	PTM_Protein_Positions	Spectrum_matches	PTM_final_prob	Count	PTM_final_prob_FLR	PTM_final_prob_q_value
21	76	1.0	Phosphorylation	AT5G02770.1	mzspec:PXD008355:E12641_2p_EXT431_6085_HanChao_T20-Rapa-3:scan:23492:KEETDSNGIGSTAGVDSGDIS[Phosphorylation]PVDDIQK/3	0.0	80	S21(Phospho): 100;N7(Deamidated); S21(Phospho)	KEETDSNGIGSTAGVDSGDISPVDDIQK	KEETDSNGIGSTAGVDSGDIS[Phosphorylation]PVDDIQK	AT5G02770.1	0.0	0.9999999999999948	E12641_2p_EXT431_6085_HanChao_T20-Rapa-3.raw	E12641_2p_EXT431_6085_HanChao_T20-Rapa-3.23492.23492.3	mzspec:PXD008355:E12641_2p_EXT431_6085_HanChao_T20-Rapa-3:scan:23492:KEETDSNGIGSTAGVDSGDIS[Phosphorylation]PVDDIQK/3	75761	Phosphorylation	1.0	21	76	1	0.9999999999999948	1	5.218048215738236e-15	5.218048215738236e-15
16	209:209	1.0	Phosphorylation	AT4G25340.1: AT4G25340.2	mzspec:PXD008355:E12663_2p_EXT431_6085_HanChao_T40-Rapa-4:scan:31430:KQIVAIEGAHVPVLES[Phosphorylation]EDEDEDGLPIPK/3	0.0	80	S16(Phospho): 100;S16(Phospho)	KQIVAIEGAHVPVLESEDEDEDGLPIPK	KQIVAIEGAHVPVLES[Phosphorylation]EDEDEDGLPIPK	AT4G25340.1	0.0	0.99999999999998	E12663_2p_EXT431_6085_HanChao_T40-Rapa-4.raw	E12663_2p_EXT431_6085_HanChao_T40-Rapa-4.31430.31430.3	mzspec:PXD008355:E12663_2p_EXT431_6085_HanChao_T40-Rapa-4:scan:31430:KQIVAIEGAHVPVLES[Phosphorylation]EDEDEDGLPIPK/3	80187	Phosphorylation	1.0	16	209	1	0.99999999999998	2	1.2601031329495527e-14	1.2601031329495527e-14
21	76	1.0	Phosphorylation	AT5G02770.1	mzspec:PXD008355:E12621_2p_EXT431_6085_HanChao_T20-Rapa-2:scan:21417:KEETDSNGIGSTAGVDSGDIS[Phosphorylation]PVDDIQKK/3	0.0	80	S21(Phospho): 100;N7(Deamidated); S21(Phospho)	KEETDSNGIGSTAGVDSGDISPVDDIQKK	KEETDSNGIGSTAGVDSGDIS[Phosphorylation]PVDDIQKK	AT5G02770.1	0.0	0.9999999999999738	E12621_2p_EXT431_6085_HanChao_T20-Rapa-2.raw	E12621_2p_EXT431_6085_HanChao_T20-Rapa-2.21417.21417.3	mzspec:PXD008355:E12621_2p_EXT431_6085_HanChao_T20-Rapa-2:scan:21417:KEETDSNGIGSTAGVDSGDIS[Phosphorylation]PVDDIQKK/3	75820	Phosphorylation	1.0	21	76	1	0.9999999999999738	3	1.7134442013381584e-14	1.7134442013381584e-14
21	76	1.0	Phosphorylation	AT5G02770.1	mzspec:PXD008355:E12621_2p_EXT431_6085_HanChao_T20-Rapa-2:scan:22968:KEETDSNGIGSTAGVDSGDIS[Phosphorylation]PVDDIQK/3	0.0	80	S21(Phospho): 100;N7(Deamidated); S21(Phospho)	KEETDSNGIGSTAGVDSGDISPVDDIQK	KEETDSNGIGSTAGVDSGDIS[Phosphorylation]PVDDIQK	AT5G02770.1	0.0	0.9999999999999408	E12621_2p_EXT431_6085_HanChao_T20-Rapa-2.raw	E12621_2p_EXT431_6085_HanChao_T20-Rapa-2.22968.22968.3	mzspec:PXD008355:E12621_2p_EXT431_6085_HanChao_T20-Rapa-2:scan:22968:KEETDSNGIGSTAGVDSGDIS[Phosphorylation]PVDDIQK/3	75760	Phosphorylation	1.0	21	76	1	0.9999999999999408	4	2.7644553313166398e-14	2.7644553313166398e-14
21	76	1.0	Phosphorylation	AT5G02770.1	mzspec:PXD008355:E12659_2p_EXT431_6085_HanChao_T10-Rapa-4:scan:23310:KEETDSNGIGSTAGVDSGDIS[Phosphorylation]PVDDIQK/3	0.0	80	S21(Phospho): 100;N7(Deamidated); S21(Phospho)	KEETDSNGIGSTAGVDSGDISPVDDIQK	KEETDSNGIGSTAGVDSGDIS[Phosphorylation]PVDDIQK	AT5G02770.1	0.0	0.9999999999999332	E12659_2p_EXT431_6085_HanChao_T10-Rapa-4.raw	E12659_2p_EXT431_6085_HanChao_T10-Rapa-4.23310.23310.3	mzspec:PXD008355:E12659_2p_EXT431_6085_HanChao_T10-Rapa-4:scan:23310:KEETDSNGIGSTAGVDSGDIS[Phosphorylation]PVDDIQK/3	75759	Phosphorylation	1.0	21	76	1	0.9999999999999332	5	3.5482727867020006e-14	3.5482727867020006e-14
19	36	1.0	Phosphorylation	AT5G13850.1	mzspec:PXD008355:E12599_2p_EXT431_6085_HanChao_T10-Rapa-1:scan:17987:IDLDKPEVEDDDDNDEDDS[Phosphorylation]EDDDEAEGHDGEAGGR/3	0.0	80	S19(Phospho): 100;S19(Phospho)	IDLDKPEVEDDDDNDEDDSEDDDEAEGHDGEAGGR	IDLDKPEVEDDDDNDEDDS[Phosphorylation]EDDDEAEGHDGEAGGR	AT5G13850.1	0.0	0.9999999999999122	E12599_2p_EXT431_6085_HanChao_T10-Rapa-1.raw	E12599_2p_EXT431_6085_HanChao_T10-Rapa-1.17987.17987.3	mzspec:PXD008355:E12599_2p_EXT431_6085_HanChao_T10-Rapa-1:scan:17987:IDLDKPEVEDDDDNDEDDS[Phosphorylation]EDDDEAEGHDGEAGGR/3	66878	Phosphorylation	1.0	19	36	1	0.9999999999999122	6	4.420538009715832e-14	4.420538009715832e-14
19	36	1.0	Phosphorylation	AT5G13850.1	mzspec:PXD008355:E12603_2p_EXT431_6085_HanChao_T40-Rapa-1:scan:18624:IDLDKPEVEDDDDNDEDDS[Phosphorylation]EDDDEAEGHDGEAGGR/3	0.0	80	S19(Phospho): 100;S19(Phospho)	IDLDKPEVEDDDDNDEDDSEDDDEAEGHDGEAGGR	IDLDKPEVEDDDDNDEDDS[Phosphorylation]EDDDEAEGHDGEAGGR	AT5G13850.1	0.0	0.9999999999998844	E12603_2p_EXT431_6085_HanChao_T40-Rapa-1.raw	E12603_2p_EXT431_6085_HanChao_T40-Rapa-1.18624.18624.3	mzspec:PXD008355:E12603_2p_EXT431_6085_HanChao_T40-Rapa-1:scan:18624:IDLDKPEVEDDDDNDEDDS[Phosphorylation]EDDDEAEGHDGEAGGR/3	66876	Phosphorylation	1.0	19	36	1	0.9999999999998844	7	5.440092820663267e-14	5.440092820663267e-14
19	36	1.0	Phosphorylation	AT5G13850.1	mzspec:PXD008355:E12641_2p_EXT431_6085_HanChao_T20-Rapa-3:scan:18829:IDLDKPEVEDDDDNDEDDS[Phosphorylation]EDDDEAEGHDGEAGGR/3	0.0	80	S19(Phospho): 100;N14(Deamidated); S19(Phospho)	IDLDKPEVEDDDDNDEDDSEDDDEAEGHDGEAGGR	IDLDKPEVEDDDDNDEDDS[Phosphorylation]EDDDEAEGHDGEAGGR	AT5G13850.1	0.0	0.999999999999875	E12641_2p_EXT431_6085_HanChao_T20-Rapa-3.raw	E12641_2p_EXT431_6085_HanChao_T20-Rapa-3.18829.18829.3	mzspec:PXD008355:E12641_2p_EXT431_6085_HanChao_T20-Rapa-3:scan:18829:IDLDKPEVEDDDDNDEDDS[Phosphorylation]EDDDEAEGHDGEAGGR/3	66873	Phosphorylation	1.0	19	36	1	0.999999999999875	8	6.322720125240266e-14	6.322720125240266e-14
21	76	1.0	Phosphorylation	AT5G02770.1	mzspec:PXD008355:E12619_2p_EXT431_6085_HanChao_T10-Rapa-2:scan:21520:KEETDSNGIGSTAGVDSGDIS[Phosphorylation]PVDDIQKK/3	0.0	80	S21(Phospho): 100;N7(Deamidated); S21(Phospho)	KEETDSNGIGSTAGVDSGDISPVDDIQKK	KEETDSNGIGSTAGVDSGDIS[Phosphorylation]PVDDIQKK	AT5G02770.1	0.0	0.999999999999866	E12619_2p_EXT431_6085_HanChao_T10-Rapa-2.raw	E12619_2p_EXT431_6085_HanChao_T10-Rapa-2.21520.21520.3	mzspec:PXD008355:E12619_2p_EXT431_6085_HanChao_T10-Rapa-2:scan:21520:KEETDSNGIGSTAGVDSGDIS[Phosphorylation]PVDDIQKK/3	75819	Phosphorylation	1.0	21	76	1	0.999999999999866	9	7.10912810101642e-14	7.10912810101642e-14
21	76	1.0	Phosphorylation	AT5G02770.1	mzspec:PXD008355:E12639_2p_EXT431_6085_HanChao_T10-Rapa-3:scan:23559:KEETDSNGIGSTAGVDSGDIS[Phosphorylation]PVDDIQK/3	0.0	80	S21(Phospho): 100;N7(Deamidated); S21(Phospho)	KEETDSNGIGSTAGVDSGDISPVDDIQK	KEETDSNGIGSTAGVDSGDIS[Phosphorylation]PVDDIQK	AT5G02770.1	0.0	0.9999999999998476	E12639_2p_EXT431_6085_HanChao_T10-Rapa-3.raw	E12639_2p_EXT431_6085_HanChao_T10-Rapa-3.23559.23559.3	mzspec:PXD008355:E12639_2p_EXT431_6085_HanChao_T10-Rapa-3:scan:23559:KEETDSNGIGSTAGVDSGDIS[Phosphorylation]PVDDIQK/3	75758	Phosphorylation	1.0	21	76	1	0.9999999999998476	10	7.922551503725117e-14	7.922551503725117e-14
21	76	1.0	Phosphorylation	AT5G02770.1	mzspec:PXD008355:E12663_2p_EXT431_6085_HanChao_T40-Rapa-4:scan:21839:KEETDSNGIGSTAGVDSGDIS[Phosphorylation]PVDDIQKK/3	0.0	80	S21(Phospho): 100;N7(Deamidated); S21(Phospho)	KEETDSNGIGSTAGVDSGDISPVDDIQKK	KEETDSNGIGSTAGVDSGDIS[Phosphorylation]PVDDIQKK	AT5G02770.1	0.0	0.9999999999998416	E12663_2p_EXT431_6085_HanChao_T40-Rapa-4.raw	E12663_2p_EXT431_6085_HanChao_T40-Rapa-4.21839.21839.3	mzspec:PXD008355:E12663_2p_EXT431_6085_HanChao_T40-Rapa-4:scan:21839:KEETDSNGIGSTAGVDSGDIS[Phosphorylation]PVDDIQKK/3	75818	Phosphorylation	1.0	21	76	1	0.9999999999998416	11	8.642581599877469e-14	8.642581599877469e-14
21	76	1.0	Phosphorylation	AT5G02770.1	mzspec:PXD008355:E12599_2p_EXT431_6085_HanChao_T10-Rapa-1:scan:20947:KEETDSNGIGSTAGVDSGDIS[Phosphorylation]PVDDIQKK/3	0.0	80	S21(Phospho): 100;N7(Deamidated); S21(Phospho)	KEETDSNGIGSTAGVDSGDISPVDDIQKK	KEETDSNGIGSTAGVDSGDIS[Phosphorylation]PVDDIQKK	AT5G02770.1	0.0	0.9999999999998171	E12599_2p_EXT431_6085_HanChao_T10-Rapa-1.raw	E12599_2p_EXT431_6085_HanChao_T10-Rapa-1.20947.20947.3	mzspec:PXD008355:E12599_2p_EXT431_6085_HanChao_T10-Rapa-1:scan:20947:KEETDSNGIGSTAGVDSGDIS[Phosphorylation]PVDDIQKK/3	75817	Phosphorylation	1.0	21	76	1	0.9999999999998171	12	9.446147567852374e-14	9.446147567852374e-14
12	275:275	1.0	Phosphorylation	AT4G32720.1: AT4G32720.2	mzspec:PXD008355:E12661_2p_EXT431_6085_HanChao_T20-Rapa-4:scan:13707:TMEESETKPADT[Phosphorylation]PDADKENTGEVQAEGAEDEDDEKEEK/4	0.0	80	T12(Phospho): 100;T12(Phospho)	TMEESETKPADTPDADKENTGEVQAEGAEDEDDEKEEK	TMEESETKPADT[Phosphorylation]PDADKENTGEVQAEGAEDEDDEKEEK	AT4G32720.1	0.0	0.9999999999998166	E12661_2p_EXT431_6085_HanChao_T20-Rapa-4.raw	E12661_2p_EXT431_6085_HanChao_T20-Rapa-4.13707.13707.4	mzspec:PXD008355:E12661_2p_EXT431_6085_HanChao_T20-Rapa-4:scan:13707:TMEESETKPADT[Phosphorylation]PDADKENTGEVQAEGAEDEDDEKEEK/4	157825	Phosphorylation	1.0	12	275	1	0.9999999999998166	13	1.0130358090848928e-13	1.0130358090848928e-13
21	76	1.0	Phosphorylation	AT5G02770.1	mzspec:PXD008355:E12623_2p_EXT431_6085_HanChao_T40-Rapa-2:scan:22893:KEETDSNGIGSTAGVDSGDIS[Phosphorylation]PVDDIQK/3	0.0	80	S21(Phospho): 100;N7(Deamidated); S21(Phospho)	KEETDSNGIGSTAGVDSGDISPVDDIQK	KEETDSNGIGSTAGVDSGDIS[Phosphorylation]PVDDIQK	AT5G02770.1	0.0	0.9999999999997982	E12623_2p_EXT431_6085_HanChao_T40-Rapa-2.raw	E12623_2p_EXT431_6085_HanChao_T40-Rapa-2.22893.22893.3	mzspec:PXD008355:E12623_2p_EXT431_6085_HanChao_T40-Rapa-2:scan:22893:KEETDSNGIGSTAGVDSGDIS[Phosphorylation]PVDDIQK/3	75757	Phosphorylation	1.0	21	76	1	0.9999999999997982	14	1.0848464983480101e-13	1.0848464983480101e-13
19	36	1.0	Phosphorylation	AT5G13850.1	mzspec:PXD008355:E12621_2p_EXT431_6085_HanChao_T20-Rapa-2:scan:18106:IDLDKPEVEDDDDNDEDDS[Phosphorylation]EDDDEAEGHDGEAGGR/3	0.0	80	S19(Phospho): 100;S19(Phospho)	IDLDKPEVEDDDDNDEDDSEDDDEAEGHDGEAGGR	IDLDKPEVEDDDDNDEDDS[Phosphorylation]EDDDEAEGHDGEAGGR	AT5G13850.1	0.0	0.9999999999997377	E12621_2p_EXT431_6085_HanChao_T20-Rapa-2.raw	E12621_2p_EXT431_6085_HanChao_T20-Rapa-2.18106.18106.3	mzspec:PXD008355:E12621_2p_EXT431_6085_HanChao_T20-Rapa-2:scan:18106:IDLDKPEVEDDDDNDEDDS[Phosphorylation]EDDDEAEGHDGEAGGR/3	66871	Phosphorylation	1.0	19	36	1	0.9999999999997377	15	1.187420532270759e-13	1.187420532270759e-13
21	76	1.0	Phosphorylation	AT5G02770.1	mzspec:PXD008355:E12601_2p_EXT431_6085_HanChao_T20-Rapa-1:scan:23024:KEETDSNGIGSTAGVDSGDIS[Phosphorylation]PVDDIQK/3	0.0	80	S21(Phospho): 100;N7(Deamidated); S21(Phospho)	KEETDSNGIGSTAGVDSGDISPVDDIQK	KEETDSNGIGSTAGVDSGDIS[Phosphorylation]PVDDIQK	AT5G02770.1	0.0	0.9999999999997276	E12601_2p_EXT431_6085_HanChao_T20-Rapa-1.raw	E12601_2p_EXT431_6085_HanChao_T20-Rapa-1.23024.23024.3	mzspec:PXD008355:E12601_2p_EXT431_6085_HanChao_T20-Rapa-1:scan:23024:KEETDSNGIGSTAGVDSGDIS[Phosphorylation]PVDDIQK/3	75756	Phosphorylation	1.0	21	76	1	0.9999999999997276	16	1.28348720540572e-13	1.28348720540572e-13
21	76	1.0	Phosphorylation	AT5G02770.1	mzspec:PXD008355:E12599_2p_EXT431_6085_HanChao_T10-Rapa-1:scan:22851:KEETDSNGIGSTAGVDSGDIS[Phosphorylation]PVDDIQK/3	0.0	80	S21(Phospho): 100;N7(Deamidated); S21(Phospho)	KEETDSNGIGSTAGVDSGDISPVDDIQK	KEETDSNGIGSTAGVDSGDIS[Phosphorylation]PVDDIQK	AT5G02770.1	0.0	0.9999999999997252	E12599_2p_EXT431_6085_HanChao_T10-Rapa-1.raw	E12599_2p_EXT431_6085_HanChao_T10-Rapa-1.22851.22851.3	mzspec:PXD008355:E12599_2p_EXT431_6085_HanChao_T10-Rapa-1:scan:22851:KEETDSNGIGSTAGVDSGDIS[Phosphorylation]PVDDIQK/3	75755	Phosphorylation	1.0	21	76	1	0.9999999999997252	17	1.3696233689669873e-13	1.3696233689669873e-13
19	36	1.0	Phosphorylation	AT5G13850.1	mzspec:PXD008355:E12623_2p_EXT431_6085_HanChao_T40-Rapa-2:scan:18265:IDLDKPEVEDDDDNDEDDS[Phosphorylation]EDDDEAEGHDGEAGGR/3	0.0	80	S19(Phospho): 100;S19(Phospho)	IDLDKPEVEDDDDNDEDDSEDDDEAEGHDGEAGGR	IDLDKPEVEDDDDNDEDDS[Phosphorylation]EDDDEAEGHDGEAGGR	AT5G13850.1	0.0	0.9999999999997182	E12623_2p_EXT431_6085_HanChao_T40-Rapa-2.raw	E12623_2p_EXT431_6085_HanChao_T40-Rapa-2.18265.18265.3	mzspec:PXD008355:E12623_2p_EXT431_6085_HanChao_T40-Rapa-2:scan:18265:IDLDKPEVEDDDDNDEDDS[Phosphorylation]EDDDEAEGHDGEAGGR/3	66870	Phosphorylation	1.0	19	36	1	0.9999999999997182	18	1.4500746282743017e-13	1.4500746282743017e-13
26	91	1.0	Phosphorylation	AT2G18110.1	mzspec:PXD008355:E12603_2p_EXT431_6085_HanChao_T40-Rapa-1:scan:27491:ISGVSAEGSGVIVEGSSPITEEAVAT[Phosphorylation]PPAADSK/3	0.0	80	T26(Phospho): 100;T26(Phospho)	ISGVSAEGSGVIVEGSSPITEEAVATPPAADSK	ISGVSAEGSGVIVEGSSPITEEAVAT[Phosphorylation]PPAADSK	AT2G18110.1	0.0	0.9999999999997048	E12603_2p_EXT431_6085_HanChao_T40-Rapa-1.raw	E12603_2p_EXT431_6085_HanChao_T40-Rapa-1.27491.27491.3	mzspec:PXD008355:E12603_2p_EXT431_6085_HanChao_T40-Rapa-1:scan:27491:ISGVSAEGSGVIVEGSSPITEEAVAT[Phosphorylation]PPAADSK/3	72178	Phosphorylation	1.0	26	91	1	0.9999999999997048	19	1.529127701653459e-13	1.529127701653459e-13
21	76	1.0	Phosphorylation	AT5G02770.1	mzspec:PXD008355:E12643_2p_EXT431_6085_HanChao_T40-Rapa-3:scan:21240:KEETDSNGIGSTAGVDSGDIS[Phosphorylation]PVDDIQKK/3	0.0	80	S21(Phospho): 100;N7(Deamidated); S21(Phospho)	KEETDSNGIGSTAGVDSGDISPVDDIQKK	KEETDSNGIGSTAGVDSGDIS[Phosphorylation]PVDDIQKK	AT5G02770.1	0.0	0.9999999999996504	E12643_2p_EXT431_6085_HanChao_T40-Rapa-3.raw	E12643_2p_EXT431_6085_HanChao_T40-Rapa-3.21240.21240.3	mzspec:PXD008355:E12643_2p_EXT431_6085_HanChao_T40-Rapa-3:scan:21240:KEETDSNGIGSTAGVDSGDIS[Phosphorylation]PVDDIQKK/3	75816	Phosphorylation	1.0	21	76	1	0.9999999999996504	20	1.627475931798017e-13	1.627475931798017e-13
14	33	1.0	Phosphorylation	AT5G14050.1	mzspec:PXD008355:E12661_2p_EXT431_6085_HanChao_T20-Rapa-4:scan:20506:KQYEDVEDEEEIGS[Phosphorylation]DDDLTR/2	0.0	80	S14(Phospho): 100;S14(Phospho)	KQYEDVEDEEEIGSDDDLTR	KQYEDVEDEEEIGS[Phosphorylation]DDDLTR	AT5G14050.1	0.0	0.9999999999995016	E12661_2p_EXT431_6085_HanChao_T20-Rapa-4.raw	E12661_2p_EXT431_6085_HanChao_T20-Rapa-4.20506.20506.2	mzspec:PXD008355:E12661_2p_EXT431_6085_HanChao_T20-Rapa-4:scan:20506:KQYEDVEDEEEIGS[Phosphorylation]DDDLTR/2	80399	Phosphorylation	1.0	14	33	1	0.9999999999995016	21	1.78730046635727e-13	1.78730046635727e-13
21	76	1.0	Phosphorylation	AT5G02770.1	mzspec:PXD008355:E12619_2p_EXT431_6085_HanChao_T10-Rapa-2:scan:22992:KEETDSNGIGSTAGVDSGDIS[Phosphorylation]PVDDIQK/3	0.0	80	S21(Phospho): 100;N7(Deamidated); S21(Phospho)	KEETDSNGIGSTAGVDSGDISPVDDIQK	KEETDSNGIGSTAGVDSGDIS[Phosphorylation]PVDDIQK	AT5G02770.1	0.0	0.9999999999994792	E12619_2p_EXT431_6085_HanChao_T10-Rapa-2.raw	E12619_2p_EXT431_6085_HanChao_T10-Rapa-2.22992.22992.3	mzspec:PXD008355:E12619_2p_EXT431_6085_HanChao_T10-Rapa-2:scan:22992:KEETDSNGIGSTAGVDSGDIS[Phosphorylation]PVDDIQK/3	75754	Phosphorylation	1.0	21	76	1	0.9999999999994792	22	1.942789363728149e-13	1.942789363728149e-13
16	209:209	1.0	Phosphorylation	AT4G25340.1: AT4G25340.2	mzspec:PXD008355:E12601_2p_EXT431_6085_HanChao_T20-Rapa-1:scan:30616:KQIVAIEGAHVPVLES[Phosphorylation]EDEDEDGLPIPK/3	0.0	80	S16(Phospho): 100;S16(Phospho)	KQIVAIEGAHVPVLESEDEDEDGLPIPK	KQIVAIEGAHVPVLES[Phosphorylation]EDEDEDGLPIPK	AT4G25340.1	0.0	0.999999999999478	E12601_2p_EXT431_6085_HanChao_T20-Rapa-1.raw	E12601_2p_EXT431_6085_HanChao_T20-Rapa-1.30616.30616.3	mzspec:PXD008355:E12601_2p_EXT431_6085_HanChao_T20-Rapa-1:scan:30616:KQIVAIEGAHVPVLES[Phosphorylation]EDEDEDGLPIPK/3	80186	Phosphorylation	1.0	16	209	1	0.999999999999478	23	2.0852884636437724e-13	2.0852884636437724e-13
21	76	1.0	Phosphorylation	AT5G02770.1	mzspec:PXD008355:E12599_2p_EXT431_6085_HanChao_T10-Rapa-1:scan:22335:KEETDSNGIGSTAGVDSGDIS[Phosphorylation]PVDDIQK/3	0.0	80	S21(Phospho): 100;S21(Phospho)	KEETDSNGIGSTAGVDSGDISPVDDIQK	KEETDSNGIGSTAGVDSGDIS[Phosphorylation]PVDDIQK	AT5G02770.1	0.0	0.9999999999994684	E12599_2p_EXT431_6085_HanChao_T10-Rapa-1.raw	E12599_2p_EXT431_6085_HanChao_T10-Rapa-1.22335.22335.3	mzspec:PXD008355:E12599_2p_EXT431_6085_HanChao_T10-Rapa-1:scan:22335:KEETDSNGIGSTAGVDSGDIS[Phosphorylation]PVDDIQK/3	75753	Phosphorylation	1.0	21	76	1	0.9999999999994684	24	2.2198909377380005e-13	2.2198909377380005e-13
21	76	1.0	Phosphorylation	AT5G02770.1	mzspec:PXD008355:E12623_2p_EXT431_6085_HanChao_T40-Rapa-2:scan:21507:KEETDSNGIGSTAGVDSGDIS[Phosphorylation]PVDDIQKK/3	0.0	80	S21(Phospho): 100;N7(Deamidated); S21(Phospho)	KEETDSNGIGSTAGVDSGDISPVDDIQKK	KEETDSNGIGSTAGVDSGDIS[Phosphorylation]PVDDIQKK	AT5G02770.1	0.0	0.999999999999376	E12623_2p_EXT431_6085_HanChao_T40-Rapa-2.raw	E12623_2p_EXT431_6085_HanChao_T40-Rapa-2.21507.21507.3	mzspec:PXD008355:E12623_2p_EXT431_6085_HanChao_T40-Rapa-2:scan:21507:KEETDSNGIGSTAGVDSGDIS[Phosphorylation]PVDDIQKK/3	75815	Phosphorylation	1.0	21	76	1	0.999999999999376	25	2.380673436164216e-13	2.380673436164216e-13
21	76	1.0	Phosphorylation	AT5G02770.1	mzspec:PXD008355:E12603_2p_EXT431_6085_HanChao_T40-Rapa-1:scan:23387:KEETDSNGIGSTAGVDSGDIS[Phosphorylation]PVDDIQK/3	0.0	80	S21(Phospho): 100;N7(Deamidated); S21(Phospho)	KEETDSNGIGSTAGVDSGDISPVDDIQK	KEETDSNGIGSTAGVDSGDIS[Phosphorylation]PVDDIQK	AT5G02770.1	0.0	0.9999999999992418	E12603_2p_EXT431_6085_HanChao_T40-Rapa-1.raw	E12603_2p_EXT431_6085_HanChao_T40-Rapa-1.23387.23387.3	mzspec:PXD008355:E12603_2p_EXT431_6085_HanChao_T40-Rapa-1:scan:23387:KEETDSNGIGSTAGVDSGDIS[Phosphorylation]PVDDIQK/3	75752	Phosphorylation	1.0	21	76	1	0.9999999999992418	26	2.5807134207411764e-13	2.5807134207411764e-13
20	476:477	1.0	Phosphorylation	AT4G31880.2: AT4G31880.1	mzspec:PXD008355:E12663_2p_EXT431_6085_HanChao_T40-Rapa-4:scan:18451:KESSTEEVKPSASIATEEVS[Phosphorylation]EEPNTSEPQVTK/3	0.0	80	S20(Phospho): 100;S20(Phospho)	KESSTEEVKPSASIATEEVSEEPNTSEPQVTK	KESSTEEVKPSASIATEEVS[Phosphorylation]EEPNTSEPQVTK	AT4G31880.2	0.0	0.9999999999992296	E12663_2p_EXT431_6085_HanChao_T40-Rapa-4.raw	E12663_2p_EXT431_6085_HanChao_T40-Rapa-4.18451.18451.3	mzspec:PXD008355:E12663_2p_EXT431_6085_HanChao_T40-Rapa-4:scan:18451:KESSTEEVKPSASIATEEVS[Phosphorylation]EEPNTSEPQVTK/3	76462	Phosphorylation	1.0	20	476	1	0.9999999999992296	27	2.770458759523872e-13	2.770458759523872e-13
6	127:127	1.0	Phosphorylation	AT1G69070.2: AT1G69070.1	mzspec:PXD008355:E12663_2p_EXT431_6085_HanChao_T40-Rapa-4:scan:30413:SMYNLS[Phosphorylation]DGEEDVYEDGALGGSSVK/2	0.0	80	S6(Phospho): 100;S6(Phospho)	SMYNLSDGEEDVYEDGALGGSSVK	SMYNLS[Phosphorylation]DGEEDVYEDGALGGSSVK	AT1G69070.2	0.0	0.999999999998648	E12663_2p_EXT431_6085_HanChao_T40-Rapa-4.raw	E12663_2p_EXT431_6085_HanChao_T40-Rapa-4.30413.30413.2	mzspec:PXD008355:E12663_2p_EXT431_6085_HanChao_T40-Rapa-4:scan:30413:SMYNLS[Phosphorylation]DGEEDVYEDGALGGSSVK/2	138795	Phosphorylation	1.0	6	127	1	0.999999999998648	28	3.154381517893918e-13	3.154381517893918e-13
19	36	1.0	Phosphorylation	AT5G13850.1	mzspec:PXD008355:E12623_2p_EXT431_6085_HanChao_T40-Rapa-2:scan:18187:IDLDKPEVEDDDDNDEDDS[Phosphorylation]EDDDEAEGHDGEAGGR/4	0.0	80	S19(Phospho): 100;S19(Phospho)	IDLDKPEVEDDDDNDEDDSEDDDEAEGHDGEAGGR	IDLDKPEVEDDDDNDEDDS[Phosphorylation]EDDDEAEGHDGEAGGR	AT5G13850.1	0.0	0.999999999998519	E12623_2p_EXT431_6085_HanChao_T40-Rapa-2.raw	E12623_2p_EXT431_6085_HanChao_T40-Rapa-2.18187.18187.4	mzspec:PXD008355:E12623_2p_EXT431_6085_HanChao_T40-Rapa-2:scan:18187:IDLDKPEVEDDDDNDEDDS[Phosphorylation]EDDDEAEGHDGEAGGR/4	66866	Phosphorylation	1.0	19	36	1	0.999999999998519	29	3.556312332742389e-13	3.556312332742389e-13
21	76	1.0	Phosphorylation	AT5G02770.1	mzspec:PXD008355:E12643_2p_EXT431_6085_HanChao_T40-Rapa-3:scan:21702:KEETDSNGIGSTAGVDSGDIS[Phosphorylation]PVDDIQKK/3	0.0	80	S21(Phospho): 100;N7(Deamidated); S21(Phospho)	KEETDSNGIGSTAGVDSGDISPVDDIQKK	KEETDSNGIGSTAGVDSGDIS[Phosphorylation]PVDDIQKK	AT5G02770.1	0.0	0.999999999998359	E12643_2p_EXT431_6085_HanChao_T40-Rapa-3.raw	E12643_2p_EXT431_6085_HanChao_T40-Rapa-3.21702.21702.3	mzspec:PXD008355:E12643_2p_EXT431_6085_HanChao_T40-Rapa-3:scan:21702:KEETDSNGIGSTAGVDSGDIS[Phosphorylation]PVDDIQKK/3	75814	Phosphorylation	1.0	21	76	1	0.999999999998359	30	3.9847754725504575e-13	3.9847754725504575e-13
10	764:733:795	1.0	Phosphorylation	AT5G49830.3: AT5G49830.1: AT5G49830.2	mzspec:PXD008355:E12643_2p_EXT431_6085_HanChao_T40-Rapa-3:scan:12839:TKGNNGDVHS[Phosphorylation]PTASVSAQSVSSAR/3	0.0	80	S10(Phospho): 100;N5(Deamidated); S10(Phospho)	TKGNNGDVHSPTASVSAQSVSSAR	TKGNNGDVHS[Phosphorylation]PTASVSAQSVSSAR	AT5G49830.3	0.0	0.9999999999982799	E12643_2p_EXT431_6085_HanChao_T40-Rapa-3.raw	E12643_2p_EXT431_6085_HanChao_T40-Rapa-3.12839.12839.3	mzspec:PXD008355:E12643_2p_EXT431_6085_HanChao_T40-Rapa-3:scan:12839:TKGNNGDVHS[Phosphorylation]PTASVSAQSVSSAR/3	156380	Phosphorylation	1.0	10	764	1	0.9999999999982799	31	4.411095145065525e-13	4.411095145065525e-13
19	36	1.0	Phosphorylation	AT3G12390.1	mzspec:PXD008355:E12661_2p_EXT431_6085_HanChao_T20-Rapa-4:scan:21022:IDLDKPEVEDDDDNEDDDS[Phosphorylation]DDDDKDDDEADGLDGEAGGK/3	0.0	80	S19(Phospho): 100;S19(Phospho)	IDLDKPEVEDDDDNEDDDSDDDDKDDDEADGLDGEAGGK	IDLDKPEVEDDDDNEDDDS[Phosphorylation]DDDDKDDDEADGLDGEAGGK	AT3G12390.1	0.0	0.9999999999982759	E12661_2p_EXT431_6085_HanChao_T20-Rapa-4.raw	E12661_2p_EXT431_6085_HanChao_T20-Rapa-4.21022.21022.3	mzspec:PXD008355:E12661_2p_EXT431_6085_HanChao_T20-Rapa-4:scan:21022:IDLDKPEVEDDDDNEDDDS[Phosphorylation]DDDDKDDDEADGLDGEAGGK/3	67040	Phosphorylation	1.0	19	36	1	0.9999999999982759	32	4.812018838951104e-13	4.812018838951104e-13
16	209:209	1.0	Phosphorylation	AT4G25340.1: AT4G25340.2	mzspec:PXD008355:E12661_2p_EXT431_6085_HanChao_T20-Rapa-4:scan:30625:KQIVAIEGAHVPVLES[Phosphorylation]EDEDEDGLPIPK/3	0.0	80	S16(Phospho): 100;S16(Phospho)	KQIVAIEGAHVPVLESEDEDEDGLPIPK	KQIVAIEGAHVPVLES[Phosphorylation]EDEDEDGLPIPK	AT4G25340.1	0.0	0.9999999999981928	E12661_2p_EXT431_6085_HanChao_T20-Rapa-4.raw	E12661_2p_EXT431_6085_HanChao_T20-Rapa-4.30625.30625.3	mzspec:PXD008355:E12661_2p_EXT431_6085_HanChao_T20-Rapa-4:scan:30625:KQIVAIEGAHVPVLES[Phosphorylation]EDEDEDGLPIPK/3	80185	Phosphorylation	1.0	16	209	1	0.9999999999981928	33	5.213842825493443e-13	5.213842825493443e-13
19	36	1.0	Phosphorylation	AT3G12390.1	mzspec:PXD008355:E12603_2p_EXT431_6085_HanChao_T40-Rapa-1:scan:21978:IDLDKPEVEDDDDNEDDDS[Phosphorylation]DDDDKDDDEADGLDGEAGGK/4	0.0	80	S19(Phospho): 100;S19(Phospho)	IDLDKPEVEDDDDNEDDDSDDDDKDDDEADGLDGEAGGK	IDLDKPEVEDDDDNEDDDS[Phosphorylation]DDDDKDDDEADGLDGEAGGK	AT3G12390.1	0.0	0.999999999998016	E12603_2p_EXT431_6085_HanChao_T40-Rapa-1.raw	E12603_2p_EXT431_6085_HanChao_T40-Rapa-1.21978.21978.4	mzspec:PXD008355:E12603_2p_EXT431_6085_HanChao_T40-Rapa-1:scan:21978:IDLDKPEVEDDDDNEDDDS[Phosphorylation]DDDDKDDDEADGLDGEAGGK/4	67039	Phosphorylation	1.0	19	36	1	0.999999999998016	34	5.644014667392211e-13	5.644014667392211e-13
5	84:84	1.0	Phosphorylation	AT5G09850.3: AT5G09850.1	mzspec:PXD008355:E12639_2p_EXT431_6085_HanChao_T10-Rapa-3:scan:24378:VHEET[Phosphorylation]EEEDEEGVTAAAEEEVR/2	0.0	80	T5(Phospho): 100;T5(Phospho)	VHEETEEEDEEGVTAAAEEEVR	VHEET[Phosphorylation]EEEDEEGVTAAAEEEVR	AT5G09850.3	0.0	0.9999999999979441	E12639_2p_EXT431_6085_HanChao_T10-Rapa-3.raw	E12639_2p_EXT431_6085_HanChao_T10-Rapa-3.24378.24378.2	mzspec:PXD008355:E12639_2p_EXT431_6085_HanChao_T10-Rapa-3:scan:24378:VHEET[Phosphorylation]EEEDEEGVTAAAEEEVR/2	168143	Phosphorylation	1.0	5	84	1	0.9999999999979441	35	6.070160247466966e-13	6.070160247466966e-13
21	76	1.0	Phosphorylation	AT5G02770.1	mzspec:PXD008355:E12661_2p_EXT431_6085_HanChao_T20-Rapa-4:scan:23135:KEETDSNGIGSTAGVDSGDIS[Phosphorylation]PVDDIQK/3	0.0	80	S21(Phospho): 100;N7(Deamidated); S21(Phospho)	KEETDSNGIGSTAGVDSGDISPVDDIQK	KEETDSNGIGSTAGVDSGDIS[Phosphorylation]PVDDIQK	AT5G02770.1	0.0	0.9999999999978708	E12661_2p_EXT431_6085_HanChao_T20-Rapa-4.raw	E12661_2p_EXT431_6085_HanChao_T20-Rapa-4.23135.23135.3	mzspec:PXD008355:E12661_2p_EXT431_6085_HanChao_T20-Rapa-4:scan:23135:KEETDSNGIGSTAGVDSGDIS[Phosphorylation]PVDDIQK/3	75751	Phosphorylation	1.0	21	76	1	0.9999999999978708	36	6.492985161877919e-13	6.492985161877919e-13
11	285	1.0	Phosphorylation	AT4G33060.1	mzspec:PXD008355:E12621_2p_EXT431_6085_HanChao_T20-Rapa-2:scan:19815:SFSVSDTVGNS[Phosphorylation]DDDDDGEDETK/2	0.0	80	S11(Phospho): 100;S11(Phospho)	SFSVSDTVGNSDDDDDGEDETK	SFSVSDTVGNS[Phosphorylation]DDDDDGEDETK	AT4G33060.1	0.0	0.999999999997813	E12621_2p_EXT431_6085_HanChao_T20-Rapa-2.raw	E12621_2p_EXT431_6085_HanChao_T20-Rapa-2.19815.19815.2	mzspec:PXD008355:E12621_2p_EXT431_6085_HanChao_T20-Rapa-2:scan:19815:SFSVSDTVGNS[Phosphorylation]DDDDDGEDETK/2	132335	Phosphorylation	1.0	11	285	1	0.999999999997813	37	6.908587815937731e-13	6.908587815937731e-13
16	209:209	1.0	Phosphorylation	AT4G25340.1: AT4G25340.2	mzspec:PXD008355:E12603_2p_EXT431_6085_HanChao_T40-Rapa-1:scan:31098:KQIVAIEGAHVPVLES[Phosphorylation]EDEDEDGLPIPK/3	0.0	80	S16(Phospho): 100;S16(Phospho)	KQIVAIEGAHVPVLESEDEDEDGLPIPK	KQIVAIEGAHVPVLES[Phosphorylation]EDEDEDGLPIPK	AT4G25340.1	0.0	0.999999999997558	E12603_2p_EXT431_6085_HanChao_T40-Rapa-1.raw	E12603_2p_EXT431_6085_HanChao_T40-Rapa-1.31098.31098.3	mzspec:PXD008355:E12603_2p_EXT431_6085_HanChao_T40-Rapa-1:scan:31098:KQIVAIEGAHVPVLES[Phosphorylation]EDEDEDGLPIPK/3	80184	Phosphorylation	1.0	16	209	1	0.999999999997558	38	7.369426706298711e-13	7.369426706298711e-13
20	309:309:285	1.0	Phosphorylation	AT3G12640.2: AT3G12640.4: AT3G12640.1	mzspec:PXD008355:E12663_2p_EXT431_6085_HanChao_T40-Rapa-4:scan:22658:ISHSTGSETLDQNMVLGEVS[Phosphorylation]PKDEESR/3	0.0	80	S20(Phospho): 100;S20(Phospho)	ISHSTGSETLDQNMVLGEVSPKDEESR	ISHSTGSETLDQNMVLGEVS[Phosphorylation]PKDEESR	AT3G12640.2	0.0	0.9999999999975452	E12663_2p_EXT431_6085_HanChao_T40-Rapa-4.raw	E12663_2p_EXT431_6085_HanChao_T40-Rapa-4.22658.22658.3	mzspec:PXD008355:E12663_2p_EXT431_6085_HanChao_T40-Rapa-4:scan:22658:ISHSTGSETLDQNMVLGEVS[Phosphorylation]PKDEESR/3	72216	Phosphorylation	1.0	20	309	1	0.9999999999975452	39	7.809906567611227e-13	7.809906567611227e-13
21	76	1.0	Phosphorylation	AT5G02770.1	mzspec:PXD008355:E12661_2p_EXT431_6085_HanChao_T20-Rapa-4:scan:21253:KEETDSNGIGSTAGVDSGDIS[Phosphorylation]PVDDIQKK/3	0.0	80	S21(Phospho): 100;N7(Deamidated); S21(Phospho)	KEETDSNGIGSTAGVDSGDISPVDDIQKK	KEETDSNGIGSTAGVDSGDIS[Phosphorylation]PVDDIQKK	AT5G02770.1	0.0	0.9999999999975292	E12661_2p_EXT431_6085_HanChao_T20-Rapa-4.raw	E12661_2p_EXT431_6085_HanChao_T20-Rapa-4.21253.21253.3	mzspec:PXD008355:E12661_2p_EXT431_6085_HanChao_T20-Rapa-4:scan:21253:KEETDSNGIGSTAGVDSGDIS[Phosphorylation]PVDDIQKK/3	75813	Phosphorylation	1.0	21	76	1	0.9999999999975292	40	8.232359238746767e-13	8.232359238746767e-13
7	14	1.0	Phosphorylation	AT3G08710.1	mzspec:PXD008355:E12619_2p_EXT431_6085_HanChao_T10-Rapa-2:scan:20861:GKGDDDS[Phosphorylation]VHNVEFSGGNVHLITTK/3	0.0	80	S7(Phospho): 100;S7(Phospho)	GKGDDDSVHNVEFSGGNVHLITTK	GKGDDDS[Phosphorylation]VHNVEFSGGNVHLITTK	AT3G08710.1	0.0	0.9999999999974308	E12619_2p_EXT431_6085_HanChao_T10-Rapa-2.raw	E12619_2p_EXT431_6085_HanChao_T10-Rapa-2.20861.20861.3	mzspec:PXD008355:E12619_2p_EXT431_6085_HanChao_T10-Rapa-2:scan:20861:GKGDDDS[Phosphorylation]VHNVEFSGGNVHLITTK/3	55327	Phosphorylation	1.0	7	14	1	0.9999999999974308	41	8.658196111285889e-13	8.658196111285889e-13
4	432	1.0	Phosphorylation	AT4G37210.1	mzspec:PXD008355:E12663_2p_EXT431_6085_HanChao_T40-Rapa-4:scan:22631:DLES[Phosphorylation]PTVSTAHTGAAGGGAASGVTHLGVVGR/3	0.0	80	S4(Phospho): 100;S4(Phospho)	DLESPTVSTAHTGAAGGGAASGVTHLGVVGR	DLES[Phosphorylation]PTVSTAHTGAAGGGAASGVTHLGVVGR	AT4G37210.1	0.0	0.9999999999970379	E12663_2p_EXT431_6085_HanChao_T40-Rapa-4.raw	E12663_2p_EXT431_6085_HanChao_T40-Rapa-4.22631.22631.3	mzspec:PXD008355:E12663_2p_EXT431_6085_HanChao_T40-Rapa-4:scan:22631:DLES[Phosphorylation]PTVSTAHTGAAGGGAASGVTHLGVVGR/3	25704	Phosphorylation	1.0	4	432	1	0.9999999999970379	42	9.157304544279061e-13	9.157304544279061e-13
19	36	1.0	Phosphorylation	AT5G13850.1	mzspec:PXD008355:E12619_2p_EXT431_6085_HanChao_T10-Rapa-2:scan:18578:IDLDKPEVEDDDDNDEDDS[Phosphorylation]EDDDEAEGHDGEAGGR/4	0.0	80	S19(Phospho): 100;N14(Deamidated); S19(Phospho)	IDLDKPEVEDDDDNDEDDSEDDDEAEGHDGEAGGR	IDLDKPEVEDDDDNDEDDS[Phosphorylation]EDDDEAEGHDGEAGGR	AT5G13850.1	0.0	0.999999999996005	E12619_2p_EXT431_6085_HanChao_T10-Rapa-2.raw	E12619_2p_EXT431_6085_HanChao_T10-Rapa-2.18578.18578.4	mzspec:PXD008355:E12619_2p_EXT431_6085_HanChao_T10-Rapa-2:scan:18578:IDLDKPEVEDDDDNDEDDS[Phosphorylation]EDDDEAEGHDGEAGGR/4	66864	Phosphorylation	1.0	19	36	1	0.999999999996005	43	9.873419911112378e-13	9.873419911112378e-13
21	76	1.0	Phosphorylation	AT5G02770.1	mzspec:PXD008355:E12663_2p_EXT431_6085_HanChao_T40-Rapa-4:scan:21280:KEETDSNGIGSTAGVDSGDIS[Phosphorylation]PVDDIQKK/3	0.0	80	S21(Phospho): 100;S21(Phospho)	KEETDSNGIGSTAGVDSGDISPVDDIQKK	KEETDSNGIGSTAGVDSGDIS[Phosphorylation]PVDDIQKK	AT5G02770.1	0.0	0.999999999995755	E12663_2p_EXT431_6085_HanChao_T40-Rapa-4.raw	E12663_2p_EXT431_6085_HanChao_T40-Rapa-4.21280.21280.3	mzspec:PXD008355:E12663_2p_EXT431_6085_HanChao_T40-Rapa-4:scan:21280:KEETDSNGIGSTAGVDSGDIS[Phosphorylation]PVDDIQKK/3	75812	Phosphorylation	1.0	21	76	1	0.999999999995755	44	1.0613807812440903e-12	1.0613807812440903e-12
14	33	1.0	Phosphorylation	AT5G14050.1	mzspec:PXD008355:E12643_2p_EXT431_6085_HanChao_T40-Rapa-3:scan:20568:KQYEDVEDEEEIGS[Phosphorylation]DDDLTR/2	0.0	80	S14(Phospho): 100;S14(Phospho)	KQYEDVEDEEEIGSDDDLTR	KQYEDVEDEEEIGS[Phosphorylation]DDDLTR	AT5G14050.1	0.0	0.999999999995649	E12643_2p_EXT431_6085_HanChao_T40-Rapa-3.raw	E12643_2p_EXT431_6085_HanChao_T40-Rapa-3.20568.20568.2	mzspec:PXD008355:E12643_2p_EXT431_6085_HanChao_T40-Rapa-3:scan:20568:KQYEDVEDEEEIGS[Phosphorylation]DDDLTR/2	80398	Phosphorylation	1.0	14	33	1	0.999999999995649	45	1.1344826312943547e-12	1.1344826312943547e-12
7	89	1.0	Phosphorylation	AT5G12410.1	mzspec:PXD008355:E12663_2p_EXT431_6085_HanChao_T40-Rapa-4:scan:17626:KVTFSYS[Phosphorylation]EDEDEEEDESNNGEEEENKGDGDK/3	0.0	80	S7(Phospho): 100;S7(Phospho)	KVTFSYSEDEDEEEDESNNGEEEENKGDGDK	KVTFSYS[Phosphorylation]EDEDEEEDESNNGEEEENKGDGDK	AT5G12410.1	0.0	0.9999999999953948	E12663_2p_EXT431_6085_HanChao_T40-Rapa-4.raw	E12663_2p_EXT431_6085_HanChao_T40-Rapa-4.17626.17626.3	mzspec:PXD008355:E12663_2p_EXT431_6085_HanChao_T40-Rapa-4:scan:17626:KVTFSYS[Phosphorylation]EDEDEEEDESNNGEEEENKGDGDK/3	81982	Phosphorylation	1.0	7	89	1	0.9999999999953948	46	1.2099331198780676e-12	1.2099331198780676e-12
14	418:418	1.0	Phosphorylation	AT5G12150.2: AT5G12150.1	mzspec:PXD008355:E12621_2p_EXT431_6085_HanChao_T20-Rapa-2:scan:27195:HPDLHTLDIEEGET[Phosphorylation]DDDNDVLLSR/3	0.0	80	T14(Phospho): 100;T14(Phospho)	HPDLHTLDIEEGETDDDNDVLLSR	HPDLHTLDIEEGET[Phosphorylation]DDDNDVLLSR	AT5G12150.2	0.0	0.9999999999950452	E12621_2p_EXT431_6085_HanChao_T20-Rapa-2.raw	E12621_2p_EXT431_6085_HanChao_T20-Rapa-2.27195.27195.3	mzspec:PXD008355:E12621_2p_EXT431_6085_HanChao_T20-Rapa-2:scan:27195:HPDLHTLDIEEGET[Phosphorylation]DDDNDVLLSR/3	63336	Phosphorylation	1.0	14	418	1	0.9999999999950452	47	1.2896114436381004e-12	1.2896114436381004e-12
10	764:733:795	1.0	Phosphorylation	AT5G49830.3: AT5G49830.1: AT5G49830.2	mzspec:PXD008355:E12621_2p_EXT431_6085_HanChao_T20-Rapa-2:scan:12719:TKGNNGDVHS[Phosphorylation]PTASVSAQSVSSAR/3	0.0	80	S10(Phospho): 100;N5(Deamidated); S10(Phospho)	TKGNNGDVHSPTASVSAQSVSSAR	TKGNNGDVHS[Phosphorylation]PTASVSAQSVSSAR	AT5G49830.3	0.0	0.9999999999950407	E12621_2p_EXT431_6085_HanChao_T20-Rapa-2.raw	E12621_2p_EXT431_6085_HanChao_T20-Rapa-2.12719.12719.3	mzspec:PXD008355:E12621_2p_EXT431_6085_HanChao_T20-Rapa-2:scan:12719:TKGNNGDVHS[Phosphorylation]PTASVSAQSVSSAR/3	156379	Phosphorylation	1.0	10	764	1	0.9999999999950407	48	1.3660623558268508e-12	1.3660623558268508e-12
21	76	1.0	Phosphorylation	AT5G02770.1	mzspec:PXD008355:E12659_2p_EXT431_6085_HanChao_T10-Rapa-4:scan:21859:KEETDSNGIGSTAGVDSGDIS[Phosphorylation]PVDDIQKK/3	0.0	80	S21(Phospho): 100;N7(Deamidated); S21(Phospho)	KEETDSNGIGSTAGVDSGDISPVDDIQKK	KEETDSNGIGSTAGVDSGDIS[Phosphorylation]PVDDIQKK	AT5G02770.1	0.0	0.9999999999946301	E12659_2p_EXT431_6085_HanChao_T10-Rapa-4.raw	E12659_2p_EXT431_6085_HanChao_T10-Rapa-4.21859.21859.3	mzspec:PXD008355:E12659_2p_EXT431_6085_HanChao_T10-Rapa-4:scan:21859:KEETDSNGIGSTAGVDSGDIS[Phosphorylation]PVDDIQKK/3	75811	Phosphorylation	1.0	21	76	1	0.9999999999946301	49	1.4477738735754244e-12	1.4477738735754244e-12
13	381	1.0	Phosphorylation	AT1G56340.1	mzspec:PXD008355:E12661_2p_EXT431_6085_HanChao_T20-Rapa-4:scan:13628:REEEESKDAPAES[Phosphorylation]DAEEEAEDDDNEGDDSDNESK/3	0.0	80	S13(Phospho): 100;S13(Phospho)	REEEESKDAPAESDAEEEAEDDDNEGDDSDNESK	REEEESKDAPAES[Phosphorylation]DAEEEAEDDDNEGDDSDNESK	AT1G56340.1	0.0	0.9999999999946032	E12661_2p_EXT431_6085_HanChao_T20-Rapa-4.raw	E12661_2p_EXT431_6085_HanChao_T20-Rapa-4.13628.13628.3	mzspec:PXD008355:E12661_2p_EXT431_6085_HanChao_T20-Rapa-4:scan:13628:REEEESKDAPAES[Phosphorylation]DAEEEAEDDDNEGDDSDNESK/3	120955	Phosphorylation	1.0	13	381	1	0.9999999999946032	50	1.5267542785579736e-12	1.5267542785579736e-12
21	76	1.0	Phosphorylation	AT5G02770.1	mzspec:PXD008355:E12641_2p_EXT431_6085_HanChao_T20-Rapa-3:scan:21932:KEETDSNGIGSTAGVDSGDIS[Phosphorylation]PVDDIQKK/3	0.0	80	S21(Phospho): 100;N7(Deamidated); S21(Phospho)	KEETDSNGIGSTAGVDSGDISPVDDIQKK	KEETDSNGIGSTAGVDSGDIS[Phosphorylation]PVDDIQKK	AT5G02770.1	0.0	0.9999999999944399	E12641_2p_EXT431_6085_HanChao_T20-Rapa-3.raw	E12641_2p_EXT431_6085_HanChao_T20-Rapa-3.21932.21932.3	mzspec:PXD008355:E12641_2p_EXT431_6085_HanChao_T20-Rapa-3:scan:21932:KEETDSNGIGSTAGVDSGDIS[Phosphorylation]PVDDIQKK/3	75810	Phosphorylation	1.0	21	76	1	0.9999999999944399	51	1.605839644265175e-12	1.605839644265175e-12
24	36	1.0	Phosphorylation	AT5G13850.1	mzspec:PXD008355:E12619_2p_EXT431_6085_HanChao_T10-Rapa-2:scan:18685:LEEQKIDLDKPEVEDDDDNDEDDS[Phosphorylation]EDDDEAEGHDGEAGGR/4	0.0	80	S24(Phospho): 100;S24(Phospho)	LEEQKIDLDKPEVEDDDDNDEDDSEDDDEAEGHDGEAGGR	LEEQKIDLDKPEVEDDDDNDEDDS[Phosphorylation]EDDDEAEGHDGEAGGR	AT5G13850.1	0.0	0.9999999999942952	E12619_2p_EXT431_6085_HanChao_T10-Rapa-2.raw	E12619_2p_EXT431_6085_HanChao_T10-Rapa-2.18685.18685.4	mzspec:PXD008355:E12619_2p_EXT431_6085_HanChao_T10-Rapa-2:scan:18685:LEEQKIDLDKPEVEDDDDNDEDDS[Phosphorylation]EDDDEAEGHDGEAGGR/4	84615	Phosphorylation	1.0	24	36	1	0.9999999999942952	52	1.6846652278318813e-12	1.6846652278318813e-12
13	73	1.0	Phosphorylation	AT5G10010.1	mzspec:PXD008355:E12619_2p_EXT431_6085_HanChao_T10-Rapa-2:scan:18023:GDQEEEEDAKPDS[Phosphorylation]LEEDEENQEDEVK/3	0.0	80	S13(Phospho): 100;S13(Phospho)	GDQEEEEDAKPDSLEEDEENQEDEVK	GDQEEEEDAKPDS[Phosphorylation]LEEDEENQEDEVK	AT5G10010.1	0.0	0.9999999999933472	E12619_2p_EXT431_6085_HanChao_T10-Rapa-2.raw	E12619_2p_EXT431_6085_HanChao_T10-Rapa-2.18023.18023.3	mzspec:PXD008355:E12619_2p_EXT431_6085_HanChao_T10-Rapa-2:scan:18023:GDQEEEEDAKPDS[Phosphorylation]LEEDEENQEDEVK/3	51955	Phosphorylation	1.0	13	73	1	0.9999999999933472	53	1.7784034203343236e-12	1.7784034203343236e-12
12	88	1.0	Phosphorylation	AT5G38640.1	mzspec:PXD008355:E12601_2p_EXT431_6085_HanChao_T20-Rapa-1:scan:24498:VAVAGAAASAVS[Phosphorylation]PSSFSYSSR/2	0.0	80	S12(Phospho): 100;S12(Phospho)	VAVAGAAASAVSPSSFSYSSR	VAVAGAAASAVS[Phosphorylation]PSSFSYSSR	AT5G38640.1	0.0	0.9999999999933392	E12601_2p_EXT431_6085_HanChao_T20-Rapa-1.raw	E12601_2p_EXT431_6085_HanChao_T20-Rapa-1.24498.24498.2	mzspec:PXD008355:E12601_2p_EXT431_6085_HanChao_T20-Rapa-1:scan:24498:VAVAGAAASAVS[Phosphorylation]PSSFSYSSR/2	164437	Phosphorylation	1.0	12	88	1	0.9999999999933392	54	1.8688178576658847e-12	1.8688178576658847e-12
19	36	1.0	Phosphorylation	AT3G12390.1	mzspec:PXD008355:E12641_2p_EXT431_6085_HanChao_T20-Rapa-3:scan:19969:IDLDKPEVEDDDDNEDDDS[Phosphorylation]DDDDKDDDEADGLDGEAGGKSK/4	0.0	80	S19(Phospho): 100;S19(Phospho)	IDLDKPEVEDDDDNEDDDSDDDDKDDDEADGLDGEAGGKSK	IDLDKPEVEDDDDNEDDDS[Phosphorylation]DDDDKDDDEADGLDGEAGGKSK	AT3G12390.1	0.0	0.9999999999929507	E12641_2p_EXT431_6085_HanChao_T20-Rapa-3.raw	E12641_2p_EXT431_6085_HanChao_T20-Rapa-3.19969.19969.4	mzspec:PXD008355:E12641_2p_EXT431_6085_HanChao_T20-Rapa-3:scan:19969:IDLDKPEVEDDDDNEDDDS[Phosphorylation]DDDDKDDDEADGLDGEAGGKSK/4	67056	Phosphorylation	1.0	19	36	1	0.9999999999929507	55	1.963007534300232e-12	1.963007534300232e-12
16	209:209	1.0	Phosphorylation	AT4G25340.1: AT4G25340.2	mzspec:PXD008355:E12599_2p_EXT431_6085_HanChao_T10-Rapa-1:scan:30341:KQIVAIEGAHVPVLES[Phosphorylation]EDEDEDGLPIPK/3	0.0	80	S16(Phospho): 100;S16(Phospho)	KQIVAIEGAHVPVLESEDEDEDGLPIPK	KQIVAIEGAHVPVLES[Phosphorylation]EDEDEDGLPIPK	AT4G25340.1	0.0	0.9999999999928072	E12599_2p_EXT431_6085_HanChao_T10-Rapa-1.raw	E12599_2p_EXT431_6085_HanChao_T10-Rapa-1.30341.30341.3	mzspec:PXD008355:E12599_2p_EXT431_6085_HanChao_T10-Rapa-1:scan:30341:KQIVAIEGAHVPVLES[Phosphorylation]EDEDEDGLPIPK/3	80183	Phosphorylation	1.0	16	209	1	0.9999999999928072	56	2.0563967195741384e-12	2.0563967195741384e-12
19	36	1.0	Phosphorylation	AT5G13850.1	mzspec:PXD008355:E12659_2p_EXT431_6085_HanChao_T10-Rapa-4:scan:18984:IDLDKPEVEDDDDNDEDDS[Phosphorylation]EDDDEAEGHDGEAGGR/3	0.0	80	S19(Phospho): 100;S19(Phospho)	IDLDKPEVEDDDDNDEDDSEDDDEAEGHDGEAGGR	IDLDKPEVEDDDDNDEDDS[Phosphorylation]EDDDEAEGHDGEAGGR	AT5G13850.1	0.0	0.9999999999924052	E12659_2p_EXT431_6085_HanChao_T10-Rapa-4.raw	E12659_2p_EXT431_6085_HanChao_T10-Rapa-4.18984.18984.3	mzspec:PXD008355:E12659_2p_EXT431_6085_HanChao_T10-Rapa-4:scan:18984:IDLDKPEVEDDDDNDEDDS[Phosphorylation]EDDDEAEGHDGEAGGR/3	66863	Phosphorylation	1.0	19	36	1	0.9999999999924052	57	2.1535619291755704e-12	2.1535619291755704e-12
14	418:418	1.0	Phosphorylation	AT5G12150.2: AT5G12150.1	mzspec:PXD008355:E12659_2p_EXT431_6085_HanChao_T10-Rapa-4:scan:27625:HPDLHTLDIEEGET[Phosphorylation]DDDNDVLLSR/3	0.0	80	T14(Phospho): 100;T14(Phospho)	HPDLHTLDIEEGETDDDNDVLLSR	HPDLHTLDIEEGET[Phosphorylation]DDDNDVLLSR	AT5G12150.2	0.0	0.9999999999920708	E12659_2p_EXT431_6085_HanChao_T10-Rapa-4.raw	E12659_2p_EXT431_6085_HanChao_T10-Rapa-4.27625.27625.3	mzspec:PXD008355:E12659_2p_EXT431_6085_HanChao_T10-Rapa-4:scan:27625:HPDLHTLDIEEGET[Phosphorylation]DDDNDVLLSR/3	63335	Phosphorylation	1.0	14	418	1	0.9999999999920708	58	2.253142117325524e-12	2.253142117325524e-12
4	432	1.0	Phosphorylation	AT4G37210.1	mzspec:PXD008355:E12621_2p_EXT431_6085_HanChao_T20-Rapa-2:scan:21866:DLES[Phosphorylation]PTVSTAHTGAAGGGAASGVTHLGVVGR/3	0.0	80	S4(Phospho): 100;S4(Phospho)	DLESPTVSTAHTGAAGGGAASGVTHLGVVGR	DLES[Phosphorylation]PTVSTAHTGAAGGGAASGVTHLGVVGR	AT4G37210.1	0.0	0.9999999999907552	E12621_2p_EXT431_6085_HanChao_T20-Rapa-2.raw	E12621_2p_EXT431_6085_HanChao_T20-Rapa-2.21866.21866.3	mzspec:PXD008355:E12621_2p_EXT431_6085_HanChao_T20-Rapa-2:scan:21866:DLES[Phosphorylation]PTVSTAHTGAAGGGAASGVTHLGVVGR/3	25703	Phosphorylation	1.0	4	432	1	0.9999999999907552	59	2.3716452530666792e-12	2.3716452530666792e-12
21	76	1.0	Phosphorylation	AT5G02770.1	mzspec:PXD008355:E12603_2p_EXT431_6085_HanChao_T40-Rapa-1:scan:22000:KEETDSNGIGSTAGVDSGDIS[Phosphorylation]PVDDIQKK/3	0.0	80	S21(Phospho): 100;N7(Deamidated); S21(Phospho)	KEETDSNGIGSTAGVDSGDISPVDDIQKK	KEETDSNGIGSTAGVDSGDIS[Phosphorylation]PVDDIQKK	AT5G02770.1	0.0	0.9999999999903298	E12603_2p_EXT431_6085_HanChao_T40-Rapa-1.raw	E12603_2p_EXT431_6085_HanChao_T40-Rapa-1.22000.22000.3	mzspec:PXD008355:E12603_2p_EXT431_6085_HanChao_T40-Rapa-1:scan:22000:KEETDSNGIGSTAGVDSGDIS[Phosphorylation]PVDDIQKK/3	75809	Phosphorylation	1.0	21	76	1	0.9999999999903298	60	2.4932870582953607e-12	2.4932870582953607e-12
19	36	1.0	Phosphorylation	AT3G12390.1	mzspec:PXD008355:E12601_2p_EXT431_6085_HanChao_T20-Rapa-1:scan:19744:IDLDKPEVEDDDDNEDDDS[Phosphorylation]DDDDKDDDEADGLDGEAGGKSK/4	0.0	80	S19(Phospho): 100;S19(Phospho)	IDLDKPEVEDDDDNEDDDSDDDDKDDDEADGLDGEAGGKSK	IDLDKPEVEDDDDNEDDDS[Phosphorylation]DDDDKDDDEADGLDGEAGGKSK	AT3G12390.1	0.0	0.9999999999900748	E12601_2p_EXT431_6085_HanChao_T20-Rapa-1.raw	E12601_2p_EXT431_6085_HanChao_T20-Rapa-1.19744.19744.4	mzspec:PXD008355:E12601_2p_EXT431_6085_HanChao_T20-Rapa-1:scan:19744:IDLDKPEVEDDDDNEDDDS[Phosphorylation]DDDDKDDDEADGLDGEAGGKSK/4	67055	Phosphorylation	1.0	19	36	1	0.9999999999900748	61	2.61512123431583e-12	2.61512123431583e-12
19	225	1.0	Phosphorylation	AT5G46750.1	mzspec:PXD008355:E12639_2p_EXT431_6085_HanChao_T10-Rapa-3:scan:27922:DNLYEQKPEEPVPVIPAAS[Phosphorylation]PTNDTSAAGSSFASR/3	0.0	80	S19(Phospho): 100;S19(Phospho)	DNLYEQKPEEPVPVIPAASPTNDTSAAGSSFASR	DNLYEQKPEEPVPVIPAAS[Phosphorylation]PTNDTSAAGSSFASR	AT5G46750.1	0.0	0.9999999999900292	E12639_2p_EXT431_6085_HanChao_T10-Rapa-3.raw	E12639_2p_EXT431_6085_HanChao_T10-Rapa-3.27922.27922.3	mzspec:PXD008355:E12639_2p_EXT431_6085_HanChao_T10-Rapa-3:scan:27922:DNLYEQKPEEPVPVIPAAS[Phosphorylation]PTNDTSAAGSSFASR/3	28061	Phosphorylation	1.0	19	225	1	0.9999999999900292	62	2.7337612460503497e-12	2.7337612460503497e-12
11	285	1.0	Phosphorylation	AT4G33060.1	mzspec:PXD008355:E12643_2p_EXT431_6085_HanChao_T40-Rapa-3:scan:20141:SFSVSDTVGNS[Phosphorylation]DDDDDGEDETK/2	0.0	80	S11(Phospho): 100;S11(Phospho)	SFSVSDTVGNSDDDDDGEDETK	SFSVSDTVGNS[Phosphorylation]DDDDDGEDETK	AT4G33060.1	0.0	0.9999999999899599	E12643_2p_EXT431_6085_HanChao_T40-Rapa-3.raw	E12643_2p_EXT431_6085_HanChao_T40-Rapa-3.20141.20141.2	mzspec:PXD008355:E12643_2p_EXT431_6085_HanChao_T40-Rapa-3:scan:20141:SFSVSDTVGNS[Phosphorylation]DDDDDGEDETK/2	132334	Phosphorylation	1.0	11	285	1	0.9999999999899599	63	2.849734557678006e-12	2.849734557678006e-12
19	36	1.0	Phosphorylation	AT3G12390.1	mzspec:PXD008355:E12663_2p_EXT431_6085_HanChao_T40-Rapa-4:scan:20212:IDLDKPEVEDDDDNEDDDS[Phosphorylation]DDDDKDDDEADGLDGEAGGKSK/4	0.0	80	S19(Phospho): 100;S19(Phospho)	IDLDKPEVEDDDDNEDDDSDDDDKDDDEADGLDGEAGGKSK	IDLDKPEVEDDDDNEDDDS[Phosphorylation]DDDDKDDDEADGLDGEAGGKSK	AT3G12390.1	0.0	0.9999999999897901	E12663_2p_EXT431_6085_HanChao_T40-Rapa-4.raw	E12663_2p_EXT431_6085_HanChao_T40-Rapa-4.20212.20212.4	mzspec:PXD008355:E12663_2p_EXT431_6085_HanChao_T40-Rapa-4:scan:20212:IDLDKPEVEDDDDNEDDDS[Phosphorylation]DDDDKDDDEADGLDGEAGGKSK/4	67054	Phosphorylation	1.0	19	36	1	0.9999999999897901	64	2.964737830235542e-12	2.964737830235542e-12
6	148	1.0	Phosphorylation	AT3G18390.1	mzspec:PXD008355:E12599_2p_EXT431_6085_HanChao_T10-Rapa-1:scan:24074:NLGLGS[Phosphorylation]DDEDDVEDDEGGGINGGDVKPVTGEER/3	0.0	80	S6(Phospho): 100;S6(Phospho)	NLGLGSDDEDDVEDDEGGGINGGDVKPVTGEER	NLGLGS[Phosphorylation]DDEDDVEDDEGGGINGGDVKPVTGEER	AT3G18390.1	0.0	0.99999999998971	E12599_2p_EXT431_6085_HanChao_T10-Rapa-1.raw	E12599_2p_EXT431_6085_HanChao_T10-Rapa-1.24074.24074.3	mzspec:PXD008355:E12599_2p_EXT431_6085_HanChao_T10-Rapa-1:scan:24074:NLGLGS[Phosphorylation]DDEDDVEDDEGGGINGGDVKPVTGEER/3	105499	Phosphorylation	1.0	6	148	1	0.99999999998971	65	3.0774340341001613e-12	3.0774340341001613e-12
13	491:491	1.0	Phosphorylation	AT2G17410.1: AT2G17410.2	mzspec:PXD008355:E12639_2p_EXT431_6085_HanChao_T10-Rapa-3:scan:33190:SFLLDDASDGNES[Phosphorylation]GTEEDQSAFMK/2	0.0	80	S13(Phospho): 100;S13(Phospho)	SFLLDDASDGNESGTEEDQSAFMK	SFLLDDASDGNES[Phosphorylation]GTEEDQSAFMK	AT2G17410.1	0.0	0.99999999998934	E12639_2p_EXT431_6085_HanChao_T10-Rapa-3.raw	E12639_2p_EXT431_6085_HanChao_T10-Rapa-3.33190.33190.2	mzspec:PXD008355:E12639_2p_EXT431_6085_HanChao_T10-Rapa-3:scan:33190:SFLLDDASDGNES[Phosphorylation]GTEEDQSAFMK/2	132127	Phosphorylation	1.0	13	491	1	0.99999999998934	66	3.1923218277583918e-12	3.1923218277583918e-12
11	910	1.0	Phosphorylation	AT1G68790.1	mzspec:PXD008355:E12661_2p_EXT431_6085_HanChao_T20-Rapa-4:scan:19234:ITESEQAAGDS[Phosphorylation]DEGVDSITTGGR/2	0.0	80	S11(Phospho): 100;S11(Phospho)	ITESEQAAGDSDEGVDSITTGGR	ITESEQAAGDS[Phosphorylation]DEGVDSITTGGR	AT1G68790.1	0.0	0.99999999998797	E12661_2p_EXT431_6085_HanChao_T20-Rapa-4.raw	E12661_2p_EXT431_6085_HanChao_T20-Rapa-4.19234.19234.2	mzspec:PXD008355:E12661_2p_EXT431_6085_HanChao_T20-Rapa-4:scan:19234:ITESEQAAGDS[Phosphorylation]DEGVDSITTGGR/2	72662	Phosphorylation	1.0	11	910	1	0.99999999998797	67	3.324228123283353e-12	3.324228123283353e-12
19	36	1.0	Phosphorylation	AT5G13850.1	mzspec:PXD008355:E12601_2p_EXT431_6085_HanChao_T20-Rapa-1:scan:18268:IDLDKPEVEDDDDNDEDDS[Phosphorylation]EDDDEAEGHDGEAGGR/3	0.0	80	S19(Phospho): 100;S19(Phospho)	IDLDKPEVEDDDDNDEDDSEDDDEAEGHDGEAGGR	IDLDKPEVEDDDDNDEDDS[Phosphorylation]EDDDEAEGHDGEAGGR	AT5G13850.1	0.0	0.99999999998796	E12601_2p_EXT431_6085_HanChao_T20-Rapa-1.raw	E12601_2p_EXT431_6085_HanChao_T20-Rapa-1.18268.18268.3	mzspec:PXD008355:E12601_2p_EXT431_6085_HanChao_T20-Rapa-1:scan:18268:IDLDKPEVEDDDDNDEDDS[Phosphorylation]EDDDEAEGHDGEAGGR/3	66862	Phosphorylation	1.0	19	36	1	0.99999999998796	68	3.452401763163781e-12	3.452401763163781e-12
8	883	1.0	Phosphorylation	AT1G67230.1	mzspec:PXD008355:E12623_2p_EXT431_6085_HanChao_T40-Rapa-2:scan:23083:AQEVAADS[Phosphorylation]LSNLDVDGQSR/2	0.0	80	S8(Phospho): 100;S8(Phospho)	AQEVAADSLSNLDVDGQSR	AQEVAADS[Phosphorylation]LSNLDVDGQSR	AT1G67230.1	0.0	0.99999999998777	E12623_2p_EXT431_6085_HanChao_T40-Rapa-2.raw	E12623_2p_EXT431_6085_HanChao_T40-Rapa-2.23083.23083.2	mzspec:PXD008355:E12623_2p_EXT431_6085_HanChao_T40-Rapa-2:scan:23083:AQEVAADS[Phosphorylation]LSNLDVDGQSR/2	10507	Phosphorylation	1.0	8	883	1	0.99999999998777	69	3.579613256373955e-12	3.579613256373955e-12
19	36	1.0	Phosphorylation	AT5G13850.1	mzspec:PXD008355:E12659_2p_EXT431_6085_HanChao_T10-Rapa-4:scan:18533:IDLDKPEVEDDDDNDEDDS[Phosphorylation]EDDDEAEGHDGEAGGR/3	0.0	80	S19(Phospho): 100;S19(Phospho)	IDLDKPEVEDDDDNDEDDSEDDDEAEGHDGEAGGR	IDLDKPEVEDDDDNDEDDS[Phosphorylation]EDDDEAEGHDGEAGGR	AT5G13850.1	0.0	0.99999999998742	E12659_2p_EXT431_6085_HanChao_T10-Rapa-4.raw	E12659_2p_EXT431_6085_HanChao_T10-Rapa-4.18533.18533.3	mzspec:PXD008355:E12659_2p_EXT431_6085_HanChao_T10-Rapa-4:scan:18533:IDLDKPEVEDDDDNDEDDS[Phosphorylation]EDDDEAEGHDGEAGGR/3	66861	Phosphorylation	1.0	19	36	1	0.99999999998742	70	3.7081908972019e-12	3.7081908972019e-12
24	36	1.0	Phosphorylation	AT5G13850.1	mzspec:PXD008355:E12663_2p_EXT431_6085_HanChao_T40-Rapa-4:scan:19168:LEEQKIDLDKPEVEDDDDNDEDDS[Phosphorylation]EDDDEAEGHDGEAGGR/4	0.0	80	S24(Phospho): 100;S24(Phospho)	LEEQKIDLDKPEVEDDDDNDEDDSEDDDEAEGHDGEAGGR	LEEQKIDLDKPEVEDDDDNDEDDS[Phosphorylation]EDDDEAEGHDGEAGGR	AT5G13850.1	0.0	0.99999999998721	E12663_2p_EXT431_6085_HanChao_T40-Rapa-4.raw	E12663_2p_EXT431_6085_HanChao_T40-Rapa-4.19168.19168.4	mzspec:PXD008355:E12663_2p_EXT431_6085_HanChao_T40-Rapa-4:scan:19168:LEEQKIDLDKPEVEDDDDNDEDDS[Phosphorylation]EDDDEAEGHDGEAGGR/4	84613	Phosphorylation	1.0	24	36	1	0.99999999998721	71	3.836103578766475e-12	3.836103578766475e-12
21	76	1.0	Phosphorylation	AT5G02770.1	mzspec:PXD008355:E12641_2p_EXT431_6085_HanChao_T20-Rapa-3:scan:21448:KEETDSNGIGSTAGVDSGDIS[Phosphorylation]PVDDIQKK/3	0.0	80	S21(Phospho): 100;N7(Deamidated); S21(Phospho)	KEETDSNGIGSTAGVDSGDISPVDDIQKK	KEETDSNGIGSTAGVDSGDIS[Phosphorylation]PVDDIQKK	AT5G02770.1	0.0	0.9999999999868101	E12641_2p_EXT431_6085_HanChao_T20-Rapa-3.raw	E12641_2p_EXT431_6085_HanChao_T20-Rapa-3.21448.21448.3	mzspec:PXD008355:E12641_2p_EXT431_6085_HanChao_T20-Rapa-3:scan:21448:KEETDSNGIGSTAGVDSGDIS[Phosphorylation]PVDDIQKK/3	75808	Phosphorylation	1.0	21	76	1	0.9999999999868101	72	3.966017329363562e-12	3.966017329363562e-12
19	36	1.0	Phosphorylation	AT5G13850.1	mzspec:PXD008355:E12619_2p_EXT431_6085_HanChao_T10-Rapa-2:scan:18270:IDLDKPEVEDDDDNDEDDS[Phosphorylation]EDDDEAEGHDGEAGGR/3	0.0	80	S19(Phospho): 100;S19(Phospho)	IDLDKPEVEDDDDNDEDDSEDDDEAEGHDGEAGGR	IDLDKPEVEDDDDNDEDDS[Phosphorylation]EDDDEAEGHDGEAGGR	AT5G13850.1	0.0	0.9999999999861	E12619_2p_EXT431_6085_HanChao_T10-Rapa-2.raw	E12619_2p_EXT431_6085_HanChao_T10-Rapa-2.18270.18270.3	mzspec:PXD008355:E12619_2p_EXT431_6085_HanChao_T10-Rapa-2:scan:18270:IDLDKPEVEDDDDNDEDDS[Phosphorylation]EDDDEAEGHDGEAGGR/3	66860	Phosphorylation	1.0	19	36	1	0.9999999999861	73	4.102099177842239e-12	4.102099177842239e-12
21	76	1.0	Phosphorylation	AT5G02770.1	mzspec:PXD008355:E12599_2p_EXT431_6085_HanChao_T10-Rapa-1:scan:21070:KEETDSNGIGSTAGVDSGDIS[Phosphorylation]PVDDIQKK/4	0.0	80	S21(Phospho): 100;N7(Deamidated); S21(Phospho)	KEETDSNGIGSTAGVDSGDISPVDDIQKK	KEETDSNGIGSTAGVDSGDIS[Phosphorylation]PVDDIQKK	AT5G02770.1	0.0	0.99999999998604	E12599_2p_EXT431_6085_HanChao_T10-Rapa-1.raw	E12599_2p_EXT431_6085_HanChao_T10-Rapa-1.21070.21070.4	mzspec:PXD008355:E12599_2p_EXT431_6085_HanChao_T10-Rapa-1:scan:21070:KEETDSNGIGSTAGVDSGDIS[Phosphorylation]PVDDIQKK/4	75807	Phosphorylation	1.0	21	76	1	0.99999999998604	74	4.2353148015732785e-12	4.2353148015732785e-12
19	36	1.0	Phosphorylation	AT5G13850.1	mzspec:PXD008355:E12643_2p_EXT431_6085_HanChao_T40-Rapa-3:scan:18861:IDLDKPEVEDDDDNDEDDS[Phosphorylation]EDDDEAEGHDGEAGGR/3	0.0	80	S19(Phospho): 100;S19(Phospho)	IDLDKPEVEDDDDNDEDDSEDDDEAEGHDGEAGGR	IDLDKPEVEDDDDNDEDDS[Phosphorylation]EDDDEAEGHDGEAGGR	AT5G13850.1	0.0	0.9999999999860001	E12643_2p_EXT431_6085_HanChao_T40-Rapa-3.raw	E12643_2p_EXT431_6085_HanChao_T40-Rapa-3.18861.18861.3	mzspec:PXD008355:E12643_2p_EXT431_6085_HanChao_T40-Rapa-3:scan:18861:IDLDKPEVEDDDDNDEDDS[Phosphorylation]EDDDEAEGHDGEAGGR/3	66859	Phosphorylation	1.0	19	36	1	0.9999999999860001	75	4.3655094354259445e-12	4.3655094354259445e-12
21	76	1.0	Phosphorylation	AT5G02770.1	mzspec:PXD008355:E12639_2p_EXT431_6085_HanChao_T10-Rapa-3:scan:21646:KEETDSNGIGSTAGVDSGDIS[Phosphorylation]PVDDIQKK/3	0.0	80	S21(Phospho): 100;N7(Deamidated); S21(Phospho)	KEETDSNGIGSTAGVDSGDISPVDDIQKK	KEETDSNGIGSTAGVDSGDIS[Phosphorylation]PVDDIQKK	AT5G02770.1	0.0	0.99999999998586	E12639_2p_EXT431_6085_HanChao_T10-Rapa-3.raw	E12639_2p_EXT431_6085_HanChao_T10-Rapa-3.21646.21646.3	mzspec:PXD008355:E12639_2p_EXT431_6085_HanChao_T10-Rapa-3:scan:21646:KEETDSNGIGSTAGVDSGDIS[Phosphorylation]PVDDIQKK/3	75806	Phosphorylation	1.0	21	76	1	0.99999999998586	76	4.4941214492523255e-12	4.4941214492523255e-12
18	520	1.0	Phosphorylation	AT5G53620.1	mzspec:PXD008355:E12661_2p_EXT431_6085_HanChao_T20-Rapa-4:scan:11316:LDSHSQNQKPEELNGQVS[Phosphorylation]PDEHSGAK/3	0.0	80	S18(Phospho): 100;N14(Deamidated); S18(Phospho)	LDSHSQNQKPEELNGQVSPDEHSGAK	LDSHSQNQKPEELNGQVS[Phosphorylation]PDEHSGAK	AT5G53620.1	0.0	0.99999999998563	E12661_2p_EXT431_6085_HanChao_T20-Rapa-4.raw	E12661_2p_EXT431_6085_HanChao_T20-Rapa-4.11316.11316.3	mzspec:PXD008355:E12661_2p_EXT431_6085_HanChao_T20-Rapa-4:scan:11316:LDSHSQNQKPEELNGQVS[Phosphorylation]PDEHSGAK/3	84296	Phosphorylation	1.0	18	520	1	0.99999999998563	77	4.622378958672825e-12	4.622378958672825e-12
7	89	1.0	Phosphorylation	AT5G12410.1	mzspec:PXD008355:E12623_2p_EXT431_6085_HanChao_T40-Rapa-2:scan:17125:KVTFSYS[Phosphorylation]EDEDEEEDESNNGEEEENKGDGDK/3	0.0	80	S7(Phospho): 100;S7(Phospho)	KVTFSYSEDEDEEEDESNNGEEEENKGDGDK	KVTFSYS[Phosphorylation]EDEDEEEDESNNGEEEENKGDGDK	AT5G12410.1	0.0	0.999999999985	E12623_2p_EXT431_6085_HanChao_T40-Rapa-2.raw	E12623_2p_EXT431_6085_HanChao_T40-Rapa-2.17125.17125.3	mzspec:PXD008355:E12623_2p_EXT431_6085_HanChao_T40-Rapa-2:scan:17125:KVTFSYS[Phosphorylation]EDEDEEEDESNNGEEEENKGDGDK/3	81981	Phosphorylation	1.0	7	89	1	0.999999999985	78	4.755425398191193e-12	4.755425398191193e-12
19	36	1.0	Phosphorylation	AT5G13850.1	mzspec:PXD008355:E12663_2p_EXT431_6085_HanChao_T40-Rapa-4:scan:18700:IDLDKPEVEDDDDNDEDDS[Phosphorylation]EDDDEAEGHDGEAGGR/3	0.0	80	S19(Phospho): 100;S19(Phospho)	IDLDKPEVEDDDDNDEDDSEDDDEAEGHDGEAGGR	IDLDKPEVEDDDDNDEDDS[Phosphorylation]EDDDEAEGHDGEAGGR	AT5G13850.1	0.0	0.9999999999847901	E12663_2p_EXT431_6085_HanChao_T40-Rapa-4.raw	E12663_2p_EXT431_6085_HanChao_T40-Rapa-4.18700.18700.3	mzspec:PXD008355:E12663_2p_EXT431_6085_HanChao_T40-Rapa-4:scan:18700:IDLDKPEVEDDDDNDEDDS[Phosphorylation]EDDDEAEGHDGEAGGR/3	66858	Phosphorylation	1.0	19	36	1	0.9999999999847901	79	4.887761081949054e-12	4.887761081949054e-12
21	76	1.0	Phosphorylation	AT5G02770.1	mzspec:PXD008355:E12641_2p_EXT431_6085_HanChao_T20-Rapa-3:scan:23041:KEETDSNGIGSTAGVDSGDIS[Phosphorylation]PVDDIQK/3	0.0	80	S21(Phospho): 100;S21(Phospho)	KEETDSNGIGSTAGVDSGDISPVDDIQK	KEETDSNGIGSTAGVDSGDIS[Phosphorylation]PVDDIQK	AT5G02770.1	0.0	0.9999999999846801	E12641_2p_EXT431_6085_HanChao_T20-Rapa-3.raw	E12641_2p_EXT431_6085_HanChao_T20-Rapa-3.23041.23041.3	mzspec:PXD008355:E12641_2p_EXT431_6085_HanChao_T20-Rapa-3:scan:23041:KEETDSNGIGSTAGVDSGDIS[Phosphorylation]PVDDIQK/3	75750	Phosphorylation	1.0	21	76	1	0.9999999999846801	80	5.018162274605942e-12	5.018162274605942e-12
21	76	1.0	Phosphorylation	AT5G02770.1	mzspec:PXD008355:E12663_2p_EXT431_6085_HanChao_T40-Rapa-4:scan:23862:KEETDSNGIGSTAGVDSGDIS[Phosphorylation]PVDDIQK/2	0.0	80	S21(Phospho): 100;N7(Deamidated); S21(Phospho)	KEETDSNGIGSTAGVDSGDISPVDDIQK	KEETDSNGIGSTAGVDSGDIS[Phosphorylation]PVDDIQK	AT5G02770.1	0.0	0.99999999998446	E12663_2p_EXT431_6085_HanChao_T40-Rapa-4.raw	E12663_2p_EXT431_6085_HanChao_T40-Rapa-4.23862.23862.2	mzspec:PXD008355:E12663_2p_EXT431_6085_HanChao_T40-Rapa-4:scan:23862:KEETDSNGIGSTAGVDSGDIS[Phosphorylation]PVDDIQK/2	75749	Phosphorylation	1.0	21	76	1	0.99999999998446	81	5.148061675169859e-12	5.148061675169859e-12
8	1775	1.0	Phosphorylation	AT4G31160.1	mzspec:PXD008355:E12603_2p_EXT431_6085_HanChao_T40-Rapa-1:scan:15545:RRPTDDDS[Phosphorylation]DPDDDDETEDEDEDDEEEDDLDR/3	0.0	80	S8(Phospho): 100;S8(Phospho)	RRPTDDDSDPDDDDETEDEDEDDEEEDDLDR	RRPTDDDS[Phosphorylation]DPDDDDETEDEDEDDEEEDDLDR	AT4G31160.1	0.0	0.99999999998403	E12603_2p_EXT431_6085_HanChao_T40-Rapa-1.raw	E12603_2p_EXT431_6085_HanChao_T40-Rapa-1.15545.15545.3	mzspec:PXD008355:E12603_2p_EXT431_6085_HanChao_T40-Rapa-1:scan:15545:RRPTDDDS[Phosphorylation]DPDDDDETEDEDEDDEEEDDLDR/3	124769	Phosphorylation	1.0	8	1775	1	0.99999999998403	82	5.280036570566819e-12	5.280036570566819e-12
2	57:57	1.0	Phosphorylation	AT1G52220.4: AT1G52220.1	mzspec:PXD008355:E12659_2p_EXT431_6085_HanChao_T10-Rapa-4:scan:38814:AS[Phosphorylation]GESSDSSTDLDVVSTIQNVWDK/2	0.0	80	S2(Phospho): 100;S2(Phospho)	ASGESSDSSTDLDVVSTIQNVWDK	AS[Phosphorylation]GESSDSSTDLDVVSTIQNVWDK	AT1G52220.4	0.0	0.99999999998135	E12659_2p_EXT431_6085_HanChao_T10-Rapa-4.raw	E12659_2p_EXT431_6085_HanChao_T10-Rapa-4.38814.38814.2	mzspec:PXD008355:E12659_2p_EXT431_6085_HanChao_T10-Rapa-4:scan:38814:AS[Phosphorylation]GESSDSSTDLDVVSTIQNVWDK/2	11748	Phosphorylation	1.0	2	57	1	0.99999999998135	83	5.4411201113655705e-12	5.4411201113655705e-12
10	764:733:795	1.0	Phosphorylation	AT5G49830.3: AT5G49830.1: AT5G49830.2	mzspec:PXD008355:E12619_2p_EXT431_6085_HanChao_T10-Rapa-2:scan:12894:TKGNNGDVHS[Phosphorylation]PTASVSAQSVSSAR/3	0.0	80	S10(Phospho): 100;N5(Deamidated); S10(Phospho)	TKGNNGDVHSPTASVSAQSVSSAR	TKGNNGDVHS[Phosphorylation]PTASVSAQSVSSAR	AT5G49830.3	0.0	0.9999999999813001	E12619_2p_EXT431_6085_HanChao_T10-Rapa-2.raw	E12619_2p_EXT431_6085_HanChao_T10-Rapa-2.12894.12894.3	mzspec:PXD008355:E12619_2p_EXT431_6085_HanChao_T10-Rapa-2:scan:12894:TKGNNGDVHS[Phosphorylation]PTASVSAQSVSSAR/3	156378	Phosphorylation	1.0	10	764	1	0.9999999999813001	84	5.598963092098973e-12	5.598963092098973e-12
4	548:548	1.0	Phosphorylation	AT5G61150.2: AT5G61150.1	mzspec:PXD008355:E12623_2p_EXT431_6085_HanChao_T40-Rapa-2:scan:15255:GKDS[Phosphorylation]EDEYEEDAEEDEEERGK/3	0.0	80	S4(Phospho): 100;S4(Phospho)	GKDSEDEYEEDAEEDEEERGK	GKDS[Phosphorylation]EDEYEEDAEEDEEERGK	AT5G61150.2	0.0	0.99999999998105	E12623_2p_EXT431_6085_HanChao_T40-Rapa-2.raw	E12623_2p_EXT431_6085_HanChao_T40-Rapa-2.15255.15255.3	mzspec:PXD008355:E12623_2p_EXT431_6085_HanChao_T40-Rapa-2:scan:15255:GKDS[Phosphorylation]EDEYEEDAEEDEEERGK/3	55272	Phosphorylation	1.0	4	548	1	0.99999999998105	85	5.75603355828742e-12	5.75603355828742e-12
14	418:418	1.0	Phosphorylation	AT5G12150.2: AT5G12150.1	mzspec:PXD008355:E12661_2p_EXT431_6085_HanChao_T20-Rapa-4:scan:27459:HPDLHTLDIEEGET[Phosphorylation]DDDNDVLLSR/3	0.0	80	T14(Phospho): 100;T14(Phospho)	HPDLHTLDIEEGETDDDNDVLLSR	HPDLHTLDIEEGET[Phosphorylation]DDDNDVLLSR	AT5G12150.2	0.0	0.9999999999810201	E12661_2p_EXT431_6085_HanChao_T20-Rapa-4.raw	E12661_2p_EXT431_6085_HanChao_T20-Rapa-4.27459.27459.3	mzspec:PXD008355:E12661_2p_EXT431_6085_HanChao_T20-Rapa-4:scan:27459:HPDLHTLDIEEGET[Phosphorylation]DDDNDVLLSR/3	63334	Phosphorylation	1.0	14	418	1	0.9999999999810201	86	5.9097997813280524e-12	5.9097997813280524e-12
7	116:199	1.0	Phosphorylation	AT2G16070.1: AT2G16070.2	mzspec:PXD008355:E12601_2p_EXT431_6085_HanChao_T20-Rapa-1:scan:8602:NEAEAKS[Phosphorylation]PNGGSGGSSHGVIR/3	0.0	80	S7(Phospho): 100;S7(Phospho); N9(Deamidated)	NEAEAKSPNGGSGGSSHGVIR	NEAEAKS[Phosphorylation]PNGGSGGSSHGVIR	AT2G16070.1	0.0	0.9999999999798499	E12601_2p_EXT431_6085_HanChao_T20-Rapa-1.raw	E12601_2p_EXT431_6085_HanChao_T20-Rapa-1.8602.8602.3	mzspec:PXD008355:E12601_2p_EXT431_6085_HanChao_T20-Rapa-1:scan:8602:NEAEAKS[Phosphorylation]PNGGSGGSSHGVIR/3	100179	Phosphorylation	1.0	7	116	1	0.9999999999798499	87	6.073481436804014e-12	6.073481436804014e-12
19	36	1.0	Phosphorylation	AT5G13850.1	mzspec:PXD008355:E12601_2p_EXT431_6085_HanChao_T20-Rapa-1:scan:18269:IDLDKPEVEDDDDNDEDDS[Phosphorylation]EDDDEAEGHDGEAGGR/4	0.0	80	S19(Phospho): 100;S19(Phospho)	IDLDKPEVEDDDDNDEDDSEDDDEAEGHDGEAGGR	IDLDKPEVEDDDDNDEDDS[Phosphorylation]EDDDEAEGHDGEAGGR	AT5G13850.1	0.0	0.99999999997961	E12601_2p_EXT431_6085_HanChao_T20-Rapa-1.raw	E12601_2p_EXT431_6085_HanChao_T20-Rapa-1.18269.18269.4	mzspec:PXD008355:E12601_2p_EXT431_6085_HanChao_T20-Rapa-1:scan:18269:IDLDKPEVEDDDDNDEDDS[Phosphorylation]EDDDEAEGHDGEAGGR/4	66857	Phosphorylation	1.0	19	36	1	0.99999999997961	88	6.236169409151222e-12	6.236169409151222e-12
14	33	1.0	Phosphorylation	AT5G14050.1	mzspec:PXD008355:E12621_2p_EXT431_6085_HanChao_T20-Rapa-2:scan:20263:KQYEDVEDEEEIGS[Phosphorylation]DDDLTR/2	0.0	80	S14(Phospho): 100;S14(Phospho)	KQYEDVEDEEEIGSDDDLTR	KQYEDVEDEEEIGS[Phosphorylation]DDDLTR	AT5G14050.1	0.0	0.9999999999788299	E12621_2p_EXT431_6085_HanChao_T20-Rapa-2.raw	E12621_2p_EXT431_6085_HanChao_T20-Rapa-2.20263.20263.2	mzspec:PXD008355:E12621_2p_EXT431_6085_HanChao_T20-Rapa-2:scan:20263:KQYEDVEDEEEIGS[Phosphorylation]DDDLTR/2	80397	Phosphorylation	1.0	14	33	1	0.9999999999788299	89	6.4039659966940155e-12	6.4039659966940155e-12
4	548:548	1.0	Phosphorylation	AT5G61150.2: AT5G61150.1	mzspec:PXD008355:E12639_2p_EXT431_6085_HanChao_T10-Rapa-3:scan:15438:GKDS[Phosphorylation]EDEYEEDAEEDEEERGK/3	0.0	80	S4(Phospho): 100;S4(Phospho)	GKDSEDEYEEDAEEDEEERGK	GKDS[Phosphorylation]EDEYEEDAEEDEEERGK	AT5G61150.2	0.0	0.9999999999787199	E12639_2p_EXT431_6085_HanChao_T10-Rapa-3.raw	E12639_2p_EXT431_6085_HanChao_T10-Rapa-3.15438.15438.3	mzspec:PXD008355:E12639_2p_EXT431_6085_HanChao_T10-Rapa-3:scan:15438:GKDS[Phosphorylation]EDEYEEDAEEDEEERGK/3	55271	Phosphorylation	1.0	4	548	1	0.9999999999787199	90	6.569256250088529e-12	6.569256250088529e-12
19	36	1.0	Phosphorylation	AT3G12390.1	mzspec:PXD008355:E12641_2p_EXT431_6085_HanChao_T20-Rapa-3:scan:21424:IDLDKPEVEDDDDNEDDDS[Phosphorylation]DDDDKDDDEADGLDGEAGGK/3	0.0	80	S19(Phospho): 100;S19(Phospho)	IDLDKPEVEDDDDNEDDDSDDDDKDDDEADGLDGEAGGK	IDLDKPEVEDDDDNEDDDS[Phosphorylation]DDDDKDDDEADGLDGEAGGK	AT3G12390.1	0.0	0.9999999999784001	E12641_2p_EXT431_6085_HanChao_T20-Rapa-3.raw	E12641_2p_EXT431_6085_HanChao_T20-Rapa-3.21424.21424.3	mzspec:PXD008355:E12641_2p_EXT431_6085_HanChao_T20-Rapa-3:scan:21424:IDLDKPEVEDDDDNEDDDS[Phosphorylation]DDDDKDDDEADGLDGEAGGK/3	67029	Phosphorylation	1.0	19	36	1	0.9999999999784001	91	6.73442864355563e-12	6.73442864355563e-12
21	76	1.0	Phosphorylation	AT5G02770.1	mzspec:PXD008355:E12599_2p_EXT431_6085_HanChao_T10-Rapa-1:scan:21409:KEETDSNGIGSTAGVDSGDIS[Phosphorylation]PVDDIQKK/3	0.0	80	S21(Phospho): 100;N7(Deamidated); S21(Phospho)	KEETDSNGIGSTAGVDSGDISPVDDIQKK	KEETDSNGIGSTAGVDSGDIS[Phosphorylation]PVDDIQKK	AT5G02770.1	0.0	0.9999999999776	E12599_2p_EXT431_6085_HanChao_T10-Rapa-1.raw	E12599_2p_EXT431_6085_HanChao_T10-Rapa-1.21409.21409.3	mzspec:PXD008355:E12599_2p_EXT431_6085_HanChao_T10-Rapa-1:scan:21409:KEETDSNGIGSTAGVDSGDIS[Phosphorylation]PVDDIQKK/3	75805	Phosphorylation	1.0	21	76	1	0.9999999999776	92	6.904706275333717e-12	6.904706275333717e-12
3	588	1.0	Phosphorylation	AT1G01960.1	mzspec:PXD008355:E12663_2p_EXT431_6085_HanChao_T40-Rapa-4:scan:23062:SDS[Phosphorylation]QSELSSGNSDALAIEQR/2	0.0	80	S3(Phospho): 100;S3(Phospho)	SDSQSELSSGNSDALAIEQR	SDS[Phosphorylation]QSELSSGNSDALAIEQR	AT1G01960.1	0.0	0.9999999999767301	E12663_2p_EXT431_6085_HanChao_T40-Rapa-4.raw	E12663_2p_EXT431_6085_HanChao_T40-Rapa-4.23062.23062.2	mzspec:PXD008355:E12663_2p_EXT431_6085_HanChao_T40-Rapa-4:scan:23062:SDS[Phosphorylation]QSELSSGNSDALAIEQR/2	129951	Phosphorylation	1.0	3	588	1	0.9999999999767301	93	7.080676546881052e-12	7.080676546881052e-12
12	292	1.0	Phosphorylation	AT1G74250.1	mzspec:PXD008355:E12659_2p_EXT431_6085_HanChao_T10-Rapa-4:scan:22224:AHEGEDEGAGLS[Phosphorylation]ELEEEDDDAK/2	0.0	80	S12(Phospho): 100;S12(Phospho)	AHEGEDEGAGLSELEEEDDDAK	AHEGEDEGAGLS[Phosphorylation]ELEEEDDDAK	AT1G74250.1	0.0	0.9999999999754999	E12659_2p_EXT431_6085_HanChao_T10-Rapa-4.raw	E12659_2p_EXT431_6085_HanChao_T10-Rapa-4.22224.22224.2	mzspec:PXD008355:E12659_2p_EXT431_6085_HanChao_T10-Rapa-4:scan:22224:AHEGEDEGAGLS[Phosphorylation]ELEEEDDDAK/2	5445	Phosphorylation	1.0	12	292	1	0.9999999999754999	94	7.265989228728281e-12	7.265989228728281e-12
17	80:82	1.0	Phosphorylation	AT1G09780.1: AT3G08590.1	mzspec:PXD008355:E12623_2p_EXT431_6085_HanChao_T40-Rapa-2:scan:21804:AHGTAVGLPSEDDMGNS[Phosphorylation]EVGHNALGAGR/3	0.0	80	S17(Phospho): 100;N16(Deamidated); S17(Phospho)	AHGTAVGLPSEDDMGNSEVGHNALGAGR	AHGTAVGLPSEDDMGNS[Phosphorylation]EVGHNALGAGR	AT1G09780.1	0.0	0.9999999999751	E12623_2p_EXT431_6085_HanChao_T40-Rapa-2.raw	E12623_2p_EXT431_6085_HanChao_T40-Rapa-2.21804.21804.3	mzspec:PXD008355:E12623_2p_EXT431_6085_HanChao_T40-Rapa-2:scan:21804:AHGTAVGLPSEDDMGNS[Phosphorylation]EVGHNALGAGR/3	5592	Phosphorylation	1.0	17	80	1	0.9999999999751	95	7.451610089204726e-12	7.451610089204726e-12
15	265	1.0	Phosphorylation	AT5G13970.1	mzspec:PXD008355:E12601_2p_EXT431_6085_HanChao_T20-Rapa-1:scan:17556:TLTEGDNDSVMEASS[Phosphorylation]PNEDK/2	0.0	80	S15(Phospho): 100;S15(Phospho)	TLTEGDNDSVMEASSPNEDK	TLTEGDNDSVMEASS[Phosphorylation]PNEDK	AT5G13970.1	0.0	0.99999999997429	E12601_2p_EXT431_6085_HanChao_T20-Rapa-1.raw	E12601_2p_EXT431_6085_HanChao_T20-Rapa-1.17556.17556.2	mzspec:PXD008355:E12601_2p_EXT431_6085_HanChao_T20-Rapa-1:scan:17556:TLTEGDNDSVMEASS[Phosphorylation]PNEDK/2	157685	Phosphorylation	1.0	15	265	1	0.99999999997429	96	7.641801543408397e-12	7.641801543408397e-12
19	36	1.0	Phosphorylation	AT5G13850.1	mzspec:PXD008355:E12623_2p_EXT431_6085_HanChao_T40-Rapa-2:scan:18715:IDLDKPEVEDDDDNDEDDS[Phosphorylation]EDDDEAEGHDGEAGGR/3	0.0	80	S19(Phospho): 100;S19(Phospho)	IDLDKPEVEDDDDNDEDDSEDDDEAEGHDGEAGGR	IDLDKPEVEDDDDNDEDDS[Phosphorylation]EDDDEAEGHDGEAGGR	AT5G13850.1	0.0	0.99999999997422	E12623_2p_EXT431_6085_HanChao_T40-Rapa-2.raw	E12623_2p_EXT431_6085_HanChao_T40-Rapa-2.18715.18715.3	mzspec:PXD008355:E12623_2p_EXT431_6085_HanChao_T40-Rapa-2:scan:18715:IDLDKPEVEDDDDNDEDDS[Phosphorylation]EDDDEAEGHDGEAGGR/3	66856	Phosphorylation	1.0	19	36	1	0.99999999997422	97	7.828793741575432e-12	7.828793741575432e-12
16	209:209	1.0	Phosphorylation	AT4G25340.1: AT4G25340.2	mzspec:PXD008355:E12643_2p_EXT431_6085_HanChao_T40-Rapa-3:scan:30699:KQIVAIEGAHVPVLES[Phosphorylation]EDEDEDGLPIPK/3	0.0	80	S16(Phospho): 100;S16(Phospho)	KQIVAIEGAHVPVLESEDEDEDGLPIPK	KQIVAIEGAHVPVLES[Phosphorylation]EDEDEDGLPIPK	AT4G25340.1	0.0	0.9999999999740801	E12643_2p_EXT431_6085_HanChao_T40-Rapa-3.raw	E12643_2p_EXT431_6085_HanChao_T40-Rapa-3.30699.30699.3	mzspec:PXD008355:E12643_2p_EXT431_6085_HanChao_T40-Rapa-3:scan:30699:KQIVAIEGAHVPVLES[Phosphorylation]EDEDEDGLPIPK/3	80182	Phosphorylation	1.0	16	209	1	0.9999999999740801	98	8.013397202036027e-12	8.013397202036027e-12
4	548:548	1.0	Phosphorylation	AT5G61150.2: AT5G61150.1	mzspec:PXD008355:E12621_2p_EXT431_6085_HanChao_T20-Rapa-2:scan:15175:GKDS[Phosphorylation]EDEYEEDAEEDEEERGK/3	0.0	80	S4(Phospho): 100;S4(Phospho)	GKDSEDEYEEDAEEDEEERGK	GKDS[Phosphorylation]EDEYEEDAEEDEEERGK	AT5G61150.2	0.0	0.99999999997364	E12621_2p_EXT431_6085_HanChao_T20-Rapa-2.raw	E12621_2p_EXT431_6085_HanChao_T20-Rapa-2.15175.15175.3	mzspec:PXD008355:E12621_2p_EXT431_6085_HanChao_T20-Rapa-2:scan:15175:GKDS[Phosphorylation]EDEYEEDAEEDEEERGK/3	55270	Phosphorylation	1.0	4	548	1	0.99999999997364	99	8.198716677507128e-12	8.198716677507128e-12
21	76	1.0	Phosphorylation	AT5G02770.1	mzspec:PXD008355:E12621_2p_EXT431_6085_HanChao_T20-Rapa-2:scan:22517:KEETDSNGIGSTAGVDSGDIS[Phosphorylation]PVDDIQK/3	0.0	80	S21(Phospho): 100;S21(Phospho)	KEETDSNGIGSTAGVDSGDISPVDDIQK	KEETDSNGIGSTAGVDSGDIS[Phosphorylation]PVDDIQK	AT5G02770.1	0.0	0.99999999997339	E12621_2p_EXT431_6085_HanChao_T20-Rapa-2.raw	E12621_2p_EXT431_6085_HanChao_T20-Rapa-2.22517.22517.3	mzspec:PXD008355:E12621_2p_EXT431_6085_HanChao_T20-Rapa-2:scan:22517:KEETDSNGIGSTAGVDSGDIS[Phosphorylation]PVDDIQK/3	75747	Phosphorylation	1.0	21	76	1	0.99999999997339	100	8.382829985720264e-12	8.382829985720264e-12
16	209:209	1.0	Phosphorylation	AT4G25340.1: AT4G25340.2	mzspec:PXD008355:E12659_2p_EXT431_6085_HanChao_T10-Rapa-4:scan:30685:KQIVAIEGAHVPVLES[Phosphorylation]EDEDEDGLPIPK/3	0.0	80	S16(Phospho): 100;S16(Phospho)	KQIVAIEGAHVPVLESEDEDEDGLPIPK	KQIVAIEGAHVPVLES[Phosphorylation]EDEDEDGLPIPK	AT4G25340.1	0.0	0.9999999999732501	E12659_2p_EXT431_6085_HanChao_T10-Rapa-4.raw	E12659_2p_EXT431_6085_HanChao_T10-Rapa-4.30685.30685.3	mzspec:PXD008355:E12659_2p_EXT431_6085_HanChao_T10-Rapa-4:scan:30685:KQIVAIEGAHVPVLES[Phosphorylation]EDEDEDGLPIPK/3	80181	Phosphorylation	1.0	16	209	1	0.9999999999732501	101	8.56468251655396e-12	8.56468251655396e-12
19	36	1.0	Phosphorylation	AT5G13850.1	mzspec:PXD008355:E12639_2p_EXT431_6085_HanChao_T10-Rapa-3:scan:18696:IDLDKPEVEDDDDNDEDDS[Phosphorylation]EDDDEAEGHDGEAGGR/3	0.0	80	S19(Phospho): 100;S19(Phospho)	IDLDKPEVEDDDDNDEDDSEDDDEAEGHDGEAGGR	IDLDKPEVEDDDDNDEDDS[Phosphorylation]EDDDEAEGHDGEAGGR	AT5G13850.1	0.0	0.99999999997282	E12639_2p_EXT431_6085_HanChao_T10-Rapa-3.raw	E12639_2p_EXT431_6085_HanChao_T10-Rapa-3.18696.18696.3	mzspec:PXD008355:E12639_2p_EXT431_6085_HanChao_T10-Rapa-3:scan:18696:IDLDKPEVEDDDDNDEDDS[Phosphorylation]EDDDEAEGHDGEAGGR/3	66855	Phosphorylation	1.0	19	36	1	0.99999999997282	102	8.747185982074637e-12	8.747185982074637e-12
10	764:733:795	1.0	Phosphorylation	AT5G49830.3: AT5G49830.1: AT5G49830.2	mzspec:PXD008355:E12661_2p_EXT431_6085_HanChao_T20-Rapa-4:scan:13012:TKGNNGDVHS[Phosphorylation]PTASVSAQSVSSAR/3	0.0	80	S10(Phospho): 100;N5(Deamidated); S10(Phospho)	TKGNNGDVHSPTASVSAQSVSSAR	TKGNNGDVHS[Phosphorylation]PTASVSAQSVSSAR	AT5G49830.3	0.0	0.9999999999726998	E12661_2p_EXT431_6085_HanChao_T20-Rapa-4.raw	E12661_2p_EXT431_6085_HanChao_T20-Rapa-4.13012.13012.3	mzspec:PXD008355:E12661_2p_EXT431_6085_HanChao_T20-Rapa-4:scan:13012:TKGNNGDVHS[Phosphorylation]PTASVSAQSVSSAR/3	156377	Phosphorylation	1.0	10	764	1	0.9999999999726998	103	8.927311964102337e-12	8.927311964102337e-12
19	36	1.0	Phosphorylation	AT5G13850.1	mzspec:PXD008355:E12599_2p_EXT431_6085_HanChao_T10-Rapa-1:scan:18009:IDLDKPEVEDDDDNDEDDS[Phosphorylation]EDDDEAEGHDGEAGGR/4	0.0	80	S19(Phospho): 100;S19(Phospho)	IDLDKPEVEDDDDNDEDDSEDDDEAEGHDGEAGGR	IDLDKPEVEDDDDNDEDDS[Phosphorylation]EDDDEAEGHDGEAGGR	AT5G13850.1	0.0	0.9999999999724201	E12599_2p_EXT431_6085_HanChao_T10-Rapa-1.raw	E12599_2p_EXT431_6085_HanChao_T10-Rapa-1.18009.18009.4	mzspec:PXD008355:E12599_2p_EXT431_6085_HanChao_T10-Rapa-1:scan:18009:IDLDKPEVEDDDDNDEDDS[Phosphorylation]EDDDEAEGHDGEAGGR/4	66854	Phosphorylation	1.0	19	36	1	0.9999999999724201	104	9.106664140727635e-12	9.106664140727635e-12
5	450:406	1.0	Phosphorylation	AT1G03910.2: AT1G03910.1	mzspec:PXD008355:E12619_2p_EXT431_6085_HanChao_T10-Rapa-2:scan:25195:LEQLS[Phosphorylation]EGEDDVEVNPGLTR/2	0.0	80	S5(Phospho): 100;S5(Phospho)	LEQLSEGEDDVEVNPGLTR	LEQLS[Phosphorylation]EGEDDVEVNPGLTR	AT1G03910.2	0.0	0.99999999997204	E12619_2p_EXT431_6085_HanChao_T10-Rapa-2.raw	E12619_2p_EXT431_6085_HanChao_T10-Rapa-2.25195.25195.2	mzspec:PXD008355:E12619_2p_EXT431_6085_HanChao_T10-Rapa-2:scan:25195:LEQLS[Phosphorylation]EGEDDVEVNPGLTR/2	85188	Phosphorylation	1.0	5	450	1	0.99999999997204	105	9.28621941247749e-12	9.28621941247749e-12
20	113:113:113	1.0	Phosphorylation	AT2G19480.2: AT2G19480.1: AT2G19480.3	mzspec:PXD008355:E12661_2p_EXT431_6085_HanChao_T20-Rapa-4:scan:24619:RYEIVNGVVEVEGAAEEVKS[Phosphorylation]EQGEDK/3	0.0	80	S20(Phospho): 100;N6(Deamidated); S20(Phospho)	RYEIVNGVVEVEGAAEEVKSEQGEDK	RYEIVNGVVEVEGAAEEVKS[Phosphorylation]EQGEDK	AT2G19480.2	0.0	0.99999999997123	E12661_2p_EXT431_6085_HanChao_T20-Rapa-4.raw	E12661_2p_EXT431_6085_HanChao_T20-Rapa-4.24619.24619.3	mzspec:PXD008355:E12661_2p_EXT431_6085_HanChao_T20-Rapa-4:scan:24619:RYEIVNGVVEVEGAAEEVKS[Phosphorylation]EQGEDK/3	126911	Phosphorylation	1.0	20	113	1	0.99999999997123	106	9.470028534937409e-12	9.470028534937409e-12
19	36	1.0	Phosphorylation	AT5G13850.1	mzspec:PXD008355:E12621_2p_EXT431_6085_HanChao_T20-Rapa-2:scan:18117:IDLDKPEVEDDDDNDEDDS[Phosphorylation]EDDDEAEGHDGEAGGR/4	0.0	80	S19(Phospho): 100;S19(Phospho)	IDLDKPEVEDDDDNDEDDSEDDDEAEGHDGEAGGR	IDLDKPEVEDDDDNDEDDS[Phosphorylation]EDDDEAEGHDGEAGGR	AT5G13850.1	0.0	0.99999999997107	E12621_2p_EXT431_6085_HanChao_T20-Rapa-2.raw	E12621_2p_EXT431_6085_HanChao_T20-Rapa-2.18117.18117.4	mzspec:PXD008355:E12621_2p_EXT431_6085_HanChao_T20-Rapa-2:scan:18117:IDLDKPEVEDDDDNDEDDS[Phosphorylation]EDDDEAEGHDGEAGGR/4	66853	Phosphorylation	1.0	19	36	1	0.99999999997107	107	9.651897142377969e-12	9.651897142377969e-12
19	36	1.0	Phosphorylation	AT3G12390.1	mzspec:PXD008355:E12619_2p_EXT431_6085_HanChao_T10-Rapa-2:scan:19660:IDLDKPEVEDDDDNEDDDS[Phosphorylation]DDDDKDDDEADGLDGEAGGKSK/4	0.0	80	S19(Phospho): 100;S19(Phospho)	IDLDKPEVEDDDDNEDDDSDDDDKDDDEADGLDGEAGGKSK	IDLDKPEVEDDDDNEDDDS[Phosphorylation]DDDDKDDDEADGLDGEAGGKSK	AT3G12390.1	0.0	0.9999999999709399	E12619_2p_EXT431_6085_HanChao_T10-Rapa-2.raw	E12619_2p_EXT431_6085_HanChao_T10-Rapa-2.19660.19660.4	mzspec:PXD008355:E12619_2p_EXT431_6085_HanChao_T10-Rapa-2:scan:19660:IDLDKPEVEDDDDNEDDDS[Phosphorylation]DDDDKDDDEADGLDGEAGGKSK/4	67053	Phosphorylation	1.0	19	36	1	0.9999999999709399	108	9.83160261022228e-12	9.83160261022228e-12
18	520	1.0	Phosphorylation	AT5G53620.1	mzspec:PXD008355:E12619_2p_EXT431_6085_HanChao_T10-Rapa-2:scan:11277:LDSHSQNQKPEELNGQVS[Phosphorylation]PDEHSGAK/4	0.0	80	S18(Phospho): 100;N14(Deamidated); S18(Phospho)	LDSHSQNQKPEELNGQVSPDEHSGAK	LDSHSQNQKPEELNGQVS[Phosphorylation]PDEHSGAK	AT5G53620.1	0.0	0.99999999996914	E12619_2p_EXT431_6085_HanChao_T10-Rapa-2.raw	E12619_2p_EXT431_6085_HanChao_T10-Rapa-2.11277.11277.4	mzspec:PXD008355:E12619_2p_EXT431_6085_HanChao_T10-Rapa-2:scan:11277:LDSHSQNQKPEELNGQVS[Phosphorylation]PDEHSGAK/4	84295	Phosphorylation	1.0	18	520	1	0.99999999996914	109	1.002452351505589e-11	1.002452351505589e-11
6	344	1.0	Phosphorylation	AT1G52500.2	mzspec:PXD008355:E12603_2p_EXT431_6085_HanChao_T40-Rapa-1:scan:13475:TKTEES[Phosphorylation]DDDGDDSEAEEEVVKPK/3	0.0	80	S6(Phospho): 100;S6(Phospho)	TKTEESDDDGDDSEAEEEVVKPK	TKTEES[Phosphorylation]DDDGDDSEAEEEVVKPK	AT1G52500.2	0.0	0.999999999968	E12603_2p_EXT431_6085_HanChao_T40-Rapa-1.raw	E12603_2p_EXT431_6085_HanChao_T40-Rapa-1.13475.13475.3	mzspec:PXD008355:E12603_2p_EXT431_6085_HanChao_T40-Rapa-1:scan:13475:TKTEES[Phosphorylation]DDDGDDSEAEEEVVKPK/3	156563	Phosphorylation	1.0	6	344	1	0.999999999968	110	1.022430019436239e-11	1.022430019436239e-11
17	80:82	1.0	Phosphorylation	AT1G09780.1: AT3G08590.1	mzspec:PXD008355:E12659_2p_EXT431_6085_HanChao_T10-Rapa-4:scan:21419:AHGTAVGLPSEDDMGNS[Phosphorylation]EVGHNALGAGR/2	0.0	80	S17(Phospho): 100;S17(Phospho)	AHGTAVGLPSEDDMGNSEVGHNALGAGR	AHGTAVGLPSEDDMGNS[Phosphorylation]EVGHNALGAGR	AT1G09780.1	0.0	0.99999999996748	E12659_2p_EXT431_6085_HanChao_T10-Rapa-4.raw	E12659_2p_EXT431_6085_HanChao_T10-Rapa-4.21419.21419.2	mzspec:PXD008355:E12659_2p_EXT431_6085_HanChao_T10-Rapa-4:scan:21419:AHGTAVGLPSEDDMGNS[Phosphorylation]EVGHNALGAGR/2	5590	Phosphorylation	1.0	17	80	1	0.99999999996748	111	1.0425162234985299e-11	1.0425162234985299e-11
5	44:44	1.0	Phosphorylation	AT4G18905.1: AT4G18905.2	mzspec:PXD008355:E12639_2p_EXT431_6085_HanChao_T10-Rapa-3:scan:28660:NVEGS[Phosphorylation]NEDEEEEIEEDGEEISEVDHAK/3	0.0	80	S5(Phospho): 100;S5(Phospho)	NVEGSNEDEEEEIEEDGEEISEVDHAK	NVEGS[Phosphorylation]NEDEEEEIEEDGEEISEVDHAK	AT4G18905.1	0.0	0.99999999996693	E12639_2p_EXT431_6085_HanChao_T10-Rapa-3.raw	E12639_2p_EXT431_6085_HanChao_T10-Rapa-3.28660.28660.3	mzspec:PXD008355:E12639_2p_EXT431_6085_HanChao_T10-Rapa-3:scan:28660:NVEGS[Phosphorylation]NEDEEEEIEEDGEEISEVDHAK/3	112045	Phosphorylation	1.0	5	44	1	0.99999999996693	112	1.0627348207797078e-11	1.0627348207797078e-11
19	36	1.0	Phosphorylation	AT5G13850.1	mzspec:PXD008355:E12643_2p_EXT431_6085_HanChao_T40-Rapa-3:scan:18399:IDLDKPEVEDDDDNDEDDS[Phosphorylation]EDDDEAEGHDGEAGGR/3	0.0	80	S19(Phospho): 100;S19(Phospho)	IDLDKPEVEDDDDNDEDDSEDDDEAEGHDGEAGGR	IDLDKPEVEDDDDNDEDDS[Phosphorylation]EDDDEAEGHDGEAGGR	AT5G13850.1	0.0	0.9999999999651501	E12643_2p_EXT431_6085_HanChao_T40-Rapa-3.raw	E12643_2p_EXT431_6085_HanChao_T40-Rapa-3.18399.18399.3	mzspec:PXD008355:E12643_2p_EXT431_6085_HanChao_T40-Rapa-3:scan:18399:IDLDKPEVEDDDDNDEDDS[Phosphorylation]EDDDEAEGHDGEAGGR/3	66850	Phosphorylation	1.0	19	36	1	0.9999999999651501	113	1.0841707079789879e-11	1.0841707079789879e-11
12	88	1.0	Phosphorylation	AT5G38640.1	mzspec:PXD008355:E12659_2p_EXT431_6085_HanChao_T10-Rapa-4:scan:24777:VAVAGAAASAVS[Phosphorylation]PSSFSYSSR/2	0.0	80	S12(Phospho): 100;S12(Phospho)	VAVAGAAASAVSPSSFSYSSR	VAVAGAAASAVS[Phosphorylation]PSSFSYSSR	AT5G38640.1	0.0	0.99999999996371	E12659_2p_EXT431_6085_HanChao_T10-Rapa-4.raw	E12659_2p_EXT431_6085_HanChao_T10-Rapa-4.24777.24777.2	mzspec:PXD008355:E12659_2p_EXT431_6085_HanChao_T10-Rapa-4:scan:24777:VAVAGAAASAVS[Phosphorylation]PSSFSYSSR/2	164436	Phosphorylation	1.0	12	88	1	0.99999999996371	114	1.1064937465302469e-11	1.1064937465302469e-11
19	36	1.0	Phosphorylation	AT5G13850.1	mzspec:PXD008355:E12599_2p_EXT431_6085_HanChao_T10-Rapa-1:scan:18449:IDLDKPEVEDDDDNDEDDS[Phosphorylation]EDDDEAEGHDGEAGGR/3	0.0	80	S19(Phospho): 100;S19(Phospho)	IDLDKPEVEDDDDNDEDDSEDDDEAEGHDGEAGGR	IDLDKPEVEDDDDNDEDDS[Phosphorylation]EDDDEAEGHDGEAGGR	AT5G13850.1	0.0	0.9999999999635502	E12599_2p_EXT431_6085_HanChao_T10-Rapa-1.raw	E12599_2p_EXT431_6085_HanChao_T10-Rapa-1.18449.18449.3	mzspec:PXD008355:E12599_2p_EXT431_6085_HanChao_T10-Rapa-1:scan:18449:IDLDKPEVEDDDDNDEDDS[Phosphorylation]EDDDEAEGHDGEAGGR/3	66848	Phosphorylation	1.0	19	36	1	0.9999999999635502	115	1.128567577555002e-11	1.128567577555002e-11
19	36	1.0	Phosphorylation	AT3G12390.1	mzspec:PXD008355:E12641_2p_EXT431_6085_HanChao_T20-Rapa-3:scan:20960:IDLDKPEVEDDDDNEDDDS[Phosphorylation]DDDDKDDDEADGLDGEAGGK/3	0.0	80	S19(Phospho): 100;S19(Phospho)	IDLDKPEVEDDDDNEDDDSDDDDKDDDEADGLDGEAGGK	IDLDKPEVEDDDDNEDDDS[Phosphorylation]DDDDKDDDEADGLDGEAGGK	AT3G12390.1	0.0	0.99999999996335	E12641_2p_EXT431_6085_HanChao_T20-Rapa-3.raw	E12641_2p_EXT431_6085_HanChao_T20-Rapa-3.20960.20960.3	mzspec:PXD008355:E12641_2p_EXT431_6085_HanChao_T20-Rapa-3:scan:20960:IDLDKPEVEDDDDNEDDDS[Phosphorylation]DDDDKDDDEADGLDGEAGGK/3	67027	Phosphorylation	1.0	19	36	1	0.99999999996335	116	1.150433388399451e-11	1.150433388399451e-11
9	30	1.0	Phosphorylation	AT5G38600.1	mzspec:PXD008355:E12659_2p_EXT431_6085_HanChao_T10-Rapa-4:scan:21288:NSLESGNGS[Phosphorylation]PEANSLVGNDENVK/2	0.0	80	S9(Phospho): 100;N7(Deamidated); S9(Phospho)	NSLESGNGSPEANSLVGNDENVK	NSLESGNGS[Phosphorylation]PEANSLVGNDENVK	AT5G38600.1	0.0	0.9999999999629301	E12659_2p_EXT431_6085_HanChao_T10-Rapa-4.raw	E12659_2p_EXT431_6085_HanChao_T10-Rapa-4.21288.21288.2	mzspec:PXD008355:E12659_2p_EXT431_6085_HanChao_T10-Rapa-4:scan:21288:NSLESGNGS[Phosphorylation]PEANSLVGNDENVK/2	110364	Phosphorylation	1.0	9	30	1	0.9999999999629301	117	1.1722843019199892e-11	1.1722843019199892e-11
24	36	1.0	Phosphorylation	AT5G13850.1	mzspec:PXD008355:E12661_2p_EXT431_6085_HanChao_T20-Rapa-4:scan:18847:LEEQKIDLDKPEVEDDDDNDEDDS[Phosphorylation]EDDDEAEGHDGEAGGR/4	0.0	80	S24(Phospho): 100;S24(Phospho)	LEEQKIDLDKPEVEDDDDNDEDDSEDDDEAEGHDGEAGGR	LEEQKIDLDKPEVEDDDDNDEDDS[Phosphorylation]EDDDEAEGHDGEAGGR	AT5G13850.1	0.0	0.9999999999621999	E12661_2p_EXT431_6085_HanChao_T20-Rapa-4.raw	E12661_2p_EXT431_6085_HanChao_T20-Rapa-4.18847.18847.4	mzspec:PXD008355:E12661_2p_EXT431_6085_HanChao_T20-Rapa-4:scan:18847:LEEQKIDLDKPEVEDDDDNDEDDS[Phosphorylation]EDDDEAEGHDGEAGGR/4	84611	Phosphorylation	1.0	24	36	1	0.9999999999621999	118	1.1943836691802606e-11	1.1943836691802606e-11
9	42:42:42	1.0	Phosphorylation	AT5G17690.2: AT5G17690.1: AT5G17690.3	mzspec:PXD008355:E12599_2p_EXT431_6085_HanChao_T10-Rapa-1:scan:24034:ISGDGGFGS[Phosphorylation]DDGGGGGGGGSGESILR/2	0.0	80	S9(Phospho): 100;S9(Phospho)	ISGDGGFGSDDGGGGGGGGSGESILR	ISGDGGFGS[Phosphorylation]DDGGGGGGGGSGESILR	AT5G17690.2	0.0	0.9999999999594599	E12599_2p_EXT431_6085_HanChao_T10-Rapa-1.raw	E12599_2p_EXT431_6085_HanChao_T10-Rapa-1.24034.24034.2	mzspec:PXD008355:E12599_2p_EXT431_6085_HanChao_T10-Rapa-1:scan:24034:ISGDGGFGS[Phosphorylation]DDGGGGGGGGSGESILR/2	71996	Phosphorylation	1.0	9	42	1	0.9999999999594599	119	1.2184141650788256e-11	1.2184141650788256e-11
12	158:158	1.0	Phosphorylation	AT5G09390.2: AT5G09390.1	mzspec:PXD008355:E12639_2p_EXT431_6085_HanChao_T10-Rapa-3:scan:21447:SAANDTEMDDDS[Phosphorylation]GNEKAGDDLSQDEIGVR/3	0.0	80	S12(Phospho): 100;S12(Phospho)	SAANDTEMDDDSGNEKAGDDLSQDEIGVR	SAANDTEMDDDS[Phosphorylation]GNEKAGDDLSQDEIGVR	AT5G09390.2	0.0	0.9999999999593701	E12639_2p_EXT431_6085_HanChao_T10-Rapa-3.raw	E12639_2p_EXT431_6085_HanChao_T10-Rapa-3.21447.21447.3	mzspec:PXD008355:E12639_2p_EXT431_6085_HanChao_T10-Rapa-3:scan:21447:SAANDTEMDDDS[Phosphorylation]GNEKAGDDLSQDEIGVR/3	127270	Phosphorylation	1.0	12	158	1	0.9999999999593701	120	1.2421190002479913e-11	1.2421190002479913e-11
5	387:412:414:387:414:387:412	1.0	Phosphorylation	AT4G12780.2: AT4G12770.1: AT4G12780.5: AT4G12780.3: AT4G12780.1: AT4G12780.4: AT4G12770.2	mzspec:PXD008355:E12659_2p_EXT431_6085_HanChao_T10-Rapa-4:scan:31975:ASVNS[Phosphorylation]PTASQMDELDDFSIGR/2	0.0	80	S5(Phospho): 100;S5(Phospho)	ASVNSPTASQMDELDDFSIGR	ASVNS[Phosphorylation]PTASQMDELDDFSIGR	AT4G12780.2	0.0	0.9999999999591601	E12659_2p_EXT431_6085_HanChao_T10-Rapa-4.raw	E12659_2p_EXT431_6085_HanChao_T10-Rapa-4.31975.31975.2	mzspec:PXD008355:E12659_2p_EXT431_6085_HanChao_T10-Rapa-4:scan:31975:ASVNS[Phosphorylation]PTASQMDELDDFSIGR/2	13295	Phosphorylation	1.0	5	387	0	0.9999999999591601	121	1.2656055267151515e-11	1.2656055267151515e-11
12	539	1.0	Phosphorylation	AT3G57150.1	mzspec:PXD008355:E12663_2p_EXT431_6085_HanChao_T40-Rapa-4:scan:13492:DTEAAVDAEDES[Phosphorylation]AAEKSEK/2	0.0	80	S12(Phospho): 100;S12(Phospho)	DTEAAVDAEDESAAEKSEK	DTEAAVDAEDES[Phosphorylation]AAEKSEK	AT3G57150.1	0.0	0.99999999995885	E12663_2p_EXT431_6085_HanChao_T40-Rapa-4.raw	E12663_2p_EXT431_6085_HanChao_T40-Rapa-4.13492.13492.2	mzspec:PXD008355:E12663_2p_EXT431_6085_HanChao_T40-Rapa-4:scan:13492:DTEAAVDAEDES[Phosphorylation]AAEKSEK/2	31993	Phosphorylation	1.0	12	539	1	0.99999999995885	122	1.2889611964293893e-11	1.2889611964293893e-11
19	36	1.0	Phosphorylation	AT5G13850.1	mzspec:PXD008355:E12603_2p_EXT431_6085_HanChao_T40-Rapa-1:scan:19095:IDLDKPEVEDDDDNDEDDS[Phosphorylation]EDDDEAEGHDGEAGGR/3	0.0	80	S19(Phospho): 100;S19(Phospho)	IDLDKPEVEDDDDNDEDDSEDDDEAEGHDGEAGGR	IDLDKPEVEDDDDNDEDDS[Phosphorylation]EDDDEAEGHDGEAGGR	AT5G13850.1	0.0	0.9999999999587099	E12603_2p_EXT431_6085_HanChao_T40-Rapa-1.raw	E12603_2p_EXT431_6085_HanChao_T40-Rapa-1.19095.19095.3	mzspec:PXD008355:E12603_2p_EXT431_6085_HanChao_T40-Rapa-1:scan:19095:IDLDKPEVEDDDDNDEDDS[Phosphorylation]EDDDEAEGHDGEAGGR/3	66847	Phosphorylation	1.0	19	36	1	0.9999999999587099	123	1.3120510098439709e-11	1.3120510098439709e-11
21	76	1.0	Phosphorylation	AT5G02770.1	mzspec:PXD008355:E12663_2p_EXT431_6085_HanChao_T40-Rapa-4:scan:24148:KEETDSNGIGSTAGVDSGDIS[Phosphorylation]PVDDIQK/3	0.0	80	S21(Phospho): 100;N7(Deamidated); S21(Phospho)	KEETDSNGIGSTAGVDSGDISPVDDIQK	KEETDSNGIGSTAGVDSGDIS[Phosphorylation]PVDDIQK	AT5G02770.1	0.0	0.9999999999578799	E12663_2p_EXT431_6085_HanChao_T40-Rapa-4.raw	E12663_2p_EXT431_6085_HanChao_T40-Rapa-4.24148.24148.3	mzspec:PXD008355:E12663_2p_EXT431_6085_HanChao_T40-Rapa-4:scan:24148:KEETDSNGIGSTAGVDSGDIS[Phosphorylation]PVDDIQK/3	75743	Phosphorylation	1.0	21	76	1	0.9999999999578799	124	1.3354377639560672e-11	1.3354377639560672e-11
14	418:418	1.0	Phosphorylation	AT5G12150.2: AT5G12150.1	mzspec:PXD008355:E12643_2p_EXT431_6085_HanChao_T40-Rapa-3:scan:27518:HPDLHTLDIEEGET[Phosphorylation]DDDNDVLLSR/3	0.0	80	T14(Phospho): 100;T14(Phospho)	HPDLHTLDIEEGETDDDNDVLLSR	HPDLHTLDIEEGET[Phosphorylation]DDDNDVLLSR	AT5G12150.2	0.0	0.9999999999575899	E12643_2p_EXT431_6085_HanChao_T40-Rapa-3.raw	E12643_2p_EXT431_6085_HanChao_T40-Rapa-3.27518.27518.3	mzspec:PXD008355:E12643_2p_EXT431_6085_HanChao_T40-Rapa-3:scan:27518:HPDLHTLDIEEGET[Phosphorylation]DDDNDVLLSR/3	63333	Phosphorylation	1.0	14	418	1	0.9999999999575899	125	1.3586823222055955e-11	1.3586823222055955e-11
16	209:209	1.0	Phosphorylation	AT4G25340.1: AT4G25340.2	mzspec:PXD008355:E12623_2p_EXT431_6085_HanChao_T40-Rapa-2:scan:30189:KQIVAIEGAHVPVLES[Phosphorylation]EDEDEDGLPIPK/3	0.0	80	S16(Phospho): 100;S16(Phospho)	KQIVAIEGAHVPVLESEDEDEDGLPIPK	KQIVAIEGAHVPVLES[Phosphorylation]EDEDEDGLPIPK	AT4G25340.1	0.0	0.99999999995748	E12623_2p_EXT431_6085_HanChao_T40-Rapa-2.raw	E12623_2p_EXT431_6085_HanChao_T40-Rapa-2.30189.30189.3	mzspec:PXD008355:E12623_2p_EXT431_6085_HanChao_T40-Rapa-2:scan:30189:KQIVAIEGAHVPVLES[Phosphorylation]EDEDEDGLPIPK/3	80180	Phosphorylation	1.0	16	209	1	0.99999999995748	126	1.3816451510221455e-11	1.3816451510221455e-11
7	589	1.0	Phosphorylation	AT4G02510.1	mzspec:PXD008355:E12599_2p_EXT431_6085_HanChao_T10-Rapa-1:scan:23818:KVVEGDS[Phosphorylation]AEEDENKLPVEDIVSSR/3	0.0	80	S7(Phospho): 100;S7(Phospho)	KVVEGDSAEEDENKLPVEDIVSSR	KVVEGDS[Phosphorylation]AEEDENKLPVEDIVSSR	AT4G02510.1	0.0	0.9999999999550301	E12599_2p_EXT431_6085_HanChao_T10-Rapa-1.raw	E12599_2p_EXT431_6085_HanChao_T10-Rapa-1.23818.23818.3	mzspec:PXD008355:E12599_2p_EXT431_6085_HanChao_T10-Rapa-1:scan:23818:KVVEGDS[Phosphorylation]AEEDENKLPVEDIVSSR/3	82005	Phosphorylation	1.0	7	589	1	0.9999999999550301	127	1.4061754385568919e-11	1.4061754385568919e-11
21	76	1.0	Phosphorylation	AT5G02770.1	mzspec:PXD008355:E12623_2p_EXT431_6085_HanChao_T40-Rapa-2:scan:21058:KEETDSNGIGSTAGVDSGDIS[Phosphorylation]PVDDIQKK/3	0.0	80	S21(Phospho): 100;N7(Deamidated); S21(Phospho)	KEETDSNGIGSTAGVDSGDISPVDDIQKK	KEETDSNGIGSTAGVDSGDIS[Phosphorylation]PVDDIQKK	AT5G02770.1	0.0	0.9999999999547	E12623_2p_EXT431_6085_HanChao_T40-Rapa-2.raw	E12623_2p_EXT431_6085_HanChao_T40-Rapa-2.21058.21058.3	mzspec:PXD008355:E12623_2p_EXT431_6085_HanChao_T40-Rapa-2:scan:21058:KEETDSNGIGSTAGVDSGDIS[Phosphorylation]PVDDIQKK/3	75804	Phosphorylation	1.0	21	76	1	0.9999999999547	128	1.4305803069936118e-11	1.4305803069936118e-11
26	91	1.0	Phosphorylation	AT2G18110.1	mzspec:PXD008355:E12621_2p_EXT431_6085_HanChao_T20-Rapa-2:scan:26972:ISGVSAEGSGVIVEGSSPITEEAVAT[Phosphorylation]PPAADSK/3	0.0	80	T26(Phospho): 100;T26(Phospho)	ISGVSAEGSGVIVEGSSPITEEAVATPPAADSK	ISGVSAEGSGVIVEGSSPITEEAVAT[Phosphorylation]PPAADSK	AT2G18110.1	0.0	0.9999999999542301	E12621_2p_EXT431_6085_HanChao_T20-Rapa-2.raw	E12621_2p_EXT431_6085_HanChao_T20-Rapa-2.26972.26972.3	mzspec:PXD008355:E12621_2p_EXT431_6085_HanChao_T20-Rapa-2:scan:26972:ISGVSAEGSGVIVEGSSPITEEAVAT[Phosphorylation]PPAADSK/3	72177	Phosphorylation	1.0	26	91	1	0.9999999999542301	129	1.454971113443967e-11	1.454971113443967e-11
6	127:127	1.0	Phosphorylation	AT1G69070.2: AT1G69070.1	mzspec:PXD008355:E12643_2p_EXT431_6085_HanChao_T40-Rapa-3:scan:29733:SMYNLS[Phosphorylation]DGEEDVYEDGALGGSSVK/2	0.0	80	S6(Phospho): 100;S6(Phospho)	SMYNLSDGEEDVYEDGALGGSSVK	SMYNLS[Phosphorylation]DGEEDVYEDGALGGSSVK	AT1G69070.2	0.0	0.99999999995343	E12643_2p_EXT431_6085_HanChao_T40-Rapa-3.raw	E12643_2p_EXT431_6085_HanChao_T40-Rapa-3.29733.29733.2	mzspec:PXD008355:E12643_2p_EXT431_6085_HanChao_T40-Rapa-3:scan:29733:SMYNLS[Phosphorylation]DGEEDVYEDGALGGSSVK/2	138794	Phosphorylation	1.0	6	127	1	0.99999999995343	130	1.4796020818808895e-11	1.4796020818808895e-11
6	154:154:154:154:154	1.0	Phosphorylation	AT2G28290.1: AT2G28290.3: AT2G28290.2: AT2G28290.5: AT2G28290.6	mzspec:PXD008355:E12623_2p_EXT431_6085_HanChao_T40-Rapa-2:scan:16305:SFDRES[Phosphorylation]PSNLDSTSGISQPHNR/3	0.0	80	S6(Phospho): 100;S6(Phospho)	SFDRESPSNLDSTSGISQPHNR	SFDRES[Phosphorylation]PSNLDSTSGISQPHNR	AT2G28290.1	0.0	0.99999999994893	E12623_2p_EXT431_6085_HanChao_T40-Rapa-2.raw	E12623_2p_EXT431_6085_HanChao_T40-Rapa-2.16305.16305.3	mzspec:PXD008355:E12623_2p_EXT431_6085_HanChao_T40-Rapa-2:scan:16305:SFDRES[Phosphorylation]PSNLDSTSGISQPHNR/3	131713	Phosphorylation	1.0	6	154	1	0.99999999994893	131	1.5072921706361135e-11	1.5072921706361135e-11
5	625:625:625:625	1.0	Phosphorylation	AT5G25520.6: AT5G25520.1: AT5G25520.2: AT5G25520.3	mzspec:PXD008355:E12599_2p_EXT431_6085_HanChao_T10-Rapa-1:scan:24314:TNVIS[Phosphorylation]PKPDAGDQLDGDVSKPENTSLVDSIKEDR/4	0.0	80	S5(Phospho): 100;S5(Phospho)	TNVISPKPDAGDQLDGDVSKPENTSLVDSIKEDR	TNVIS[Phosphorylation]PKPDAGDQLDGDVSKPENTSLVDSIKEDR	AT5G25520.6	0.0	0.99999999994754	E12599_2p_EXT431_6085_HanChao_T10-Rapa-1.raw	E12599_2p_EXT431_6085_HanChao_T10-Rapa-1.24314.24314.4	mzspec:PXD008355:E12599_2p_EXT431_6085_HanChao_T10-Rapa-1:scan:24314:TNVIS[Phosphorylation]PKPDAGDQLDGDVSKPENTSLVDSIKEDR/4	158412	Phosphorylation	1.0	5	625	1	0.99999999994754	132	1.535615742309312e-11	1.535615742309312e-11
19	36	1.0	Phosphorylation	AT5G13850.1	mzspec:PXD008355:E12641_2p_EXT431_6085_HanChao_T20-Rapa-3:scan:18373:IDLDKPEVEDDDDNDEDDS[Phosphorylation]EDDDEAEGHDGEAGGR/3	0.0	80	S19(Phospho): 100;S19(Phospho)	IDLDKPEVEDDDDNDEDDSEDDDEAEGHDGEAGGR	IDLDKPEVEDDDDNDEDDS[Phosphorylation]EDDDEAEGHDGEAGGR	AT5G13850.1	0.0	0.99999999994662	E12641_2p_EXT431_6085_HanChao_T20-Rapa-3.raw	E12641_2p_EXT431_6085_HanChao_T20-Rapa-3.18373.18373.3	mzspec:PXD008355:E12641_2p_EXT431_6085_HanChao_T20-Rapa-3:scan:18373:IDLDKPEVEDDDDNDEDDS[Phosphorylation]EDDDEAEGHDGEAGGR/3	66845	Phosphorylation	1.0	19	36	1	0.99999999994662	133	1.564205072903368e-11	1.564205072903368e-11
6	127:127	1.0	Phosphorylation	AT1G69070.2: AT1G69070.1	mzspec:PXD008355:E12659_2p_EXT431_6085_HanChao_T10-Rapa-4:scan:29770:SMYNLS[Phosphorylation]DGEEDVYEDGALGGSSVK/2	0.0	80	S6(Phospho): 100;S6(Phospho)	SMYNLSDGEEDVYEDGALGGSSVK	SMYNLS[Phosphorylation]DGEEDVYEDGALGGSSVK	AT1G69070.2	0.0	0.99999999994598	E12659_2p_EXT431_6085_HanChao_T10-Rapa-4.raw	E12659_2p_EXT431_6085_HanChao_T10-Rapa-4.29770.29770.2	mzspec:PXD008355:E12659_2p_EXT431_6085_HanChao_T10-Rapa-4:scan:29770:SMYNLS[Phosphorylation]DGEEDVYEDGALGGSSVK/2	138793	Phosphorylation	1.0	6	127	1	0.99999999994598	134	1.592845341528629e-11	1.592845341528629e-11
8	1775	1.0	Phosphorylation	AT4G31160.1	mzspec:PXD008355:E12619_2p_EXT431_6085_HanChao_T10-Rapa-2:scan:15420:RRPTDDDS[Phosphorylation]DPDDDDETEDEDEDDEEEDDLDR/3	0.0	80	S8(Phospho): 100;S8(Phospho)	RRPTDDDSDPDDDDETEDEDEDDEEEDDLDR	RRPTDDDS[Phosphorylation]DPDDDDETEDEDEDDEEEDDLDR	AT4G31160.1	0.0	0.99999999994545	E12619_2p_EXT431_6085_HanChao_T10-Rapa-2.raw	E12619_2p_EXT431_6085_HanChao_T10-Rapa-2.15420.15420.3	mzspec:PXD008355:E12619_2p_EXT431_6085_HanChao_T10-Rapa-2:scan:15420:RRPTDDDS[Phosphorylation]DPDDDDETEDEDEDDEEEDDLDR/3	124768	Phosphorylation	1.0	8	1775	1	0.99999999994545	135	1.621453917634965e-11	1.621453917634965e-11
8	1775	1.0	Phosphorylation	AT4G31160.1	mzspec:PXD008355:E12663_2p_EXT431_6085_HanChao_T40-Rapa-4:scan:15746:RRPTDDDS[Phosphorylation]DPDDDDETEDEDEDDEEEDDLDR/3	0.0	80	S8(Phospho): 100;S8(Phospho)	RRPTDDDSDPDDDDETEDEDEDDEEEDDLDR	RRPTDDDS[Phosphorylation]DPDDDDETEDEDEDDEEEDDLDR	AT4G31160.1	0.0	0.99999999994465	E12663_2p_EXT431_6085_HanChao_T40-Rapa-4.raw	E12663_2p_EXT431_6085_HanChao_T40-Rapa-4.15746.15746.3	mzspec:PXD008355:E12663_2p_EXT431_6085_HanChao_T40-Rapa-4:scan:15746:RRPTDDDS[Phosphorylation]DPDDDDETEDEDEDDEEEDDLDR/3	124767	Phosphorylation	1.0	8	1775	1	0.99999999994465	136	1.6502299526877096e-11	1.6502299526877096e-11
11	910	1.0	Phosphorylation	AT1G68790.1	mzspec:PXD008355:E12619_2p_EXT431_6085_HanChao_T10-Rapa-2:scan:19068:ITESEQAAGDS[Phosphorylation]DEGVDSITTGGR/2	0.0	80	S11(Phospho): 100;S11(Phospho)	ITESEQAAGDSDEGVDSITTGGR	ITESEQAAGDS[Phosphorylation]DEGVDSITTGGR	AT1G68790.1	0.0	0.9999999999445501	E12619_2p_EXT431_6085_HanChao_T10-Rapa-2.raw	E12619_2p_EXT431_6085_HanChao_T10-Rapa-2.19068.19068.2	mzspec:PXD008355:E12619_2p_EXT431_6085_HanChao_T10-Rapa-2:scan:19068:ITESEQAAGDS[Phosphorylation]DEGVDSITTGGR/2	72661	Phosphorylation	1.0	11	910	1	0.9999999999445501	137	1.6786588339967764e-11	1.6786588339967764e-11
10	764:733:795	1.0	Phosphorylation	AT5G49830.3: AT5G49830.1: AT5G49830.2	mzspec:PXD008355:E12599_2p_EXT431_6085_HanChao_T10-Rapa-1:scan:12610:TKGNNGDVHS[Phosphorylation]PTASVSAQSVSSAR/3	0.0	80	S10(Phospho): 100;N5(Deamidated); S10(Phospho)	TKGNNGDVHSPTASVSAQSVSSAR	TKGNNGDVHS[Phosphorylation]PTASVSAQSVSSAR	AT5G49830.3	0.0	0.9999999999439201	E12599_2p_EXT431_6085_HanChao_T10-Rapa-1.raw	E12599_2p_EXT431_6085_HanChao_T10-Rapa-1.12610.12610.3	mzspec:PXD008355:E12599_2p_EXT431_6085_HanChao_T10-Rapa-1:scan:12610:TKGNNGDVHS[Phosphorylation]PTASVSAQSVSSAR/3	156376	Phosphorylation	1.0	10	764	1	0.9999999999439201	138	1.707132261639389e-11	1.707132261639389e-11
4	432	1.0	Phosphorylation	AT4G37210.1	mzspec:PXD008355:E12623_2p_EXT431_6085_HanChao_T40-Rapa-2:scan:21956:DLES[Phosphorylation]PTVSTAHTGAAGGGAASGVTHLGVVGR/3	0.0	80	S4(Phospho): 100;S4(Phospho)	DLESPTVSTAHTGAAGGGAASGVTHLGVVGR	DLES[Phosphorylation]PTVSTAHTGAAGGGAASGVTHLGVVGR	AT4G37210.1	0.0	0.9999999999423701	E12623_2p_EXT431_6085_HanChao_T40-Rapa-2.raw	E12623_2p_EXT431_6085_HanChao_T40-Rapa-2.21956.21956.3	mzspec:PXD008355:E12623_2p_EXT431_6085_HanChao_T40-Rapa-2:scan:21956:DLES[Phosphorylation]PTVSTAHTGAAGGGAASGVTHLGVVGR/3	25702	Phosphorylation	1.0	4	432	1	0.9999999999423701	139	1.736311094902021e-11	1.736311094902021e-11
12	45	1.0	Phosphorylation	AT2G44510.1	mzspec:PXD008355:E12621_2p_EXT431_6085_HanChao_T20-Rapa-2:scan:18642:RDLSHPEDCQCS[Phosphorylation]DEDISFDEK/3	0.0	80	S12(Phospho): 100;C9(Carbamidomethyl); C11(Carbamidomethyl); S12(Phospho)	RDLSHPEDCQCSDEDISFDEK	RDLSHPEDCQCS[Phosphorylation]DEDISFDEK	AT2G44510.1	0.0	0.99999999994171	E12621_2p_EXT431_6085_HanChao_T20-Rapa-2.raw	E12621_2p_EXT431_6085_HanChao_T20-Rapa-2.18642.18642.3	mzspec:PXD008355:E12621_2p_EXT431_6085_HanChao_T20-Rapa-2:scan:18642:RDLSHPEDCQCS[Phosphorylation]DEDISFDEK/3	120404	Phosphorylation	1.0	12	45	1	0.99999999994171	140	1.76554461526836e-11	1.76554461526836e-11
4	341	1.0	Phosphorylation	AT3G49601.1	mzspec:PXD008355:E12663_2p_EXT431_6085_HanChao_T40-Rapa-4:scan:9761:RHDS[Phosphorylation]DVSEPESEDNKQPLR/3	0.0	80	S4(Phospho): 100;S4(Phospho)	RHDSDVSEPESEDNKQPLR	RHDS[Phosphorylation]DVSEPESEDNKQPLR	AT3G49601.1	0.0	0.9999999999411	E12663_2p_EXT431_6085_HanChao_T40-Rapa-4.raw	E12663_2p_EXT431_6085_HanChao_T40-Rapa-4.9761.9761.3	mzspec:PXD008355:E12663_2p_EXT431_6085_HanChao_T40-Rapa-4:scan:9761:RHDS[Phosphorylation]DVSEPESEDNKQPLR/3	122411	Phosphorylation	1.0	4	341	1	0.9999999999411	141	1.7947960690548423e-11	1.7947960690548423e-11
21	76	1.0	Phosphorylation	AT5G02770.1	mzspec:PXD008355:E12643_2p_EXT431_6085_HanChao_T40-Rapa-3:scan:23505:KEETDSNGIGSTAGVDSGDIS[Phosphorylation]PVDDIQK/3	0.0	80	S21(Phospho): 100;N7(Deamidated); S21(Phospho)	KEETDSNGIGSTAGVDSGDISPVDDIQK	KEETDSNGIGSTAGVDSGDIS[Phosphorylation]PVDDIQK	AT5G02770.1	0.0	0.99999999994088	E12643_2p_EXT431_6085_HanChao_T40-Rapa-3.raw	E12643_2p_EXT431_6085_HanChao_T40-Rapa-3.23505.23505.3	mzspec:PXD008355:E12643_2p_EXT431_6085_HanChao_T40-Rapa-3:scan:23505:KEETDSNGIGSTAGVDSGDIS[Phosphorylation]PVDDIQK/3	75741	Phosphorylation	1.0	21	76	1	0.99999999994088	142	1.8237904926496e-11	1.8237904926496e-11
5	1432:1403:1432	1.0	Phosphorylation	AT1G65440.1: AT1G65440.3: AT1G65440.2	mzspec:PXD008355:E12639_2p_EXT431_6085_HanChao_T10-Rapa-3:scan:18025:VPMRS[Phosphorylation]PADHGSSGGSGWGSSQSEGGWK/3	0.0	80	S5(Phospho): 100;S5(Phospho)	VPMRSPADHGSSGGSGWGSSQSEGGWK	VPMRS[Phosphorylation]PADHGSSGGSGWGSSQSEGGWK	AT1G65440.1	0.0	0.9999999999380401	E12639_2p_EXT431_6085_HanChao_T10-Rapa-3.raw	E12639_2p_EXT431_6085_HanChao_T10-Rapa-3.18025.18025.3	mzspec:PXD008355:E12639_2p_EXT431_6085_HanChao_T10-Rapa-3:scan:18025:VPMRS[Phosphorylation]PADHGSSGGSGWGSSQSEGGWK/3	171248	Phosphorylation	1.0	5	1432	1	0.9999999999380401	143	1.8543653015609965e-11	1.8543653015609965e-11
7	32:32:32	1.0	Phosphorylation	AT3G22380.2: AT3G22380.1: AT3G22380.3	mzspec:PXD008355:E12663_2p_EXT431_6085_HanChao_T40-Rapa-4:scan:23886:AGSFRDS[Phosphorylation]PEEEGPVELPEAAR/3	0.0	80	S7(Phospho): 100;S7(Phospho)	AGSFRDSPEEEGPVELPEAAR	AGSFRDS[Phosphorylation]PEEEGPVELPEAAR	AT3G22380.2	0.0	0.99999999993718	E12663_2p_EXT431_6085_HanChao_T40-Rapa-4.raw	E12663_2p_EXT431_6085_HanChao_T40-Rapa-4.23886.23886.3	mzspec:PXD008355:E12663_2p_EXT431_6085_HanChao_T40-Rapa-4:scan:23886:AGSFRDS[Phosphorylation]PEEEGPVELPEAAR/3	5167	Phosphorylation	1.0	7	32	1	0.99999999993718	144	1.885112744916108e-11	1.885112744916108e-11
3	606	1.0	Phosphorylation	AT3G17900.1	mzspec:PXD008355:E12659_2p_EXT431_6085_HanChao_T10-Rapa-4:scan:22257:KGS[Phosphorylation]GLSGDQYAVMVSCR/2	0.0	80	S3(Phospho): 100;S3(Phospho); C16(Carbamidomethyl)	KGSGLSGDQYAVMVSCR	KGS[Phosphorylation]GLSGDQYAVMVSCR	AT3G17900.1	0.0	0.99999999993623	E12659_2p_EXT431_6085_HanChao_T10-Rapa-4.raw	E12659_2p_EXT431_6085_HanChao_T10-Rapa-4.22257.22257.2	mzspec:PXD008355:E12659_2p_EXT431_6085_HanChao_T10-Rapa-4:scan:22257:KGS[Phosphorylation]GLSGDQYAVMVSCR/2	77530	Phosphorylation	1.0	3	606	1	0.99999999993623	145	1.916091270322991e-11	1.916091270322991e-11
8	14	1.0	Phosphorylation	AT5G28040.1	mzspec:PXD008355:E12641_2p_EXT431_6085_HanChao_T20-Rapa-3:scan:20734:DTDFSAES[Phosphorylation]PDLEEDGGGGGGGR/2	0.0	80	S8(Phospho): 100;S8(Phospho)	DTDFSAESPDLEEDGGGGGGGR	DTDFSAES[Phosphorylation]PDLEEDGGGGGGGR	AT5G28040.1	0.0	0.9999999999296599	E12641_2p_EXT431_6085_HanChao_T20-Rapa-3.raw	E12641_2p_EXT431_6085_HanChao_T20-Rapa-3.20734.20734.2	mzspec:PXD008355:E12641_2p_EXT431_6085_HanChao_T20-Rapa-3:scan:20734:DTDFSAES[Phosphorylation]PDLEEDGGGGGGGR/2	31830	Phosphorylation	1.0	8	14	1	0.9999999999296599	146	1.9511454856661683e-11	1.9511454856661683e-11
15	404	1.0	Phosphorylation	AT3G53180.1	mzspec:PXD008355:E12621_2p_EXT431_6085_HanChao_T20-Rapa-2:scan:24555:LNIDTDSSSPQNIIS[Phosphorylation]PK/2	0.0	80	S15(Phospho): 100;S15(Phospho)	LNIDTDSSSPQNIISPK	LNIDTDSSSPQNIIS[Phosphorylation]PK	AT3G53180.1	0.0	0.9999999999288299	E12621_2p_EXT431_6085_HanChao_T20-Rapa-2.raw	E12621_2p_EXT431_6085_HanChao_T20-Rapa-2.24555.24555.2	mzspec:PXD008355:E12621_2p_EXT431_6085_HanChao_T20-Rapa-2:scan:24555:LNIDTDSSSPQNIIS[Phosphorylation]PK/2	89192	Phosphorylation	1.0	15	404	1	0.9999999999288299	147	1.9862874006191047e-11	1.9862874006191047e-11
8	883	1.0	Phosphorylation	AT1G67230.1	mzspec:PXD008355:E12601_2p_EXT431_6085_HanChao_T20-Rapa-1:scan:23152:AQEVAADS[Phosphorylation]LSNLDVDGQSR/2	0.0	80	S8(Phospho): 100;S8(Phospho)	AQEVAADSLSNLDVDGQSR	AQEVAADS[Phosphorylation]LSNLDVDGQSR	AT1G67230.1	0.0	0.99999999992787	E12601_2p_EXT431_6085_HanChao_T20-Rapa-1.raw	E12601_2p_EXT431_6085_HanChao_T20-Rapa-1.23152.23152.2	mzspec:PXD008355:E12601_2p_EXT431_6085_HanChao_T20-Rapa-1:scan:23152:AQEVAADS[Phosphorylation]LSNLDVDGQSR/2	10506	Phosphorylation	1.0	8	883	1	0.99999999992787	148	2.021603005118009e-11	2.021603005118009e-11
19	36	1.0	Phosphorylation	AT3G12390.1	mzspec:PXD008355:E12599_2p_EXT431_6085_HanChao_T10-Rapa-1:scan:21263:IDLDKPEVEDDDDNEDDDS[Phosphorylation]DDDDKDDDEADGLDGEAGGK/4	0.0	80	S19(Phospho): 100;S19(Phospho)	IDLDKPEVEDDDDNEDDDSDDDDKDDDEADGLDGEAGGK	IDLDKPEVEDDDDNEDDDS[Phosphorylation]DDDDKDDDEADGLDGEAGGK	AT3G12390.1	0.0	0.99999999992598	E12599_2p_EXT431_6085_HanChao_T10-Rapa-1.raw	E12599_2p_EXT431_6085_HanChao_T10-Rapa-1.21263.21263.4	mzspec:PXD008355:E12599_2p_EXT431_6085_HanChao_T10-Rapa-1:scan:21263:IDLDKPEVEDDDDNEDDDS[Phosphorylation]DDDDKDDDEADGLDGEAGGK/4	67023	Phosphorylation	1.0	19	36	1	0.99999999992598	149	2.0577130603465402e-11	2.0577130603465402e-11
3	588	1.0	Phosphorylation	AT1G01960.1	mzspec:PXD008355:E12621_2p_EXT431_6085_HanChao_T20-Rapa-2:scan:22184:SDS[Phosphorylation]QSELSSGNSDALAIEQR/2	0.0	80	S3(Phospho): 100;S3(Phospho)	SDSQSELSSGNSDALAIEQR	SDS[Phosphorylation]QSELSSGNSDALAIEQR	AT1G01960.1	0.0	0.99999999992327	E12621_2p_EXT431_6085_HanChao_T20-Rapa-2.raw	E12621_2p_EXT431_6085_HanChao_T20-Rapa-2.22184.22184.2	mzspec:PXD008355:E12621_2p_EXT431_6085_HanChao_T20-Rapa-2:scan:22184:SDS[Phosphorylation]QSELSSGNSDALAIEQR/2	129949	Phosphorylation	1.0	3	588	0	0.99999999992327	150	2.095148277092562e-11	2.095148277092562e-11
4	432	1.0	Phosphorylation	AT4G37210.1	mzspec:PXD008355:E12601_2p_EXT431_6085_HanChao_T20-Rapa-1:scan:22081:DLES[Phosphorylation]PTVSTAHTGAAGGGAASGVTHLGVVGR/3	0.0	80	S4(Phospho): 100;S4(Phospho)	DLESPTVSTAHTGAAGGGAASGVTHLGVVGR	DLES[Phosphorylation]PTVSTAHTGAAGGGAASGVTHLGVVGR	AT4G37210.1	0.0	0.99999999992192	E12601_2p_EXT431_6085_HanChao_T20-Rapa-1.raw	E12601_2p_EXT431_6085_HanChao_T20-Rapa-1.22081.22081.3	mzspec:PXD008355:E12601_2p_EXT431_6085_HanChao_T20-Rapa-1:scan:22081:DLES[Phosphorylation]PTVSTAHTGAAGGGAASGVTHLGVVGR/3	25701	Phosphorylation	1.0	4	432	1	0.99999999992192	151	2.132981723549196e-11	2.132981723549196e-11
19	36	1.0	Phosphorylation	AT5G13850.1	mzspec:PXD008355:E12663_2p_EXT431_6085_HanChao_T40-Rapa-4:scan:18661:IDLDKPEVEDDDDNDEDDS[Phosphorylation]EDDDEAEGHDGEAGGR/4	0.0	80	S19(Phospho): 100;S19(Phospho)	IDLDKPEVEDDDDNDEDDSEDDDEAEGHDGEAGGR	IDLDKPEVEDDDDNDEDDS[Phosphorylation]EDDDEAEGHDGEAGGR	AT5G13850.1	0.0	0.9999999999201401	E12663_2p_EXT431_6085_HanChao_T40-Rapa-4.raw	E12663_2p_EXT431_6085_HanChao_T40-Rapa-4.18661.18661.4	mzspec:PXD008355:E12663_2p_EXT431_6085_HanChao_T40-Rapa-4:scan:18661:IDLDKPEVEDDDDNDEDDS[Phosphorylation]EDDDEAEGHDGEAGGR/4	66843	Phosphorylation	1.0	19	36	1	0.9999999999201401	152	2.1714883546268477e-11	2.1714883546268477e-11
25	376	1.0	Phosphorylation	AT4G17950.1	mzspec:PXD008355:E12621_2p_EXT431_6085_HanChao_T20-Rapa-2:scan:30206:AQNTPEPASAPANMLSFGGVGGPGS[Phosphorylation]PR/3	0.0	80	S25(Phospho): 100;S25(Phospho)	AQNTPEPASAPANMLSFGGVGGPGSPR	AQNTPEPASAPANMLSFGGVGGPGS[Phosphorylation]PR	AT4G17950.1	0.0	0.9999999999162701	E12621_2p_EXT431_6085_HanChao_T20-Rapa-2.raw	E12621_2p_EXT431_6085_HanChao_T20-Rapa-2.30206.30206.3	mzspec:PXD008355:E12621_2p_EXT431_6085_HanChao_T20-Rapa-2:scan:30206:AQNTPEPASAPANMLSFGGVGGPGS[Phosphorylation]PR/3	10701	Phosphorylation	1.0	25	376	1	0.9999999999162701	153	2.2120210528925284e-11	2.2120210528925284e-11
24	36	1.0	Phosphorylation	AT3G12390.1	mzspec:PXD008355:E12639_2p_EXT431_6085_HanChao_T10-Rapa-3:scan:21827:LEEQKIDLDKPEVEDDDDNEDDDS[Phosphorylation]DDDDKDDDEADGLDGEAGGK/4	0.0	80	S24(Phospho): 100;S24(Phospho)	LEEQKIDLDKPEVEDDDDNEDDDSDDDDKDDDEADGLDGEAGGK	LEEQKIDLDKPEVEDDDDNEDDDS[Phosphorylation]DDDDKDDDEADGLDGEAGGK	AT3G12390.1	0.0	0.99999999991495	E12639_2p_EXT431_6085_HanChao_T10-Rapa-3.raw	E12639_2p_EXT431_6085_HanChao_T10-Rapa-3.21827.21827.4	mzspec:PXD008355:E12639_2p_EXT431_6085_HanChao_T10-Rapa-3:scan:21827:LEEQKIDLDKPEVEDDDDNEDDDS[Phosphorylation]DDDDKDDDEADGLDGEAGGK/4	84643	Phosphorylation	1.0	24	36	1	0.99999999991495	154	2.2528845311653302e-11	2.2528845311653302e-11
24	36	1.0	Phosphorylation	AT5G13850.1	mzspec:PXD008355:E12659_2p_EXT431_6085_HanChao_T10-Rapa-4:scan:18915:LEEQKIDLDKPEVEDDDDNDEDDS[Phosphorylation]EDDDEAEGHDGEAGGR/4	0.0	80	S24(Phospho): 100;S24(Phospho)	LEEQKIDLDKPEVEDDDDNDEDDSEDDDEAEGHDGEAGGR	LEEQKIDLDKPEVEDDDDNDEDDS[Phosphorylation]EDDDEAEGHDGEAGGR	AT5G13850.1	0.0	0.9999999999142299	E12659_2p_EXT431_6085_HanChao_T10-Rapa-4.raw	E12659_2p_EXT431_6085_HanChao_T10-Rapa-4.18915.18915.4	mzspec:PXD008355:E12659_2p_EXT431_6085_HanChao_T10-Rapa-4:scan:18915:LEEQKIDLDKPEVEDDDDNDEDDS[Phosphorylation]EDDDEAEGHDGEAGGR/4	84610	Phosphorylation	1.0	24	36	1	0.9999999999142299	155	2.2936853133660774e-11	2.2936853133660774e-11
17	540	1.0	Phosphorylation	AT4G27500.1	mzspec:PXD008355:E12663_2p_EXT431_6085_HanChao_T40-Rapa-4:scan:19806:KTGGNTETETEEVPEAS[Phosphorylation]EEEIEAPVQEEKPQK/3	0.0	80	S17(Phospho): 100;S17(Phospho)	KTGGNTETETEEVPEASEEEIEAPVQEEKPQK	KTGGNTETETEEVPEAS[Phosphorylation]EEEIEAPVQEEKPQK	AT4G27500.1	0.0	0.9999999999134399	E12663_2p_EXT431_6085_HanChao_T40-Rapa-4.raw	E12663_2p_EXT431_6085_HanChao_T40-Rapa-4.19806.19806.3	mzspec:PXD008355:E12663_2p_EXT431_6085_HanChao_T40-Rapa-4:scan:19806:KTGGNTETETEEVPEAS[Phosphorylation]EEEIEAPVQEEKPQK/3	81342	Phosphorylation	1.0	17	540	1	0.9999999999134399	156	2.3344694411183042e-11	2.3344694411183042e-11
5	84:84	1.0	Phosphorylation	AT5G09850.3: AT5G09850.1	mzspec:PXD008355:E12661_2p_EXT431_6085_HanChao_T20-Rapa-4:scan:23781:VHEET[Phosphorylation]EEEDEEGVTAAAEEEVR/2	0.0	80	T5(Phospho): 100;T5(Phospho)	VHEETEEEDEEGVTAAAEEEVR	VHEET[Phosphorylation]EEEDEEGVTAAAEEEVR	AT5G09850.3	0.0	0.9999999999132501	E12661_2p_EXT431_6085_HanChao_T20-Rapa-4.raw	E12661_2p_EXT431_6085_HanChao_T20-Rapa-4.23781.23781.2	mzspec:PXD008355:E12661_2p_EXT431_6085_HanChao_T20-Rapa-4:scan:23781:VHEET[Phosphorylation]EEEDEEGVTAAAEEEVR/2	168142	Phosphorylation	1.0	5	84	1	0.9999999999132501	157	2.3748549482222294e-11	2.3748549482222294e-11
18	140	1.0	Phosphorylation	AT2G47330.1	mzspec:PXD008355:E12639_2p_EXT431_6085_HanChao_T10-Rapa-3:scan:34242:KDLGLTLAADALNAGYNS[Phosphorylation]DEEVYAAAK/3	0.0	80	S18(Phospho): 100;S18(Phospho)	KDLGLTLAADALNAGYNSDEEVYAAAK	KDLGLTLAADALNAGYNS[Phosphorylation]DEEVYAAAK	AT2G47330.1	0.0	0.99999999991212	E12639_2p_EXT431_6085_HanChao_T10-Rapa-3.raw	E12639_2p_EXT431_6085_HanChao_T10-Rapa-3.34242.34242.3	mzspec:PXD008355:E12639_2p_EXT431_6085_HanChao_T10-Rapa-3:scan:34242:KDLGLTLAADALNAGYNS[Phosphorylation]DEEVYAAAK/3	74694	Phosphorylation	1.0	18	140	1	0.99999999991212	158	2.4154444970189948e-11	2.4154444970189948e-11
19	36	1.0	Phosphorylation	AT5G13850.1	mzspec:PXD008355:E12661_2p_EXT431_6085_HanChao_T20-Rapa-4:scan:18690:IDLDKPEVEDDDDNDEDDS[Phosphorylation]EDDDEAEGHDGEAGGR/3	0.0	80	S19(Phospho): 100;S19(Phospho)	IDLDKPEVEDDDDNDEDDSEDDDEAEGHDGEAGGR	IDLDKPEVEDDDDNDEDDS[Phosphorylation]EDDDEAEGHDGEAGGR	AT5G13850.1	0.0	0.9999999999119499	E12661_2p_EXT431_6085_HanChao_T20-Rapa-4.raw	E12661_2p_EXT431_6085_HanChao_T20-Rapa-4.18690.18690.3	mzspec:PXD008355:E12661_2p_EXT431_6085_HanChao_T20-Rapa-4:scan:18690:IDLDKPEVEDDDDNDEDDS[Phosphorylation]EDDDEAEGHDGEAGGR/3	66842	Phosphorylation	1.0	19	36	1	0.9999999999119499	159	2.455630457885847e-11	2.455630457885847e-11
8	73	1.0	Phosphorylation	AT2G38280.1	mzspec:PXD008355:E12601_2p_EXT431_6085_HanChao_T20-Rapa-1:scan:24001:VNDQYGRS[Phosphorylation]PASLPDATPFTDGGGGGGGDTGR/3	0.0	80	S8(Phospho): 100;S8(Phospho)	VNDQYGRSPASLPDATPFTDGGGGGGGDTGR	VNDQYGRS[Phosphorylation]PASLPDATPFTDGGGGGGGDTGR	AT2G38280.1	0.0	0.99999999991162	E12601_2p_EXT431_6085_HanChao_T20-Rapa-1.raw	E12601_2p_EXT431_6085_HanChao_T20-Rapa-1.24001.24001.3	mzspec:PXD008355:E12601_2p_EXT431_6085_HanChao_T20-Rapa-1:scan:24001:VNDQYGRS[Phosphorylation]PASLPDATPFTDGGGGGGGDTGR/3	170601	Phosphorylation	1.0	8	73	1	0.99999999991162	160	2.495520248779748e-11	2.495520248779748e-11
5	387:412:414:387:414:387:412	1.0	Phosphorylation	AT4G12780.2: AT4G12770.1: AT4G12780.5: AT4G12780.3: AT4G12780.1: AT4G12780.4: AT4G12770.2	mzspec:PXD008355:E12619_2p_EXT431_6085_HanChao_T10-Rapa-2:scan:31691:ASVNS[Phosphorylation]PTASQMDELDDFSIGR/2	0.0	80	S5(Phospho): 100;S5(Phospho)	ASVNSPTASQMDELDDFSIGR	ASVNS[Phosphorylation]PTASQMDELDDFSIGR	AT4G12780.2	0.0	0.99999999991077	E12619_2p_EXT431_6085_HanChao_T10-Rapa-2.raw	E12619_2p_EXT431_6085_HanChao_T10-Rapa-2.31691.31691.2	mzspec:PXD008355:E12619_2p_EXT431_6085_HanChao_T10-Rapa-2:scan:31691:ASVNS[Phosphorylation]PTASQMDELDDFSIGR/2	13292	Phosphorylation	1.0	5	387	1	0.99999999991077	161	2.5354424564002172e-11	2.5354424564002172e-11
7	247	1.0	Phosphorylation	AT4G32610.1	mzspec:PXD008355:E12641_2p_EXT431_6085_HanChao_T20-Rapa-3:scan:16417:SNSDAAS[Phosphorylation]ESAEQEESSSSIDVK/2	0.0	80	S7(Phospho): 100;S7(Phospho)	SNSDAASESAEQEESSSSIDVK	SNSDAAS[Phosphorylation]ESAEQEESSSSIDVK	AT4G32610.1	0.0	0.99999999991045	E12641_2p_EXT431_6085_HanChao_T20-Rapa-3.raw	E12641_2p_EXT431_6085_HanChao_T20-Rapa-3.16417.16417.2	mzspec:PXD008355:E12641_2p_EXT431_6085_HanChao_T20-Rapa-3:scan:16417:SNSDAAS[Phosphorylation]ESAEQEESSSSIDVK/2	139648	Phosphorylation	1.0	7	247	1	0.99999999991045	162	2.5750693758389524e-11	2.5750693758389524e-11
11	160	1.0	Phosphorylation	AT2G47330.1	mzspec:PXD008355:E12599_2p_EXT431_6085_HanChao_T10-Rapa-1:scan:29812:AVDAGMLDYDS[Phosphorylation]DDNPIVVDK/2	0.0	80	S11(Phospho): 100;S11(Phospho)	AVDAGMLDYDSDDNPIVVDK	AVDAGMLDYDS[Phosphorylation]DDNPIVVDK	AT2G47330.1	0.0	0.99999999991014	E12599_2p_EXT431_6085_HanChao_T10-Rapa-1.raw	E12599_2p_EXT431_6085_HanChao_T10-Rapa-1.29812.29812.2	mzspec:PXD008355:E12599_2p_EXT431_6085_HanChao_T10-Rapa-1:scan:29812:AVDAGMLDYDS[Phosphorylation]DDNPIVVDK/2	14472	Phosphorylation	1.0	11	160	1	0.99999999991014	163	2.6144002436701416e-11	2.6144002436701416e-11
16	540	1.0	Phosphorylation	AT4G27500.1	mzspec:PXD008355:E12643_2p_EXT431_6085_HanChao_T40-Rapa-3:scan:21064:TGGNTETETEEVPEAS[Phosphorylation]EEEIEAPVQEEKPQK/3	0.0	80	S16(Phospho): 100;S16(Phospho)	TGGNTETETEEVPEASEEEIEAPVQEEKPQK	TGGNTETETEEVPEAS[Phosphorylation]EEEIEAPVQEEKPQK	AT4G27500.1	0.0	0.99999999990941	E12643_2p_EXT431_6085_HanChao_T40-Rapa-3.raw	E12643_2p_EXT431_6085_HanChao_T40-Rapa-3.21064.21064.3	mzspec:PXD008355:E12643_2p_EXT431_6085_HanChao_T40-Rapa-3:scan:21064:TGGNTETETEEVPEAS[Phosphorylation]EEEIEAPVQEEKPQK/3	154945	Phosphorylation	1.0	16	540	1	0.99999999990941	164	2.6536965714294207e-11	2.6536965714294207e-11
8	73	1.0	Phosphorylation	AT2G38280.1	mzspec:PXD008355:E12603_2p_EXT431_6085_HanChao_T40-Rapa-1:scan:24403:VNDQYGRS[Phosphorylation]PASLPDATPFTDGGGGGGGDTGR/3	0.0	80	S8(Phospho): 100;S8(Phospho)	VNDQYGRSPASLPDATPFTDGGGGGGGDTGR	VNDQYGRS[Phosphorylation]PASLPDATPFTDGGGGGGGDTGR	AT2G38280.1	0.0	0.9999999999078399	E12603_2p_EXT431_6085_HanChao_T40-Rapa-1.raw	E12603_2p_EXT431_6085_HanChao_T40-Rapa-1.24403.24403.3	mzspec:PXD008355:E12603_2p_EXT431_6085_HanChao_T40-Rapa-1:scan:24403:VNDQYGRS[Phosphorylation]PASLPDATPFTDGGGGGGGDTGR/3	170600	Phosphorylation	1.0	8	73	1	0.9999999999078399	165	2.6934681421258146e-11	2.6934681421258146e-11
28	337	1.0	Phosphorylation	AT5G16880.1	mzspec:PXD008355:E12599_2p_EXT431_6085_HanChao_T10-Rapa-1:scan:22181:YEEMNKPSAPLTSHEPAMIPVAEEPDDS[Phosphorylation]PIHGR/4	0.0	80	S28(Phospho): 100;M4(Oxidation); S28(Phospho)	YEEMNKPSAPLTSHEPAMIPVAEEPDDSPIHGR	YEEMNKPSAPLTSHEPAMIPVAEEPDDS[Phosphorylation]PIHGR	AT5G16880.1	0.0	0.9999999999052299	E12599_2p_EXT431_6085_HanChao_T10-Rapa-1.raw	E12599_2p_EXT431_6085_HanChao_T10-Rapa-1.22181.22181.4	mzspec:PXD008355:E12599_2p_EXT431_6085_HanChao_T10-Rapa-1:scan:22181:YEEMNKPSAPLTSHEPAMIPVAEEPDDS[Phosphorylation]PIHGR/4	177100	Phosphorylation	1.0	28	337	1	0.9999999999052299	166	2.734332840469596e-11	2.734332840469596e-11
11	362	1.0	Phosphorylation	AT4G27585.1	mzspec:PXD008355:E12639_2p_EXT431_6085_HanChao_T10-Rapa-3:scan:31866:DHQETQALDET[Phosphorylation]DLEELEDMGEK/2	0.0	80	T11(Phospho): 100;T11(Phospho)	DHQETQALDETDLEELEDMGEK	DHQETQALDET[Phosphorylation]DLEELEDMGEK	AT4G27585.1	0.0	0.9999999999043999	E12639_2p_EXT431_6085_HanChao_T10-Rapa-3.raw	E12639_2p_EXT431_6085_HanChao_T10-Rapa-3.31866.31866.2	mzspec:PXD008355:E12639_2p_EXT431_6085_HanChao_T10-Rapa-3:scan:31866:DHQETQALDET[Phosphorylation]DLEELEDMGEK/2	23946	Phosphorylation	1.0	11	362	1	0.9999999999043999	167	2.7752051488530985e-11	2.7752051488530985e-11
12	1059	1.0	Phosphorylation	AT2G34357.1	mzspec:PXD008355:E12599_2p_EXT431_6085_HanChao_T10-Rapa-1:scan:22445:IFSDVYADSEDS[Phosphorylation]DGDDMDAESHGR/3	0.0	80	S12(Phospho): 100;S12(Phospho)	IFSDVYADSEDSDGDDMDAESHGR	IFSDVYADSEDS[Phosphorylation]DGDDMDAESHGR	AT2G34357.1	0.0	0.99999999990136	E12599_2p_EXT431_6085_HanChao_T10-Rapa-1.raw	E12599_2p_EXT431_6085_HanChao_T10-Rapa-1.22445.22445.3	mzspec:PXD008355:E12599_2p_EXT431_6085_HanChao_T10-Rapa-1:scan:22445:IFSDVYADSEDS[Phosphorylation]DGDDMDAESHGR/3	68383	Phosphorylation	1.0	12	1059	1	0.99999999990136	168	2.817400347412825e-11	2.817400347412825e-11
3	476:461	1.0	Phosphorylation	AT5G13950.3: AT5G13950.1	mzspec:PXD008355:E12599_2p_EXT431_6085_HanChao_T10-Rapa-1:scan:11810:NHS[Phosphorylation]PSKDSSSYGDQITDSGR/3	0.0	80	S3(Phospho): 100;S3(Phospho)	NHSPSKDSSSYGDQITDSGR	NHS[Phosphorylation]PSKDSSSYGDQITDSGR	AT5G13950.3	0.0	0.99999999990049	E12599_2p_EXT431_6085_HanChao_T10-Rapa-1.raw	E12599_2p_EXT431_6085_HanChao_T10-Rapa-1.11810.11810.3	mzspec:PXD008355:E12599_2p_EXT431_6085_HanChao_T10-Rapa-1:scan:11810:NHS[Phosphorylation]PSKDSSSYGDQITDSGR/3	104236	Phosphorylation	1.0	3	476	1	0.99999999990049	169	2.8596109701091798e-11	2.8596109701091798e-11
5	44:44	1.0	Phosphorylation	AT4G18905.1: AT4G18905.2	mzspec:PXD008355:E12599_2p_EXT431_6085_HanChao_T10-Rapa-1:scan:27712:NVEGS[Phosphorylation]NEDEEEEIEEDGEEISEVDHAK/3	0.0	80	S5(Phospho): 100;S5(Phospho)	NVEGSNEDEEEEIEEDGEEISEVDHAK	NVEGS[Phosphorylation]NEDEEEEIEEDGEEISEVDHAK	AT4G18905.1	0.0	0.9999999998985	E12599_2p_EXT431_6085_HanChao_T10-Rapa-1.raw	E12599_2p_EXT431_6085_HanChao_T10-Rapa-1.27712.27712.3	mzspec:PXD008355:E12599_2p_EXT431_6085_HanChao_T10-Rapa-1:scan:27712:NVEGS[Phosphorylation]NEDEEEEIEEDGEEISEVDHAK/3	112044	Phosphorylation	1.0	5	44	1	0.9999999998985	170	2.902495629463013e-11	2.902495629463013e-11
5	44:44	1.0	Phosphorylation	AT4G18905.1: AT4G18905.2	mzspec:PXD008355:E12623_2p_EXT431_6085_HanChao_T40-Rapa-2:scan:27860:NVEGS[Phosphorylation]NEDEEEEIEEDGEEISEVDHAK/3	0.0	80	S5(Phospho): 100;S5(Phospho)	NVEGSNEDEEEEIEEDGEEISEVDHAK	NVEGS[Phosphorylation]NEDEEEEIEEDGEEISEVDHAK	AT4G18905.1	0.0	0.9999999998974	E12623_2p_EXT431_6085_HanChao_T40-Rapa-2.raw	E12623_2p_EXT431_6085_HanChao_T40-Rapa-2.27860.27860.3	mzspec:PXD008355:E12623_2p_EXT431_6085_HanChao_T40-Rapa-2:scan:27860:NVEGS[Phosphorylation]NEDEEEEIEEDGEEISEVDHAK/3	112043	Phosphorylation	1.0	5	44	1	0.9999999998974	171	2.9455219939546953e-11	2.9455219939546953e-11
8	14	1.0	Phosphorylation	AT5G28040.1	mzspec:PXD008355:E12619_2p_EXT431_6085_HanChao_T10-Rapa-2:scan:20410:DTDFSAES[Phosphorylation]PDLEEDGGGGGGGR/2	0.0	80	S8(Phospho): 100;S8(Phospho)	DTDFSAESPDLEEDGGGGGGGR	DTDFSAES[Phosphorylation]PDLEEDGGGGGGGR	AT5G28040.1	0.0	0.9999999998960001	E12619_2p_EXT431_6085_HanChao_T10-Rapa-2.raw	E12619_2p_EXT431_6085_HanChao_T10-Rapa-2.20410.20410.2	mzspec:PXD008355:E12619_2p_EXT431_6085_HanChao_T10-Rapa-2:scan:20410:DTDFSAES[Phosphorylation]PDLEEDGGGGGGGR/2	31829	Phosphorylation	1.0	8	14	1	0.9999999998960001	172	2.988861935726561e-11	2.988861935726561e-11
8	883	1.0	Phosphorylation	AT1G67230.1	mzspec:PXD008355:E12663_2p_EXT431_6085_HanChao_T40-Rapa-4:scan:23910:AQEVAADS[Phosphorylation]LSNLDVDGQSR/2	0.0	80	S8(Phospho): 100;S8(Phospho)	AQEVAADSLSNLDVDGQSR	AQEVAADS[Phosphorylation]LSNLDVDGQSR	AT1G67230.1	0.0	0.9999999998933001	E12663_2p_EXT431_6085_HanChao_T40-Rapa-4.raw	E12663_2p_EXT431_6085_HanChao_T40-Rapa-4.23910.23910.2	mzspec:PXD008355:E12663_2p_EXT431_6085_HanChao_T40-Rapa-4:scan:23910:AQEVAADS[Phosphorylation]LSNLDVDGQSR/2	10505	Phosphorylation	1.0	8	883	1	0.9999999998933001	173	3.0332615032430214e-11	3.0332615032430214e-11
8	1775	1.0	Phosphorylation	AT4G31160.1	mzspec:PXD008355:E12659_2p_EXT431_6085_HanChao_T10-Rapa-4:scan:15561:RRPTDDDS[Phosphorylation]DPDDDDETEDEDEDDEEEDDLDR/3	0.0	80	S8(Phospho): 100;S8(Phospho)	RRPTDDDSDPDDDDETEDEDEDDEEEDDLDR	RRPTDDDS[Phosphorylation]DPDDDDETEDEDEDDEEEDDLDR	AT4G31160.1	0.0	0.9999999998917	E12659_2p_EXT431_6085_HanChao_T10-Rapa-4.raw	E12659_2p_EXT431_6085_HanChao_T10-Rapa-4.15561.15561.3	mzspec:PXD008355:E12659_2p_EXT431_6085_HanChao_T10-Rapa-4:scan:15561:RRPTDDDS[Phosphorylation]DPDDDDETEDEDEDDEEEDDLDR/3	124766	Phosphorylation	1.0	8	1775	1	0.9999999998917	174	3.078070365641703e-11	3.078070365641703e-11
16	143	1.0	Phosphorylation	AT1G68070.1	mzspec:PXD008355:E12599_2p_EXT431_6085_HanChao_T10-Rapa-1:scan:12986:SRPGDLEAAQATNQDS[Phosphorylation]EDEDNDER/3	0.0	80	S16(Phospho): 100;S16(Phospho)	SRPGDLEAAQATNQDSEDEDNDER	SRPGDLEAAQATNQDS[Phosphorylation]EDEDNDER	AT1G68070.1	0.0	0.9999999998914001	E12599_2p_EXT431_6085_HanChao_T10-Rapa-1.raw	E12599_2p_EXT431_6085_HanChao_T10-Rapa-1.12986.12986.3	mzspec:PXD008355:E12599_2p_EXT431_6085_HanChao_T10-Rapa-1:scan:12986:SRPGDLEAAQATNQDS[Phosphorylation]EDEDNDER/3	143992	Phosphorylation	1.0	16	143	1	0.9999999998914001	175	3.122538481749513e-11	3.122538481749513e-11
19	36	1.0	Phosphorylation	AT3G12390.1	mzspec:PXD008355:E12661_2p_EXT431_6085_HanChao_T20-Rapa-4:scan:19770:IDLDKPEVEDDDDNEDDDS[Phosphorylation]DDDDKDDDEADGLDGEAGGKSK/4	0.0	80	S19(Phospho): 100;S19(Phospho)	IDLDKPEVEDDDDNEDDDSDDDDKDDDEADGLDGEAGGKSK	IDLDKPEVEDDDDNEDDDS[Phosphorylation]DDDDKDDDEADGLDGEAGGKSK	AT3G12390.1	0.0	0.9999999998889001	E12661_2p_EXT431_6085_HanChao_T20-Rapa-4.raw	E12661_2p_EXT431_6085_HanChao_T20-Rapa-4.19770.19770.4	mzspec:PXD008355:E12661_2p_EXT431_6085_HanChao_T20-Rapa-4:scan:19770:IDLDKPEVEDDDDNEDDDS[Phosphorylation]DDDDKDDDEADGLDGEAGGKSK/4	67052	Phosphorylation	1.0	19	36	1	0.9999999998889001	176	3.1679217330190824e-11	3.1679217330190824e-11
16	1008	1.0	Phosphorylation	AT5G46070.1	mzspec:PXD008355:E12663_2p_EXT431_6085_HanChao_T40-Rapa-4:scan:14891:GDDHGPTDEGDEDFQS[Phosphorylation]HQDNGEEEEEEDYRK/4	0.0	80	S16(Phospho): 100;S16(Phospho)	GDDHGPTDEGDEDFQSHQDNGEEEEEEDYRK	GDDHGPTDEGDEDFQS[Phosphorylation]HQDNGEEEEEEDYRK	AT5G46070.1	0.0	0.9999999998864	E12663_2p_EXT431_6085_HanChao_T40-Rapa-4.raw	E12663_2p_EXT431_6085_HanChao_T40-Rapa-4.14891.14891.4	mzspec:PXD008355:E12663_2p_EXT431_6085_HanChao_T40-Rapa-4:scan:14891:GDDHGPTDEGDEDFQS[Phosphorylation]HQDNGEEEEEEDYRK/4	51360	Phosphorylation	1.0	16	1008	1	0.9999999998864	177	3.2142046714094215e-11	3.2142046714094215e-11
16	448:597	1.0	Phosphorylation	AT1G60200.2: AT1G60200.1	mzspec:PXD008355:E12603_2p_EXT431_6085_HanChao_T40-Rapa-1:scan:20814:ILSGQAAIGSETVQTS[Phosphorylation]PIENDHK/3	0.0	80	S16(Phospho): 100;S16(Phospho)	ILSGQAAIGSETVQTSPIENDHK	ILSGQAAIGSETVQTS[Phosphorylation]PIENDHK	AT1G60200.2	0.0	0.9999999998864	E12603_2p_EXT431_6085_HanChao_T40-Rapa-1.raw	E12603_2p_EXT431_6085_HanChao_T40-Rapa-1.20814.20814.3	mzspec:PXD008355:E12603_2p_EXT431_6085_HanChao_T40-Rapa-1:scan:20814:ILSGQAAIGSETVQTS[Phosphorylation]PIENDHK/3	70494	Phosphorylation	1.0	16	448	1	0.9999999998864	178	3.2599675767841385e-11	3.2599675767841385e-11
19	36	1.0	Phosphorylation	AT3G12390.1	mzspec:PXD008355:E12663_2p_EXT431_6085_HanChao_T40-Rapa-4:scan:22247:IDLDKPEVEDDDDNEDDDS[Phosphorylation]DDDDKDDDEADGLDGEAGGK/3	0.0	80	S19(Phospho): 100;S19(Phospho)	IDLDKPEVEDDDDNEDDDSDDDDKDDDEADGLDGEAGGK	IDLDKPEVEDDDDNEDDDS[Phosphorylation]DDDDKDDDEADGLDGEAGGK	AT3G12390.1	0.0	0.9999999998856	E12663_2p_EXT431_6085_HanChao_T40-Rapa-4.raw	E12663_2p_EXT431_6085_HanChao_T40-Rapa-4.22247.22247.3	mzspec:PXD008355:E12663_2p_EXT431_6085_HanChao_T40-Rapa-4:scan:22247:IDLDKPEVEDDDDNEDDDS[Phosphorylation]DDDDKDDDEADGLDGEAGGK/3	67019	Phosphorylation	1.0	19	36	1	0.9999999998856	179	3.305666107077319e-11	3.305666107077319e-11
4	548:548	1.0	Phosphorylation	AT5G61150.2: AT5G61150.1	mzspec:PXD008355:E12661_2p_EXT431_6085_HanChao_T20-Rapa-4:scan:15369:GKDS[Phosphorylation]EDEYEEDAEEDEEERGK/3	0.0	80	S4(Phospho): 100;S4(Phospho)	GKDSEDEYEEDAEEDEEERGK	GKDS[Phosphorylation]EDEYEEDAEEDEEERGK	AT5G61150.2	0.0	0.9999999998854001	E12661_2p_EXT431_6085_HanChao_T20-Rapa-4.raw	E12661_2p_EXT431_6085_HanChao_T20-Rapa-4.15369.15369.3	mzspec:PXD008355:E12661_2p_EXT431_6085_HanChao_T20-Rapa-4:scan:15369:GKDS[Phosphorylation]EDEYEEDAEEDEEERGK/3	55268	Phosphorylation	1.0	4	548	1	0.9999999998854001	180	3.3509678982252605e-11	3.3509678982252605e-11
16	209:209	1.0	Phosphorylation	AT4G25340.1: AT4G25340.2	mzspec:PXD008355:E12641_2p_EXT431_6085_HanChao_T20-Rapa-3:scan:30917:KQIVAIEGAHVPVLES[Phosphorylation]EDEDEDGLPIPK/3	0.0	80	S16(Phospho): 100;S16(Phospho)	KQIVAIEGAHVPVLESEDEDEDGLPIPK	KQIVAIEGAHVPVLES[Phosphorylation]EDEDEDGLPIPK	AT4G25340.1	0.0	0.9999999998838	E12641_2p_EXT431_6085_HanChao_T20-Rapa-3.raw	E12641_2p_EXT431_6085_HanChao_T20-Rapa-3.30917.30917.3	mzspec:PXD008355:E12641_2p_EXT431_6085_HanChao_T20-Rapa-3:scan:30917:KQIVAIEGAHVPVLES[Phosphorylation]EDEDEDGLPIPK/3	80179	Phosphorylation	1.0	16	209	1	0.9999999998838	181	3.3966531858496844e-11	3.3966531858496844e-11
12	292	1.0	Phosphorylation	AT1G74250.1	mzspec:PXD008355:E12619_2p_EXT431_6085_HanChao_T10-Rapa-2:scan:22101:AHEGEDEGAGLS[Phosphorylation]ELEEEDDDAK/2	0.0	80	S12(Phospho): 100;S12(Phospho)	AHEGEDEGAGLSELEEEDDDAK	AHEGEDEGAGLS[Phosphorylation]ELEEEDDDAK	AT1G74250.1	0.0	0.9999999998821	E12619_2p_EXT431_6085_HanChao_T10-Rapa-2.raw	E12619_2p_EXT431_6085_HanChao_T10-Rapa-2.22101.22101.2	mzspec:PXD008355:E12619_2p_EXT431_6085_HanChao_T10-Rapa-2:scan:22101:AHEGEDEGAGLS[Phosphorylation]ELEEEDDDAK/2	5444	Phosphorylation	1.0	12	292	1	0.9999999998821	182	3.442770488717415e-11	3.442770488717415e-11
11	122	1.0	Phosphorylation	AT3G12480.1	mzspec:PXD008355:E12639_2p_EXT431_6085_HanChao_T10-Rapa-3:scan:10218:RKPISDEVNDS[Phosphorylation]DEEYKK/3	0.0	80	S11(Phospho): 100;S11(Phospho)	RKPISDEVNDSDEEYKK	RKPISDEVNDS[Phosphorylation]DEEYKK	AT3G12480.1	0.0	0.9999999998818001	E12639_2p_EXT431_6085_HanChao_T10-Rapa-3.raw	E12639_2p_EXT431_6085_HanChao_T10-Rapa-3.10218.10218.3	mzspec:PXD008355:E12639_2p_EXT431_6085_HanChao_T10-Rapa-3:scan:10218:RKPISDEVNDS[Phosphorylation]DEEYKK/3	123012	Phosphorylation	1.0	11	122	1	0.9999999998818001	183	3.488547641411154e-11	3.488547641411154e-11
21	76	1.0	Phosphorylation	AT5G02770.1	mzspec:PXD008355:E12641_2p_EXT431_6085_HanChao_T20-Rapa-3:scan:23516:KEETDSNGIGSTAGVDSGDIS[Phosphorylation]PVDDIQK/2	0.0	80	S21(Phospho): 100;N7(Deamidated); S21(Phospho)	KEETDSNGIGSTAGVDSGDISPVDDIQK	KEETDSNGIGSTAGVDSGDIS[Phosphorylation]PVDDIQK	AT5G02770.1	0.0	0.9999999998799999	E12641_2p_EXT431_6085_HanChao_T20-Rapa-3.raw	E12641_2p_EXT431_6085_HanChao_T20-Rapa-3.23516.23516.2	mzspec:PXD008355:E12641_2p_EXT431_6085_HanChao_T20-Rapa-3:scan:23516:KEETDSNGIGSTAGVDSGDIS[Phosphorylation]PVDDIQK/2	75738	Phosphorylation	1.0	21	76	1	0.9999999998799999	184	3.5348056003986734e-11	3.5348056003986734e-11
24	36	1.0	Phosphorylation	AT5G13850.1	mzspec:PXD008355:E12599_2p_EXT431_6085_HanChao_T10-Rapa-1:scan:18457:LEEQKIDLDKPEVEDDDDNDEDDS[Phosphorylation]EDDDEAEGHDGEAGGR/4	0.0	80	S24(Phospho): 100;S24(Phospho)	LEEQKIDLDKPEVEDDDDNDEDDSEDDDEAEGHDGEAGGR	LEEQKIDLDKPEVEDDDDNDEDDS[Phosphorylation]EDDDEAEGHDGEAGGR	AT5G13850.1	0.0	0.9999999998744	E12599_2p_EXT431_6085_HanChao_T10-Rapa-1.raw	E12599_2p_EXT431_6085_HanChao_T10-Rapa-1.18457.18457.4	mzspec:PXD008355:E12599_2p_EXT431_6085_HanChao_T10-Rapa-1:scan:18457:LEEQKIDLDKPEVEDDDDNDEDDS[Phosphorylation]EDDDEAEGHDGEAGGR/4	84609	Phosphorylation	1.0	24	36	1	0.9999999998744	185	3.583590421404656e-11	3.583590421404656e-11
6	344	1.0	Phosphorylation	AT1G52500.2	mzspec:PXD008355:E12663_2p_EXT431_6085_HanChao_T40-Rapa-4:scan:13663:TKTEES[Phosphorylation]DDDGDDSEAEEEVVKPK/3	0.0	80	S6(Phospho): 100;S6(Phospho)	TKTEESDDDGDDSEAEEEVVKPK	TKTEES[Phosphorylation]DDDGDDSEAEEEVVKPK	AT1G52500.2	0.0	0.9999999998738	E12663_2p_EXT431_6085_HanChao_T40-Rapa-4.raw	E12663_2p_EXT431_6085_HanChao_T40-Rapa-4.13663.13663.3	mzspec:PXD008355:E12663_2p_EXT431_6085_HanChao_T40-Rapa-4:scan:13663:TKTEES[Phosphorylation]DDDGDDSEAEEEVVKPK/3	156562	Phosphorylation	1.0	6	344	1	0.9999999998738	186	3.632173295703482e-11	3.632173295703482e-11
2	1429:1444	1.0	Phosphorylation	AT2G16485.2: AT2G16485.1	mzspec:PXD008355:E12641_2p_EXT431_6085_HanChao_T20-Rapa-3:scan:20036:WS[Phosphorylation]PTKPSPQSANQSMNYSVAQSGQSQTSR/3	0.0	80	S2(Phospho): 100;S2(Phospho)	WSPTKPSPQSANQSMNYSVAQSGQSQTSR	WS[Phosphorylation]PTKPSPQSANQSMNYSVAQSGQSQTSR	AT2G16485.2	0.0	0.9999999998704999	E12641_2p_EXT431_6085_HanChao_T20-Rapa-3.raw	E12641_2p_EXT431_6085_HanChao_T20-Rapa-3.20036.20036.3	mzspec:PXD008355:E12641_2p_EXT431_6085_HanChao_T20-Rapa-3:scan:20036:WS[Phosphorylation]PTKPSPQSANQSMNYSVAQSGQSQTSR/3	176228	Phosphorylation	1.0	2	1429	0	0.9999999998704999	187	3.682001287345848e-11	3.682001287345848e-11
15	73:73	1.0	Phosphorylation	AT5G63550.2: AT5G63550.1	mzspec:PXD008355:E12603_2p_EXT431_6085_HanChao_T40-Rapa-1:scan:15276:EGELGEKDKEDDVES[Phosphorylation]EEEEEEEEGSGSK/3	0.0	80	S15(Phospho): 100;S15(Phospho)	EGELGEKDKEDDVESEEEEEEEEGSGSK	EGELGEKDKEDDVES[Phosphorylation]EEEEEEEEGSGSK	AT5G63550.2	0.0	0.9999999998704	E12603_2p_EXT431_6085_HanChao_T40-Rapa-1.raw	E12603_2p_EXT431_6085_HanChao_T40-Rapa-1.15276.15276.3	mzspec:PXD008355:E12603_2p_EXT431_6085_HanChao_T40-Rapa-1:scan:15276:EGELGEKDKEDDVES[Phosphorylation]EEEEEEEEGSGSK/3	38140	Phosphorylation	1.0	15	73	1	0.9999999998704	188	3.7313523429453255e-11	3.7313523429453255e-11
10	885	1.0	Phosphorylation	AT1G67230.1	mzspec:PXD008355:E12621_2p_EXT431_6085_HanChao_T20-Rapa-2:scan:24203:AQEVAADSLS[Phosphorylation]NLDVDGQSR/2	0.0	80	S10(Phospho): 100;S10(Phospho)	AQEVAADSLSNLDVDGQSR	AQEVAADSLS[Phosphorylation]NLDVDGQSR	AT1G67230.1	0.0	0.9999999998692	E12621_2p_EXT431_6085_HanChao_T20-Rapa-2.raw	E12621_2p_EXT431_6085_HanChao_T20-Rapa-2.24203.24203.2	mzspec:PXD008355:E12621_2p_EXT431_6085_HanChao_T20-Rapa-2:scan:24203:AQEVAADSLS[Phosphorylation]NLDVDGQSR/2	10504	Phosphorylation	1.0	10	885	1	0.9999999998692	189	3.7808161069867754e-11	3.7808161069867754e-11
6	148	1.0	Phosphorylation	AT3G18390.1	mzspec:PXD008355:E12601_2p_EXT431_6085_HanChao_T20-Rapa-1:scan:24290:NLGLGS[Phosphorylation]DDEDDVEDDEGGGINGGDVKPVTGEER/3	0.0	80	S6(Phospho): 100;S6(Phospho)	NLGLGSDDEDDVEDDEGGGINGGDVKPVTGEER	NLGLGS[Phosphorylation]DDEDDVEDDEGGGINGGDVKPVTGEER	AT3G18390.1	0.0	0.9999999998692	E12601_2p_EXT431_6085_HanChao_T20-Rapa-1.raw	E12601_2p_EXT431_6085_HanChao_T20-Rapa-1.24290.24290.3	mzspec:PXD008355:E12601_2p_EXT431_6085_HanChao_T20-Rapa-1:scan:24290:NLGLGS[Phosphorylation]DDEDDVEDDEGGGINGGDVKPVTGEER/3	105498	Phosphorylation	1.0	6	148	1	0.9999999998692	190	3.8297591998277886e-11	3.8297591998277886e-11
19	36	1.0	Phosphorylation	AT5G13850.1	mzspec:PXD008355:E12621_2p_EXT431_6085_HanChao_T20-Rapa-2:scan:18557:IDLDKPEVEDDDDNDEDDS[Phosphorylation]EDDDEAEGHDGEAGGR/3	0.0	80	S19(Phospho): 100;S19(Phospho)	IDLDKPEVEDDDDNDEDDSEDDDEAEGHDGEAGGR	IDLDKPEVEDDDDNDEDDS[Phosphorylation]EDDDEAEGHDGEAGGR	AT5G13850.1	0.0	0.9999999998686999	E12621_2p_EXT431_6085_HanChao_T20-Rapa-2.raw	E12621_2p_EXT431_6085_HanChao_T20-Rapa-2.18557.18557.3	mzspec:PXD008355:E12621_2p_EXT431_6085_HanChao_T20-Rapa-2:scan:18557:IDLDKPEVEDDDDNDEDDS[Phosphorylation]EDDDEAEGHDGEAGGR/3	66838	Phosphorylation	1.0	19	36	1	0.9999999998686999	191	3.878451602927164e-11	3.878451602927164e-11
14	33	1.0	Phosphorylation	AT5G14050.1	mzspec:PXD008355:E12619_2p_EXT431_6085_HanChao_T10-Rapa-2:scan:20420:KQYEDVEDEEEIGS[Phosphorylation]DDDLTR/2	0.0	80	S14(Phospho): 100;S14(Phospho)	KQYEDVEDEEEIGSDDDLTR	KQYEDVEDEEEIGS[Phosphorylation]DDDLTR	AT5G14050.1	0.0	0.9999999998679	E12619_2p_EXT431_6085_HanChao_T10-Rapa-2.raw	E12619_2p_EXT431_6085_HanChao_T10-Rapa-2.20420.20420.2	mzspec:PXD008355:E12619_2p_EXT431_6085_HanChao_T10-Rapa-2:scan:20420:KQYEDVEDEEEIGS[Phosphorylation]DDDLTR/2	80396	Phosphorylation	1.0	14	33	1	0.9999999998679	192	3.9270534162490676e-11	3.9270534162490676e-11
19	36	1.0	Phosphorylation	AT5G13850.1	mzspec:PXD008355:E12601_2p_EXT431_6085_HanChao_T20-Rapa-1:scan:18720:IDLDKPEVEDDDDNDEDDS[Phosphorylation]EDDDEAEGHDGEAGGR/3	0.0	80	S19(Phospho): 100;S19(Phospho)	IDLDKPEVEDDDDNDEDDSEDDDEAEGHDGEAGGR	IDLDKPEVEDDDDNDEDDS[Phosphorylation]EDDDEAEGHDGEAGGR	AT5G13850.1	0.0	0.9999999998654	E12601_2p_EXT431_6085_HanChao_T20-Rapa-1.raw	E12601_2p_EXT431_6085_HanChao_T20-Rapa-1.18720.18720.3	mzspec:PXD008355:E12601_2p_EXT431_6085_HanChao_T20-Rapa-1:scan:18720:IDLDKPEVEDDDDNDEDDS[Phosphorylation]EDDDEAEGHDGEAGGR/3	66837	Phosphorylation	1.0	19	36	1	0.9999999998654	193	3.976446920731807e-11	3.976446920731807e-11
11	910	1.0	Phosphorylation	AT1G68790.1	mzspec:PXD008355:E12601_2p_EXT431_6085_HanChao_T20-Rapa-1:scan:19045:ITESEQAAGDS[Phosphorylation]DEGVDSITTGGR/2	0.0	80	S11(Phospho): 100;S11(Phospho)	ITESEQAAGDSDEGVDSITTGGR	ITESEQAAGDS[Phosphorylation]DEGVDSITTGGR	AT1G68790.1	0.0	0.9999999998629001	E12601_2p_EXT431_6085_HanChao_T20-Rapa-1.raw	E12601_2p_EXT431_6085_HanChao_T20-Rapa-1.19045.19045.2	mzspec:PXD008355:E12601_2p_EXT431_6085_HanChao_T20-Rapa-1:scan:19045:ITESEQAAGDS[Phosphorylation]DEGVDSITTGGR/2	72660	Phosphorylation	1.0	11	910	1	0.9999999998629001	194	4.026619816500574e-11	4.026619816500574e-11
14	418:418	1.0	Phosphorylation	AT5G12150.2: AT5G12150.1	mzspec:PXD008355:E12641_2p_EXT431_6085_HanChao_T20-Rapa-3:scan:27727:HPDLHTLDIEEGET[Phosphorylation]DDDNDVLLSR/3	0.0	80	T14(Phospho): 100;T14(Phospho)	HPDLHTLDIEEGETDDDNDVLLSR	HPDLHTLDIEEGET[Phosphorylation]DDDNDVLLSR	AT5G12150.2	0.0	0.9999999998624	E12641_2p_EXT431_6085_HanChao_T20-Rapa-3.raw	E12641_2p_EXT431_6085_HanChao_T20-Rapa-3.27727.27727.3	mzspec:PXD008355:E12641_2p_EXT431_6085_HanChao_T20-Rapa-3:scan:27727:HPDLHTLDIEEGET[Phosphorylation]DDDNDVLLSR/3	63332	Phosphorylation	1.0	14	418	1	0.9999999998624	195	4.0765346084525296e-11	4.0765346084525296e-11
8	14	1.0	Phosphorylation	AT5G28040.1	mzspec:PXD008355:E12643_2p_EXT431_6085_HanChao_T40-Rapa-3:scan:20533:DTDFSAES[Phosphorylation]PDLEEDGGGGGGGR/2	0.0	80	S8(Phospho): 100;S8(Phospho)	DTDFSAESPDLEEDGGGGGGGR	DTDFSAES[Phosphorylation]PDLEEDGGGGGGGR	AT5G28040.1	0.0	0.9999999998598	E12643_2p_EXT431_6085_HanChao_T40-Rapa-3.raw	E12643_2p_EXT431_6085_HanChao_T40-Rapa-3.20533.20533.2	mzspec:PXD008355:E12643_2p_EXT431_6085_HanChao_T40-Rapa-3:scan:20533:DTDFSAES[Phosphorylation]PDLEEDGGGGGGGR/2	31828	Phosphorylation	1.0	8	14	1	0.9999999998598	196	4.1272665557310305e-11	4.1272665557310305e-11
19	36	1.0	Phosphorylation	AT5G13850.1	mzspec:PXD008355:E12641_2p_EXT431_6085_HanChao_T20-Rapa-3:scan:18609:IDLDKPEVEDDDDNDEDDS[Phosphorylation]EDDDEAEGHDGEAGGR/4	0.0	80	S19(Phospho): 100;S19(Phospho)	IDLDKPEVEDDDDNDEDDSEDDDEAEGHDGEAGGR	IDLDKPEVEDDDDNDEDDS[Phosphorylation]EDDDEAEGHDGEAGGR	AT5G13850.1	0.0	0.9999999998585999	E12641_2p_EXT431_6085_HanChao_T20-Rapa-3.raw	E12641_2p_EXT431_6085_HanChao_T20-Rapa-3.18609.18609.4	mzspec:PXD008355:E12641_2p_EXT431_6085_HanChao_T20-Rapa-3:scan:18609:IDLDKPEVEDDDDNDEDDS[Phosphorylation]EDDDEAEGHDGEAGGR/4	66836	Phosphorylation	1.0	19	36	1	0.9999999998585999	197	4.1780926716105716e-11	4.1780926716105716e-11
24	36	1.0	Phosphorylation	AT5G13850.1	mzspec:PXD008355:E12603_2p_EXT431_6085_HanChao_T40-Rapa-1:scan:19030:LEEQKIDLDKPEVEDDDDNDEDDS[Phosphorylation]EDDDEAEGHDGEAGGR/4	0.0	80	S24(Phospho): 100;S24(Phospho)	LEEQKIDLDKPEVEDDDDNDEDDSEDDDEAEGHDGEAGGR	LEEQKIDLDKPEVEDDDDNDEDDS[Phosphorylation]EDDDEAEGHDGEAGGR	AT5G13850.1	0.0	0.9999999998571	E12603_2p_EXT431_6085_HanChao_T40-Rapa-1.raw	E12603_2p_EXT431_6085_HanChao_T40-Rapa-1.19030.19030.4	mzspec:PXD008355:E12603_2p_EXT431_6085_HanChao_T40-Rapa-1:scan:19030:LEEQKIDLDKPEVEDDDDNDEDDS[Phosphorylation]EDDDEAEGHDGEAGGR/4	84608	Phosphorylation	1.0	24	36	1	0.9999999998571	198	4.229162923342981e-11	4.229162923342981e-11
15	247	1.0	Phosphorylation	AT4G26630.1	mzspec:PXD008355:E12639_2p_EXT431_6085_HanChao_T10-Rapa-3:scan:10155:AEVDESKVEDEKEGS[Phosphorylation]EDENDNEK/3	0.0	80	S15(Phospho): 100;S15(Phospho)	AEVDESKVEDEKEGSEDENDNEK	AEVDESKVEDEKEGS[Phosphorylation]EDENDNEK	AT4G26630.1	0.0	0.9999999998558001	E12639_2p_EXT431_6085_HanChao_T10-Rapa-3.raw	E12639_2p_EXT431_6085_HanChao_T10-Rapa-3.10155.10155.3	mzspec:PXD008355:E12639_2p_EXT431_6085_HanChao_T10-Rapa-3:scan:10155:AEVDESKVEDEKEGS[Phosphorylation]EDENDNEK/3	3843	Phosphorylation	1.0	15	247	1	0.9999999998558001	199	4.280373096724929e-11	4.280373096724929e-11
8	73	1.0	Phosphorylation	AT2G38280.1	mzspec:PXD008355:E12619_2p_EXT431_6085_HanChao_T10-Rapa-2:scan:23920:VNDQYGRS[Phosphorylation]PASLPDATPFTDGGGGGGGDTGR/3	0.0	80	S8(Phospho): 100;S8(Phospho)	VNDQYGRSPASLPDATPFTDGGGGGGGDTGR	VNDQYGRS[Phosphorylation]PASLPDATPFTDGGGGGGGDTGR	AT2G38280.1	0.0	0.9999999998549001	E12619_2p_EXT431_6085_HanChao_T10-Rapa-2.raw	E12619_2p_EXT431_6085_HanChao_T10-Rapa-2.23920.23920.3	mzspec:PXD008355:E12619_2p_EXT431_6085_HanChao_T10-Rapa-2:scan:23920:VNDQYGRS[Phosphorylation]PASLPDATPFTDGGGGGGGDTGR/3	170599	Phosphorylation	1.0	8	73	1	0.9999999998549001	200	4.331521197276089e-11	4.331521197276089e-11
21	76	1.0	Phosphorylation	AT5G02770.1	mzspec:PXD008355:E12661_2p_EXT431_6085_HanChao_T20-Rapa-4:scan:20802:KEETDSNGIGSTAGVDSGDIS[Phosphorylation]PVDDIQKK/3	0.0	80	S21(Phospho): 100;S21(Phospho)	KEETDSNGIGSTAGVDSGDISPVDDIQKK	KEETDSNGIGSTAGVDSGDIS[Phosphorylation]PVDDIQKK	AT5G02770.1	0.0	0.9999999998548001	E12661_2p_EXT431_6085_HanChao_T20-Rapa-4.raw	E12661_2p_EXT431_6085_HanChao_T20-Rapa-4.20802.20802.3	mzspec:PXD008355:E12661_2p_EXT431_6085_HanChao_T20-Rapa-4:scan:20802:KEETDSNGIGSTAGVDSGDIS[Phosphorylation]PVDDIQKK/3	75803	Phosphorylation	1.0	21	76	1	0.9999999998548001	201	4.382210072982072e-11	4.382210072982072e-11
5	570	1.0	Phosphorylation	AT5G61150.1	mzspec:PXD008355:E12601_2p_EXT431_6085_HanChao_T20-Rapa-1:scan:15501:SNRYS[Phosphorylation]DEDEEEEEVAGGR/2	0.0	80	S5(Phospho): 100;S5(Phospho)	SNRYSDEDEEEEEVAGGR	SNRYS[Phosphorylation]DEDEEEEEVAGGR	AT5G61150.1	0.0	0.9999999998544	E12601_2p_EXT431_6085_HanChao_T20-Rapa-1.raw	E12601_2p_EXT431_6085_HanChao_T20-Rapa-1.15501.15501.2	mzspec:PXD008355:E12601_2p_EXT431_6085_HanChao_T20-Rapa-1:scan:15501:SNRYS[Phosphorylation]DEDEEEEEVAGGR/2	139608	Phosphorylation	1.0	5	570	1	0.9999999998544	202	4.432595160006844e-11	4.432595160006844e-11
4	548:548	1.0	Phosphorylation	AT5G61150.2: AT5G61150.1	mzspec:PXD008355:E12599_2p_EXT431_6085_HanChao_T10-Rapa-1:scan:15024:GKDS[Phosphorylation]EDEYEEDAEEDEEERGK/3	0.0	80	S4(Phospho): 100;S4(Phospho)	GKDSEDEYEEDAEEDEEERGK	GKDS[Phosphorylation]EDEYEEDAEEDEEERGK	AT5G61150.2	0.0	0.9999999998506999	E12599_2p_EXT431_6085_HanChao_T10-Rapa-1.raw	E12599_2p_EXT431_6085_HanChao_T10-Rapa-1.15024.15024.3	mzspec:PXD008355:E12599_2p_EXT431_6085_HanChao_T10-Rapa-1:scan:15024:GKDS[Phosphorylation]EDEYEEDAEEDEEERGK/3	55267	Phosphorylation	1.0	4	548	1	0.9999999998506999	203	4.484306576862147e-11	4.484306576862147e-11
5	84:84	1.0	Phosphorylation	AT5G09850.3: AT5G09850.1	mzspec:PXD008355:E12643_2p_EXT431_6085_HanChao_T40-Rapa-3:scan:23891:VHEET[Phosphorylation]EEEDEEGVTAAAEEEVR/2	0.0	80	T5(Phospho): 100;T5(Phospho)	VHEETEEEDEEGVTAAAEEEVR	VHEET[Phosphorylation]EEEDEEGVTAAAEEEVR	AT5G09850.3	0.0	0.9999999998489	E12643_2p_EXT431_6085_HanChao_T40-Rapa-3.raw	E12643_2p_EXT431_6085_HanChao_T40-Rapa-3.23891.23891.2	mzspec:PXD008355:E12643_2p_EXT431_6085_HanChao_T40-Rapa-3:scan:23891:VHEET[Phosphorylation]EEEDEEGVTAAAEEEVR/2	168141	Phosphorylation	1.0	5	84	1	0.9999999998489	204	4.53639331981079e-11	4.53639331981079e-11
8	151	1.0	Phosphorylation	AT4G15410.1	mzspec:PXD008355:E12599_2p_EXT431_6085_HanChao_T10-Rapa-1:scan:15885:SPADGEGS[Phosphorylation]DSDEANEYYTGGQK/2	0.0	80	S8(Phospho): 100;S8(Phospho)	SPADGEGSDSDEANEYYTGGQK	SPADGEGS[Phosphorylation]DSDEANEYYTGGQK	AT4G15410.1	0.0	0.9999999998487	E12599_2p_EXT431_6085_HanChao_T10-Rapa-1.raw	E12599_2p_EXT431_6085_HanChao_T10-Rapa-1.15885.15885.2	mzspec:PXD008355:E12599_2p_EXT431_6085_HanChao_T10-Rapa-1:scan:15885:SPADGEGS[Phosphorylation]DSDEANEYYTGGQK/2	140018	Phosphorylation	1.0	8	151	1	0.9999999998487	205	4.588069436568098e-11	4.588069436568098e-11
5	1432:1403:1432	1.0	Phosphorylation	AT1G65440.1: AT1G65440.3: AT1G65440.2	mzspec:PXD008355:E12621_2p_EXT431_6085_HanChao_T20-Rapa-2:scan:17567:VPMRS[Phosphorylation]PADHGSSGGSGWGSSQSEGGWK/3	0.0	80	S5(Phospho): 100;S5(Phospho)	VPMRSPADHGSSGGSGWGSSQSEGGWK	VPMRS[Phosphorylation]PADHGSSGGSGWGSSQSEGGWK	AT1G65440.1	0.0	0.9999999998479999	E12621_2p_EXT431_6085_HanChao_T20-Rapa-2.raw	E12621_2p_EXT431_6085_HanChao_T20-Rapa-2.17567.17567.3	mzspec:PXD008355:E12621_2p_EXT431_6085_HanChao_T20-Rapa-2:scan:17567:VPMRS[Phosphorylation]PADHGSSGGSGWGSSQSEGGWK/3	171247	Phosphorylation	1.0	5	1432	1	0.9999999998479999	206	4.639583701045883e-11	4.639583701045883e-11
12	158:158	1.0	Phosphorylation	AT5G09390.2: AT5G09390.1	mzspec:PXD008355:E12643_2p_EXT431_6085_HanChao_T40-Rapa-3:scan:21060:SAANDTEMDDDS[Phosphorylation]GNEKAGDDLSQDEIGVR/3	0.0	80	S12(Phospho): 100;S12(Phospho)	SAANDTEMDDDSGNEKAGDDLSQDEIGVR	SAANDTEMDDDS[Phosphorylation]GNEKAGDDLSQDEIGVR	AT5G09390.2	0.0	0.9999999998479	E12643_2p_EXT431_6085_HanChao_T40-Rapa-3.raw	E12643_2p_EXT431_6085_HanChao_T40-Rapa-3.21060.21060.3	mzspec:PXD008355:E12643_2p_EXT431_6085_HanChao_T40-Rapa-3:scan:21060:SAANDTEMDDDS[Phosphorylation]GNEKAGDDLSQDEIGVR/3	127269	Phosphorylation	1.0	12	158	1	0.9999999998479	207	4.6906485137278516e-11	4.6906485137278516e-11
17	80:82	1.0	Phosphorylation	AT1G09780.1: AT3G08590.1	mzspec:PXD008355:E12599_2p_EXT431_6085_HanChao_T10-Rapa-1:scan:20911:AHGTAVGLPSEDDMGNS[Phosphorylation]EVGHNALGAGR/3	0.0	80	S17(Phospho): 100;S17(Phospho)	AHGTAVGLPSEDDMGNSEVGHNALGAGR	AHGTAVGLPSEDDMGNS[Phosphorylation]EVGHNALGAGR	AT1G09780.1	0.0	0.9999999998478	E12599_2p_EXT431_6085_HanChao_T10-Rapa-1.raw	E12599_2p_EXT431_6085_HanChao_T10-Rapa-1.20911.20911.3	mzspec:PXD008355:E12599_2p_EXT431_6085_HanChao_T10-Rapa-1:scan:20911:AHGTAVGLPSEDDMGNS[Phosphorylation]EVGHNALGAGR/3	5587	Phosphorylation	1.0	17	80	1	0.9999999998478	208	4.7412704104679356e-11	4.7412704104679356e-11
7	1872:1887:1801	1.0	Phosphorylation	AT1G64790.3: AT1G64790.2: AT1G64790.1	mzspec:PXD008355:E12639_2p_EXT431_6085_HanChao_T10-Rapa-3:scan:18230:ALLEGGS[Phosphorylation]DDEGASTEAQGR/2	0.0	80	S7(Phospho): 100;S7(Phospho)	ALLEGGSDDEGASTEAQGR	ALLEGGS[Phosphorylation]DDEGASTEAQGR	AT1G64790.3	0.0	0.9999999998446999	E12639_2p_EXT431_6085_HanChao_T10-Rapa-3.raw	E12639_2p_EXT431_6085_HanChao_T10-Rapa-3.18230.18230.2	mzspec:PXD008355:E12639_2p_EXT431_6085_HanChao_T10-Rapa-3:scan:18230:ALLEGGS[Phosphorylation]DDEGASTEAQGR/2	8197	Phosphorylation	1.0	7	1872	1	0.9999999998446999	209	4.7928911769768515e-11	4.7928911769768515e-11
16	209:209	1.0	Phosphorylation	AT4G25340.1: AT4G25340.2	mzspec:PXD008355:E12639_2p_EXT431_6085_HanChao_T10-Rapa-3:scan:31170:KQIVAIEGAHVPVLES[Phosphorylation]EDEDEDGLPIPK/3	0.0	80	S16(Phospho): 100;S16(Phospho)	KQIVAIEGAHVPVLESEDEDEDGLPIPK	KQIVAIEGAHVPVLES[Phosphorylation]EDEDEDGLPIPK	AT4G25340.1	0.0	0.9999999998429	E12639_2p_EXT431_6085_HanChao_T10-Rapa-3.raw	E12639_2p_EXT431_6085_HanChao_T10-Rapa-3.31170.31170.3	mzspec:PXD008355:E12639_2p_EXT431_6085_HanChao_T10-Rapa-3:scan:31170:KQIVAIEGAHVPVLES[Phosphorylation]EDEDEDGLPIPK/3	80178	Phosphorylation	1.0	16	209	1	0.9999999998429	210	4.844877409313074e-11	4.844877409313074e-11
19	36	1.0	Phosphorylation	AT5G13850.1	mzspec:PXD008355:E12599_2p_EXT431_6085_HanChao_T10-Rapa-1:scan:18470:IDLDKPEVEDDDDNDEDDS[Phosphorylation]EDDDEAEGHDGEAGGR/4	0.0	80	S19(Phospho): 100;S19(Phospho)	IDLDKPEVEDDDDNDEDDSEDDDEAEGHDGEAGGR	IDLDKPEVEDDDDNDEDDS[Phosphorylation]EDDDEAEGHDGEAGGR	AT5G13850.1	0.0	0.9999999998405	E12599_2p_EXT431_6085_HanChao_T10-Rapa-1.raw	E12599_2p_EXT431_6085_HanChao_T10-Rapa-1.18470.18470.4	mzspec:PXD008355:E12599_2p_EXT431_6085_HanChao_T10-Rapa-1:scan:18470:IDLDKPEVEDDDDNDEDDS[Phosphorylation]EDDDEAEGHDGEAGGR/4	66835	Phosphorylation	1.0	19	36	1	0.9999999998405	211	4.897508307272808e-11	4.897508307272808e-11
12	292	1.0	Phosphorylation	AT1G74250.1	mzspec:PXD008355:E12661_2p_EXT431_6085_HanChao_T20-Rapa-4:scan:22040:AHEGEDEGAGLS[Phosphorylation]ELEEEDDDAK/3	0.0	80	S12(Phospho): 100;S12(Phospho)	AHEGEDEGAGLSELEEEDDDAK	AHEGEDEGAGLS[Phosphorylation]ELEEEDDDAK	AT1G74250.1	0.0	0.9999999998383	E12661_2p_EXT431_6085_HanChao_T20-Rapa-4.raw	E12661_2p_EXT431_6085_HanChao_T20-Rapa-4.22040.22040.3	mzspec:PXD008355:E12661_2p_EXT431_6085_HanChao_T20-Rapa-4:scan:22040:AHEGEDEGAGLS[Phosphorylation]ELEEEDDDAK/3	5443	Phosphorylation	1.0	12	292	1	0.9999999998383	212	4.950680431641221e-11	4.950680431641221e-11
1	70	1.0	Phosphorylation	AT1G80270.1	mzspec:PXD008355:E12599_2p_EXT431_6085_HanChao_T10-Rapa-1:scan:32389:S[Phosphorylation]DQEEDDLEDGFSELEGSK/2	0.0	80	S1(Phospho): 100;S1(Phospho)	SDQEEDDLEDGFSELEGSK	S[Phosphorylation]DQEEDDLEDGFSELEGSK	AT1G80270.1	0.0	0.9999999998373	E12599_2p_EXT431_6085_HanChao_T10-Rapa-1.raw	E12599_2p_EXT431_6085_HanChao_T10-Rapa-1.32389.32389.2	mzspec:PXD008355:E12599_2p_EXT431_6085_HanChao_T10-Rapa-1:scan:32389:S[Phosphorylation]DQEEDDLEDGFSELEGSK/2	129649	Phosphorylation	1.0	1	70	1	0.9999999998373	213	5.003822760418514e-11	5.003822760418514e-11
21	76	1.0	Phosphorylation	AT5G02770.1	mzspec:PXD008355:E12661_2p_EXT431_6085_HanChao_T20-Rapa-4:scan:21704:KEETDSNGIGSTAGVDSGDIS[Phosphorylation]PVDDIQKK/3	0.0	80	S21(Phospho): 100;N7(Deamidated); S21(Phospho)	KEETDSNGIGSTAGVDSGDISPVDDIQKK	KEETDSNGIGSTAGVDSGDIS[Phosphorylation]PVDDIQKK	AT5G02770.1	0.0	0.999999999837	E12661_2p_EXT431_6085_HanChao_T20-Rapa-4.raw	E12661_2p_EXT431_6085_HanChao_T20-Rapa-4.21704.21704.3	mzspec:PXD008355:E12661_2p_EXT431_6085_HanChao_T20-Rapa-4:scan:21704:KEETDSNGIGSTAGVDSGDIS[Phosphorylation]PVDDIQKK/3	75802	Phosphorylation	1.0	21	76	1	0.999999999837	214	5.056608610544268e-11	5.056608610544268e-11
10	144:124:123:201	1.0	Phosphorylation	AT1G70730.2: AT1G70730.1: AT1G23190.1: AT1G70730.3	mzspec:PXD008355:E12603_2p_EXT431_6085_HanChao_T40-Rapa-1:scan:30460:ATGAFILTAS[Phosphorylation]HNPGGPTEDFGIK/3	0.0	80	S10(Phospho): 100;S10(Phospho)	ATGAFILTASHNPGGPTEDFGIK	ATGAFILTAS[Phosphorylation]HNPGGPTEDFGIK	AT1G70730.2	0.0	0.999999999837	E12603_2p_EXT431_6085_HanChao_T40-Rapa-1.raw	E12603_2p_EXT431_6085_HanChao_T40-Rapa-1.30460.30460.3	mzspec:PXD008355:E12603_2p_EXT431_6085_HanChao_T40-Rapa-1:scan:30460:ATGAFILTAS[Phosphorylation]HNPGGPTEDFGIK/3	13639	Phosphorylation	1.0	10	144	1	0.999999999837	215	5.1089034295060617e-11	5.1089034295060617e-11
3	282:282	1.0	Phosphorylation	AT2G43160.1: AT2G43160.4	mzspec:PXD008355:E12623_2p_EXT431_6085_HanChao_T40-Rapa-2:scan:22909:KFS[Phosphorylation]EQNIGAPPSYEEAVSDSR/3	0.0	80	S3(Phospho): 100;S3(Phospho)	KFSEQNIGAPPSYEEAVSDSR	KFS[Phosphorylation]EQNIGAPPSYEEAVSDSR	AT2G43160.1	0.0	0.9999999998369001	E12623_2p_EXT431_6085_HanChao_T40-Rapa-2.raw	E12623_2p_EXT431_6085_HanChao_T40-Rapa-2.22909.22909.3	mzspec:PXD008355:E12623_2p_EXT431_6085_HanChao_T40-Rapa-2:scan:22909:KFS[Phosphorylation]EQNIGAPPSYEEAVSDSR/3	76848	Phosphorylation	1.0	3	282	1	0.9999999998369001	216	5.160760296473865e-11	5.160760296473865e-11
13	381	1.0	Phosphorylation	AT1G56340.1	mzspec:PXD008355:E12623_2p_EXT431_6085_HanChao_T40-Rapa-2:scan:13404:REEEESKDAPAES[Phosphorylation]DAEEEAEDDDNEGDDSDNESK/3	0.0	80	S13(Phospho): 100;S13(Phospho)	REEEESKDAPAESDAEEEAEDDDNEGDDSDNESK	REEEESKDAPAES[Phosphorylation]DAEEEAEDDDNEGDDSDNESK	AT1G56340.1	0.0	0.9999999998361999	E12623_2p_EXT431_6085_HanChao_T40-Rapa-2.raw	E12623_2p_EXT431_6085_HanChao_T40-Rapa-2.13404.13404.3	mzspec:PXD008355:E12623_2p_EXT431_6085_HanChao_T40-Rapa-2:scan:13404:REEEESKDAPAES[Phosphorylation]DAEEEAEDDDNEGDDSDNESK/3	120953	Phosphorylation	1.0	13	381	1	0.9999999998361999	217	5.2124619009173705e-11	5.2124619009173705e-11
5	902	1.0	Phosphorylation	AT2G39810.1	mzspec:PXD008355:E12659_2p_EXT431_6085_HanChao_T10-Rapa-4:scan:29890:SDETS[Phosphorylation]DDEDELTSFGSMPVK/2	0.0	80	S5(Phospho): 100;S5(Phospho)	SDETSDDEDELTSFGSMPVK	SDETS[Phosphorylation]DDEDELTSFGSMPVK	AT2G39810.1	0.0	0.9999999998353	E12659_2p_EXT431_6085_HanChao_T10-Rapa-4.raw	E12659_2p_EXT431_6085_HanChao_T10-Rapa-4.29890.29890.2	mzspec:PXD008355:E12659_2p_EXT431_6085_HanChao_T10-Rapa-4:scan:29890:SDETS[Phosphorylation]DDEDELTSFGSMPVK/2	129329	Phosphorylation	1.0	5	902	1	0.9999999998353	218	5.2641019983401845e-11	5.2641019983401845e-11
12	88	1.0	Phosphorylation	AT5G38640.1	mzspec:PXD008355:E12619_2p_EXT431_6085_HanChao_T10-Rapa-2:scan:24444:VAVAGAAASAVS[Phosphorylation]PSSFSYSSR/2	0.0	80	S12(Phospho): 100;S12(Phospho)	VAVAGAAASAVSPSSFSYSSR	VAVAGAAASAVS[Phosphorylation]PSSFSYSSR	AT5G38640.1	0.0	0.9999999998341	E12619_2p_EXT431_6085_HanChao_T10-Rapa-2.raw	E12619_2p_EXT431_6085_HanChao_T10-Rapa-2.24444.24444.2	mzspec:PXD008355:E12619_2p_EXT431_6085_HanChao_T10-Rapa-2:scan:24444:VAVAGAAASAVS[Phosphorylation]PSSFSYSSR/2	164435	Phosphorylation	1.0	12	88	1	0.9999999998341	219	5.315818409505719e-11	5.315818409505719e-11
21	76	1.0	Phosphorylation	AT5G02770.1	mzspec:PXD008355:E12603_2p_EXT431_6085_HanChao_T40-Rapa-1:scan:21515:KEETDSNGIGSTAGVDSGDIS[Phosphorylation]PVDDIQKK/3	0.0	80	S21(Phospho): 100;N7(Deamidated); S21(Phospho)	KEETDSNGIGSTAGVDSGDISPVDDIQKK	KEETDSNGIGSTAGVDSGDIS[Phosphorylation]PVDDIQKK	AT5G02770.1	0.0	0.9999999998339001	E12603_2p_EXT431_6085_HanChao_T40-Rapa-1.raw	E12603_2p_EXT431_6085_HanChao_T40-Rapa-1.21515.21515.3	mzspec:PXD008355:E12603_2p_EXT431_6085_HanChao_T40-Rapa-1:scan:21515:KEETDSNGIGSTAGVDSGDIS[Phosphorylation]PVDDIQKK/3	75801	Phosphorylation	1.0	21	76	1	0.9999999998339001	220	5.36715555837281e-11	5.36715555837281e-11
6	148	1.0	Phosphorylation	AT3G18390.1	mzspec:PXD008355:E12639_2p_EXT431_6085_HanChao_T10-Rapa-3:scan:24891:NLGLGS[Phosphorylation]DDEDDVEDDEGGGINGGDVKPVTGEER/3	0.0	80	S6(Phospho): 100;S6(Phospho)	NLGLGSDDEDDVEDDEGGGINGGDVKPVTGEER	NLGLGS[Phosphorylation]DDEDDVEDDEGGGINGGDVKPVTGEER	AT3G18390.1	0.0	0.9999999998323001	E12639_2p_EXT431_6085_HanChao_T10-Rapa-3.raw	E12639_2p_EXT431_6085_HanChao_T10-Rapa-3.24891.24891.3	mzspec:PXD008355:E12639_2p_EXT431_6085_HanChao_T10-Rapa-3:scan:24891:NLGLGS[Phosphorylation]DDEDDVEDDEGGGINGGDVKPVTGEER/3	105497	Phosphorylation	1.0	6	148	1	0.9999999998323001	221	5.418752073494853e-11	5.418752073494853e-11
6	381	1.0	Phosphorylation	AT1G56340.1	mzspec:PXD008355:E12603_2p_EXT431_6085_HanChao_T40-Rapa-1:scan:15913:DAPAES[Phosphorylation]DAEEEAEDDDNEGDDSDNESK/3	0.0	80	S6(Phospho): 100;S6(Phospho)	DAPAESDAEEEAEDDDNEGDDSDNESK	DAPAES[Phosphorylation]DAEEEAEDDDNEGDDSDNESK	AT1G56340.1	0.0	0.9999999998311	E12603_2p_EXT431_6085_HanChao_T40-Rapa-1.raw	E12603_2p_EXT431_6085_HanChao_T40-Rapa-1.15913.15913.3	mzspec:PXD008355:E12603_2p_EXT431_6085_HanChao_T40-Rapa-1:scan:15913:DAPAES[Phosphorylation]DAEEEAEDDDNEGDDSDNESK/3	17183	Phosphorylation	1.0	6	381	0	0.9999999998311	222	5.4704243637462573e-11	5.4704243637462573e-11
12	158:158	1.0	Phosphorylation	AT5G09390.2: AT5G09390.1	mzspec:PXD008355:E12603_2p_EXT431_6085_HanChao_T40-Rapa-1:scan:21317:SAANDTEMDDDS[Phosphorylation]GNEKAGDDLSQDEIGVR/3	0.0	80	S12(Phospho): 100;S12(Phospho)	SAANDTEMDDDSGNEKAGDDLSQDEIGVR	SAANDTEMDDDS[Phosphorylation]GNEKAGDDLSQDEIGVR	AT5G09390.2	0.0	0.9999999998289999	E12603_2p_EXT431_6085_HanChao_T40-Rapa-1.raw	E12603_2p_EXT431_6085_HanChao_T40-Rapa-1.21317.21317.3	mzspec:PXD008355:E12603_2p_EXT431_6085_HanChao_T40-Rapa-1:scan:21317:SAANDTEMDDDS[Phosphorylation]GNEKAGDDLSQDEIGVR/3	127268	Phosphorylation	1.0	12	158	1	0.9999999998289999	223	5.522574973310823e-11	5.522574973310823e-11
14	491:491	1.0	Phosphorylation	AT2G17410.1: AT2G17410.2	mzspec:PXD008355:E12619_2p_EXT431_6085_HanChao_T10-Rapa-2:scan:28808:RSFLLDDASDGNES[Phosphorylation]GTEEDQSAFMK/3	0.0	80	S14(Phospho): 100;S14(Phospho)	RSFLLDDASDGNESGTEEDQSAFMK	RSFLLDDASDGNES[Phosphorylation]GTEEDQSAFMK	AT2G17410.1	0.0	0.9999999998261	E12619_2p_EXT431_6085_HanChao_T10-Rapa-2.raw	E12619_2p_EXT431_6085_HanChao_T10-Rapa-2.28808.28808.3	mzspec:PXD008355:E12619_2p_EXT431_6085_HanChao_T10-Rapa-2:scan:28808:RSFLLDDASDGNES[Phosphorylation]GTEEDQSAFMK/3	125381	Phosphorylation	1.0	14	491	1	0.9999999998261	224	5.575554551781206e-11	5.575554551781206e-11
7	1872:1887:1801	1.0	Phosphorylation	AT1G64790.3: AT1G64790.2: AT1G64790.1	mzspec:PXD008355:E12641_2p_EXT431_6085_HanChao_T20-Rapa-3:scan:18102:ALLEGGS[Phosphorylation]DDEGASTEAQGR/2	0.0	80	S7(Phospho): 100;S7(Phospho)	ALLEGGSDDEGASTEAQGR	ALLEGGS[Phosphorylation]DDEGASTEAQGR	AT1G64790.3	0.0	0.9999999998258	E12641_2p_EXT431_6085_HanChao_T20-Rapa-3.raw	E12641_2p_EXT431_6085_HanChao_T20-Rapa-3.18102.18102.2	mzspec:PXD008355:E12641_2p_EXT431_6085_HanChao_T20-Rapa-3:scan:18102:ALLEGGS[Phosphorylation]DDEGASTEAQGR/2	8196	Phosphorylation	1.0	7	1872	1	0.9999999998258	225	5.6281965261146324e-11	5.6281965261146324e-11
14	418:418	1.0	Phosphorylation	AT5G12150.2: AT5G12150.1	mzspec:PXD008355:E12601_2p_EXT431_6085_HanChao_T20-Rapa-1:scan:27473:HPDLHTLDIEEGET[Phosphorylation]DDDNDVLLSR/3	0.0	80	T14(Phospho): 100;T14(Phospho)	HPDLHTLDIEEGETDDDNDVLLSR	HPDLHTLDIEEGET[Phosphorylation]DDDNDVLLSR	AT5G12150.2	0.0	0.9999999998235001	E12601_2p_EXT431_6085_HanChao_T20-Rapa-1.raw	E12601_2p_EXT431_6085_HanChao_T20-Rapa-1.27473.27473.3	mzspec:PXD008355:E12601_2p_EXT431_6085_HanChao_T20-Rapa-1:scan:27473:HPDLHTLDIEEGET[Phosphorylation]DDDNDVLLSR/3	63331	Phosphorylation	1.0	14	418	1	0.9999999998235001	226	5.681390313957414e-11	5.681390313957414e-11
19	36	1.0	Phosphorylation	AT5G13850.1	mzspec:PXD008355:E12663_2p_EXT431_6085_HanChao_T40-Rapa-4:scan:19201:IDLDKPEVEDDDDNDEDDS[Phosphorylation]EDDDEAEGHDGEAGGR/3	0.0	80	S19(Phospho): 100;S19(Phospho)	IDLDKPEVEDDDDNDEDDSEDDDEAEGHDGEAGGR	IDLDKPEVEDDDDNDEDDS[Phosphorylation]EDDDEAEGHDGEAGGR	AT5G13850.1	0.0	0.9999999998219999	E12663_2p_EXT431_6085_HanChao_T40-Rapa-4.raw	E12663_2p_EXT431_6085_HanChao_T40-Rapa-4.19201.19201.3	mzspec:PXD008355:E12663_2p_EXT431_6085_HanChao_T40-Rapa-4:scan:19201:IDLDKPEVEDDDDNDEDDS[Phosphorylation]EDDDEAEGHDGEAGGR/3	66833	Phosphorylation	1.0	19	36	1	0.9999999998219999	227	5.734776285762319e-11	5.734776285762319e-11
24	36	1.0	Phosphorylation	AT3G12390.1	mzspec:PXD008355:E12643_2p_EXT431_6085_HanChao_T40-Rapa-3:scan:21372:LEEQKIDLDKPEVEDDDDNEDDDS[Phosphorylation]DDDDKDDDEADGLDGEAGGK/4	0.0	80	S24(Phospho): 100;S24(Phospho)	LEEQKIDLDKPEVEDDDDNEDDDSDDDDKDDDEADGLDGEAGGK	LEEQKIDLDKPEVEDDDDNEDDDS[Phosphorylation]DDDDKDDDEADGLDGEAGGK	AT3G12390.1	0.0	0.999999999821	E12643_2p_EXT431_6085_HanChao_T40-Rapa-3.raw	E12643_2p_EXT431_6085_HanChao_T40-Rapa-3.21372.21372.4	mzspec:PXD008355:E12643_2p_EXT431_6085_HanChao_T40-Rapa-3:scan:21372:LEEQKIDLDKPEVEDDDDNEDDDS[Phosphorylation]DDDDKDDDEADGLDGEAGGK/4	84642	Phosphorylation	1.0	24	36	1	0.999999999821	228	5.7881325463576534e-11	5.7881325463576534e-11
14	418:418	1.0	Phosphorylation	AT5G12150.2: AT5G12150.1	mzspec:PXD008355:E12623_2p_EXT431_6085_HanChao_T40-Rapa-2:scan:27318:HPDLHTLDIEEGET[Phosphorylation]DDDNDVLLSR/3	0.0	80	T14(Phospho): 100;T14(Phospho)	HPDLHTLDIEEGETDDDNDVLLSR	HPDLHTLDIEEGET[Phosphorylation]DDDNDVLLSR	AT5G12150.2	0.0	0.9999999998191998	E12623_2p_EXT431_6085_HanChao_T40-Rapa-2.raw	E12623_2p_EXT431_6085_HanChao_T40-Rapa-2.27318.27318.3	mzspec:PXD008355:E12623_2p_EXT431_6085_HanChao_T40-Rapa-2:scan:27318:HPDLHTLDIEEGET[Phosphorylation]DDDNDVLLSR/3	63330	Phosphorylation	1.0	14	418	1	0.9999999998191998	229	5.84180889009719e-11	5.84180889009719e-11
16	143	1.0	Phosphorylation	AT1G68070.1	mzspec:PXD008355:E12601_2p_EXT431_6085_HanChao_T20-Rapa-1:scan:13297:SRPGDLEAAQATNQDS[Phosphorylation]EDEDNDER/3	0.0	80	S16(Phospho): 100;S16(Phospho)	SRPGDLEAAQATNQDSEDEDNDER	SRPGDLEAAQATNQDS[Phosphorylation]EDEDNDER	AT1G68070.1	0.0	0.9999999998171	E12601_2p_EXT431_6085_HanChao_T20-Rapa-1.raw	E12601_2p_EXT431_6085_HanChao_T20-Rapa-1.13297.13297.3	mzspec:PXD008355:E12601_2p_EXT431_6085_HanChao_T20-Rapa-1:scan:13297:SRPGDLEAAQATNQDS[Phosphorylation]EDEDNDER/3	143991	Phosphorylation	1.0	16	143	1	0.9999999998171	230	5.895931472512372e-11	5.895931472512372e-11
19	36	1.0	Phosphorylation	AT5G13850.1	mzspec:PXD008355:E12619_2p_EXT431_6085_HanChao_T10-Rapa-2:scan:18123:IDLDKPEVEDDDDNDEDDS[Phosphorylation]EDDDEAEGHDGEAGGR/4	0.0	80	S19(Phospho): 100;S19(Phospho)	IDLDKPEVEDDDDNDEDDSEDDDEAEGHDGEAGGR	IDLDKPEVEDDDDNDEDDS[Phosphorylation]EDDDEAEGHDGEAGGR	AT5G13850.1	0.0	0.9999999998126	E12619_2p_EXT431_6085_HanChao_T10-Rapa-2.raw	E12619_2p_EXT431_6085_HanChao_T10-Rapa-2.18123.18123.4	mzspec:PXD008355:E12619_2p_EXT431_6085_HanChao_T10-Rapa-2:scan:18123:IDLDKPEVEDDDDNDEDDS[Phosphorylation]EDDDEAEGHDGEAGGR/4	66832	Phosphorylation	1.0	19	36	1	0.9999999998126	231	5.951533494025002e-11	5.951533494025002e-11
6	523	1.0	Phosphorylation	AT1G80680.1	mzspec:PXD008355:E12659_2p_EXT431_6085_HanChao_T10-Rapa-4:scan:26599:LMYAAS[Phosphorylation]DNEEDVMQDVKEDSAK/3	0.0	80	S6(Phospho): 100;S6(Phospho)	LMYAASDNEEDVMQDVKEDSAK	LMYAAS[Phosphorylation]DNEEDVMQDVKEDSAK	AT1G80680.1	0.0	0.9999999998111999	E12659_2p_EXT431_6085_HanChao_T10-Rapa-4.raw	E12659_2p_EXT431_6085_HanChao_T10-Rapa-4.26599.26599.3	mzspec:PXD008355:E12659_2p_EXT431_6085_HanChao_T10-Rapa-4:scan:26599:LMYAAS[Phosphorylation]DNEEDVMQDVKEDSAK/3	88962	Phosphorylation	1.0	6	523	1	0.9999999998111999	232	6.007259680117849e-11	6.007259680117849e-11
11	971	1.0	Phosphorylation	AT5G61780.1	mzspec:PXD008355:E12621_2p_EXT431_6085_HanChao_T20-Rapa-2:scan:30679:TGIWEYGDIQS[Phosphorylation]DDEDNVPVR/2	0.0	80	S11(Phospho): 100;S11(Phospho)	TGIWEYGDIQSDDEDNVPVR	TGIWEYGDIQS[Phosphorylation]DDEDNVPVR	AT5G61780.1	0.0	0.9999999998089001	E12621_2p_EXT431_6085_HanChao_T20-Rapa-2.raw	E12621_2p_EXT431_6085_HanChao_T20-Rapa-2.30679.30679.2	mzspec:PXD008355:E12621_2p_EXT431_6085_HanChao_T20-Rapa-2:scan:30679:TGIWEYGDIQS[Phosphorylation]DDEDNVPVR/2	155028	Phosphorylation	1.0	11	971	1	0.9999999998089001	233	6.063494580062051e-11	6.063494580062051e-11
7	1872:1887:1801	1.0	Phosphorylation	AT1G64790.3: AT1G64790.2: AT1G64790.1	mzspec:PXD008355:E12663_2p_EXT431_6085_HanChao_T40-Rapa-4:scan:18387:ALLEGGS[Phosphorylation]DDEGASTEAQGR/2	0.0	80	S7(Phospho): 100;S7(Phospho)	ALLEGGSDDEGASTEAQGR	ALLEGGS[Phosphorylation]DDEGASTEAQGR	AT1G64790.3	0.0	0.999999999807	E12663_2p_EXT431_6085_HanChao_T40-Rapa-4.raw	E12663_2p_EXT431_6085_HanChao_T40-Rapa-4.18387.18387.2	mzspec:PXD008355:E12663_2p_EXT431_6085_HanChao_T40-Rapa-4:scan:18387:ALLEGGS[Phosphorylation]DDEGASTEAQGR/2	8195	Phosphorylation	1.0	7	1872	1	0.999999999807	234	6.120060820897473e-11	6.120060820897473e-11
17	80:82	1.0	Phosphorylation	AT1G09780.1: AT3G08590.1	mzspec:PXD008355:E12663_2p_EXT431_6085_HanChao_T40-Rapa-4:scan:22291:AHGTAVGLPSEDDMGNS[Phosphorylation]EVGHNALGAGR/3	0.0	80	S17(Phospho): 100;S17(Phospho); N22(Deamidated)	AHGTAVGLPSEDDMGNSEVGHNALGAGR	AHGTAVGLPSEDDMGNS[Phosphorylation]EVGHNALGAGR	AT1G09780.1	0.0	0.9999999998039	E12663_2p_EXT431_6085_HanChao_T40-Rapa-4.raw	E12663_2p_EXT431_6085_HanChao_T40-Rapa-4.22291.22291.3	mzspec:PXD008355:E12663_2p_EXT431_6085_HanChao_T40-Rapa-4:scan:22291:AHGTAVGLPSEDDMGNS[Phosphorylation]EVGHNALGAGR/3	5585	Phosphorylation	1.0	17	80	1	0.9999999998039	235	6.177464828088195e-11	6.177464828088195e-11
5	44:44	1.0	Phosphorylation	AT4G18905.1: AT4G18905.2	mzspec:PXD008355:E12641_2p_EXT431_6085_HanChao_T20-Rapa-3:scan:28263:NVEGS[Phosphorylation]NEDEEEEIEEDGEEISEVDHAK/3	0.0	80	S5(Phospho): 100;S5(Phospho)	NVEGSNEDEEEEIEEDGEEISEVDHAK	NVEGS[Phosphorylation]NEDEEEEIEEDGEEISEVDHAK	AT4G18905.1	0.0	0.9999999998037999	E12641_2p_EXT431_6085_HanChao_T20-Rapa-3.raw	E12641_2p_EXT431_6085_HanChao_T20-Rapa-3.28263.28263.3	mzspec:PXD008355:E12641_2p_EXT431_6085_HanChao_T20-Rapa-3:scan:28263:NVEGS[Phosphorylation]NEDEEEEIEEDGEEISEVDHAK/3	112042	Phosphorylation	1.0	5	44	1	0.9999999998037999	236	6.234424746698707e-11	6.234424746698707e-11
14	366:362	1.0	Phosphorylation	AT2G16950.1: AT2G16950.2	mzspec:PXD008355:E12659_2p_EXT431_6085_HanChao_T10-Rapa-4:scan:33501:LHGSEDFDDDDDDS[Phosphorylation]FNVWNLR/2	0.0	80	S14(Phospho): 100;S14(Phospho)	LHGSEDFDDDDDDSFNVWNLR	LHGSEDFDDDDDDS[Phosphorylation]FNVWNLR	AT2G16950.1	0.0	0.9999999998017	E12659_2p_EXT431_6085_HanChao_T10-Rapa-4.raw	E12659_2p_EXT431_6085_HanChao_T10-Rapa-4.33501.33501.2	mzspec:PXD008355:E12659_2p_EXT431_6085_HanChao_T10-Rapa-4:scan:33501:LHGSEDFDDDDDDS[Phosphorylation]FNVWNLR/2	86774	Phosphorylation	1.0	14	366	1	0.9999999998017	237	6.291790061291863e-11	6.291790061291863e-11
4	432	1.0	Phosphorylation	AT4G37210.1	mzspec:PXD008355:E12619_2p_EXT431_6085_HanChao_T10-Rapa-2:scan:22017:DLES[Phosphorylation]PTVSTAHTGAAGGGAASGVTHLGVVGR/3	0.0	80	S4(Phospho): 100;S4(Phospho)	DLESPTVSTAHTGAAGGGAASGVTHLGVVGR	DLES[Phosphorylation]PTVSTAHTGAAGGGAASGVTHLGVVGR	AT4G37210.1	0.0	0.9999999997896999	E12619_2p_EXT431_6085_HanChao_T10-Rapa-2.raw	E12619_2p_EXT431_6085_HanChao_T10-Rapa-2.22017.22017.3	mzspec:PXD008355:E12619_2p_EXT431_6085_HanChao_T10-Rapa-2:scan:22017:DLES[Phosphorylation]PTVSTAHTGAAGGGAASGVTHLGVVGR/3	25700	Phosphorylation	1.0	4	432	1	0.9999999997896999	238	6.353715359630568e-11	6.353715359630568e-11
11	146	1.0	Phosphorylation	AT5G49400.1	mzspec:PXD008355:E12623_2p_EXT431_6085_HanChao_T40-Rapa-2:scan:15089:TKPSVDDLDGS[Phosphorylation]DDDDEEERPDATNGK/3	0.0	80	S11(Phospho): 100;S11(Phospho); N24(Deamidated)	TKPSVDDLDGSDDDDEEERPDATNGK	TKPSVDDLDGS[Phosphorylation]DDDDEEERPDATNGK	AT5G49400.1	0.0	0.9999999997869	E12623_2p_EXT431_6085_HanChao_T40-Rapa-2.raw	E12623_2p_EXT431_6085_HanChao_T40-Rapa-2.15089.15089.3	mzspec:PXD008355:E12623_2p_EXT431_6085_HanChao_T40-Rapa-2:scan:15089:TKPSVDDLDGS[Phosphorylation]DDDDEEERPDATNGK/3	156484	Phosphorylation	1.0	11	146	1	0.9999999997869	239	6.416293948964681e-11	6.416293948964681e-11
12	88	1.0	Phosphorylation	AT5G38640.1	mzspec:PXD008355:E12643_2p_EXT431_6085_HanChao_T40-Rapa-3:scan:24584:VAVAGAAASAVS[Phosphorylation]PSSFSYSSR/2	0.0	80	S12(Phospho): 100;S12(Phospho)	VAVAGAAASAVSPSSFSYSSR	VAVAGAAASAVS[Phosphorylation]PSSFSYSSR	AT5G38640.1	0.0	0.9999999997869	E12643_2p_EXT431_6085_HanChao_T40-Rapa-3.raw	E12643_2p_EXT431_6085_HanChao_T40-Rapa-3.24584.24584.2	mzspec:PXD008355:E12643_2p_EXT431_6085_HanChao_T40-Rapa-3:scan:24584:VAVAGAAASAVS[Phosphorylation]PSSFSYSSR/2	164434	Phosphorylation	1.0	12	88	1	0.9999999997869	240	6.478351050054343e-11	6.478351050054343e-11
12;11;10	104;103;102:104;103;102	1.0;1.0;1.0	Phosphorylation;Phosphorylation;Phosphorylation	AT5G22650.2: AT5G22650.1	mzspec:PXD008355:E12659_2p_EXT431_6085_HanChao_T10-Rapa-4:scan:30346:SPNIEQDDFT[Phosphorylation]S[Phosphorylation]S[Phosphorylation]DDEDVPEAVPAPAPTAVTANGNAGAAVVK/3	0.0	240	T10(Phospho): 100; S11(Phospho): 100; S12(Phospho): 100;T10(Phospho); S11(Phospho); S12(Phospho); N32(Deamidated)	SPNIEQDDFTSSDDEDVPEAVPAPAPTAVTANGNAGAAVVK	SPNIEQDDFT[Phosphorylation]S[Phosphorylation]S[Phosphorylation]DDEDVPEAVPAPAPTAVTANGNAGAAVVK	AT5G22650.2	0.0	0.9999999997863	E12659_2p_EXT431_6085_HanChao_T10-Rapa-4.raw	E12659_2p_EXT431_6085_HanChao_T10-Rapa-4.30346.30346.3	mzspec:PXD008355:E12659_2p_EXT431_6085_HanChao_T10-Rapa-4:scan:30346:SPNIEQDDFT[Phosphorylation]S[Phosphorylation]S[Phosphorylation]DDEDVPEAVPAPAPTAVTANGNAGAAVVK/3	141662	Phosphorylation	1.0	10	102	1	0.9999999997863	241	6.540142102389115e-11	6.540142102389115e-11
12;11;10	104;103;102:104;103;102	1.0;1.0;1.0	Phosphorylation;Phosphorylation;Phosphorylation	AT5G22650.2: AT5G22650.1	mzspec:PXD008355:E12659_2p_EXT431_6085_HanChao_T10-Rapa-4:scan:30346:SPNIEQDDFT[Phosphorylation]S[Phosphorylation]S[Phosphorylation]DDEDVPEAVPAPAPTAVTANGNAGAAVVK/3	0.0	240	T10(Phospho): 100; S11(Phospho): 100; S12(Phospho): 100;T10(Phospho); S11(Phospho); S12(Phospho); N32(Deamidated)	SPNIEQDDFTSSDDEDVPEAVPAPAPTAVTANGNAGAAVVK	SPNIEQDDFT[Phosphorylation]S[Phosphorylation]S[Phosphorylation]DDEDVPEAVPAPAPTAVTANGNAGAAVVK	AT5G22650.2	0.0	0.9999999997863	E12659_2p_EXT431_6085_HanChao_T10-Rapa-4.raw	E12659_2p_EXT431_6085_HanChao_T10-Rapa-4.30346.30346.3	mzspec:PXD008355:E12659_2p_EXT431_6085_HanChao_T10-Rapa-4:scan:30346:SPNIEQDDFT[Phosphorylation]S[Phosphorylation]S[Phosphorylation]DDEDVPEAVPAPAPTAVTANGNAGAAVVK/3	141662	Phosphorylation	1.0	12	104	1	0.9999999997863	242	6.601422484869881e-11	6.601422484869881e-11
12;11;10	104;103;102:104;103;102	1.0;1.0;1.0	Phosphorylation;Phosphorylation;Phosphorylation	AT5G22650.2: AT5G22650.1	mzspec:PXD008355:E12659_2p_EXT431_6085_HanChao_T10-Rapa-4:scan:30346:SPNIEQDDFT[Phosphorylation]S[Phosphorylation]S[Phosphorylation]DDEDVPEAVPAPAPTAVTANGNAGAAVVK/3	0.0	240	T10(Phospho): 100; S11(Phospho): 100; S12(Phospho): 100;T10(Phospho); S11(Phospho); S12(Phospho); N32(Deamidated)	SPNIEQDDFTSSDDEDVPEAVPAPAPTAVTANGNAGAAVVK	SPNIEQDDFT[Phosphorylation]S[Phosphorylation]S[Phosphorylation]DDEDVPEAVPAPAPTAVTANGNAGAAVVK	AT5G22650.2	0.0	0.9999999997863	E12659_2p_EXT431_6085_HanChao_T10-Rapa-4.raw	E12659_2p_EXT431_6085_HanChao_T10-Rapa-4.30346.30346.3	mzspec:PXD008355:E12659_2p_EXT431_6085_HanChao_T10-Rapa-4:scan:30346:SPNIEQDDFT[Phosphorylation]S[Phosphorylation]S[Phosphorylation]DDEDVPEAVPAPAPTAVTANGNAGAAVVK/3	141662	Phosphorylation	1.0	11	103	1	0.9999999997863	243	6.662198502062738e-11	6.662198502062738e-11
4	12	1.0	Phosphorylation	AT1G75990.1	mzspec:PXD008355:E12661_2p_EXT431_6085_HanChao_T20-Rapa-4:scan:27248:DNQT[Phosphorylation]PTQSVVSAPTSTLQNLK/2	0.0	80	T4(Phospho): 100;T4(Phospho)	DNQTPTQSVVSAPTSTLQNLK	DNQT[Phosphorylation]PTQSVVSAPTSTLQNLK	AT1G75990.1	0.0	0.9999999997843	E12661_2p_EXT431_6085_HanChao_T20-Rapa-4.raw	E12661_2p_EXT431_6085_HanChao_T20-Rapa-4.27248.27248.2	mzspec:PXD008355:E12661_2p_EXT431_6085_HanChao_T20-Rapa-4:scan:27248:DNQT[Phosphorylation]PTQSVVSAPTSTLQNLK/2	28548	Phosphorylation	1.0	4	12	1	0.9999999997843	244	6.723296054679779e-11	6.723296054679779e-11
19	36	1.0	Phosphorylation	AT3G12390.1	mzspec:PXD008355:E12601_2p_EXT431_6085_HanChao_T20-Rapa-1:scan:21088:IDLDKPEVEDDDDNEDDDS[Phosphorylation]DDDDKDDDEADGLDGEAGGK/3	0.0	80	S19(Phospho): 100;S19(Phospho)	IDLDKPEVEDDDDNEDDDSDDDDKDDDEADGLDGEAGGK	IDLDKPEVEDDDDNEDDDS[Phosphorylation]DDDDKDDDEADGLDGEAGGK	AT3G12390.1	0.0	0.9999999997826999	E12601_2p_EXT431_6085_HanChao_T20-Rapa-1.raw	E12601_2p_EXT431_6085_HanChao_T20-Rapa-1.21088.21088.3	mzspec:PXD008355:E12601_2p_EXT431_6085_HanChao_T20-Rapa-1:scan:21088:IDLDKPEVEDDDDNEDDDS[Phosphorylation]DDDDKDDDEADGLDGEAGGK/3	67017	Phosphorylation	1.0	19	36	1	0.9999999997826999	245	6.784547934795083e-11	6.784547934795083e-11
14	112	1.0	Phosphorylation	AT1G70770.1	mzspec:PXD008355:E12661_2p_EXT431_6085_HanChao_T20-Rapa-4:scan:29226:SNGYGDDGYDFDGS[Phosphorylation]DDEIATLK/2	0.0	80	S14(Phospho): 100;S14(Phospho)	SNGYGDDGYDFDGSDDEIATLK	SNGYGDDGYDFDGS[Phosphorylation]DDEIATLK	AT1G70770.1	0.0	0.9999999997806	E12661_2p_EXT431_6085_HanChao_T20-Rapa-4.raw	E12661_2p_EXT431_6085_HanChao_T20-Rapa-4.29226.29226.2	mzspec:PXD008355:E12661_2p_EXT431_6085_HanChao_T20-Rapa-4:scan:29226:SNGYGDDGYDFDGS[Phosphorylation]DDEIATLK/2	139305	Phosphorylation	1.0	14	112	1	0.9999999997806	246	6.846155485336719e-11	6.846155485336719e-11
2	3	1.0	Phosphorylation	AT1G02740.1	mzspec:PXD008355:E12663_2p_EXT431_6085_HanChao_T40-Rapa-4:scan:29291:GS[Phosphorylation]PNAAAETDLTTDDFIGDTR/2	0.0	80	S2(Phospho): 100;S2(Phospho)	GSPNAAAETDLTTDDFIGDTR	GS[Phosphorylation]PNAAAETDLTTDDFIGDTR	AT1G02740.1	0.0	0.9999999997803001	E12663_2p_EXT431_6085_HanChao_T40-Rapa-4.raw	E12663_2p_EXT431_6085_HanChao_T40-Rapa-4.29291.29291.2	mzspec:PXD008355:E12663_2p_EXT431_6085_HanChao_T40-Rapa-4:scan:29291:GS[Phosphorylation]PNAAAETDLTTDDFIGDTR/2	58531	Phosphorylation	1.0	2	3	1	0.9999999997803001	247	6.907385594675163e-11	6.907385594675163e-11
21	76	1.0	Phosphorylation	AT5G02770.1	mzspec:PXD008355:E12601_2p_EXT431_6085_HanChao_T20-Rapa-1:scan:21221:KEETDSNGIGSTAGVDSGDIS[Phosphorylation]PVDDIQKK/3	0.0	80	S21(Phospho): 100;N7(Deamidated); S21(Phospho)	KEETDSNGIGSTAGVDSGDISPVDDIQKK	KEETDSNGIGSTAGVDSGDIS[Phosphorylation]PVDDIQKK	AT5G02770.1	0.0	0.9999999997765	E12601_2p_EXT431_6085_HanChao_T20-Rapa-1.raw	E12601_2p_EXT431_6085_HanChao_T20-Rapa-1.21221.21221.3	mzspec:PXD008355:E12601_2p_EXT431_6085_HanChao_T20-Rapa-1:scan:21221:KEETDSNGIGSTAGVDSGDIS[Phosphorylation]PVDDIQKK/3	75800	Phosphorylation	1.0	21	76	1	0.9999999997765	248	6.969654199651479e-11	6.969654199651479e-11
21	76	1.0	Phosphorylation	AT5G02770.1	mzspec:PXD008355:E12659_2p_EXT431_6085_HanChao_T10-Rapa-4:scan:21394:KEETDSNGIGSTAGVDSGDIS[Phosphorylation]PVDDIQKK/3	0.0	80	S21(Phospho): 100;N7(Deamidated); S21(Phospho)	KEETDSNGIGSTAGVDSGDISPVDDIQKK	KEETDSNGIGSTAGVDSGDIS[Phosphorylation]PVDDIQKK	AT5G02770.1	0.0	0.9999999997733	E12659_2p_EXT431_6085_HanChao_T10-Rapa-4.raw	E12659_2p_EXT431_6085_HanChao_T10-Rapa-4.21394.21394.3	mzspec:PXD008355:E12659_2p_EXT431_6085_HanChao_T10-Rapa-4:scan:21394:KEETDSNGIGSTAGVDSGDIS[Phosphorylation]PVDDIQKK/3	75799	Phosphorylation	1.0	21	76	1	0.9999999997733	249	7.032707794075324e-11	7.032707794075324e-11
16	209:209	1.0	Phosphorylation	AT4G25340.1: AT4G25340.2	mzspec:PXD008355:E12621_2p_EXT431_6085_HanChao_T20-Rapa-2:scan:30036:KQIVAIEGAHVPVLES[Phosphorylation]EDEDEDGLPIPK/3	0.0	80	S16(Phospho): 100;S16(Phospho)	KQIVAIEGAHVPVLESEDEDEDGLPIPK	KQIVAIEGAHVPVLES[Phosphorylation]EDEDEDGLPIPK	AT4G25340.1	0.0	0.9999999997701999	E12621_2p_EXT431_6085_HanChao_T20-Rapa-2.raw	E12621_2p_EXT431_6085_HanChao_T20-Rapa-2.30036.30036.3	mzspec:PXD008355:E12621_2p_EXT431_6085_HanChao_T20-Rapa-2:scan:30036:KQIVAIEGAHVPVLES[Phosphorylation]EDEDEDGLPIPK/3	80177	Phosphorylation	1.0	16	209	1	0.9999999997701999	250	7.096496990044442e-11	7.096496990044442e-11
11	122	1.0	Phosphorylation	AT3G12480.1	mzspec:PXD008355:E12663_2p_EXT431_6085_HanChao_T40-Rapa-4:scan:10456:RKPISDEVNDS[Phosphorylation]DEEYKK/3	0.0	80	S11(Phospho): 100;S11(Phospho)	RKPISDEVNDSDEEYKK	RKPISDEVNDS[Phosphorylation]DEEYKK	AT3G12480.1	0.0	0.999999999769	E12663_2p_EXT431_6085_HanChao_T40-Rapa-4.raw	E12663_2p_EXT431_6085_HanChao_T40-Rapa-4.10456.10456.3	mzspec:PXD008355:E12663_2p_EXT431_6085_HanChao_T40-Rapa-4:scan:10456:RKPISDEVNDS[Phosphorylation]DEEYKK/3	123011	Phosphorylation	1.0	11	122	1	0.999999999769	251	7.160255964948076e-11	7.160255964948076e-11
5	265	1.0	Phosphorylation	AT3G01160.1	mzspec:PXD008355:E12663_2p_EXT431_6085_HanChao_T40-Rapa-4:scan:17869:KNDAS[Phosphorylation]DDEDEEEEEDEDVINQK/2	0.0	80	S5(Phospho): 100;S5(Phospho)	KNDASDDEDEEEEEDEDVINQK	KNDAS[Phosphorylation]DDEDEEEEEDEDVINQK	AT3G01160.1	0.0	0.9999999997676	E12663_2p_EXT431_6085_HanChao_T40-Rapa-4.raw	E12663_2p_EXT431_6085_HanChao_T40-Rapa-4.17869.17869.2	mzspec:PXD008355:E12663_2p_EXT431_6085_HanChao_T40-Rapa-4:scan:17869:KNDAS[Phosphorylation]DDEDEEEEEDEDVINQK/2	78933	Phosphorylation	1.0	5	265	1	0.9999999997676	252	7.224064468318369e-11	7.224064468318369e-11
3	362	1.0	Phosphorylation	AT1G79690.1	mzspec:PXD008355:E12639_2p_EXT431_6085_HanChao_T10-Rapa-3:scan:10466:RRS[Phosphorylation]EANLDASDHLASSTK/3	0.0	80	S3(Phospho): 100;S3(Phospho)	RRSEANLDASDHLASSTK	RRS[Phosphorylation]EANLDASDHLASSTK	AT1G79690.1	0.0	0.9999999997675	E12639_2p_EXT431_6085_HanChao_T10-Rapa-3.raw	E12639_2p_EXT431_6085_HanChao_T10-Rapa-3.10466.10466.3	mzspec:PXD008355:E12639_2p_EXT431_6085_HanChao_T10-Rapa-3:scan:10466:RRS[Phosphorylation]EANLDASDHLASSTK/3	124809	Phosphorylation	1.0	3	362	1	0.9999999997675	253	7.28740809462428e-11	7.28740809462428e-11
8	151	1.0	Phosphorylation	AT4G15410.1	mzspec:PXD008355:E12659_2p_EXT431_6085_HanChao_T10-Rapa-4:scan:16436:SPADGEGS[Phosphorylation]DSDEANEYYTGGQK/2	0.0	80	S8(Phospho): 100;S8(Phospho)	SPADGEGSDSDEANEYYTGGQK	SPADGEGS[Phosphorylation]DSDEANEYYTGGQK	AT4G15410.1	0.0	0.9999999997669001	E12659_2p_EXT431_6085_HanChao_T10-Rapa-4.raw	E12659_2p_EXT431_6085_HanChao_T10-Rapa-4.16436.16436.2	mzspec:PXD008355:E12659_2p_EXT431_6085_HanChao_T10-Rapa-4:scan:16436:SPADGEGS[Phosphorylation]DSDEANEYYTGGQK/2	140017	Phosphorylation	1.0	8	151	1	0.9999999997669001	254	7.350489115014475e-11	7.350489115014475e-11
20	113:113:113	1.0	Phosphorylation	AT2G19480.2: AT2G19480.1: AT2G19480.3	mzspec:PXD008355:E12659_2p_EXT431_6085_HanChao_T10-Rapa-4:scan:24839:RYEIVNGVVEVEGAAEEVKS[Phosphorylation]EQGEDK/3	0.0	80	S20(Phospho): 100;N6(Deamidated); S20(Phospho)	RYEIVNGVVEVEGAAEEVKSEQGEDK	RYEIVNGVVEVEGAAEEVKS[Phosphorylation]EQGEDK	AT2G19480.2	0.0	0.9999999997649001	E12659_2p_EXT431_6085_HanChao_T10-Rapa-4.raw	E12659_2p_EXT431_6085_HanChao_T10-Rapa-4.24839.24839.3	mzspec:PXD008355:E12659_2p_EXT431_6085_HanChao_T10-Rapa-4:scan:24839:RYEIVNGVVEVEGAAEEVKS[Phosphorylation]EQGEDK/3	126910	Phosphorylation	1.0	20	113	1	0.9999999997649001	255	7.413859722216851e-11	7.413859722216851e-11
6	127:127	1.0	Phosphorylation	AT1G69070.2: AT1G69070.1	mzspec:PXD008355:E12619_2p_EXT431_6085_HanChao_T10-Rapa-2:scan:29535:SMYNLS[Phosphorylation]DGEEDVYEDGALGGSSVK/2	0.0	80	S6(Phospho): 100;S6(Phospho)	SMYNLSDGEEDVYEDGALGGSSVK	SMYNLS[Phosphorylation]DGEEDVYEDGALGGSSVK	AT1G69070.2	0.0	0.9999999997646	E12619_2p_EXT431_6085_HanChao_T10-Rapa-2.raw	E12619_2p_EXT431_6085_HanChao_T10-Rapa-2.29535.29535.2	mzspec:PXD008355:E12619_2p_EXT431_6085_HanChao_T10-Rapa-2:scan:29535:SMYNLS[Phosphorylation]DGEEDVYEDGALGGSSVK/2	138792	Phosphorylation	1.0	6	127	1	0.9999999997646	256	7.476852470489348e-11	7.476852470489348e-11
8	14	1.0	Phosphorylation	AT5G28040.1	mzspec:PXD008355:E12659_2p_EXT431_6085_HanChao_T10-Rapa-4:scan:20673:DTDFSAES[Phosphorylation]PDLEEDGGGGGGGR/2	0.0	80	S8(Phospho): 100;S8(Phospho)	DTDFSAESPDLEEDGGGGGGGR	DTDFSAES[Phosphorylation]PDLEEDGGGGGGGR	AT5G28040.1	0.0	0.9999999997613	E12659_2p_EXT431_6085_HanChao_T10-Rapa-4.raw	E12659_2p_EXT431_6085_HanChao_T10-Rapa-4.20673.20673.2	mzspec:PXD008355:E12659_2p_EXT431_6085_HanChao_T10-Rapa-4:scan:20673:DTDFSAES[Phosphorylation]PDLEEDGGGGGGGR/2	31827	Phosphorylation	1.0	8	14	1	0.9999999997613	257	7.540639016789333e-11	7.540639016789333e-11
15	112	1.0	Phosphorylation	AT3G03940.1	mzspec:PXD008355:E12623_2p_EXT431_6085_HanChao_T40-Rapa-2:scan:13751:VEGVADKDIAAEGGS[Phosphorylation]AEK/2	0.0	80	S15(Phospho): 100;S15(Phospho)	VEGVADKDIAAEGGSAEK	VEGVADKDIAAEGGS[Phosphorylation]AEK	AT3G03940.1	0.0	0.9999999997573	E12623_2p_EXT431_6085_HanChao_T40-Rapa-2.raw	E12623_2p_EXT431_6085_HanChao_T40-Rapa-2.13751.13751.2	mzspec:PXD008355:E12623_2p_EXT431_6085_HanChao_T40-Rapa-2:scan:13751:VEGVADKDIAAEGGS[Phosphorylation]AEK/2	166481	Phosphorylation	1.0	15	112	1	0.9999999997573	258	7.605481490069713e-11	7.605481490069713e-11
17	80:82	1.0	Phosphorylation	AT1G09780.1: AT3G08590.1	mzspec:PXD008355:E12663_2p_EXT431_6085_HanChao_T40-Rapa-4:scan:21652:AHGTAVGLPSEDDMGNS[Phosphorylation]EVGHNALGAGR/2	0.0	80	S17(Phospho): 100;S17(Phospho)	AHGTAVGLPSEDDMGNSEVGHNALGAGR	AHGTAVGLPSEDDMGNS[Phosphorylation]EVGHNALGAGR	AT1G09780.1	0.0	0.9999999997518	E12663_2p_EXT431_6085_HanChao_T40-Rapa-4.raw	E12663_2p_EXT431_6085_HanChao_T40-Rapa-4.21652.21652.2	mzspec:PXD008355:E12663_2p_EXT431_6085_HanChao_T40-Rapa-4:scan:21652:AHGTAVGLPSEDDMGNS[Phosphorylation]EVGHNALGAGR/2	5582	Phosphorylation	1.0	17	80	1	0.9999999997518	259	7.671946818716265e-11	7.671946818716265e-11
12	539	1.0	Phosphorylation	AT3G57150.1	mzspec:PXD008355:E12621_2p_EXT431_6085_HanChao_T20-Rapa-2:scan:13064:DTEAAVDAEDES[Phosphorylation]AAEKSEK/2	0.0	80	S12(Phospho): 100;S12(Phospho)	DTEAAVDAEDESAAEKSEK	DTEAAVDAEDES[Phosphorylation]AAEKSEK	AT3G57150.1	0.0	0.9999999997504	E12621_2p_EXT431_6085_HanChao_T20-Rapa-2.raw	E12621_2p_EXT431_6085_HanChao_T20-Rapa-2.13064.13064.2	mzspec:PXD008355:E12621_2p_EXT431_6085_HanChao_T20-Rapa-2:scan:13064:DTEAAVDAEDES[Phosphorylation]AAEKSEK/2	31992	Phosphorylation	1.0	12	539	1	0.9999999997504	260	7.738439333770941e-11	7.738439333770941e-11
10	640:455:455:640	1.0	Phosphorylation	AT5G55100.1: AT5G55100.10: AT5G55100.12: AT5G55100.2	mzspec:PXD008355:E12623_2p_EXT431_6085_HanChao_T40-Rapa-2:scan:17765:MEQGEEEESS[Phosphorylation]MDEVTEETK/2	0.0	80	S10(Phospho): 100;S10(Phospho)	MEQGEEEESSMDEVTEETK	MEQGEEEESS[Phosphorylation]MDEVTEETK	AT5G55100.1	0.0	0.9999999997427	E12623_2p_EXT431_6085_HanChao_T40-Rapa-2.raw	E12623_2p_EXT431_6085_HanChao_T40-Rapa-2.17765.17765.2	mzspec:PXD008355:E12623_2p_EXT431_6085_HanChao_T40-Rapa-2:scan:17765:MEQGEEEESS[Phosphorylation]MDEVTEETK/2	94651	Phosphorylation	1.0	10	640	1	0.9999999997427	261	7.807372500736036e-11	7.807372500736036e-11
19	46	1.0	Phosphorylation	AT1G43690.1	mzspec:PXD008355:E12659_2p_EXT431_6085_HanChao_T10-Rapa-4:scan:10023:SKPIEEEETGSGSQSGGES[Phosphorylation]PEAK/2	0.0	80	S19(Phospho): 100;S19(Phospho)	SKPIEEEETGSGSQSGGESPEAK	SKPIEEEETGSGSQSGGES[Phosphorylation]PEAK	AT1G43690.1	0.0	0.9999999997407	E12659_2p_EXT431_6085_HanChao_T10-Rapa-4.raw	E12659_2p_EXT431_6085_HanChao_T10-Rapa-4.10023.10023.2	mzspec:PXD008355:E12659_2p_EXT431_6085_HanChao_T10-Rapa-4:scan:10023:SKPIEEEETGSGSQSGGES[Phosphorylation]PEAK/2	135990	Phosphorylation	1.0	19	46	1	0.9999999997407	262	7.876542844586461e-11	7.876542844586461e-11
4	722:720	1.0	Phosphorylation	AT1G44900.1: AT1G44900.2	mzspec:PXD008355:E12603_2p_EXT431_6085_HanChao_T40-Rapa-1:scan:32142:MEDS[Phosphorylation]DPEDGIQGSSGSTDPEVLPQNLLK/3	0.0	80	S4(Phospho): 100;S4(Phospho)	MEDSDPEDGIQGSSGSTDPEVLPQNLLK	MEDS[Phosphorylation]DPEDGIQGSSGSTDPEVLPQNLLK	AT1G44900.1	0.0	0.9999999997386999	E12603_2p_EXT431_6085_HanChao_T40-Rapa-1.raw	E12603_2p_EXT431_6085_HanChao_T40-Rapa-1.32142.32142.3	mzspec:PXD008355:E12603_2p_EXT431_6085_HanChao_T40-Rapa-1:scan:32142:MEDS[Phosphorylation]DPEDGIQGSSGSTDPEVLPQNLLK/3	94349	Phosphorylation	1.0	4	722	1	0.9999999997386999	263	7.945947659882455e-11	7.945947659882455e-11
5	153:345:342	1.0	Phosphorylation	AT2G23140.3: AT2G23140.1: AT2G23140.2	mzspec:PXD008355:E12641_2p_EXT431_6085_HanChao_T20-Rapa-3:scan:14232:VSNKS[Phosphorylation]HDWDASSSETGKPSFSSR/3	0.0	80	S5(Phospho): 100;S5(Phospho)	VSNKSHDWDASSSETGKPSFSSR	VSNKS[Phosphorylation]HDWDASSSETGKPSFSSR	AT2G23140.3	0.0	0.9999999997371	E12641_2p_EXT431_6085_HanChao_T20-Rapa-3.raw	E12641_2p_EXT431_6085_HanChao_T20-Rapa-3.14232.14232.3	mzspec:PXD008355:E12641_2p_EXT431_6085_HanChao_T20-Rapa-3:scan:14232:VSNKS[Phosphorylation]HDWDASSSETGKPSFSSR/3	172673	Phosphorylation	1.0	5	153	1	0.9999999997371	264	8.015432719911355e-11	8.015432719911355e-11
3	282:282	1.0	Phosphorylation	AT2G43160.1: AT2G43160.4	mzspec:PXD008355:E12619_2p_EXT431_6085_HanChao_T10-Rapa-2:scan:22984:KFS[Phosphorylation]EQNIGAPPSYEEAVSDSR/3	0.0	80	S3(Phospho): 100;S3(Phospho)	KFSEQNIGAPPSYEEAVSDSR	KFS[Phosphorylation]EQNIGAPPSYEEAVSDSR	AT2G43160.1	0.0	0.9999999997367	E12619_2p_EXT431_6085_HanChao_T10-Rapa-2.raw	E12619_2p_EXT431_6085_HanChao_T10-Rapa-2.22984.22984.3	mzspec:PXD008355:E12619_2p_EXT431_6085_HanChao_T10-Rapa-2:scan:22984:KFS[Phosphorylation]EQNIGAPPSYEEAVSDSR/3	76847	Phosphorylation	1.0	3	282	1	0.9999999997367	265	8.084544312829007e-11	8.084544312829007e-11
19	36	1.0	Phosphorylation	AT5G13850.1	mzspec:PXD008355:E12661_2p_EXT431_6085_HanChao_T20-Rapa-4:scan:18646:IDLDKPEVEDDDDNDEDDS[Phosphorylation]EDDDEAEGHDGEAGGR/4	0.0	80	S19(Phospho): 100;S19(Phospho)	IDLDKPEVEDDDDNDEDDSEDDDEAEGHDGEAGGR	IDLDKPEVEDDDDNDEDDS[Phosphorylation]EDDDEAEGHDGEAGGR	AT5G13850.1	0.0	0.9999999997325	E12661_2p_EXT431_6085_HanChao_T20-Rapa-4.raw	E12661_2p_EXT431_6085_HanChao_T20-Rapa-4.18646.18646.4	mzspec:PXD008355:E12661_2p_EXT431_6085_HanChao_T20-Rapa-4:scan:18646:IDLDKPEVEDDDDNDEDDS[Phosphorylation]EDDDEAEGHDGEAGGR/4	66830	Phosphorylation	1.0	19	36	1	0.9999999997325	266	8.154715207191699e-11	8.154715207191699e-11
25	376	1.0	Phosphorylation	AT4G17950.1	mzspec:PXD008355:E12641_2p_EXT431_6085_HanChao_T20-Rapa-3:scan:30741:AQNTPEPASAPANMLSFGGVGGPGS[Phosphorylation]PR/3	0.0	80	S25(Phospho): 100;S25(Phospho)	AQNTPEPASAPANMLSFGGVGGPGSPR	AQNTPEPASAPANMLSFGGVGGPGS[Phosphorylation]PR	AT4G17950.1	0.0	0.9999999997318001	E12641_2p_EXT431_6085_HanChao_T20-Rapa-3.raw	E12641_2p_EXT431_6085_HanChao_T20-Rapa-3.30741.30741.3	mzspec:PXD008355:E12641_2p_EXT431_6085_HanChao_T20-Rapa-3:scan:30741:AQNTPEPASAPANMLSFGGVGGPGS[Phosphorylation]PR/3	10700	Phosphorylation	1.0	25	376	1	0.9999999997318001	267	8.22462260593921e-11	8.22462260593921e-11
19	36	1.0	Phosphorylation	AT3G12390.1	mzspec:PXD008355:E12643_2p_EXT431_6085_HanChao_T40-Rapa-3:scan:21670:IDLDKPEVEDDDDNEDDDS[Phosphorylation]DDDDKDDDEADGLDGEAGGK/3	0.0	80	S19(Phospho): 100;S19(Phospho)	IDLDKPEVEDDDDNEDDDSDDDDKDDDEADGLDGEAGGK	IDLDKPEVEDDDDNEDDDS[Phosphorylation]DDDDKDDDEADGLDGEAGGK	AT3G12390.1	0.0	0.9999999997316	E12643_2p_EXT431_6085_HanChao_T40-Rapa-3.raw	E12643_2p_EXT431_6085_HanChao_T40-Rapa-3.21670.21670.3	mzspec:PXD008355:E12643_2p_EXT431_6085_HanChao_T40-Rapa-3:scan:21670:IDLDKPEVEDDDDNEDDDS[Phosphorylation]DDDDKDDDEADGLDGEAGGK/3	67015	Phosphorylation	1.0	19	36	1	0.9999999997316	268	8.29408295775168e-11	8.29408295775168e-11
11	910	1.0	Phosphorylation	AT1G68790.1	mzspec:PXD008355:E12623_2p_EXT431_6085_HanChao_T40-Rapa-2:scan:19016:ITESEQAAGDS[Phosphorylation]DEGVDSITTGGR/2	0.0	80	S11(Phospho): 100;S11(Phospho)	ITESEQAAGDSDEGVDSITTGGR	ITESEQAAGDS[Phosphorylation]DEGVDSITTGGR	AT1G68790.1	0.0	0.9999999997314	E12623_2p_EXT431_6085_HanChao_T40-Rapa-2.raw	E12623_2p_EXT431_6085_HanChao_T40-Rapa-2.19016.19016.2	mzspec:PXD008355:E12623_2p_EXT431_6085_HanChao_T40-Rapa-2:scan:19016:ITESEQAAGDS[Phosphorylation]DEGVDSITTGGR/2	72659	Phosphorylation	1.0	11	910	1	0.9999999997314	269	8.363101248282658e-11	8.363101248282658e-11
5	96:96	1.0	Phosphorylation	AT4G22320.2: AT4G22320.1	mzspec:PXD008355:E12623_2p_EXT431_6085_HanChao_T40-Rapa-2:scan:20740:SESNS[Phosphorylation]PSEDTVATVAEDPPR/2	0.0	80	S5(Phospho): 100;S5(Phospho)	SESNSPSEDTVATVAEDPPR	SESNS[Phosphorylation]PSEDTVATVAEDPPR	AT4G22320.2	0.0	0.9999999997263	E12623_2p_EXT431_6085_HanChao_T40-Rapa-2.raw	E12623_2p_EXT431_6085_HanChao_T40-Rapa-2.20740.20740.2	mzspec:PXD008355:E12623_2p_EXT431_6085_HanChao_T40-Rapa-2:scan:20740:SESNS[Phosphorylation]PSEDTVATVAEDPPR/2	131328	Phosphorylation	1.0	5	96	1	0.9999999997263	270	8.43349715165634e-11	8.43349715165634e-11
24	36	1.0	Phosphorylation	AT5G13850.1	mzspec:PXD008355:E12621_2p_EXT431_6085_HanChao_T20-Rapa-2:scan:18498:LEEQKIDLDKPEVEDDDDNDEDDS[Phosphorylation]EDDDEAEGHDGEAGGR/4	0.0	80	S24(Phospho): 100;S24(Phospho)	LEEQKIDLDKPEVEDDDDNDEDDSEDDDEAEGHDGEAGGR	LEEQKIDLDKPEVEDDDDNDEDDS[Phosphorylation]EDDDEAEGHDGEAGGR	AT5G13850.1	0.0	0.9999999997243001	E12621_2p_EXT431_6085_HanChao_T20-Rapa-2.raw	E12621_2p_EXT431_6085_HanChao_T20-Rapa-2.18498.18498.4	mzspec:PXD008355:E12621_2p_EXT431_6085_HanChao_T20-Rapa-2:scan:18498:LEEQKIDLDKPEVEDDDDNDEDDS[Phosphorylation]EDDDEAEGHDGEAGGR/4	84607	Phosphorylation	1.0	24	36	1	0.9999999997243001	271	8.504111519121934e-11	8.504111519121934e-11
11	558:559	1.0	Phosphorylation	AT4G31880.2: AT4G31880.1	mzspec:PXD008355:E12661_2p_EXT431_6085_HanChao_T20-Rapa-4:scan:13629:AIDEESLHTSS[Phosphorylation]GDNEKPAVSSGK/2	0.0	80	S11(Phospho): 100;S11(Phospho)	AIDEESLHTSSGDNEKPAVSSGK	AIDEESLHTSS[Phosphorylation]GDNEKPAVSSGK	AT4G31880.2	0.0	0.9999999997239	E12661_2p_EXT431_6085_HanChao_T20-Rapa-4.raw	E12661_2p_EXT431_6085_HanChao_T20-Rapa-4.13629.13629.2	mzspec:PXD008355:E12661_2p_EXT431_6085_HanChao_T20-Rapa-4:scan:13629:AIDEESLHTSS[Phosphorylation]GDNEKPAVSSGK/2	6037	Phosphorylation	1.0	11	558	1	0.9999999997239	272	8.574353767848104e-11	8.574353767848104e-11
10	764:733:795	1.0	Phosphorylation	AT5G49830.3: AT5G49830.1: AT5G49830.2	mzspec:PXD008355:E12601_2p_EXT431_6085_HanChao_T20-Rapa-1:scan:12868:TKGNNGDVHS[Phosphorylation]PTASVSAQSVSSAR/3	0.0	80	S10(Phospho): 100;N5(Deamidated); S10(Phospho)	TKGNNGDVHSPTASVSAQSVSSAR	TKGNNGDVHS[Phosphorylation]PTASVSAQSVSSAR	AT5G49830.3	0.0	0.9999999997191	E12601_2p_EXT431_6085_HanChao_T20-Rapa-1.raw	E12601_2p_EXT431_6085_HanChao_T20-Rapa-1.12868.12868.3	mzspec:PXD008355:E12601_2p_EXT431_6085_HanChao_T20-Rapa-1:scan:12868:TKGNNGDVHS[Phosphorylation]PTASVSAQSVSSAR/3	156375	Phosphorylation	1.0	10	764	1	0.9999999997191	273	8.645839640475424e-11	8.645839640475424e-11
8	151	1.0	Phosphorylation	AT4G15410.1	mzspec:PXD008355:E12601_2p_EXT431_6085_HanChao_T20-Rapa-1:scan:16209:SPADGEGS[Phosphorylation]DSDEANEYYTGGQK/2	0.0	80	S8(Phospho): 100;S8(Phospho)	SPADGEGSDSDEANEYYTGGQK	SPADGEGS[Phosphorylation]DSDEANEYYTGGQK	AT4G15410.1	0.0	0.9999999997171	E12601_2p_EXT431_6085_HanChao_T20-Rapa-1.raw	E12601_2p_EXT431_6085_HanChao_T20-Rapa-1.16209.16209.2	mzspec:PXD008355:E12601_2p_EXT431_6085_HanChao_T20-Rapa-1:scan:16209:SPADGEGS[Phosphorylation]DSDEANEYYTGGQK/2	140016	Phosphorylation	1.0	8	151	1	0.9999999997171	274	8.717533669791181e-11	8.717533669791181e-11
11	160	1.0	Phosphorylation	AT2G47330.1	mzspec:PXD008355:E12603_2p_EXT431_6085_HanChao_T40-Rapa-1:scan:30524:AVDAGMLDYDS[Phosphorylation]DDNPIVVDK/2	0.0	80	S11(Phospho): 100;S11(Phospho)	AVDAGMLDYDSDDNPIVVDK	AVDAGMLDYDS[Phosphorylation]DDNPIVVDK	AT2G47330.1	0.0	0.9999999997156	E12603_2p_EXT431_6085_HanChao_T40-Rapa-1.raw	E12603_2p_EXT431_6085_HanChao_T40-Rapa-1.30524.30524.2	mzspec:PXD008355:E12603_2p_EXT431_6085_HanChao_T40-Rapa-1:scan:30524:AVDAGMLDYDS[Phosphorylation]DDNPIVVDK/2	14471	Phosphorylation	1.0	11	160	1	0.9999999997156	275	8.78925171027783e-11	8.78925171027783e-11
6	381	1.0	Phosphorylation	AT1G56340.1	mzspec:PXD008355:E12643_2p_EXT431_6085_HanChao_T40-Rapa-3:scan:14913:DAPAES[Phosphorylation]DAEEEAEDDDNEGDDSDNESKSEETK/3	0.0	80	S6(Phospho): 100;S6(Phospho); N17(Deamidated)	DAPAESDAEEEAEDDDNEGDDSDNESKSEETK	DAPAES[Phosphorylation]DAEEEAEDDDNEGDDSDNESKSEETK	AT1G56340.1	0.0	0.9999999997131	E12643_2p_EXT431_6085_HanChao_T40-Rapa-3.raw	E12643_2p_EXT431_6085_HanChao_T40-Rapa-3.14913.14913.3	mzspec:PXD008355:E12643_2p_EXT431_6085_HanChao_T40-Rapa-3:scan:14913:DAPAES[Phosphorylation]DAEEEAEDDDNEGDDSDNESKSEETK/3	17208	Phosphorylation	1.0	6	381	1	0.9999999997131	276	8.861355851995317e-11	8.861355851995317e-11
19	36	1.0	Phosphorylation	AT3G12390.1	mzspec:PXD008355:E12659_2p_EXT431_6085_HanChao_T10-Rapa-4:scan:21332:IDLDKPEVEDDDDNEDDDS[Phosphorylation]DDDDKDDDEADGLDGEAGGK/4	0.0	80	S19(Phospho): 100;S19(Phospho)	IDLDKPEVEDDDDNEDDDSDDDDKDDDEADGLDGEAGGK	IDLDKPEVEDDDDNEDDDS[Phosphorylation]DDDDKDDDEADGLDGEAGGK	AT3G12390.1	0.0	0.9999999997115999	E12659_2p_EXT431_6085_HanChao_T10-Rapa-4.raw	E12659_2p_EXT431_6085_HanChao_T10-Rapa-4.21332.21332.4	mzspec:PXD008355:E12659_2p_EXT431_6085_HanChao_T10-Rapa-4:scan:21332:IDLDKPEVEDDDDNEDDDS[Phosphorylation]DDDDKDDDEADGLDGEAGGK/4	67014	Phosphorylation	1.0	19	36	1	0.9999999997115999	277	8.933480950577977e-11	8.933480950577977e-11
12	45	1.0	Phosphorylation	AT2G44510.1	mzspec:PXD008355:E12641_2p_EXT431_6085_HanChao_T20-Rapa-3:scan:19062:RDLSHPEDCQCS[Phosphorylation]DEDISFDEK/3	0.0	80	S12(Phospho): 100;C9(Carbamidomethyl); C11(Carbamidomethyl); S12(Phospho)	RDLSHPEDCQCSDEDISFDEK	RDLSHPEDCQCS[Phosphorylation]DEDISFDEK	AT2G44510.1	0.0	0.9999999997112999	E12641_2p_EXT431_6085_HanChao_T20-Rapa-3.raw	E12641_2p_EXT431_6085_HanChao_T20-Rapa-3.19062.19062.3	mzspec:PXD008355:E12641_2p_EXT431_6085_HanChao_T20-Rapa-3:scan:19062:RDLSHPEDCQCS[Phosphorylation]DEDISFDEK/3	120403	Phosphorylation	1.0	12	45	1	0.9999999997112999	278	9.005195070847544e-11	9.005195070847544e-11
15	112	1.0	Phosphorylation	AT3G03940.1	mzspec:PXD008355:E12599_2p_EXT431_6085_HanChao_T10-Rapa-1:scan:13538:VEGVADKDIAAEGGS[Phosphorylation]AEK/2	0.0	80	S15(Phospho): 100;S15(Phospho)	VEGVADKDIAAEGGSAEK	VEGVADKDIAAEGGS[Phosphorylation]AEK	AT3G03940.1	0.0	0.9999999997094001	E12599_2p_EXT431_6085_HanChao_T10-Rapa-1.raw	E12599_2p_EXT431_6085_HanChao_T10-Rapa-1.13538.13538.2	mzspec:PXD008355:E12599_2p_EXT431_6085_HanChao_T10-Rapa-1:scan:13538:VEGVADKDIAAEGGS[Phosphorylation]AEK/2	166480	Phosphorylation	1.0	15	112	1	0.9999999997094001	279	9.077076048190353e-11	9.077076048190353e-11
7	8	1.0	Phosphorylation	AT5G17330.1	mzspec:PXD008355:E12619_2p_EXT431_6085_HanChao_T10-Rapa-2:scan:19915:VLSHAVS[Phosphorylation]ESDVSVHSTFASR/2	0.0	80	S7(Phospho): 100;S7(Phospho)	VLSHAVSESDVSVHSTFASR	VLSHAVS[Phosphorylation]ESDVSVHSTFASR	AT5G17330.1	0.0	0.9999999997074001	E12619_2p_EXT431_6085_HanChao_T10-Rapa-2.raw	E12619_2p_EXT431_6085_HanChao_T10-Rapa-2.19915.19915.2	mzspec:PXD008355:E12619_2p_EXT431_6085_HanChao_T10-Rapa-2:scan:19915:VLSHAVS[Phosphorylation]ESDVSVHSTFASR/2	170140	Phosphorylation	1.0	7	8	1	0.9999999997074001	280	9.149157899544593e-11	9.149157899544593e-11
7	8	1.0	Phosphorylation	AT5G17330.1	mzspec:PXD008355:E12623_2p_EXT431_6085_HanChao_T40-Rapa-2:scan:19872:VLSHAVS[Phosphorylation]ESDVSVHSTFASR/2	0.0	80	S7(Phospho): 100;S7(Phospho)	VLSHAVSESDVSVHSTFASR	VLSHAVS[Phosphorylation]ESDVSVHSTFASR	AT5G17330.1	0.0	0.9999999997063	E12623_2p_EXT431_6085_HanChao_T40-Rapa-2.raw	E12623_2p_EXT431_6085_HanChao_T40-Rapa-2.19872.19872.2	mzspec:PXD008355:E12623_2p_EXT431_6085_HanChao_T40-Rapa-2:scan:19872:VLSHAVS[Phosphorylation]ESDVSVHSTFASR/2	170139	Phosphorylation	1.0	7	8	1	0.9999999997063	281	9.221118175078802e-11	9.221118175078802e-11
15	404	1.0	Phosphorylation	AT3G53180.1	mzspec:PXD008355:E12659_2p_EXT431_6085_HanChao_T10-Rapa-4:scan:24997:LNIDTDSSSPQNIIS[Phosphorylation]PK/2	0.0	80	S15(Phospho): 100;S15(Phospho)	LNIDTDSSSPQNIISPK	LNIDTDSSSPQNIIS[Phosphorylation]PK	AT3G53180.1	0.0	0.9999999997011	E12659_2p_EXT431_6085_HanChao_T10-Rapa-4.raw	E12659_2p_EXT431_6085_HanChao_T10-Rapa-4.24997.24997.2	mzspec:PXD008355:E12659_2p_EXT431_6085_HanChao_T10-Rapa-4:scan:24997:LNIDTDSSSPQNIIS[Phosphorylation]PK/2	89191	Phosphorylation	1.0	15	404	1	0.9999999997011	282	9.294412087879697e-11	9.294412087879697e-11
19	36	1.0	Phosphorylation	AT3G12390.1	mzspec:PXD008355:E12601_2p_EXT431_6085_HanChao_T20-Rapa-1:scan:21559:IDLDKPEVEDDDDNEDDDS[Phosphorylation]DDDDKDDDEADGLDGEAGGK/4	0.0	80	S19(Phospho): 100;S19(Phospho)	IDLDKPEVEDDDDNEDDDSDDDDKDDDEADGLDGEAGGK	IDLDKPEVEDDDDNEDDDS[Phosphorylation]DDDDKDDDEADGLDGEAGGK	AT3G12390.1	0.0	0.9999999996969999	E12601_2p_EXT431_6085_HanChao_T20-Rapa-1.raw	E12601_2p_EXT431_6085_HanChao_T20-Rapa-1.21559.21559.4	mzspec:PXD008355:E12601_2p_EXT431_6085_HanChao_T20-Rapa-1:scan:21559:IDLDKPEVEDDDDNEDDDS[Phosphorylation]DDDDKDDDEADGLDGEAGGK/4	67013	Phosphorylation	1.0	19	36	1	0.9999999996969999	283	9.368636804699646e-11	9.368636804699646e-11
9	865	1.0	Phosphorylation	AT1G67230.1	mzspec:PXD008355:E12601_2p_EXT431_6085_HanChao_T20-Rapa-1:scan:15769:EVEVTNVNS[Phosphorylation]DGDQSDINSK/2	0.0	80	S9(Phospho): 100;S9(Phospho)	EVEVTNVNSDGDQSDINSK	EVEVTNVNS[Phosphorylation]DGDQSDINSK	AT1G67230.1	0.0	0.9999999996941	E12601_2p_EXT431_6085_HanChao_T20-Rapa-1.raw	E12601_2p_EXT431_6085_HanChao_T20-Rapa-1.15769.15769.2	mzspec:PXD008355:E12601_2p_EXT431_6085_HanChao_T20-Rapa-1:scan:15769:EVEVTNVNS[Phosphorylation]DGDQSDINSK/2	45442	Phosphorylation	1.0	9	865	1	0.9999999996941	284	9.443359904689991e-11	9.443359904689991e-11
10	146	1.0	Phosphorylation	AT3G51880.1	mzspec:PXD008355:E12603_2p_EXT431_6085_HanChao_T40-Rapa-1:scan:24342:SEINDEDEAS[Phosphorylation]GEEELLEK/2	0.0	80	S10(Phospho): 100;S10(Phospho)	SEINDEDEASGEEELLEK	SEINDEDEAS[Phosphorylation]GEEELLEK	AT3G51880.1	0.0	0.9999999996887	E12603_2p_EXT431_6085_HanChao_T40-Rapa-1.raw	E12603_2p_EXT431_6085_HanChao_T40-Rapa-1.24342.24342.2	mzspec:PXD008355:E12603_2p_EXT431_6085_HanChao_T40-Rapa-1:scan:24342:SEINDEDEAS[Phosphorylation]GEEELLEK/2	130837	Phosphorylation	1.0	10	146	1	0.9999999996887	285	9.519453373722323e-11	9.519453373722323e-11
11	332	1.0	Phosphorylation	AT3G29310.1	mzspec:PXD008355:E12603_2p_EXT431_6085_HanChao_T40-Rapa-1:scan:24542:HDLTSSAEDDS[Phosphorylation]VDGDEETLVMSR/2	0.0	80	S11(Phospho): 100;S11(Phospho)	HDLTSSAEDDSVDGDEETLVMSR	HDLTSSAEDDS[Phosphorylation]VDGDEETLVMSR	AT3G29310.1	0.0	0.9999999996865999	E12603_2p_EXT431_6085_HanChao_T40-Rapa-1.raw	E12603_2p_EXT431_6085_HanChao_T40-Rapa-1.24542.24542.2	mzspec:PXD008355:E12603_2p_EXT431_6085_HanChao_T40-Rapa-1:scan:24542:HDLTSSAEDDS[Phosphorylation]VDGDEETLVMSR/2	60952	Phosphorylation	1.0	11	332	1	0.9999999996865999	286	9.595749020549318e-11	9.595749020549318e-11
13	381	1.0	Phosphorylation	AT1G56340.1	mzspec:PXD008355:E12603_2p_EXT431_6085_HanChao_T40-Rapa-1:scan:13602:REEEESKDAPAES[Phosphorylation]DAEEEAEDDDNEGDDSDNESK/3	0.0	80	S13(Phospho): 100;S13(Phospho)	REEEESKDAPAESDAEEEAEDDDNEGDDSDNESK	REEEESKDAPAES[Phosphorylation]DAEEEAEDDDNEGDDSDNESK	AT1G56340.1	0.0	0.9999999996863	E12603_2p_EXT431_6085_HanChao_T40-Rapa-1.raw	E12603_2p_EXT431_6085_HanChao_T40-Rapa-1.13602.13602.3	mzspec:PXD008355:E12603_2p_EXT431_6085_HanChao_T40-Rapa-1:scan:13602:REEEESKDAPAES[Phosphorylation]DAEEEAEDDDNEGDDSDNESK/3	120950	Phosphorylation	1.0	13	381	1	0.9999999996863	287	9.671617475147189e-11	9.671617475147189e-11
5	44:44	1.0	Phosphorylation	AT4G18905.1: AT4G18905.2	mzspec:PXD008355:E12663_2p_EXT431_6085_HanChao_T40-Rapa-4:scan:28676:NVEGS[Phosphorylation]NEDEEEEIEEDGEEISEVDHAK/3	0.0	80	S5(Phospho): 100;S5(Phospho)	NVEGSNEDEEEEIEEDGEEISEVDHAK	NVEGS[Phosphorylation]NEDEEEEIEEDGEEISEVDHAK	AT4G18905.1	0.0	0.9999999996830999	E12663_2p_EXT431_6085_HanChao_T40-Rapa-4.raw	E12663_2p_EXT431_6085_HanChao_T40-Rapa-4.28676.28676.3	mzspec:PXD008355:E12663_2p_EXT431_6085_HanChao_T40-Rapa-4:scan:28676:NVEGS[Phosphorylation]NEDEEEEIEEDGEEISEVDHAK/3	112041	Phosphorylation	1.0	5	44	1	0.9999999996830999	288	9.748070213687497e-11	9.748070213687497e-11
19	36	1.0	Phosphorylation	AT3G12390.1	mzspec:PXD008355:E12621_2p_EXT431_6085_HanChao_T20-Rapa-2:scan:21329:IDLDKPEVEDDDDNEDDDS[Phosphorylation]DDDDKDDDEADGLDGEAGGK/3	0.0	80	S19(Phospho): 100;S19(Phospho)	IDLDKPEVEDDDDNEDDDSDDDDKDDDEADGLDGEAGGK	IDLDKPEVEDDDDNEDDDS[Phosphorylation]DDDDKDDDEADGLDGEAGGK	AT3G12390.1	0.0	0.9999999996823001	E12621_2p_EXT431_6085_HanChao_T20-Rapa-2.raw	E12621_2p_EXT431_6085_HanChao_T20-Rapa-2.21329.21329.3	mzspec:PXD008355:E12621_2p_EXT431_6085_HanChao_T20-Rapa-2:scan:21329:IDLDKPEVEDDDDNEDDDS[Phosphorylation]DDDDKDDDEADGLDGEAGGK/3	67012	Phosphorylation	1.0	19	36	1	0.9999999996823001	289	9.824270616551728e-11	9.824270616551728e-11
5	570	1.0	Phosphorylation	AT5G61150.1	mzspec:PXD008355:E12621_2p_EXT431_6085_HanChao_T20-Rapa-2:scan:15296:SNRYS[Phosphorylation]DEDEEEEEVAGGR/2	0.0	80	S5(Phospho): 100;S5(Phospho)	SNRYSDEDEEEEEVAGGR	SNRYS[Phosphorylation]DEDEEEEEVAGGR	AT5G61150.1	0.0	0.9999999996783	E12621_2p_EXT431_6085_HanChao_T20-Rapa-2.raw	E12621_2p_EXT431_6085_HanChao_T20-Rapa-2.15296.15296.2	mzspec:PXD008355:E12621_2p_EXT431_6085_HanChao_T20-Rapa-2:scan:15296:SNRYS[Phosphorylation]DEDEEEEEVAGGR/2	139607	Phosphorylation	1.0	5	570	1	0.9999999996783	290	9.90132485579542e-11	9.90132485579542e-11
14	418:418	1.0	Phosphorylation	AT5G12150.2: AT5G12150.1	mzspec:PXD008355:E12619_2p_EXT431_6085_HanChao_T10-Rapa-2:scan:27384:HPDLHTLDIEEGET[Phosphorylation]DDDNDVLLSR/3	0.0	80	T14(Phospho): 100;T14(Phospho)	HPDLHTLDIEEGETDDDNDVLLSR	HPDLHTLDIEEGET[Phosphorylation]DDDNDVLLSR	AT5G12150.2	0.0	0.9999999996751	E12619_2p_EXT431_6085_HanChao_T10-Rapa-2.raw	E12619_2p_EXT431_6085_HanChao_T10-Rapa-2.27384.27384.3	mzspec:PXD008355:E12619_2p_EXT431_6085_HanChao_T10-Rapa-2:scan:27384:HPDLHTLDIEEGET[Phosphorylation]DDDNDVLLSR/3	63329	Phosphorylation	1.0	14	418	1	0.9999999996751	291	9.978949167561106e-11	9.978949167561106e-11
6	127:127	1.0	Phosphorylation	AT1G69070.2: AT1G69070.1	mzspec:PXD008355:E12601_2p_EXT431_6085_HanChao_T20-Rapa-1:scan:29561:SMYNLS[Phosphorylation]DGEEDVYEDGALGGSSVK/2	0.0	80	S6(Phospho): 100;S6(Phospho)	SMYNLSDGEEDVYEDGALGGSSVK	SMYNLS[Phosphorylation]DGEEDVYEDGALGGSSVK	AT1G69070.2	0.0	0.9999999996719	E12601_2p_EXT431_6085_HanChao_T20-Rapa-1.raw	E12601_2p_EXT431_6085_HanChao_T20-Rapa-1.29561.29561.2	mzspec:PXD008355:E12601_2p_EXT431_6085_HanChao_T20-Rapa-1:scan:29561:SMYNLS[Phosphorylation]DGEEDVYEDGALGGSSVK/2	138791	Phosphorylation	1.0	6	127	1	0.9999999996719	292	1.0057137694939315e-10	1.0057137694939315e-10
5	625:625:625:625	1.0	Phosphorylation	AT5G25520.6: AT5G25520.1: AT5G25520.2: AT5G25520.3	mzspec:PXD008355:E12639_2p_EXT431_6085_HanChao_T10-Rapa-3:scan:24923:TNVIS[Phosphorylation]PKPDAGDQLDGDVSKPENTSLVDSIKEDR/4	0.0	80	S5(Phospho): 100;S5(Phospho)	TNVISPKPDAGDQLDGDVSKPENTSLVDSIKEDR	TNVIS[Phosphorylation]PKPDAGDQLDGDVSKPENTSLVDSIKEDR	AT5G25520.6	0.0	0.9999999996691	E12639_2p_EXT431_6085_HanChao_T10-Rapa-3.raw	E12639_2p_EXT431_6085_HanChao_T10-Rapa-3.24923.24923.4	mzspec:PXD008355:E12639_2p_EXT431_6085_HanChao_T10-Rapa-3:scan:24923:TNVIS[Phosphorylation]PKPDAGDQLDGDVSKPENTSLVDSIKEDR/4	158411	Phosphorylation	1.0	5	625	1	0.9999999996691	293	1.0135748137648765e-10	1.0135748137648765e-10
2	62	1.0	Phosphorylation	AT4G37870.1	mzspec:PXD008355:E12639_2p_EXT431_6085_HanChao_T10-Rapa-3:scan:29638:RS[Phosphorylation]APTTPINQNAAAAFAAVSEEER/3	0.0	80	S2(Phospho): 100;S2(Phospho)	RSAPTTPINQNAAAAFAAVSEEER	RS[Phosphorylation]APTTPINQNAAAAFAAVSEEER	AT4G37870.1	0.0	0.9999999996688	E12639_2p_EXT431_6085_HanChao_T10-Rapa-3.raw	E12639_2p_EXT431_6085_HanChao_T10-Rapa-3.29638.29638.3	mzspec:PXD008355:E12639_2p_EXT431_6085_HanChao_T10-Rapa-3:scan:29638:RS[Phosphorylation]APTTPINQNAAAAFAAVSEEER/3	125259	Phosphorylation	1.0	2	62	1	0.9999999996688	294	1.0213925850224564e-10	1.0213925850224564e-10
13	73	1.0	Phosphorylation	AT5G10010.1	mzspec:PXD008355:E12639_2p_EXT431_6085_HanChao_T10-Rapa-3:scan:18423:GDQEEEEDAKPDS[Phosphorylation]LEEDEENQEDEVK/3	0.0	80	S13(Phospho): 100;S13(Phospho)	GDQEEEEDAKPDSLEEDEENQEDEVK	GDQEEEEDAKPDS[Phosphorylation]LEEDEENQEDEVK	AT5G10010.1	0.0	0.9999999996675999	E12639_2p_EXT431_6085_HanChao_T10-Rapa-3.raw	E12639_2p_EXT431_6085_HanChao_T10-Rapa-3.18423.18423.3	mzspec:PXD008355:E12639_2p_EXT431_6085_HanChao_T10-Rapa-3:scan:18423:GDQEEEEDAKPDS[Phosphorylation]LEEDEENQEDEVK/3	51952	Phosphorylation	1.0	13	73	1	0.9999999996675999	295	1.0291980375287856e-10	1.0291980375287856e-10
8	1775	1.0	Phosphorylation	AT4G31160.1	mzspec:PXD008355:E12623_2p_EXT431_6085_HanChao_T40-Rapa-2:scan:15281:RRPTDDDS[Phosphorylation]DPDDDDETEDEDEDDEEEDDLDR/3	0.0	80	S8(Phospho): 100;S8(Phospho)	RRPTDDDSDPDDDDETEDEDEDDEEEDDLDR	RRPTDDDS[Phosphorylation]DPDDDDETEDEDEDDEEEDDLDR	AT4G31160.1	0.0	0.9999999996673	E12623_2p_EXT431_6085_HanChao_T40-Rapa-2.raw	E12623_2p_EXT431_6085_HanChao_T40-Rapa-2.15281.15281.3	mzspec:PXD008355:E12623_2p_EXT431_6085_HanChao_T40-Rapa-2:scan:15281:RRPTDDDS[Phosphorylation]DPDDDDETEDEDEDDEEEDDLDR/3	124765	Phosphorylation	1.0	8	1775	1	0.9999999996673	296	1.0369608812762529e-10	1.0369608812762529e-10
6	148	1.0	Phosphorylation	AT3G18390.1	mzspec:PXD008355:E12623_2p_EXT431_6085_HanChao_T40-Rapa-2:scan:24192:NLGLGS[Phosphorylation]DDEDDVEDDEGGGINGGDVKPVTGEER/3	0.0	80	S6(Phospho): 100;S6(Phospho)	NLGLGSDDEDDVEDDEGGGINGGDVKPVTGEER	NLGLGS[Phosphorylation]DDEDDVEDDEGGGINGGDVKPVTGEER	AT3G18390.1	0.0	0.9999999996601999	E12623_2p_EXT431_6085_HanChao_T40-Rapa-2.raw	E12623_2p_EXT431_6085_HanChao_T40-Rapa-2.24192.24192.3	mzspec:PXD008355:E12623_2p_EXT431_6085_HanChao_T40-Rapa-2:scan:24192:NLGLGS[Phosphorylation]DDEDDVEDDEGGGINGGDVKPVTGEER/3	105496	Phosphorylation	1.0	6	148	1	0.9999999996601999	297	1.0449105105300363e-10	1.0449105105300363e-10
4	548:548	1.0	Phosphorylation	AT5G61150.2: AT5G61150.1	mzspec:PXD008355:E12621_2p_EXT431_6085_HanChao_T20-Rapa-2:scan:16735:GKDS[Phosphorylation]EDEYEEDAEEDEEER/2	0.0	80	S4(Phospho): 100;S4(Phospho)	GKDSEDEYEEDAEEDEEER	GKDS[Phosphorylation]EDEYEEDAEEDEEER	AT5G61150.2	0.0	0.9999999996598001	E12621_2p_EXT431_6085_HanChao_T20-Rapa-2.raw	E12621_2p_EXT431_6085_HanChao_T20-Rapa-2.16735.16735.2	mzspec:PXD008355:E12621_2p_EXT431_6085_HanChao_T20-Rapa-2:scan:16735:GKDS[Phosphorylation]EDEYEEDAEEDEEER/2	55236	Phosphorylation	1.0	4	548	1	0.9999999996598001	298	1.0528202023831623e-10	1.0528202023831623e-10
19	36	1.0	Phosphorylation	AT5G13850.1	mzspec:PXD008355:E12603_2p_EXT431_6085_HanChao_T40-Rapa-1:scan:18656:IDLDKPEVEDDDDNDEDDS[Phosphorylation]EDDDEAEGHDGEAGGR/4	0.0	80	S19(Phospho): 100;S19(Phospho)	IDLDKPEVEDDDDNDEDDSEDDDEAEGHDGEAGGR	IDLDKPEVEDDDDNDEDDS[Phosphorylation]EDDDEAEGHDGEAGGR	AT5G13850.1	0.0	0.9999999996583	E12603_2p_EXT431_6085_HanChao_T40-Rapa-1.raw	E12603_2p_EXT431_6085_HanChao_T40-Rapa-1.18656.18656.4	mzspec:PXD008355:E12603_2p_EXT431_6085_HanChao_T40-Rapa-1:scan:18656:IDLDKPEVEDDDDNDEDDS[Phosphorylation]EDDDEAEGHDGEAGGR/4	66828	Phosphorylation	1.0	19	36	1	0.9999999996583	299	1.0607271582824504e-10	1.0607271582824504e-10
24	36	1.0	Phosphorylation	AT5G13850.1	mzspec:PXD008355:E12641_2p_EXT431_6085_HanChao_T20-Rapa-3:scan:18950:LEEQKIDLDKPEVEDDDDNDEDDS[Phosphorylation]EDDDEAEGHDGEAGGR/4	0.0	80	S24(Phospho): 100;S24(Phospho)	LEEQKIDLDKPEVEDDDDNDEDDSEDDDEAEGHDGEAGGR	LEEQKIDLDKPEVEDDDDNDEDDS[Phosphorylation]EDDDEAEGHDGEAGGR	AT5G13850.1	0.0	0.9999999996565001	E12641_2p_EXT431_6085_HanChao_T20-Rapa-3.raw	E12641_2p_EXT431_6085_HanChao_T20-Rapa-3.18950.18950.4	mzspec:PXD008355:E12641_2p_EXT431_6085_HanChao_T20-Rapa-3:scan:18950:LEEQKIDLDKPEVEDDDDNDEDDS[Phosphorylation]EDDDEAEGHDGEAGGR/4	84606	Phosphorylation	1.0	24	36	1	0.9999999996565001	300	1.0686413975946607e-10	1.0686413975946607e-10
21	76	1.0	Phosphorylation	AT5G02770.1	mzspec:PXD008355:E12639_2p_EXT431_6085_HanChao_T10-Rapa-3:scan:21140:KEETDSNGIGSTAGVDSGDIS[Phosphorylation]PVDDIQKK/3	0.0	80	S21(Phospho): 100;S21(Phospho)	KEETDSNGIGSTAGVDSGDISPVDDIQKK	KEETDSNGIGSTAGVDSGDIS[Phosphorylation]PVDDIQKK	AT5G02770.1	0.0	0.9999999996556999	E12639_2p_EXT431_6085_HanChao_T10-Rapa-3.raw	E12639_2p_EXT431_6085_HanChao_T10-Rapa-3.21140.21140.3	mzspec:PXD008355:E12639_2p_EXT431_6085_HanChao_T10-Rapa-3:scan:21140:KEETDSNGIGSTAGVDSGDIS[Phosphorylation]PVDDIQKK/3	75798	Phosphorylation	1.0	21	76	1	0.9999999996556999	301	1.0765296369365624e-10	1.0765296369365624e-10
4	432	1.0	Phosphorylation	AT4G37210.1	mzspec:PXD008355:E12639_2p_EXT431_6085_HanChao_T10-Rapa-3:scan:22491:DLES[Phosphorylation]PTVSTAHTGAAGGGAASGVTHLGVVGR/3	0.0	80	S4(Phospho): 100;S4(Phospho)	DLESPTVSTAHTGAAGGGAASGVTHLGVVGR	DLES[Phosphorylation]PTVSTAHTGAAGGGAASGVTHLGVVGR	AT4G37210.1	0.0	0.9999999996548	E12639_2p_EXT431_6085_HanChao_T10-Rapa-3.raw	E12639_2p_EXT431_6085_HanChao_T10-Rapa-3.22491.22491.3	mzspec:PXD008355:E12639_2p_EXT431_6085_HanChao_T10-Rapa-3:scan:22491:DLES[Phosphorylation]PTVSTAHTGAAGGGAASGVTHLGVVGR/3	25699	Phosphorylation	1.0	4	432	1	0.9999999996548	302	1.0843954321689632e-10	1.0843954321689632e-10
15	112	1.0	Phosphorylation	AT3G03940.1	mzspec:PXD008355:E12601_2p_EXT431_6085_HanChao_T20-Rapa-1:scan:13842:VEGVADKDIAAEGGS[Phosphorylation]AEK/2	0.0	80	S15(Phospho): 100;S15(Phospho)	VEGVADKDIAAEGGSAEK	VEGVADKDIAAEGGS[Phosphorylation]AEK	AT3G03940.1	0.0	0.9999999996475999	E12601_2p_EXT431_6085_HanChao_T20-Rapa-1.raw	E12601_2p_EXT431_6085_HanChao_T20-Rapa-1.13842.13842.2	mzspec:PXD008355:E12601_2p_EXT431_6085_HanChao_T20-Rapa-1:scan:13842:VEGVADKDIAAEGGS[Phosphorylation]AEK/2	166479	Phosphorylation	1.0	15	112	1	0.9999999996475999	303	1.0924469359932822e-10	1.0924469359932822e-10
3	588	1.0	Phosphorylation	AT1G01960.1	mzspec:PXD008355:E12639_2p_EXT431_6085_HanChao_T10-Rapa-3:scan:22914:SDS[Phosphorylation]QSELSSGNSDALAIEQR/2	0.0	80	S3(Phospho): 100;S3(Phospho)	SDSQSELSSGNSDALAIEQR	SDS[Phosphorylation]QSELSSGNSDALAIEQR	AT1G01960.1	0.0	0.9999999996467	E12639_2p_EXT431_6085_HanChao_T10-Rapa-3.raw	E12639_2p_EXT431_6085_HanChao_T10-Rapa-3.22914.22914.2	mzspec:PXD008355:E12639_2p_EXT431_6085_HanChao_T10-Rapa-3:scan:22914:SDS[Phosphorylation]QSELSSGNSDALAIEQR/2	129947	Phosphorylation	1.0	3	588	1	0.9999999996467	304	1.1004750692582788e-10	1.1004750692582788e-10
2	19:19	1.0	Phosphorylation	AT5G04430.1: AT5G04430.2	mzspec:PXD008355:E12619_2p_EXT431_6085_HanChao_T10-Rapa-2:scan:8403:RS[Phosphorylation]PEPHDSSEADSAEKPTHIR/3	0.0	80	S2(Phospho): 100;S2(Phospho)	RSPEPHDSSEADSAEKPTHIR	RS[Phosphorylation]PEPHDSSEADSAEKPTHIR	AT5G04430.1	0.0	0.9999999996451999	E12619_2p_EXT431_6085_HanChao_T10-Rapa-2.raw	E12619_2p_EXT431_6085_HanChao_T10-Rapa-2.8403.8403.3	mzspec:PXD008355:E12619_2p_EXT431_6085_HanChao_T10-Rapa-2:scan:8403:RS[Phosphorylation]PEPHDSSEADSAEKPTHIR/3	125847	Phosphorylation	1.0	2	19	1	0.9999999996451999	305	1.1084997437264844e-10	1.1084997437264844e-10
7	589	1.0	Phosphorylation	AT4G02510.1	mzspec:PXD008355:E12623_2p_EXT431_6085_HanChao_T40-Rapa-2:scan:23916:KVVEGDS[Phosphorylation]AEEDENKLPVEDIVSSR/3	0.0	80	S7(Phospho): 100;S7(Phospho)	KVVEGDSAEEDENKLPVEDIVSSR	KVVEGDS[Phosphorylation]AEEDENKLPVEDIVSSR	AT4G02510.1	0.0	0.9999999996423	E12623_2p_EXT431_6085_HanChao_T40-Rapa-2.raw	E12623_2p_EXT431_6085_HanChao_T40-Rapa-2.23916.23916.3	mzspec:PXD008355:E12623_2p_EXT431_6085_HanChao_T40-Rapa-2:scan:23916:KVVEGDS[Phosphorylation]AEEDENKLPVEDIVSSR/3	82004	Phosphorylation	1.0	7	589	1	0.9999999996423	306	1.1165667373988297e-10	1.1165667373988297e-10
21	76	1.0	Phosphorylation	AT5G02770.1	mzspec:PXD008355:E12643_2p_EXT431_6085_HanChao_T40-Rapa-3:scan:23044:KEETDSNGIGSTAGVDSGDIS[Phosphorylation]PVDDIQK/3	0.0	80	S21(Phospho): 100;N7(Deamidated); S21(Phospho)	KEETDSNGIGSTAGVDSGDISPVDDIQK	KEETDSNGIGSTAGVDSGDIS[Phosphorylation]PVDDIQK	AT5G02770.1	0.0	0.9999999996418001	E12643_2p_EXT431_6085_HanChao_T40-Rapa-3.raw	E12643_2p_EXT431_6085_HanChao_T40-Rapa-3.23044.23044.3	mzspec:PXD008355:E12643_2p_EXT431_6085_HanChao_T40-Rapa-3:scan:23044:KEETDSNGIGSTAGVDSGDIS[Phosphorylation]PVDDIQK/3	75737	Phosphorylation	1.0	21	76	1	0.9999999996418001	307	1.124597461842951e-10	1.124597461842951e-10
16	448:597	1.0	Phosphorylation	AT1G60200.2: AT1G60200.1	mzspec:PXD008355:E12643_2p_EXT431_6085_HanChao_T40-Rapa-3:scan:20576:ILSGQAAIGSETVQTS[Phosphorylation]PIENDHK/3	0.0	80	S16(Phospho): 100;S16(Phospho)	ILSGQAAIGSETVQTSPIENDHK	ILSGQAAIGSETVQTS[Phosphorylation]PIENDHK	AT1G60200.2	0.0	0.9999999996396999	E12643_2p_EXT431_6085_HanChao_T40-Rapa-3.raw	E12643_2p_EXT431_6085_HanChao_T40-Rapa-3.20576.20576.3	mzspec:PXD008355:E12643_2p_EXT431_6085_HanChao_T40-Rapa-3:scan:20576:ILSGQAAIGSETVQTS[Phosphorylation]PIENDHK/3	70493	Phosphorylation	1.0	16	448	1	0.9999999996396999	308	1.1326442273262561e-10	1.1326442273262561e-10
5	450:406	1.0	Phosphorylation	AT1G03910.2: AT1G03910.1	mzspec:PXD008355:E12599_2p_EXT431_6085_HanChao_T10-Rapa-1:scan:25013:LEQLS[Phosphorylation]EGEDDVEVNPGLTR/2	0.0	80	S5(Phospho): 100;S5(Phospho)	LEQLSEGEDDVEVNPGLTR	LEQLS[Phosphorylation]EGEDDVEVNPGLTR	AT1G03910.2	0.0	0.9999999996385999	E12599_2p_EXT431_6085_HanChao_T10-Rapa-1.raw	E12599_2p_EXT431_6085_HanChao_T10-Rapa-1.25013.25013.2	mzspec:PXD008355:E12599_2p_EXT431_6085_HanChao_T10-Rapa-1:scan:25013:LEQLS[Phosphorylation]EGEDDVEVNPGLTR/2	85187	Phosphorylation	1.0	5	450	1	0.9999999996385999	309	1.1406745091809571e-10	1.1406745091809571e-10
16	102	1.0	Phosphorylation	AT2G18220.1	mzspec:PXD008355:E12661_2p_EXT431_6085_HanChao_T20-Rapa-4:scan:27480:FDATEIEDDADVEPDT[Phosphorylation]DLEDTEKEGDDEATK/3	0.0	80	T16(Phospho): 100;T16(Phospho)	FDATEIEDDADVEPDTDLEDTEKEGDDEATK	FDATEIEDDADVEPDT[Phosphorylation]DLEDTEKEGDDEATK	AT2G18220.1	0.0	0.9999999996376	E12661_2p_EXT431_6085_HanChao_T20-Rapa-4.raw	E12661_2p_EXT431_6085_HanChao_T20-Rapa-4.27480.27480.3	mzspec:PXD008355:E12661_2p_EXT431_6085_HanChao_T20-Rapa-4:scan:27480:FDATEIEDDADVEPDT[Phosphorylation]DLEDTEKEGDDEATK/3	46763	Phosphorylation	1.0	16	102	1	0.9999999996376	310	1.1486852365351755e-10	1.1486852365351755e-10
8	883	1.0	Phosphorylation	AT1G67230.1	mzspec:PXD008355:E12603_2p_EXT431_6085_HanChao_T40-Rapa-1:scan:23566:AQEVAADS[Phosphorylation]LSNLDVDGQSR/2	0.0	80	S8(Phospho): 100;S8(Phospho)	AQEVAADSLSNLDVDGQSR	AQEVAADS[Phosphorylation]LSNLDVDGQSR	AT1G67230.1	0.0	0.9999999996347	E12603_2p_EXT431_6085_HanChao_T40-Rapa-1.raw	E12603_2p_EXT431_6085_HanChao_T40-Rapa-1.23566.23566.2	mzspec:PXD008355:E12603_2p_EXT431_6085_HanChao_T40-Rapa-1:scan:23566:AQEVAADS[Phosphorylation]LSNLDVDGQSR/2	10503	Phosphorylation	1.0	8	883	1	0.9999999996347	311	1.1567376959823772e-10	1.1567376959823772e-10
4	548:548	1.0	Phosphorylation	AT5G61150.2: AT5G61150.1	mzspec:PXD008355:E12643_2p_EXT431_6085_HanChao_T40-Rapa-3:scan:15312:GKDS[Phosphorylation]EDEYEEDAEEDEEERGK/3	0.0	80	S4(Phospho): 100;S4(Phospho)	GKDSEDEYEEDAEEDEEERGK	GKDS[Phosphorylation]EDEYEEDAEEDEEERGK	AT5G61150.2	0.0	0.9999999996345	E12643_2p_EXT431_6085_HanChao_T40-Rapa-3.raw	E12643_2p_EXT431_6085_HanChao_T40-Rapa-3.15312.15312.3	mzspec:PXD008355:E12643_2p_EXT431_6085_HanChao_T40-Rapa-3:scan:15312:GKDS[Phosphorylation]EDEYEEDAEEDEEERGK/3	55266	Phosphorylation	1.0	4	548	1	0.9999999996345	312	1.1647449457910306e-10	1.1647449457910306e-10
15	113	1.0	Phosphorylation	AT2G28390.1	mzspec:PXD008355:E12659_2p_EXT431_6085_HanChao_T10-Rapa-4:scan:22648:AENPVEMEAGEEPPS[Phosphorylation]PTSSGYDGER/2	0.0	80	S15(Phospho): 100;S15(Phospho)	AENPVEMEAGEEPPSPTSSGYDGER	AENPVEMEAGEEPPS[Phosphorylation]PTSSGYDGER	AT2G28390.1	0.0	0.9999999996316999	E12659_2p_EXT431_6085_HanChao_T10-Rapa-4.raw	E12659_2p_EXT431_6085_HanChao_T10-Rapa-4.22648.22648.2	mzspec:PXD008355:E12659_2p_EXT431_6085_HanChao_T10-Rapa-4:scan:22648:AENPVEMEAGEEPPS[Phosphorylation]PTSSGYDGER/2	3229	Phosphorylation	1.0	15	113	1	0.9999999996316999	313	1.172790490920089e-10	1.172790490920089e-10
13	89	1.0	Phosphorylation	AT4G22670.1	mzspec:PXD008355:E12659_2p_EXT431_6085_HanChao_T10-Rapa-4:scan:28425:VEEEEEEDEIVES[Phosphorylation]DVELEGDTVEPDNDPPQK/3	0.0	80	S13(Phospho): 100;S13(Phospho)	VEEEEEEDEIVESDVELEGDTVEPDNDPPQK	VEEEEEEDEIVES[Phosphorylation]DVELEGDTVEPDNDPPQK	AT4G22670.1	0.0	0.9999999996269999	E12659_2p_EXT431_6085_HanChao_T10-Rapa-4.raw	E12659_2p_EXT431_6085_HanChao_T10-Rapa-4.28425.28425.3	mzspec:PXD008355:E12659_2p_EXT431_6085_HanChao_T10-Rapa-4:scan:28425:VEEEEEEDEIVES[Phosphorylation]DVELEGDTVEPDNDPPQK/3	165760	Phosphorylation	1.0	13	89	1	0.9999999996269999	314	1.1809344726455372e-10	1.1809344726455372e-10
3	606	1.0	Phosphorylation	AT3G17900.1	mzspec:PXD008355:E12621_2p_EXT431_6085_HanChao_T20-Rapa-2:scan:21827:KGS[Phosphorylation]GLSGDQYAVMVSCR/2	0.0	80	S3(Phospho): 100;S3(Phospho); C16(Carbamidomethyl)	KGSGLSGDQYAVMVSCR	KGS[Phosphorylation]GLSGDQYAVMVSCR	AT3G17900.1	0.0	0.9999999996248001	E12621_2p_EXT431_6085_HanChao_T20-Rapa-2.raw	E12621_2p_EXT431_6085_HanChao_T20-Rapa-2.21827.21827.2	mzspec:PXD008355:E12621_2p_EXT431_6085_HanChao_T20-Rapa-2:scan:21827:KGS[Phosphorylation]GLSGDQYAVMVSCR/2	77529	Phosphorylation	1.0	3	606	1	0.9999999996248001	315	1.1890965813410139e-10	1.1890965813410139e-10
8	305:305	1.0	Phosphorylation	AT1G69070.2: AT1G69070.1	mzspec:PXD008355:E12601_2p_EXT431_6085_HanChao_T20-Rapa-1:scan:19875:MQETEELS[Phosphorylation]DGDEEIGGEESTK/2	0.0	80	S8(Phospho): 100;S8(Phospho)	MQETEELSDGDEEIGGEESTK	MQETEELS[Phosphorylation]DGDEEIGGEESTK	AT1G69070.2	0.0	0.9999999996229001	E12601_2p_EXT431_6085_HanChao_T20-Rapa-1.raw	E12601_2p_EXT431_6085_HanChao_T20-Rapa-1.19875.19875.2	mzspec:PXD008355:E12601_2p_EXT431_6085_HanChao_T20-Rapa-1:scan:19875:MQETEELS[Phosphorylation]DGDEEIGGEESTK/2	96941	Phosphorylation	1.0	8	305	1	0.9999999996229001	316	1.1972671588322262e-10	1.1972671588322262e-10
12	158:158	1.0	Phosphorylation	AT5G09390.2: AT5G09390.1	mzspec:PXD008355:E12599_2p_EXT431_6085_HanChao_T10-Rapa-1:scan:20679:SAANDTEMDDDS[Phosphorylation]GNEKAGDDLSQDEIGVR/3	0.0	80	S12(Phospho): 100;S12(Phospho)	SAANDTEMDDDSGNEKAGDDLSQDEIGVR	SAANDTEMDDDS[Phosphorylation]GNEKAGDDLSQDEIGVR	AT5G09390.2	0.0	0.9999999996075	E12599_2p_EXT431_6085_HanChao_T10-Rapa-1.raw	E12599_2p_EXT431_6085_HanChao_T10-Rapa-1.20679.20679.3	mzspec:PXD008355:E12599_2p_EXT431_6085_HanChao_T10-Rapa-1:scan:20679:SAANDTEMDDDS[Phosphorylation]GNEKAGDDLSQDEIGVR/3	127267	Phosphorylation	1.0	12	158	1	0.9999999996075	317	1.2058719953177902e-10	1.2058719953177902e-10
11	910	1.0	Phosphorylation	AT1G68790.1	mzspec:PXD008355:E12639_2p_EXT431_6085_HanChao_T10-Rapa-3:scan:19483:ITESEQAAGDS[Phosphorylation]DEGVDSITTGGR/2	0.0	80	S11(Phospho): 100;S11(Phospho)	ITESEQAAGDSDEGVDSITTGGR	ITESEQAAGDS[Phosphorylation]DEGVDSITTGGR	AT1G68790.1	0.0	0.9999999996054	E12639_2p_EXT431_6085_HanChao_T10-Rapa-3.raw	E12639_2p_EXT431_6085_HanChao_T10-Rapa-3.19483.19483.2	mzspec:PXD008355:E12639_2p_EXT431_6085_HanChao_T10-Rapa-3:scan:19483:ITESEQAAGDS[Phosphorylation]DEGVDSITTGGR/2	72658	Phosphorylation	1.0	11	910	1	0.9999999996054	318	1.2144887506572522e-10	1.2144887506572522e-10
11	910	1.0	Phosphorylation	AT1G68790.1	mzspec:PXD008355:E12659_2p_EXT431_6085_HanChao_T10-Rapa-4:scan:19347:ITESEQAAGDS[Phosphorylation]DEGVDSITTGGR/2	0.0	80	S11(Phospho): 100;S11(Phospho)	ITESEQAAGDSDEGVDSITTGGR	ITESEQAAGDS[Phosphorylation]DEGVDSITTGGR	AT1G68790.1	0.0	0.9999999996033001	E12659_2p_EXT431_6085_HanChao_T10-Rapa-4.raw	E12659_2p_EXT431_6085_HanChao_T10-Rapa-4.19347.19347.2	mzspec:PXD008355:E12659_2p_EXT431_6085_HanChao_T10-Rapa-4:scan:19347:ITESEQAAGDS[Phosphorylation]DEGVDSITTGGR/2	72657	Phosphorylation	1.0	11	910	1	0.9999999996033001	319	1.2231173092807547e-10	1.2231173092807547e-10
24	36	1.0	Phosphorylation	AT5G13850.1	mzspec:PXD008355:E12639_2p_EXT431_6085_HanChao_T10-Rapa-3:scan:19068:LEEQKIDLDKPEVEDDDDNDEDDS[Phosphorylation]EDDDEAEGHDGEAGGR/4	0.0	80	S24(Phospho): 100;S24(Phospho)	LEEQKIDLDKPEVEDDDDNDEDDSEDDDEAEGHDGEAGGR	LEEQKIDLDKPEVEDDDDNDEDDS[Phosphorylation]EDDDEAEGHDGEAGGR	AT5G13850.1	0.0	0.9999999996017	E12639_2p_EXT431_6085_HanChao_T10-Rapa-3.raw	E12639_2p_EXT431_6085_HanChao_T10-Rapa-3.19068.19068.4	mzspec:PXD008355:E12639_2p_EXT431_6085_HanChao_T10-Rapa-3:scan:19068:LEEQKIDLDKPEVEDDDDNDEDDS[Phosphorylation]EDDDEAEGHDGEAGGR/4	84605	Phosphorylation	1.0	24	36	1	0.9999999996017	320	1.2317419410823315e-10	1.2317419410823315e-10
4	1130	1.0	Phosphorylation	AT2G34357.1	mzspec:PXD008355:E12659_2p_EXT431_6085_HanChao_T10-Rapa-4:scan:18467:KADS[Phosphorylation]DEEAEFDVEGR/2	0.0	80	S4(Phospho): 100;S4(Phospho)	KADSDEEAEFDVEGR	KADS[Phosphorylation]DEEAEFDVEGR	AT2G34357.1	0.0	0.9999999995915	E12659_2p_EXT431_6085_HanChao_T10-Rapa-4.raw	E12659_2p_EXT431_6085_HanChao_T10-Rapa-4.18467.18467.2	mzspec:PXD008355:E12659_2p_EXT431_6085_HanChao_T10-Rapa-4:scan:18467:KADS[Phosphorylation]DEEAEFDVEGR/2	73544	Phosphorylation	1.0	4	1130	1	0.9999999995915	321	1.2406305958326976e-10	1.2406305958326976e-10
13	73	1.0	Phosphorylation	AT5G10010.1	mzspec:PXD008355:E12643_2p_EXT431_6085_HanChao_T40-Rapa-3:scan:18096:GDQEEEEDAKPDS[Phosphorylation]LEEDEENQEDEVK/3	0.0	80	S13(Phospho): 100;S13(Phospho)	GDQEEEEDAKPDSLEEDEENQEDEVK	GDQEEEEDAKPDS[Phosphorylation]LEEDEENQEDEVK	AT5G10010.1	0.0	0.9999999995903001	E12643_2p_EXT431_6085_HanChao_T40-Rapa-3.raw	E12643_2p_EXT431_6085_HanChao_T40-Rapa-3.18096.18096.3	mzspec:PXD008355:E12643_2p_EXT431_6085_HanChao_T40-Rapa-3:scan:18096:GDQEEEEDAKPDS[Phosphorylation]LEEDEENQEDEVK/3	51950	Phosphorylation	1.0	13	73	1	0.9999999995903001	322	1.2495013064245213e-10	1.2495013064245213e-10
10	179	1.0	Phosphorylation	AT4G28980.1	mzspec:PXD008355:E12663_2p_EXT431_6085_HanChao_T40-Rapa-4:scan:22300:ILMEHDIVAS[Phosphorylation]DENQQAYK/2	0.0	80	S10(Phospho): 100;S10(Phospho)	ILMEHDIVASDENQQAYK	ILMEHDIVAS[Phosphorylation]DENQQAYK	AT4G28980.1	0.0	0.9999999995903001	E12663_2p_EXT431_6085_HanChao_T40-Rapa-4.raw	E12663_2p_EXT431_6085_HanChao_T40-Rapa-4.22300.22300.2	mzspec:PXD008355:E12663_2p_EXT431_6085_HanChao_T40-Rapa-4:scan:22300:ILMEHDIVAS[Phosphorylation]DENQQAYK/2	70398	Phosphorylation	1.0	10	179	1	0.9999999995903001	323	1.2583170900157766e-10	1.2583170900157766e-10
7	589	1.0	Phosphorylation	AT4G02510.1	mzspec:PXD008355:E12621_2p_EXT431_6085_HanChao_T20-Rapa-2:scan:23826:KVVEGDS[Phosphorylation]AEEDENKLPVEDIVSSR/3	0.0	80	S7(Phospho): 100;S7(Phospho)	KVVEGDSAEEDENKLPVEDIVSSR	KVVEGDS[Phosphorylation]AEEDENKLPVEDIVSSR	AT4G02510.1	0.0	0.9999999995901	E12621_2p_EXT431_6085_HanChao_T20-Rapa-2.raw	E12621_2p_EXT431_6085_HanChao_T20-Rapa-2.23826.23826.3	mzspec:PXD008355:E12621_2p_EXT431_6085_HanChao_T20-Rapa-2:scan:23826:KVVEGDS[Phosphorylation]AEEDENKLPVEDIVSSR/3	82003	Phosphorylation	1.0	7	589	1	0.9999999995901	324	1.2670846299487227e-10	1.2670846299487227e-10
21	76	1.0	Phosphorylation	AT5G02770.1	mzspec:PXD008355:E12601_2p_EXT431_6085_HanChao_T20-Rapa-1:scan:22576:KEETDSNGIGSTAGVDSGDIS[Phosphorylation]PVDDIQK/3	0.0	80	S21(Phospho): 100;S21(Phospho)	KEETDSNGIGSTAGVDSGDISPVDDIQK	KEETDSNGIGSTAGVDSGDIS[Phosphorylation]PVDDIQK	AT5G02770.1	0.0	0.99999999959	E12601_2p_EXT431_6085_HanChao_T20-Rapa-1.raw	E12601_2p_EXT431_6085_HanChao_T20-Rapa-1.22576.22576.3	mzspec:PXD008355:E12601_2p_EXT431_6085_HanChao_T20-Rapa-1:scan:22576:KEETDSNGIGSTAGVDSGDIS[Phosphorylation]PVDDIQK/3	75736	Phosphorylation	1.0	21	76	1	0.99999999959	325	1.275801293669605e-10	1.275801293669605e-10
8	151	1.0	Phosphorylation	AT4G15410.1	mzspec:PXD008355:E12623_2p_EXT431_6085_HanChao_T40-Rapa-2:scan:16105:SPADGEGS[Phosphorylation]DSDEANEYYTGGQK/2	0.0	80	S8(Phospho): 100;S8(Phospho)	SPADGEGSDSDEANEYYTGGQK	SPADGEGS[Phosphorylation]DSDEANEYYTGGQK	AT4G15410.1	0.0	0.9999999995836	E12623_2p_EXT431_6085_HanChao_T40-Rapa-2.raw	E12623_2p_EXT431_6085_HanChao_T40-Rapa-2.16105.16105.2	mzspec:PXD008355:E12623_2p_EXT431_6085_HanChao_T40-Rapa-2:scan:16105:SPADGEGS[Phosphorylation]DSDEANEYYTGGQK/2	140015	Phosphorylation	1.0	8	151	1	0.9999999995836	326	1.2846607996881434e-10	1.2846607996881434e-10
4	548:548	1.0	Phosphorylation	AT5G61150.2: AT5G61150.1	mzspec:PXD008355:E12663_2p_EXT431_6085_HanChao_T40-Rapa-4:scan:17321:GKDS[Phosphorylation]EDEYEEDAEEDEEER/2	0.0	80	S4(Phospho): 100;S4(Phospho)	GKDSEDEYEEDAEEDEEER	GKDS[Phosphorylation]EDEYEEDAEEDEEER	AT5G61150.2	0.0	0.9999999995799	E12663_2p_EXT431_6085_HanChao_T40-Rapa-4.raw	E12663_2p_EXT431_6085_HanChao_T40-Rapa-4.17321.17321.2	mzspec:PXD008355:E12663_2p_EXT431_6085_HanChao_T40-Rapa-4:scan:17321:GKDS[Phosphorylation]EDEYEEDAEEDEEER/2	55235	Phosphorylation	1.0	4	548	1	0.9999999995799	327	1.2935792668090717e-10	1.2935792668090717e-10
4	265	1.0	Phosphorylation	AT3G01160.1	mzspec:PXD008355:E12603_2p_EXT431_6085_HanChao_T40-Rapa-1:scan:20052:NDAS[Phosphorylation]DDEDEEEEEDEDVINQK/2	0.0	80	S4(Phospho): 100;S4(Phospho)	NDASDDEDEEEEEDEDVINQK	NDAS[Phosphorylation]DDEDEEEEEDEDVINQK	AT3G01160.1	0.0	0.9999999995786	E12603_2p_EXT431_6085_HanChao_T40-Rapa-1.raw	E12603_2p_EXT431_6085_HanChao_T40-Rapa-1.20052.20052.2	mzspec:PXD008355:E12603_2p_EXT431_6085_HanChao_T40-Rapa-1:scan:20052:NDAS[Phosphorylation]DDEDEEEEEDEDVINQK/2	99033	Phosphorylation	1.0	4	265	1	0.9999999995786	328	1.302482989348831e-10	1.302482989348831e-10
11	777	1.0	Phosphorylation	AT2G35050.1	mzspec:PXD008355:E12663_2p_EXT431_6085_HanChao_T40-Rapa-4:scan:11757:NVETNTPEHVS[Phosphorylation]QTETSAK/2	0.0	80	S11(Phospho): 100;S11(Phospho)	NVETNTPEHVSQTETSAK	NVETNTPEHVS[Phosphorylation]QTETSAK	AT2G35050.1	0.0	0.9999999995774	E12663_2p_EXT431_6085_HanChao_T40-Rapa-4.raw	E12663_2p_EXT431_6085_HanChao_T40-Rapa-4.11757.11757.2	mzspec:PXD008355:E12663_2p_EXT431_6085_HanChao_T40-Rapa-4:scan:11757:NVETNTPEHVS[Phosphorylation]QTETSAK/2	112089	Phosphorylation	1.0	11	777	1	0.9999999995774	329	1.3113690579231515e-10	1.3113690579231515e-10
12	447	1.0	Phosphorylation	AT1G74250.1	mzspec:PXD008355:E12643_2p_EXT431_6085_HanChao_T40-Rapa-3:scan:29231:NVVSKEEDEDET[Phosphorylation]EVEIEGDTAEFSEFDNQK/3	0.0	80	T12(Phospho): 100;T12(Phospho)	NVVSKEEDEDETEVEIEGDTAEFSEFDNQK	NVVSKEEDEDET[Phosphorylation]EVEIEGDTAEFSEFDNQK	AT1G74250.1	0.0	0.9999999995699	E12643_2p_EXT431_6085_HanChao_T40-Rapa-3.raw	E12643_2p_EXT431_6085_HanChao_T40-Rapa-3.29231.29231.3	mzspec:PXD008355:E12643_2p_EXT431_6085_HanChao_T40-Rapa-3:scan:29231:NVVSKEEDEDET[Phosphorylation]EVEIEGDTAEFSEFDNQK/3	112585	Phosphorylation	1.0	12	447	1	0.9999999995699	330	1.3204285442824926e-10	1.3204285442824926e-10
18	140	1.0	Phosphorylation	AT2G47330.1	mzspec:PXD008355:E12659_2p_EXT431_6085_HanChao_T10-Rapa-4:scan:33588:KDLGLTLAADALNAGYNS[Phosphorylation]DEEVYAAAK/3	0.0	80	S18(Phospho): 100;S18(Phospho)	KDLGLTLAADALNAGYNSDEEVYAAAK	KDLGLTLAADALNAGYNS[Phosphorylation]DEEVYAAAK	AT2G47330.1	0.0	0.9999999995685999	E12659_2p_EXT431_6085_HanChao_T10-Rapa-4.raw	E12659_2p_EXT431_6085_HanChao_T10-Rapa-4.33588.33588.3	mzspec:PXD008355:E12659_2p_EXT431_6085_HanChao_T10-Rapa-4:scan:33588:KDLGLTLAADALNAGYNS[Phosphorylation]DEEVYAAAK/3	74693	Phosphorylation	1.0	18	140	1	0.9999999995685999	331	1.3294725709715097e-10	1.3294725709715097e-10
11	285	1.0	Phosphorylation	AT4G33060.1	mzspec:PXD008355:E12641_2p_EXT431_6085_HanChao_T20-Rapa-3:scan:20358:SFSVSDTVGNS[Phosphorylation]DDDDDGEDETK/2	0.0	80	S11(Phospho): 100;S11(Phospho)	SFSVSDTVGNSDDDDDGEDETK	SFSVSDTVGNS[Phosphorylation]DDDDDGEDETK	AT4G33060.1	0.0	0.9999999995646	E12641_2p_EXT431_6085_HanChao_T20-Rapa-3.raw	E12641_2p_EXT431_6085_HanChao_T20-Rapa-3.20358.20358.2	mzspec:PXD008355:E12641_2p_EXT431_6085_HanChao_T20-Rapa-3:scan:20358:SFSVSDTVGNS[Phosphorylation]DDDDDGEDETK/2	132333	Phosphorylation	1.0	11	285	1	0.9999999995646	332	1.338582594834482e-10	1.338582594834482e-10
8	140	1.0	Phosphorylation	AT1G47970.1	mzspec:PXD008355:E12643_2p_EXT431_6085_HanChao_T40-Rapa-3:scan:27888:AEDEEDAS[Phosphorylation]DFEPEENGVEEDIDEGEDDENDNSGGAGK/3	0.0	80	S8(Phospho): 100;S8(Phospho)	AEDEEDASDFEPEENGVEEDIDEGEDDENDNSGGAGK	AEDEEDAS[Phosphorylation]DFEPEENGVEEDIDEGEDDENDNSGGAGK	AT1G47970.1	0.0	0.9999999995640999	E12643_2p_EXT431_6085_HanChao_T40-Rapa-3.raw	E12643_2p_EXT431_6085_HanChao_T40-Rapa-3.27888.27888.3	mzspec:PXD008355:E12643_2p_EXT431_6085_HanChao_T40-Rapa-3:scan:27888:AEDEEDAS[Phosphorylation]DFEPEENGVEEDIDEGEDDENDNSGGAGK/3	2662	Phosphorylation	1.0	8	140	1	0.9999999995640999	333	1.3476529201892771e-10	1.3476529201892771e-10
17	80:82	1.0	Phosphorylation	AT1G09780.1: AT3G08590.1	mzspec:PXD008355:E12663_2p_EXT431_6085_HanChao_T40-Rapa-4:scan:21563:AHGTAVGLPSEDDMGNS[Phosphorylation]EVGHNALGAGR/3	0.0	80	S17(Phospho): 100;S17(Phospho)	AHGTAVGLPSEDDMGNSEVGHNALGAGR	AHGTAVGLPSEDDMGNS[Phosphorylation]EVGHNALGAGR	AT1G09780.1	0.0	0.9999999995612	E12663_2p_EXT431_6085_HanChao_T40-Rapa-4.raw	E12663_2p_EXT431_6085_HanChao_T40-Rapa-4.21563.21563.3	mzspec:PXD008355:E12663_2p_EXT431_6085_HanChao_T40-Rapa-4:scan:21563:AHGTAVGLPSEDDMGNS[Phosphorylation]EVGHNALGAGR/3	5581	Phosphorylation	1.0	17	80	1	0.9999999995612	334	1.3567557556479453e-10	1.3567557556479453e-10
3	103:100	1.0	Phosphorylation	AT4G26650.1: AT4G26650.2	mzspec:PXD008355:E12599_2p_EXT431_6085_HanChao_T10-Rapa-1:scan:14564:HAS[Phosphorylation]PMHLISPSHGGNGGGAR/4	0.0	80	S3(Phospho): 100;S3(Phospho); N15(Deamidated)	HASPMHLISPSHGGNGGGAR	HAS[Phosphorylation]PMHLISPSHGGNGGGAR	AT4G26650.1	0.0	0.9999999995603001	E12599_2p_EXT431_6085_HanChao_T10-Rapa-1.raw	E12599_2p_EXT431_6085_HanChao_T10-Rapa-1.14564.14564.4	mzspec:PXD008355:E12599_2p_EXT431_6085_HanChao_T10-Rapa-1:scan:14564:HAS[Phosphorylation]PMHLISPSHGGNGGGAR/4	60461	Phosphorylation	1.0	3	103	1	0.9999999995603001	335	1.3658311099033905e-10	1.3658311099033905e-10
14	112	1.0	Phosphorylation	AT1G70770.1	mzspec:PXD008355:E12641_2p_EXT431_6085_HanChao_T20-Rapa-3:scan:29535:SNGYGDDGYDFDGS[Phosphorylation]DDEIATLK/2	0.0	80	S14(Phospho): 100;S14(Phospho)	SNGYGDDGYDFDGSDDEIATLK	SNGYGDDGYDFDGS[Phosphorylation]DDEIATLK	AT1G70770.1	0.0	0.9999999995569999	E12641_2p_EXT431_6085_HanChao_T20-Rapa-3.raw	E12641_2p_EXT431_6085_HanChao_T20-Rapa-3.29535.29535.2	mzspec:PXD008355:E12641_2p_EXT431_6085_HanChao_T20-Rapa-3:scan:29535:SNGYGDDGYDFDGS[Phosphorylation]DDEIATLK/2	139304	Phosphorylation	1.0	14	112	1	0.9999999995569999	336	1.3749506625841215e-10	1.3749506625841215e-10
5	84:84	1.0	Phosphorylation	AT5G09850.3: AT5G09850.1	mzspec:PXD008355:E12663_2p_EXT431_6085_HanChao_T40-Rapa-4:scan:24447:VHEET[Phosphorylation]EEEDEEGVTAAAEEEVR/2	0.0	80	T5(Phospho): 100;T5(Phospho)	VHEETEEEDEEGVTAAAEEEVR	VHEET[Phosphorylation]EEEDEEGVTAAAEEEVR	AT5G09850.3	0.0	0.9999999995541	E12663_2p_EXT431_6085_HanChao_T40-Rapa-4.raw	E12663_2p_EXT431_6085_HanChao_T40-Rapa-4.24447.24447.2	mzspec:PXD008355:E12663_2p_EXT431_6085_HanChao_T40-Rapa-4:scan:24447:VHEET[Phosphorylation]EEEDEEGVTAAAEEEVR/2	168140	Phosphorylation	1.0	5	84	1	0.9999999995541	337	1.3841021438109707e-10	1.3841021438109707e-10
11	971	1.0	Phosphorylation	AT5G61780.1	mzspec:PXD008355:E12663_2p_EXT431_6085_HanChao_T40-Rapa-4:scan:31895:TGIWEYGDIQS[Phosphorylation]DDEDNVPVR/2	0.0	80	S11(Phospho): 100;S11(Phospho)	TGIWEYGDIQSDDEDNVPVR	TGIWEYGDIQS[Phosphorylation]DDEDNVPVR	AT5G61780.1	0.0	0.9999999995515	E12663_2p_EXT431_6085_HanChao_T40-Rapa-4.raw	E12663_2p_EXT431_6085_HanChao_T40-Rapa-4.31895.31895.2	mzspec:PXD008355:E12663_2p_EXT431_6085_HanChao_T40-Rapa-4:scan:31895:TGIWEYGDIQS[Phosphorylation]DDEDNVPVR/2	155027	Phosphorylation	1.0	11	971	1	0.9999999995515	338	1.3932763982643285e-10	1.3932763982643285e-10
19	36	1.0	Phosphorylation	AT3G12390.1	mzspec:PXD008355:E12603_2p_EXT431_6085_HanChao_T40-Rapa-1:scan:20065:IDLDKPEVEDDDDNEDDDS[Phosphorylation]DDDDKDDDEADGLDGEAGGKSK/4	0.0	80	S19(Phospho): 100;N14(Deamidated); S19(Phospho)	IDLDKPEVEDDDDNEDDDSDDDDKDDDEADGLDGEAGGKSK	IDLDKPEVEDDDDNEDDDS[Phosphorylation]DDDDKDDDEADGLDGEAGGKSK	AT3G12390.1	0.0	0.9999999995493001	E12603_2p_EXT431_6085_HanChao_T40-Rapa-1.raw	E12603_2p_EXT431_6085_HanChao_T40-Rapa-1.20065.20065.4	mzspec:PXD008355:E12603_2p_EXT431_6085_HanChao_T40-Rapa-1:scan:20065:IDLDKPEVEDDDDNEDDDS[Phosphorylation]DDDDKDDDEADGLDGEAGGKSK/4	67051	Phosphorylation	1.0	19	36	1	0.9999999995493001	339	1.4024614213322182e-10	1.4024614213322182e-10
3	720	1.0	Phosphorylation	AT3G53230.1	mzspec:PXD008355:E12661_2p_EXT431_6085_HanChao_T20-Rapa-4:scan:28909:AES[Phosphorylation]PEAMEEDEEEIAEIK/2	0.0	80	S3(Phospho): 100;S3(Phospho)	AESPEAMEEDEEEIAEIK	AES[Phosphorylation]PEAMEEDEEEIAEIK	AT3G53230.1	0.0	0.9999999995447	E12661_2p_EXT431_6085_HanChao_T20-Rapa-4.raw	E12661_2p_EXT431_6085_HanChao_T20-Rapa-4.28909.28909.2	mzspec:PXD008355:E12661_2p_EXT431_6085_HanChao_T20-Rapa-4:scan:28909:AES[Phosphorylation]PEAMEEDEEEIAEIK/2	3600	Phosphorylation	1.0	3	720	1	0.9999999995447	340	1.4117277118550096e-10	1.4117277118550096e-10
19	36	1.0	Phosphorylation	AT5G13850.1	mzspec:PXD008355:E12639_2p_EXT431_6085_HanChao_T10-Rapa-3:scan:19186:IDLDKPEVEDDDDNDEDDS[Phosphorylation]EDDDEAEGHDGEAGGR/3	0.0	80	S19(Phospho): 100;S19(Phospho)	IDLDKPEVEDDDDNDEDDSEDDDEAEGHDGEAGGR	IDLDKPEVEDDDDNDEDDS[Phosphorylation]EDDDEAEGHDGEAGGR	AT5G13850.1	0.0	0.9999999995388001	E12639_2p_EXT431_6085_HanChao_T10-Rapa-3.raw	E12639_2p_EXT431_6085_HanChao_T10-Rapa-3.19186.19186.3	mzspec:PXD008355:E12639_2p_EXT431_6085_HanChao_T10-Rapa-3:scan:19186:IDLDKPEVEDDDDNDEDDS[Phosphorylation]EDDDEAEGHDGEAGGR/3	66827	Phosphorylation	1.0	19	36	1	0.9999999995388001	341	1.4211126703564107e-10	1.4211126703564107e-10
11	971	1.0	Phosphorylation	AT5G61780.1	mzspec:PXD008355:E12639_2p_EXT431_6085_HanChao_T10-Rapa-3:scan:31687:TGIWEYGDIQS[Phosphorylation]DDEDNVPVR/2	0.0	80	S11(Phospho): 100;S11(Phospho)	TGIWEYGDIQSDDEDNVPVR	TGIWEYGDIQS[Phosphorylation]DDEDNVPVR	AT5G61780.1	0.0	0.9999999995324	E12639_2p_EXT431_6085_HanChao_T10-Rapa-3.raw	E12639_2p_EXT431_6085_HanChao_T10-Rapa-3.31687.31687.2	mzspec:PXD008355:E12639_2p_EXT431_6085_HanChao_T10-Rapa-3:scan:31687:TGIWEYGDIQS[Phosphorylation]DDEDNVPVR/2	155026	Phosphorylation	1.0	11	971	1	0.9999999995324	342	1.4306298835645305e-10	1.4306298835645305e-10
11	1052	1.0	Phosphorylation	AT1G68790.1	mzspec:PXD008355:E12599_2p_EXT431_6085_HanChao_T10-Rapa-1:scan:22246:EHGEEDDENIS[Phosphorylation]MIEEENEGEEEEETER/3	0.0	80	S11(Phospho): 100;S11(Phospho)	EHGEEDDENISMIEEENEGEEEEETER	EHGEEDDENIS[Phosphorylation]MIEEENEGEEEEETER	AT1G68790.1	0.0	0.9999999995278	E12599_2p_EXT431_6085_HanChao_T10-Rapa-1.raw	E12599_2p_EXT431_6085_HanChao_T10-Rapa-1.22246.22246.3	mzspec:PXD008355:E12599_2p_EXT431_6085_HanChao_T10-Rapa-1:scan:22246:EHGEEDDENIS[Phosphorylation]MIEEENEGEEEEETER/3	39106	Phosphorylation	1.0	11	1052	1	0.9999999995278	343	1.4402257132279361e-10	1.4402257132279361e-10
1	54:54	1.0	Phosphorylation	AT2G01750.1: AT2G01750.2	mzspec:PXD008355:E12659_2p_EXT431_6085_HanChao_T10-Rapa-4:scan:34776:S[Phosphorylation]MKPSFDADNEFITLLHGSDPVK/3	0.0	80	S1(Phospho): 100;S1(Phospho)	SMKPSFDADNEFITLLHGSDPVK	S[Phosphorylation]MKPSFDADNEFITLLHGSDPVK	AT2G01750.1	0.0	0.9999999995271001	E12659_2p_EXT431_6085_HanChao_T10-Rapa-4.raw	E12659_2p_EXT431_6085_HanChao_T10-Rapa-4.34776.34776.3	mzspec:PXD008355:E12659_2p_EXT431_6085_HanChao_T10-Rapa-4:scan:34776:S[Phosphorylation]MKPSFDADNEFITLLHGSDPVK/3	138526	Phosphorylation	1.0	1	54	1	0.9999999995271001	344	1.449786101893794e-10	1.449786101893794e-10
16	448:597	1.0	Phosphorylation	AT1G60200.2: AT1G60200.1	mzspec:PXD008355:E12663_2p_EXT431_6085_HanChao_T40-Rapa-4:scan:21042:ILSGQAAIGSETVQTS[Phosphorylation]PIENDHK/2	0.0	80	S16(Phospho): 100;S16(Phospho)	ILSGQAAIGSETVQTSPIENDHK	ILSGQAAIGSETVQTS[Phosphorylation]PIENDHK	AT1G60200.2	0.0	0.9999999995193	E12663_2p_EXT431_6085_HanChao_T40-Rapa-4.raw	E12663_2p_EXT431_6085_HanChao_T40-Rapa-4.21042.21042.2	mzspec:PXD008355:E12663_2p_EXT431_6085_HanChao_T40-Rapa-4:scan:21042:ILSGQAAIGSETVQTS[Phosphorylation]PIENDHK/2	70492	Phosphorylation	1.0	16	448	1	0.9999999995193	345	1.4595171576950409e-10	1.4595171576950409e-10
16	448:597	1.0	Phosphorylation	AT1G60200.2: AT1G60200.1	mzspec:PXD008355:E12661_2p_EXT431_6085_HanChao_T20-Rapa-4:scan:20623:ILSGQAAIGSETVQTS[Phosphorylation]PIENDHK/2	0.0	80	S16(Phospho): 100;S16(Phospho)	ILSGQAAIGSETVQTSPIENDHK	ILSGQAAIGSETVQTS[Phosphorylation]PIENDHK	AT1G60200.2	0.0	0.999999999515	E12661_2p_EXT431_6085_HanChao_T20-Rapa-4.raw	E12661_2p_EXT431_6085_HanChao_T20-Rapa-4.20623.20623.2	mzspec:PXD008355:E12661_2p_EXT431_6085_HanChao_T20-Rapa-4:scan:20623:ILSGQAAIGSETVQTS[Phosphorylation]PIENDHK/2	70491	Phosphorylation	1.0	16	448	1	0.999999999515	346	1.4693162422141039e-10	1.4693162422141039e-10
11	362	1.0	Phosphorylation	AT4G27585.1	mzspec:PXD008355:E12621_2p_EXT431_6085_HanChao_T20-Rapa-2:scan:27170:DHQETQALDET[Phosphorylation]DLEELEDMGEK/3	0.0	80	T11(Phospho): 100;T11(Phospho); M19(Oxidation)	DHQETQALDETDLEELEDMGEK	DHQETQALDET[Phosphorylation]DLEELEDMGEK	AT4G27585.1	0.0	0.9999999995084	E12621_2p_EXT431_6085_HanChao_T20-Rapa-2.raw	E12621_2p_EXT431_6085_HanChao_T20-Rapa-2.27170.27170.3	mzspec:PXD008355:E12621_2p_EXT431_6085_HanChao_T20-Rapa-2:scan:27170:DHQETQALDET[Phosphorylation]DLEELEDMGEK/3	23943	Phosphorylation	1.0	11	362	1	0.9999999995084	347	1.4792490479409673e-10	1.4792490479409673e-10
4	341	1.0	Phosphorylation	AT3G49601.1	mzspec:PXD008355:E12619_2p_EXT431_6085_HanChao_T10-Rapa-2:scan:9700:RHDS[Phosphorylation]DVSEPESEDNKQPLR/3	0.0	80	S4(Phospho): 100;S4(Phospho)	RHDSDVSEPESEDNKQPLR	RHDS[Phosphorylation]DVSEPESEDNKQPLR	AT3G49601.1	0.0	0.9999999995062	E12619_2p_EXT431_6085_HanChao_T10-Rapa-2.raw	E12619_2p_EXT431_6085_HanChao_T10-Rapa-2.9700.9700.3	mzspec:PXD008355:E12619_2p_EXT431_6085_HanChao_T10-Rapa-2:scan:9700:RHDS[Phosphorylation]DVSEPESEDNKQPLR/3	122410	Phosphorylation	1.0	4	341	1	0.9999999995062	348	1.489187987483929e-10	1.489187987483929e-10
18	140	1.0	Phosphorylation	AT2G47330.1	mzspec:PXD008355:E12663_2p_EXT431_6085_HanChao_T40-Rapa-4:scan:34255:KDLGLTLAADALNAGYNS[Phosphorylation]DEEVYAAAK/3	0.0	80	S18(Phospho): 100;S18(Phospho)	KDLGLTLAADALNAGYNSDEEVYAAAK	KDLGLTLAADALNAGYNS[Phosphorylation]DEEVYAAAK	AT2G47330.1	0.0	0.9999999995004	E12663_2p_EXT431_6085_HanChao_T40-Rapa-4.raw	E12663_2p_EXT431_6085_HanChao_T40-Rapa-4.34255.34255.3	mzspec:PXD008355:E12663_2p_EXT431_6085_HanChao_T40-Rapa-4:scan:34255:KDLGLTLAADALNAGYNS[Phosphorylation]DEEVYAAAK/3	74692	Phosphorylation	1.0	18	140	1	0.9999999995004	349	1.4992361602422675e-10	1.4992361602422675e-10
10	266	1.0	Phosphorylation	AT4G08310.1	mzspec:PXD008355:E12601_2p_EXT431_6085_HanChao_T20-Rapa-1:scan:20738:NSDSEEMFDS[Phosphorylation]DGEDEEEDKEVAVK/3	0.0	80	S10(Phospho): 100;S10(Phospho)	NSDSEEMFDSDGEDEEEDKEVAVK	NSDSEEMFDS[Phosphorylation]DGEDEEEDKEVAVK	AT4G08310.1	0.0	0.9999999994966	E12601_2p_EXT431_6085_HanChao_T20-Rapa-1.raw	E12601_2p_EXT431_6085_HanChao_T20-Rapa-1.20738.20738.3	mzspec:PXD008355:E12601_2p_EXT431_6085_HanChao_T20-Rapa-1:scan:20738:NSDSEEMFDS[Phosphorylation]DGEDEEEDKEVAVK/3	110136	Phosphorylation	1.0	10	266	1	0.9999999994966	350	1.5093354851661697e-10	1.5093354851661697e-10
6	148	1.0	Phosphorylation	AT3G18390.1	mzspec:PXD008355:E12603_2p_EXT431_6085_HanChao_T40-Rapa-1:scan:25284:NLGLGS[Phosphorylation]DDEDDVEDDEGGGINGGDVKPVTGEER/3	0.0	80	S6(Phospho): 100;S6(Phospho); N21(Deamidated)	NLGLGSDDEDDVEDDEGGGINGGDVKPVTGEER	NLGLGS[Phosphorylation]DDEDDVEDDEGGGINGGDVKPVTGEER	AT3G18390.1	0.0	0.9999999994955	E12603_2p_EXT431_6085_HanChao_T40-Rapa-1.raw	E12603_2p_EXT431_6085_HanChao_T40-Rapa-1.25284.25284.3	mzspec:PXD008355:E12603_2p_EXT431_6085_HanChao_T40-Rapa-1:scan:25284:NLGLGS[Phosphorylation]DDEDDVEDDEGGGINGGDVKPVTGEER/3	105495	Phosphorylation	1.0	6	148	1	0.9999999994955	351	1.5194086033660835e-10	1.5194086033660835e-10
7	741	1.0	Phosphorylation	AT2G38040.1	mzspec:PXD008355:E12621_2p_EXT431_6085_HanChao_T20-Rapa-2:scan:12590:ELAAEES[Phosphorylation]DGSVKEDDDDDEDSSESGK/3	0.0	80	S7(Phospho): 100;S7(Phospho)	ELAAEESDGSVKEDDDDDEDSSESGK	ELAAEES[Phosphorylation]DGSVKEDDDDDEDSSESGK	AT2G38040.1	0.0	0.9999999994895999	E12621_2p_EXT431_6085_HanChao_T20-Rapa-2.raw	E12621_2p_EXT431_6085_HanChao_T20-Rapa-2.12590.12590.3	mzspec:PXD008355:E12621_2p_EXT431_6085_HanChao_T20-Rapa-2:scan:12590:ELAAEES[Phosphorylation]DGSVKEDDDDDEDSSESGK/3	41008	Phosphorylation	1.0	7	741	1	0.9999999994895999	352	1.529592103230196e-10	1.529592103230196e-10
7	589	1.0	Phosphorylation	AT4G02510.1	mzspec:PXD008355:E12619_2p_EXT431_6085_HanChao_T10-Rapa-2:scan:23938:KVVEGDS[Phosphorylation]AEEDENKLPVEDIVSSR/3	0.0	80	S7(Phospho): 100;S7(Phospho)	KVVEGDSAEEDENKLPVEDIVSSR	KVVEGDS[Phosphorylation]AEEDENKLPVEDIVSSR	AT4G02510.1	0.0	0.999999999489	E12619_2p_EXT431_6085_HanChao_T10-Rapa-2.raw	E12619_2p_EXT431_6085_HanChao_T10-Rapa-2.23938.23938.3	mzspec:PXD008355:E12619_2p_EXT431_6085_HanChao_T10-Rapa-2:scan:23938:KVVEGDS[Phosphorylation]AEEDENKLPVEDIVSSR/3	82002	Phosphorylation	1.0	7	589	1	0.999999999489	353	1.5397349023733363e-10	1.5397349023733363e-10
12	45	1.0	Phosphorylation	AT2G44510.1	mzspec:PXD008355:E12661_2p_EXT431_6085_HanChao_T20-Rapa-4:scan:18941:RDLSHPEDCQCS[Phosphorylation]DEDISFDEK/3	0.0	80	S12(Phospho): 100;C9(Carbamidomethyl); C11(Carbamidomethyl); S12(Phospho)	RDLSHPEDCQCSDEDISFDEK	RDLSHPEDCQCS[Phosphorylation]DEDISFDEK	AT2G44510.1	0.0	0.9999999994865	E12661_2p_EXT431_6085_HanChao_T20-Rapa-4.raw	E12661_2p_EXT431_6085_HanChao_T20-Rapa-4.18941.18941.3	mzspec:PXD008355:E12661_2p_EXT431_6085_HanChao_T20-Rapa-4:scan:18941:RDLSHPEDCQCS[Phosphorylation]DEDISFDEK/3	120402	Phosphorylation	1.0	12	45	1	0.9999999994865	354	1.5498910190412849e-10	1.5498910190412849e-10
7	8	1.0	Phosphorylation	AT5G17330.1	mzspec:PXD008355:E12643_2p_EXT431_6085_HanChao_T40-Rapa-3:scan:19977:VLSHAVS[Phosphorylation]ESDVSVHSTFASR/2	0.0	80	S7(Phospho): 100;S7(Phospho)	VLSHAVSESDVSVHSTFASR	VLSHAVS[Phosphorylation]ESDVSVHSTFASR	AT5G17330.1	0.0	0.9999999994857	E12643_2p_EXT431_6085_HanChao_T40-Rapa-3.raw	E12643_2p_EXT431_6085_HanChao_T40-Rapa-3.19977.19977.2	mzspec:PXD008355:E12643_2p_EXT431_6085_HanChao_T40-Rapa-3:scan:19977:VLSHAVS[Phosphorylation]ESDVSVHSTFASR/2	170138	Phosphorylation	1.0	7	8	1	0.9999999994857	355	1.5600124541142466e-10	1.5600124541142466e-10
8	305:305	1.0	Phosphorylation	AT1G69070.2: AT1G69070.1	mzspec:PXD008355:E12621_2p_EXT431_6085_HanChao_T20-Rapa-2:scan:18144:MQETEELS[Phosphorylation]DGDEEIGGEESTK/2	0.0	80	S8(Phospho): 100;M1(Oxidation); S8(Phospho)	MQETEELSDGDEEIGGEESTK	MQETEELS[Phosphorylation]DGDEEIGGEESTK	AT1G69070.2	0.0	0.9999999994839001	E12621_2p_EXT431_6085_HanChao_T20-Rapa-2.raw	E12621_2p_EXT431_6085_HanChao_T20-Rapa-2.18144.18144.2	mzspec:PXD008355:E12621_2p_EXT431_6085_HanChao_T20-Rapa-2:scan:18144:MQETEELS[Phosphorylation]DGDEEIGGEESTK/2	96940	Phosphorylation	1.0	8	305	1	0.9999999994839001	356	1.5701275860004926e-10	1.5701275860004926e-10
8	14	1.0	Phosphorylation	AT5G28040.1	mzspec:PXD008355:E12621_2p_EXT431_6085_HanChao_T20-Rapa-2:scan:20254:DTDFSAES[Phosphorylation]PDLEEDGGGGGGGR/2	0.0	80	S8(Phospho): 100;S8(Phospho)	DTDFSAESPDLEEDGGGGGGGR	DTDFSAES[Phosphorylation]PDLEEDGGGGGGGR	AT5G28040.1	0.0	0.9999999994805999	E12621_2p_EXT431_6085_HanChao_T20-Rapa-2.raw	E12621_2p_EXT431_6085_HanChao_T20-Rapa-2.20254.20254.2	mzspec:PXD008355:E12621_2p_EXT431_6085_HanChao_T20-Rapa-2:scan:20254:DTDFSAES[Phosphorylation]PDLEEDGGGGGGGR/2	31826	Phosphorylation	1.0	8	14	1	0.9999999994805999	357	1.5802784913198886e-10	1.5802784913198886e-10
6	148	1.0	Phosphorylation	AT3G18390.1	mzspec:PXD008355:E12663_2p_EXT431_6085_HanChao_T40-Rapa-4:scan:25051:NLGLGS[Phosphorylation]DDEDDVEDDEGGGINGGDVKPVTGEER/3	0.0	80	S6(Phospho): 100;S6(Phospho)	NLGLGSDDEDDVEDDEGGGINGGDVKPVTGEER	NLGLGS[Phosphorylation]DDEDDVEDDEGGGINGGDVKPVTGEER	AT3G18390.1	0.0	0.9999999994782	E12663_2p_EXT431_6085_HanChao_T40-Rapa-4.raw	E12663_2p_EXT431_6085_HanChao_T40-Rapa-4.25051.25051.3	mzspec:PXD008355:E12663_2p_EXT431_6085_HanChao_T40-Rapa-4:scan:25051:NLGLGS[Phosphorylation]DDEDDVEDDEGGGINGGDVKPVTGEER/3	105494	Phosphorylation	1.0	6	148	1	0.9999999994782	358	1.590439725914381e-10	1.590439725914381e-10
11	122	1.0	Phosphorylation	AT3G12480.1	mzspec:PXD008355:E12643_2p_EXT431_6085_HanChao_T40-Rapa-3:scan:10324:RKPISDEVNDS[Phosphorylation]DEEYKK/3	0.0	80	S11(Phospho): 100;S11(Phospho)	RKPISDEVNDSDEEYKK	RKPISDEVNDS[Phosphorylation]DEEYKK	AT3G12480.1	0.0	0.9999999994648	E12643_2p_EXT431_6085_HanChao_T40-Rapa-3.raw	E12643_2p_EXT431_6085_HanChao_T40-Rapa-3.10324.10324.3	mzspec:PXD008355:E12643_2p_EXT431_6085_HanChao_T40-Rapa-3:scan:10324:RKPISDEVNDS[Phosphorylation]DEEYKK/3	123010	Phosphorylation	1.0	11	122	1	0.9999999994648	359	1.600917609558988e-10	1.600917609558988e-10
10	10	1.0	Phosphorylation	AT2G19520.1	mzspec:PXD008355:E12659_2p_EXT431_6085_HanChao_T10-Rapa-4:scan:20344:MESDEAAAVS[Phosphorylation]PQATTPSGGTGASGPK/2	0.0	80	S10(Phospho): 100;N-Term(Acetyl); S10(Phospho)	MESDEAAAVSPQATTPSGGTGASGPK	MESDEAAAVS[Phosphorylation]PQATTPSGGTGASGPK	AT2G19520.1	0.0	0.9999999994625999	E12659_2p_EXT431_6085_HanChao_T10-Rapa-4.raw	E12659_2p_EXT431_6085_HanChao_T10-Rapa-4.20344.20344.2	mzspec:PXD008355:E12659_2p_EXT431_6085_HanChao_T10-Rapa-4:scan:20344:MESDEAAAVS[Phosphorylation]PQATTPSGGTGASGPK/2	94697	Phosphorylation	1.0	10	10	1	0.9999999994625999	360	1.6113983974324558e-10	1.6113983974324558e-10
13	73	1.0	Phosphorylation	AT5G10010.1	mzspec:PXD008355:E12603_2p_EXT431_6085_HanChao_T40-Rapa-1:scan:18349:GDQEEEEDAKPDS[Phosphorylation]LEEDEENQEDEVK/3	0.0	80	S13(Phospho): 100;S13(Phospho)	GDQEEEEDAKPDSLEEDEENQEDEVK	GDQEEEEDAKPDS[Phosphorylation]LEEDEENQEDEVK	AT5G10010.1	0.0	0.999999999459	E12603_2p_EXT431_6085_HanChao_T40-Rapa-1.raw	E12603_2p_EXT431_6085_HanChao_T40-Rapa-1.18349.18349.3	mzspec:PXD008355:E12603_2p_EXT431_6085_HanChao_T40-Rapa-1:scan:18349:GDQEEEEDAKPDS[Phosphorylation]LEEDEENQEDEVK/3	51949	Phosphorylation	1.0	13	73	1	0.999999999459	361	1.6219208401697088e-10	1.6219208401697088e-10
18	520	1.0	Phosphorylation	AT5G53620.1	mzspec:PXD008355:E12641_2p_EXT431_6085_HanChao_T20-Rapa-3:scan:11292:LDSHSQNQKPEELNGQVS[Phosphorylation]PDEHSGAK/3	0.0	80	S18(Phospho): 100;N14(Deamidated); S18(Phospho)	LDSHSQNQKPEELNGQVSPDEHSGAK	LDSHSQNQKPEELNGQVS[Phosphorylation]PDEHSGAK	AT5G53620.1	0.0	0.9999999994563	E12641_2p_EXT431_6085_HanChao_T20-Rapa-3.raw	E12641_2p_EXT431_6085_HanChao_T20-Rapa-3.11292.11292.3	mzspec:PXD008355:E12641_2p_EXT431_6085_HanChao_T20-Rapa-3:scan:11292:LDSHSQNQKPEELNGQVS[Phosphorylation]PDEHSGAK/3	84294	Phosphorylation	1.0	18	520	1	0.9999999994563	362	1.6324597321563027e-10	1.6324597321563027e-10
19	36	1.0	Phosphorylation	AT5G13850.1	mzspec:PXD008355:E12619_2p_EXT431_6085_HanChao_T10-Rapa-2:scan:18721:IDLDKPEVEDDDDNDEDDS[Phosphorylation]EDDDEAEGHDGEAGGR/3	0.0	80	S19(Phospho): 100;S19(Phospho)	IDLDKPEVEDDDDNDEDDSEDDDEAEGHDGEAGGR	IDLDKPEVEDDDDNDEDDS[Phosphorylation]EDDDEAEGHDGEAGGR	AT5G13850.1	0.0	0.9999999994519	E12619_2p_EXT431_6085_HanChao_T10-Rapa-2.raw	E12619_2p_EXT431_6085_HanChao_T10-Rapa-2.18721.18721.3	mzspec:PXD008355:E12619_2p_EXT431_6085_HanChao_T10-Rapa-2:scan:18721:IDLDKPEVEDDDDNDEDDS[Phosphorylation]EDDDEAEGHDGEAGGR/3	66826	Phosphorylation	1.0	19	36	1	0.9999999994519	363	1.6430617717322592e-10	1.6430617717322592e-10
3	214	1.0	Phosphorylation	AT1G15750.1	mzspec:PXD008355:E12601_2p_EXT431_6085_HanChao_T20-Rapa-1:scan:29855:APS[Phosphorylation]PVNNPLLGGIPK/2	0.0	80	S3(Phospho): 100;S3(Phospho)	APSPVNNPLLGGIPK	APS[Phosphorylation]PVNNPLLGGIPK	AT1G15750.1	0.0	0.9999999994511	E12601_2p_EXT431_6085_HanChao_T20-Rapa-1.raw	E12601_2p_EXT431_6085_HanChao_T20-Rapa-1.29855.29855.2	mzspec:PXD008355:E12601_2p_EXT431_6085_HanChao_T20-Rapa-1:scan:29855:APS[Phosphorylation]PVNNPLLGGIPK/2	10303	Phosphorylation	1.0	3	214	1	0.9999999994511	364	1.6536275370993248e-10	1.6536275370993248e-10
11	362	1.0	Phosphorylation	AT4G27585.1	mzspec:PXD008355:E12603_2p_EXT431_6085_HanChao_T40-Rapa-1:scan:27689:DHQETQALDET[Phosphorylation]DLEELEDMGEK/3	0.0	80	T11(Phospho): 100;T11(Phospho); M19(Oxidation)	DHQETQALDETDLEELEDMGEK	DHQETQALDET[Phosphorylation]DLEELEDMGEK	AT4G27585.1	0.0	0.999999999448	E12603_2p_EXT431_6085_HanChao_T40-Rapa-1.raw	E12603_2p_EXT431_6085_HanChao_T40-Rapa-1.27689.27689.3	mzspec:PXD008355:E12603_2p_EXT431_6085_HanChao_T40-Rapa-1:scan:27689:DHQETQALDET[Phosphorylation]DLEELEDMGEK/3	23942	Phosphorylation	1.0	11	362	1	0.999999999448	365	1.6642203384021694e-10	1.6642203384021694e-10
19;17	145;143:142;140	1.0;1.0	Phosphorylation;Phosphorylation	AT3G44750.1: AT3G44750.2	mzspec:PXD008355:E12641_2p_EXT431_6085_HanChao_T20-Rapa-3:scan:17739:AKPAEVKPAVDDEEDES[Phosphorylation]DS[Phosphorylation]DGMDEDDSDGEDSEEEEPTPK/3	0.0	160	S17(Phospho): 100; S19(Phospho): 100;S17(Phospho); S19(Phospho)	AKPAEVKPAVDDEEDESDSDGMDEDDSDGEDSEEEEPTPK	AKPAEVKPAVDDEEDES[Phosphorylation]DS[Phosphorylation]DGMDEDDSDGEDSEEEEPTPK	AT3G44750.1	0.0	0.9999999994384	E12641_2p_EXT431_6085_HanChao_T20-Rapa-3.raw	E12641_2p_EXT431_6085_HanChao_T20-Rapa-3.17739.17739.3	mzspec:PXD008355:E12641_2p_EXT431_6085_HanChao_T20-Rapa-3:scan:17739:AKPAEVKPAVDDEEDES[Phosphorylation]DS[Phosphorylation]DGMDEDDSDGEDSEEEEPTPK/3	7417	Phosphorylation	1.0	17	143	1	0.9999999994384	366	1.6750175502845514e-10	1.6750175502845514e-10
19;17	145;143:142;140	1.0;1.0	Phosphorylation;Phosphorylation	AT3G44750.1: AT3G44750.2	mzspec:PXD008355:E12641_2p_EXT431_6085_HanChao_T20-Rapa-3:scan:17739:AKPAEVKPAVDDEEDES[Phosphorylation]DS[Phosphorylation]DGMDEDDSDGEDSEEEEPTPK/3	0.0	160	S17(Phospho): 100; S19(Phospho): 100;S17(Phospho); S19(Phospho)	AKPAEVKPAVDDEEDESDSDGMDEDDSDGEDSEEEEPTPK	AKPAEVKPAVDDEEDES[Phosphorylation]DS[Phosphorylation]DGMDEDDSDGEDSEEEEPTPK	AT3G44750.1	0.0	0.9999999994384	E12641_2p_EXT431_6085_HanChao_T20-Rapa-3.raw	E12641_2p_EXT431_6085_HanChao_T20-Rapa-3.17739.17739.3	mzspec:PXD008355:E12641_2p_EXT431_6085_HanChao_T20-Rapa-3:scan:17739:AKPAEVKPAVDDEEDES[Phosphorylation]DS[Phosphorylation]DGMDEDDSDGEDSEEEEPTPK/3	7417	Phosphorylation	1.0	19	145	1	0.9999999994384	367	1.6857559217752037e-10	1.6857559217752037e-10
20	113:113:113	1.0	Phosphorylation	AT2G19480.2: AT2G19480.1: AT2G19480.3	mzspec:PXD008355:E12599_2p_EXT431_6085_HanChao_T10-Rapa-1:scan:24474:RYEIVNGVVEVEGAAEEVKS[Phosphorylation]EQGEDK/3	0.0	80	S20(Phospho): 100;N6(Deamidated); S20(Phospho)	RYEIVNGVVEVEGAAEEVKSEQGEDK	RYEIVNGVVEVEGAAEEVKS[Phosphorylation]EQGEDK	AT2G19480.2	0.0	0.9999999994283999	E12599_2p_EXT431_6085_HanChao_T10-Rapa-1.raw	E12599_2p_EXT431_6085_HanChao_T10-Rapa-1.24474.24474.3	mzspec:PXD008355:E12599_2p_EXT431_6085_HanChao_T10-Rapa-1:scan:24474:RYEIVNGVVEVEGAAEEVKS[Phosphorylation]EQGEDK/3	126908	Phosphorylation	1.0	20	113	1	0.9999999994283999	368	1.6967076747210618e-10	1.6967076747210618e-10
3	588	1.0	Phosphorylation	AT1G01960.1	mzspec:PXD008355:E12659_2p_EXT431_6085_HanChao_T10-Rapa-4:scan:22590:SDS[Phosphorylation]QSELSSGNSDALAIEQR/2	0.0	80	S3(Phospho): 100;S3(Phospho)	SDSQSELSSGNSDALAIEQR	SDS[Phosphorylation]QSELSSGNSDALAIEQR	AT1G01960.1	0.0	0.9999999994248	E12659_2p_EXT431_6085_HanChao_T10-Rapa-4.raw	E12659_2p_EXT431_6085_HanChao_T10-Rapa-4.22590.22590.2	mzspec:PXD008355:E12659_2p_EXT431_6085_HanChao_T10-Rapa-4:scan:22590:SDS[Phosphorylation]QSELSSGNSDALAIEQR/2	129946	Phosphorylation	1.0	3	588	0	0.9999999994248	369	1.7076976267880088e-10	1.7076976267880088e-10
12	45	1.0	Phosphorylation	AT2G44510.1	mzspec:PXD008355:E12601_2p_EXT431_6085_HanChao_T20-Rapa-1:scan:18843:RDLSHPEDCQCS[Phosphorylation]DEDISFDEK/3	0.0	80	S12(Phospho): 100;C9(Carbamidomethyl); C11(Carbamidomethyl); S12(Phospho)	RDLSHPEDCQCSDEDISFDEK	RDLSHPEDCQCS[Phosphorylation]DEDISFDEK	AT2G44510.1	0.0	0.9999999994237	E12601_2p_EXT431_6085_HanChao_T20-Rapa-1.raw	E12601_2p_EXT431_6085_HanChao_T20-Rapa-1.18843.18843.3	mzspec:PXD008355:E12601_2p_EXT431_6085_HanChao_T20-Rapa-1:scan:18843:RDLSHPEDCQCS[Phosphorylation]DEDISFDEK/3	120401	Phosphorylation	1.0	12	45	1	0.9999999994237	370	1.7186579036808856e-10	1.7186579036808856e-10
12	292	1.0	Phosphorylation	AT1G74250.1	mzspec:PXD008355:E12621_2p_EXT431_6085_HanChao_T20-Rapa-2:scan:21815:AHEGEDEGAGLS[Phosphorylation]ELEEEDDDAK/2	0.0	80	S12(Phospho): 100;S12(Phospho)	AHEGEDEGAGLSELEEEDDDAK	AHEGEDEGAGLS[Phosphorylation]ELEEEDDDAK	AT1G74250.1	0.0	0.9999999994234	E12621_2p_EXT431_6085_HanChao_T20-Rapa-2.raw	E12621_2p_EXT431_6085_HanChao_T20-Rapa-2.21815.21815.2	mzspec:PXD008355:E12621_2p_EXT431_6085_HanChao_T20-Rapa-2:scan:21815:AHEGEDEGAGLS[Phosphorylation]ELEEEDDDAK/2	5442	Phosphorylation	1.0	12	292	1	0.9999999994234	371	1.729567181298363e-10	1.729567181298363e-10
11	193	1.0	Phosphorylation	AT1G65660.1	mzspec:PXD008355:E12643_2p_EXT431_6085_HanChao_T40-Rapa-3:scan:14253:NNNEKGDDANS[Phosphorylation]DGEEDEDDLRVDEAK/3	0.0	80	S11(Phospho): 100;S11(Phospho)	NNNEKGDDANSDGEEDEDDLRVDEAK	NNNEKGDDANS[Phosphorylation]DGEEDEDDLRVDEAK	AT1G65660.1	0.0	0.9999999994167	E12643_2p_EXT431_6085_HanChao_T40-Rapa-3.raw	E12643_2p_EXT431_6085_HanChao_T40-Rapa-3.14253.14253.3	mzspec:PXD008355:E12643_2p_EXT431_6085_HanChao_T40-Rapa-3:scan:14253:NNNEKGDDANS[Phosphorylation]DGEEDEDDLRVDEAK/3	107800	Phosphorylation	1.0	11	193	1	0.9999999994167	372	1.74059791371115e-10	1.74059791371115e-10
19	36	1.0	Phosphorylation	AT3G12390.1	mzspec:PXD008355:E12661_2p_EXT431_6085_HanChao_T20-Rapa-4:scan:21474:IDLDKPEVEDDDDNEDDDS[Phosphorylation]DDDDKDDDEADGLDGEAGGK/3	0.0	80	S19(Phospho): 100;S19(Phospho)	IDLDKPEVEDDDDNEDDDSDDDDKDDDEADGLDGEAGGK	IDLDKPEVEDDDDNEDDDS[Phosphorylation]DDDDKDDDEADGLDGEAGGK	AT3G12390.1	0.0	0.9999999994164	E12661_2p_EXT431_6085_HanChao_T20-Rapa-4.raw	E12661_2p_EXT431_6085_HanChao_T20-Rapa-4.21474.21474.3	mzspec:PXD008355:E12661_2p_EXT431_6085_HanChao_T20-Rapa-4:scan:21474:IDLDKPEVEDDDDNEDDDS[Phosphorylation]DDDDKDDDEADGLDGEAGGK/3	67006	Phosphorylation	1.0	19	36	1	0.9999999994164	373	1.7515775425255104e-10	1.7515775425255104e-10
19	36	1.0	Phosphorylation	AT3G12390.1	mzspec:PXD008355:E12643_2p_EXT431_6085_HanChao_T40-Rapa-3:scan:21217:IDLDKPEVEDDDDNEDDDS[Phosphorylation]DDDDKDDDEADGLDGEAGGK/3	0.0	80	S19(Phospho): 100;S19(Phospho)	IDLDKPEVEDDDDNEDDDSDDDDKDDDEADGLDGEAGGK	IDLDKPEVEDDDDNEDDDS[Phosphorylation]DDDDKDDDEADGLDGEAGGK	AT3G12390.1	0.0	0.9999999994134	E12643_2p_EXT431_6085_HanChao_T40-Rapa-3.raw	E12643_2p_EXT431_6085_HanChao_T40-Rapa-3.21217.21217.3	mzspec:PXD008355:E12643_2p_EXT431_6085_HanChao_T40-Rapa-3:scan:21217:IDLDKPEVEDDDDNEDDDS[Phosphorylation]DDDDKDDDEADGLDGEAGGK/3	67005	Phosphorylation	1.0	19	36	1	0.9999999994134	374	1.7625786718450655e-10	1.7625786718450655e-10
9	357:337	1.0	Phosphorylation	AT3G02830.1: AT3G02830.2	mzspec:PXD008355:E12599_2p_EXT431_6085_HanChao_T10-Rapa-1:scan:26448:VFTYDNTAS[Phosphorylation]ETDEVVETSTGK/2	0.0	80	S9(Phospho): 100;S9(Phospho)	VFTYDNTASETDEVVETSTGK	VFTYDNTAS[Phosphorylation]ETDEVVETSTGK	AT3G02830.1	0.0	0.9999999994102	E12599_2p_EXT431_6085_HanChao_T10-Rapa-1.raw	E12599_2p_EXT431_6085_HanChao_T10-Rapa-1.26448.26448.2	mzspec:PXD008355:E12599_2p_EXT431_6085_HanChao_T10-Rapa-1:scan:26448:VFTYDNTAS[Phosphorylation]ETDEVVETSTGK/2	167191	Phosphorylation	1.0	9	357	1	0.9999999994102	375	1.773606461696886e-10	1.773606461696886e-10
12	292	1.0	Phosphorylation	AT1G74250.1	mzspec:PXD008355:E12639_2p_EXT431_6085_HanChao_T10-Rapa-3:scan:22509:AHEGEDEGAGLS[Phosphorylation]ELEEEDDDAK/2	0.0	80	S12(Phospho): 100;S12(Phospho)	AHEGEDEGAGLSELEEEDDDAK	AHEGEDEGAGLS[Phosphorylation]ELEEEDDDAK	AT1G74250.1	0.0	0.9999999994098	E12639_2p_EXT431_6085_HanChao_T10-Rapa-3.raw	E12639_2p_EXT431_6085_HanChao_T10-Rapa-3.22509.22509.2	mzspec:PXD008355:E12639_2p_EXT431_6085_HanChao_T10-Rapa-3:scan:22509:AHEGEDEGAGLS[Phosphorylation]ELEEEDDDAK/2	5441	Phosphorylation	1.0	12	292	1	0.9999999994098	376	1.784586231745127e-10	1.784586231745127e-10
5	96:96	1.0	Phosphorylation	AT4G22320.2: AT4G22320.1	mzspec:PXD008355:E12659_2p_EXT431_6085_HanChao_T10-Rapa-4:scan:21053:SESNS[Phosphorylation]PSEDTVATVAEDPPR/2	0.0	80	S5(Phospho): 100;S5(Phospho)	SESNSPSEDTVATVAEDPPR	SESNS[Phosphorylation]PSEDTVATVAEDPPR	AT4G22320.2	0.0	0.9999999994096	E12659_2p_EXT431_6085_HanChao_T10-Rapa-4.raw	E12659_2p_EXT431_6085_HanChao_T10-Rapa-4.21053.21053.2	mzspec:PXD008355:E12659_2p_EXT431_6085_HanChao_T10-Rapa-4:scan:21053:SESNS[Phosphorylation]PSEDTVATVAEDPPR/2	131327	Phosphorylation	1.0	5	96	1	0.9999999994096	377	1.7955130574208773e-10	1.7955130574208773e-10
10	378:378:516:516	1.0	Phosphorylation	AT2G20790.3: AT2G20790.2: AT2G20790.4: AT2G20790.1	mzspec:PXD008355:E12641_2p_EXT431_6085_HanChao_T20-Rapa-3:scan:31887:RKGDGDDEES[Phosphorylation]EDESAENVVNVEDFLVQK/3	0.0	80	S10(Phospho): 100;S10(Phospho)	RKGDGDDEESEDESAENVVNVEDFLVQK	RKGDGDDEES[Phosphorylation]EDESAENVVNVEDFLVQK	AT2G20790.3	0.0	0.9999999994094001	E12641_2p_EXT431_6085_HanChao_T20-Rapa-3.raw	E12641_2p_EXT431_6085_HanChao_T20-Rapa-3.31887.31887.3	mzspec:PXD008355:E12641_2p_EXT431_6085_HanChao_T20-Rapa-3:scan:31887:RKGDGDDEES[Phosphorylation]EDESAENVVNVEDFLVQK/3	122916	Phosphorylation	1.0	10	378	1	0.9999999994094001	378	1.8063873589175685e-10	1.8063873589175685e-10
14	418:418	1.0	Phosphorylation	AT5G12150.2: AT5G12150.1	mzspec:PXD008355:E12639_2p_EXT431_6085_HanChao_T10-Rapa-3:scan:28008:HPDLHTLDIEEGET[Phosphorylation]DDDNDVLLSR/3	0.0	80	T14(Phospho): 100;T14(Phospho)	HPDLHTLDIEEGETDDDNDVLLSR	HPDLHTLDIEEGET[Phosphorylation]DDDNDVLLSR	AT5G12150.2	0.0	0.9999999994059001	E12639_2p_EXT431_6085_HanChao_T10-Rapa-3.raw	E12639_2p_EXT431_6085_HanChao_T10-Rapa-3.28008.28008.3	mzspec:PXD008355:E12639_2p_EXT431_6085_HanChao_T10-Rapa-3:scan:28008:HPDLHTLDIEEGET[Phosphorylation]DDDNDVLLSR/3	63328	Phosphorylation	1.0	14	418	1	0.9999999994059001	379	1.8172966239442283e-10	1.8172966239442283e-10
13	827:789:926	1.0	Phosphorylation	AT3G16260.2: AT3G16260.3: AT3G16260.1	mzspec:PXD008355:E12619_2p_EXT431_6085_HanChao_T10-Rapa-2:scan:23633:NQVVEEEEEEEET[Phosphorylation]DDDSLIR/2	0.0	80	T13(Phospho): 100;T13(Phospho)	NQVVEEEEEEEETDDDSLIR	NQVVEEEEEEEET[Phosphorylation]DDDSLIR	AT3G16260.2	0.0	0.9999999994047	E12619_2p_EXT431_6085_HanChao_T10-Rapa-2.raw	E12619_2p_EXT431_6085_HanChao_T10-Rapa-2.23633.23633.2	mzspec:PXD008355:E12619_2p_EXT431_6085_HanChao_T10-Rapa-2:scan:23633:NQVVEEEEEEEET[Phosphorylation]DDDSLIR/2	109677	Phosphorylation	1.0	13	827	1	0.9999999994047	380	1.828180054709948e-10	1.828180054709948e-10
10	266	1.0	Phosphorylation	AT4G08310.1	mzspec:PXD008355:E12641_2p_EXT431_6085_HanChao_T20-Rapa-3:scan:18232:NSDSEEMFDS[Phosphorylation]DGEDEEEDKEVAVKK/3	0.0	80	S10(Phospho): 100;S10(Phospho)	NSDSEEMFDSDGEDEEEDKEVAVKK	NSDSEEMFDS[Phosphorylation]DGEDEEEDKEVAVKK	AT4G08310.1	0.0	0.9999999994001	E12641_2p_EXT431_6085_HanChao_T20-Rapa-3.raw	E12641_2p_EXT431_6085_HanChao_T20-Rapa-3.18232.18232.3	mzspec:PXD008355:E12641_2p_EXT431_6085_HanChao_T20-Rapa-3:scan:18232:NSDSEEMFDS[Phosphorylation]DGEDEEEDKEVAVKK/3	110155	Phosphorylation	1.0	10	266	1	0.9999999994001	381	1.8391270891739562e-10	1.8391270891739562e-10
13	283	1.0	Phosphorylation	AT3G19650.1	mzspec:PXD008355:E12603_2p_EXT431_6085_HanChao_T40-Rapa-1:scan:19854:KWDHDLFDEANKS[Phosphorylation]PAK/3	0.0	80	S13(Phospho): 100;S13(Phospho)	KWDHDLFDEANKSPAK	KWDHDLFDEANKS[Phosphorylation]PAK	AT3G19650.1	0.0	0.9999999993980999	E12603_2p_EXT431_6085_HanChao_T40-Rapa-1.raw	E12603_2p_EXT431_6085_HanChao_T40-Rapa-1.19854.19854.3	mzspec:PXD008355:E12603_2p_EXT431_6085_HanChao_T40-Rapa-1:scan:19854:KWDHDLFDEANKS[Phosphorylation]PAK/3	82054	Phosphorylation	1.0	13	283	1	0.9999999993980999	382	1.850069167090479e-10	1.850069167090479e-10
13	73	1.0	Phosphorylation	AT5G10010.1	mzspec:PXD008355:E12663_2p_EXT431_6085_HanChao_T40-Rapa-4:scan:18491:GDQEEEEDAKPDS[Phosphorylation]LEEDEENQEDEVK/3	0.0	80	S13(Phospho): 100;S13(Phospho)	GDQEEEEDAKPDSLEEDEENQEDEVK	GDQEEEEDAKPDS[Phosphorylation]LEEDEENQEDEVK	AT5G10010.1	0.0	0.9999999993963	E12663_2p_EXT431_6085_HanChao_T40-Rapa-4.raw	E12663_2p_EXT431_6085_HanChao_T40-Rapa-4.18491.18491.3	mzspec:PXD008355:E12663_2p_EXT431_6085_HanChao_T40-Rapa-4:scan:18491:GDQEEEEDAKPDS[Phosphorylation]LEEDEENQEDEVK/3	51947	Phosphorylation	1.0	13	73	1	0.9999999993963	383	1.861001100829044e-10	1.861001100829044e-10
2	62	1.0	Phosphorylation	AT4G37870.1	mzspec:PXD008355:E12663_2p_EXT431_6085_HanChao_T40-Rapa-4:scan:29788:RS[Phosphorylation]APTTPINQNAAAAFAAVSEEER/3	0.0	80	S2(Phospho): 100;S2(Phospho)	RSAPTTPINQNAAAAFAAVSEEER	RS[Phosphorylation]APTTPINQNAAAAFAAVSEEER	AT4G37870.1	0.0	0.9999999993925999	E12663_2p_EXT431_6085_HanChao_T40-Rapa-4.raw	E12663_2p_EXT431_6085_HanChao_T40-Rapa-4.29788.29788.3	mzspec:PXD008355:E12663_2p_EXT431_6085_HanChao_T40-Rapa-4:scan:29788:RS[Phosphorylation]APTTPINQNAAAAFAAVSEEER/3	125256	Phosphorylation	1.0	2	62	1	0.9999999993925999	384	1.8719724555193995e-10	1.8719724555193995e-10
19	36	1.0	Phosphorylation	AT3G12390.1	mzspec:PXD008355:E12621_2p_EXT431_6085_HanChao_T20-Rapa-2:scan:21362:IDLDKPEVEDDDDNEDDDS[Phosphorylation]DDDDKDDDEADGLDGEAGGK/4	0.0	80	S19(Phospho): 100;S19(Phospho)	IDLDKPEVEDDDDNEDDDSDDDDKDDDEADGLDGEAGGK	IDLDKPEVEDDDDNEDDDS[Phosphorylation]DDDDKDDDEADGLDGEAGGK	AT3G12390.1	0.0	0.9999999993882	E12621_2p_EXT431_6085_HanChao_T20-Rapa-2.raw	E12621_2p_EXT431_6085_HanChao_T20-Rapa-2.21362.21362.4	mzspec:PXD008355:E12621_2p_EXT431_6085_HanChao_T20-Rapa-2:scan:21362:IDLDKPEVEDDDDNEDDDS[Phosphorylation]DDDDKDDDEADGLDGEAGGK/4	67003	Phosphorylation	1.0	19	36	1	0.9999999993882	385	1.8830010999222438e-10	1.8830010999222438e-10
12	158:158	1.0	Phosphorylation	AT5G09390.2: AT5G09390.1	mzspec:PXD008355:E12641_2p_EXT431_6085_HanChao_T20-Rapa-3:scan:21216:SAANDTEMDDDS[Phosphorylation]GNEKAGDDLSQDEIGVR/3	0.0	80	S12(Phospho): 100;S12(Phospho)	SAANDTEMDDDSGNEKAGDDLSQDEIGVR	SAANDTEMDDDS[Phosphorylation]GNEKAGDDLSQDEIGVR	AT5G09390.2	0.0	0.9999999993803	E12641_2p_EXT431_6085_HanChao_T20-Rapa-3.raw	E12641_2p_EXT431_6085_HanChao_T20-Rapa-3.21216.21216.3	mzspec:PXD008355:E12641_2p_EXT431_6085_HanChao_T20-Rapa-3:scan:21216:SAANDTEMDDDS[Phosphorylation]GNEKAGDDLSQDEIGVR/3	127266	Phosphorylation	1.0	12	158	1	0.9999999993803	386	1.8941772617881313e-10	1.8941772617881313e-10
15	404	1.0	Phosphorylation	AT3G53180.1	mzspec:PXD008355:E12623_2p_EXT431_6085_HanChao_T40-Rapa-2:scan:24656:LNIDTDSSSPQNIIS[Phosphorylation]PK/2	0.0	80	S15(Phospho): 100;S15(Phospho)	LNIDTDSSSPQNIISPK	LNIDTDSSSPQNIIS[Phosphorylation]PK	AT3G53180.1	0.0	0.9999999993794	E12623_2p_EXT431_6085_HanChao_T40-Rapa-2.raw	E12623_2p_EXT431_6085_HanChao_T40-Rapa-2.24656.24656.2	mzspec:PXD008355:E12623_2p_EXT431_6085_HanChao_T40-Rapa-2:scan:24656:LNIDTDSSSPQNIIS[Phosphorylation]PK/2	89190	Phosphorylation	1.0	15	404	1	0.9999999993794	387	1.9053189230192094e-10	1.9053189230192094e-10
11	146	1.0	Phosphorylation	AT5G49400.1	mzspec:PXD008355:E12619_2p_EXT431_6085_HanChao_T10-Rapa-2:scan:15237:TKPSVDDLDGS[Phosphorylation]DDDDEEERPDATNGK/3	0.0	80	S11(Phospho): 100;S11(Phospho); N24(Deamidated)	TKPSVDDLDGSDDDDEEERPDATNGK	TKPSVDDLDGS[Phosphorylation]DDDDEEERPDATNGK	AT5G49400.1	0.0	0.9999999993782	E12619_2p_EXT431_6085_HanChao_T10-Rapa-2.raw	E12619_2p_EXT431_6085_HanChao_T10-Rapa-2.15237.15237.3	mzspec:PXD008355:E12619_2p_EXT431_6085_HanChao_T10-Rapa-2:scan:15237:TKPSVDDLDGS[Phosphorylation]DDDDEEERPDATNGK/3	156483	Phosphorylation	1.0	11	146	1	0.9999999993782	388	1.9164340790131433e-10	1.9164340790131433e-10
8	678:606:603	1.0	Phosphorylation	AT2G21470.2: AT2G21470.3: AT2G21470.1	mzspec:PXD008355:E12599_2p_EXT431_6085_HanChao_T10-Rapa-1:scan:28844:KETENVES[Phosphorylation]EDDDIMEVENPMMVSK/3	0.0	80	S8(Phospho): 100;S8(Phospho)	KETENVESEDDDIMEVENPMMVSK	KETENVES[Phosphorylation]EDDDIMEVENPMMVSK	AT2G21470.2	0.0	0.9999999993774	E12599_2p_EXT431_6085_HanChao_T10-Rapa-1.raw	E12599_2p_EXT431_6085_HanChao_T10-Rapa-1.28844.28844.3	mzspec:PXD008355:E12599_2p_EXT431_6085_HanChao_T10-Rapa-1:scan:28844:KETENVES[Phosphorylation]EDDDIMEVENPMMVSK/3	76595	Phosphorylation	1.0	8	678	1	0.9999999993774	389	1.92751265391486e-10	1.92751265391486e-10
17	80:82	1.0	Phosphorylation	AT1G09780.1: AT3G08590.1	mzspec:PXD008355:E12621_2p_EXT431_6085_HanChao_T20-Rapa-2:scan:18491:AHGTAVGLPSEDDMGNS[Phosphorylation]EVGHNALGAGR/3	0.0	80	S17(Phospho): 100;M14(Oxidation); S17(Phospho)	AHGTAVGLPSEDDMGNSEVGHNALGAGR	AHGTAVGLPSEDDMGNS[Phosphorylation]EVGHNALGAGR	AT1G09780.1	0.0	0.9999999993728	E12621_2p_EXT431_6085_HanChao_T20-Rapa-2.raw	E12621_2p_EXT431_6085_HanChao_T20-Rapa-2.18491.18491.3	mzspec:PXD008355:E12621_2p_EXT431_6085_HanChao_T20-Rapa-2:scan:18491:AHGTAVGLPSEDDMGNS[Phosphorylation]EVGHNALGAGR/3	5579	Phosphorylation	1.0	17	80	1	0.9999999993728	390	1.9386523639980533e-10	1.9386523639980533e-10
3	214	1.0	Phosphorylation	AT1G15750.1	mzspec:PXD008355:E12641_2p_EXT431_6085_HanChao_T20-Rapa-3:scan:30092:APS[Phosphorylation]PVNNPLLGGIPK/2	0.0	80	S3(Phospho): 100;S3(Phospho)	APSPVNNPLLGGIPK	APS[Phosphorylation]PVNNPLLGGIPK	AT1G15750.1	0.0	0.9999999993708001	E12641_2p_EXT431_6085_HanChao_T20-Rapa-3.raw	E12641_2p_EXT431_6085_HanChao_T20-Rapa-3.30092.30092.2	mzspec:PXD008355:E12641_2p_EXT431_6085_HanChao_T20-Rapa-3:scan:30092:APS[Phosphorylation]PVNNPLLGGIPK/2	10302	Phosphorylation	1.0	3	214	1	0.9999999993708001	391	1.9497862432306052e-10	1.9497862432306052e-10
4	548:548	1.0	Phosphorylation	AT5G61150.2: AT5G61150.1	mzspec:PXD008355:E12603_2p_EXT431_6085_HanChao_T40-Rapa-1:scan:15502:GKDS[Phosphorylation]EDEYEEDAEEDEEERGK/3	0.0	80	S4(Phospho): 100;S4(Phospho)	GKDSEDEYEEDAEEDEEERGK	GKDS[Phosphorylation]EDEYEEDAEEDEEERGK	AT5G61150.2	0.0	0.9999999993698001	E12603_2p_EXT431_6085_HanChao_T40-Rapa-1.raw	E12603_2p_EXT431_6085_HanChao_T40-Rapa-1.15502.15502.3	mzspec:PXD008355:E12603_2p_EXT431_6085_HanChao_T40-Rapa-1:scan:15502:GKDS[Phosphorylation]EDEYEEDAEEDEEERGK/3	55265	Phosphorylation	1.0	4	548	1	0.9999999993698001	392	1.9608888265966207e-10	1.9608888265966207e-10
25	376	1.0	Phosphorylation	AT4G17950.1	mzspec:PXD008355:E12643_2p_EXT431_6085_HanChao_T40-Rapa-3:scan:30556:AQNTPEPASAPANMLSFGGVGGPGS[Phosphorylation]PR/3	0.0	80	S25(Phospho): 100;S25(Phospho)	AQNTPEPASAPANMLSFGGVGGPGSPR	AQNTPEPASAPANMLSFGGVGGPGS[Phosphorylation]PR	AT4G17950.1	0.0	0.9999999993691	E12643_2p_EXT431_6085_HanChao_T40-Rapa-3.raw	E12643_2p_EXT431_6085_HanChao_T40-Rapa-3.30556.30556.3	mzspec:PXD008355:E12643_2p_EXT431_6085_HanChao_T40-Rapa-3:scan:30556:AQNTPEPASAPANMLSFGGVGGPGS[Phosphorylation]PR/3	10699	Phosphorylation	1.0	25	376	1	0.9999999993691	393	1.9719527226844204e-10	1.9719527226844204e-10
11	146	1.0	Phosphorylation	AT5G49400.1	mzspec:PXD008355:E12599_2p_EXT431_6085_HanChao_T10-Rapa-1:scan:14999:TKPSVDDLDGS[Phosphorylation]DDDDEEERPDATNGK/3	0.0	80	S11(Phospho): 100;S11(Phospho); N24(Deamidated)	TKPSVDDLDGSDDDDEEERPDATNGK	TKPSVDDLDGS[Phosphorylation]DDDDEEERPDATNGK	AT5G49400.1	0.0	0.9999999993688	E12599_2p_EXT431_6085_HanChao_T10-Rapa-1.raw	E12599_2p_EXT431_6085_HanChao_T10-Rapa-1.14999.14999.3	mzspec:PXD008355:E12599_2p_EXT431_6085_HanChao_T10-Rapa-1:scan:14999:TKPSVDDLDGS[Phosphorylation]DDDDEEERPDATNGK/3	156482	Phosphorylation	1.0	11	146	1	0.9999999993688	394	1.9829680706261212e-10	1.9829680706261212e-10
4	1130	1.0	Phosphorylation	AT2G34357.1	mzspec:PXD008355:E12663_2p_EXT431_6085_HanChao_T40-Rapa-4:scan:18723:KADS[Phosphorylation]DEEAEFDVEGR/2	0.0	80	S4(Phospho): 100;S4(Phospho)	KADSDEEAEFDVEGR	KADS[Phosphorylation]DEEAEFDVEGR	AT2G34357.1	0.0	0.9999999993666999	E12663_2p_EXT431_6085_HanChao_T40-Rapa-4.raw	E12663_2p_EXT431_6085_HanChao_T40-Rapa-4.18723.18723.2	mzspec:PXD008355:E12663_2p_EXT431_6085_HanChao_T40-Rapa-4:scan:18723:KADS[Phosphorylation]DEEAEFDVEGR/2	73543	Phosphorylation	1.0	4	1130	1	0.9999999993666999	395	1.9939808116889622e-10	1.9939808116889622e-10
14	491:491	1.0	Phosphorylation	AT2G17410.1: AT2G17410.2	mzspec:PXD008355:E12599_2p_EXT431_6085_HanChao_T10-Rapa-1:scan:28660:RSFLLDDASDGNES[Phosphorylation]GTEEDQSAFMK/3	0.0	80	S14(Phospho): 100;S14(Phospho)	RSFLLDDASDGNESGTEEDQSAFMK	RSFLLDDASDGNES[Phosphorylation]GTEEDQSAFMK	AT2G17410.1	0.0	0.9999999993568001	E12599_2p_EXT431_6085_HanChao_T10-Rapa-1.raw	E12599_2p_EXT431_6085_HanChao_T10-Rapa-1.28660.28660.3	mzspec:PXD008355:E12599_2p_EXT431_6085_HanChao_T10-Rapa-1:scan:28660:RSFLLDDASDGNES[Phosphorylation]GTEEDQSAFMK/3	125380	Phosphorylation	1.0	14	491	1	0.9999999993568001	396	2.0051879292795308e-10	2.0051879292795308e-10
14	112	1.0	Phosphorylation	AT1G70770.1	mzspec:PXD008355:E12623_2p_EXT431_6085_HanChao_T40-Rapa-2:scan:29988:SNGYGDDGYDFDGS[Phosphorylation]DDEIATLK/2	0.0	80	S14(Phospho): 100;N2(Deamidated); S14(Phospho)	SNGYGDDGYDFDGSDDEIATLK	SNGYGDDGYDFDGS[Phosphorylation]DDEIATLK	AT1G70770.1	0.0	0.9999999993564	E12623_2p_EXT431_6085_HanChao_T40-Rapa-2.raw	E12623_2p_EXT431_6085_HanChao_T40-Rapa-2.29988.29988.2	mzspec:PXD008355:E12623_2p_EXT431_6085_HanChao_T40-Rapa-2:scan:29988:SNGYGDDGYDFDGS[Phosphorylation]DDEIATLK/2	139303	Phosphorylation	1.0	14	112	1	0.9999999993564	397	2.0163486637425845e-10	2.0163486637425845e-10
11	362	1.0	Phosphorylation	AT4G27585.1	mzspec:PXD008355:E12643_2p_EXT431_6085_HanChao_T40-Rapa-3:scan:31311:DHQETQALDET[Phosphorylation]DLEELEDMGEK/2	0.0	80	T11(Phospho): 100;T11(Phospho)	DHQETQALDETDLEELEDMGEK	DHQETQALDET[Phosphorylation]DLEELEDMGEK	AT4G27585.1	0.0	0.9999999993476001	E12643_2p_EXT431_6085_HanChao_T40-Rapa-3.raw	E12643_2p_EXT431_6085_HanChao_T40-Rapa-3.31311.31311.2	mzspec:PXD008355:E12643_2p_EXT431_6085_HanChao_T40-Rapa-3:scan:31311:DHQETQALDET[Phosphorylation]DLEELEDMGEK/2	23941	Phosphorylation	1.0	11	362	1	0.9999999993476001	398	2.0276744186545698e-10	2.0276744186545698e-10
9	398	1.0	Phosphorylation	AT3G53180.1	mzspec:PXD008355:E12659_2p_EXT431_6085_HanChao_T10-Rapa-4:scan:25444:LNIDTDSSS[Phosphorylation]PQNIISPK/2	0.0	80	S9(Phospho): 100;S9(Phospho)	LNIDTDSSSPQNIISPK	LNIDTDSSS[Phosphorylation]PQNIISPK	AT3G53180.1	0.0	0.9999999993354001	E12659_2p_EXT431_6085_HanChao_T10-Rapa-4.raw	E12659_2p_EXT431_6085_HanChao_T10-Rapa-4.25444.25444.2	mzspec:PXD008355:E12659_2p_EXT431_6085_HanChao_T10-Rapa-4:scan:25444:LNIDTDSSS[Phosphorylation]PQNIISPK/2	89189	Phosphorylation	1.0	9	398	1	0.9999999993354001	399	2.0392491677467705e-10	2.0392491677467705e-10
6	381	1.0	Phosphorylation	AT1G56340.1	mzspec:PXD008355:E12659_2p_EXT431_6085_HanChao_T10-Rapa-4:scan:15926:DAPAES[Phosphorylation]DAEEEAEDDDNEGDDSDNESK/2	0.0	80	S6(Phospho): 100;S6(Phospho)	DAPAESDAEEEAEDDDNEGDDSDNESK	DAPAES[Phosphorylation]DAEEEAEDDDNEGDDSDNESK	AT1G56340.1	0.0	0.9999999993301	E12659_2p_EXT431_6085_HanChao_T10-Rapa-4.raw	E12659_2p_EXT431_6085_HanChao_T10-Rapa-4.15926.15926.2	mzspec:PXD008355:E12659_2p_EXT431_6085_HanChao_T10-Rapa-4:scan:15926:DAPAES[Phosphorylation]DAEEEAEDDDNEGDDSDNESK/2	17178	Phosphorylation	1.0	6	381	1	0.9999999993301	400	2.050898545435942e-10	2.050898545435942e-10
5	570	1.0	Phosphorylation	AT5G61150.1	mzspec:PXD008355:E12659_2p_EXT431_6085_HanChao_T10-Rapa-4:scan:15629:SNRYS[Phosphorylation]DEDEEEEEVAGGR/2	0.0	80	S5(Phospho): 100;S5(Phospho)	SNRYSDEDEEEEEVAGGR	SNRYS[Phosphorylation]DEDEEEEEVAGGR	AT5G61150.1	0.0	0.9999999993284	E12659_2p_EXT431_6085_HanChao_T10-Rapa-4.raw	E12659_2p_EXT431_6085_HanChao_T10-Rapa-4.15629.15629.2	mzspec:PXD008355:E12659_2p_EXT431_6085_HanChao_T10-Rapa-4:scan:15629:SNRYS[Phosphorylation]DEDEEEEEVAGGR/2	139606	Phosphorylation	1.0	5	570	1	0.9999999993284	401	2.0625322148447509e-10	2.0625322148447509e-10
19	36	1.0	Phosphorylation	AT3G12390.1	mzspec:PXD008355:E12621_2p_EXT431_6085_HanChao_T20-Rapa-2:scan:20913:IDLDKPEVEDDDDNEDDDS[Phosphorylation]DDDDKDDDEADGLDGEAGGK/4	0.0	80	S19(Phospho): 100;S19(Phospho)	IDLDKPEVEDDDDNEDDDSDDDDKDDDEADGLDGEAGGK	IDLDKPEVEDDDDNEDDDS[Phosphorylation]DDDDKDDDEADGLDGEAGGK	AT3G12390.1	0.0	0.9999999993251001	E12621_2p_EXT431_6085_HanChao_T20-Rapa-2.raw	E12621_2p_EXT431_6085_HanChao_T20-Rapa-2.20913.20913.4	mzspec:PXD008355:E12621_2p_EXT431_6085_HanChao_T20-Rapa-2:scan:20913:IDLDKPEVEDDDDNEDDDS[Phosphorylation]DDDDKDDDEADGLDGEAGGK/4	67001	Phosphorylation	1.0	19	36	1	0.9999999993251001	402	2.0741900927613792e-10	2.0741900927613792e-10
6	154:154:154:154:154	1.0	Phosphorylation	AT2G28290.1: AT2G28290.3: AT2G28290.2: AT2G28290.5: AT2G28290.6	mzspec:PXD008355:E12599_2p_EXT431_6085_HanChao_T10-Rapa-1:scan:16172:SFDRES[Phosphorylation]PSNLDSTSGISQPHNR/3	0.0	80	S6(Phospho): 100;S6(Phospho)	SFDRESPSNLDSTSGISQPHNR	SFDRES[Phosphorylation]PSNLDSTSGISQPHNR	AT2G28290.1	0.0	0.9999999993216	E12599_2p_EXT431_6085_HanChao_T10-Rapa-1.raw	E12599_2p_EXT431_6085_HanChao_T10-Rapa-1.16172.16172.3	mzspec:PXD008355:E12599_2p_EXT431_6085_HanChao_T10-Rapa-1:scan:16172:SFDRES[Phosphorylation]PSNLDSTSGISQPHNR/3	131711	Phosphorylation	1.0	6	154	1	0.9999999993216	403	2.085876966050814e-10	2.085876966050814e-10
19	117:117	1.0	Phosphorylation	AT1G30230.1: AT1G30230.2	mzspec:PXD008355:E12661_2p_EXT431_6085_HanChao_T20-Rapa-4:scan:28464:DAAADEEDDDDVDLFGEET[Phosphorylation]EEEK/2	0.0	80	T19(Phospho): 100;T19(Phospho)	DAAADEEDDDDVDLFGEETEEEK	DAAADEEDDDDVDLFGEET[Phosphorylation]EEEK	AT1G30230.1	0.0	0.9999999993174	E12661_2p_EXT431_6085_HanChao_T20-Rapa-4.raw	E12661_2p_EXT431_6085_HanChao_T20-Rapa-4.28464.28464.2	mzspec:PXD008355:E12661_2p_EXT431_6085_HanChao_T20-Rapa-4:scan:28464:DAAADEEDDDDVDLFGEET[Phosphorylation]EEEK/2	16223	Phosphorylation	1.0	19	117	1	0.9999999993174	404	2.0976099432769882e-10	2.0976099432769882e-10
4	288:288	1.0	Phosphorylation	AT5G27030.1: AT5G27030.2	mzspec:PXD008355:E12623_2p_EXT431_6085_HanChao_T40-Rapa-2:scan:20244:RPRT[Phosphorylation]PPATPGIVDYQNPDHELMK/4	0.0	80	T4(Phospho): 100;T4(Phospho)	RPRTPPATPGIVDYQNPDHELMK	RPRT[Phosphorylation]PPATPGIVDYQNPDHELMK	AT5G27030.1	0.0	0.9999999993155999	E12623_2p_EXT431_6085_HanChao_T40-Rapa-2.raw	E12623_2p_EXT431_6085_HanChao_T40-Rapa-2.20244.20244.4	mzspec:PXD008355:E12623_2p_EXT431_6085_HanChao_T40-Rapa-2:scan:20244:RPRT[Phosphorylation]PPATPGIVDYQNPDHELMK/4	124273	Phosphorylation	1.0	4	288	1	0.9999999993155999	405	2.1093294271739497e-10	2.1093294271739497e-10
12	1059	1.0	Phosphorylation	AT2G34357.1	mzspec:PXD008355:E12643_2p_EXT431_6085_HanChao_T40-Rapa-3:scan:22728:IFSDVYADSEDS[Phosphorylation]DGDDMDAESHGR/3	0.0	80	S12(Phospho): 100;S12(Phospho)	IFSDVYADSEDSDGDDMDAESHGR	IFSDVYADSEDS[Phosphorylation]DGDDMDAESHGR	AT2G34357.1	0.0	0.9999999993019	E12643_2p_EXT431_6085_HanChao_T40-Rapa-3.raw	E12643_2p_EXT431_6085_HanChao_T40-Rapa-3.22728.22728.3	mzspec:PXD008355:E12643_2p_EXT431_6085_HanChao_T40-Rapa-3:scan:22728:IFSDVYADSEDS[Phosphorylation]DGDDMDAESHGR/3	68382	Phosphorylation	1.0	12	1059	1	0.9999999993019	406	2.1213286163246032e-10	2.1213286163246032e-10
11	160	1.0	Phosphorylation	AT2G47330.1	mzspec:PXD008355:E12661_2p_EXT431_6085_HanChao_T20-Rapa-4:scan:27466:AVDAGMLDYDS[Phosphorylation]DDNPIVVDKR/2	0.0	80	S11(Phospho): 100;S11(Phospho)	AVDAGMLDYDSDDNPIVVDKR	AVDAGMLDYDS[Phosphorylation]DDNPIVVDKR	AT2G47330.1	0.0	0.999999999298	E12661_2p_EXT431_6085_HanChao_T20-Rapa-4.raw	E12661_2p_EXT431_6085_HanChao_T20-Rapa-4.27466.27466.2	mzspec:PXD008355:E12661_2p_EXT431_6085_HanChao_T20-Rapa-4:scan:27466:AVDAGMLDYDS[Phosphorylation]DDNPIVVDKR/2	14494	Phosphorylation	1.0	11	160	1	0.999999999298	407	2.1333646642863318e-10	2.1333646642863318e-10
15	404	1.0	Phosphorylation	AT3G53180.1	mzspec:PXD008355:E12619_2p_EXT431_6085_HanChao_T10-Rapa-2:scan:24689:LNIDTDSSSPQNIIS[Phosphorylation]PK/2	0.0	80	S15(Phospho): 100;S15(Phospho)	LNIDTDSSSPQNIISPK	LNIDTDSSSPQNIIS[Phosphorylation]PK	AT3G53180.1	0.0	0.9999999992917	E12619_2p_EXT431_6085_HanChao_T10-Rapa-2.raw	E12619_2p_EXT431_6085_HanChao_T10-Rapa-2.24689.24689.2	mzspec:PXD008355:E12619_2p_EXT431_6085_HanChao_T10-Rapa-2:scan:24689:LNIDTDSSSPQNIIS[Phosphorylation]PK/2	89188	Phosphorylation	1.0	15	404	1	0.9999999992917	408	2.1454961228108275e-10	2.1454961228108275e-10
4	288:288	1.0	Phosphorylation	AT5G27030.1: AT5G27030.2	mzspec:PXD008355:E12623_2p_EXT431_6085_HanChao_T40-Rapa-2:scan:20309:RPRT[Phosphorylation]PPATPGIVDYQNPDHELMK/3	0.0	80	T4(Phospho): 100;T4(Phospho)	RPRTPPATPGIVDYQNPDHELMK	RPRT[Phosphorylation]PPATPGIVDYQNPDHELMK	AT5G27030.1	0.0	0.9999999992886999	E12623_2p_EXT431_6085_HanChao_T40-Rapa-2.raw	E12623_2p_EXT431_6085_HanChao_T40-Rapa-2.20309.20309.3	mzspec:PXD008355:E12623_2p_EXT431_6085_HanChao_T40-Rapa-2:scan:20309:RPRT[Phosphorylation]PPATPGIVDYQNPDHELMK/3	124272	Phosphorylation	1.0	4	288	1	0.9999999992886999	409	2.1576416122393462e-10	2.1576416122393462e-10
7	8	1.0	Phosphorylation	AT5G17330.1	mzspec:PXD008355:E12639_2p_EXT431_6085_HanChao_T10-Rapa-3:scan:20240:VLSHAVS[Phosphorylation]ESDVSVHSTFASR/2	0.0	80	S7(Phospho): 100;S7(Phospho)	VLSHAVSESDVSVHSTFASR	VLSHAVS[Phosphorylation]ESDVSVHSTFASR	AT5G17330.1	0.0	0.9999999992876	E12639_2p_EXT431_6085_HanChao_T10-Rapa-3.raw	E12639_2p_EXT431_6085_HanChao_T10-Rapa-3.20240.20240.2	mzspec:PXD008355:E12639_2p_EXT431_6085_HanChao_T10-Rapa-3:scan:20240:VLSHAVS[Phosphorylation]ESDVSVHSTFASR/2	170137	Phosphorylation	1.0	7	8	1	0.9999999992876	410	2.16975468215725e-10	2.16975468215725e-10
11	777	1.0	Phosphorylation	AT2G35050.1	mzspec:PXD008355:E12643_2p_EXT431_6085_HanChao_T40-Rapa-3:scan:11523:NVETNTPEHVS[Phosphorylation]QTETSAK/2	0.0	80	S11(Phospho): 100;S11(Phospho)	NVETNTPEHVSQTETSAK	NVETNTPEHVS[Phosphorylation]QTETSAK	AT2G35050.1	0.0	0.9999999992869	E12643_2p_EXT431_6085_HanChao_T40-Rapa-3.raw	E12643_2p_EXT431_6085_HanChao_T40-Rapa-3.11523.11523.2	mzspec:PXD008355:E12643_2p_EXT431_6085_HanChao_T40-Rapa-3:scan:11523:NVETNTPEHVS[Phosphorylation]QTETSAK/2	112088	Phosphorylation	1.0	11	777	1	0.9999999992869	411	2.18182583921952e-10	2.18182583921952e-10
3	203	1.0	Phosphorylation	AT2G38280.1	mzspec:PXD008355:E12663_2p_EXT431_6085_HanChao_T40-Rapa-4:scan:28144:SHS[Phosphorylation]VSGDLHGVQPDPIAADILR/3	0.0	80	S3(Phospho): 100;S3(Phospho)	SHSVSGDLHGVQPDPIAADILR	SHS[Phosphorylation]VSGDLHGVQPDPIAADILR	AT2G38280.1	0.0	0.9999999992864	E12663_2p_EXT431_6085_HanChao_T40-Rapa-4.raw	E12663_2p_EXT431_6085_HanChao_T40-Rapa-4.28144.28144.3	mzspec:PXD008355:E12663_2p_EXT431_6085_HanChao_T40-Rapa-4:scan:28144:SHS[Phosphorylation]VSGDLHGVQPDPIAADILR/3	134827	Phosphorylation	1.0	3	203	1	0.9999999992864	412	2.1938505327384777e-10	2.1938505327384777e-10
9	357:337	1.0	Phosphorylation	AT3G02830.1: AT3G02830.2	mzspec:PXD008355:E12663_2p_EXT431_6085_HanChao_T40-Rapa-4:scan:27479:VFTYDNTAS[Phosphorylation]ETDEVVETSTGK/2	0.0	80	S9(Phospho): 100;S9(Phospho)	VFTYDNTASETDEVVETSTGK	VFTYDNTAS[Phosphorylation]ETDEVVETSTGK	AT3G02830.1	0.0	0.9999999992825	E12663_2p_EXT431_6085_HanChao_T40-Rapa-4.raw	E12663_2p_EXT431_6085_HanChao_T40-Rapa-4.27479.27479.2	mzspec:PXD008355:E12663_2p_EXT431_6085_HanChao_T40-Rapa-4:scan:27479:VFTYDNTAS[Phosphorylation]ETDEVVETSTGK/2	167190	Phosphorylation	1.0	9	357	1	0.9999999992825	413	2.2059114260815788e-10	2.2059114260815788e-10
3	35:35:35	1.0	Phosphorylation	AT5G17690.2: AT5G17690.1: AT5G17690.3	mzspec:PXD008355:E12661_2p_EXT431_6085_HanChao_T20-Rapa-4:scan:21662:KIS[Phosphorylation]GDGGFGSDDGGGGGGGGSGESILR/2	0.0	80	S3(Phospho): 100;S3(Phospho)	KISGDGGFGSDDGGGGGGGGSGESILR	KIS[Phosphorylation]GDGGFGSDDGGGGGGGGSGESILR	AT5G17690.2	0.0	0.9999999992811001	E12661_2p_EXT431_6085_HanChao_T20-Rapa-4.raw	E12661_2p_EXT431_6085_HanChao_T20-Rapa-4.21662.21662.2	mzspec:PXD008355:E12661_2p_EXT431_6085_HanChao_T20-Rapa-4:scan:21662:KIS[Phosphorylation]GDGGFGSDDGGGGGGGGSGESILR/2	77963	Phosphorylation	1.0	3	35	1	0.9999999992811001	414	2.2179478704528302e-10	2.2179478704528302e-10
11	362	1.0	Phosphorylation	AT4G27585.1	mzspec:PXD008355:E12641_2p_EXT431_6085_HanChao_T20-Rapa-3:scan:31470:DHQETQALDET[Phosphorylation]DLEELEDMGEK/2	0.0	80	T11(Phospho): 100;T11(Phospho)	DHQETQALDETDLEELEDMGEK	DHQETQALDET[Phosphorylation]DLEELEDMGEK	AT4G27585.1	0.0	0.9999999992805999	E12641_2p_EXT431_6085_HanChao_T20-Rapa-3.raw	E12641_2p_EXT431_6085_HanChao_T20-Rapa-3.31470.31470.2	mzspec:PXD008355:E12641_2p_EXT431_6085_HanChao_T20-Rapa-3:scan:31470:DHQETQALDET[Phosphorylation]DLEELEDMGEK/2	23940	Phosphorylation	1.0	11	362	1	0.9999999992805999	415	2.229938359802355e-10	2.229938359802355e-10
10	266	1.0	Phosphorylation	AT4G08310.1	mzspec:PXD008355:E12661_2p_EXT431_6085_HanChao_T20-Rapa-4:scan:20792:NSDSEEMFDS[Phosphorylation]DGEDEEEDKEVAVK/2	0.0	80	S10(Phospho): 100;S10(Phospho)	NSDSEEMFDSDGEDEEEDKEVAVK	NSDSEEMFDS[Phosphorylation]DGEDEEEDKEVAVK	AT4G08310.1	0.0	0.9999999992693	E12661_2p_EXT431_6085_HanChao_T20-Rapa-4.raw	E12661_2p_EXT431_6085_HanChao_T20-Rapa-4.20792.20792.2	mzspec:PXD008355:E12661_2p_EXT431_6085_HanChao_T20-Rapa-4:scan:20792:NSDSEEMFDS[Phosphorylation]DGEDEEEDKEVAVK/2	110135	Phosphorylation	1.0	10	266	1	0.9999999992693	416	2.242142833576753e-10	2.242142833576753e-10
11	285	1.0	Phosphorylation	AT4G33060.1	mzspec:PXD008355:E12659_2p_EXT431_6085_HanChao_T10-Rapa-4:scan:20264:SFSVSDTVGNS[Phosphorylation]DDDDDGEDETK/2	0.0	80	S11(Phospho): 100;S11(Phospho)	SFSVSDTVGNSDDDDDGEDETK	SFSVSDTVGNS[Phosphorylation]DDDDDGEDETK	AT4G33060.1	0.0	0.9999999992673001	E12659_2p_EXT431_6085_HanChao_T10-Rapa-4.raw	E12659_2p_EXT431_6085_HanChao_T10-Rapa-4.20264.20264.2	mzspec:PXD008355:E12659_2p_EXT431_6085_HanChao_T10-Rapa-4:scan:20264:SFSVSDTVGNS[Phosphorylation]DDDDDGEDETK/2	132332	Phosphorylation	1.0	11	285	1	0.9999999992673001	417	2.2543367332744527e-10	2.2543367332744527e-10
10	146	1.0	Phosphorylation	AT3G51880.1	mzspec:PXD008355:E12659_2p_EXT431_6085_HanChao_T10-Rapa-4:scan:24212:SEINDEDEAS[Phosphorylation]GEEELLEK/2	0.0	80	S10(Phospho): 100;S10(Phospho)	SEINDEDEASGEEELLEK	SEINDEDEAS[Phosphorylation]GEEELLEK	AT3G51880.1	0.0	0.9999999992656	E12659_2p_EXT431_6085_HanChao_T10-Rapa-4.raw	E12659_2p_EXT431_6085_HanChao_T10-Rapa-4.24212.24212.2	mzspec:PXD008355:E12659_2p_EXT431_6085_HanChao_T10-Rapa-4:scan:24212:SEINDEDEAS[Phosphorylation]GEEELLEK/2	130836	Phosphorylation	1.0	10	146	1	0.9999999992656	418	2.2665129608328717e-10	2.2665129608328717e-10
12	88	1.0	Phosphorylation	AT5G38640.1	mzspec:PXD008355:E12599_2p_EXT431_6085_HanChao_T10-Rapa-1:scan:24279:VAVAGAAASAVS[Phosphorylation]PSSFSYSSR/2	0.0	80	S12(Phospho): 100;S12(Phospho)	VAVAGAAASAVSPSSFSYSSR	VAVAGAAASAVS[Phosphorylation]PSSFSYSSR	AT5G38640.1	0.0	0.9999999992596998	E12599_2p_EXT431_6085_HanChao_T10-Rapa-1.raw	E12599_2p_EXT431_6085_HanChao_T10-Rapa-1.24279.24279.2	mzspec:PXD008355:E12599_2p_EXT431_6085_HanChao_T10-Rapa-1:scan:24279:VAVAGAAASAVS[Phosphorylation]PSSFSYSSR/2	164433	Phosphorylation	1.0	12	88	1	0.9999999992596998	419	2.2787718834683882e-10	2.2787718834683882e-10
13	912	1.0	Phosphorylation	AT2G42010.1	mzspec:PXD008355:E12599_2p_EXT431_6085_HanChao_T10-Rapa-1:scan:21633:EMVDGIDNSGTGS[Phosphorylation]PSNANTPQALSR/2	0.0	80	S13(Phospho): 100;S13(Phospho)	EMVDGIDNSGTGSPSNANTPQALSR	EMVDGIDNSGTGS[Phosphorylation]PSNANTPQALSR	AT2G42010.1	0.0	0.9999999992593	E12599_2p_EXT431_6085_HanChao_T10-Rapa-1.raw	E12599_2p_EXT431_6085_HanChao_T10-Rapa-1.21633.21633.2	mzspec:PXD008355:E12599_2p_EXT431_6085_HanChao_T10-Rapa-1:scan:21633:EMVDGIDNSGTGS[Phosphorylation]PSNANTPQALSR/2	42145	Phosphorylation	1.0	13	912	1	0.9999999992593	420	2.290981949122573e-10	2.290981949122573e-10
3	720	1.0	Phosphorylation	AT3G53230.1	mzspec:PXD008355:E12659_2p_EXT431_6085_HanChao_T10-Rapa-4:scan:29022:AES[Phosphorylation]PEAMEEDEEEIAEIK/2	0.0	80	S3(Phospho): 100;S3(Phospho)	AESPEAMEEDEEEIAEIK	AES[Phosphorylation]PEAMEEDEEEIAEIK	AT3G53230.1	0.0	0.9999999992576	E12659_2p_EXT431_6085_HanChao_T10-Rapa-4.raw	E12659_2p_EXT431_6085_HanChao_T10-Rapa-4.29022.29022.2	mzspec:PXD008355:E12659_2p_EXT431_6085_HanChao_T10-Rapa-4:scan:29022:AES[Phosphorylation]PEAMEEDEEEIAEIK/2	3599	Phosphorylation	1.0	3	720	1	0.9999999992576	421	2.3031743917693178e-10	2.3031743917693178e-10
14	172:83	1.0	Phosphorylation	AT2G16900.1: AT2G16900.2	mzspec:PXD008355:E12623_2p_EXT431_6085_HanChao_T40-Rapa-2:scan:34396:NDTASEISLFNVVS[Phosphorylation]PPR/2	0.0	80	S14(Phospho): 100;S14(Phospho)	NDTASEISLFNVVSPPR	NDTASEISLFNVVS[Phosphorylation]PPR	AT2G16900.1	0.0	0.9999999992473	E12623_2p_EXT431_6085_HanChao_T40-Rapa-2.raw	E12623_2p_EXT431_6085_HanChao_T40-Rapa-2.34396.34396.2	mzspec:PXD008355:E12623_2p_EXT431_6085_HanChao_T40-Rapa-2:scan:34396:NDTASEISLFNVVS[Phosphorylation]PPR/2	100033	Phosphorylation	1.0	14	172	1	0.9999999992473	422	2.3155531257563303e-10	2.3155531257563303e-10
3	476:461	1.0	Phosphorylation	AT5G13950.3: AT5G13950.1	mzspec:PXD008355:E12623_2p_EXT431_6085_HanChao_T40-Rapa-2:scan:12044:NHS[Phosphorylation]PSKDSSSYGDQITDSGR/3	0.0	80	S3(Phospho): 100;S3(Phospho)	NHSPSKDSSSYGDQITDSGR	NHS[Phosphorylation]PSKDSSSYGDQITDSGR	AT5G13950.3	0.0	0.9999999992386	E12623_2p_EXT431_6085_HanChao_T40-Rapa-2.raw	E12623_2p_EXT431_6085_HanChao_T40-Rapa-2.12044.12044.3	mzspec:PXD008355:E12623_2p_EXT431_6085_HanChao_T40-Rapa-2:scan:12044:NHS[Phosphorylation]PSKDSSSYGDQITDSGR/3	104235	Phosphorylation	1.0	3	476	1	0.9999999992386	423	2.3280790061710134e-10	2.3280790061710134e-10
14	418:418	1.0	Phosphorylation	AT5G12150.2: AT5G12150.1	mzspec:PXD008355:E12663_2p_EXT431_6085_HanChao_T40-Rapa-4:scan:28141:HPDLHTLDIEEGET[Phosphorylation]DDDNDVLLSR/3	0.0	80	T14(Phospho): 100;T14(Phospho)	HPDLHTLDIEEGETDDDNDVLLSR	HPDLHTLDIEEGET[Phosphorylation]DDDNDVLLSR	AT5G12150.2	0.0	0.9999999992371	E12663_2p_EXT431_6085_HanChao_T40-Rapa-4.raw	E12663_2p_EXT431_6085_HanChao_T40-Rapa-4.28141.28141.3	mzspec:PXD008355:E12663_2p_EXT431_6085_HanChao_T40-Rapa-4:scan:28141:HPDLHTLDIEEGET[Phosphorylation]DDDNDVLLSR/3	63327	Phosphorylation	1.0	14	418	1	0.9999999992371	424	2.3405811775107755e-10	2.3405811775107755e-10
20	908:907	1.0	Phosphorylation	AT3G59020.2: AT3G59020.1	mzspec:PXD008355:E12599_2p_EXT431_6085_HanChao_T10-Rapa-1:scan:20860:AEEEEEDEDGDDDDMDEFQT[Phosphorylation]DDEDEDGDDENPDETDGSTLRK/4	0.0	80	T20(Phospho): 100;T20(Phospho)	AEEEEEDEDGDDDDMDEFQTDDEDEDGDDENPDETDGSTLRK	AEEEEEDEDGDDDDMDEFQT[Phosphorylation]DDEDEDGDDENPDETDGSTLRK	AT3G59020.2	0.0	0.9999999992317999	E12599_2p_EXT431_6085_HanChao_T10-Rapa-1.raw	E12599_2p_EXT431_6085_HanChao_T10-Rapa-1.20860.20860.4	mzspec:PXD008355:E12599_2p_EXT431_6085_HanChao_T10-Rapa-1:scan:20860:AEEEEEDEDGDDDDMDEFQT[Phosphorylation]DDEDEDGDDENPDETDGSTLRK/4	2753	Phosphorylation	1.0	20	908	1	0.9999999992317999	425	2.35314922319005e-10	2.35314922319005e-10
7	63	1.0	Phosphorylation	AT4G22670.1	mzspec:PXD008355:E12623_2p_EXT431_6085_HanChao_T40-Rapa-2:scan:22080:SFVVEES[Phosphorylation]DDDMDETEEVKPK/2	0.0	80	S7(Phospho): 100;S7(Phospho)	SFVVEESDDDMDETEEVKPK	SFVVEES[Phosphorylation]DDDMDETEEVKPK	AT4G22670.1	0.0	0.999999999226	E12623_2p_EXT431_6085_HanChao_T40-Rapa-2.raw	E12623_2p_EXT431_6085_HanChao_T40-Rapa-2.22080.22080.2	mzspec:PXD008355:E12623_2p_EXT431_6085_HanChao_T40-Rapa-2:scan:22080:SFVVEES[Phosphorylation]DDDMDETEEVKPK/2	132491	Phosphorylation	1.0	7	63	1	0.999999999226	426	2.36579441222536e-10	2.36579441222536e-10
7	154:115	1.0	Phosphorylation	AT1G32700.1: AT1G32700.2	mzspec:PXD008355:E12661_2p_EXT431_6085_HanChao_T20-Rapa-4:scan:24157:EWTNNLS[Phosphorylation]DSDDSYSSTSIGR/2	0.0	80	S7(Phospho): 100;S7(Phospho)	EWTNNLSDSDDSYSSTSIGR	EWTNNLS[Phosphorylation]DSDDSYSSTSIGR	AT1G32700.1	0.0	0.9999999992168	E12661_2p_EXT431_6085_HanChao_T20-Rapa-4.raw	E12661_2p_EXT431_6085_HanChao_T20-Rapa-4.24157.24157.2	mzspec:PXD008355:E12661_2p_EXT431_6085_HanChao_T20-Rapa-4:scan:24157:EWTNNLS[Phosphorylation]DSDDSYSSTSIGR/2	46134	Phosphorylation	1.0	7	154	1	0.9999999992168	427	2.378595829277269e-10	2.378595829277269e-10
13	395	1.0	Phosphorylation	AT5G63870.1	mzspec:PXD008355:E12663_2p_EXT431_6085_HanChao_T40-Rapa-4:scan:30237:AHPYYDFENVIDS[Phosphorylation]DDEMDK/2	0.0	80	S13(Phospho): 100;S13(Phospho)	AHPYYDFENVIDSDDEMDK	AHPYYDFENVIDS[Phosphorylation]DDEMDK	AT5G63870.1	0.0	0.9999999992148	E12663_2p_EXT431_6085_HanChao_T40-Rapa-4.raw	E12663_2p_EXT431_6085_HanChao_T40-Rapa-4.30237.30237.2	mzspec:PXD008355:E12663_2p_EXT431_6085_HanChao_T40-Rapa-4:scan:30237:AHPYYDFENVIDS[Phosphorylation]DDEMDK/2	5745	Phosphorylation	1.0	13	395	1	0.9999999992148	428	2.391384157155545e-10	2.391384157155545e-10
3	900	1.0	Phosphorylation	AT1G20760.1	mzspec:PXD008355:E12599_2p_EXT431_6085_HanChao_T10-Rapa-1:scan:24537:FDS[Phosphorylation]FNTSEAGAGFSSQPER/2	0.0	80	S3(Phospho): 100;S3(Phospho)	FDSFNTSEAGAGFSSQPER	FDS[Phosphorylation]FNTSEAGAGFSSQPER	AT1G20760.1	0.0	0.9999999992124	E12599_2p_EXT431_6085_HanChao_T10-Rapa-1.raw	E12599_2p_EXT431_6085_HanChao_T10-Rapa-1.24537.24537.2	mzspec:PXD008355:E12599_2p_EXT431_6085_HanChao_T10-Rapa-1:scan:24537:FDS[Phosphorylation]FNTSEAGAGFSSQPER/2	47143	Phosphorylation	1.0	3	900	1	0.9999999992124	429	2.4041688091255846e-10	2.4041688091255846e-10
7	741	1.0	Phosphorylation	AT2G38040.1	mzspec:PXD008355:E12619_2p_EXT431_6085_HanChao_T10-Rapa-2:scan:12787:ELAAEES[Phosphorylation]DGSVKEDDDDDEDSSESGK/3	0.0	80	S7(Phospho): 100;S7(Phospho)	ELAAEESDGSVKEDDDDDEDSSESGK	ELAAEES[Phosphorylation]DGSVKEDDDDDEDSSESGK	AT2G38040.1	0.0	0.9999999991974	E12619_2p_EXT431_6085_HanChao_T10-Rapa-2.raw	E12619_2p_EXT431_6085_HanChao_T10-Rapa-2.12787.12787.3	mzspec:PXD008355:E12619_2p_EXT431_6085_HanChao_T10-Rapa-2:scan:12787:ELAAEES[Phosphorylation]DGSVKEDDDDDEDSSESGK/3	41007	Phosphorylation	1.0	7	741	1	0.9999999991974	430	2.4172428348362546e-10	2.4172428348362546e-10
11	285	1.0	Phosphorylation	AT4G33060.1	mzspec:PXD008355:E12661_2p_EXT431_6085_HanChao_T20-Rapa-4:scan:20150:SFSVSDTVGNS[Phosphorylation]DDDDDGEDETK/2	0.0	80	S11(Phospho): 100;S11(Phospho)	SFSVSDTVGNSDDDDDGEDETK	SFSVSDTVGNS[Phosphorylation]DDDDDGEDETK	AT4G33060.1	0.0	0.9999999991923	E12661_2p_EXT431_6085_HanChao_T20-Rapa-4.raw	E12661_2p_EXT431_6085_HanChao_T20-Rapa-4.20150.20150.2	mzspec:PXD008355:E12661_2p_EXT431_6085_HanChao_T20-Rapa-4:scan:20150:SFSVSDTVGNS[Phosphorylation]DDDDDGEDETK/2	132331	Phosphorylation	1.0	11	285	1	0.9999999991923	431	2.430374522411567e-10	2.430374522411567e-10
19	44	1.0	Phosphorylation	AT5G04870.1	mzspec:PXD008355:E12623_2p_EXT431_6085_HanChao_T40-Rapa-2:scan:25402:DGDDSASMSNGDIASEAVS[Phosphorylation]GELR/2	0.0	80	S19(Phospho): 100;N10(Deamidated); S19(Phospho)	DGDDSASMSNGDIASEAVSGELR	DGDDSASMSNGDIASEAVS[Phosphorylation]GELR	AT5G04870.1	0.0	0.9999999991889	E12623_2p_EXT431_6085_HanChao_T40-Rapa-2.raw	E12623_2p_EXT431_6085_HanChao_T40-Rapa-2.25402.25402.2	mzspec:PXD008355:E12623_2p_EXT431_6085_HanChao_T40-Rapa-2:scan:25402:DGDDSASMSNGDIASEAVS[Phosphorylation]GELR/2	21570	Phosphorylation	1.0	19	44	1	0.9999999991889	432	2.443524117613628e-10	2.443524117613628e-10
12	1059	1.0	Phosphorylation	AT2G34357.1	mzspec:PXD008355:E12601_2p_EXT431_6085_HanChao_T20-Rapa-1:scan:22683:IFSDVYADSEDS[Phosphorylation]DGDDMDAESHGR/3	0.0	80	S12(Phospho): 100;S12(Phospho)	IFSDVYADSEDSDGDDMDAESHGR	IFSDVYADSEDS[Phosphorylation]DGDDMDAESHGR	AT2G34357.1	0.0	0.9999999991834999	E12601_2p_EXT431_6085_HanChao_T20-Rapa-1.raw	E12601_2p_EXT431_6085_HanChao_T20-Rapa-1.22683.22683.3	mzspec:PXD008355:E12601_2p_EXT431_6085_HanChao_T20-Rapa-1:scan:22683:IFSDVYADSEDS[Phosphorylation]DGDDMDAESHGR/3	68381	Phosphorylation	1.0	12	1059	1	0.9999999991834999	433	2.4567376898538267e-10	2.4567376898538267e-10
10	764:733:795	1.0	Phosphorylation	AT5G49830.3: AT5G49830.1: AT5G49830.2	mzspec:PXD008355:E12623_2p_EXT431_6085_HanChao_T40-Rapa-2:scan:12788:TKGNNGDVHS[Phosphorylation]PTASVSAQSVSSAR/3	0.0	80	S10(Phospho): 100;N5(Deamidated); S10(Phospho)	TKGNNGDVHSPTASVSAQSVSSAR	TKGNNGDVHS[Phosphorylation]PTASVSAQSVSSAR	AT5G49830.3	0.0	0.9999999991784	E12623_2p_EXT431_6085_HanChao_T40-Rapa-2.raw	E12623_2p_EXT431_6085_HanChao_T40-Rapa-2.12788.12788.3	mzspec:PXD008355:E12623_2p_EXT431_6085_HanChao_T40-Rapa-2:scan:12788:TKGNNGDVHS[Phosphorylation]PTASVSAQSVSSAR/3	156374	Phosphorylation	1.0	10	764	1	0.9999999991784	434	2.4700078797446684e-10	2.4700078797446684e-10
3	214	1.0	Phosphorylation	AT1G15750.1	mzspec:PXD008355:E12623_2p_EXT431_6085_HanChao_T40-Rapa-2:scan:29724:APS[Phosphorylation]PVNNPLLGGIPK/2	0.0	80	S3(Phospho): 100;S3(Phospho)	APSPVNNPLLGGIPK	APS[Phosphorylation]PVNNPLLGGIPK	AT1G15750.1	0.0	0.9999999991758001	E12623_2p_EXT431_6085_HanChao_T40-Rapa-2.raw	E12623_2p_EXT431_6085_HanChao_T40-Rapa-2.29724.29724.2	mzspec:PXD008355:E12623_2p_EXT431_6085_HanChao_T40-Rapa-2:scan:29724:APS[Phosphorylation]PVNNPLLGGIPK/2	10301	Phosphorylation	1.0	3	214	1	0.9999999991758001	435	2.4832768255504724e-10	2.4832768255504724e-10
4	288:288	1.0	Phosphorylation	AT5G27030.1: AT5G27030.2	mzspec:PXD008355:E12619_2p_EXT431_6085_HanChao_T10-Rapa-2:scan:20366:RPRT[Phosphorylation]PPATPGIVDYQNPDHELMK/3	0.0	80	T4(Phospho): 100;T4(Phospho)	RPRTPPATPGIVDYQNPDHELMK	RPRT[Phosphorylation]PPATPGIVDYQNPDHELMK	AT5G27030.1	0.0	0.9999999991722	E12619_2p_EXT431_6085_HanChao_T10-Rapa-2.raw	E12619_2p_EXT431_6085_HanChao_T10-Rapa-2.20366.20366.3	mzspec:PXD008355:E12619_2p_EXT431_6085_HanChao_T10-Rapa-2:scan:20366:RPRT[Phosphorylation]PPATPGIVDYQNPDHELMK/3	124271	Phosphorylation	1.0	4	288	1	0.9999999991722	436	2.4965674761966624e-10	2.4965674761966624e-10
15	114	1.0	Phosphorylation	AT1G52380.1	mzspec:PXD008355:E12659_2p_EXT431_6085_HanChao_T10-Rapa-4:scan:19926:LAPAEAVVEDNQKAS[Phosphorylation]DIEEGDEVDSKK/3	0.0	80	S15(Phospho): 100;S15(Phospho)	LAPAEAVVEDNQKASDIEEGDEVDSKK	LAPAEAVVEDNQKAS[Phosphorylation]DIEEGDEVDSKK	AT1G52380.1	0.0	0.9999999991716999	E12659_2p_EXT431_6085_HanChao_T10-Rapa-4.raw	E12659_2p_EXT431_6085_HanChao_T10-Rapa-4.19926.19926.3	mzspec:PXD008355:E12659_2p_EXT431_6085_HanChao_T10-Rapa-4:scan:19926:LAPAEAVVEDNQKAS[Phosphorylation]DIEEGDEVDSKK/3	83132	Phosphorylation	1.0	15	114	1	0.9999999991716999	437	2.5098087427312053e-10	2.5098087427312053e-10
11	193	1.0	Phosphorylation	AT1G65660.1	mzspec:PXD008355:E12603_2p_EXT431_6085_HanChao_T40-Rapa-1:scan:14359:NNNEKGDDANS[Phosphorylation]DGEEDEDDLRVDEAK/3	0.0	80	S11(Phospho): 100;S11(Phospho)	NNNEKGDDANSDGEEDEDDLRVDEAK	NNNEKGDDANS[Phosphorylation]DGEEDEDDLRVDEAK	AT1G65660.1	0.0	0.9999999991639	E12603_2p_EXT431_6085_HanChao_T40-Rapa-1.raw	E12603_2p_EXT431_6085_HanChao_T40-Rapa-1.14359.14359.3	mzspec:PXD008355:E12603_2p_EXT431_6085_HanChao_T40-Rapa-1:scan:14359:NNNEKGDDANS[Phosphorylation]DGEEDEDDLRVDEAK/3	107799	Phosphorylation	1.0	11	193	1	0.9999999991639	438	2.52316762612768e-10	2.52316762612768e-10
10	187	1.0	Phosphorylation	AT1G47970.1	mzspec:PXD008355:E12661_2p_EXT431_6085_HanChao_T20-Rapa-4:scan:8938:RAPEEDEEDS[Phosphorylation]GDEDDDRPPK/3	0.0	80	S10(Phospho): 100;S10(Phospho)	RAPEEDEEDSGDEDDDRPPK	RAPEEDEEDS[Phosphorylation]GDEDDDRPPK	AT1G47970.1	0.0	0.9999999991606	E12661_2p_EXT431_6085_HanChao_T20-Rapa-4.raw	E12661_2p_EXT431_6085_HanChao_T20-Rapa-4.8938.8938.3	mzspec:PXD008355:E12661_2p_EXT431_6085_HanChao_T20-Rapa-4:scan:8938:RAPEEDEEDS[Phosphorylation]GDEDDDRPPK/3	119759	Phosphorylation	1.0	10	187	1	0.9999999991606	439	2.536540820463542e-10	2.536540820463542e-10
15	73:73	1.0	Phosphorylation	AT5G63550.2: AT5G63550.1	mzspec:PXD008355:E12641_2p_EXT431_6085_HanChao_T20-Rapa-3:scan:15261:EGELGEKDKEDDVES[Phosphorylation]EEEEEEEEGSGSK/3	0.0	80	S15(Phospho): 100;S15(Phospho)	EGELGEKDKEDDVESEEEEEEEEGSGSK	EGELGEKDKEDDVES[Phosphorylation]EEEEEEEEGSGSK	AT5G63550.2	0.0	0.9999999991590001	E12641_2p_EXT431_6085_HanChao_T20-Rapa-3.raw	E12641_2p_EXT431_6085_HanChao_T20-Rapa-3.15261.15261.3	mzspec:PXD008355:E12641_2p_EXT431_6085_HanChao_T20-Rapa-3:scan:15261:EGELGEKDKEDDVES[Phosphorylation]EEEEEEEEGSGSK/3	38139	Phosphorylation	1.0	15	73	1	0.9999999991590001	440	2.549889589879713e-10	2.549889589879713e-10
19	36	1.0	Phosphorylation	AT5G13850.1	mzspec:PXD008355:E12643_2p_EXT431_6085_HanChao_T40-Rapa-3:scan:18850:IDLDKPEVEDDDDNDEDDS[Phosphorylation]EDDDEAEGHDGEAGGR/4	0.0	80	S19(Phospho): 100;S19(Phospho)	IDLDKPEVEDDDDNDEDDSEDDDEAEGHDGEAGGR	IDLDKPEVEDDDDNDEDDS[Phosphorylation]EDDDEAEGHDGEAGGR	AT5G13850.1	0.0	0.9999999991579	E12643_2p_EXT431_6085_HanChao_T40-Rapa-3.raw	E12643_2p_EXT431_6085_HanChao_T40-Rapa-3.18850.18850.4	mzspec:PXD008355:E12643_2p_EXT431_6085_HanChao_T40-Rapa-3:scan:18850:IDLDKPEVEDDDDNDEDDS[Phosphorylation]EDDDEAEGHDGEAGGR/4	66825	Phosphorylation	1.0	19	36	1	0.9999999991579	441	2.5632027641731984e-10	2.5632027641731984e-10
7	247	1.0	Phosphorylation	AT4G32610.1	mzspec:PXD008355:E12601_2p_EXT431_6085_HanChao_T20-Rapa-1:scan:16145:SNSDAAS[Phosphorylation]ESAEQEESSSSIDVK/2	0.0	80	S7(Phospho): 100;S7(Phospho)	SNSDAASESAEQEESSSSIDVK	SNSDAAS[Phosphorylation]ESAEQEESSSSIDVK	AT4G32610.1	0.0	0.9999999991574	E12601_2p_EXT431_6085_HanChao_T20-Rapa-1.raw	E12601_2p_EXT431_6085_HanChao_T20-Rapa-1.16145.16145.2	mzspec:PXD008355:E12601_2p_EXT431_6085_HanChao_T20-Rapa-1:scan:16145:SNSDAAS[Phosphorylation]ESAEQEESSSSIDVK/2	139646	Phosphorylation	1.0	7	247	1	0.9999999991574	442	2.5764670110818784e-10	2.5764670110818784e-10
11	146	1.0	Phosphorylation	AT5G49400.1	mzspec:PXD008355:E12663_2p_EXT431_6085_HanChao_T40-Rapa-4:scan:15536:TKPSVDDLDGS[Phosphorylation]DDDDEEERPDATNGK/3	0.0	80	S11(Phospho): 100;S11(Phospho); N24(Deamidated)	TKPSVDDLDGSDDDDEEERPDATNGK	TKPSVDDLDGS[Phosphorylation]DDDDEEERPDATNGK	AT5G49400.1	0.0	0.9999999991563999	E12663_2p_EXT431_6085_HanChao_T40-Rapa-4.raw	E12663_2p_EXT431_6085_HanChao_T40-Rapa-4.15536.15536.3	mzspec:PXD008355:E12663_2p_EXT431_6085_HanChao_T40-Rapa-4:scan:15536:TKPSVDDLDGS[Phosphorylation]DDDDEEERPDATNGK/3	156481	Phosphorylation	1.0	11	146	1	0.9999999991563999	443	2.589693949627553e-10	2.589693949627553e-10
4	288:288	1.0	Phosphorylation	AT5G27030.1: AT5G27030.2	mzspec:PXD008355:E12603_2p_EXT431_6085_HanChao_T40-Rapa-1:scan:20715:RPRT[Phosphorylation]PPATPGIVDYQNPDHELMK/4	0.0	80	T4(Phospho): 100;T4(Phospho)	RPRTPPATPGIVDYQNPDHELMK	RPRT[Phosphorylation]PPATPGIVDYQNPDHELMK	AT5G27030.1	0.0	0.9999999991489	E12603_2p_EXT431_6085_HanChao_T40-Rapa-1.raw	E12603_2p_EXT431_6085_HanChao_T40-Rapa-1.20715.20715.4	mzspec:PXD008355:E12603_2p_EXT431_6085_HanChao_T40-Rapa-1:scan:20715:RPRT[Phosphorylation]PPATPGIVDYQNPDHELMK/4	124270	Phosphorylation	1.0	4	288	1	0.9999999991489	444	2.6030302238013604e-10	2.6030302238013604e-10
3	214	1.0	Phosphorylation	AT1G15750.1	mzspec:PXD008355:E12603_2p_EXT431_6085_HanChao_T40-Rapa-1:scan:30480:APS[Phosphorylation]PVNNPLLGGIPK/2	0.0	80	S3(Phospho): 100;S3(Phospho)	APSPVNNPLLGGIPK	APS[Phosphorylation]PVNNPLLGGIPK	AT1G15750.1	0.0	0.9999999991427	E12603_2p_EXT431_6085_HanChao_T40-Rapa-1.raw	E12603_2p_EXT431_6085_HanChao_T40-Rapa-1.30480.30480.2	mzspec:PXD008355:E12603_2p_EXT431_6085_HanChao_T40-Rapa-1:scan:30480:APS[Phosphorylation]PVNNPLLGGIPK/2	10300	Phosphorylation	1.0	3	214	1	0.9999999991427	445	2.616445886416657e-10	2.616445886416657e-10
8	883	1.0	Phosphorylation	AT1G67230.1	mzspec:PXD008355:E12619_2p_EXT431_6085_HanChao_T10-Rapa-2:scan:23128:AQEVAADS[Phosphorylation]LSNLDVDGQSR/2	0.0	80	S8(Phospho): 100;S8(Phospho)	AQEVAADSLSNLDVDGQSR	AQEVAADS[Phosphorylation]LSNLDVDGQSR	AT1G67230.1	0.0	0.9999999991359	E12619_2p_EXT431_6085_HanChao_T10-Rapa-2.raw	E12619_2p_EXT431_6085_HanChao_T10-Rapa-2.23128.23128.2	mzspec:PXD008355:E12619_2p_EXT431_6085_HanChao_T10-Rapa-2:scan:23128:AQEVAADS[Phosphorylation]LSNLDVDGQSR/2	10502	Phosphorylation	1.0	8	883	1	0.9999999991359	446	2.6299538555898114e-10	2.6299538555898114e-10
4	720	1.0	Phosphorylation	AT3G53230.1	mzspec:PXD008355:E12621_2p_EXT431_6085_HanChao_T20-Rapa-2:scan:25735:RAES[Phosphorylation]PEAMEEDEEEIAEIK/2	0.0	80	S4(Phospho): 100;S4(Phospho)	RAESPEAMEEDEEEIAEIK	RAES[Phosphorylation]PEAMEEDEEEIAEIK	AT3G53230.1	0.0	0.9999999991345	E12621_2p_EXT431_6085_HanChao_T20-Rapa-2.raw	E12621_2p_EXT431_6085_HanChao_T20-Rapa-2.25735.25735.2	mzspec:PXD008355:E12621_2p_EXT431_6085_HanChao_T20-Rapa-2:scan:25735:RAES[Phosphorylation]PEAMEEDEEEIAEIK/2	119522	Phosphorylation	1.0	4	720	1	0.9999999991345	447	2.643432706136555e-10	2.643432706136555e-10
3	103:100	1.0	Phosphorylation	AT4G26650.1: AT4G26650.2	mzspec:PXD008355:E12601_2p_EXT431_6085_HanChao_T20-Rapa-1:scan:14876:HAS[Phosphorylation]PMHLISPSHGGNGGGAR/4	0.0	80	S3(Phospho): 100;S3(Phospho); N15(Deamidated)	HASPMHLISPSHGGNGGGAR	HAS[Phosphorylation]PMHLISPSHGGNGGGAR	AT4G26650.1	0.0	0.9999999991320001	E12601_2p_EXT431_6085_HanChao_T20-Rapa-1.raw	E12601_2p_EXT431_6085_HanChao_T20-Rapa-1.14876.14876.4	mzspec:PXD008355:E12601_2p_EXT431_6085_HanChao_T20-Rapa-1:scan:14876:HAS[Phosphorylation]PMHLISPSHGGNGGGAR/4	60460	Phosphorylation	1.0	3	103	1	0.9999999991320001	448	2.656907184341227e-10	2.656907184341227e-10
9	154:154	1.0	Phosphorylation	AT1G69070.2: AT1G69070.1	mzspec:PXD008355:E12641_2p_EXT431_6085_HanChao_T20-Rapa-3:scan:33700:DDFDSGLLS[Phosphorylation]DEDLQDDDLEASASK/2	0.0	80	S9(Phospho): 100;S9(Phospho); Q14(Deamidated)	DDFDSGLLSDEDLQDDDLEASASK	DDFDSGLLS[Phosphorylation]DEDLQDDDLEASASK	AT1G69070.2	0.0	0.9999999991246	E12641_2p_EXT431_6085_HanChao_T20-Rapa-3.raw	E12641_2p_EXT431_6085_HanChao_T20-Rapa-3.33700.33700.2	mzspec:PXD008355:E12641_2p_EXT431_6085_HanChao_T20-Rapa-3:scan:33700:DDFDSGLLS[Phosphorylation]DEDLQDDDLEASASK/2	18262	Phosphorylation	1.0	9	154	1	0.9999999991246	449	2.6704864550828117e-10	2.6704864550828117e-10
19	36	1.0	Phosphorylation	AT3G12390.1	mzspec:PXD008355:E12639_2p_EXT431_6085_HanChao_T10-Rapa-3:scan:21668:IDLDKPEVEDDDDNEDDDS[Phosphorylation]DDDDKDDDEADGLDGEAGGK/3	0.0	80	S19(Phospho): 100;S19(Phospho)	IDLDKPEVEDDDDNEDDDSDDDDKDDDEADGLDGEAGGK	IDLDKPEVEDDDDNEDDDS[Phosphorylation]DDDDKDDDEADGLDGEAGGK	AT3G12390.1	0.0	0.9999999991192	E12639_2p_EXT431_6085_HanChao_T10-Rapa-3.raw	E12639_2p_EXT431_6085_HanChao_T10-Rapa-3.21668.21668.3	mzspec:PXD008355:E12639_2p_EXT431_6085_HanChao_T10-Rapa-3:scan:21668:IDLDKPEVEDDDDNEDDDS[Phosphorylation]DDDDKDDDEADGLDGEAGGK/3	67000	Phosphorylation	1.0	19	36	1	0.9999999991192	450	2.684125373815978e-10	2.684125373815978e-10
9	154:154	1.0	Phosphorylation	AT1G69070.2: AT1G69070.1	mzspec:PXD008355:E12603_2p_EXT431_6085_HanChao_T40-Rapa-1:scan:31362:DDFDSGLLS[Phosphorylation]DEDLQDDDLEASASKR/3	0.0	80	S9(Phospho): 100;S9(Phospho); Q14(Deamidated)	DDFDSGLLSDEDLQDDDLEASASKR	DDFDSGLLS[Phosphorylation]DEDLQDDDLEASASKR	AT1G69070.2	0.0	0.9999999991169	E12603_2p_EXT431_6085_HanChao_T40-Rapa-1.raw	E12603_2p_EXT431_6085_HanChao_T40-Rapa-1.31362.31362.3	mzspec:PXD008355:E12603_2p_EXT431_6085_HanChao_T40-Rapa-1:scan:31362:DDFDSGLLS[Phosphorylation]DEDLQDDDLEASASKR/3	18268	Phosphorylation	1.0	9	154	1	0.9999999991169	451	2.6977548084093104e-10	2.6977548084093104e-10
4	548:548	1.0	Phosphorylation	AT5G61150.2: AT5G61150.1	mzspec:PXD008355:E12659_2p_EXT431_6085_HanChao_T10-Rapa-4:scan:15486:GKDS[Phosphorylation]EDEYEEDAEEDEEERGK/3	0.0	80	S4(Phospho): 100;S4(Phospho)	GKDSEDEYEEDAEEDEEERGK	GKDS[Phosphorylation]EDEYEEDAEEDEEERGK	AT5G61150.2	0.0	0.999999999101	E12659_2p_EXT431_6085_HanChao_T10-Rapa-4.raw	E12659_2p_EXT431_6085_HanChao_T10-Rapa-4.15486.15486.3	mzspec:PXD008355:E12659_2p_EXT431_6085_HanChao_T10-Rapa-4:scan:15486:GKDS[Phosphorylation]EDEYEEDAEEDEEERGK/3	55262	Phosphorylation	1.0	4	548	1	0.999999999101	452	2.7116757045315413e-10	2.7116757045315413e-10
16	506	1.0	Phosphorylation	AT3G62900.1	mzspec:PXD008355:E12643_2p_EXT431_6085_HanChao_T40-Rapa-3:scan:27979:KAEDTYKDFFGDIGDS[Phosphorylation]EEEEEQDVK/3	0.0	80	S16(Phospho): 100;S16(Phospho)	KAEDTYKDFFGDIGDSEEEEEQDVK	KAEDTYKDFFGDIGDS[Phosphorylation]EEEEEQDVK	AT3G62900.1	0.0	0.999999999082	E12643_2p_EXT431_6085_HanChao_T40-Rapa-3.raw	E12643_2p_EXT431_6085_HanChao_T40-Rapa-3.27979.27979.3	mzspec:PXD008355:E12643_2p_EXT431_6085_HanChao_T40-Rapa-3:scan:27979:KAEDTYKDFFGDIGDS[Phosphorylation]EEEEEQDVK/3	73581	Phosphorylation	1.0	16	506	1	0.999999999082	453	2.725954566317173e-10	2.725954566317173e-10
19	586:615	1.0	Phosphorylation	AT5G55230.1: AT5G55230.2	mzspec:PXD008355:E12659_2p_EXT431_6085_HanChao_T10-Rapa-4:scan:17510:EEAASSPVSGAADHQVPAS[Phosphorylation]P/2	0.0	80	S19(Phospho): 100;S19(Phospho)	EEAASSPVSGAADHQVPASP	EEAASSPVSGAADHQVPAS[Phosphorylation]P	AT5G55230.1	0.0	0.9999999990815001	E12659_2p_EXT431_6085_HanChao_T10-Rapa-4.raw	E12659_2p_EXT431_6085_HanChao_T10-Rapa-4.17510.17510.2	mzspec:PXD008355:E12659_2p_EXT431_6085_HanChao_T10-Rapa-4:scan:17510:EEAASSPVSGAADHQVPAS[Phosphorylation]P/2	36364	Phosphorylation	1.0	19	586	1	0.9999999990815001	454	2.7401815373774937e-10	2.7401815373774937e-10
7	589	1.0	Phosphorylation	AT4G02510.1	mzspec:PXD008355:E12643_2p_EXT431_6085_HanChao_T40-Rapa-3:scan:24012:KVVEGDS[Phosphorylation]AEEDENKLPVEDIVSSR/3	0.0	80	S7(Phospho): 100;S7(Phospho)	KVVEGDSAEEDENKLPVEDIVSSR	KVVEGDS[Phosphorylation]AEEDENKLPVEDIVSSR	AT4G02510.1	0.0	0.9999999990804	E12643_2p_EXT431_6085_HanChao_T40-Rapa-3.raw	E12643_2p_EXT431_6085_HanChao_T40-Rapa-3.24012.24012.3	mzspec:PXD008355:E12643_2p_EXT431_6085_HanChao_T40-Rapa-3:scan:24012:KVVEGDS[Phosphorylation]AEEDENKLPVEDIVSSR/3	82001	Phosphorylation	1.0	7	589	1	0.9999999990804	455	2.7543701483226656e-10	2.7543701483226656e-10
11	238	1.0	Phosphorylation	AT5G38480.1	mzspec:PXD008355:E12659_2p_EXT431_6085_HanChao_T10-Rapa-4:scan:34086:DNLTLWTSDMT[Phosphorylation]DEAGDEIK/2	0.0	80	T11(Phospho): 100;T11(Phospho)	DNLTLWTSDMTDEAGDEIK	DNLTLWTSDMT[Phosphorylation]DEAGDEIK	AT5G38480.1	0.0	0.9999999990745001	E12659_2p_EXT431_6085_HanChao_T10-Rapa-4.raw	E12659_2p_EXT431_6085_HanChao_T10-Rapa-4.34086.34086.2	mzspec:PXD008355:E12659_2p_EXT431_6085_HanChao_T10-Rapa-4:scan:34086:DNLTLWTSDMT[Phosphorylation]DEAGDEIK/2	27929	Phosphorylation	1.0	11	238	1	0.9999999990745001	456	2.76862591332504e-10	2.76862591332504e-10
14	491:491	1.0	Phosphorylation	AT2G17410.1: AT2G17410.2	mzspec:PXD008355:E12621_2p_EXT431_6085_HanChao_T20-Rapa-2:scan:28623:RSFLLDDASDGNES[Phosphorylation]GTEEDQSAFMK/3	0.0	80	S14(Phospho): 100;S14(Phospho)	RSFLLDDASDGNESGTEEDQSAFMK	RSFLLDDASDGNES[Phosphorylation]GTEEDQSAFMK	AT2G17410.1	0.0	0.9999999990633001	E12621_2p_EXT431_6085_HanChao_T20-Rapa-2.raw	E12621_2p_EXT431_6085_HanChao_T20-Rapa-2.28623.28623.3	mzspec:PXD008355:E12621_2p_EXT431_6085_HanChao_T20-Rapa-2:scan:28623:RSFLLDDASDGNES[Phosphorylation]GTEEDQSAFMK/3	125379	Phosphorylation	1.0	14	491	1	0.9999999990633001	457	2.783064367340417e-10	2.783064367340417e-10
3	282:282	1.0	Phosphorylation	AT2G43160.1: AT2G43160.4	mzspec:PXD008355:E12599_2p_EXT431_6085_HanChao_T10-Rapa-1:scan:22809:KFS[Phosphorylation]EQNIGAPPSYEEAVSDSR/3	0.0	80	S3(Phospho): 100;S3(Phospho)	KFSEQNIGAPPSYEEAVSDSR	KFS[Phosphorylation]EQNIGAPPSYEEAVSDSR	AT2G43160.1	0.0	0.9999999990546	E12599_2p_EXT431_6085_HanChao_T10-Rapa-1.raw	E12599_2p_EXT431_6085_HanChao_T10-Rapa-1.22809.22809.3	mzspec:PXD008355:E12599_2p_EXT431_6085_HanChao_T10-Rapa-1:scan:22809:KFS[Phosphorylation]EQNIGAPPSYEEAVSDSR/3	76846	Phosphorylation	1.0	3	282	1	0.9999999990546	458	2.797629728558519e-10	2.797629728558519e-10
3	588	1.0	Phosphorylation	AT1G01960.1	mzspec:PXD008355:E12619_2p_EXT431_6085_HanChao_T10-Rapa-2:scan:22344:SDS[Phosphorylation]QSELSSGNSDALAIEQR/2	0.0	80	S3(Phospho): 100;S3(Phospho)	SDSQSELSSGNSDALAIEQR	SDS[Phosphorylation]QSELSSGNSDALAIEQR	AT1G01960.1	0.0	0.9999999990523	E12619_2p_EXT431_6085_HanChao_T10-Rapa-2.raw	E12619_2p_EXT431_6085_HanChao_T10-Rapa-2.22344.22344.2	mzspec:PXD008355:E12619_2p_EXT431_6085_HanChao_T10-Rapa-2:scan:22344:SDS[Phosphorylation]QSELSSGNSDALAIEQR/2	129944	Phosphorylation	1.0	3	588	1	0.9999999990523	459	2.8121817341512724e-10	2.8121817341512724e-10
12	57:114	1.0	Phosphorylation	AT1G67440.1: AT1G67440.2	mzspec:PXD008355:E12639_2p_EXT431_6085_HanChao_T10-Rapa-3:scan:21386:VIVQDVANSVTS[Phosphorylation]DDDNDSSK/2	0.0	80	S12(Phospho): 100;S12(Phospho)	VIVQDVANSVTSDDDNDSSK	VIVQDVANSVTS[Phosphorylation]DDDNDSSK	AT1G67440.1	0.0	0.9999999990459999	E12639_2p_EXT431_6085_HanChao_T10-Rapa-3.raw	E12639_2p_EXT431_6085_HanChao_T10-Rapa-3.21386.21386.2	mzspec:PXD008355:E12639_2p_EXT431_6085_HanChao_T10-Rapa-3:scan:21386:VIVQDVANSVTS[Phosphorylation]DDDNDSSK/2	169137	Phosphorylation	1.0	12	57	1	0.9999999990459999	460	2.8268074282322217e-10	2.8268074282322217e-10
13	82	1.0	Phosphorylation	AT1G80270.1	mzspec:PXD008355:E12599_2p_EXT431_6085_HanChao_T10-Rapa-1:scan:30035:SDQEEDDLEDGFS[Phosphorylation]ELEGSK/2	0.0	80	S13(Phospho): 100;S13(Phospho)	SDQEEDDLEDGFSELEGSK	SDQEEDDLEDGFS[Phosphorylation]ELEGSK	AT1G80270.1	0.0	0.9999999990446	E12599_2p_EXT431_6085_HanChao_T10-Rapa-1.raw	E12599_2p_EXT431_6085_HanChao_T10-Rapa-1.30035.30035.2	mzspec:PXD008355:E12599_2p_EXT431_6085_HanChao_T10-Rapa-1:scan:30035:SDQEEDDLEDGFS[Phosphorylation]ELEGSK/2	129648	Phosphorylation	1.0	13	82	1	0.9999999990446	461	2.8414000364432256e-10	2.8414000364432256e-10
4	1130	1.0	Phosphorylation	AT2G34357.1	mzspec:PXD008355:E12603_2p_EXT431_6085_HanChao_T40-Rapa-1:scan:18616:KADS[Phosphorylation]DEEAEFDVEGR/2	0.0	80	S4(Phospho): 100;S4(Phospho)	KADSDEEAEFDVEGR	KADS[Phosphorylation]DEEAEFDVEGR	AT2G34357.1	0.0	0.999999999044	E12603_2p_EXT431_6085_HanChao_T40-Rapa-1.raw	E12603_2p_EXT431_6085_HanChao_T40-Rapa-1.18616.18616.2	mzspec:PXD008355:E12603_2p_EXT431_6085_HanChao_T40-Rapa-1:scan:18616:KADS[Phosphorylation]DEEAEFDVEGR/2	73542	Phosphorylation	1.0	4	1130	1	0.999999999044	462	2.8559424594351895e-10	2.8559424594351895e-10
13	912	1.0	Phosphorylation	AT2G42010.1	mzspec:PXD008355:E12621_2p_EXT431_6085_HanChao_T20-Rapa-2:scan:21718:EMVDGIDNSGTGS[Phosphorylation]PSNANTPQALSR/2	0.0	80	S13(Phospho): 100;S13(Phospho)	EMVDGIDNSGTGSPSNANTPQALSR	EMVDGIDNSGTGS[Phosphorylation]PSNANTPQALSR	AT2G42010.1	0.0	0.999999999026	E12621_2p_EXT431_6085_HanChao_T20-Rapa-2.raw	E12621_2p_EXT431_6085_HanChao_T20-Rapa-2.21718.21718.2	mzspec:PXD008355:E12621_2p_EXT431_6085_HanChao_T20-Rapa-2:scan:21718:EMVDGIDNSGTGS[Phosphorylation]PSNANTPQALSR/2	42144	Phosphorylation	1.0	13	912	1	0.999999999026	463	2.8708108340750974e-10	2.8708108340750974e-10
4	548:548	1.0	Phosphorylation	AT5G61150.2: AT5G61150.1	mzspec:PXD008355:E12641_2p_EXT431_6085_HanChao_T20-Rapa-3:scan:17130:GKDS[Phosphorylation]EDEYEEDAEEDEEER/2	0.0	80	S4(Phospho): 100;S4(Phospho)	GKDSEDEYEEDAEEDEEER	GKDS[Phosphorylation]EDEYEEDAEEDEEER	AT5G61150.2	0.0	0.9999999990196	E12641_2p_EXT431_6085_HanChao_T20-Rapa-3.raw	E12641_2p_EXT431_6085_HanChao_T20-Rapa-3.17130.17130.2	mzspec:PXD008355:E12641_2p_EXT431_6085_HanChao_T20-Rapa-3:scan:17130:GKDS[Phosphorylation]EDEYEEDAEEDEEER/2	55234	Phosphorylation	1.0	4	548	1	0.9999999990196	464	2.88575305174776e-10	2.88575305174776e-10
9	865	1.0	Phosphorylation	AT1G67230.1	mzspec:PXD008355:E12621_2p_EXT431_6085_HanChao_T20-Rapa-2:scan:15624:EVEVTNVNS[Phosphorylation]DGDQSDINSK/2	0.0	80	S9(Phospho): 100;S9(Phospho)	EVEVTNVNSDGDQSDINSK	EVEVTNVNS[Phosphorylation]DGDQSDINSK	AT1G67230.1	0.0	0.9999999990135999	E12621_2p_EXT431_6085_HanChao_T20-Rapa-2.raw	E12621_2p_EXT431_6085_HanChao_T20-Rapa-2.15624.15624.2	mzspec:PXD008355:E12621_2p_EXT431_6085_HanChao_T20-Rapa-2:scan:15624:EVEVTNVNS[Phosphorylation]DGDQSDINSK/2	45441	Phosphorylation	1.0	9	865	1	0.9999999990135999	465	2.9007600359963304e-10	2.9007600359963304e-10
14	33	1.0	Phosphorylation	AT5G14050.1	mzspec:PXD008355:E12599_2p_EXT431_6085_HanChao_T10-Rapa-1:scan:20182:KQYEDVEDEEEIGS[Phosphorylation]DDDLTR/2	0.0	80	S14(Phospho): 100;S14(Phospho)	KQYEDVEDEEEIGSDDDLTR	KQYEDVEDEEEIGS[Phosphorylation]DDDLTR	AT5G14050.1	0.0	0.999999999012	E12599_2p_EXT431_6085_HanChao_T10-Rapa-1.raw	E12599_2p_EXT431_6085_HanChao_T10-Rapa-1.20182.20182.2	mzspec:PXD008355:E12599_2p_EXT431_6085_HanChao_T10-Rapa-1:scan:20182:KQYEDVEDEEEIGS[Phosphorylation]DDDLTR/2	80395	Phosphorylation	1.0	14	33	1	0.999999999012	466	2.915736946115096e-10	2.915736946115096e-10
5	450:406	1.0	Phosphorylation	AT1G03910.2: AT1G03910.1	mzspec:PXD008355:E12659_2p_EXT431_6085_HanChao_T10-Rapa-4:scan:25491:LEQLS[Phosphorylation]EGEDDVEVNPGLTR/2	0.0	80	S5(Phospho): 100;S5(Phospho)	LEQLSEGEDDVEVNPGLTR	LEQLS[Phosphorylation]EGEDDVEVNPGLTR	AT1G03910.2	0.0	0.9999999989920001	E12659_2p_EXT431_6085_HanChao_T10-Rapa-4.raw	E12659_2p_EXT431_6085_HanChao_T10-Rapa-4.25491.25491.2	mzspec:PXD008355:E12659_2p_EXT431_6085_HanChao_T10-Rapa-4:scan:25491:LEQLS[Phosphorylation]EGEDDVEVNPGLTR/2	85186	Phosphorylation	1.0	5	450	1	0.9999999989920001	467	2.931077978473878e-10	2.931077978473878e-10
4	858:858	1.0	Phosphorylation	AT1G44910.1: AT1G44910.2	mzspec:PXD008355:E12643_2p_EXT431_6085_HanChao_T40-Rapa-3:scan:10063:REES[Phosphorylation]DGETAMDVSEGHKDEK/3	0.0	80	S4(Phospho): 100;S4(Phospho)	REESDGETAMDVSEGHKDEK	REES[Phosphorylation]DGETAMDVSEGHKDEK	AT1G44910.1	0.0	0.9999999989920001	E12643_2p_EXT431_6085_HanChao_T40-Rapa-3.raw	E12643_2p_EXT431_6085_HanChao_T40-Rapa-3.10063.10063.3	mzspec:PXD008355:E12643_2p_EXT431_6085_HanChao_T40-Rapa-3:scan:10063:REES[Phosphorylation]DGETAMDVSEGHKDEK/3	121152	Phosphorylation	1.0	4	858	1	0.9999999989920001	468	2.946353450865314e-10	2.946353450865314e-10
9	30	1.0	Phosphorylation	AT5G38600.1	mzspec:PXD008355:E12643_2p_EXT431_6085_HanChao_T40-Rapa-3:scan:21116:NSLESGNGS[Phosphorylation]PEANSLVGNDENVK/2	0.0	80	S9(Phospho): 100;N7(Deamidated); S9(Phospho)	NSLESGNGSPEANSLVGNDENVK	NSLESGNGS[Phosphorylation]PEANSLVGNDENVK	AT5G38600.1	0.0	0.9999999989849999	E12643_2p_EXT431_6085_HanChao_T40-Rapa-3.raw	E12643_2p_EXT431_6085_HanChao_T40-Rapa-3.21116.21116.2	mzspec:PXD008355:E12643_2p_EXT431_6085_HanChao_T40-Rapa-3:scan:21116:NSLESGNGS[Phosphorylation]PEANSLVGNDENVK/2	110363	Phosphorylation	1.0	9	30	1	0.9999999989849999	469	2.9617130401807715e-10	2.9617130401807715e-10
14	33	1.0	Phosphorylation	AT5G14050.1	mzspec:PXD008355:E12641_2p_EXT431_6085_HanChao_T20-Rapa-3:scan:20728:KQYEDVEDEEEIGS[Phosphorylation]DDDLTR/2	0.0	80	S14(Phospho): 100;S14(Phospho)	KQYEDVEDEEEIGSDDDLTR	KQYEDVEDEEEIGS[Phosphorylation]DDDLTR	AT5G14050.1	0.0	0.999999998981	E12641_2p_EXT431_6085_HanChao_T20-Rapa-3.raw	E12641_2p_EXT431_6085_HanChao_T20-Rapa-3.20728.20728.2	mzspec:PXD008355:E12641_2p_EXT431_6085_HanChao_T20-Rapa-3:scan:20728:KQYEDVEDEEEIGS[Phosphorylation]DDDLTR/2	80394	Phosphorylation	1.0	14	33	1	0.999999998981	470	2.977092374041974e-10	2.977092374041974e-10
8	883	1.0	Phosphorylation	AT1G67230.1	mzspec:PXD008355:E12621_2p_EXT431_6085_HanChao_T20-Rapa-2:scan:22976:AQEVAADS[Phosphorylation]LSNLDVDGQSR/2	0.0	80	S8(Phospho): 100;S8(Phospho)	AQEVAADSLSNLDVDGQSR	AQEVAADS[Phosphorylation]LSNLDVDGQSR	AT1G67230.1	0.0	0.999999998979	E12621_2p_EXT431_6085_HanChao_T20-Rapa-2.raw	E12621_2p_EXT431_6085_HanChao_T20-Rapa-2.22976.22976.2	mzspec:PXD008355:E12621_2p_EXT431_6085_HanChao_T20-Rapa-2:scan:22976:AQEVAADS[Phosphorylation]LSNLDVDGQSR/2	10501	Phosphorylation	1.0	8	883	1	0.999999998979	471	2.9924488647818244e-10	2.9924488647818244e-10
11	238	1.0	Phosphorylation	AT5G38480.1	mzspec:PXD008355:E12659_2p_EXT431_6085_HanChao_T10-Rapa-4:scan:32485:DNLTLWTSDMT[Phosphorylation]DEAGDEIKEASKPDGAE/3	0.0	80	T11(Phospho): 100;T11(Phospho)	DNLTLWTSDMTDEAGDEIKEASKPDGAE	DNLTLWTSDMT[Phosphorylation]DEAGDEIKEASKPDGAE	AT5G38480.1	0.0	0.999999998977	E12659_2p_EXT431_6085_HanChao_T10-Rapa-4.raw	E12659_2p_EXT431_6085_HanChao_T10-Rapa-4.32485.32485.3	mzspec:PXD008355:E12659_2p_EXT431_6085_HanChao_T10-Rapa-4:scan:32485:DNLTLWTSDMT[Phosphorylation]DEAGDEIKEASKPDGAE/3	28011	Phosphorylation	1.0	11	238	1	0.999999998977	472	3.0077826599418207e-10	3.0077826599418207e-10
15	114	1.0	Phosphorylation	AT1G52380.1	mzspec:PXD008355:E12661_2p_EXT431_6085_HanChao_T20-Rapa-4:scan:21557:LAPAEAVVEDNQKAS[Phosphorylation]DIEEGDEVDSK/2	0.0	80	S15(Phospho): 100;S15(Phospho)	LAPAEAVVEDNQKASDIEEGDEVDSK	LAPAEAVVEDNQKAS[Phosphorylation]DIEEGDEVDSK	AT1G52380.1	0.0	0.999999998976	E12661_2p_EXT431_6085_HanChao_T20-Rapa-4.raw	E12661_2p_EXT431_6085_HanChao_T20-Rapa-4.21557.21557.2	mzspec:PXD008355:E12661_2p_EXT431_6085_HanChao_T20-Rapa-4:scan:21557:LAPAEAVVEDNQKAS[Phosphorylation]DIEEGDEVDSK/2	83099	Phosphorylation	1.0	15	114	1	0.999999998976	473	3.0230727599400053e-10	3.0230727599400053e-10
15	73:73	1.0	Phosphorylation	AT5G63550.2: AT5G63550.1	mzspec:PXD008355:E12661_2p_EXT431_6085_HanChao_T20-Rapa-4:scan:15152:EGELGEKDKEDDVES[Phosphorylation]EEEEEEEEGSGSK/3	0.0	80	S15(Phospho): 100;S15(Phospho)	EGELGEKDKEDDVESEEEEEEEEGSGSK	EGELGEKDKEDDVES[Phosphorylation]EEEEEEEEGSGSK	AT5G63550.2	0.0	0.999999998972	E12661_2p_EXT431_6085_HanChao_T20-Rapa-4.raw	E12661_2p_EXT431_6085_HanChao_T20-Rapa-4.15152.15152.3	mzspec:PXD008355:E12661_2p_EXT431_6085_HanChao_T20-Rapa-4:scan:15152:EGELGEKDKEDDVES[Phosphorylation]EEEEEEEEGSGSK/3	38138	Phosphorylation	1.0	15	73	1	0.999999998972	474	3.0383827334094083e-10	3.0383827334094083e-10
20	333:303:303	1.0	Phosphorylation	AT1G56460.2: AT1G56460.1: AT1G56460.3	mzspec:PXD008355:E12663_2p_EXT431_6085_HanChao_T40-Rapa-4:scan:28315:AFDDADYVKDDDEEEEEAVS[Phosphorylation]DVELENK/3	0.0	80	S20(Phospho): 100;S20(Phospho)	AFDDADYVKDDDEEEEEAVSDVELENK	AFDDADYVKDDDEEEEEAVS[Phosphorylation]DVELENK	AT1G56460.2	0.0	0.999999998971	E12663_2p_EXT431_6085_HanChao_T40-Rapa-4.raw	E12663_2p_EXT431_6085_HanChao_T40-Rapa-4.28315.28315.3	mzspec:PXD008355:E12663_2p_EXT431_6085_HanChao_T40-Rapa-4:scan:28315:AFDDADYVKDDDEEEEEAVS[Phosphorylation]DVELENK/3	3990	Phosphorylation	1.0	20	333	1	0.999999998971	475	3.0536492959984834e-10	3.0536492959984834e-10
13	522	1.0	Phosphorylation	AT2G34970.1	mzspec:PXD008355:E12601_2p_EXT431_6085_HanChao_T20-Rapa-1:scan:29100:LSEITQAIDDDDT[Phosphorylation]DDESVVPTSGELK/2	0.0	80	T13(Phospho): 100;T13(Phospho)	LSEITQAIDDDDTDDESVVPTSGELK	LSEITQAIDDDDT[Phosphorylation]DDESVVPTSGELK	AT2G34970.1	0.0	0.999999998967	E12601_2p_EXT431_6085_HanChao_T20-Rapa-1.raw	E12601_2p_EXT431_6085_HanChao_T20-Rapa-1.29100.29100.2	mzspec:PXD008355:E12601_2p_EXT431_6085_HanChao_T20-Rapa-1:scan:29100:LSEITQAIDDDDT[Phosphorylation]DDESVVPTSGELK/2	90860	Phosphorylation	1.0	13	522	1	0.999999998967	476	3.0689357474534745e-10	3.0689357474534745e-10
4	12	1.0	Phosphorylation	AT1G75990.1	mzspec:PXD008355:E12663_2p_EXT431_6085_HanChao_T40-Rapa-4:scan:27943:DNQT[Phosphorylation]PTQSVVSAPTSTLQNLK/2	0.0	80	T4(Phospho): 100;T4(Phospho)	DNQTPTQSVVSAPTSTLQNLK	DNQT[Phosphorylation]PTQSVVSAPTSTLQNLK	AT1G75990.1	0.0	0.9999999989499999	E12663_2p_EXT431_6085_HanChao_T40-Rapa-4.raw	E12663_2p_EXT431_6085_HanChao_T40-Rapa-4.27943.27943.2	mzspec:PXD008355:E12663_2p_EXT431_6085_HanChao_T40-Rapa-4:scan:27943:DNQT[Phosphorylation]PTQSVVSAPTSTLQNLK/2	28547	Phosphorylation	1.0	4	12	1	0.9999999989499999	477	3.08451450032836e-10	3.08451450032836e-10
15	112	1.0	Phosphorylation	AT3G03940.1	mzspec:PXD008355:E12621_2p_EXT431_6085_HanChao_T20-Rapa-2:scan:13672:VEGVADKDIAAEGGS[Phosphorylation]AEK/2	0.0	80	S15(Phospho): 100;S15(Phospho)	VEGVADKDIAAEGGSAEK	VEGVADKDIAAEGGS[Phosphorylation]AEK	AT3G03940.1	0.0	0.9999999989470001	E12621_2p_EXT431_6085_HanChao_T20-Rapa-2.raw	E12621_2p_EXT431_6085_HanChao_T20-Rapa-2.13672.13672.2	mzspec:PXD008355:E12621_2p_EXT431_6085_HanChao_T20-Rapa-2:scan:13672:VEGVADKDIAAEGGS[Phosphorylation]AEK/2	166478	Phosphorylation	1.0	15	112	1	0.9999999989470001	478	3.1000908279320647e-10	3.1000908279320647e-10
15	73:73	1.0	Phosphorylation	AT5G63550.2: AT5G63550.1	mzspec:PXD008355:E12663_2p_EXT431_6085_HanChao_T40-Rapa-4:scan:15337:EGELGEKDKEDDVES[Phosphorylation]EEEEEEEEGSGSK/3	0.0	80	S15(Phospho): 100;S15(Phospho)	EGELGEKDKEDDVESEEEEEEEEGSGSK	EGELGEKDKEDDVES[Phosphorylation]EEEEEEEEGSGSK	AT5G63550.2	0.0	0.999999998944	E12663_2p_EXT431_6085_HanChao_T40-Rapa-4.raw	E12663_2p_EXT431_6085_HanChao_T40-Rapa-4.15337.15337.3	mzspec:PXD008355:E12663_2p_EXT431_6085_HanChao_T40-Rapa-4:scan:15337:EGELGEKDKEDDVES[Phosphorylation]EEEEEEEEGSGSK/3	38137	Phosphorylation	1.0	15	73	1	0.999999998944	479	3.1156647500897657e-10	3.1156647500897657e-10
9	292	1.0	Phosphorylation	AT4G39680.1	mzspec:PXD008355:E12619_2p_EXT431_6085_HanChao_T10-Rapa-2:scan:23630:TSVGGGDDS[Phosphorylation]NAANADMIKENNIIDAGDSEK/3	0.0	80	S9(Phospho): 100;S9(Phospho)	TSVGGGDDSNAANADMIKENNIIDAGDSEK	TSVGGGDDS[Phosphorylation]NAANADMIKENNIIDAGDSEK	AT4G39680.1	0.0	0.999999998929	E12619_2p_EXT431_6085_HanChao_T10-Rapa-2.raw	E12619_2p_EXT431_6085_HanChao_T10-Rapa-2.23630.23630.3	mzspec:PXD008355:E12619_2p_EXT431_6085_HanChao_T10-Rapa-2:scan:23630:TSVGGGDDS[Phosphorylation]NAANADMIKENNIIDAGDSEK/3	161698	Phosphorylation	1.0	9	292	1	0.999999998929	480	3.1314862809309986e-10	3.1314862809309986e-10
20	253	1.0	Phosphorylation	AT2G25670.1	mzspec:PXD008355:E12623_2p_EXT431_6085_HanChao_T40-Rapa-2:scan:21961:ESQEQQANNNADAVDEAAGS[Phosphorylation]EPTEEESPIDVK/3	0.0	80	S20(Phospho): 100;S20(Phospho)	ESQEQQANNNADAVDEAAGSEPTEEESPIDVK	ESQEQQANNNADAVDEAAGS[Phosphorylation]EPTEEESPIDVK	AT2G25670.1	0.0	0.999999998926	E12623_2p_EXT431_6085_HanChao_T40-Rapa-2.raw	E12623_2p_EXT431_6085_HanChao_T40-Rapa-2.21961.21961.3	mzspec:PXD008355:E12623_2p_EXT431_6085_HanChao_T40-Rapa-2:scan:21961:ESQEQQANNNADAVDEAAGS[Phosphorylation]EPTEEESPIDVK/3	44068	Phosphorylation	1.0	20	253	1	0.999999998926	481	3.147304396772001e-10	3.147304396772001e-10
12	45	1.0	Phosphorylation	AT2G44510.1	mzspec:PXD008355:E12639_2p_EXT431_6085_HanChao_T10-Rapa-3:scan:19207:RDLSHPEDCQCS[Phosphorylation]DEDISFDEK/3	0.0	80	S12(Phospho): 100;C9(Carbamidomethyl); C11(Carbamidomethyl); S12(Phospho)	RDLSHPEDCQCSDEDISFDEK	RDLSHPEDCQCS[Phosphorylation]DEDISFDEK	AT2G44510.1	0.0	0.9999999989210001	E12639_2p_EXT431_6085_HanChao_T10-Rapa-3.raw	E12639_2p_EXT431_6085_HanChao_T10-Rapa-3.19207.19207.3	mzspec:PXD008355:E12639_2p_EXT431_6085_HanChao_T10-Rapa-3:scan:19207:RDLSHPEDCQCS[Phosphorylation]DEDISFDEK/3	120400	Phosphorylation	1.0	12	45	1	0.9999999989210001	482	3.1631606094226137e-10	3.1631606094226137e-10
14	21:21:21	1.0	Phosphorylation	AT2G36460.1: AT3G52930.1: AT5G03690.2	mzspec:PXD008355:E12601_2p_EXT431_6085_HanChao_T20-Rapa-1:scan:30674:FADELIANAAYIGT[Phosphorylation]PGK/2	0.0	80	T14(Phospho): 100;T14(Phospho)	FADELIANAAYIGTPGK	FADELIANAAYIGT[Phosphorylation]PGK	AT2G36460.1	0.0	0.9999999989149999	E12601_2p_EXT431_6085_HanChao_T20-Rapa-1.raw	E12601_2p_EXT431_6085_HanChao_T20-Rapa-1.30674.30674.2	mzspec:PXD008355:E12601_2p_EXT431_6085_HanChao_T20-Rapa-1:scan:30674:FADELIANAAYIGT[Phosphorylation]PGK/2	46542	Phosphorylation	1.0	14	21	1	0.9999999989149999	483	3.179075392628225e-10	3.179075392628225e-10
10;1	291;282:291;282:297;288:283;274:324;315:324;315	1.0;0.5	Phosphorylation;Phosphorylation	AT5G52040.4: AT5G52040.6: AT5G52040.3: AT5G52040.5: AT5G52040.2: AT5G52040.1	mzspec:PXD008355:E12621_2p_EXT431_6085_HanChao_T20-Rapa-2:scan:28028:S[Phosphorylation]SPENGQVES[Phosphorylation]PGQIMEVEAGR/2	0.0	160	S1(Phospho): 50; S2(Phospho): 50; S10(Phospho): 100;S1(Phospho); N5(Deamidated); S10(Phospho)	SSPENGQVESPGQIMEVEAGR	S[Phosphorylation]SPENGQVES[Phosphorylation]PGQIMEVEAGR	AT5G52040.4	0.0	0.999999998913	E12621_2p_EXT431_6085_HanChao_T20-Rapa-2.raw	E12621_2p_EXT431_6085_HanChao_T20-Rapa-2.28028.28028.2	mzspec:PXD008355:E12621_2p_EXT431_6085_HanChao_T20-Rapa-2:scan:28028:S[Phosphorylation]SPENGQVES[Phosphorylation]PGQIMEVEAGR/2	146501	Phosphorylation	1.0	10	291	0	0.999999998913	484	3.1949657336668005e-10	3.1949657336668005e-10
10;2	291;283:291;283:297;289:283;275:324;316:324;316	1.0;0.5	Phosphorylation;Phosphorylation	AT5G52040.4: AT5G52040.6: AT5G52040.3: AT5G52040.5: AT5G52040.2: AT5G52040.1	mzspec:PXD008355:E12621_2p_EXT431_6085_HanChao_T20-Rapa-2:scan:28028:SS[Phosphorylation]PENGQVES[Phosphorylation]PGQIMEVEAGR/2	0.0	160	S1(Phospho): 50; S2(Phospho): 50; S10(Phospho): 100;S2(Phospho); N5(Deamidated); S10(Phospho)	SSPENGQVESPGQIMEVEAGR	SS[Phosphorylation]PENGQVES[Phosphorylation]PGQIMEVEAGR	AT5G52040.4	0.0	0.999999998913	E12621_2p_EXT431_6085_HanChao_T20-Rapa-2.raw	E12621_2p_EXT431_6085_HanChao_T20-Rapa-2.28028.28028.2	mzspec:PXD008355:E12621_2p_EXT431_6085_HanChao_T20-Rapa-2:scan:28028:SS[Phosphorylation]PENGQVES[Phosphorylation]PGQIMEVEAGR/2	146500	Phosphorylation	1.0	10	291	0	0.999999998913	485	3.2107905475258353e-10	3.2107905475258353e-10
7	1872:1887:1801	1.0	Phosphorylation	AT1G64790.3: AT1G64790.2: AT1G64790.1	mzspec:PXD008355:E12661_2p_EXT431_6085_HanChao_T20-Rapa-4:scan:18017:ALLEGGS[Phosphorylation]DDEGASTEAQGR/2	0.0	80	S7(Phospho): 100;S7(Phospho)	ALLEGGSDDEGASTEAQGR	ALLEGGS[Phosphorylation]DDEGASTEAQGR	AT1G64790.3	0.0	0.99999999891	E12661_2p_EXT431_6085_HanChao_T20-Rapa-4.raw	E12661_2p_EXT431_6085_HanChao_T20-Rapa-4.18017.18017.2	mzspec:PXD008355:E12661_2p_EXT431_6085_HanChao_T20-Rapa-4:scan:18017:ALLEGGS[Phosphorylation]DDEGASTEAQGR/2	8194	Phosphorylation	1.0	7	1872	1	0.99999999891	486	3.226611965723615e-10	3.226611965723615e-10
19	36	1.0	Phosphorylation	AT3G12390.1	mzspec:PXD008355:E12619_2p_EXT431_6085_HanChao_T10-Rapa-2:scan:21067:IDLDKPEVEDDDDNEDDDS[Phosphorylation]DDDDKDDDEADGLDGEAGGK/4	0.0	80	S19(Phospho): 100;S19(Phospho)	IDLDKPEVEDDDDNEDDDSDDDDKDDDEADGLDGEAGGK	IDLDKPEVEDDDDNEDDDS[Phosphorylation]DDDDKDDDEADGLDGEAGGK	AT3G12390.1	0.0	0.9999999989020001	E12619_2p_EXT431_6085_HanChao_T10-Rapa-2.raw	E12619_2p_EXT431_6085_HanChao_T10-Rapa-2.21067.21067.4	mzspec:PXD008355:E12619_2p_EXT431_6085_HanChao_T10-Rapa-2:scan:21067:IDLDKPEVEDDDDNEDDDS[Phosphorylation]DDDDKDDDEADGLDGEAGGK/4	66998	Phosphorylation	1.0	19	36	1	0.9999999989020001	487	3.2425326785909846e-10	3.2425326785909846e-10
12	88	1.0	Phosphorylation	AT5G38640.1	mzspec:PXD008355:E12661_2p_EXT431_6085_HanChao_T20-Rapa-4:scan:24663:VAVAGAAASAVS[Phosphorylation]PSSFSYSSR/2	0.0	80	S12(Phospho): 100;S12(Phospho)	VAVAGAAASAVSPSSFSYSSR	VAVAGAAASAVS[Phosphorylation]PSSFSYSSR	AT5G38640.1	0.0	0.9999999989020001	E12661_2p_EXT431_6085_HanChao_T20-Rapa-4.raw	E12661_2p_EXT431_6085_HanChao_T20-Rapa-4.24663.24663.2	mzspec:PXD008355:E12661_2p_EXT431_6085_HanChao_T20-Rapa-4:scan:24663:VAVAGAAASAVS[Phosphorylation]PSSFSYSSR/2	164432	Phosphorylation	1.0	12	88	1	0.9999999989020001	488	3.258388142635127e-10	3.258388142635127e-10
7	89	1.0	Phosphorylation	AT5G12410.1	mzspec:PXD008355:E12643_2p_EXT431_6085_HanChao_T40-Rapa-3:scan:17325:KVTFSYS[Phosphorylation]EDEDEEEDESNNGEEEENKGDGDK/3	0.0	80	S7(Phospho): 100;S7(Phospho); N19(Deamidated)	KVTFSYSEDEDEEEDESNNGEEEENKGDGDK	KVTFSYS[Phosphorylation]EDEDEEEDESNNGEEEENKGDGDK	AT5G12410.1	0.0	0.9999999988959999	E12643_2p_EXT431_6085_HanChao_T40-Rapa-3.raw	E12643_2p_EXT431_6085_HanChao_T40-Rapa-3.17325.17325.3	mzspec:PXD008355:E12643_2p_EXT431_6085_HanChao_T40-Rapa-3:scan:17325:KVTFSYS[Phosphorylation]EDEDEEEDESNNGEEEENKGDGDK/3	81980	Phosphorylation	1.0	7	89	1	0.9999999988959999	489	3.274301461638937e-10	3.274301461638937e-10
2	706	1.0	Phosphorylation	AT5G20280.1	mzspec:PXD008355:E12601_2p_EXT431_6085_HanChao_T20-Rapa-1:scan:26981:FS[Phosphorylation]FDGSGNDNYMNQEGSSMDR/2	0.0	80	S2(Phospho): 100;S2(Phospho)	FSFDGSGNDNYMNQEGSSMDR	FS[Phosphorylation]FDGSGNDNYMNQEGSSMDR	AT5G20280.1	0.0	0.999999998894	E12601_2p_EXT431_6085_HanChao_T20-Rapa-1.raw	E12601_2p_EXT431_6085_HanChao_T20-Rapa-1.26981.26981.2	mzspec:PXD008355:E12601_2p_EXT431_6085_HanChao_T20-Rapa-1:scan:26981:FS[Phosphorylation]FDGSGNDNYMNQEGSSMDR/2	49568	Phosphorylation	1.0	2	706	1	0.999999998894	490	3.2901906414781247e-10	3.2901906414781247e-10
9	439	1.0	Phosphorylation	AT5G56360.1	mzspec:PXD008355:E12599_2p_EXT431_6085_HanChao_T10-Rapa-1:scan:25636:HDSSSSYKS[Phosphorylation]DADDDVDFSETTSNPTWLEK/3	0.0	80	S9(Phospho): 100;S9(Phospho)	HDSSSSYKSDADDDVDFSETTSNPTWLEK	HDSSSSYKS[Phosphorylation]DADDDVDFSETTSNPTWLEK	AT5G56360.1	0.0	0.999999998885	E12599_2p_EXT431_6085_HanChao_T10-Rapa-1.raw	E12599_2p_EXT431_6085_HanChao_T10-Rapa-1.25636.25636.3	mzspec:PXD008355:E12599_2p_EXT431_6085_HanChao_T10-Rapa-1:scan:25636:HDSSSSYKS[Phosphorylation]DADDDVDFSETTSNPTWLEK/3	61112	Phosphorylation	1.0	9	439	1	0.999999998885	491	3.306198399463571e-10	3.306198399463571e-10
3	203	1.0	Phosphorylation	AT2G38280.1	mzspec:PXD008355:E12639_2p_EXT431_6085_HanChao_T10-Rapa-3:scan:27972:SHS[Phosphorylation]VSGDLHGVQPDPIAADILR/3	0.0	80	S3(Phospho): 100;S3(Phospho)	SHSVSGDLHGVQPDPIAADILR	SHS[Phosphorylation]VSGDLHGVQPDPIAADILR	AT2G38280.1	0.0	0.999999998884	E12639_2p_EXT431_6085_HanChao_T10-Rapa-3.raw	E12639_2p_EXT431_6085_HanChao_T10-Rapa-3.27972.27972.3	mzspec:PXD008355:E12639_2p_EXT431_6085_HanChao_T10-Rapa-3:scan:27972:SHS[Phosphorylation]VSGDLHGVQPDPIAADILR/3	134826	Phosphorylation	1.0	3	203	1	0.999999998884	492	3.3221614100157074e-10	3.3221614100157074e-10
7	14	1.0	Phosphorylation	AT3G08710.1	mzspec:PXD008355:E12623_2p_EXT431_6085_HanChao_T40-Rapa-2:scan:20781:GKGDDDS[Phosphorylation]VHNVEFSGGNVHLITTK/4	0.0	80	S7(Phospho): 100;S7(Phospho)	GKGDDDSVHNVEFSGGNVHLITTK	GKGDDDS[Phosphorylation]VHNVEFSGGNVHLITTK	AT3G08710.1	0.0	0.9999999988830001	E12623_2p_EXT431_6085_HanChao_T40-Rapa-2.raw	E12623_2p_EXT431_6085_HanChao_T40-Rapa-2.20781.20781.4	mzspec:PXD008355:E12623_2p_EXT431_6085_HanChao_T40-Rapa-2:scan:20781:GKGDDDS[Phosphorylation]VHNVEFSGGNVHLITTK/4	55326	Phosphorylation	1.0	7	14	1	0.9999999988830001	493	3.33807994543129e-10	3.33807994543129e-10
12	292	1.0	Phosphorylation	AT1G74250.1	mzspec:PXD008355:E12641_2p_EXT431_6085_HanChao_T20-Rapa-3:scan:22296:AHEGEDEGAGLS[Phosphorylation]ELEEEDDDAK/2	0.0	80	S12(Phospho): 100;S12(Phospho)	AHEGEDEGAGLSELEEEDDDAK	AHEGEDEGAGLS[Phosphorylation]ELEEEDDDAK	AT1G74250.1	0.0	0.9999999988770001	E12641_2p_EXT431_6085_HanChao_T20-Rapa-3.raw	E12641_2p_EXT431_6085_HanChao_T20-Rapa-3.22296.22296.2	mzspec:PXD008355:E12641_2p_EXT431_6085_HanChao_T20-Rapa-3:scan:22296:AHEGEDEGAGLS[Phosphorylation]ELEEEDDDAK/2	5440	Phosphorylation	1.0	12	292	1	0.9999999988770001	494	3.354055490385513e-10	3.354055490385513e-10
4	548:548	1.0	Phosphorylation	AT5G61150.2: AT5G61150.1	mzspec:PXD008355:E12663_2p_EXT431_6085_HanChao_T40-Rapa-4:scan:15537:GKDS[Phosphorylation]EDEYEEDAEEDEEERGK/3	0.0	80	S4(Phospho): 100;S4(Phospho)	GKDSEDEYEEDAEEDEEERGK	GKDS[Phosphorylation]EDEYEEDAEEDEEERGK	AT5G61150.2	0.0	0.999999998874	E12663_2p_EXT431_6085_HanChao_T40-Rapa-4.raw	E12663_2p_EXT431_6085_HanChao_T40-Rapa-4.15537.15537.3	mzspec:PXD008355:E12663_2p_EXT431_6085_HanChao_T40-Rapa-4:scan:15537:GKDS[Phosphorylation]EDEYEEDAEEDEEERGK/3	55261	Phosphorylation	1.0	4	548	1	0.999999998874	495	3.3700270946461257e-10	3.3700270946461257e-10
4	548:548	1.0	Phosphorylation	AT5G61150.2: AT5G61150.1	mzspec:PXD008355:E12619_2p_EXT431_6085_HanChao_T10-Rapa-2:scan:15383:GKDS[Phosphorylation]EDEYEEDAEEDEEERGK/3	0.0	80	S4(Phospho): 100;S4(Phospho)	GKDSEDEYEEDAEEDEEERGK	GKDS[Phosphorylation]EDEYEEDAEEDEEERGK	AT5G61150.2	0.0	0.999999998863	E12619_2p_EXT431_6085_HanChao_T10-Rapa-2.raw	E12619_2p_EXT431_6085_HanChao_T10-Rapa-2.15383.15383.3	mzspec:PXD008355:E12619_2p_EXT431_6085_HanChao_T10-Rapa-2:scan:15383:GKDS[Phosphorylation]EDEYEEDAEEDEEERGK/3	55260	Phosphorylation	1.0	4	548	1	0.999999998863	496	3.386156073279236e-10	3.386156073279236e-10
9	357:337	1.0	Phosphorylation	AT3G02830.1: AT3G02830.2	mzspec:PXD008355:E12603_2p_EXT431_6085_HanChao_T40-Rapa-1:scan:27191:VFTYDNTAS[Phosphorylation]ETDEVVETSTGK/2	0.0	80	S9(Phospho): 100;S9(Phospho)	VFTYDNTASETDEVVETSTGK	VFTYDNTAS[Phosphorylation]ETDEVVETSTGK	AT3G02830.1	0.0	0.999999998862	E12603_2p_EXT431_6085_HanChao_T40-Rapa-1.raw	E12603_2p_EXT431_6085_HanChao_T40-Rapa-1.27191.27191.2	mzspec:PXD008355:E12603_2p_EXT431_6085_HanChao_T40-Rapa-1:scan:27191:VFTYDNTAS[Phosphorylation]ETDEVVETSTGK/2	167189	Phosphorylation	1.0	9	357	1	0.999999998862	497	3.402240266844975e-10	3.402240266844975e-10
11	122	1.0	Phosphorylation	AT3G12480.1	mzspec:PXD008355:E12603_2p_EXT431_6085_HanChao_T40-Rapa-1:scan:10417:RKPISDEVNDS[Phosphorylation]DEEYKK/3	0.0	80	S11(Phospho): 100;S11(Phospho)	RKPISDEVNDSDEEYKK	RKPISDEVNDS[Phosphorylation]DEEYKK	AT3G12480.1	0.0	0.9999999988539999	E12603_2p_EXT431_6085_HanChao_T40-Rapa-1.raw	E12603_2p_EXT431_6085_HanChao_T40-Rapa-1.10417.10417.3	mzspec:PXD008355:E12603_2p_EXT431_6085_HanChao_T40-Rapa-1:scan:10417:RKPISDEVNDS[Phosphorylation]DEEYKK/3	123009	Phosphorylation	1.0	11	122	1	0.9999999988539999	498	3.41842050873115e-10	3.41842050873115e-10
14	112	1.0	Phosphorylation	AT1G70770.1	mzspec:PXD008355:E12661_2p_EXT431_6085_HanChao_T20-Rapa-4:scan:30152:SNGYGDDGYDFDGS[Phosphorylation]DDEIATLK/2	0.0	80	S14(Phospho): 100;N2(Deamidated); S14(Phospho)	SNGYGDDGYDFDGSDDEIATLK	SNGYGDDGYDFDGS[Phosphorylation]DDEIATLK	AT1G70770.1	0.0	0.9999999988539999	E12661_2p_EXT431_6085_HanChao_T20-Rapa-4.raw	E12661_2p_EXT431_6085_HanChao_T20-Rapa-4.30152.30152.2	mzspec:PXD008355:E12661_2p_EXT431_6085_HanChao_T20-Rapa-4:scan:30152:SNGYGDDGYDFDGS[Phosphorylation]DDEIATLK/2	139302	Phosphorylation	1.0	14	112	1	0.9999999988539999	499	3.4345358999484424e-10	3.4345358999484424e-10
6	434:463	1.0	Phosphorylation	AT3G48500.1: AT3G48500.2	mzspec:PXD008355:E12643_2p_EXT431_6085_HanChao_T40-Rapa-3:scan:20054:KLSELS[Phosphorylation]DDEDFDEQK/2	0.0	80	S6(Phospho): 100;S6(Phospho)	KLSELSDDEDFDEQK	KLSELS[Phosphorylation]DDEDFDEQK	AT3G48500.1	0.0	0.9999999988539999	E12643_2p_EXT431_6085_HanChao_T40-Rapa-3.raw	E12643_2p_EXT431_6085_HanChao_T40-Rapa-3.20054.20054.2	mzspec:PXD008355:E12643_2p_EXT431_6085_HanChao_T40-Rapa-3:scan:20054:KLSELS[Phosphorylation]DDEDFDEQK/2	78769	Phosphorylation	1.0	6	434	1	0.9999999988539999	500	3.4505868296008656e-10	3.4505868296008656e-10
19	36	1.0	Phosphorylation	AT3G12390.1	mzspec:PXD008355:E12623_2p_EXT431_6085_HanChao_T40-Rapa-2:scan:21782:IDLDKPEVEDDDDNEDDDS[Phosphorylation]DDDDKDDDEADGLDGEAGGK/3	0.0	80	S19(Phospho): 100;S19(Phospho)	IDLDKPEVEDDDDNEDDDSDDDDKDDDEADGLDGEAGGK	IDLDKPEVEDDDDNEDDDS[Phosphorylation]DDDDKDDDEADGLDGEAGGK	AT3G12390.1	0.0	0.999999998849	E12623_2p_EXT431_6085_HanChao_T40-Rapa-2.raw	E12623_2p_EXT431_6085_HanChao_T40-Rapa-2.21782.21782.3	mzspec:PXD008355:E12623_2p_EXT431_6085_HanChao_T40-Rapa-2:scan:21782:IDLDKPEVEDDDDNEDDDS[Phosphorylation]DDDDKDDDEADGLDGEAGGK/3	66997	Phosphorylation	1.0	19	36	1	0.999999998849	501	3.4666734818772595e-10	3.4666734818772595e-10
14	172:83	1.0	Phosphorylation	AT2G16900.1: AT2G16900.2	mzspec:PXD008355:E12621_2p_EXT431_6085_HanChao_T20-Rapa-2:scan:34173:NDTASEISLFNVVS[Phosphorylation]PPR/2	0.0	80	S14(Phospho): 100;S14(Phospho)	NDTASEISLFNVVSPPR	NDTASEISLFNVVS[Phosphorylation]PPR	AT2G16900.1	0.0	0.999999998846	E12621_2p_EXT431_6085_HanChao_T20-Rapa-2.raw	E12621_2p_EXT431_6085_HanChao_T20-Rapa-2.34173.34173.2	mzspec:PXD008355:E12621_2p_EXT431_6085_HanChao_T20-Rapa-2:scan:34173:NDTASEISLFNVVS[Phosphorylation]PPR/2	100032	Phosphorylation	1.0	14	172	1	0.999999998846	502	3.4827558057512996e-10	3.4827558057512996e-10
15	247	1.0	Phosphorylation	AT4G26630.1	mzspec:PXD008355:E12641_2p_EXT431_6085_HanChao_T20-Rapa-3:scan:10328:AEVDESKVEDEKEGS[Phosphorylation]EDENDNEK/3	0.0	80	S15(Phospho): 100;S15(Phospho)	AEVDESKVEDEKEGSEDENDNEK	AEVDESKVEDEKEGS[Phosphorylation]EDENDNEK	AT4G26630.1	0.0	0.9999999988349999	E12641_2p_EXT431_6085_HanChao_T20-Rapa-3.raw	E12641_2p_EXT431_6085_HanChao_T20-Rapa-3.10328.10328.3	mzspec:PXD008355:E12641_2p_EXT431_6085_HanChao_T20-Rapa-3:scan:10328:AEVDESKVEDEKEGS[Phosphorylation]EDENDNEK/3	3840	Phosphorylation	1.0	15	247	1	0.9999999988349999	503	3.498992873660194e-10	3.498992873660194e-10
10	378:378:516:516	1.0	Phosphorylation	AT2G20790.3: AT2G20790.2: AT2G20790.4: AT2G20790.1	mzspec:PXD008355:E12601_2p_EXT431_6085_HanChao_T20-Rapa-1:scan:31607:RKGDGDDEES[Phosphorylation]EDESAENVVNVEDFLVQK/3	0.0	80	S10(Phospho): 100;S10(Phospho)	RKGDGDDEESEDESAENVVNVEDFLVQK	RKGDGDDEES[Phosphorylation]EDESAENVVNVEDFLVQK	AT2G20790.3	0.0	0.999999998828	E12601_2p_EXT431_6085_HanChao_T20-Rapa-1.raw	E12601_2p_EXT431_6085_HanChao_T20-Rapa-1.31607.31607.3	mzspec:PXD008355:E12601_2p_EXT431_6085_HanChao_T20-Rapa-1:scan:31607:RKGDGDDEES[Phosphorylation]EDESAENVVNVEDFLVQK/3	122915	Phosphorylation	1.0	10	378	1	0.999999998828	504	3.5153043967791776e-10	3.5153043967791776e-10
11	777	1.0	Phosphorylation	AT2G35050.1	mzspec:PXD008355:E12641_2p_EXT431_6085_HanChao_T20-Rapa-3:scan:11646:NVETNTPEHVS[Phosphorylation]QTETSAK/2	0.0	80	S11(Phospho): 100;S11(Phospho)	NVETNTPEHVSQTETSAK	NVETNTPEHVS[Phosphorylation]QTETSAK	AT2G35050.1	0.0	0.999999998826	E12641_2p_EXT431_6085_HanChao_T20-Rapa-3.raw	E12641_2p_EXT431_6085_HanChao_T20-Rapa-3.11646.11646.2	mzspec:PXD008355:E12641_2p_EXT431_6085_HanChao_T20-Rapa-3:scan:11646:NVETNTPEHVS[Phosphorylation]QTETSAK/2	112087	Phosphorylation	1.0	11	777	1	0.999999998826	505	3.5315909228908894e-10	3.5315909228908894e-10
7	89	1.0	Phosphorylation	AT5G12410.1	mzspec:PXD008355:E12661_2p_EXT431_6085_HanChao_T20-Rapa-4:scan:17744:KVTFSYS[Phosphorylation]EDEDEEEDESNNGEEEENKGDGDK/3	0.0	80	S7(Phospho): 100;S7(Phospho); N19(Deamidated)	KVTFSYSEDEDEEEDESNNGEEEENKGDGDK	KVTFSYS[Phosphorylation]EDEDEEEDESNNGEEEENKGDGDK	AT5G12410.1	0.0	0.9999999988249999	E12661_2p_EXT431_6085_HanChao_T20-Rapa-4.raw	E12661_2p_EXT431_6085_HanChao_T20-Rapa-4.17744.17744.3	mzspec:PXD008355:E12661_2p_EXT431_6085_HanChao_T20-Rapa-4:scan:17744:KVTFSYS[Phosphorylation]EDEDEEEDESNNGEEEENKGDGDK/3	81979	Phosphorylation	1.0	7	89	1	0.9999999988249999	506	3.5478328399843844e-10	3.5478328399843844e-10
10	109	1.0	Phosphorylation	AT4G17950.1	mzspec:PXD008355:E12641_2p_EXT431_6085_HanChao_T20-Rapa-3:scan:25780:TLESLGFDGS[Phosphorylation]PSSVAATQQHSMR/3	0.0	80	S10(Phospho): 100;S10(Phospho)	TLESLGFDGSPSSVAATQQHSMR	TLESLGFDGS[Phosphorylation]PSSVAATQQHSMR	AT4G17950.1	0.0	0.9999999988230001	E12641_2p_EXT431_6085_HanChao_T20-Rapa-3.raw	E12641_2p_EXT431_6085_HanChao_T20-Rapa-3.25780.25780.3	mzspec:PXD008355:E12641_2p_EXT431_6085_HanChao_T20-Rapa-3:scan:25780:TLESLGFDGS[Phosphorylation]PSSVAATQQHSMR/3	156961	Phosphorylation	1.0	10	109	1	0.9999999988230001	507	3.5640501310683244e-10	3.5640501310683244e-10
13;11	14;12	0.9934000000000001;1.0	Phosphorylation;Phosphorylation	AT1G20200.1	mzspec:PXD008355:E12621_2p_EXT431_6085_HanChao_T20-Rapa-2:scan:26774:TQDVEMKDNNT[Phosphorylation]PS[Phosphorylation]QSIISSSTSTMQNLK/3	0.0	160	T11(Phospho): 100; S13(Phospho): 99.34;T11(Phospho); S13(Phospho)	TQDVEMKDNNTPSQSIISSSTSTMQNLK	TQDVEMKDNNT[Phosphorylation]PS[Phosphorylation]QSIISSSTSTMQNLK	AT1G20200.1	0.0	0.999999998821	E12621_2p_EXT431_6085_HanChao_T20-Rapa-2.raw	E12621_2p_EXT431_6085_HanChao_T20-Rapa-2.26774.26774.3	mzspec:PXD008355:E12621_2p_EXT431_6085_HanChao_T20-Rapa-2:scan:26774:TQDVEMKDNNT[Phosphorylation]PS[Phosphorylation]QSIISSSTSTMQNLK/3	159140	Phosphorylation	1.0	11	12	1	0.999999998821	508	3.580242945942856e-10	3.580242945942856e-10
12	45	1.0	Phosphorylation	AT2G44510.1	mzspec:PXD008355:E12603_2p_EXT431_6085_HanChao_T40-Rapa-1:scan:19152:RDLSHPEDCQCS[Phosphorylation]DEDISFDEK/3	0.0	80	S12(Phospho): 100;C9(Carbamidomethyl); C11(Carbamidomethyl); S12(Phospho)	RDLSHPEDCQCSDEDISFDEK	RDLSHPEDCQCS[Phosphorylation]DEDISFDEK	AT2G44510.1	0.0	0.9999999988130001	E12603_2p_EXT431_6085_HanChao_T40-Rapa-1.raw	E12603_2p_EXT431_6085_HanChao_T40-Rapa-1.19152.19152.3	mzspec:PXD008355:E12603_2p_EXT431_6085_HanChao_T40-Rapa-1:scan:19152:RDLSHPEDCQCS[Phosphorylation]DEDISFDEK/3	120399	Phosphorylation	1.0	12	45	1	0.9999999988130001	509	3.5965293044534124e-10	3.5965293044534124e-10
3	498:498	1.0	Phosphorylation	AT3G61690.1: AT3G61690.2	mzspec:PXD008355:E12601_2p_EXT431_6085_HanChao_T20-Rapa-1:scan:19269:TRS[Phosphorylation]SPELTETHGEALLQSR/3	0.0	80	S3(Phospho): 100;S3(Phospho)	TRSSPELTETHGEALLQSR	TRS[Phosphorylation]SPELTETHGEALLQSR	AT3G61690.1	0.0	0.999999998812	E12601_2p_EXT431_6085_HanChao_T20-Rapa-1.raw	E12601_2p_EXT431_6085_HanChao_T20-Rapa-1.19269.19269.3	mzspec:PXD008355:E12601_2p_EXT431_6085_HanChao_T20-Rapa-1:scan:19269:TRS[Phosphorylation]SPELTETHGEALLQSR/3	159903	Phosphorylation	1.0	3	498	1	0.999999998812	510	3.612771404477664e-10	3.612771404477664e-10
10	266	1.0	Phosphorylation	AT4G08310.1	mzspec:PXD008355:E12661_2p_EXT431_6085_HanChao_T20-Rapa-4:scan:20767:NSDSEEMFDS[Phosphorylation]DGEDEEEDKEVAVK/3	0.0	80	S10(Phospho): 100;S10(Phospho)	NSDSEEMFDSDGEDEEEDKEVAVK	NSDSEEMFDS[Phosphorylation]DGEDEEEDKEVAVK	AT4G08310.1	0.0	0.999999998812	E12661_2p_EXT431_6085_HanChao_T20-Rapa-4.raw	E12661_2p_EXT431_6085_HanChao_T20-Rapa-4.20767.20767.3	mzspec:PXD008355:E12661_2p_EXT431_6085_HanChao_T20-Rapa-4:scan:20767:NSDSEEMFDS[Phosphorylation]DGEDEEEDKEVAVK/3	110134	Phosphorylation	1.0	10	266	1	0.999999998812	511	3.628949934638807e-10	3.628949934638807e-10
24	36	1.0	Phosphorylation	AT5G13850.1	mzspec:PXD008355:E12619_2p_EXT431_6085_HanChao_T10-Rapa-2:scan:18700:LEEQKIDLDKPEVEDDDDNDEDDS[Phosphorylation]EDDDEAEGHDGEAGGR/3	0.0	80	S24(Phospho): 100;S24(Phospho)	LEEQKIDLDKPEVEDDDDNDEDDSEDDDEAEGHDGEAGGR	LEEQKIDLDKPEVEDDDDNDEDDS[Phosphorylation]EDDDEAEGHDGEAGGR	AT5G13850.1	0.0	0.999999998808	E12619_2p_EXT431_6085_HanChao_T10-Rapa-2.raw	E12619_2p_EXT431_6085_HanChao_T10-Rapa-2.18700.18700.3	mzspec:PXD008355:E12619_2p_EXT431_6085_HanChao_T10-Rapa-2:scan:18700:LEEQKIDLDKPEVEDDDDNDEDDS[Phosphorylation]EDDDEAEGHDGEAGGR/3	84602	Phosphorylation	1.0	24	36	1	0.999999998808	512	3.6451433928566535e-10	3.6451433928566535e-10
5	84:84	1.0	Phosphorylation	AT5G09850.3: AT5G09850.1	mzspec:PXD008355:E12621_2p_EXT431_6085_HanChao_T20-Rapa-2:scan:23592:VHEET[Phosphorylation]EEEDEEGVTAAAEEEVR/2	0.0	80	T5(Phospho): 100;T5(Phospho)	VHEETEEEDEEGVTAAAEEEVR	VHEET[Phosphorylation]EEEDEEGVTAAAEEEVR	AT5G09850.3	0.0	0.999999998808	E12621_2p_EXT431_6085_HanChao_T20-Rapa-2.raw	E12621_2p_EXT431_6085_HanChao_T20-Rapa-2.23592.23592.2	mzspec:PXD008355:E12621_2p_EXT431_6085_HanChao_T20-Rapa-2:scan:23592:VHEET[Phosphorylation]EEEDEEGVTAAAEEEVR/2	168139	Phosphorylation	1.0	5	84	1	0.999999998808	513	3.6612737186837867e-10	3.6612737186837867e-10
15	693:653	1.0	Phosphorylation	AT1G15440.1: AT1G15440.2	mzspec:PXD008355:E12623_2p_EXT431_6085_HanChao_T40-Rapa-2:scan:31506:MTEAGPIDLIDDDNS[Phosphorylation]DEEGGIDK/2	0.0	80	S15(Phospho): 100;S15(Phospho)	MTEAGPIDLIDDDNSDEEGGIDK	MTEAGPIDLIDDDNS[Phosphorylation]DEEGGIDK	AT1G15440.1	0.0	0.9999999988060001	E12623_2p_EXT431_6085_HanChao_T40-Rapa-2.raw	E12623_2p_EXT431_6085_HanChao_T40-Rapa-2.31506.31506.2	mzspec:PXD008355:E12623_2p_EXT431_6085_HanChao_T40-Rapa-2:scan:31506:MTEAGPIDLIDDDNS[Phosphorylation]DEEGGIDK/2	97439	Phosphorylation	1.0	15	693	1	0.9999999988060001	514	3.677380188082298e-10	3.677380188082298e-10
13	339:339:358	1.0	Phosphorylation	AT2G32700.1: AT2G32700.6: AT2G32700.7	mzspec:PXD008355:E12659_2p_EXT431_6085_HanChao_T10-Rapa-4:scan:13380:DGQQNANDGSIGS[Phosphorylation]PMQSSSSK/2	0.0	80	S13(Phospho): 100;S13(Phospho)	DGQQNANDGSIGSPMQSSSSK	DGQQNANDGSIGS[Phosphorylation]PMQSSSSK	AT2G32700.1	0.0	0.999999998805	E12659_2p_EXT431_6085_HanChao_T10-Rapa-4.raw	E12659_2p_EXT431_6085_HanChao_T10-Rapa-4.13380.13380.2	mzspec:PXD008355:E12659_2p_EXT431_6085_HanChao_T10-Rapa-4:scan:13380:DGQQNANDGSIGS[Phosphorylation]PMQSSSSK/2	22475	Phosphorylation	1.0	13	339	1	0.999999998805	515	3.69344352728704e-10	3.69344352728704e-10
20	908:907	1.0	Phosphorylation	AT3G59020.2: AT3G59020.1	mzspec:PXD008355:E12641_2p_EXT431_6085_HanChao_T20-Rapa-3:scan:21487:AEEEEEDEDGDDDDMDEFQT[Phosphorylation]DDEDEDGDDENPDETDGSTLRK/4	0.0	80	T20(Phospho): 100;T20(Phospho)	AEEEEEDEDGDDDDMDEFQTDDEDEDGDDENPDETDGSTLRK	AEEEEEDEDGDDDDMDEFQT[Phosphorylation]DDEDEDGDDENPDETDGSTLRK	AT3G59020.2	0.0	0.999999998804	E12641_2p_EXT431_6085_HanChao_T20-Rapa-3.raw	E12641_2p_EXT431_6085_HanChao_T20-Rapa-3.21487.21487.4	mzspec:PXD008355:E12641_2p_EXT431_6085_HanChao_T20-Rapa-3:scan:21487:AEEEEEDEDGDDDDMDEFQT[Phosphorylation]DDEDEDGDDENPDETDGSTLRK/4	2752	Phosphorylation	1.0	20	908	1	0.999999998804	516	3.709463984903358e-10	3.709463984903358e-10
8	883	1.0	Phosphorylation	AT1G67230.1	mzspec:PXD008355:E12659_2p_EXT431_6085_HanChao_T10-Rapa-4:scan:23434:AQEVAADS[Phosphorylation]LSNLDVDGQSR/2	0.0	80	S8(Phospho): 100;S8(Phospho)	AQEVAADSLSNLDVDGQSR	AQEVAADS[Phosphorylation]LSNLDVDGQSR	AT1G67230.1	0.0	0.999999998804	E12659_2p_EXT431_6085_HanChao_T10-Rapa-4.raw	E12659_2p_EXT431_6085_HanChao_T10-Rapa-4.23434.23434.2	mzspec:PXD008355:E12659_2p_EXT431_6085_HanChao_T10-Rapa-4:scan:23434:AQEVAADS[Phosphorylation]LSNLDVDGQSR/2	10500	Phosphorylation	1.0	8	883	1	0.999999998804	517	3.725422467828704e-10	3.725422467828704e-10
6	523	1.0	Phosphorylation	AT1G80680.1	mzspec:PXD008355:E12619_2p_EXT431_6085_HanChao_T10-Rapa-2:scan:26317:LMYAAS[Phosphorylation]DNEEDVMQDVKEDSAK/3	0.0	80	S6(Phospho): 100;S6(Phospho)	LMYAASDNEEDVMQDVKEDSAK	LMYAAS[Phosphorylation]DNEEDVMQDVKEDSAK	AT1G80680.1	0.0	0.999999998801	E12619_2p_EXT431_6085_HanChao_T10-Rapa-2.raw	E12619_2p_EXT431_6085_HanChao_T10-Rapa-2.26317.26317.3	mzspec:PXD008355:E12619_2p_EXT431_6085_HanChao_T10-Rapa-2:scan:26317:LMYAAS[Phosphorylation]DNEEDVMQDVKEDSAK/3	88961	Phosphorylation	1.0	6	523	1	0.999999998801	518	3.7413772509098817e-10	3.7413772509098817e-10
11	777	1.0	Phosphorylation	AT2G35050.1	mzspec:PXD008355:E12601_2p_EXT431_6085_HanChao_T20-Rapa-1:scan:11491:NVETNTPEHVS[Phosphorylation]QTETSAK/2	0.0	80	S11(Phospho): 100;S11(Phospho)	NVETNTPEHVSQTETSAK	NVETNTPEHVS[Phosphorylation]QTETSAK	AT2G35050.1	0.0	0.999999998793	E12601_2p_EXT431_6085_HanChao_T20-Rapa-1.raw	E12601_2p_EXT431_6085_HanChao_T20-Rapa-1.11491.11491.2	mzspec:PXD008355:E12601_2p_EXT431_6085_HanChao_T20-Rapa-1:scan:11491:NVETNTPEHVS[Phosphorylation]QTETSAK/2	112086	Phosphorylation	1.0	11	777	1	0.999999998793	519	3.757424694654924e-10	3.757424694654924e-10
8	883	1.0	Phosphorylation	AT1G67230.1	mzspec:PXD008355:E12641_2p_EXT431_6085_HanChao_T20-Rapa-3:scan:23508:AQEVAADS[Phosphorylation]LSNLDVDGQSR/2	0.0	80	S8(Phospho): 100;S8(Phospho)	AQEVAADSLSNLDVDGQSR	AQEVAADS[Phosphorylation]LSNLDVDGQSR	AT1G67230.1	0.0	0.999999998788	E12641_2p_EXT431_6085_HanChao_T20-Rapa-3.raw	E12641_2p_EXT431_6085_HanChao_T20-Rapa-3.23508.23508.2	mzspec:PXD008355:E12641_2p_EXT431_6085_HanChao_T20-Rapa-3:scan:23508:AQEVAADS[Phosphorylation]LSNLDVDGQSR/2	10499	Phosphorylation	1.0	8	883	1	0.999999998788	520	3.7735065691815514e-10	3.7735065691815514e-10
14	112	1.0	Phosphorylation	AT1G70770.1	mzspec:PXD008355:E12643_2p_EXT431_6085_HanChao_T40-Rapa-3:scan:30227:SNGYGDDGYDFDGS[Phosphorylation]DDEIATLK/2	0.0	80	S14(Phospho): 100;N2(Deamidated); S14(Phospho)	SNGYGDDGYDFDGSDDEIATLK	SNGYGDDGYDFDGS[Phosphorylation]DDEIATLK	AT1G70770.1	0.0	0.999999998786	E12643_2p_EXT431_6085_HanChao_T40-Rapa-3.raw	E12643_2p_EXT431_6085_HanChao_T40-Rapa-3.30227.30227.2	mzspec:PXD008355:E12643_2p_EXT431_6085_HanChao_T40-Rapa-3:scan:30227:SNGYGDDGYDFDGS[Phosphorylation]DDEIATLK/2	139301	Phosphorylation	1.0	14	112	1	0.999999998786	521	3.789565098062757e-10	3.789565098062757e-10
6	434:463	1.0	Phosphorylation	AT3G48500.1: AT3G48500.2	mzspec:PXD008355:E12641_2p_EXT431_6085_HanChao_T20-Rapa-3:scan:27292:KLSELS[Phosphorylation]DDEDFDEQKDIEYGEAYYK/3	0.0	80	S6(Phospho): 100;S6(Phospho)	KLSELSDDEDFDEQKDIEYGEAYYK	KLSELS[Phosphorylation]DDEDFDEQKDIEYGEAYYK	AT3G48500.1	0.0	0.999999998779	E12641_2p_EXT431_6085_HanChao_T20-Rapa-3.raw	E12641_2p_EXT431_6085_HanChao_T20-Rapa-3.27292.27292.3	mzspec:PXD008355:E12641_2p_EXT431_6085_HanChao_T20-Rapa-3:scan:27292:KLSELS[Phosphorylation]DDEDFDEQKDIEYGEAYYK/3	78774	Phosphorylation	1.0	6	434	1	0.999999998779	522	3.8056961987905914e-10	3.8056961987905914e-10
5	570	1.0	Phosphorylation	AT5G61150.1	mzspec:PXD008355:E12639_2p_EXT431_6085_HanChao_T10-Rapa-3:scan:15593:SNRYS[Phosphorylation]DEDEEEEEVAGGR/2	0.0	80	S5(Phospho): 100;S5(Phospho)	SNRYSDEDEEEEEVAGGR	SNRYS[Phosphorylation]DEDEEEEEVAGGR	AT5G61150.1	0.0	0.9999999987620001	E12639_2p_EXT431_6085_HanChao_T10-Rapa-3.raw	E12639_2p_EXT431_6085_HanChao_T10-Rapa-3.15593.15593.2	mzspec:PXD008355:E12639_2p_EXT431_6085_HanChao_T10-Rapa-3:scan:15593:SNRYS[Phosphorylation]DEDEEEEEVAGGR/2	139605	Phosphorylation	1.0	5	570	1	0.9999999987620001	523	3.822090659687682e-10	3.822090659687682e-10
4	432	1.0	Phosphorylation	AT4G37210.1	mzspec:PXD008355:E12599_2p_EXT431_6085_HanChao_T10-Rapa-1:scan:21899:DLES[Phosphorylation]PTVSTAHTGAAGGGAASGVTHLGVVGR/3	0.0	80	S4(Phospho): 100;S4(Phospho)	DLESPTVSTAHTGAAGGGAASGVTHLGVVGR	DLES[Phosphorylation]PTVSTAHTGAAGGGAASGVTHLGVVGR	AT4G37210.1	0.0	0.9999999987620001	E12599_2p_EXT431_6085_HanChao_T10-Rapa-1.raw	E12599_2p_EXT431_6085_HanChao_T10-Rapa-1.21899.21899.3	mzspec:PXD008355:E12599_2p_EXT431_6085_HanChao_T10-Rapa-1:scan:21899:DLES[Phosphorylation]PTVSTAHTGAAGGGAASGVTHLGVVGR/3	25698	Phosphorylation	1.0	4	432	1	0.9999999987620001	524	3.8384225463065394e-10	3.8384225463065394e-10
6	148	1.0	Phosphorylation	AT3G18390.1	mzspec:PXD008355:E12641_2p_EXT431_6085_HanChao_T20-Rapa-3:scan:24625:NLGLGS[Phosphorylation]DDEDDVEDDEGGGINGGDVKPVTGEER/3	0.0	80	S6(Phospho): 100;S6(Phospho)	NLGLGSDDEDDVEDDEGGGINGGDVKPVTGEER	NLGLGS[Phosphorylation]DDEDDVEDDEGGGINGGDVKPVTGEER	AT3G18390.1	0.0	0.9999999987579999	E12641_2p_EXT431_6085_HanChao_T20-Rapa-3.raw	E12641_2p_EXT431_6085_HanChao_T20-Rapa-3.24625.24625.3	mzspec:PXD008355:E12641_2p_EXT431_6085_HanChao_T20-Rapa-3:scan:24625:NLGLGS[Phosphorylation]DDEDDVEDDEGGGINGGDVKPVTGEER/3	105493	Phosphorylation	1.0	6	148	1	0.9999999987579999	525	3.8547684092346147e-10	3.8547684092346147e-10
8	73:73	1.0	Phosphorylation	AT5G63550.2: AT5G63550.1	mzspec:PXD008355:E12603_2p_EXT431_6085_HanChao_T40-Rapa-1:scan:13978:DKEDDVES[Phosphorylation]EEEEEEEEGSGSK/2	0.0	80	S8(Phospho): 100;S8(Phospho)	DKEDDVESEEEEEEEEGSGSK	DKEDDVES[Phosphorylation]EEEEEEEEGSGSK	AT5G63550.2	0.0	0.999999998749	E12603_2p_EXT431_6085_HanChao_T40-Rapa-1.raw	E12603_2p_EXT431_6085_HanChao_T40-Rapa-1.13978.13978.2	mzspec:PXD008355:E12603_2p_EXT431_6085_HanChao_T40-Rapa-1:scan:13978:DKEDDVES[Phosphorylation]EEEEEEEEGSGSK/2	25196	Phosphorylation	1.0	8	73	1	0.999999998749	526	3.871223221579824e-10	3.871223221579824e-10
19;16	103;100	1.0;1.0	Phosphorylation;Phosphorylation	AT4G08310.1	mzspec:PXD008355:E12661_2p_EXT431_6085_HanChao_T20-Rapa-4:scan:22543:QHLVQCLAGAENDETS[Phosphorylation]ENS[Phosphorylation]LETEK/3	0.0	160	S16(Phospho): 100; S19(Phospho): 100;C6(Carbamidomethyl); S16(Phospho); S19(Phospho)	QHLVQCLAGAENDETSENSLETEK	QHLVQCLAGAENDETS[Phosphorylation]ENS[Phosphorylation]LETEK	AT4G08310.1	0.0	0.999999998743	E12661_2p_EXT431_6085_HanChao_T20-Rapa-4.raw	E12661_2p_EXT431_6085_HanChao_T20-Rapa-4.22543.22543.3	mzspec:PXD008355:E12661_2p_EXT431_6085_HanChao_T20-Rapa-4:scan:22543:QHLVQCLAGAENDETS[Phosphorylation]ENS[Phosphorylation]LETEK/3	115223	Phosphorylation	1.0	19	103	1	0.999999998743	527	3.887729438399851e-10	3.887729438399851e-10
19;16	103;100	1.0;1.0	Phosphorylation;Phosphorylation	AT4G08310.1	mzspec:PXD008355:E12661_2p_EXT431_6085_HanChao_T20-Rapa-4:scan:22543:QHLVQCLAGAENDETS[Phosphorylation]ENS[Phosphorylation]LETEK/3	0.0	160	S16(Phospho): 100; S19(Phospho): 100;C6(Carbamidomethyl); S16(Phospho); S19(Phospho)	QHLVQCLAGAENDETSENSLETEK	QHLVQCLAGAENDETS[Phosphorylation]ENS[Phosphorylation]LETEK	AT4G08310.1	0.0	0.999999998743	E12661_2p_EXT431_6085_HanChao_T20-Rapa-4.raw	E12661_2p_EXT431_6085_HanChao_T20-Rapa-4.22543.22543.3	mzspec:PXD008355:E12661_2p_EXT431_6085_HanChao_T20-Rapa-4:scan:22543:QHLVQCLAGAENDETS[Phosphorylation]ENS[Phosphorylation]LETEK/3	115223	Phosphorylation	1.0	16	100	1	0.999999998743	528	3.9041731316713177e-10	3.9041731316713177e-10
6	154:154:154:154:154	1.0	Phosphorylation	AT2G28290.1: AT2G28290.3: AT2G28290.2: AT2G28290.5: AT2G28290.6	mzspec:PXD008355:E12603_2p_EXT431_6085_HanChao_T40-Rapa-1:scan:16540:SFDRES[Phosphorylation]PSNLDSTSGISQPHNR/3	0.0	80	S6(Phospho): 100;S6(Phospho)	SFDRESPSNLDSTSGISQPHNR	SFDRES[Phosphorylation]PSNLDSTSGISQPHNR	AT2G28290.1	0.0	0.9999999986910001	E12603_2p_EXT431_6085_HanChao_T40-Rapa-1.raw	E12603_2p_EXT431_6085_HanChao_T40-Rapa-1.16540.16540.3	mzspec:PXD008355:E12603_2p_EXT431_6085_HanChao_T40-Rapa-1:scan:16540:SFDRES[Phosphorylation]PSNLDSTSGISQPHNR/3	131710	Phosphorylation	1.0	6	154	1	0.9999999986910001	529	3.921537641979444e-10	3.921537641979444e-10
5	902	1.0	Phosphorylation	AT2G39810.1	mzspec:PXD008355:E12639_2p_EXT431_6085_HanChao_T10-Rapa-3:scan:30326:SDETS[Phosphorylation]DDEDELTSFGSMPVK/2	0.0	80	S5(Phospho): 100;S5(Phospho)	SDETSDDEDELTSFGSMPVK	SDETS[Phosphorylation]DDEDELTSFGSMPVK	AT2G39810.1	0.0	0.99999999869	E12639_2p_EXT431_6085_HanChao_T10-Rapa-3.raw	E12639_2p_EXT431_6085_HanChao_T10-Rapa-3.30326.30326.2	mzspec:PXD008355:E12639_2p_EXT431_6085_HanChao_T10-Rapa-3:scan:30326:SDETS[Phosphorylation]DDEDELTSFGSMPVK/2	129328	Phosphorylation	1.0	5	902	1	0.99999999869	530	3.9388554954354747e-10	3.9388554954354747e-10
10	146	1.0	Phosphorylation	AT3G51880.1	mzspec:PXD008355:E12639_2p_EXT431_6085_HanChao_T10-Rapa-3:scan:24416:SEINDEDEAS[Phosphorylation]GEEELLEK/2	0.0	80	S10(Phospho): 100;S10(Phospho)	SEINDEDEASGEEELLEK	SEINDEDEAS[Phosphorylation]GEEELLEK	AT3G51880.1	0.0	0.99999999869	E12639_2p_EXT431_6085_HanChao_T10-Rapa-3.raw	E12639_2p_EXT431_6085_HanChao_T10-Rapa-3.24416.24416.2	mzspec:PXD008355:E12639_2p_EXT431_6085_HanChao_T10-Rapa-3:scan:24416:SEINDEDEAS[Phosphorylation]GEEELLEK/2	130835	Phosphorylation	1.0	10	146	1	0.99999999869	531	3.9561081215715203e-10	3.9561081215715203e-10
12	85:85:85	1.0	Phosphorylation	AT1G18950.2: AT1G18950.1: AT1G18950.3	mzspec:PXD008355:E12661_2p_EXT431_6085_HanChao_T20-Rapa-4:scan:12694:RREEVVEEDEDS[Phosphorylation]EDDDQEDEENDGDDESNPK/3	0.0	80	S12(Phospho): 100;S12(Phospho)	RREEVVEEDEDSEDDDQEDEENDGDDESNPK	RREEVVEEDEDS[Phosphorylation]EDDDQEDEENDGDDESNPK	AT1G18950.2	0.0	0.999999998686	E12661_2p_EXT431_6085_HanChao_T20-Rapa-4.raw	E12661_2p_EXT431_6085_HanChao_T20-Rapa-4.12694.12694.3	mzspec:PXD008355:E12661_2p_EXT431_6085_HanChao_T20-Rapa-4:scan:12694:RREEVVEEDEDS[Phosphorylation]EDDDQEDEENDGDDESNPK/3	124691	Phosphorylation	1.0	12	85	1	0.999999998686	532	3.9733710766043373e-10	3.9733710766043373e-10
1	70	1.0	Phosphorylation	AT1G80270.1	mzspec:PXD008355:E12619_2p_EXT431_6085_HanChao_T10-Rapa-2:scan:32568:S[Phosphorylation]DQEEDDLEDGFSELEGSK/2	0.0	80	S1(Phospho): 100;S1(Phospho)	SDQEEDDLEDGFSELEGSK	S[Phosphorylation]DQEEDDLEDGFSELEGSK	AT1G80270.1	0.0	0.999999998686	E12619_2p_EXT431_6085_HanChao_T10-Rapa-2.raw	E12619_2p_EXT431_6085_HanChao_T10-Rapa-2.32568.32568.2	mzspec:PXD008355:E12619_2p_EXT431_6085_HanChao_T10-Rapa-2:scan:32568:S[Phosphorylation]DQEEDDLEDGFSELEGSK/2	129647	Phosphorylation	1.0	1	70	1	0.999999998686	533	3.990569255070427e-10	3.990569255070427e-10
11	146	1.0	Phosphorylation	AT5G49400.1	mzspec:PXD008355:E12643_2p_EXT431_6085_HanChao_T40-Rapa-3:scan:15255:TKPSVDDLDGS[Phosphorylation]DDDDEEERPDATNGK/3	0.0	80	S11(Phospho): 100;S11(Phospho); N24(Deamidated)	TKPSVDDLDGSDDDDEEERPDATNGK	TKPSVDDLDGS[Phosphorylation]DDDDEEERPDATNGK	AT5G49400.1	0.0	0.9999999986779999	E12643_2p_EXT431_6085_HanChao_T40-Rapa-3.raw	E12643_2p_EXT431_6085_HanChao_T40-Rapa-3.15255.15255.3	mzspec:PXD008355:E12643_2p_EXT431_6085_HanChao_T40-Rapa-3:scan:15255:TKPSVDDLDGS[Phosphorylation]DDDDEEERPDATNGK/3	156480	Phosphorylation	1.0	11	146	1	0.9999999986779999	534	4.007852834461191e-10	4.007852834461191e-10
12	57	1.0	Phosphorylation	AT3G55560.1	mzspec:PXD008355:E12599_2p_EXT431_6085_HanChao_T10-Rapa-1:scan:13210:LDHDFTTNNSGS[Phosphorylation]PNTQTQSQEEQNSR/3	0.0	80	S12(Phospho): 100;S12(Phospho)	LDHDFTTNNSGSPNTQTQSQEEQNSR	LDHDFTTNNSGS[Phosphorylation]PNTQTQSQEEQNSR	AT3G55560.1	0.0	0.999999998669	E12599_2p_EXT431_6085_HanChao_T10-Rapa-1.raw	E12599_2p_EXT431_6085_HanChao_T10-Rapa-1.13210.13210.3	mzspec:PXD008355:E12599_2p_EXT431_6085_HanChao_T10-Rapa-1:scan:13210:LDHDFTTNNSGS[Phosphorylation]PNTQTQSQEEQNSR/3	83973	Phosphorylation	1.0	12	57	1	0.999999998669	535	4.025240024993052e-10	4.025240024993052e-10
4	1130	1.0	Phosphorylation	AT2G34357.1	mzspec:PXD008355:E12599_2p_EXT431_6085_HanChao_T10-Rapa-1:scan:18045:KADS[Phosphorylation]DEEAEFDVEGR/2	0.0	80	S4(Phospho): 100;S4(Phospho)	KADSDEEAEFDVEGR	KADS[Phosphorylation]DEEAEFDVEGR	AT2G34357.1	0.0	0.999999998636	E12599_2p_EXT431_6085_HanChao_T10-Rapa-1.raw	E12599_2p_EXT431_6085_HanChao_T10-Rapa-1.18045.18045.2	mzspec:PXD008355:E12599_2p_EXT431_6085_HanChao_T10-Rapa-1:scan:18045:KADS[Phosphorylation]DEEAEFDVEGR/2	73541	Phosphorylation	1.0	4	1130	1	0.999999998636	536	4.0431780104695576e-10	4.0431780104695576e-10
15	112	1.0	Phosphorylation	AT3G03940.1	mzspec:PXD008355:E12659_2p_EXT431_6085_HanChao_T10-Rapa-4:scan:13977:VEGVADKDIAAEGGS[Phosphorylation]AEK/2	0.0	80	S15(Phospho): 100;S15(Phospho)	VEGVADKDIAAEGGSAEK	VEGVADKDIAAEGGS[Phosphorylation]AEK	AT3G03940.1	0.0	0.9999999986329999	E12659_2p_EXT431_6085_HanChao_T10-Rapa-4.raw	E12659_2p_EXT431_6085_HanChao_T10-Rapa-4.13977.13977.2	mzspec:PXD008355:E12659_2p_EXT431_6085_HanChao_T10-Rapa-4:scan:13977:VEGVADKDIAAEGGS[Phosphorylation]AEK/2	166477	Phosphorylation	1.0	15	112	1	0.9999999986329999	537	4.0611050545598784e-10	4.0611050545598784e-10
24	204	1.0	Phosphorylation	AT2G40650.1	mzspec:PXD008355:E12639_2p_EXT431_6085_HanChao_T10-Rapa-3:scan:27123:KSVLEDDFEEEEEKEENEGIADGS[Phosphorylation]EDEMDQR/3	0.0	80	S24(Phospho): 100;S24(Phospho)	KSVLEDDFEEEEEKEENEGIADGSEDEMDQR	KSVLEDDFEEEEEKEENEGIADGS[Phosphorylation]EDEMDQR	AT2G40650.1	0.0	0.9999999986229999	E12639_2p_EXT431_6085_HanChao_T10-Rapa-3.raw	E12639_2p_EXT431_6085_HanChao_T10-Rapa-3.27123.27123.3	mzspec:PXD008355:E12639_2p_EXT431_6085_HanChao_T10-Rapa-3:scan:27123:KSVLEDDFEEEEEKEENEGIADGS[Phosphorylation]EDEMDQR/3	81021	Phosphorylation	1.0	24	204	1	0.9999999986229999	538	4.0791513289849447e-10	4.0791513289849447e-10
4	12	1.0	Phosphorylation	AT1G75990.1	mzspec:PXD008355:E12643_2p_EXT431_6085_HanChao_T40-Rapa-3:scan:27190:DNQT[Phosphorylation]PTQSVVSAPTSTLQNLK/2	0.0	80	T4(Phospho): 100;T4(Phospho)	DNQTPTQSVVSAPTSTLQNLK	DNQT[Phosphorylation]PTQSVVSAPTSTLQNLK	AT1G75990.1	0.0	0.999999998613	E12643_2p_EXT431_6085_HanChao_T40-Rapa-3.raw	E12643_2p_EXT431_6085_HanChao_T40-Rapa-3.27190.27190.2	mzspec:PXD008355:E12643_2p_EXT431_6085_HanChao_T40-Rapa-3:scan:27190:DNQT[Phosphorylation]PTQSVVSAPTSTLQNLK/2	28546	Phosphorylation	1.0	4	12	1	0.999999998613	539	4.0973161680653004e-10	4.0973161680653004e-10
21	76	1.0	Phosphorylation	AT5G02770.1	mzspec:PXD008355:E12659_2p_EXT431_6085_HanChao_T10-Rapa-4:scan:20930:KEETDSNGIGSTAGVDSGDIS[Phosphorylation]PVDDIQKK/3	0.0	80	S21(Phospho): 100;S21(Phospho)	KEETDSNGIGSTAGVDSGDISPVDDIQKK	KEETDSNGIGSTAGVDSGDIS[Phosphorylation]PVDDIQKK	AT5G02770.1	0.0	0.99999999861	E12659_2p_EXT431_6085_HanChao_T10-Rapa-4.raw	E12659_2p_EXT431_6085_HanChao_T10-Rapa-4.20930.20930.3	mzspec:PXD008355:E12659_2p_EXT431_6085_HanChao_T10-Rapa-4:scan:20930:KEETDSNGIGSTAGVDSGDIS[Phosphorylation]PVDDIQKK/3	75797	Phosphorylation	1.0	21	76	1	0.99999999861	540	4.115469286346417e-10	4.115469286346417e-10
20;19	195;194	1.0;1.0	Phosphorylation;Phosphorylation	AT5G14050.1	mzspec:PXD008355:E12623_2p_EXT431_6085_HanChao_T40-Rapa-2:scan:33256:LNPGTDWARPDSQIVDGES[Phosphorylation]S[Phosphorylation]DDDDTQDGGVDDILR/3	0.0	160	S19(Phospho): 100; S20(Phospho): 100;S19(Phospho); S20(Phospho)	LNPGTDWARPDSQIVDGESSDDDDTQDGGVDDILR	LNPGTDWARPDSQIVDGES[Phosphorylation]S[Phosphorylation]DDDDTQDGGVDDILR	AT5G14050.1	0.0	0.99999999861	E12623_2p_EXT431_6085_HanChao_T40-Rapa-2.raw	E12623_2p_EXT431_6085_HanChao_T40-Rapa-2.33256.33256.3	mzspec:PXD008355:E12623_2p_EXT431_6085_HanChao_T40-Rapa-2:scan:33256:LNPGTDWARPDSQIVDGES[Phosphorylation]S[Phosphorylation]DDDDTQDGGVDDILR/3	89448	Phosphorylation	1.0	19	194	1	0.99999999861	541	4.1335552951329634e-10	4.1335552951329634e-10
20;19	195;194	1.0;1.0	Phosphorylation;Phosphorylation	AT5G14050.1	mzspec:PXD008355:E12623_2p_EXT431_6085_HanChao_T40-Rapa-2:scan:33256:LNPGTDWARPDSQIVDGES[Phosphorylation]S[Phosphorylation]DDDDTQDGGVDDILR/3	0.0	160	S19(Phospho): 100; S20(Phospho): 100;S19(Phospho); S20(Phospho)	LNPGTDWARPDSQIVDGESSDDDDTQDGGVDDILR	LNPGTDWARPDSQIVDGES[Phosphorylation]S[Phosphorylation]DDDDTQDGGVDDILR	AT5G14050.1	0.0	0.99999999861	E12623_2p_EXT431_6085_HanChao_T40-Rapa-2.raw	E12623_2p_EXT431_6085_HanChao_T40-Rapa-2.33256.33256.3	mzspec:PXD008355:E12623_2p_EXT431_6085_HanChao_T40-Rapa-2:scan:33256:LNPGTDWARPDSQIVDGES[Phosphorylation]S[Phosphorylation]DDDDTQDGGVDDILR/3	89448	Phosphorylation	1.0	20	195	1	0.99999999861	542	4.1515745658797075e-10	4.1515745658797075e-10
7	8	1.0	Phosphorylation	AT5G17330.1	mzspec:PXD008355:E12599_2p_EXT431_6085_HanChao_T10-Rapa-1:scan:19772:VLSHAVS[Phosphorylation]ESDVSVHSTFASR/2	0.0	80	S7(Phospho): 100;S7(Phospho)	VLSHAVSESDVSVHSTFASR	VLSHAVS[Phosphorylation]ESDVSVHSTFASR	AT5G17330.1	0.0	0.9999999985979999	E12599_2p_EXT431_6085_HanChao_T10-Rapa-1.raw	E12599_2p_EXT431_6085_HanChao_T10-Rapa-1.19772.19772.2	mzspec:PXD008355:E12599_2p_EXT431_6085_HanChao_T10-Rapa-1:scan:19772:VLSHAVS[Phosphorylation]ESDVSVHSTFASR/2	170136	Phosphorylation	1.0	7	8	1	0.9999999985979999	543	4.1697484630252893e-10	4.1697484630252893e-10
5	450:406	1.0	Phosphorylation	AT1G03910.2: AT1G03910.1	mzspec:PXD008355:E12641_2p_EXT431_6085_HanChao_T20-Rapa-3:scan:25563:LEQLS[Phosphorylation]EGEDDVEVNPGLTR/2	0.0	80	S5(Phospho): 100;S5(Phospho)	LEQLSEGEDDVEVNPGLTR	LEQLS[Phosphorylation]EGEDDVEVNPGLTR	AT1G03910.2	0.0	0.99999999859	E12641_2p_EXT431_6085_HanChao_T20-Rapa-3.raw	E12641_2p_EXT431_6085_HanChao_T20-Rapa-3.25563.25563.2	mzspec:PXD008355:E12641_2p_EXT431_6085_HanChao_T20-Rapa-3:scan:25563:LEQLS[Phosphorylation]EGEDDVEVNPGLTR/2	85185	Phosphorylation	1.0	5	450	1	0.99999999859	544	4.1880026019837286e-10	4.1880026019837286e-10
15	693:653	1.0	Phosphorylation	AT1G15440.1: AT1G15440.2	mzspec:PXD008355:E12601_2p_EXT431_6085_HanChao_T20-Rapa-1:scan:31605:MTEAGPIDLIDDDNS[Phosphorylation]DEEGGIDK/2	0.0	80	S15(Phospho): 100;S15(Phospho)	MTEAGPIDLIDDDNSDEEGGIDK	MTEAGPIDLIDDDNS[Phosphorylation]DEEGGIDK	AT1G15440.1	0.0	0.999999998569	E12601_2p_EXT431_6085_HanChao_T20-Rapa-1.raw	E12601_2p_EXT431_6085_HanChao_T20-Rapa-1.31605.31605.2	mzspec:PXD008355:E12601_2p_EXT431_6085_HanChao_T20-Rapa-1:scan:31605:MTEAGPIDLIDDDNS[Phosphorylation]DEEGGIDK/2	97438	Phosphorylation	1.0	15	693	1	0.999999998569	545	4.206575074001643e-10	4.206575074001643e-10
14	164:164	1.0	Phosphorylation	AT1G78810.1: AT1G78810.2	mzspec:PXD008355:E12619_2p_EXT431_6085_HanChao_T10-Rapa-2:scan:19073:SGEEDSSVAGGDES[Phosphorylation]EIDEGDEDQSLEKEESSSSK/3	0.0	80	S14(Phospho): 100;S14(Phospho)	SGEEDSSVAGGDESEIDEGDEDQSLEKEESSSSK	SGEEDSSVAGGDES[Phosphorylation]EIDEGDEDQSLEKEESSSSK	AT1G78810.1	0.0	0.999999998566	E12619_2p_EXT431_6085_HanChao_T10-Rapa-2.raw	E12619_2p_EXT431_6085_HanChao_T10-Rapa-2.19073.19073.3	mzspec:PXD008355:E12619_2p_EXT431_6085_HanChao_T10-Rapa-2:scan:19073:SGEEDSSVAGGDES[Phosphorylation]EIDEGDEDQSLEKEESSSSK/3	132637	Phosphorylation	1.0	14	164	1	0.999999998566	546	4.2251344608593663e-10	4.2251344608593663e-10
9	665	1.0	Phosphorylation	AT4G02510.1	mzspec:PXD008355:E12661_2p_EXT431_6085_HanChao_T20-Rapa-4:scan:16290:ASSGIEAHS[Phosphorylation]DEANISNNMSDR/2	0.0	80	S9(Phospho): 100;S9(Phospho)	ASSGIEAHSDEANISNNMSDR	ASSGIEAHS[Phosphorylation]DEANISNNMSDR	AT4G02510.1	0.0	0.999999998555	E12661_2p_EXT431_6085_HanChao_T20-Rapa-4.raw	E12661_2p_EXT431_6085_HanChao_T20-Rapa-4.16290.16290.2	mzspec:PXD008355:E12661_2p_EXT431_6085_HanChao_T20-Rapa-4:scan:16290:ASSGIEAHS[Phosphorylation]DEANISNNMSDR/2	12616	Phosphorylation	1.0	9	665	1	0.999999998555	547	4.243827085401443e-10	4.243827085401443e-10
10	266	1.0	Phosphorylation	AT4G08310.1	mzspec:PXD008355:E12639_2p_EXT431_6085_HanChao_T10-Rapa-3:scan:21257:NSDSEEMFDS[Phosphorylation]DGEDEEEDKEVAVK/2	0.0	80	S10(Phospho): 100;S10(Phospho)	NSDSEEMFDSDGEDEEEDKEVAVK	NSDSEEMFDS[Phosphorylation]DGEDEEEDKEVAVK	AT4G08310.1	0.0	0.99999999855	E12639_2p_EXT431_6085_HanChao_T10-Rapa-3.raw	E12639_2p_EXT431_6085_HanChao_T10-Rapa-3.21257.21257.2	mzspec:PXD008355:E12639_2p_EXT431_6085_HanChao_T10-Rapa-3:scan:21257:NSDSEEMFDS[Phosphorylation]DGEDEEEDKEVAVK/2	110133	Phosphorylation	1.0	10	266	1	0.99999999855	548	4.262542729569529e-10	4.262542729569529e-10
19	36	1.0	Phosphorylation	AT5G13850.1	mzspec:PXD008355:E12659_2p_EXT431_6085_HanChao_T10-Rapa-4:scan:18786:IDLDKPEVEDDDDNDEDDS[Phosphorylation]EDDDEAEGHDGEAGGR/4	0.0	80	S19(Phospho): 100;S19(Phospho)	IDLDKPEVEDDDDNDEDDSEDDDEAEGHDGEAGGR	IDLDKPEVEDDDDNDEDDS[Phosphorylation]EDDDEAEGHDGEAGGR	AT5G13850.1	0.0	0.999999998545	E12659_2p_EXT431_6085_HanChao_T10-Rapa-4.raw	E12659_2p_EXT431_6085_HanChao_T10-Rapa-4.18786.18786.4	mzspec:PXD008355:E12659_2p_EXT431_6085_HanChao_T10-Rapa-4:scan:18786:IDLDKPEVEDDDDNDEDDS[Phosphorylation]EDDDEAEGHDGEAGGR/4	66824	Phosphorylation	1.0	19	36	1	0.999999998545	549	4.281281267573317e-10	4.281281267573317e-10
1	70	1.0	Phosphorylation	AT1G80270.1	mzspec:PXD008355:E12661_2p_EXT431_6085_HanChao_T20-Rapa-4:scan:32666:S[Phosphorylation]DQEEDDLEDGFSELEGSK/2	0.0	80	S1(Phospho): 100;S1(Phospho)	SDQEEDDLEDGFSELEGSK	S[Phosphorylation]DQEEDDLEDGFSELEGSK	AT1G80270.1	0.0	0.999999998545	E12661_2p_EXT431_6085_HanChao_T20-Rapa-4.raw	E12661_2p_EXT431_6085_HanChao_T20-Rapa-4.32666.32666.2	mzspec:PXD008355:E12661_2p_EXT431_6085_HanChao_T20-Rapa-4:scan:32666:S[Phosphorylation]DQEEDDLEDGFSELEGSK/2	129646	Phosphorylation	1.0	1	70	1	0.999999998545	550	4.29995166543891e-10	4.29995166543891e-10
8	2066:2066:2065	1.0	Phosphorylation	AT1G67140.3: AT1G67140.2: AT1G67140.1	mzspec:PXD008355:E12663_2p_EXT431_6085_HanChao_T40-Rapa-4:scan:18118:SSIQDDES[Phosphorylation]NAEETDDQHLASDHATDITR/3	0.0	80	S8(Phospho): 100;S8(Phospho)	SSIQDDESNAEETDDQHLASDHATDITR	SSIQDDES[Phosphorylation]NAEETDDQHLASDHATDITR	AT1G67140.3	0.0	0.999999998533	E12663_2p_EXT431_6085_HanChao_T40-Rapa-4.raw	E12663_2p_EXT431_6085_HanChao_T40-Rapa-4.18118.18118.3	mzspec:PXD008355:E12663_2p_EXT431_6085_HanChao_T40-Rapa-4:scan:18118:SSIQDDES[Phosphorylation]NAEETDDQHLASDHATDITR/3	146055	Phosphorylation	1.0	8	2066	1	0.999999998533	551	4.318772079221215e-10	4.318772079221215e-10
20	309:309:285	1.0	Phosphorylation	AT3G12640.2: AT3G12640.4: AT3G12640.1	mzspec:PXD008355:E12661_2p_EXT431_6085_HanChao_T20-Rapa-4:scan:22158:ISHSTGSETLDQNMVLGEVS[Phosphorylation]PKDEESR/3	0.0	80	S20(Phospho): 100;S20(Phospho)	ISHSTGSETLDQNMVLGEVSPKDEESR	ISHSTGSETLDQNMVLGEVS[Phosphorylation]PKDEESR	AT3G12640.2	0.0	0.999999998533	E12661_2p_EXT431_6085_HanChao_T20-Rapa-4.raw	E12661_2p_EXT431_6085_HanChao_T20-Rapa-4.22158.22158.3	mzspec:PXD008355:E12661_2p_EXT431_6085_HanChao_T20-Rapa-4:scan:22158:ISHSTGSETLDQNMVLGEVS[Phosphorylation]PKDEESR/3	72215	Phosphorylation	1.0	20	309	1	0.999999998533	552	4.3375243030985115e-10	4.3375243030985115e-10
12	45	1.0	Phosphorylation	AT2G44510.1	mzspec:PXD008355:E12619_2p_EXT431_6085_HanChao_T10-Rapa-2:scan:18843:RDLSHPEDCQCS[Phosphorylation]DEDISFDEK/3	0.0	80	S12(Phospho): 100;C9(Carbamidomethyl); C11(Carbamidomethyl); S12(Phospho)	RDLSHPEDCQCSDEDISFDEK	RDLSHPEDCQCS[Phosphorylation]DEDISFDEK	AT2G44510.1	0.0	0.999999998529	E12619_2p_EXT431_6085_HanChao_T10-Rapa-2.raw	E12619_2p_EXT431_6085_HanChao_T10-Rapa-2.18843.18843.3	mzspec:PXD008355:E12619_2p_EXT431_6085_HanChao_T10-Rapa-2:scan:18843:RDLSHPEDCQCS[Phosphorylation]DEDISFDEK/3	120398	Phosphorylation	1.0	12	45	1	0.999999998529	553	4.356281040136025e-10	4.356281040136025e-10
4	858:858	1.0	Phosphorylation	AT1G44910.1: AT1G44910.2	mzspec:PXD008355:E12639_2p_EXT431_6085_HanChao_T10-Rapa-3:scan:11468:REES[Phosphorylation]DGETAMDVSEGHK/2	0.0	80	S4(Phospho): 100;S4(Phospho)	REESDGETAMDVSEGHK	REES[Phosphorylation]DGETAMDVSEGHK	AT1G44910.1	0.0	0.9999999985060001	E12639_2p_EXT431_6085_HanChao_T10-Rapa-3.raw	E12639_2p_EXT431_6085_HanChao_T10-Rapa-3.11468.11468.2	mzspec:PXD008355:E12639_2p_EXT431_6085_HanChao_T10-Rapa-3:scan:11468:REES[Phosphorylation]DGETAMDVSEGHK/2	121054	Phosphorylation	1.0	4	858	1	0.9999999985060001	554	4.3753852246082334e-10	4.3753852246082334e-10
12	13	1.0	Phosphorylation	AT5G17330.1	mzspec:PXD008355:E12639_2p_EXT431_6085_HanChao_T10-Rapa-3:scan:18950:VLSHAVSESDVS[Phosphorylation]VHSTFASR/2	0.0	80	S12(Phospho): 100;S12(Phospho)	VLSHAVSESDVSVHSTFASR	VLSHAVSESDVS[Phosphorylation]VHSTFASR	AT5G17330.1	0.0	0.999999998485	E12639_2p_EXT431_6085_HanChao_T10-Rapa-3.raw	E12639_2p_EXT431_6085_HanChao_T10-Rapa-3.18950.18950.2	mzspec:PXD008355:E12639_2p_EXT431_6085_HanChao_T10-Rapa-3:scan:18950:VLSHAVSESDVS[Phosphorylation]VHSTFASR/2	170135	Phosphorylation	1.0	12	13	1	0.999999998485	555	4.3947989451824413e-10	4.3947989451824413e-10
9	183:183	1.0	Phosphorylation	AT5G22650.2: AT5G22650.1	mzspec:PXD008355:E12663_2p_EXT431_6085_HanChao_T40-Rapa-4:scan:17262:GMDVDEDDS[Phosphorylation]DDDEEEDSEDEEEEETPKKPEPINK/3	0.0	80	S9(Phospho): 100;S9(Phospho)	GMDVDEDDSDDDEEEDSEDEEEEETPKKPEPINK	GMDVDEDDS[Phosphorylation]DDDEEEDSEDEEEEETPKKPEPINK	AT5G22650.2	0.0	0.9999999984819999	E12663_2p_EXT431_6085_HanChao_T40-Rapa-4.raw	E12663_2p_EXT431_6085_HanChao_T40-Rapa-4.17262.17262.3	mzspec:PXD008355:E12663_2p_EXT431_6085_HanChao_T40-Rapa-4:scan:17262:GMDVDEDDS[Phosphorylation]DDDEEEDSEDEEEEETPKKPEPINK/3	56249	Phosphorylation	1.0	9	183	1	0.9999999984819999	556	4.414196789867122e-10	4.414196789867122e-10
19	36	1.0	Phosphorylation	AT3G12390.1	mzspec:PXD008355:E12643_2p_EXT431_6085_HanChao_T40-Rapa-3:scan:21669:IDLDKPEVEDDDDNEDDDS[Phosphorylation]DDDDKDDDEADGLDGEAGGK/4	0.0	80	S19(Phospho): 100;S19(Phospho)	IDLDKPEVEDDDDNEDDDSDDDDKDDDEADGLDGEAGGK	IDLDKPEVEDDDDNEDDDS[Phosphorylation]DDDDKDDDEADGLDGEAGGK	AT3G12390.1	0.0	0.9999999984799999	E12643_2p_EXT431_6085_HanChao_T40-Rapa-3.raw	E12643_2p_EXT431_6085_HanChao_T40-Rapa-3.21669.21669.4	mzspec:PXD008355:E12643_2p_EXT431_6085_HanChao_T40-Rapa-3:scan:21669:IDLDKPEVEDDDDNEDDDS[Phosphorylation]DDDDKDDDEADGLDGEAGGK/4	66995	Phosphorylation	1.0	19	36	1	0.9999999984799999	557	4.4335608912455543e-10	4.4335608912455543e-10
28	337	1.0	Phosphorylation	AT5G16880.1	mzspec:PXD008355:E12619_2p_EXT431_6085_HanChao_T10-Rapa-2:scan:23314:YEEMNKPSAPLTSHEPAMIPVAEEPDDS[Phosphorylation]PIHGR/4	0.0	80	S28(Phospho): 100;S28(Phospho)	YEEMNKPSAPLTSHEPAMIPVAEEPDDSPIHGR	YEEMNKPSAPLTSHEPAMIPVAEEPDDS[Phosphorylation]PIHGR	AT5G16880.1	0.0	0.999999998475	E12619_2p_EXT431_6085_HanChao_T10-Rapa-2.raw	E12619_2p_EXT431_6085_HanChao_T10-Rapa-2.23314.23314.4	mzspec:PXD008355:E12619_2p_EXT431_6085_HanChao_T10-Rapa-2:scan:23314:YEEMNKPSAPLTSHEPAMIPVAEEPDDS[Phosphorylation]PIHGR/4	177099	Phosphorylation	1.0	28	337	1	0.999999998475	558	4.4529451909952353e-10	4.4529451909952353e-10
14	33	1.0	Phosphorylation	AT5G14050.1	mzspec:PXD008355:E12663_2p_EXT431_6085_HanChao_T40-Rapa-4:scan:20959:KQYEDVEDEEEIGS[Phosphorylation]DDDLTR/2	0.0	80	S14(Phospho): 100;S14(Phospho)	KQYEDVEDEEEIGSDDDLTR	KQYEDVEDEEEIGS[Phosphorylation]DDDLTR	AT5G14050.1	0.0	0.9999999984739999	E12663_2p_EXT431_6085_HanChao_T40-Rapa-4.raw	E12663_2p_EXT431_6085_HanChao_T40-Rapa-4.20959.20959.2	mzspec:PXD008355:E12663_2p_EXT431_6085_HanChao_T40-Rapa-4:scan:20959:KQYEDVEDEEEIGS[Phosphorylation]DDDLTR/2	80393	Phosphorylation	1.0	14	33	1	0.9999999984739999	559	4.472278027935447e-10	4.472278027935447e-10
10	266	1.0	Phosphorylation	AT4G08310.1	mzspec:PXD008355:E12641_2p_EXT431_6085_HanChao_T20-Rapa-3:scan:20978:NSDSEEMFDS[Phosphorylation]DGEDEEEDKEVAVK/3	0.0	80	S10(Phospho): 100;S10(Phospho)	NSDSEEMFDSDGEDEEEDKEVAVK	NSDSEEMFDS[Phosphorylation]DGEDEEEDKEVAVK	AT4G08310.1	0.0	0.99999999844	E12641_2p_EXT431_6085_HanChao_T20-Rapa-3.raw	E12641_2p_EXT431_6085_HanChao_T20-Rapa-3.20978.20978.3	mzspec:PXD008355:E12641_2p_EXT431_6085_HanChao_T20-Rapa-3:scan:20978:NSDSEEMFDS[Phosphorylation]DGEDEEEDKEVAVK/3	110132	Phosphorylation	1.0	10	266	1	0.99999999844	560	4.4921489603507884e-10	4.4921489603507884e-10
5	570	1.0	Phosphorylation	AT5G61150.1	mzspec:PXD008355:E12619_2p_EXT431_6085_HanChao_T10-Rapa-2:scan:15501:SNRYS[Phosphorylation]DEDEEEEEVAGGR/2	0.0	80	S5(Phospho): 100;S5(Phospho)	SNRYSDEDEEEEEVAGGR	SNRYS[Phosphorylation]DEDEEEEEVAGGR	AT5G61150.1	0.0	0.999999998428	E12619_2p_EXT431_6085_HanChao_T10-Rapa-2.raw	E12619_2p_EXT431_6085_HanChao_T10-Rapa-2.15501.15501.2	mzspec:PXD008355:E12619_2p_EXT431_6085_HanChao_T10-Rapa-2:scan:15501:SNRYS[Phosphorylation]DEDEEEEEVAGGR/2	139604	Phosphorylation	1.0	5	570	1	0.999999998428	561	4.512162954621761e-10	4.512162954621761e-10
9	55	1.0	Phosphorylation	AT3G45770.1	mzspec:PXD008355:E12641_2p_EXT431_6085_HanChao_T20-Rapa-3:scan:15984:AIVYEEHGS[Phosphorylation]PDSVTR/2	0.0	80	S9(Phospho): 100;S9(Phospho)	AIVYEEHGSPDSVTR	AIVYEEHGS[Phosphorylation]PDSVTR	AT3G45770.1	0.0	0.999999998425	E12641_2p_EXT431_6085_HanChao_T20-Rapa-3.raw	E12641_2p_EXT431_6085_HanChao_T20-Rapa-3.15984.15984.2	mzspec:PXD008355:E12641_2p_EXT431_6085_HanChao_T20-Rapa-3:scan:15984:AIVYEEHGS[Phosphorylation]PDSVTR/2	6511	Phosphorylation	1.0	9	55	1	0.999999998425	562	4.5321591062913625e-10	4.5321591062913625e-10
11	12	1.0	Phosphorylation	AT1G20200.1	mzspec:PXD008355:E12603_2p_EXT431_6085_HanChao_T40-Rapa-1:scan:26529:TQDVEMKDNNT[Phosphorylation]PSQSIISSSTSTMQNLK/3	0.0	80	T11(Phospho): 100;T11(Phospho)	TQDVEMKDNNTPSQSIISSSTSTMQNLK	TQDVEMKDNNT[Phosphorylation]PSQSIISSSTSTMQNLK	AT1G20200.1	0.0	0.999999998415	E12603_2p_EXT431_6085_HanChao_T40-Rapa-1.raw	E12603_2p_EXT431_6085_HanChao_T40-Rapa-1.26529.26529.3	mzspec:PXD008355:E12603_2p_EXT431_6085_HanChao_T40-Rapa-1:scan:26529:TQDVEMKDNNT[Phosphorylation]PSQSIISSSTSTMQNLK/3	159139	Phosphorylation	1.0	11	12	1	0.999999998415	563	4.552261843582518e-10	4.552261843582518e-10
10	146	1.0	Phosphorylation	AT3G51880.1	mzspec:PXD008355:E12643_2p_EXT431_6085_HanChao_T40-Rapa-3:scan:24011:SEINDEDEAS[Phosphorylation]GEEELLEK/2	0.0	80	S10(Phospho): 100;S10(Phospho)	SEINDEDEASGEEELLEK	SEINDEDEAS[Phosphorylation]GEEELLEK	AT3G51880.1	0.0	0.999999998404	E12643_2p_EXT431_6085_HanChao_T40-Rapa-3.raw	E12643_2p_EXT431_6085_HanChao_T40-Rapa-3.24011.24011.2	mzspec:PXD008355:E12643_2p_EXT431_6085_HanChao_T40-Rapa-3:scan:24011:SEINDEDEAS[Phosphorylation]GEEELLEK/2	130834	Phosphorylation	1.0	10	146	1	0.999999998404	564	4.5724883296546566e-10	4.5724883296546566e-10
20	253	1.0	Phosphorylation	AT2G25670.1	mzspec:PXD008355:E12643_2p_EXT431_6085_HanChao_T40-Rapa-3:scan:22089:ESQEQQANNNADAVDEAAGS[Phosphorylation]EPTEEESPIDVK/3	0.0	80	S20(Phospho): 100;S20(Phospho)	ESQEQQANNNADAVDEAAGSEPTEEESPIDVK	ESQEQQANNNADAVDEAAGS[Phosphorylation]EPTEEESPIDVK	AT2G25670.1	0.0	0.9999999984000001	E12643_2p_EXT431_6085_HanChao_T40-Rapa-3.raw	E12643_2p_EXT431_6085_HanChao_T40-Rapa-3.22089.22089.3	mzspec:PXD008355:E12643_2p_EXT431_6085_HanChao_T40-Rapa-3:scan:22089:ESQEQQANNNADAVDEAAGS[Phosphorylation]EPTEEESPIDVK/3	44067	Phosphorylation	1.0	20	253	1	0.9999999984000001	565	4.592714012440046e-10	4.592714012440046e-10
11	362	1.0	Phosphorylation	AT4G27585.1	mzspec:PXD008355:E12659_2p_EXT431_6085_HanChao_T10-Rapa-4:scan:31318:DHQETQALDET[Phosphorylation]DLEELEDMGEK/2	0.0	80	T11(Phospho): 100;T11(Phospho)	DHQETQALDETDLEELEDMGEK	DHQETQALDET[Phosphorylation]DLEELEDMGEK	AT4G27585.1	0.0	0.99999999839	E12659_2p_EXT431_6085_HanChao_T10-Rapa-4.raw	E12659_2p_EXT431_6085_HanChao_T10-Rapa-4.31318.31318.2	mzspec:PXD008355:E12659_2p_EXT431_6085_HanChao_T10-Rapa-4:scan:31318:DHQETQALDET[Phosphorylation]DLEELEDMGEK/2	23938	Phosphorylation	1.0	11	362	1	0.99999999839	566	4.6130449068030445e-10	4.6130449068030445e-10
5	570	1.0	Phosphorylation	AT5G61150.1	mzspec:PXD008355:E12663_2p_EXT431_6085_HanChao_T40-Rapa-4:scan:15714:SNRYS[Phosphorylation]DEDEEEEEVAGGR/2	0.0	80	S5(Phospho): 100;S5(Phospho)	SNRYSDEDEEEEEVAGGR	SNRYS[Phosphorylation]DEDEEEEEVAGGR	AT5G61150.1	0.0	0.999999998372	E12663_2p_EXT431_6085_HanChao_T40-Rapa-4.raw	E12663_2p_EXT431_6085_HanChao_T40-Rapa-4.15714.15714.2	mzspec:PXD008355:E12663_2p_EXT431_6085_HanChao_T40-Rapa-4:scan:15714:SNRYS[Phosphorylation]DEDEEEEEVAGGR/2	139603	Phosphorylation	1.0	5	570	1	0.999999998372	567	4.6336215464218335e-10	4.6336215464218335e-10
9	105	1.0	Phosphorylation	AT4G17060.1	mzspec:PXD008355:E12599_2p_EXT431_6085_HanChao_T10-Rapa-1:scan:30930:VSADFDADS[Phosphorylation]DDEIVLVPK/2	0.0	80	S9(Phospho): 100;S9(Phospho)	VSADFDADSDDEIVLVPK	VSADFDADS[Phosphorylation]DDEIVLVPK	AT4G17060.1	0.0	0.999999998371	E12599_2p_EXT431_6085_HanChao_T10-Rapa-1.raw	E12599_2p_EXT431_6085_HanChao_T10-Rapa-1.30930.30930.2	mzspec:PXD008355:E12599_2p_EXT431_6085_HanChao_T10-Rapa-1:scan:30930:VSADFDADS[Phosphorylation]DDEIVLVPK/2	172028	Phosphorylation	1.0	9	105	1	0.999999998371	568	4.654143340283172e-10	4.654143340283172e-10
3	900	1.0	Phosphorylation	AT1G20760.1	mzspec:PXD008355:E12601_2p_EXT431_6085_HanChao_T20-Rapa-1:scan:24763:FDS[Phosphorylation]FNTSEAGAGFSSQPER/2	0.0	80	S3(Phospho): 100;S3(Phospho)	FDSFNTSEAGAGFSSQPER	FDS[Phosphorylation]FNTSEAGAGFSSQPER	AT1G20760.1	0.0	0.999999998369	E12601_2p_EXT431_6085_HanChao_T20-Rapa-1.raw	E12601_2p_EXT431_6085_HanChao_T20-Rapa-1.24763.24763.2	mzspec:PXD008355:E12601_2p_EXT431_6085_HanChao_T20-Rapa-1:scan:24763:FDS[Phosphorylation]FNTSEAGAGFSSQPER/2	47142	Phosphorylation	1.0	3	900	1	0.999999998369	569	4.674628149908734e-10	4.674628149908734e-10
12	57	1.0	Phosphorylation	AT3G55560.1	mzspec:PXD008355:E12659_2p_EXT431_6085_HanChao_T10-Rapa-4:scan:13677:LDHDFTTNNSGS[Phosphorylation]PNTQTQSQEEQNSR/3	0.0	80	S12(Phospho): 100;S12(Phospho)	LDHDFTTNNSGSPNTQTQSQEEQNSR	LDHDFTTNNSGS[Phosphorylation]PNTQTQSQEEQNSR	AT3G55560.1	0.0	0.999999998367	E12659_2p_EXT431_6085_HanChao_T10-Rapa-4.raw	E12659_2p_EXT431_6085_HanChao_T10-Rapa-4.13677.13677.3	mzspec:PXD008355:E12659_2p_EXT431_6085_HanChao_T10-Rapa-4:scan:13677:LDHDFTTNNSGS[Phosphorylation]PNTQTQSQEEQNSR/3	83969	Phosphorylation	1.0	12	57	1	0.999999998367	570	4.695076169952391e-10	4.695076169952391e-10
14	248	1.0	Phosphorylation	AT1G35160.1	mzspec:PXD008355:E12661_2p_EXT431_6085_HanChao_T20-Rapa-4:scan:28230:DNLTLWTSDMQDES[Phosphorylation]PEEIKEAAAPKPAEEQK/3	0.0	80	S14(Phospho): 100;S14(Phospho)	DNLTLWTSDMQDESPEEIKEAAAPKPAEEQK	DNLTLWTSDMQDES[Phosphorylation]PEEIKEAAAPKPAEEQK	AT1G35160.1	0.0	0.999999998362	E12661_2p_EXT431_6085_HanChao_T20-Rapa-4.raw	E12661_2p_EXT431_6085_HanChao_T20-Rapa-4.28230.28230.3	mzspec:PXD008355:E12661_2p_EXT431_6085_HanChao_T20-Rapa-4:scan:28230:DNLTLWTSDMQDES[Phosphorylation]PEEIKEAAAPKPAEEQK/3	27849	Phosphorylation	1.0	14	248	1	0.999999998362	571	4.715540133891057e-10	4.715540133891057e-10
19	36	1.0	Phosphorylation	AT5G13850.1	mzspec:PXD008355:E12601_2p_EXT431_6085_HanChao_T20-Rapa-1:scan:18730:IDLDKPEVEDDDDNDEDDS[Phosphorylation]EDDDEAEGHDGEAGGR/4	0.0	80	S19(Phospho): 100;S19(Phospho)	IDLDKPEVEDDDDNDEDDSEDDDEAEGHDGEAGGR	IDLDKPEVEDDDDNDEDDS[Phosphorylation]EDDDEAEGHDGEAGGR	AT5G13850.1	0.0	0.9999999983210001	E12601_2p_EXT431_6085_HanChao_T20-Rapa-1.raw	E12601_2p_EXT431_6085_HanChao_T20-Rapa-1.18730.18730.4	mzspec:PXD008355:E12601_2p_EXT431_6085_HanChao_T20-Rapa-1:scan:18730:IDLDKPEVEDDDDNDEDDS[Phosphorylation]EDDDEAEGHDGEAGGR/4	66823	Phosphorylation	1.0	19	36	1	0.9999999983210001	572	4.736649328396159e-10	4.736649328396159e-10
5	85:160:156	1.0	Phosphorylation	AT1G50600.3: AT1G50600.2: AT1G50600.1	mzspec:PXD008355:E12663_2p_EXT431_6085_HanChao_T40-Rapa-4:scan:30641:FNNHS[Phosphorylation]PEENNNSPLSGSSATNTNETELSLMLK/3	0.0	80	S5(Phospho): 100;S5(Phospho)	FNNHSPEENNNSPLSGSSATNTNETELSLMLK	FNNHS[Phosphorylation]PEENNNSPLSGSSATNTNETELSLMLK	AT1G50600.3	0.0	0.9999999983210001	E12663_2p_EXT431_6085_HanChao_T40-Rapa-4.raw	E12663_2p_EXT431_6085_HanChao_T40-Rapa-4.30641.30641.3	mzspec:PXD008355:E12663_2p_EXT431_6085_HanChao_T40-Rapa-4:scan:30641:FNNHS[Phosphorylation]PEENNNSPLSGSSATNTNETELSLMLK/3	48984	Phosphorylation	1.0	5	85	1	0.9999999983210001	573	4.757684843339288e-10	4.757684843339288e-10
5	108:106	1.0	Phosphorylation	AT4G37090.1: AT4G37090.2	mzspec:PXD008355:E12599_2p_EXT431_6085_HanChao_T10-Rapa-1:scan:31938:AESDS[Phosphorylation]EEEEIIDELPR/2	0.0	80	S5(Phospho): 100;S5(Phospho)	AESDSEEEEIIDELPR	AESDS[Phosphorylation]EEEEIIDELPR	AT4G37090.1	0.0	0.999999998312	E12599_2p_EXT431_6085_HanChao_T10-Rapa-1.raw	E12599_2p_EXT431_6085_HanChao_T10-Rapa-1.31938.31938.2	mzspec:PXD008355:E12599_2p_EXT431_6085_HanChao_T10-Rapa-1:scan:31938:AESDS[Phosphorylation]EEEEIIDELPR/2	3489	Phosphorylation	1.0	5	108	1	0.999999998312	574	4.778803858630162e-10	4.778803858630162e-10
11	285	1.0	Phosphorylation	AT4G33060.1	mzspec:PXD008355:E12599_2p_EXT431_6085_HanChao_T10-Rapa-1:scan:19704:SFSVSDTVGNS[Phosphorylation]DDDDDGEDETK/2	0.0	80	S11(Phospho): 100;S11(Phospho)	SFSVSDTVGNSDDDDDGEDETK	SFSVSDTVGNS[Phosphorylation]DDDDDGEDETK	AT4G33060.1	0.0	0.999999998309	E12599_2p_EXT431_6085_HanChao_T10-Rapa-1.raw	E12599_2p_EXT431_6085_HanChao_T10-Rapa-1.19704.19704.2	mzspec:PXD008355:E12599_2p_EXT431_6085_HanChao_T10-Rapa-1:scan:19704:SFSVSDTVGNS[Phosphorylation]DDDDDGEDETK/2	132330	Phosphorylation	1.0	11	285	1	0.999999998309	575	4.799901591166234e-10	4.799901591166234e-10
34	414:415	1.0	Phosphorylation	AT4G32330.2: AT4G32330.1	mzspec:PXD008355:E12661_2p_EXT431_6085_HanChao_T20-Rapa-4:scan:19058:DAETVNQTSHPTEEEAQVTVSSNADVEDSHETVS[Phosphorylation]PR/3	0.0	80	S34(Phospho): 100;Q17(Deamidated); S34(Phospho)	DAETVNQTSHPTEEEAQVTVSSNADVEDSHETVSPR	DAETVNQTSHPTEEEAQVTVSSNADVEDSHETVS[Phosphorylation]PR	AT4G32330.2	0.0	0.999999998306	E12661_2p_EXT431_6085_HanChao_T20-Rapa-4.raw	E12661_2p_EXT431_6085_HanChao_T20-Rapa-4.19058.19058.3	mzspec:PXD008355:E12661_2p_EXT431_6085_HanChao_T20-Rapa-4:scan:19058:DAETVNQTSHPTEEEAQVTVSSNADVEDSHETVS[Phosphorylation]PR/3	16500	Phosphorylation	1.0	34	414	1	0.999999998306	576	4.820978151795188e-10	4.820978151795188e-10
4	1130	1.0	Phosphorylation	AT2G34357.1	mzspec:PXD008355:E12661_2p_EXT431_6085_HanChao_T20-Rapa-4:scan:18418:KADS[Phosphorylation]DEEAEFDVEGR/2	0.0	80	S4(Phospho): 100;S4(Phospho)	KADSDEEAEFDVEGR	KADS[Phosphorylation]DEEAEFDVEGR	AT2G34357.1	0.0	0.9999999982969999	E12661_2p_EXT431_6085_HanChao_T20-Rapa-4.raw	E12661_2p_EXT431_6085_HanChao_T20-Rapa-4.18418.18418.2	mzspec:PXD008355:E12661_2p_EXT431_6085_HanChao_T20-Rapa-4:scan:18418:KADS[Phosphorylation]DEEAEFDVEGR/2	73540	Phosphorylation	1.0	4	1130	1	0.9999999982969999	577	4.842137636355222e-10	4.842137636355222e-10
9	137	1.0	Phosphorylation	AT5G27990.1	mzspec:PXD008355:E12599_2p_EXT431_6085_HanChao_T10-Rapa-1:scan:20482:VSNGDDEES[Phosphorylation]DDEDDDQTTDMMVDASNQK/3	0.0	80	S9(Phospho): 100;S9(Phospho)	VSNGDDEESDDEDDDQTTDMMVDASNQK	VSNGDDEES[Phosphorylation]DDEDDDQTTDMMVDASNQK	AT5G27990.1	0.0	0.999999998294	E12599_2p_EXT431_6085_HanChao_T10-Rapa-1.raw	E12599_2p_EXT431_6085_HanChao_T10-Rapa-1.20482.20482.3	mzspec:PXD008355:E12599_2p_EXT431_6085_HanChao_T10-Rapa-1:scan:20482:VSNGDDEES[Phosphorylation]DDEDDDQTTDMMVDASNQK/3	172644	Phosphorylation	1.0	9	137	1	0.999999998294	578	4.863275806671706e-10	4.863275806671706e-10
22	372	1.0	Phosphorylation	AT1G50570.1	mzspec:PXD008355:E12639_2p_EXT431_6085_HanChao_T10-Rapa-3:scan:26511:MKLPLDIDSPTQSENSSSSQQT[Phosphorylation]PK/3	0.0	80	T22(Phospho): 100;T22(Phospho)	MKLPLDIDSPTQSENSSSSQQTPK	MKLPLDIDSPTQSENSSSSQQT[Phosphorylation]PK	AT1G50570.1	0.0	0.999999998287	E12639_2p_EXT431_6085_HanChao_T10-Rapa-3.raw	E12639_2p_EXT431_6085_HanChao_T10-Rapa-3.26511.26511.3	mzspec:PXD008355:E12639_2p_EXT431_6085_HanChao_T10-Rapa-3:scan:26511:MKLPLDIDSPTQSENSSSSQQT[Phosphorylation]PK/3	96292	Phosphorylation	1.0	22	372	1	0.999999998287	579	4.884461858199019e-10	4.884461858199019e-10
11	285	1.0	Phosphorylation	AT4G33060.1	mzspec:PXD008355:E12601_2p_EXT431_6085_HanChao_T20-Rapa-1:scan:19990:SFSVSDTVGNS[Phosphorylation]DDDDDGEDETK/2	0.0	80	S11(Phospho): 100;S11(Phospho)	SFSVSDTVGNSDDDDDGEDETK	SFSVSDTVGNS[Phosphorylation]DDDDDGEDETK	AT4G33060.1	0.0	0.9999999982860001	E12601_2p_EXT431_6085_HanChao_T20-Rapa-1.raw	E12601_2p_EXT431_6085_HanChao_T20-Rapa-1.19990.19990.2	mzspec:PXD008355:E12601_2p_EXT431_6085_HanChao_T20-Rapa-1:scan:19990:SFSVSDTVGNS[Phosphorylation]DDDDDGEDETK/2	132329	Phosphorylation	1.0	11	285	1	0.9999999982860001	580	4.905592095374138e-10	4.905592095374138e-10
3	214	1.0	Phosphorylation	AT1G15750.1	mzspec:PXD008355:E12599_2p_EXT431_6085_HanChao_T10-Rapa-1:scan:29636:APS[Phosphorylation]PVNNPLLGGIPK/2	0.0	80	S3(Phospho): 100;S3(Phospho)	APSPVNNPLLGGIPK	APS[Phosphorylation]PVNNPLLGGIPK	AT1G15750.1	0.0	0.999999998281	E12599_2p_EXT431_6085_HanChao_T10-Rapa-1.raw	E12599_2p_EXT431_6085_HanChao_T10-Rapa-1.29636.29636.2	mzspec:PXD008355:E12599_2p_EXT431_6085_HanChao_T10-Rapa-1:scan:29636:APS[Phosphorylation]PVNNPLLGGIPK/2	10299	Phosphorylation	1.0	3	214	1	0.999999998281	581	4.926735655509688e-10	4.926735655509688e-10
16	540	1.0	Phosphorylation	AT4G27500.1	mzspec:PXD008355:E12599_2p_EXT431_6085_HanChao_T10-Rapa-1:scan:20680:TGGNTETETEEVPEAS[Phosphorylation]EEEIEAPVQEEKPQK/3	0.0	80	S16(Phospho): 100;S16(Phospho)	TGGNTETETEEVPEASEEEIEAPVQEEKPQK	TGGNTETETEEVPEAS[Phosphorylation]EEEIEAPVQEEKPQK	AT4G27500.1	0.0	0.999999998278	E12599_2p_EXT431_6085_HanChao_T10-Rapa-1.raw	E12599_2p_EXT431_6085_HanChao_T10-Rapa-1.20680.20680.3	mzspec:PXD008355:E12599_2p_EXT431_6085_HanChao_T10-Rapa-1:scan:20680:TGGNTETETEEVPEAS[Phosphorylation]EEEIEAPVQEEKPQK/3	154944	Phosphorylation	1.0	16	540	1	0.999999998278	582	4.947858102614443e-10	4.947858102614443e-10
3	282:282	1.0	Phosphorylation	AT2G43160.1: AT2G43160.4	mzspec:PXD008355:E12663_2p_EXT431_6085_HanChao_T40-Rapa-4:scan:23651:KFS[Phosphorylation]EQNIGAPPSYEEAVSDSR/2	0.0	80	S3(Phospho): 100;S3(Phospho)	KFSEQNIGAPPSYEEAVSDSR	KFS[Phosphorylation]EQNIGAPPSYEEAVSDSR	AT2G43160.1	0.0	0.9999999982439999	E12663_2p_EXT431_6085_HanChao_T40-Rapa-4.raw	E12663_2p_EXT431_6085_HanChao_T40-Rapa-4.23651.23651.2	mzspec:PXD008355:E12663_2p_EXT431_6085_HanChao_T40-Rapa-4:scan:23651:KFS[Phosphorylation]EQNIGAPPSYEEAVSDSR/2	76845	Phosphorylation	1.0	3	282	1	0.9999999982439999	583	4.969491281222096e-10	4.969491281222096e-10
24	204	1.0	Phosphorylation	AT2G40650.1	mzspec:PXD008355:E12599_2p_EXT431_6085_HanChao_T10-Rapa-1:scan:26293:KSVLEDDFEEEEEKEENEGIADGS[Phosphorylation]EDEMDQR/3	0.0	80	S24(Phospho): 100;S24(Phospho)	KSVLEDDFEEEEEKEENEGIADGSEDEMDQR	KSVLEDDFEEEEEKEENEGIADGS[Phosphorylation]EDEMDQR	AT2G40650.1	0.0	0.999999998243	E12599_2p_EXT431_6085_HanChao_T10-Rapa-1.raw	E12599_2p_EXT431_6085_HanChao_T10-Rapa-1.26293.26293.3	mzspec:PXD008355:E12599_2p_EXT431_6085_HanChao_T10-Rapa-1:scan:26293:KSVLEDDFEEEEEKEENEGIADGS[Phosphorylation]EDEMDQR/3	81020	Phosphorylation	1.0	24	204	1	0.999999998243	584	4.99106749460945e-10	4.99106749460945e-10
21	76	1.0	Phosphorylation	AT5G02770.1	mzspec:PXD008355:E12601_2p_EXT431_6085_HanChao_T20-Rapa-1:scan:23475:KEETDSNGIGSTAGVDSGDIS[Phosphorylation]PVDDIQK/3	0.0	80	S21(Phospho): 100;N7(Deamidated); S21(Phospho)	KEETDSNGIGSTAGVDSGDISPVDDIQK	KEETDSNGIGSTAGVDSGDIS[Phosphorylation]PVDDIQK	AT5G02770.1	0.0	0.999999998243	E12601_2p_EXT431_6085_HanChao_T20-Rapa-1.raw	E12601_2p_EXT431_6085_HanChao_T20-Rapa-1.23475.23475.3	mzspec:PXD008355:E12601_2p_EXT431_6085_HanChao_T20-Rapa-1:scan:23475:KEETDSNGIGSTAGVDSGDIS[Phosphorylation]PVDDIQK/3	75732	Phosphorylation	1.0	21	76	1	0.999999998243	585	5.012569943164708e-10	5.012569943164708e-10
9	183:183	1.0	Phosphorylation	AT5G22650.2: AT5G22650.1	mzspec:PXD008355:E12643_2p_EXT431_6085_HanChao_T40-Rapa-3:scan:16820:GMDVDEDDS[Phosphorylation]DDDEEEDSEDEEEEETPKKPEPINK/3	0.0	80	S9(Phospho): 100;S9(Phospho)	GMDVDEDDSDDDEEEDSEDEEEEETPKKPEPINK	GMDVDEDDS[Phosphorylation]DDDEEEDSEDEEEEETPKKPEPINK	AT5G22650.2	0.0	0.9999999982369999	E12643_2p_EXT431_6085_HanChao_T40-Rapa-3.raw	E12643_2p_EXT431_6085_HanChao_T40-Rapa-3.16820.16820.3	mzspec:PXD008355:E12643_2p_EXT431_6085_HanChao_T40-Rapa-3:scan:16820:GMDVDEDDS[Phosphorylation]DDDEEEDSEDEEEEETPKKPEPINK/3	56248	Phosphorylation	1.0	9	183	1	0.9999999982369999	586	5.034101395126166e-10	5.034101395126166e-10
4	265	1.0	Phosphorylation	AT3G01160.1	mzspec:PXD008355:E12639_2p_EXT431_6085_HanChao_T10-Rapa-3:scan:20179:NDAS[Phosphorylation]DDEDEEEEEDEDVINQK/2	0.0	80	S4(Phospho): 100;S4(Phospho)	NDASDDEDEEEEEDEDVINQK	NDAS[Phosphorylation]DDEDEEEEEDEDVINQK	AT3G01160.1	0.0	0.999999998229	E12639_2p_EXT431_6085_HanChao_T10-Rapa-3.raw	E12639_2p_EXT431_6085_HanChao_T10-Rapa-3.20179.20179.2	mzspec:PXD008355:E12639_2p_EXT431_6085_HanChao_T10-Rapa-3:scan:20179:NDAS[Phosphorylation]DDEDEEEEEDEDVINQK/2	99030	Phosphorylation	1.0	4	265	0	0.999999998229	587	5.055695771170354e-10	5.055695771170354e-10
4	720	1.0	Phosphorylation	AT3G53230.1	mzspec:PXD008355:E12599_2p_EXT431_6085_HanChao_T10-Rapa-1:scan:25767:RAES[Phosphorylation]PEAMEEDEEEIAEIK/3	0.0	80	S4(Phospho): 100;S4(Phospho)	RAESPEAMEEDEEEIAEIK	RAES[Phosphorylation]PEAMEEDEEEIAEIK	AT3G53230.1	0.0	0.999999998228	E12599_2p_EXT431_6085_HanChao_T10-Rapa-1.raw	E12599_2p_EXT431_6085_HanChao_T10-Rapa-1.25767.25767.3	mzspec:PXD008355:E12599_2p_EXT431_6085_HanChao_T10-Rapa-1:scan:25767:RAES[Phosphorylation]PEAMEEDEEEIAEIK/3	119521	Phosphorylation	1.0	4	720	1	0.999999998228	588	5.077233703382389e-10	5.077233703382389e-10
13	912	1.0	Phosphorylation	AT2G42010.1	mzspec:PXD008355:E12659_2p_EXT431_6085_HanChao_T10-Rapa-4:scan:22126:EMVDGIDNSGTGS[Phosphorylation]PSNANTPQALSR/2	0.0	80	S13(Phospho): 100;S13(Phospho)	EMVDGIDNSGTGSPSNANTPQALSR	EMVDGIDNSGTGS[Phosphorylation]PSNANTPQALSR	AT2G42010.1	0.0	0.999999998223	E12659_2p_EXT431_6085_HanChao_T10-Rapa-4.raw	E12659_2p_EXT431_6085_HanChao_T10-Rapa-4.22126.22126.2	mzspec:PXD008355:E12659_2p_EXT431_6085_HanChao_T10-Rapa-4:scan:22126:EMVDGIDNSGTGS[Phosphorylation]PSNANTPQALSR/2	42143	Phosphorylation	1.0	13	912	1	0.999999998223	589	5.098783391349455e-10	5.098783391349455e-10
4	548:548	1.0	Phosphorylation	AT5G61150.2: AT5G61150.1	mzspec:PXD008355:E12623_2p_EXT431_6085_HanChao_T40-Rapa-2:scan:16793:GKDS[Phosphorylation]EDEYEEDAEEDEEER/2	0.0	80	S4(Phospho): 100;S4(Phospho)	GKDSEDEYEEDAEEDEEER	GKDS[Phosphorylation]EDEYEEDAEEDEEER	AT5G61150.2	0.0	0.9999999982109999	E12623_2p_EXT431_6085_HanChao_T40-Rapa-2.raw	E12623_2p_EXT431_6085_HanChao_T40-Rapa-2.16793.16793.2	mzspec:PXD008355:E12623_2p_EXT431_6085_HanChao_T40-Rapa-2:scan:16793:GKDS[Phosphorylation]EDEYEEDAEEDEEER/2	55233	Phosphorylation	1.0	4	548	1	0.9999999982109999	590	5.120463420503179e-10	5.120463420503179e-10
19	36	1.0	Phosphorylation	AT5G13850.1	mzspec:PXD008355:E12643_2p_EXT431_6085_HanChao_T40-Rapa-3:scan:18388:IDLDKPEVEDDDDNDEDDS[Phosphorylation]EDDDEAEGHDGEAGGR/4	0.0	80	S19(Phospho): 100;S19(Phospho)	IDLDKPEVEDDDDNDEDDSEDDDEAEGHDGEAGGR	IDLDKPEVEDDDDNDEDDS[Phosphorylation]EDDDEAEGHDGEAGGR	AT5G13850.1	0.0	0.999999998187	E12643_2p_EXT431_6085_HanChao_T40-Rapa-3.raw	E12643_2p_EXT431_6085_HanChao_T40-Rapa-3.18388.18388.4	mzspec:PXD008355:E12643_2p_EXT431_6085_HanChao_T40-Rapa-3:scan:18388:IDLDKPEVEDDDDNDEDDS[Phosphorylation]EDDDEAEGHDGEAGGR/4	66822	Phosphorylation	1.0	19	36	1	0.999999998187	591	5.142476172285283e-10	5.142476172285283e-10
4	1703:1705	1.0	Phosphorylation	AT1G55860.1: AT1G70320.1	mzspec:PXD008355:E12621_2p_EXT431_6085_HanChao_T20-Rapa-2:scan:26678:VSGS[Phosphorylation]EHGFSLNEPLGISENK/2	0.0	80	S4(Phospho): 100;S4(Phospho)	VSGSEHGFSLNEPLGISENK	VSGS[Phosphorylation]EHGFSLNEPLGISENK	AT1G55860.1	0.0	0.999999998179	E12621_2p_EXT431_6085_HanChao_T20-Rapa-2.raw	E12621_2p_EXT431_6085_HanChao_T20-Rapa-2.26678.26678.2	mzspec:PXD008355:E12621_2p_EXT431_6085_HanChao_T20-Rapa-2:scan:26678:VSGS[Phosphorylation]EHGFSLNEPLGISENK/2	172361	Phosphorylation	1.0	4	1703	1	0.999999998179	592	5.164549692559183e-10	5.164549692559183e-10
6	434:463	1.0	Phosphorylation	AT3G48500.1: AT3G48500.2	mzspec:PXD008355:E12663_2p_EXT431_6085_HanChao_T40-Rapa-4:scan:20375:KLSELS[Phosphorylation]DDEDFDEQK/2	0.0	80	S6(Phospho): 100;S6(Phospho)	KLSELSDDEDFDEQK	KLSELS[Phosphorylation]DDEDFDEQK	AT3G48500.1	0.0	0.9999999981700001	E12663_2p_EXT431_6085_HanChao_T40-Rapa-4.raw	E12663_2p_EXT431_6085_HanChao_T40-Rapa-4.20375.20375.2	mzspec:PXD008355:E12663_2p_EXT431_6085_HanChao_T40-Rapa-4:scan:20375:KLSELS[Phosphorylation]DDEDFDEQK/2	78768	Phosphorylation	1.0	6	434	1	0.9999999981700001	593	5.186700535056895e-10	5.186700535056895e-10
21	76	1.0	Phosphorylation	AT5G02770.1	mzspec:PXD008355:E12661_2p_EXT431_6085_HanChao_T20-Rapa-4:scan:23585:KEETDSNGIGSTAGVDSGDIS[Phosphorylation]PVDDIQK/3	0.0	80	S21(Phospho): 100;N7(Deamidated); S21(Phospho)	KEETDSNGIGSTAGVDSGDISPVDDIQK	KEETDSNGIGSTAGVDSGDIS[Phosphorylation]PVDDIQK	AT5G02770.1	0.0	0.9999999981640001	E12661_2p_EXT431_6085_HanChao_T20-Rapa-4.raw	E12661_2p_EXT431_6085_HanChao_T20-Rapa-4.23585.23585.3	mzspec:PXD008355:E12661_2p_EXT431_6085_HanChao_T20-Rapa-4:scan:23585:KEETDSNGIGSTAGVDSGDIS[Phosphorylation]PVDDIQK/3	75731	Phosphorylation	1.0	21	76	1	0.9999999981640001	594	5.208877805328892e-10	5.208877805328892e-10
16	1008	1.0	Phosphorylation	AT5G46070.1	mzspec:PXD008355:E12603_2p_EXT431_6085_HanChao_T40-Rapa-1:scan:14766:GDDHGPTDEGDEDFQS[Phosphorylation]HQDNGEEEEEEDYRK/4	0.0	80	S16(Phospho): 100;S16(Phospho); N20(Deamidated)	GDDHGPTDEGDEDFQSHQDNGEEEEEEDYRK	GDDHGPTDEGDEDFQS[Phosphorylation]HQDNGEEEEEEDYRK	AT5G46070.1	0.0	0.99999999815	E12603_2p_EXT431_6085_HanChao_T40-Rapa-1.raw	E12603_2p_EXT431_6085_HanChao_T40-Rapa-1.14766.14766.4	mzspec:PXD008355:E12603_2p_EXT431_6085_HanChao_T40-Rapa-1:scan:14766:GDDHGPTDEGDEDFQS[Phosphorylation]HQDNGEEEEEEDYRK/4	51353	Phosphorylation	1.0	16	1008	1	0.99999999815	595	5.231215826530816e-10	5.231215826530816e-10
16	1008	1.0	Phosphorylation	AT5G46070.1	mzspec:PXD008355:E12603_2p_EXT431_6085_HanChao_T40-Rapa-1:scan:14766:GDDHGPTDEGDEDFQS[Phosphorylation]HQDNGEEEEEEDYRK/4	0.0	80	S16(Phospho): 100;S16(Phospho); Q18(Deamidated)	GDDHGPTDEGDEDFQSHQDNGEEEEEEDYRK	GDDHGPTDEGDEDFQS[Phosphorylation]HQDNGEEEEEEDYRK	AT5G46070.1	0.0	0.99999999815	E12603_2p_EXT431_6085_HanChao_T40-Rapa-1.raw	E12603_2p_EXT431_6085_HanChao_T40-Rapa-1.14766.14766.4	mzspec:PXD008355:E12603_2p_EXT431_6085_HanChao_T40-Rapa-1:scan:14766:GDDHGPTDEGDEDFQS[Phosphorylation]HQDNGEEEEEEDYRK/4	51352	Phosphorylation	1.0	16	1008	1	0.99999999815	596	5.253478887930049e-10	5.253478887930049e-10
4	1130	1.0	Phosphorylation	AT2G34357.1	mzspec:PXD008355:E12643_2p_EXT431_6085_HanChao_T40-Rapa-3:scan:18326:KADS[Phosphorylation]DEEAEFDVEGR/2	0.0	80	S4(Phospho): 100;S4(Phospho)	KADSDEEAEFDVEGR	KADS[Phosphorylation]DEEAEFDVEGR	AT2G34357.1	0.0	0.999999998127	E12643_2p_EXT431_6085_HanChao_T40-Rapa-3.raw	E12643_2p_EXT431_6085_HanChao_T40-Rapa-3.18326.18326.2	mzspec:PXD008355:E12643_2p_EXT431_6085_HanChao_T40-Rapa-3:scan:18326:KADS[Phosphorylation]DEEAEFDVEGR/2	73539	Phosphorylation	1.0	4	1130	1	0.999999998127	597	5.276052624756582e-10	5.276052624756582e-10
5	755	1.0	Phosphorylation	AT3G03050.1	mzspec:PXD008355:E12643_2p_EXT431_6085_HanChao_T40-Rapa-3:scan:30229:MGGDS[Phosphorylation]DDDEEMNLSLVPK/2	0.0	80	S5(Phospho): 100;S5(Phospho)	MGGDSDDDEEMNLSLVPK	MGGDS[Phosphorylation]DDDEEMNLSLVPK	AT3G03050.1	0.0	0.999999998113	E12643_2p_EXT431_6085_HanChao_T40-Rapa-3.raw	E12643_2p_EXT431_6085_HanChao_T40-Rapa-3.30229.30229.2	mzspec:PXD008355:E12643_2p_EXT431_6085_HanChao_T40-Rapa-3:scan:30229:MGGDS[Phosphorylation]DDDEEMNLSLVPK/2	95406	Phosphorylation	1.0	5	755	1	0.999999998113	598	5.298784978238592e-10	5.298784978238592e-10
5	450:406	1.0	Phosphorylation	AT1G03910.2: AT1G03910.1	mzspec:PXD008355:E12601_2p_EXT431_6085_HanChao_T20-Rapa-1:scan:25227:LEQLS[Phosphorylation]EGEDDVEVNPGLTR/2	0.0	80	S5(Phospho): 100;S5(Phospho)	LEQLSEGEDDVEVNPGLTR	LEQLS[Phosphorylation]EGEDDVEVNPGLTR	AT1G03910.2	0.0	0.999999998102	E12601_2p_EXT431_6085_HanChao_T20-Rapa-1.raw	E12601_2p_EXT431_6085_HanChao_T20-Rapa-1.25227.25227.2	mzspec:PXD008355:E12601_2p_EXT431_6085_HanChao_T20-Rapa-1:scan:25227:LEQLS[Phosphorylation]EGEDDVEVNPGLTR/2	85184	Phosphorylation	1.0	5	450	1	0.999999998102	599	5.321625069750807e-10	5.321625069750807e-10
14	112	1.0	Phosphorylation	AT1G70770.1	mzspec:PXD008355:E12641_2p_EXT431_6085_HanChao_T20-Rapa-3:scan:30433:SNGYGDDGYDFDGS[Phosphorylation]DDEIATLK/2	0.0	80	S14(Phospho): 100;N2(Deamidated); S14(Phospho)	SNGYGDDGYDFDGSDDEIATLK	SNGYGDDGYDFDGS[Phosphorylation]DDEIATLK	AT1G70770.1	0.0	0.9999999980959999	E12641_2p_EXT431_6085_HanChao_T20-Rapa-3.raw	E12641_2p_EXT431_6085_HanChao_T20-Rapa-3.30433.30433.2	mzspec:PXD008355:E12641_2p_EXT431_6085_HanChao_T20-Rapa-3:scan:30433:SNGYGDDGYDFDGS[Phosphorylation]DDEIATLK/2	139300	Phosphorylation	1.0	14	112	1	0.9999999980959999	600	5.344489029113219e-10	5.344489029113219e-10
16	506	1.0	Phosphorylation	AT3G62900.1	mzspec:PXD008355:E12603_2p_EXT431_6085_HanChao_T40-Rapa-1:scan:28424:KAEDTYKDFFGDIGDS[Phosphorylation]EEEEEQDVK/3	0.0	80	S16(Phospho): 100;S16(Phospho)	KAEDTYKDFFGDIGDSEEEEEQDVK	KAEDTYKDFFGDIGDS[Phosphorylation]EEEEEQDVK	AT3G62900.1	0.0	0.9999999980959999	E12603_2p_EXT431_6085_HanChao_T40-Rapa-1.raw	E12603_2p_EXT431_6085_HanChao_T40-Rapa-1.28424.28424.3	mzspec:PXD008355:E12603_2p_EXT431_6085_HanChao_T40-Rapa-1:scan:28424:KAEDTYKDFFGDIGDS[Phosphorylation]EEEEEQDVK/3	73580	Phosphorylation	1.0	16	506	1	0.9999999980959999	601	5.367276902088403e-10	5.367276902088403e-10
6	89	1.0	Phosphorylation	AT5G12410.1	mzspec:PXD008355:E12639_2p_EXT431_6085_HanChao_T10-Rapa-3:scan:19884:VTFSYS[Phosphorylation]EDEDEEEDESNNGEEEENKGDGDK/3	0.0	80	S6(Phospho): 100;S6(Phospho); N18(Deamidated)	VTFSYSEDEDEEEDESNNGEEEENKGDGDK	VTFSYS[Phosphorylation]EDEDEEEDESNNGEEEENKGDGDK	AT5G12410.1	0.0	0.999999998095	E12639_2p_EXT431_6085_HanChao_T10-Rapa-3.raw	E12639_2p_EXT431_6085_HanChao_T10-Rapa-3.19884.19884.3	mzspec:PXD008355:E12639_2p_EXT431_6085_HanChao_T10-Rapa-3:scan:19884:VTFSYS[Phosphorylation]EDEDEEEDESNNGEEEENKGDGDK/3	173673	Phosphorylation	1.0	6	89	1	0.999999998095	602	5.390005678772609e-10	5.390005678772609e-10
11	19	1.0	Phosphorylation	AT1G75990.1	mzspec:PXD008355:E12619_2p_EXT431_6085_HanChao_T10-Rapa-2:scan:26559:DNQTPTQSVVS[Phosphorylation]APTSTLQNLK/2	0.0	80	S11(Phospho): 100;S11(Phospho)	DNQTPTQSVVSAPTSTLQNLK	DNQTPTQSVVS[Phosphorylation]APTSTLQNLK	AT1G75990.1	0.0	0.999999998088	E12619_2p_EXT431_6085_HanChao_T10-Rapa-2.raw	E12619_2p_EXT431_6085_HanChao_T10-Rapa-2.26559.26559.2	mzspec:PXD008355:E12619_2p_EXT431_6085_HanChao_T10-Rapa-2:scan:26559:DNQTPTQSVVS[Phosphorylation]APTSTLQNLK/2	28545	Phosphorylation	1.0	11	19	1	0.999999998088	603	5.4127751553048e-10	5.4127751553048e-10
16	100	1.0	Phosphorylation	AT4G08310.1	mzspec:PXD008355:E12601_2p_EXT431_6085_HanChao_T20-Rapa-1:scan:26604:QHLVQCLAGAENDETS[Phosphorylation]ENSLETEK/3	0.0	80	S16(Phospho): 100;N-Term(Gln->pyro-Glu); C6(Carbamidomethyl); S16(Phospho)	QHLVQCLAGAENDETSENSLETEK	QHLVQCLAGAENDETS[Phosphorylation]ENSLETEK	AT4G08310.1	0.0	0.9999999980769999	E12601_2p_EXT431_6085_HanChao_T20-Rapa-1.raw	E12601_2p_EXT431_6085_HanChao_T20-Rapa-1.26604.26604.3	mzspec:PXD008355:E12601_2p_EXT431_6085_HanChao_T20-Rapa-1:scan:26604:QHLVQCLAGAENDETS[Phosphorylation]ENSLETEK/3	115222	Phosphorylation	1.0	16	100	0	0.9999999980769999	604	5.435651356910196e-10	5.435651356910196e-10
13	339:339:358	1.0	Phosphorylation	AT2G32700.1: AT2G32700.6: AT2G32700.7	mzspec:PXD008355:E12661_2p_EXT431_6085_HanChao_T20-Rapa-4:scan:13404:DGQQNANDGSIGS[Phosphorylation]PMQSSSSK/2	0.0	80	S13(Phospho): 100;S13(Phospho)	DGQQNANDGSIGSPMQSSSSK	DGQQNANDGSIGS[Phosphorylation]PMQSSSSK	AT2G32700.1	0.0	0.999999998062	E12661_2p_EXT431_6085_HanChao_T20-Rapa-4.raw	E12661_2p_EXT431_6085_HanChao_T20-Rapa-4.13404.13404.2	mzspec:PXD008355:E12661_2p_EXT431_6085_HanChao_T20-Rapa-4:scan:13404:DGQQNANDGSIGS[Phosphorylation]PMQSSSSK/2	22474	Phosphorylation	1.0	13	339	1	0.999999998062	605	5.458699866778363e-10	5.458699866778363e-10
4	12	1.0	Phosphorylation	AT1G75990.1	mzspec:PXD008355:E12619_2p_EXT431_6085_HanChao_T10-Rapa-2:scan:27007:DNQT[Phosphorylation]PTQSVVSAPTSTLQNLK/2	0.0	80	T4(Phospho): 100;T4(Phospho)	DNQTPTQSVVSAPTSTLQNLK	DNQT[Phosphorylation]PTQSVVSAPTSTLQNLK	AT1G75990.1	0.0	0.999999998054	E12619_2p_EXT431_6085_HanChao_T10-Rapa-2.raw	E12619_2p_EXT431_6085_HanChao_T10-Rapa-2.27007.27007.2	mzspec:PXD008355:E12619_2p_EXT431_6085_HanChao_T10-Rapa-2:scan:27007:DNQT[Phosphorylation]PTQSVVSAPTSTLQNLK/2	28544	Phosphorylation	1.0	4	12	1	0.999999998054	606	5.48180432290226e-10	5.48180432290226e-10
5	53	1.0	Phosphorylation	AT5G23200.1	mzspec:PXD008355:E12621_2p_EXT431_6085_HanChao_T20-Rapa-2:scan:32204:EAEET[Phosphorylation]DAEEIIEMAGK/2	0.0	80	T5(Phospho): 100;T5(Phospho)	EAEETDAEEIIEMAGK	EAEET[Phosphorylation]DAEEIIEMAGK	AT5G23200.1	0.0	0.999999998048	E12621_2p_EXT431_6085_HanChao_T20-Rapa-2.raw	E12621_2p_EXT431_6085_HanChao_T20-Rapa-2.32204.32204.2	mzspec:PXD008355:E12621_2p_EXT431_6085_HanChao_T20-Rapa-2:scan:32204:EAEET[Phosphorylation]DAEEIIEMAGK/2	34336	Phosphorylation	1.0	5	53	1	0.999999998048	607	5.504931498747199e-10	5.504931498747199e-10
3	8	1.0	Phosphorylation	AT2G22300.1	mzspec:PXD008355:E12599_2p_EXT431_6085_HanChao_T10-Rapa-1:scan:31652:RFS[Phosphorylation]PVHELDVGQILSEAR/3	0.0	80	S3(Phospho): 100;S3(Phospho)	RFSPVHELDVGQILSEAR	RFS[Phosphorylation]PVHELDVGQILSEAR	AT2G22300.1	0.0	0.9999999980419999	E12599_2p_EXT431_6085_HanChao_T10-Rapa-1.raw	E12599_2p_EXT431_6085_HanChao_T10-Rapa-1.31652.31652.3	mzspec:PXD008355:E12599_2p_EXT431_6085_HanChao_T10-Rapa-1:scan:31652:RFS[Phosphorylation]PVHELDVGQILSEAR/3	121733	Phosphorylation	1.0	3	8	1	0.9999999980419999	608	5.528081284035316e-10	5.528081284035316e-10
7	741	1.0	Phosphorylation	AT2G38040.1	mzspec:PXD008355:E12659_2p_EXT431_6085_HanChao_T10-Rapa-4:scan:12887:ELAAEES[Phosphorylation]DGSVKEDDDDDEDSSESGK/3	0.0	80	S7(Phospho): 100;S7(Phospho)	ELAAEESDGSVKEDDDDDEDSSESGK	ELAAEES[Phosphorylation]DGSVKEDDDDDEDSSESGK	AT2G38040.1	0.0	0.999999998028	E12659_2p_EXT431_6085_HanChao_T10-Rapa-4.raw	E12659_2p_EXT431_6085_HanChao_T10-Rapa-4.12887.12887.3	mzspec:PXD008355:E12659_2p_EXT431_6085_HanChao_T10-Rapa-4:scan:12887:ELAAEES[Phosphorylation]DGSVKEDDDDDEDSSESGK/3	41002	Phosphorylation	1.0	7	741	1	0.999999998028	609	5.551384927374057e-10	5.551384927374057e-10
15	693:653	1.0	Phosphorylation	AT1G15440.1: AT1G15440.2	mzspec:PXD008355:E12661_2p_EXT431_6085_HanChao_T20-Rapa-4:scan:31347:MTEAGPIDLIDDDNS[Phosphorylation]DEEGGIDK/2	0.0	80	S15(Phospho): 100;S15(Phospho)	MTEAGPIDLIDDDNSDEEGGIDK	MTEAGPIDLIDDDNS[Phosphorylation]DEEGGIDK	AT1G15440.1	0.0	0.9999999980140001	E12661_2p_EXT431_6085_HanChao_T20-Rapa-4.raw	E12661_2p_EXT431_6085_HanChao_T20-Rapa-4.31347.31347.2	mzspec:PXD008355:E12661_2p_EXT431_6085_HanChao_T20-Rapa-4:scan:31347:MTEAGPIDLIDDDNS[Phosphorylation]DEEGGIDK/2	97437	Phosphorylation	1.0	15	693	1	0.9999999980140001	610	5.574841672084481e-10	5.574841672084481e-10
6	148	1.0	Phosphorylation	AT3G18390.1	mzspec:PXD008355:E12601_2p_EXT431_6085_HanChao_T20-Rapa-1:scan:24839:NLGLGS[Phosphorylation]DDEDDVEDDEGGGINGGDVKPVTGEER/3	0.0	80	S6(Phospho): 100;S6(Phospho); N21(Deamidated)	NLGLGSDDEDDVEDDEGGGINGGDVKPVTGEER	NLGLGS[Phosphorylation]DDEDDVEDDEGGGINGGDVKPVTGEER	AT3G18390.1	0.0	0.999999998012	E12601_2p_EXT431_6085_HanChao_T20-Rapa-1.raw	E12601_2p_EXT431_6085_HanChao_T20-Rapa-1.24839.24839.3	mzspec:PXD008355:E12601_2p_EXT431_6085_HanChao_T20-Rapa-1:scan:24839:NLGLGS[Phosphorylation]DDEDDVEDDEGGGINGGDVKPVTGEER/3	105492	Phosphorylation	1.0	6	148	1	0.999999998012	611	5.598254369623658e-10	5.598254369623658e-10
2	706	1.0	Phosphorylation	AT5G20280.1	mzspec:PXD008355:E12599_2p_EXT431_6085_HanChao_T10-Rapa-1:scan:26745:FS[Phosphorylation]FDGSGNDNYMNQEGSSMDR/2	0.0	80	S2(Phospho): 100;S2(Phospho)	FSFDGSGNDNYMNQEGSSMDR	FS[Phosphorylation]FDGSGNDNYMNQEGSSMDR	AT5G20280.1	0.0	0.999999998012	E12599_2p_EXT431_6085_HanChao_T10-Rapa-1.raw	E12599_2p_EXT431_6085_HanChao_T10-Rapa-1.26745.26745.2	mzspec:PXD008355:E12599_2p_EXT431_6085_HanChao_T10-Rapa-1:scan:26745:FS[Phosphorylation]FDGSGNDNYMNQEGSSMDR/2	49567	Phosphorylation	1.0	2	706	1	0.999999998012	612	5.621590555079374e-10	5.621590555079374e-10
7	8	1.0	Phosphorylation	AT5G17330.1	mzspec:PXD008355:E12603_2p_EXT431_6085_HanChao_T40-Rapa-1:scan:20297:VLSHAVS[Phosphorylation]ESDVSVHSTFASR/2	0.0	80	S7(Phospho): 100;S7(Phospho)	VLSHAVSESDVSVHSTFASR	VLSHAVS[Phosphorylation]ESDVSVHSTFASR	AT5G17330.1	0.0	0.999999997983	E12603_2p_EXT431_6085_HanChao_T40-Rapa-1.raw	E12603_2p_EXT431_6085_HanChao_T40-Rapa-1.20297.20297.2	mzspec:PXD008355:E12603_2p_EXT431_6085_HanChao_T40-Rapa-1:scan:20297:VLSHAVS[Phosphorylation]ESDVSVHSTFASR/2	170134	Phosphorylation	1.0	7	8	1	0.999999997983	613	5.645323686497778e-10	5.645323686497778e-10
5	153:345:342	1.0	Phosphorylation	AT2G23140.3: AT2G23140.1: AT2G23140.2	mzspec:PXD008355:E12659_2p_EXT431_6085_HanChao_T10-Rapa-4:scan:14281:VSNKS[Phosphorylation]HDWDASSSETGKPSFSSR/3	0.0	80	S5(Phospho): 100;S5(Phospho)	VSNKSHDWDASSSETGKPSFSSR	VSNKS[Phosphorylation]HDWDASSSETGKPSFSSR	AT2G23140.3	0.0	0.9999999979780001	E12659_2p_EXT431_6085_HanChao_T10-Rapa-4.raw	E12659_2p_EXT431_6085_HanChao_T10-Rapa-4.14281.14281.3	mzspec:PXD008355:E12659_2p_EXT431_6085_HanChao_T10-Rapa-4:scan:14281:VSNKS[Phosphorylation]HDWDASSSETGKPSFSSR/3	172672	Phosphorylation	1.0	5	153	1	0.9999999979780001	614	5.669060942722496e-10	5.669060942722496e-10
19	36	1.0	Phosphorylation	AT3G12390.1	mzspec:PXD008355:E12603_2p_EXT431_6085_HanChao_T40-Rapa-1:scan:21933:IDLDKPEVEDDDDNEDDDS[Phosphorylation]DDDDKDDDEADGLDGEAGGK/3	0.0	80	S19(Phospho): 100;S19(Phospho)	IDLDKPEVEDDDDNEDDDSDDDDKDDDEADGLDGEAGGK	IDLDKPEVEDDDDNEDDDS[Phosphorylation]DDDDKDDDEADGLDGEAGGK	AT3G12390.1	0.0	0.9999999979749999	E12603_2p_EXT431_6085_HanChao_T40-Rapa-1.raw	E12603_2p_EXT431_6085_HanChao_T40-Rapa-1.21933.21933.3	mzspec:PXD008355:E12603_2p_EXT431_6085_HanChao_T40-Rapa-1:scan:21933:IDLDKPEVEDDDDNEDDDS[Phosphorylation]DDDDKDDDEADGLDGEAGGK/3	66992	Phosphorylation	1.0	19	36	1	0.9999999979749999	615	5.692769787637207e-10	5.692769787637207e-10
9	865	1.0	Phosphorylation	AT1G67230.1	mzspec:PXD008355:E12661_2p_EXT431_6085_HanChao_T20-Rapa-4:scan:15947:EVEVTNVNS[Phosphorylation]DGDQSDINSK/2	0.0	80	S9(Phospho): 100;S9(Phospho)	EVEVTNVNSDGDQSDINSK	EVEVTNVNS[Phosphorylation]DGDQSDINSK	AT1G67230.1	0.0	0.9999999979719999	E12661_2p_EXT431_6085_HanChao_T20-Rapa-4.raw	E12661_2p_EXT431_6085_HanChao_T20-Rapa-4.15947.15947.2	mzspec:PXD008355:E12661_2p_EXT431_6085_HanChao_T20-Rapa-4:scan:15947:EVEVTNVNS[Phosphorylation]DGDQSDINSK/2	45440	Phosphorylation	1.0	9	865	1	0.9999999979719999	616	5.716450357806369e-10	5.716450357806369e-10
10	146	1.0	Phosphorylation	AT3G51880.1	mzspec:PXD008355:E12663_2p_EXT431_6085_HanChao_T40-Rapa-4:scan:24599:SEINDEDEAS[Phosphorylation]GEEELLEK/2	0.0	80	S10(Phospho): 100;S10(Phospho)	SEINDEDEASGEEELLEK	SEINDEDEAS[Phosphorylation]GEEELLEK	AT3G51880.1	0.0	0.9999999979690001	E12663_2p_EXT431_6085_HanChao_T40-Rapa-4.raw	E12663_2p_EXT431_6085_HanChao_T40-Rapa-4.24599.24599.2	mzspec:PXD008355:E12663_2p_EXT431_6085_HanChao_T40-Rapa-4:scan:24599:SEINDEDEAS[Phosphorylation]GEEELLEK/2	130833	Phosphorylation	1.0	10	146	1	0.9999999979690001	617	5.740102787109707e-10	5.740102787109707e-10
11	132	1.0	Phosphorylation	AT2G21150.1	mzspec:PXD008355:E12599_2p_EXT431_6085_HanChao_T10-Rapa-1:scan:26634:LSFAEDFENGS[Phosphorylation]DEDDGENK/2	0.0	80	S11(Phospho): 100;S11(Phospho)	LSFAEDFENGSDEDDGENK	LSFAEDFENGS[Phosphorylation]DEDDGENK	AT2G21150.1	0.0	0.999999997952	E12599_2p_EXT431_6085_HanChao_T10-Rapa-1.raw	E12599_2p_EXT431_6085_HanChao_T10-Rapa-1.26634.26634.2	mzspec:PXD008355:E12599_2p_EXT431_6085_HanChao_T10-Rapa-1:scan:26634:LSFAEDFENGS[Phosphorylation]DEDDGENK/2	90970	Phosphorylation	1.0	11	132	1	0.999999997952	618	5.76395375334119e-10	5.76395375334119e-10
9	398	1.0	Phosphorylation	AT3G53180.1	mzspec:PXD008355:E12641_2p_EXT431_6085_HanChao_T20-Rapa-3:scan:25549:LNIDTDSSS[Phosphorylation]PQNIISPK/2	0.0	80	S9(Phospho): 100;S9(Phospho)	LNIDTDSSSPQNIISPK	LNIDTDSSS[Phosphorylation]PQNIISPK	AT3G53180.1	0.0	0.999999997942	E12641_2p_EXT431_6085_HanChao_T20-Rapa-3.raw	E12641_2p_EXT431_6085_HanChao_T20-Rapa-3.25549.25549.2	mzspec:PXD008355:E12641_2p_EXT431_6085_HanChao_T20-Rapa-3:scan:25549:LNIDTDSSS[Phosphorylation]PQNIISPK/2	89187	Phosphorylation	1.0	9	398	1	0.999999997942	619	5.787889207578829e-10	5.787889207578829e-10
12	1257:1258	1.0	Phosphorylation	AT3G47910.1: AT3G47910.2	mzspec:PXD008355:E12659_2p_EXT431_6085_HanChao_T10-Rapa-4:scan:23121:TPLEVNNDGGLS[Phosphorylation]DDTMESR/2	0.0	80	S12(Phospho): 100;S12(Phospho)	TPLEVNNDGGLSDDTMESR	TPLEVNNDGGLS[Phosphorylation]DDTMESR	AT3G47910.1	0.0	0.999999997942	E12659_2p_EXT431_6085_HanChao_T10-Rapa-4.raw	E12659_2p_EXT431_6085_HanChao_T10-Rapa-4.23121.23121.2	mzspec:PXD008355:E12659_2p_EXT431_6085_HanChao_T10-Rapa-4:scan:23121:TPLEVNNDGGLS[Phosphorylation]DDTMESR/2	158686	Phosphorylation	1.0	12	1257	1	0.999999997942	620	5.811747450673767e-10	5.811747450673767e-10
1	62	1.0	Phosphorylation	AT4G37870.1	mzspec:PXD008355:E12619_2p_EXT431_6085_HanChao_T10-Rapa-2:scan:32176:S[Phosphorylation]APTTPINQNAAAAFAAVSEEER/2	0.0	80	S1(Phospho): 100;S1(Phospho)	SAPTTPINQNAAAAFAAVSEEER	S[Phosphorylation]APTTPINQNAAAAFAAVSEEER	AT4G37870.1	0.0	0.999999997941	E12619_2p_EXT431_6085_HanChao_T10-Rapa-2.raw	E12619_2p_EXT431_6085_HanChao_T10-Rapa-2.32176.32176.2	mzspec:PXD008355:E12619_2p_EXT431_6085_HanChao_T10-Rapa-2:scan:32176:S[Phosphorylation]APTTPINQNAAAAFAAVSEEER/2	127805	Phosphorylation	1.0	1	62	1	0.999999997941	621	5.835544958330046e-10	5.835544958330046e-10
13	82	1.0	Phosphorylation	AT1G80270.1	mzspec:PXD008355:E12621_2p_EXT431_6085_HanChao_T20-Rapa-2:scan:30046:SDQEEDDLEDGFS[Phosphorylation]ELEGSK/2	0.0	80	S13(Phospho): 100;S13(Phospho)	SDQEEDDLEDGFSELEGSK	SDQEEDDLEDGFS[Phosphorylation]ELEGSK	AT1G80270.1	0.0	0.9999999979299999	E12621_2p_EXT431_6085_HanChao_T20-Rapa-2.raw	E12621_2p_EXT431_6085_HanChao_T20-Rapa-2.30046.30046.2	mzspec:PXD008355:E12621_2p_EXT431_6085_HanChao_T20-Rapa-2:scan:30046:SDQEEDDLEDGFS[Phosphorylation]ELEGSK/2	129645	Phosphorylation	1.0	13	82	1	0.9999999979299999	622	5.859442796986272e-10	5.859442796986272e-10
21	160:160	1.0	Phosphorylation	AT5G22650.2: AT5G22650.1	mzspec:PXD008355:E12641_2p_EXT431_6085_HanChao_T20-Rapa-3:scan:11092:AKPAEVKPAEEKPESDEEDES[Phosphorylation]DDEDESEEDDDSEK/4	0.0	80	S21(Phospho): 100;S21(Phospho)	AKPAEVKPAEEKPESDEEDESDDEDESEEDDDSEK	AKPAEVKPAEEKPESDEEDES[Phosphorylation]DDEDESEEDDDSEK	AT5G22650.2	0.0	0.9999999979200002	E12641_2p_EXT431_6085_HanChao_T20-Rapa-3.raw	E12641_2p_EXT431_6085_HanChao_T20-Rapa-3.11092.11092.4	mzspec:PXD008355:E12641_2p_EXT431_6085_HanChao_T20-Rapa-3:scan:11092:AKPAEVKPAEEKPESDEEDES[Phosphorylation]DDEDESEEDDDSEK/4	7108	Phosphorylation	1.0	21	160	0	0.9999999979200002	623	5.883424427152154e-10	5.883424427152154e-10
16	427:371	1.0	Phosphorylation	AT3G27550.2: AT3G27550.1	mzspec:PXD008355:E12601_2p_EXT431_6085_HanChao_T20-Rapa-1:scan:18617:RPNDSDDDDDDGELDS[Phosphorylation]EDDEIPK/3	0.0	80	S16(Phospho): 100;S16(Phospho)	RPNDSDDDDDDGELDSEDDEIPK	RPNDSDDDDDDGELDS[Phosphorylation]EDDEIPK	AT3G27550.2	0.0	0.999999997894	E12601_2p_EXT431_6085_HanChao_T20-Rapa-1.raw	E12601_2p_EXT431_6085_HanChao_T20-Rapa-1.18617.18617.3	mzspec:PXD008355:E12601_2p_EXT431_6085_HanChao_T20-Rapa-1:scan:18617:RPNDSDDDDDDGELDS[Phosphorylation]EDDEIPK/3	124014	Phosphorylation	1.0	16	427	1	0.999999997894	624	5.907745863022493e-10	5.907745863022493e-10
3	588	1.0	Phosphorylation	AT1G01960.1	mzspec:PXD008355:E12603_2p_EXT431_6085_HanChao_T40-Rapa-1:scan:22771:SDS[Phosphorylation]QSELSSGNSDALAIEQR/2	0.0	80	S3(Phospho): 100;S3(Phospho)	SDSQSELSSGNSDALAIEQR	SDS[Phosphorylation]QSELSSGNSDALAIEQR	AT1G01960.1	0.0	0.999999997879	E12603_2p_EXT431_6085_HanChao_T40-Rapa-1.raw	E12603_2p_EXT431_6085_HanChao_T40-Rapa-1.22771.22771.2	mzspec:PXD008355:E12603_2p_EXT431_6085_HanChao_T40-Rapa-1:scan:22771:SDS[Phosphorylation]QSELSSGNSDALAIEQR/2	129943	Phosphorylation	1.0	3	588	0	0.999999997879	625	5.932229470317906e-10	5.932229470317906e-10
16	1008	1.0	Phosphorylation	AT5G46070.1	mzspec:PXD008355:E12661_2p_EXT431_6085_HanChao_T20-Rapa-4:scan:14724:GDDHGPTDEGDEDFQS[Phosphorylation]HQDNGEEEEEEDYRK/4	0.0	80	S16(Phospho): 100;S16(Phospho)	GDDHGPTDEGDEDFQSHQDNGEEEEEEDYRK	GDDHGPTDEGDEDFQS[Phosphorylation]HQDNGEEEEEEDYRK	AT5G46070.1	0.0	0.999999997878	E12661_2p_EXT431_6085_HanChao_T20-Rapa-4.raw	E12661_2p_EXT431_6085_HanChao_T20-Rapa-4.14724.14724.4	mzspec:PXD008355:E12661_2p_EXT431_6085_HanChao_T20-Rapa-4:scan:14724:GDDHGPTDEGDEDFQS[Phosphorylation]HQDNGEEEEEEDYRK/4	51351	Phosphorylation	1.0	16	1008	1	0.999999997878	626	5.956650829313307e-10	5.956650829313307e-10
11	160	1.0	Phosphorylation	AT2G47330.1	mzspec:PXD008355:E12643_2p_EXT431_6085_HanChao_T40-Rapa-3:scan:27645:AVDAGMLDYDS[Phosphorylation]DDNPIVVDKR/2	0.0	80	S11(Phospho): 100;S11(Phospho)	AVDAGMLDYDSDDNPIVVDKR	AVDAGMLDYDS[Phosphorylation]DDNPIVVDKR	AT2G47330.1	0.0	0.9999999978759999	E12643_2p_EXT431_6085_HanChao_T40-Rapa-3.raw	E12643_2p_EXT431_6085_HanChao_T40-Rapa-3.27645.27645.2	mzspec:PXD008355:E12643_2p_EXT431_6085_HanChao_T40-Rapa-3:scan:27645:AVDAGMLDYDS[Phosphorylation]DDNPIVVDKR/2	14493	Phosphorylation	1.0	11	160	1	0.9999999978759999	627	5.98102618822864e-10	5.98102618822864e-10
15	1326:1313	1.0	Phosphorylation	AT3G57660.1: AT3G57660.2	mzspec:PXD008355:E12599_2p_EXT431_6085_HanChao_T10-Rapa-1:scan:17141:GIHNDVTGPIAGNET[Phosphorylation]DNDDSVSGK/3	0.0	80	T15(Phospho): 100;T15(Phospho)	GIHNDVTGPIAGNETDNDDSVSGK	GIHNDVTGPIAGNET[Phosphorylation]DNDDSVSGK	AT3G57660.1	0.0	0.9999999978740001	E12599_2p_EXT431_6085_HanChao_T10-Rapa-1.raw	E12599_2p_EXT431_6085_HanChao_T10-Rapa-1.17141.17141.3	mzspec:PXD008355:E12599_2p_EXT431_6085_HanChao_T10-Rapa-1:scan:17141:GIHNDVTGPIAGNET[Phosphorylation]DNDDSVSGK/3	54766	Phosphorylation	1.0	15	1326	1	0.9999999978740001	628	6.005355763273768e-10	6.005355763273768e-10
20	333:303:303	1.0	Phosphorylation	AT1G56460.2: AT1G56460.1: AT1G56460.3	mzspec:PXD008355:E12661_2p_EXT431_6085_HanChao_T20-Rapa-4:scan:27573:AFDDADYVKDDDEEEEEAVS[Phosphorylation]DVELENK/3	0.0	80	S20(Phospho): 100;S20(Phospho)	AFDDADYVKDDDEEEEEAVSDVELENK	AFDDADYVKDDDEEEEEAVS[Phosphorylation]DVELENK	AT1G56460.2	0.0	0.9999999978599999	E12661_2p_EXT431_6085_HanChao_T20-Rapa-4.raw	E12661_2p_EXT431_6085_HanChao_T20-Rapa-4.27573.27573.3	mzspec:PXD008355:E12661_2p_EXT431_6085_HanChao_T20-Rapa-4:scan:27573:AFDDADYVKDDDEEEEEAVS[Phosphorylation]DVELENK/3	3989	Phosphorylation	1.0	20	333	1	0.9999999978599999	629	6.029830556432986e-10	6.029830556432986e-10
3	606	1.0	Phosphorylation	AT3G17900.1	mzspec:PXD008355:E12619_2p_EXT431_6085_HanChao_T10-Rapa-2:scan:22038:KGS[Phosphorylation]GLSGDQYAVMVSCR/2	0.0	80	S3(Phospho): 100;S3(Phospho); C16(Carbamidomethyl)	KGSGLSGDQYAVMVSCR	KGS[Phosphorylation]GLSGDQYAVMVSCR	AT3G17900.1	0.0	0.999999997849	E12619_2p_EXT431_6085_HanChao_T10-Rapa-2.raw	E12619_2p_EXT431_6085_HanChao_T10-Rapa-2.22038.22038.2	mzspec:PXD008355:E12619_2p_EXT431_6085_HanChao_T10-Rapa-2:scan:22038:KGS[Phosphorylation]GLSGDQYAVMVSCR/2	77528	Phosphorylation	1.0	3	606	1	0.999999997849	630	6.054402254672739e-10	6.054402254672739e-10
27	572	1.0	Phosphorylation	AT4G31200.1	mzspec:PXD008355:E12601_2p_EXT431_6085_HanChao_T20-Rapa-1:scan:22519:EIGEVNPSEGPMGSESQDDYDNYERDS[Phosphorylation]PQR/3	0.0	80	S27(Phospho): 100;S27(Phospho)	EIGEVNPSEGPMGSESQDDYDNYERDSPQR	EIGEVNPSEGPMGSESQDDYDNYERDS[Phosphorylation]PQR	AT4G31200.1	0.0	0.999999997827	E12601_2p_EXT431_6085_HanChao_T20-Rapa-1.raw	E12601_2p_EXT431_6085_HanChao_T20-Rapa-1.22519.22519.3	mzspec:PXD008355:E12601_2p_EXT431_6085_HanChao_T20-Rapa-1:scan:22519:EIGEVNPSEGPMGSESQDDYDNYERDS[Phosphorylation]PQR/3	39808	Phosphorylation	1.0	27	572	1	0.999999997827	631	6.079244723400027e-10	6.079244723400027e-10
13	33	1.0	Phosphorylation	AT5G14050.1	mzspec:PXD008355:E12641_2p_EXT431_6085_HanChao_T20-Rapa-3:scan:23264:QYEDVEDEEEIGS[Phosphorylation]DDDLTR/2	0.0	80	S13(Phospho): 100;S13(Phospho)	QYEDVEDEEEIGSDDDLTR	QYEDVEDEEEIGS[Phosphorylation]DDDLTR	AT5G14050.1	0.0	0.99999999782	E12641_2p_EXT431_6085_HanChao_T20-Rapa-3.raw	E12641_2p_EXT431_6085_HanChao_T20-Rapa-3.23264.23264.2	mzspec:PXD008355:E12641_2p_EXT431_6085_HanChao_T20-Rapa-3:scan:23264:QYEDVEDEEEIGS[Phosphorylation]DDDLTR/2	119259	Phosphorylation	1.0	13	33	1	0.99999999782	632	6.104119335520112e-10	6.104119335520112e-10
4	1130	1.0	Phosphorylation	AT2G34357.1	mzspec:PXD008355:E12619_2p_EXT431_6085_HanChao_T10-Rapa-2:scan:18297:KADS[Phosphorylation]DEEAEFDVEGR/2	0.0	80	S4(Phospho): 100;S4(Phospho)	KADSDEEAEFDVEGR	KADS[Phosphorylation]DEEAEFDVEGR	AT2G34357.1	0.0	0.999999997804	E12619_2p_EXT431_6085_HanChao_T10-Rapa-2.raw	E12619_2p_EXT431_6085_HanChao_T10-Rapa-2.18297.18297.2	mzspec:PXD008355:E12619_2p_EXT431_6085_HanChao_T10-Rapa-2:scan:18297:KADS[Phosphorylation]DEEAEFDVEGR/2	73538	Phosphorylation	1.0	4	1130	1	0.999999997804	633	6.12916812090588e-10	6.12916812090588e-10
9	398	1.0	Phosphorylation	AT3G53180.1	mzspec:PXD008355:E12603_2p_EXT431_6085_HanChao_T40-Rapa-1:scan:25531:LNIDTDSSS[Phosphorylation]PQNIISPK/2	0.0	80	S9(Phospho): 100;S9(Phospho)	LNIDTDSSSPQNIISPK	LNIDTDSSS[Phosphorylation]PQNIISPK	AT3G53180.1	0.0	0.999999997792	E12603_2p_EXT431_6085_HanChao_T40-Rapa-1.raw	E12603_2p_EXT431_6085_HanChao_T40-Rapa-1.25531.25531.2	mzspec:PXD008355:E12603_2p_EXT431_6085_HanChao_T40-Rapa-1:scan:25531:LNIDTDSSS[Phosphorylation]PQNIISPK/2	89185	Phosphorylation	1.0	9	398	1	0.999999997792	634	6.154327161804373e-10	6.154327161804373e-10
10	144:124:123:201	1.0	Phosphorylation	AT1G70730.2: AT1G70730.1: AT1G23190.1: AT1G70730.3	mzspec:PXD008355:E12619_2p_EXT431_6085_HanChao_T10-Rapa-2:scan:29821:ATGAFILTAS[Phosphorylation]HNPGGPTEDFGIK/3	0.0	80	S10(Phospho): 100;S10(Phospho)	ATGAFILTASHNPGGPTEDFGIK	ATGAFILTAS[Phosphorylation]HNPGGPTEDFGIK	AT1G70730.2	0.0	0.999999997783	E12619_2p_EXT431_6085_HanChao_T10-Rapa-2.raw	E12619_2p_EXT431_6085_HanChao_T10-Rapa-2.29821.29821.3	mzspec:PXD008355:E12619_2p_EXT431_6085_HanChao_T10-Rapa-2:scan:29821:ATGAFILTAS[Phosphorylation]HNPGGPTEDFGIK/3	13638	Phosphorylation	1.0	10	144	1	0.999999997783	635	6.179548694274039e-10	6.179548694274039e-10
5	84:84	1.0	Phosphorylation	AT5G09850.3: AT5G09850.1	mzspec:PXD008355:E12659_2p_EXT431_6085_HanChao_T10-Rapa-4:scan:24055:VHEET[Phosphorylation]EEEDEEGVTAAAEEEVR/2	0.0	80	T5(Phospho): 100;T5(Phospho)	VHEETEEEDEEGVTAAAEEEVR	VHEET[Phosphorylation]EEEDEEGVTAAAEEEVR	AT5G09850.3	0.0	0.999999997782	E12659_2p_EXT431_6085_HanChao_T10-Rapa-4.raw	E12659_2p_EXT431_6085_HanChao_T10-Rapa-4.24055.24055.2	mzspec:PXD008355:E12659_2p_EXT431_6085_HanChao_T10-Rapa-4:scan:24055:VHEET[Phosphorylation]EEEDEEGVTAAAEEEVR/2	168138	Phosphorylation	1.0	5	84	1	0.999999997782	636	6.20470663667113e-10	6.20470663667113e-10
[truncated: 90,164 more rows]
