# Supplementary material for: Assessing Multiple Evidence Streams to Decide on Confidence for Identification of Post-Translational Modifications, within and Across Data Sets
Source: J Proteome Res. 2023 Apr 26;22(6):1828–42. doi: 10.1021/acs.jproteome.2c00823 (PMC10243108; doi:10.1021/acs.jproteome.2c00823)
Supplement: Supplementary file 2 — pr2c00823_si_002.zip [file pr2c00823_si_002.zip › Data PSMsite level/Data TPP pipeline/PXD000138.csv]

Unnamed: 0	All_PTM_positions	All_PTM_protein_positions	All_PTM_scores	All_PTMs	All_Proteins	All_USI	Charge	FDR	Mass shift	PTM_info	Peptide	Peptide_mod	Protein	Qvalue	Score	Source	Spectrum	USI	index	PTM	PTM_score	PTM_positions	PTM_Protein_Positions	Spectrum_matches	Incorrect count	notes	PTM_final_prob	Count	Synthetics wrong count	Answer key FLR	PTM_final_prob_FLR	PTM_final_prob_q_value	pAla_FLR	DecoyP	pA_count	pAla_q_value
0	7	7875	0.9990000000000001	Phosphorylation	IPI_B3	mzspec:PXD000138:15:scan:04754:LMTGDIT[Phosphorylation]NAHAGAK/3	3	0.0	80	x3:Phosphorylation:0.00;x7:Phosphorylation:0.99;x9:Phosphorylation:0.00;x11:Phosphorylation:0.00;x13:Phosphorylation:0.00	LMTGDITNAHAGAK	LMTGDIT[Phosphorylation]NAHAGAK	IPI_B3	0.0	1.0	15	15.04754.04754.3	mzspec:PXD000138:15:scan:04754:LMTGDIT[Phosphorylation]NAHAGAK/3	6894	Phosphorylation	0.9990000000000001	7	7875	1	0.0		0.9990000000000001	1	0.0	0.0	0.0010000000000000009	0.0010000000000000009	0.0	0.0	0.0	0.0
1	3	8511	0.9990000000000001	Phosphorylation	IPI_A10	mzspec:PXD000138:10:scan:05813:NKY[Phosphorylation]IGEASLLEK/2	2	0.0	80	x3:Phosphorylation:0.99;x7:Phosphorylation:0.00;x8:Phosphorylation:0.00	NKYIGEASLLEK	NKY[Phosphorylation]IGEASLLEK	IPI_A10	0.0	1.0	10	10.05813.05813.2	mzspec:PXD000138:10:scan:05813:NKY[Phosphorylation]IGEASLLEK/2	8684	Phosphorylation	0.9990000000000001	3	8511	1	0.0		0.9990000000000001	2	0.0	0.0	0.0010000000000000009	0.0010000000000000009	0.0	0.0	0.0	0.0
2	7	6325	0.9990000000000001	Phosphorylation	IPI_A1	mzspec:PXD000138:1:scan:05672:ALLSLKY[Phosphorylation]NK/2	2	0.0	80	x1:Phosphorylation:0.00;x4:Phosphorylation:0.00;x7:Phosphorylation:0.99	ALLSLKYNK	ALLSLKY[Phosphorylation]NK	IPI_A1	0.0	1.0	1	1.05672.05672.2	mzspec:PXD000138:1:scan:05672:ALLSLKY[Phosphorylation]NK/2	529	Phosphorylation	0.9990000000000001	7	6325	1	0.0		0.9990000000000001	3	0.0	0.0	0.0010000000000000009	0.0010000000000000009	0.0	0.0	0.0	0.0
3	5	2969	0.9990000000000001	Phosphorylation	IPI_A11	mzspec:PXD000138:11:scan:07205:LLSDY[Phosphorylation]HEEFPTLK/2	2	0.0	80	x3:Phosphorylation:0.00;x5:Phosphorylation:0.99;x11:Phosphorylation:0.00	LLSDYHEEFPTLK	LLSDY[Phosphorylation]HEEFPTLK	IPI_A11	0.0	1.0	11	11.07205.07205.2	mzspec:PXD000138:11:scan:07205:LLSDY[Phosphorylation]HEEFPTLK/2	5012	Phosphorylation	0.9990000000000001	5	2969	1	0.0		0.9990000000000001	4	0.0	0.0	0.0010000000000000009	0.0010000000000000009	0.0	0.0	0.0	0.0
4	7	6406	0.9990000000000001	Phosphorylation	IPI_A1	mzspec:PXD000138:1:scan:04964:ALLSLKY[Phosphorylation]KK/3	3	0.0	80	x1:Phosphorylation:0.00;x4:Phosphorylation:0.00;x7:Phosphorylation:0.99	ALLSLKYKK	ALLSLKY[Phosphorylation]KK	IPI_A1	0.0	1.0	1	1.04964.04964.3	mzspec:PXD000138:1:scan:04964:ALLSLKY[Phosphorylation]KK/3	522	Phosphorylation	0.9990000000000001	7	6406	1	0.0		0.9990000000000001	5	0.0	0.0	0.0010000000000000009	0.0010000000000000009	0.0	0.0	0.0	0.0
5	7	6406	0.9990000000000001	Phosphorylation	IPI_A1	mzspec:PXD000138:1:scan:04935:ALLSLKY[Phosphorylation]KK/3	3	0.0	80	x1:Phosphorylation:0.00;x4:Phosphorylation:0.00;x7:Phosphorylation:0.99	ALLSLKYKK	ALLSLKY[Phosphorylation]KK	IPI_A1	0.0	1.0	1	1.04935.04935.3	mzspec:PXD000138:1:scan:04935:ALLSLKY[Phosphorylation]KK/3	521	Phosphorylation	0.9990000000000001	7	6406	1	0.0		0.9990000000000001	6	0.0	0.0	0.0010000000000000009	0.0010000000000000009	0.0	0.0	0.0	0.0
6	3	8631	0.9990000000000001	Phosphorylation	IPI_A10	mzspec:PXD000138:10:scan:05385:NKY[Phosphorylation]VGEASLLEK/2	2	0.0	80	x3:Phosphorylation:0.99;x7:Phosphorylation:0.00;x8:Phosphorylation:0.00	NKYVGEASLLEK	NKY[Phosphorylation]VGEASLLEK	IPI_A10	0.0	1.0	10	10.05385.05385.2	mzspec:PXD000138:10:scan:05385:NKY[Phosphorylation]VGEASLLEK/2	8734	Phosphorylation	0.9990000000000001	3	8631	1	0.0		0.9990000000000001	7	0.0	0.0	0.0010000000000000009	0.0010000000000000009	0.0	0.0	0.0	0.0
7	7	6388	0.9990000000000001	Phosphorylation	IPI_A1	mzspec:PXD000138:1:scan:07684:ALLSLKY[Phosphorylation]IK/2	2	0.0	80	x1:Phosphorylation:0.00;x4:Phosphorylation:0.00;x7:Phosphorylation:0.99	ALLSLKYIK	ALLSLKY[Phosphorylation]IK	IPI_A1	0.0	1.0	1	1.07684.07684.2	mzspec:PXD000138:1:scan:07684:ALLSLKY[Phosphorylation]IK/2	517	Phosphorylation	0.9990000000000001	7	6388	1	0.0		0.9990000000000001	8	0.0	0.0	0.0010000000000000009	0.0010000000000000009	0.0	0.0	0.0	0.0
8	7	6379	0.9990000000000001	Phosphorylation	IPI_A1	mzspec:PXD000138:1:scan:05290:ALLSLKY[Phosphorylation]HK/2	2	0.0	80	x1:Phosphorylation:0.00;x4:Phosphorylation:0.00;x7:Phosphorylation:0.99	ALLSLKYHK	ALLSLKY[Phosphorylation]HK	IPI_A1	0.0	1.0	1	1.05290.05290.2	mzspec:PXD000138:1:scan:05290:ALLSLKY[Phosphorylation]HK/2	515	Phosphorylation	0.9990000000000001	7	6379	1	0.0		0.9990000000000001	9	0.0	0.0	0.0010000000000000009	0.0010000000000000009	0.0	0.0	0.0	0.0
9	3	8535	0.9990000000000001	Phosphorylation	IPI_A10	mzspec:PXD000138:10:scan:03773:NKY[Phosphorylation]KGEASLLEK/2	2	0.0	80	x3:Phosphorylation:0.99;x7:Phosphorylation:0.00;x8:Phosphorylation:0.00	NKYKGEASLLEK	NKY[Phosphorylation]KGEASLLEK	IPI_A10	0.0	1.0	10	10.03773.03773.2	mzspec:PXD000138:10:scan:03773:NKY[Phosphorylation]KGEASLLEK/2	8696	Phosphorylation	0.9990000000000001	3	8535	1	0.0		0.9990000000000001	10	0.0	0.0	0.0010000000000000009	0.0010000000000000009	0.0	0.0	0.0	0.0
10	3	8535	0.9990000000000001	Phosphorylation	IPI_A10	mzspec:PXD000138:10:scan:03778:NKY[Phosphorylation]KGEASLLEK/3	3	0.0	80	x3:Phosphorylation:0.99;x7:Phosphorylation:0.00;x8:Phosphorylation:0.00	NKYKGEASLLEK	NKY[Phosphorylation]KGEASLLEK	IPI_A10	0.0	1.0	10	10.03778.03778.3	mzspec:PXD000138:10:scan:03778:NKY[Phosphorylation]KGEASLLEK/3	8695	Phosphorylation	0.9990000000000001	3	8535	1	0.0		0.9990000000000001	11	0.0	0.0	0.0010000000000000009	0.0010000000000000009	0.0	0.0	0.0	0.0
11	7	6208	0.9990000000000001	Phosphorylation	IPI_A1	mzspec:PXD000138:1:scan:05255:ALLSLKT[Phosphorylation]IK/2	2	0.0	80	x1:Phosphorylation:0.00;x4:Phosphorylation:0.00;x7:Phosphorylation:0.99	ALLSLKTIK	ALLSLKT[Phosphorylation]IK	IPI_A1	0.0	1.0	1	1.05255.05255.2	mzspec:PXD000138:1:scan:05255:ALLSLKT[Phosphorylation]IK/2	496	Phosphorylation	0.9990000000000001	7	6208	1	0.0		0.9990000000000001	12	0.0	0.0	0.0010000000000000009	0.0010000000000000009	0.0	0.0	0.0	0.0
12	9	16164	0.9990000000000001	Phosphorylation	IPI_B6	mzspec:PXD000138:18:scan:08486:DGQDAIAWY[Phosphorylation]WEKESK/2	2	0.0	80	x5:Phosphorylation:0.00;x7:Phosphorylation:0.00;x9:Phosphorylation:0.99;x14:Phosphorylation:0.00	DGQDAIAWYWEKESK	DGQDAIAWY[Phosphorylation]WEKESK	IPI_B6	0.0	1.0	18	18.08486.08486.2	mzspec:PXD000138:18:scan:08486:DGQDAIAWY[Phosphorylation]WEKESK/2	3665	Phosphorylation	0.9990000000000001	9	16164	1	0.0		0.9990000000000001	13	0.0	0.0	0.0010000000000000009	0.0010000000000000009	0.0	0.0	0.0	0.0
13	3	8499	0.9990000000000001	Phosphorylation	IPI_A10	mzspec:PXD000138:10:scan:02780:NKY[Phosphorylation]HGEASLLEK/3	3	0.0	80	x3:Phosphorylation:0.99;x7:Phosphorylation:0.00;x8:Phosphorylation:0.00	NKYHGEASLLEK	NKY[Phosphorylation]HGEASLLEK	IPI_A10	0.0	1.0	10	10.02780.02780.3	mzspec:PXD000138:10:scan:02780:NKY[Phosphorylation]HGEASLLEK/3	8677	Phosphorylation	0.9990000000000001	3	8499	1	0.0		0.9990000000000001	14	0.0	0.0	0.0010000000000000009	0.0010000000000000009	0.0	0.0	0.0	0.0
14	3	5907	0.9990000000000001	Phosphorylation	IPI_A10	mzspec:PXD000138:10:scan:05441:NHS[Phosphorylation]MGEASLLEK/2	2	0.0	80	x3:Phosphorylation:0.99;x7:Phosphorylation:0.00;x8:Phosphorylation:0.00	NHSMGEASLLEK	NHS[Phosphorylation]MGEASLLEK	IPI_A10	0.0	1.0	10	10.05441.05441.2	mzspec:PXD000138:10:scan:05441:NHS[Phosphorylation]MGEASLLEK/2	8212	Phosphorylation	0.9990000000000001	3	5907	1	0.0		0.9990000000000001	15	0.0	0.0	0.0010000000000000009	0.0010000000000000009	0.0	0.0	0.0	0.0
15	3	2967	0.9990000000000001	Phosphorylation	IPI_B1	mzspec:PXD000138:13:scan:03376:NDY[Phosphorylation]HAPPQPAPGK/3	3	0.0	80	x3:Phosphorylation:0.99;x5:Phosphorylation:0.00;x10:Phosphorylation:0.00	NDYHAPPQPAPGK	NDY[Phosphorylation]HAPPQPAPGK	IPI_B1	0.0	1.0	13	13.03376.03376.3	mzspec:PXD000138:13:scan:03376:NDY[Phosphorylation]HAPPQPAPGK/3	7985	Phosphorylation	0.9990000000000001	3	2967	1	0.0		0.9990000000000001	16	0.0	0.0	0.0010000000000000009	0.0010000000000000009	0.0	0.0	0.0	0.0
16	3	8499	0.9990000000000001	Phosphorylation	IPI_A10	mzspec:PXD000138:10:scan:03831:NKY[Phosphorylation]HGEASLLEK/2	2	0.0	80	x3:Phosphorylation:0.99;x7:Phosphorylation:0.00;x8:Phosphorylation:0.00	NKYHGEASLLEK	NKY[Phosphorylation]HGEASLLEK	IPI_A10	0.0	1.0	10	10.03831.03831.2	mzspec:PXD000138:10:scan:03831:NKY[Phosphorylation]HGEASLLEK/2	8676	Phosphorylation	0.9990000000000001	3	8499	1	0.0		0.9990000000000001	17	0.0	0.0	0.0010000000000000009	0.0010000000000000009	0.0	0.0	0.0	0.0
17	3	8499	0.9990000000000001	Phosphorylation	IPI_A10	mzspec:PXD000138:10:scan:03801:NKY[Phosphorylation]HGEASLLEK/2	2	0.0	80	x3:Phosphorylation:0.99;x7:Phosphorylation:0.00;x8:Phosphorylation:0.00	NKYHGEASLLEK	NKY[Phosphorylation]HGEASLLEK	IPI_A10	0.0	1.0	10	10.03801.03801.2	mzspec:PXD000138:10:scan:03801:NKY[Phosphorylation]HGEASLLEK/2	8675	Phosphorylation	0.9990000000000001	3	8499	1	0.0		0.9990000000000001	18	0.0	0.0	0.0010000000000000009	0.0010000000000000009	0.0	0.0	0.0	0.0
18	3	5787	0.9990000000000001	Phosphorylation	IPI_A10	mzspec:PXD000138:10:scan:03237:NHS[Phosphorylation]NGEASLLEK/3	3	0.0	80	x3:Phosphorylation:0.99;x7:Phosphorylation:0.00;x8:Phosphorylation:0.00	NHSNGEASLLEK	NHS[Phosphorylation]NGEASLLEK	IPI_A10	0.0	1.0	10	10.03237.03237.3	mzspec:PXD000138:10:scan:03237:NHS[Phosphorylation]NGEASLLEK/3	8218	Phosphorylation	0.9990000000000001	3	5787	1	0.0		0.9990000000000001	19	0.0	0.0	0.0010000000000000009	0.0010000000000000009	0.0	0.0	0.0	0.0
19	5	3008	0.9990000000000001	Phosphorylation	IPI_A11	mzspec:PXD000138:11:scan:07146:LLSDY[Phosphorylation]KEEFPTLK/2	2	0.0	80	x3:Phosphorylation:0.00;x5:Phosphorylation:0.99;x11:Phosphorylation:0.00	LLSDYKEEFPTLK	LLSDY[Phosphorylation]KEEFPTLK	IPI_A11	0.0	1.0	11	11.07146.07146.2	mzspec:PXD000138:11:scan:07146:LLSDY[Phosphorylation]KEEFPTLK/2	5018	Phosphorylation	0.9990000000000001	5	3008	1	0.0		0.9990000000000001	20	0.0	0.0	0.0010000000000000009	0.0010000000000000009	0.0	0.0	0.0	0.0
20	3	5931	0.9990000000000001	Phosphorylation	IPI_A10	mzspec:PXD000138:10:scan:03491:NHS[Phosphorylation]PGEASLLEK/3	3	0.0	80	x3:Phosphorylation:0.99;x7:Phosphorylation:0.00;x8:Phosphorylation:0.00	NHSPGEASLLEK	NHS[Phosphorylation]PGEASLLEK	IPI_A10	0.0	1.0	10	10.03491.03491.3	mzspec:PXD000138:10:scan:03491:NHS[Phosphorylation]PGEASLLEK/3	8227	Phosphorylation	0.9990000000000001	3	5931	1	0.0		0.9990000000000001	21	0.0	0.0	0.0010000000000000009	0.0010000000000000009	0.0	0.0	0.0	0.0
21	3	8259	0.9990000000000001	Phosphorylation	IPI_A10	mzspec:PXD000138:10:scan:04506:NKT[Phosphorylation]HGEASLLEK/3	3	0.0	80	x3:Phosphorylation:0.99;x7:Phosphorylation:0.00;x8:Phosphorylation:0.00	NKTHGEASLLEK	NKT[Phosphorylation]HGEASLLEK	IPI_A10	0.0	1.0	10	10.04506.04506.3	mzspec:PXD000138:10:scan:04506:NKT[Phosphorylation]HGEASLLEK/3	8643	Phosphorylation	0.9990000000000001	3	8259	1	0.0		0.9990000000000001	22	0.0	0.0	0.0010000000000000009	0.0010000000000000009	0.0	0.0	0.0	0.0
22	3	9324	0.9990000000000001	Phosphorylation	IPI_B1	mzspec:PXD000138:13:scan:05416:NKY[Phosphorylation]WAPPQPAPGK/3	3	0.0	80	x3:Phosphorylation:0.99;x5:Phosphorylation:0.00;x10:Phosphorylation:0.00	NKYWAPPQPAPGK	NKY[Phosphorylation]WAPPQPAPGK	IPI_B1	0.0	1.0	13	13.05416.05416.3	mzspec:PXD000138:13:scan:05416:NKY[Phosphorylation]WAPPQPAPGK/3	8743	Phosphorylation	0.9990000000000001	3	9324	1	0.0		0.9990000000000001	23	0.0	0.0	0.0010000000000000009	0.0010000000000000009	0.0	0.0	0.0	0.0
23	3	12687	0.9990000000000001	Phosphorylation	IPI_A10	mzspec:PXD000138:10:scan:10149:NWT[Phosphorylation]WGEASLLEK/2	2	0.0	80	x3:Phosphorylation:0.99;x7:Phosphorylation:0.00;x8:Phosphorylation:0.00	NWTWGEASLLEK	NWT[Phosphorylation]WGEASLLEK	IPI_A10	0.0	1.0	10	10.10149.10149.2	mzspec:PXD000138:10:scan:10149:NWT[Phosphorylation]WGEASLLEK/2	9844	Phosphorylation	0.9990000000000001	3	12687	1	0.0		0.9990000000000001	24	0.0	0.0	0.0010000000000000009	0.0010000000000000009	0.0	0.0	0.0	0.0
24	5	2969	0.9990000000000001	Phosphorylation	IPI_A11	mzspec:PXD000138:11:scan:07176:LLSDY[Phosphorylation]HEEFPTLK/2	2	0.0	80	x3:Phosphorylation:0.00;x5:Phosphorylation:0.99;x11:Phosphorylation:0.00	LLSDYHEEFPTLK	LLSDY[Phosphorylation]HEEFPTLK	IPI_A11	0.0	1.0	11	11.07176.07176.2	mzspec:PXD000138:11:scan:07176:LLSDY[Phosphorylation]HEEFPTLK/2	5011	Phosphorylation	0.9990000000000001	5	2969	1	0.0		0.9990000000000001	25	0.0	0.0	0.0010000000000000009	0.0010000000000000009	0.0	0.0	0.0	0.0
25	3	8607	0.9990000000000001	Phosphorylation	IPI_A10	mzspec:PXD000138:10:scan:06805:NKY[Phosphorylation]WGEASLLEK/3	3	0.0	80	x3:Phosphorylation:0.99;x7:Phosphorylation:0.00;x8:Phosphorylation:0.00	NKYWGEASLLEK	NKY[Phosphorylation]WGEASLLEK	IPI_A10	0.0	1.0	10	10.06805.06805.3	mzspec:PXD000138:10:scan:06805:NKY[Phosphorylation]WGEASLLEK/3	8750	Phosphorylation	0.9990000000000001	3	8607	1	0.0		0.9990000000000001	26	0.0	0.0	0.0010000000000000009	0.0010000000000000009	0.0	0.0	0.0	0.0
26	9	16044	0.9990000000000001	Phosphorylation	IPI_B6	mzspec:PXD000138:18:scan:08113:DGQDAIAWY[Phosphorylation]IEKESK/3	3	0.0	80	x5:Phosphorylation:0.00;x7:Phosphorylation:0.00;x9:Phosphorylation:0.99;x14:Phosphorylation:0.00	DGQDAIAWYIEKESK	DGQDAIAWY[Phosphorylation]IEKESK	IPI_B6	0.0	1.0	18	18.08113.08113.3	mzspec:PXD000138:18:scan:08113:DGQDAIAWY[Phosphorylation]IEKESK/3	3628	Phosphorylation	0.9990000000000001	9	16044	1	0.0		0.9990000000000001	27	0.0	0.0	0.0010000000000000009	0.0010000000000000009	0.0	0.0	0.0	0.0
27	7	8029	0.9990000000000001	Phosphorylation	IPI_B3	mzspec:PXD000138:15:scan:06715:LMTGDIT[Phosphorylation]FAHAGAK/3	3	0.0	80	x3:Phosphorylation:0.00;x7:Phosphorylation:0.99;x9:Phosphorylation:0.00;x11:Phosphorylation:0.00;x13:Phosphorylation:0.00	LMTGDITFAHAGAK	LMTGDIT[Phosphorylation]FAHAGAK	IPI_B3	0.0	1.0	15	15.06715.06715.3	mzspec:PXD000138:15:scan:06715:LMTGDIT[Phosphorylation]FAHAGAK/3	6870	Phosphorylation	0.9990000000000001	7	8029	1	0.0		0.9990000000000001	28	0.0	0.0	0.0010000000000000009	0.0010000000000000009	0.0	0.0	0.0	0.0
28	3	12591	0.9990000000000001	Phosphorylation	IPI_A10	mzspec:PXD000138:10:scan:09543:NWT[Phosphorylation]IGEASLLEK/2	2	0.0	80	x3:Phosphorylation:0.99;x7:Phosphorylation:0.00;x8:Phosphorylation:0.00	NWTIGEASLLEK	NWT[Phosphorylation]IGEASLLEK	IPI_A10	0.0	1.0	10	10.09543.09543.2	mzspec:PXD000138:10:scan:09543:NWT[Phosphorylation]IGEASLLEK/2	9807	Phosphorylation	0.9990000000000001	3	12591	1	0.0		0.9990000000000001	29	0.0	0.0	0.0010000000000000009	0.0010000000000000009	0.0	0.0	0.0	0.0
29	7	1546	0.9990000000000001	Phosphorylation	IPI_A1	mzspec:PXD000138:1:scan:05803:ALLSLNY[Phosphorylation]KK/2	2	0.0	80	x1:Phosphorylation:0.00;x4:Phosphorylation:0.00;x7:Phosphorylation:0.99	ALLSLNYKK	ALLSLNY[Phosphorylation]KK	IPI_A1	0.0	1.0	1	1.05803.05803.2	mzspec:PXD000138:1:scan:05803:ALLSLNY[Phosphorylation]KK/2	653	Phosphorylation	0.9990000000000001	7	1546	1	0.0		0.9990000000000001	30	0.0	0.0	0.0010000000000000009	0.0010000000000000009	0.0	0.0	0.0	0.0
30	3	12591	0.9990000000000001	Phosphorylation	IPI_A10	mzspec:PXD000138:10:scan:09513:NWT[Phosphorylation]IGEASLLEK/2	2	0.0	80	x3:Phosphorylation:0.99;x7:Phosphorylation:0.00;x8:Phosphorylation:0.00	NWTIGEASLLEK	NWT[Phosphorylation]IGEASLLEK	IPI_A10	0.0	1.0	10	10.09513.09513.2	mzspec:PXD000138:10:scan:09513:NWT[Phosphorylation]IGEASLLEK/2	9808	Phosphorylation	0.9990000000000001	3	12591	1	0.0		0.9990000000000001	31	0.0	0.0	0.0010000000000000009	0.0010000000000000009	0.0	0.0	0.0	0.0
31	9	15744	0.9990000000000001	Phosphorylation	IPI_B6	mzspec:PXD000138:18:scan:08052:DGQDAIAWT[Phosphorylation]IEKESK/3	3	0.0	80	x5:Phosphorylation:0.00;x7:Phosphorylation:0.00;x9:Phosphorylation:0.99;x14:Phosphorylation:0.00	DGQDAIAWTIEKESK	DGQDAIAWT[Phosphorylation]IEKESK	IPI_B6	0.0	1.0	18	18.08052.08052.3	mzspec:PXD000138:18:scan:08052:DGQDAIAWT[Phosphorylation]IEKESK/3	3602	Phosphorylation	0.9990000000000001	9	15744	1	0.0		0.9990000000000001	32	0.0	0.0	0.0010000000000000009	0.0010000000000000009	0.0	0.0	0.0	0.0
32	6	15450	0.9990000000000001	Phosphorylation	IPI_A12	mzspec:PXD000138:12:scan:06123:AVLSVY[Phosphorylation]HQLSEGK/2	2	0.0	80	x1:Phosphorylation:0.00;x4:Phosphorylation:0.00;x6:Phosphorylation:0.99;x10:Phosphorylation:0.00	AVLSVYHQLSEGK	AVLSVY[Phosphorylation]HQLSEGK	IPI_A12	0.0	1.0	12	12.06123.06123.2	mzspec:PXD000138:12:scan:06123:AVLSVY[Phosphorylation]HQLSEGK/2	2178	Phosphorylation	0.9990000000000001	6	15450	1	0.0		0.9990000000000001	33	0.0	0.0	0.0010000000000000009	0.0010000000000000009	0.0	0.0	0.0	0.0
33	9	9921	0.9990000000000001	Phosphorylation	IPI_B4	mzspec:PXD000138:16:scan:03218:ISQDADLKY[Phosphorylation]HTKPK/2	2	0.0	80	x2:Phosphorylation:0.00;x5:Phosphorylation:0.00;x9:Phosphorylation:0.99;x11:Phosphorylation:0.00	ISQDADLKYHTKPK	ISQDADLKY[Phosphorylation]HTKPK	IPI_B4	0.0	1.0	16	16.03218.03218.2	mzspec:PXD000138:16:scan:03218:ISQDADLKY[Phosphorylation]HTKPK/2	4234	Phosphorylation	0.9990000000000001	9	9921	1	0.0		0.9990000000000001	34	0.0	0.0	0.0010000000000000009	0.0010000000000000009	0.0	0.0	0.0	0.0
34	3	5835	0.9990000000000001	Phosphorylation	IPI_A10	mzspec:PXD000138:10:scan:03431:NHS[Phosphorylation]EGEASLLEK/3	3	0.0	80	x3:Phosphorylation:0.99;x7:Phosphorylation:0.00;x8:Phosphorylation:0.00	NHSEGEASLLEK	NHS[Phosphorylation]EGEASLLEK	IPI_A10	0.0	1.0	10	10.03431.03431.3	mzspec:PXD000138:10:scan:03431:NHS[Phosphorylation]EGEASLLEK/3	8193	Phosphorylation	0.9990000000000001	3	5835	1	0.0		0.9990000000000001	35	0.0	0.0	0.0010000000000000009	0.0010000000000000009	0.0	0.0	0.0	0.0
35	9	15087	0.9990000000000001	Phosphorylation	IPI_B4	mzspec:PXD000138:16:scan:09518:ISQDADLWY[Phosphorylation]WTKPK/3	3	0.0	80	x2:Phosphorylation:0.00;x5:Phosphorylation:0.00;x9:Phosphorylation:0.99;x11:Phosphorylation:0.00	ISQDADLWYWTKPK	ISQDADLWY[Phosphorylation]WTKPK	IPI_B4	0.0	1.0	16	16.09518.09518.3	mzspec:PXD000138:16:scan:09518:ISQDADLWY[Phosphorylation]WTKPK/3	4739	Phosphorylation	0.9990000000000001	9	15087	1	0.0		0.9990000000000001	36	0.0	0.0	0.0010000000000000009	0.0010000000000000009	0.0	0.0	0.0	0.0
36	7	7973	0.9990000000000001	Phosphorylation	IPI_B3	mzspec:PXD000138:15:scan:05946:LMTGDIT[Phosphorylation]IAHAGAK/3	3	0.0	80	x3:Phosphorylation:0.00;x7:Phosphorylation:0.99;x9:Phosphorylation:0.00;x11:Phosphorylation:0.00;x13:Phosphorylation:0.00	LMTGDITIAHAGAK	LMTGDIT[Phosphorylation]IAHAGAK	IPI_B3	0.0	1.0	15	15.05946.05946.3	mzspec:PXD000138:15:scan:05946:LMTGDIT[Phosphorylation]IAHAGAK/3	6887	Phosphorylation	0.9990000000000001	7	7973	1	0.0		0.9990000000000001	37	0.0	0.0	0.0010000000000000009	0.0010000000000000009	0.0	0.0	0.0	0.0
37	9	9879	0.9990000000000001	Phosphorylation	IPI_B4	mzspec:PXD000138:16:scan:03617:ISQDADLKY[Phosphorylation]QTKPK/2	2	0.0	80	x2:Phosphorylation:0.00;x5:Phosphorylation:0.00;x9:Phosphorylation:0.99;x11:Phosphorylation:0.00	ISQDADLKYQTKPK	ISQDADLKY[Phosphorylation]QTKPK	IPI_B4	0.0	1.0	16	16.03617.03617.2	mzspec:PXD000138:16:scan:03617:ISQDADLKY[Phosphorylation]QTKPK/2	4260	Phosphorylation	0.9990000000000001	9	9879	1	0.0		0.9990000000000001	38	0.0	0.0	0.0010000000000000009	0.0010000000000000009	0.0	0.0	0.0	0.0
38	9	17964	0.9990000000000001	Phosphorylation	IPI_B6	mzspec:PXD000138:18:scan:07729:DGQDAIAVY[Phosphorylation]WEKESK/2	2	0.0	80	x5:Phosphorylation:0.00;x7:Phosphorylation:0.00;x9:Phosphorylation:0.99;x14:Phosphorylation:0.00	DGQDAIAVYWEKESK	DGQDAIAVY[Phosphorylation]WEKESK	IPI_B6	0.0	1.0	18	18.07729.07729.2	mzspec:PXD000138:18:scan:07729:DGQDAIAVY[Phosphorylation]WEKESK/2	3575	Phosphorylation	0.9990000000000001	9	17964	1	0.0		0.9990000000000001	39	0.0	0.0	0.0010000000000000009	0.0010000000000000009	0.0	0.0	0.0	0.0
39	7	5272	0.9990000000000001	Phosphorylation	IPI_A1	mzspec:PXD000138:1:scan:09554:ALLSLIY[Phosphorylation]QK/2	2	0.0	80	x1:Phosphorylation:0.00;x4:Phosphorylation:0.00;x7:Phosphorylation:0.99	ALLSLIYQK	ALLSLIY[Phosphorylation]QK	IPI_A1	0.0	1.0	1	1.09554.09554.2	mzspec:PXD000138:1:scan:09554:ALLSLIY[Phosphorylation]QK/2	455	Phosphorylation	0.9990000000000001	7	5272	1	0.0		0.9990000000000001	40	0.0	0.0	0.0010000000000000009	0.0010000000000000009	0.0	0.0	0.0	0.0
40	3	8235	0.9990000000000001	Phosphorylation	IPI_A10	mzspec:PXD000138:10:scan:03402:NKT[Phosphorylation]EGEASLLEK/3	3	0.0	80	x3:Phosphorylation:0.99;x7:Phosphorylation:0.00;x8:Phosphorylation:0.00	NKTEGEASLLEK	NKT[Phosphorylation]EGEASLLEK	IPI_A10	0.0	1.0	10	10.03402.03402.3	mzspec:PXD000138:10:scan:03402:NKT[Phosphorylation]EGEASLLEK/3	8637	Phosphorylation	0.9990000000000001	3	8235	1	0.0		0.9990000000000001	41	0.0	0.0	0.0010000000000000009	0.0010000000000000009	0.0	0.0	0.0	0.0
41	3	5991	0.9990000000000001	Phosphorylation	IPI_A10	mzspec:PXD000138:10:scan:05169:NHS[Phosphorylation]VGEASLLEK/2	2	0.0	80	x3:Phosphorylation:0.99;x7:Phosphorylation:0.00;x8:Phosphorylation:0.00	NHSVGEASLLEK	NHS[Phosphorylation]VGEASLLEK	IPI_A10	0.0	1.0	10	10.05169.05169.2	mzspec:PXD000138:10:scan:05169:NHS[Phosphorylation]VGEASLLEK/2	8258	Phosphorylation	0.9990000000000001	3	5991	1	0.0		0.9990000000000001	42	0.0	0.0	0.0010000000000000009	0.0010000000000000009	0.0	0.0	0.0	0.0
42	5	6869	0.9990000000000001	Phosphorylation	IPI_A11	mzspec:PXD000138:11:scan:06045:LLSHY[Phosphorylation]HEEFPTLK/3	3	0.0	80	x3:Phosphorylation:0.00;x5:Phosphorylation:0.99;x11:Phosphorylation:0.00	LLSHYHEEFPTLK	LLSHY[Phosphorylation]HEEFPTLK	IPI_A11	0.0	1.0	11	11.06045.06045.3	mzspec:PXD000138:11:scan:06045:LLSHY[Phosphorylation]HEEFPTLK/3	5294	Phosphorylation	0.9990000000000001	5	6869	1	0.0		0.9990000000000001	43	0.0	0.0	0.0010000000000000009	0.0010000000000000009	0.0	0.0	0.0	0.0
43	3	7686	0.9990000000000001	Phosphorylation	IPI_B1	mzspec:PXD000138:13:scan:03899:NIY[Phosphorylation]KAPPQPAPGK/3	3	0.0	80	x3:Phosphorylation:0.99;x5:Phosphorylation:0.00;x10:Phosphorylation:0.00	NIYKAPPQPAPGK	NIY[Phosphorylation]KAPPQPAPGK	IPI_B1	0.0	1.0	13	13.03899.03899.3	mzspec:PXD000138:13:scan:03899:NIY[Phosphorylation]KAPPQPAPGK/3	8565	Phosphorylation	0.9990000000000001	3	7686	1	0.0		0.9990000000000001	44	0.0	0.0	0.0010000000000000009	0.0010000000000000009	0.0	0.0	0.0	0.0
44	9	14975	0.9990000000000001	Phosphorylation	IPI_B4	mzspec:PXD000138:16:scan:08646:ISQDADLWY[Phosphorylation]ITKPK/3	3	0.0	80	x2:Phosphorylation:0.00;x5:Phosphorylation:0.00;x9:Phosphorylation:0.99;x11:Phosphorylation:0.00	ISQDADLWYITKPK	ISQDADLWY[Phosphorylation]ITKPK	IPI_B4	0.0	1.0	16	16.08646.08646.3	mzspec:PXD000138:16:scan:08646:ISQDADLWY[Phosphorylation]ITKPK/3	4712	Phosphorylation	0.9990000000000001	9	14975	1	0.0		0.9990000000000001	45	0.0	0.0	0.0010000000000000009	0.0010000000000000009	0.0	0.0	0.0	0.0
45	3	7686	0.9990000000000001	Phosphorylation	IPI_B1	mzspec:PXD000138:13:scan:03795:NIY[Phosphorylation]KAPPQPAPGK/2	2	0.0	80	x3:Phosphorylation:0.99;x5:Phosphorylation:0.00;x10:Phosphorylation:0.00	NIYKAPPQPAPGK	NIY[Phosphorylation]KAPPQPAPGK	IPI_B1	0.0	1.0	13	13.03795.03795.2	mzspec:PXD000138:13:scan:03795:NIY[Phosphorylation]KAPPQPAPGK/2	8564	Phosphorylation	0.9990000000000001	3	7686	1	0.0		0.9990000000000001	46	0.0	0.0	0.0010000000000000009	0.0010000000000000009	0.0	0.0	0.0	0.0
46	5	6869	0.9990000000000001	Phosphorylation	IPI_A11	mzspec:PXD000138:11:scan:06016:LLSHY[Phosphorylation]HEEFPTLK/3	3	0.0	80	x3:Phosphorylation:0.00;x5:Phosphorylation:0.99;x11:Phosphorylation:0.00	LLSHYHEEFPTLK	LLSHY[Phosphorylation]HEEFPTLK	IPI_A11	0.0	1.0	11	11.06016.06016.3	mzspec:PXD000138:11:scan:06016:LLSHY[Phosphorylation]HEEFPTLK/3	5293	Phosphorylation	0.9990000000000001	5	6869	1	0.0		0.9990000000000001	47	0.0	0.0	0.0010000000000000009	0.0010000000000000009	0.0	0.0	0.0	0.0
47	5	6869	0.9990000000000001	Phosphorylation	IPI_A11	mzspec:PXD000138:11:scan:05956:LLSHY[Phosphorylation]HEEFPTLK/3	3	0.0	80	x3:Phosphorylation:0.00;x5:Phosphorylation:0.99;x11:Phosphorylation:0.00	LLSHYHEEFPTLK	LLSHY[Phosphorylation]HEEFPTLK	IPI_A11	0.0	1.0	11	11.05956.05956.3	mzspec:PXD000138:11:scan:05956:LLSHY[Phosphorylation]HEEFPTLK/3	5292	Phosphorylation	0.9990000000000001	5	6869	1	0.0		0.9990000000000001	48	0.0	0.0	0.0010000000000000009	0.0010000000000000009	0.0	0.0	0.0	0.0
48	3	6063	0.9990000000000001	Phosphorylation	IPI_A10	mzspec:PXD000138:10:scan:03263:NHT[Phosphorylation]QGEASLLEK/3	3	0.0	80	x3:Phosphorylation:0.99;x7:Phosphorylation:0.00;x8:Phosphorylation:0.00	NHTQGEASLLEK	NHT[Phosphorylation]QGEASLLEK	IPI_A10	0.0	1.0	10	10.03263.03263.3	mzspec:PXD000138:10:scan:03263:NHT[Phosphorylation]QGEASLLEK/3	8303	Phosphorylation	0.9990000000000001	3	6063	1	0.0		0.9990000000000001	49	0.0	0.0	0.0010000000000000009	0.0010000000000000009	0.0	0.0	0.0	0.0
49	7	4840	0.9990000000000001	Phosphorylation	IPI_A1	mzspec:PXD000138:1:scan:08117:ALLSLHY[Phosphorylation]WK/3	3	0.0	80	x1:Phosphorylation:0.00;x4:Phosphorylation:0.00;x7:Phosphorylation:0.99	ALLSLHYWK	ALLSLHY[Phosphorylation]WK	IPI_A1	0.0	1.0	1	1.08117.08117.3	mzspec:PXD000138:1:scan:08117:ALLSLHY[Phosphorylation]WK/3	348	Phosphorylation	0.9990000000000001	7	4840	1	0.0		0.9990000000000001	50	0.0	0.0	0.0010000000000000009	0.0010000000000000009	0.0	0.0	0.0	0.0
50	3	6207	0.9990000000000001	Phosphorylation	IPI_A10	mzspec:PXD000138:10:scan:06781:NHT[Phosphorylation]WGEASLLEK/2	2	0.0	80	x3:Phosphorylation:0.99;x7:Phosphorylation:0.00;x8:Phosphorylation:0.00	NHTWGEASLLEK	NHT[Phosphorylation]WGEASLLEK	IPI_A10	0.0	1.0	10	10.06781.06781.2	mzspec:PXD000138:10:scan:06781:NHT[Phosphorylation]WGEASLLEK/2	8311	Phosphorylation	0.9990000000000001	3	6207	1	0.0		0.9990000000000001	51	0.0	0.0	0.0010000000000000009	0.0010000000000000009	0.0	0.0	0.0	0.0
51	3	6207	0.9990000000000001	Phosphorylation	IPI_A10	mzspec:PXD000138:10:scan:06808:NHT[Phosphorylation]WGEASLLEK/2	2	0.0	80	x3:Phosphorylation:0.99;x7:Phosphorylation:0.00;x8:Phosphorylation:0.00	NHTWGEASLLEK	NHT[Phosphorylation]WGEASLLEK	IPI_A10	0.0	1.0	10	10.06808.06808.2	mzspec:PXD000138:10:scan:06808:NHT[Phosphorylation]WGEASLLEK/2	8312	Phosphorylation	0.9990000000000001	3	6207	1	0.0		0.9990000000000001	52	0.0	0.0	0.0010000000000000009	0.0010000000000000009	0.0	0.0	0.0	0.0
52	5	6843	0.9990000000000001	Phosphorylation	IPI_A11	mzspec:PXD000138:11:scan:07269:LLSHY[Phosphorylation]EEEFPTLK/2	2	0.0	80	x3:Phosphorylation:0.00;x5:Phosphorylation:0.99;x11:Phosphorylation:0.00	LLSHYEEEFPTLK	LLSHY[Phosphorylation]EEEFPTLK	IPI_A11	0.0	1.0	11	11.07269.07269.2	mzspec:PXD000138:11:scan:07269:LLSHY[Phosphorylation]EEEFPTLK/2	5286	Phosphorylation	0.9990000000000001	5	6843	1	0.0		0.9990000000000001	53	0.0	0.0	0.0010000000000000009	0.0010000000000000009	0.0	0.0	0.0	0.0
53	5	6843	0.9990000000000001	Phosphorylation	IPI_A11	mzspec:PXD000138:11:scan:07299:LLSHY[Phosphorylation]EEEFPTLK/2	2	0.0	80	x3:Phosphorylation:0.00;x5:Phosphorylation:0.99;x11:Phosphorylation:0.00	LLSHYEEEFPTLK	LLSHY[Phosphorylation]EEEFPTLK	IPI_A11	0.0	1.0	11	11.07299.07299.2	mzspec:PXD000138:11:scan:07299:LLSHY[Phosphorylation]EEEFPTLK/2	5285	Phosphorylation	0.9990000000000001	5	6843	1	0.0		0.9990000000000001	54	0.0	0.0	0.0010000000000000009	0.0010000000000000009	0.0	0.0	0.0	0.0
54	3	12831	0.9990000000000001	Phosphorylation	IPI_A10	mzspec:PXD000138:10:scan:09621:NWY[Phosphorylation]IGEASLLEK/2	2	0.0	80	x3:Phosphorylation:0.99;x7:Phosphorylation:0.00;x8:Phosphorylation:0.00	NWYIGEASLLEK	NWY[Phosphorylation]IGEASLLEK	IPI_A10	0.0	1.0	10	10.09621.09621.2	mzspec:PXD000138:10:scan:09621:NWY[Phosphorylation]IGEASLLEK/2	9886	Phosphorylation	0.9990000000000001	3	12831	1	0.0		0.9990000000000001	55	0.0	0.0	0.0010000000000000009	0.0010000000000000009	0.0	0.0	0.0	0.0
55	3	7647	0.9990000000000001	Phosphorylation	IPI_B1	mzspec:PXD000138:13:scan:04029:NIY[Phosphorylation]HAPPQPAPGK/3	3	0.0	80	x3:Phosphorylation:0.99;x5:Phosphorylation:0.00;x10:Phosphorylation:0.00	NIYHAPPQPAPGK	NIY[Phosphorylation]HAPPQPAPGK	IPI_B1	0.0	1.0	13	13.04029.04029.3	mzspec:PXD000138:13:scan:04029:NIY[Phosphorylation]HAPPQPAPGK/3	8540	Phosphorylation	0.9990000000000001	3	7647	1	0.0		0.9990000000000001	56	0.0	0.0	0.0010000000000000009	0.0010000000000000009	0.0	0.0	0.0	0.0
56	5	6804	0.9990000000000001	Phosphorylation	IPI_A11	mzspec:PXD000138:11:scan:07143:LLSHY[Phosphorylation]DEEFPTLK/2	2	0.0	80	x3:Phosphorylation:0.00;x5:Phosphorylation:0.99;x11:Phosphorylation:0.00	LLSHYDEEFPTLK	LLSHY[Phosphorylation]DEEFPTLK	IPI_A11	0.0	1.0	11	11.07143.07143.2	mzspec:PXD000138:11:scan:07143:LLSHY[Phosphorylation]DEEFPTLK/2	5281	Phosphorylation	0.9990000000000001	5	6804	1	0.0		0.9990000000000001	57	0.0	0.0	0.0010000000000000009	0.0010000000000000009	0.0	0.0	0.0	0.0
57	9	4881	0.9990000000000001	Phosphorylation	IPI_B4	mzspec:PXD000138:16:scan:03751:ISQDADLQY[Phosphorylation]HTKPK/2	2	0.0	80	x2:Phosphorylation:0.00;x5:Phosphorylation:0.00;x9:Phosphorylation:0.99;x11:Phosphorylation:0.00	ISQDADLQYHTKPK	ISQDADLQY[Phosphorylation]HTKPK	IPI_B4	0.0	1.0	16	16.03751.03751.2	mzspec:PXD000138:16:scan:03751:ISQDADLQY[Phosphorylation]HTKPK/2	4453	Phosphorylation	0.9990000000000001	9	4881	1	0.0		0.9990000000000001	58	0.0	0.0	0.0010000000000000009	0.0010000000000000009	0.0	0.0	0.0	0.0
58	9	7974	0.9990000000000001	Phosphorylation	IPI_B6	mzspec:PXD000138:18:scan:03510:DGQDAIAHY[Phosphorylation]KEKESK/3	3	0.0	80	x5:Phosphorylation:0.00;x7:Phosphorylation:0.00;x9:Phosphorylation:0.99;x14:Phosphorylation:0.00	DGQDAIAHYKEKESK	DGQDAIAHY[Phosphorylation]KEKESK	IPI_B6	0.0	1.0	18	18.03510.03510.3	mzspec:PXD000138:18:scan:03510:DGQDAIAHY[Phosphorylation]KEKESK/3	2629	Phosphorylation	0.9990000000000001	9	7974	1	0.0		0.9990000000000001	59	0.0	0.0	0.0010000000000000009	0.0010000000000000009	0.0	0.0	0.0	0.0
59	9	7974	0.9990000000000001	Phosphorylation	IPI_B6	mzspec:PXD000138:18:scan:03483:DGQDAIAHY[Phosphorylation]KEKESK/3	3	0.0	80	x5:Phosphorylation:0.00;x7:Phosphorylation:0.00;x9:Phosphorylation:0.99;x14:Phosphorylation:0.00	DGQDAIAHYKEKESK	DGQDAIAHY[Phosphorylation]KEKESK	IPI_B6	0.0	1.0	18	18.03483.03483.3	mzspec:PXD000138:18:scan:03483:DGQDAIAHY[Phosphorylation]KEKESK/3	2630	Phosphorylation	0.9990000000000001	9	7974	1	0.0		0.9990000000000001	60	0.0	0.0	0.0010000000000000009	0.0010000000000000009	0.0	0.0	0.0	0.0
60	9	7974	0.9990000000000001	Phosphorylation	IPI_B6	mzspec:PXD000138:18:scan:03494:DGQDAIAHY[Phosphorylation]KEKESK/2	2	0.0	80	x5:Phosphorylation:0.00;x7:Phosphorylation:0.00;x9:Phosphorylation:0.99;x14:Phosphorylation:0.00	DGQDAIAHYKEKESK	DGQDAIAHY[Phosphorylation]KEKESK	IPI_B6	0.0	1.0	18	18.03494.03494.2	mzspec:PXD000138:18:scan:03494:DGQDAIAHY[Phosphorylation]KEKESK/2	2631	Phosphorylation	0.9990000000000001	9	7974	1	0.0		0.9990000000000001	61	0.0	0.0	0.0010000000000000009	0.0010000000000000009	0.0	0.0	0.0	0.0
61	3	13965	0.9990000000000001	Phosphorylation	IPI_B1	mzspec:PXD000138:13:scan:06672:NWY[Phosphorylation]PAPPQPAPGK/2	2	0.0	80	x3:Phosphorylation:0.99;x5:Phosphorylation:0.00;x10:Phosphorylation:0.00	NWYPAPPQPAPGK	NWY[Phosphorylation]PAPPQPAPGK	IPI_B1	0.0	1.0	13	13.06672.06672.2	mzspec:PXD000138:13:scan:06672:NWY[Phosphorylation]PAPPQPAPGK/2	9906	Phosphorylation	0.9990000000000001	3	13965	1	0.0		0.9990000000000001	62	0.0	0.0	0.0010000000000000009	0.0010000000000000009	0.0	0.0	0.0	0.0
62	9	14975	0.9990000000000001	Phosphorylation	IPI_B4	mzspec:PXD000138:16:scan:08676:ISQDADLWY[Phosphorylation]ITKPK/3	3	0.0	80	x2:Phosphorylation:0.00;x5:Phosphorylation:0.00;x9:Phosphorylation:0.99;x11:Phosphorylation:0.00	ISQDADLWYITKPK	ISQDADLWY[Phosphorylation]ITKPK	IPI_B4	0.0	1.0	16	16.08676.08676.3	mzspec:PXD000138:16:scan:08676:ISQDADLWY[Phosphorylation]ITKPK/3	4713	Phosphorylation	0.9990000000000001	9	14975	1	0.0		0.9990000000000001	63	0.0	0.0	0.0010000000000000009	0.0010000000000000009	0.0	0.0	0.0	0.0
63	9	14975	0.9990000000000001	Phosphorylation	IPI_B4	mzspec:PXD000138:16:scan:08357:ISQDADLWY[Phosphorylation]ITKPK/3	3	0.0	80	x2:Phosphorylation:0.00;x5:Phosphorylation:0.00;x9:Phosphorylation:0.99;x11:Phosphorylation:0.00	ISQDADLWYITKPK	ISQDADLWY[Phosphorylation]ITKPK	IPI_B4	0.0	1.0	16	16.08357.08357.3	mzspec:PXD000138:16:scan:08357:ISQDADLWY[Phosphorylation]ITKPK/3	4714	Phosphorylation	0.9990000000000001	9	14975	1	0.0		0.9990000000000001	64	0.0	0.0	0.0010000000000000009	0.0010000000000000009	0.0	0.0	0.0	0.0
64	3	8091	0.9990000000000001	Phosphorylation	IPI_A10	mzspec:PXD000138:10:scan:04584:NKS[Phosphorylation]PGEASLLEK/2	2	0.0	80	x3:Phosphorylation:0.99;x7:Phosphorylation:0.00;x8:Phosphorylation:0.00	NKSPGEASLLEK	NKS[Phosphorylation]PGEASLLEK	IPI_A10	0.0	1.0	10	10.04584.04584.2	mzspec:PXD000138:10:scan:04584:NKS[Phosphorylation]PGEASLLEK/2	8624	Phosphorylation	0.9990000000000001	3	8091	1	0.0		0.9990000000000001	65	0.0	0.0	0.0010000000000000009	0.0010000000000000009	0.0	0.0	0.0	0.0
65	5	6869	0.9990000000000001	Phosphorylation	IPI_A11	mzspec:PXD000138:11:scan:05985:LLSHY[Phosphorylation]HEEFPTLK/3	3	0.0	80	x3:Phosphorylation:0.00;x5:Phosphorylation:0.99;x11:Phosphorylation:0.00	LLSHYHEEFPTLK	LLSHY[Phosphorylation]HEEFPTLK	IPI_A11	0.0	1.0	11	11.05985.05985.3	mzspec:PXD000138:11:scan:05985:LLSHY[Phosphorylation]HEEFPTLK/3	5295	Phosphorylation	0.9990000000000001	5	6869	1	0.0		0.9990000000000001	66	0.0	0.0	0.0010000000000000009	0.0010000000000000009	0.0	0.0	0.0	0.0
66	3	8055	0.9990000000000001	Phosphorylation	IPI_A10	mzspec:PXD000138:10:scan:03686:NKS[Phosphorylation]KGEASLLEK/3	3	0.0	80	x3:Phosphorylation:0.99;x7:Phosphorylation:0.00;x8:Phosphorylation:0.00	NKSKGEASLLEK	NKS[Phosphorylation]KGEASLLEK	IPI_A10	0.0	1.0	10	10.03686.03686.3	mzspec:PXD000138:10:scan:03686:NKS[Phosphorylation]KGEASLLEK/3	8620	Phosphorylation	0.9990000000000001	3	8055	1	0.0		0.9990000000000001	67	0.0	0.0	0.0010000000000000009	0.0010000000000000009	0.0	0.0	0.0	0.0
67	9	2403	0.9990000000000001	Phosphorylation	IPI_B4	mzspec:PXD000138:16:scan:03577:ISQDADLNY[Phosphorylation]KTKPK/2	2	0.0	80	x2:Phosphorylation:0.00;x5:Phosphorylation:0.00;x9:Phosphorylation:0.99;x11:Phosphorylation:0.00	ISQDADLNYKTKPK	ISQDADLNY[Phosphorylation]KTKPK	IPI_B4	0.0	1.0	16	16.03577.03577.2	mzspec:PXD000138:16:scan:03577:ISQDADLNY[Phosphorylation]KTKPK/2	4360	Phosphorylation	0.9990000000000001	9	2403	1	0.0		0.9990000000000001	68	0.0	0.0	0.0010000000000000009	0.0010000000000000009	0.0	0.0	0.0	0.0
68	3	7167	0.9990000000000001	Phosphorylation	IPI_A10	mzspec:PXD000138:10:scan:09373:NIY[Phosphorylation]WGEASLLEK/2	2	0.0	80	x3:Phosphorylation:0.99;x7:Phosphorylation:0.00;x8:Phosphorylation:0.00	NIYWGEASLLEK	NIY[Phosphorylation]WGEASLLEK	IPI_A10	0.0	1.0	10	10.09373.09373.2	mzspec:PXD000138:10:scan:09373:NIY[Phosphorylation]WGEASLLEK/2	8613	Phosphorylation	0.9990000000000001	3	7167	1	0.0		0.9990000000000001	69	0.0	0.0	0.0010000000000000009	0.0010000000000000009	0.0	0.0	0.0	0.0
69	3	5967	0.9990000000000001	Phosphorylation	IPI_A10	mzspec:PXD000138:10:scan:06664:NHS[Phosphorylation]WGEASLLEK/2	2	0.0	80	x3:Phosphorylation:0.99;x7:Phosphorylation:0.00;x8:Phosphorylation:0.00	NHSWGEASLLEK	NHS[Phosphorylation]WGEASLLEK	IPI_A10	0.0	1.0	10	10.06664.06664.2	mzspec:PXD000138:10:scan:06664:NHS[Phosphorylation]WGEASLLEK/2	8262	Phosphorylation	0.9990000000000001	3	5967	1	0.0		0.9990000000000001	70	0.0	0.0	0.0010000000000000009	0.0010000000000000009	0.0	0.0	0.0	0.0
70	5	6778	0.9990000000000001	Phosphorylation	IPI_A11	mzspec:PXD000138:11:scan:06097:LLSHY[Phosphorylation]REEFPTLK/3	3	0.0	80	x3:Phosphorylation:0.00;x5:Phosphorylation:0.99;x11:Phosphorylation:0.00	LLSHYREEFPTLK	LLSHY[Phosphorylation]REEFPTLK	IPI_A11	0.0	1.0	11	11.06097.06097.3	mzspec:PXD000138:11:scan:06097:LLSHY[Phosphorylation]REEFPTLK/3	5331	Phosphorylation	0.9990000000000001	5	6778	1	0.0		0.9990000000000001	71	0.0	0.0	0.0010000000000000009	0.0010000000000000009	0.0	0.0	0.0	0.0
71	3	6111	0.9990000000000001	Phosphorylation	IPI_A10	mzspec:PXD000138:10:scan:05697:NHT[Phosphorylation]IGEASLLEK/2	2	0.0	80	x3:Phosphorylation:0.99;x7:Phosphorylation:0.00;x8:Phosphorylation:0.00	NHTIGEASLLEK	NHT[Phosphorylation]IGEASLLEK	IPI_A10	0.0	1.0	10	10.05697.05697.2	mzspec:PXD000138:10:scan:05697:NHT[Phosphorylation]IGEASLLEK/2	8277	Phosphorylation	0.9990000000000001	3	6111	1	0.0		0.9990000000000001	72	0.0	0.0	0.0010000000000000009	0.0010000000000000009	0.0	0.0	0.0	0.0
72	3	6111	0.9990000000000001	Phosphorylation	IPI_A10	mzspec:PXD000138:10:scan:05903:NHT[Phosphorylation]IGEASLLEK/2	2	0.0	80	x3:Phosphorylation:0.99;x7:Phosphorylation:0.00;x8:Phosphorylation:0.00	NHTIGEASLLEK	NHT[Phosphorylation]IGEASLLEK	IPI_A10	0.0	1.0	10	10.05903.05903.2	mzspec:PXD000138:10:scan:05903:NHT[Phosphorylation]IGEASLLEK/2	8278	Phosphorylation	0.9990000000000001	3	6111	1	0.0		0.9990000000000001	73	0.0	0.0	0.0010000000000000009	0.0010000000000000009	0.0	0.0	0.0	0.0
73	3	6111	0.9990000000000001	Phosphorylation	IPI_A10	mzspec:PXD000138:10:scan:05346:NHT[Phosphorylation]IGEASLLEK/2	2	0.0	80	x3:Phosphorylation:0.99;x7:Phosphorylation:0.00;x8:Phosphorylation:0.00	NHTIGEASLLEK	NHT[Phosphorylation]IGEASLLEK	IPI_A10	0.0	1.0	10	10.05346.05346.2	mzspec:PXD000138:10:scan:05346:NHT[Phosphorylation]IGEASLLEK/2	8279	Phosphorylation	0.9990000000000001	3	6111	1	0.0		0.9990000000000001	74	0.0	0.0	0.0010000000000000009	0.0010000000000000009	0.0	0.0	0.0	0.0
74	5	6830	0.9990000000000001	Phosphorylation	IPI_A11	mzspec:PXD000138:11:scan:06969:LLSHY[Phosphorylation]QEEFPTLK/2	2	0.0	80	x3:Phosphorylation:0.00;x5:Phosphorylation:0.99;x11:Phosphorylation:0.00	LLSHYQEEFPTLK	LLSHY[Phosphorylation]QEEFPTLK	IPI_A11	0.0	1.0	11	11.06969.06969.2	mzspec:PXD000138:11:scan:06969:LLSHY[Phosphorylation]QEEFPTLK/2	5325	Phosphorylation	0.9990000000000001	5	6830	1	0.0		0.9990000000000001	75	0.0	0.0	0.0010000000000000009	0.0010000000000000009	0.0	0.0	0.0	0.0
75	3	12819	0.9990000000000001	Phosphorylation	IPI_A10	mzspec:PXD000138:10:scan:06460:NWY[Phosphorylation]HGEASLLEK/2	2	0.0	80	x3:Phosphorylation:0.99;x7:Phosphorylation:0.00;x8:Phosphorylation:0.00	NWYHGEASLLEK	NWY[Phosphorylation]HGEASLLEK	IPI_A10	0.0	1.0	10	10.06460.06460.2	mzspec:PXD000138:10:scan:06460:NWY[Phosphorylation]HGEASLLEK/2	9868	Phosphorylation	0.9990000000000001	3	12819	1	0.0		0.9990000000000001	76	0.0	0.0	0.0010000000000000009	0.0010000000000000009	0.0	0.0	0.0	0.0
76	3	6135	0.9990000000000001	Phosphorylation	IPI_A10	mzspec:PXD000138:10:scan:03689:NHT[Phosphorylation]KGEASLLEK/3	3	0.0	80	x3:Phosphorylation:0.99;x7:Phosphorylation:0.00;x8:Phosphorylation:0.00	NHTKGEASLLEK	NHT[Phosphorylation]KGEASLLEK	IPI_A10	0.0	1.0	10	10.03689.03689.3	mzspec:PXD000138:10:scan:03689:NHT[Phosphorylation]KGEASLLEK/3	8284	Phosphorylation	0.9990000000000001	3	6135	1	0.0		0.9990000000000001	77	0.0	0.0	0.0010000000000000009	0.0010000000000000009	0.0	0.0	0.0	0.0
77	9	15115	0.9990000000000001	Phosphorylation	IPI_B4	mzspec:PXD000138:16:scan:07710:ISQDADLWY[Phosphorylation]VTKPK/3	3	0.0	80	x2:Phosphorylation:0.00;x5:Phosphorylation:0.00;x9:Phosphorylation:0.99;x11:Phosphorylation:0.00	ISQDADLWYVTKPK	ISQDADLWY[Phosphorylation]VTKPK	IPI_B4	0.0	1.0	16	16.07710.07710.3	mzspec:PXD000138:16:scan:07710:ISQDADLWY[Phosphorylation]VTKPK/3	4724	Phosphorylation	0.9990000000000001	9	15115	1	0.0		0.9990000000000001	78	0.0	0.0	0.0010000000000000009	0.0010000000000000009	0.0	0.0	0.0	0.0
78	3	6027	0.9990000000000001	Phosphorylation	IPI_A10	mzspec:PXD000138:10:scan:03274:NHT[Phosphorylation]NGEASLLEK/3	3	0.0	80	x3:Phosphorylation:0.99;x7:Phosphorylation:0.00;x8:Phosphorylation:0.00	NHTNGEASLLEK	NHT[Phosphorylation]NGEASLLEK	IPI_A10	0.0	1.0	10	10.03274.03274.3	mzspec:PXD000138:10:scan:03274:NHT[Phosphorylation]NGEASLLEK/3	8295	Phosphorylation	0.9990000000000001	3	6027	1	0.0		0.9990000000000001	79	0.0	0.0	0.0010000000000000009	0.0010000000000000009	0.0	0.0	0.0	0.0
79	5	6908	0.9990000000000001	Phosphorylation	IPI_A11	mzspec:PXD000138:11:scan:06057:LLSHY[Phosphorylation]KEEFPTLK/3	3	0.0	80	x3:Phosphorylation:0.00;x5:Phosphorylation:0.99;x11:Phosphorylation:0.00	LLSHYKEEFPTLK	LLSHY[Phosphorylation]KEEFPTLK	IPI_A11	0.0	1.0	11	11.06057.06057.3	mzspec:PXD000138:11:scan:06057:LLSHY[Phosphorylation]KEEFPTLK/3	5305	Phosphorylation	0.9990000000000001	5	6908	1	0.0		0.9990000000000001	80	0.0	0.0	0.0010000000000000009	0.0010000000000000009	0.0	0.0	0.0	0.0
80	5	6908	0.9990000000000001	Phosphorylation	IPI_A11	mzspec:PXD000138:11:scan:06275:LLSHY[Phosphorylation]KEEFPTLK/3	3	0.0	80	x3:Phosphorylation:0.00;x5:Phosphorylation:0.99;x11:Phosphorylation:0.00	LLSHYKEEFPTLK	LLSHY[Phosphorylation]KEEFPTLK	IPI_A11	0.0	1.0	11	11.06275.06275.3	mzspec:PXD000138:11:scan:06275:LLSHY[Phosphorylation]KEEFPTLK/3	5304	Phosphorylation	0.9990000000000001	5	6908	1	0.0		0.9990000000000001	81	0.0	0.0	0.0010000000000000009	0.0010000000000000009	0.0	0.0	0.0	0.0
81	5	6908	0.9990000000000001	Phosphorylation	IPI_A11	mzspec:PXD000138:11:scan:06088:LLSHY[Phosphorylation]KEEFPTLK/3	3	0.0	80	x3:Phosphorylation:0.00;x5:Phosphorylation:0.99;x11:Phosphorylation:0.00	LLSHYKEEFPTLK	LLSHY[Phosphorylation]KEEFPTLK	IPI_A11	0.0	1.0	11	11.06088.06088.3	mzspec:PXD000138:11:scan:06088:LLSHY[Phosphorylation]KEEFPTLK/3	5303	Phosphorylation	0.9990000000000001	5	6908	1	0.0		0.9990000000000001	82	0.0	0.0	0.0010000000000000009	0.0010000000000000009	0.0	0.0	0.0	0.0
82	5	6908	0.9990000000000001	Phosphorylation	IPI_A11	mzspec:PXD000138:11:scan:06069:LLSHY[Phosphorylation]KEEFPTLK/2	2	0.0	80	x3:Phosphorylation:0.00;x5:Phosphorylation:0.99;x11:Phosphorylation:0.00	LLSHYKEEFPTLK	LLSHY[Phosphorylation]KEEFPTLK	IPI_A11	0.0	1.0	11	11.06069.06069.2	mzspec:PXD000138:11:scan:06069:LLSHY[Phosphorylation]KEEFPTLK/2	5302	Phosphorylation	0.9990000000000001	5	6908	1	0.0		0.9990000000000001	83	0.0	0.0	0.0010000000000000009	0.0010000000000000009	0.0	0.0	0.0	0.0
83	3	12819	0.9990000000000001	Phosphorylation	IPI_A10	mzspec:PXD000138:10:scan:06430:NWY[Phosphorylation]HGEASLLEK/2	2	0.0	80	x3:Phosphorylation:0.99;x7:Phosphorylation:0.00;x8:Phosphorylation:0.00	NWYHGEASLLEK	NWY[Phosphorylation]HGEASLLEK	IPI_A10	0.0	1.0	10	10.06430.06430.2	mzspec:PXD000138:10:scan:06430:NWY[Phosphorylation]HGEASLLEK/2	9869	Phosphorylation	0.9990000000000001	3	12819	1	0.0		0.9990000000000001	84	0.0	0.0	0.0010000000000000009	0.0010000000000000009	0.0	0.0	0.0	0.0
84	3	12819	0.9990000000000001	Phosphorylation	IPI_A10	mzspec:PXD000138:10:scan:06403:NWY[Phosphorylation]HGEASLLEK/2	2	0.0	80	x3:Phosphorylation:0.99;x7:Phosphorylation:0.00;x8:Phosphorylation:0.00	NWYHGEASLLEK	NWY[Phosphorylation]HGEASLLEK	IPI_A10	0.0	1.0	10	10.06403.06403.2	mzspec:PXD000138:10:scan:06403:NWY[Phosphorylation]HGEASLLEK/2	9870	Phosphorylation	0.9990000000000001	3	12819	1	0.0		0.9990000000000001	85	0.0	0.0	0.0010000000000000009	0.0010000000000000009	0.0	0.0	0.0	0.0
85	3	2187	0.9990000000000001	Phosphorylation	IPI_B1	mzspec:PXD000138:13:scan:03278:NNY[Phosphorylation]HAPPQPAPGK/3	3	0.0	80	x3:Phosphorylation:0.99;x5:Phosphorylation:0.00;x10:Phosphorylation:0.00	NNYHAPPQPAPGK	NNY[Phosphorylation]HAPPQPAPGK	IPI_B1	0.0	1.0	13	13.03278.03278.3	mzspec:PXD000138:13:scan:03278:NNY[Phosphorylation]HAPPQPAPGK/3	9009	Phosphorylation	0.9990000000000001	3	2187	1	0.0		0.9990000000000001	86	0.0	0.0	0.0010000000000000009	0.0010000000000000009	0.0	0.0	0.0	0.0
86	3	2304	0.9990000000000001	Phosphorylation	IPI_B1	mzspec:PXD000138:13:scan:06535:NNY[Phosphorylation]WAPPQPAPGK/2	2	0.0	80	x3:Phosphorylation:0.99;x5:Phosphorylation:0.00;x10:Phosphorylation:0.00	NNYWAPPQPAPGK	NNY[Phosphorylation]WAPPQPAPGK	IPI_B1	0.0	1.0	13	13.06535.06535.2	mzspec:PXD000138:13:scan:06535:NNY[Phosphorylation]WAPPQPAPGK/2	9052	Phosphorylation	0.9990000000000001	3	2304	1	0.0		0.9990000000000001	87	0.0	0.0	0.0010000000000000009	0.0010000000000000009	0.0	0.0	0.0	0.0
87	7	4579	0.9990000000000001	Phosphorylation	IPI_A1	mzspec:PXD000138:1:scan:04895:ALLSLHT[Phosphorylation]HK/3	3	0.0	80	x1:Phosphorylation:0.00;x4:Phosphorylation:0.00;x7:Phosphorylation:0.99	ALLSLHTHK	ALLSLHT[Phosphorylation]HK	IPI_A1	0.0	1.0	1	1.04895.04895.3	mzspec:PXD000138:1:scan:04895:ALLSLHT[Phosphorylation]HK/3	272	Phosphorylation	0.9990000000000001	7	4579	1	0.0		0.9990000000000001	88	0.0	0.0	0.0010000000000000009	0.0010000000000000009	0.0	0.0	0.0	0.0
88	13	811	0.9990000000000001	Phosphorylation	IPI_B2	mzspec:PXD000138:14:scan:08565:ATPGNLGSSVLVS[Phosphorylation]K/2	2	0.0	80	x1:Phosphorylation:0.00;x2:Phosphorylation:0.00;x8:Phosphorylation:0.00;x9:Phosphorylation:0.00;x13:Phosphorylation:0.99	ATPGNLGSSVLVSK	ATPGNLGSSVLVS[Phosphorylation]K	IPI_B2	0.0	1.0	14	14.08565.08565.2	mzspec:PXD000138:14:scan:08565:ATPGNLGSSVLVS[Phosphorylation]K/2	1291	Phosphorylation	0.9990000000000001	13	811	1	0.0		0.9990000000000001	89	0.0	0.0	0.0010000000000000009	0.0010000000000000009	0.0	0.0	0.0	0.0
89	7	16765	0.9990000000000001	Phosphorylation	IPI_B3	mzspec:PXD000138:15:scan:07026:LMTGDVY[Phosphorylation]WAHAGAK/3	3	0.0	80	x3:Phosphorylation:0.00;x7:Phosphorylation:0.99;x9:Phosphorylation:0.00;x11:Phosphorylation:0.00;x13:Phosphorylation:0.00	LMTGDVYWAHAGAK	LMTGDVY[Phosphorylation]WAHAGAK	IPI_B3	0.0	1.0	15	15.07026.07026.3	mzspec:PXD000138:15:scan:07026:LMTGDVY[Phosphorylation]WAHAGAK/3	7342	Phosphorylation	0.9990000000000001	7	16765	1	0.0		0.9990000000000001	90	0.0	0.0	0.0010000000000000009	0.0010000000000000009	0.0	0.0	0.0	0.0
90	5	10028	0.9990000000000001	Phosphorylation	IPI_A11	mzspec:PXD000138:11:scan:07687:LLSMY[Phosphorylation]KEEFPTLK/2	2	0.0	80	x3:Phosphorylation:0.00;x5:Phosphorylation:0.99;x11:Phosphorylation:0.00	LLSMYKEEFPTLK	LLSMY[Phosphorylation]KEEFPTLK	IPI_A11	0.0	1.0	11	11.07687.07687.2	mzspec:PXD000138:11:scan:07687:LLSMY[Phosphorylation]KEEFPTLK/2	5828	Phosphorylation	0.9990000000000001	5	10028	1	0.0		0.9990000000000001	91	0.0	0.0	0.0010000000000000009	0.0010000000000000009	0.0	0.0	0.0	0.0
91	13	377	0.9990000000000001	Phosphorylation	IPI_B2	mzspec:PXD000138:14:scan:04359:ATPGNLGSSVLHY[Phosphorylation]K/3	3	0.0	80	x1:Phosphorylation:0.00;x2:Phosphorylation:0.00;x8:Phosphorylation:0.00;x9:Phosphorylation:0.00;x13:Phosphorylation:0.99	ATPGNLGSSVLHYK	ATPGNLGSSVLHY[Phosphorylation]K	IPI_B2	0.0	1.0	14	14.04359.04359.3	mzspec:PXD000138:14:scan:04359:ATPGNLGSSVLHY[Phosphorylation]K/3	1087	Phosphorylation	0.9990000000000001	13	377	1	0.0		0.9990000000000001	92	0.0	0.0	0.0010000000000000009	0.0010000000000000009	0.0	0.0	0.0	0.0
92	13	377	0.9990000000000001	Phosphorylation	IPI_B2	mzspec:PXD000138:14:scan:05969:ATPGNLGSSVLHY[Phosphorylation]K/2	2	0.0	80	x1:Phosphorylation:0.00;x2:Phosphorylation:0.00;x8:Phosphorylation:0.00;x9:Phosphorylation:0.00;x13:Phosphorylation:0.99	ATPGNLGSSVLHYK	ATPGNLGSSVLHY[Phosphorylation]K	IPI_B2	0.0	1.0	14	14.05969.05969.2	mzspec:PXD000138:14:scan:05969:ATPGNLGSSVLHY[Phosphorylation]K/2	1086	Phosphorylation	0.9990000000000001	13	377	1	0.0		0.9990000000000001	93	0.0	0.0	0.0010000000000000009	0.0010000000000000009	0.0	0.0	0.0	0.0
93	13	363	0.9990000000000001	Phosphorylation	IPI_B2	mzspec:PXD000138:14:scan:04214:ATPGNLGSSVLHT[Phosphorylation]K/3	3	0.0	80	x1:Phosphorylation:0.00;x2:Phosphorylation:0.00;x8:Phosphorylation:0.00;x9:Phosphorylation:0.00;x13:Phosphorylation:0.99	ATPGNLGSSVLHTK	ATPGNLGSSVLHT[Phosphorylation]K	IPI_B2	0.0	1.0	14	14.04214.04214.3	mzspec:PXD000138:14:scan:04214:ATPGNLGSSVLHT[Phosphorylation]K/3	1083	Phosphorylation	0.9990000000000001	13	363	1	0.0		0.9990000000000001	94	0.0	0.0	0.0010000000000000009	0.0010000000000000009	0.0	0.0	0.0	0.0
94	13	587	0.9990000000000001	Phosphorylation	IPI_B2	mzspec:PXD000138:14:scan:07926:ATPGNLGSSVLFY[Phosphorylation]K/2	2	0.0	80	x1:Phosphorylation:0.00;x2:Phosphorylation:0.00;x8:Phosphorylation:0.00;x9:Phosphorylation:0.00;x13:Phosphorylation:0.99	ATPGNLGSSVLFYK	ATPGNLGSSVLFY[Phosphorylation]K	IPI_B2	0.0	1.0	14	14.07926.07926.2	mzspec:PXD000138:14:scan:07926:ATPGNLGSSVLFY[Phosphorylation]K/2	1070	Phosphorylation	0.9990000000000001	13	587	1	0.0		0.9990000000000001	95	0.0	0.0	0.0010000000000000009	0.0010000000000000009	0.0	0.0	0.0	0.0
95	13	587	0.9990000000000001	Phosphorylation	IPI_B2	mzspec:PXD000138:14:scan:08014:ATPGNLGSSVLFY[Phosphorylation]K/2	2	0.0	80	x1:Phosphorylation:0.00;x2:Phosphorylation:0.00;x8:Phosphorylation:0.00;x9:Phosphorylation:0.00;x13:Phosphorylation:0.99	ATPGNLGSSVLFYK	ATPGNLGSSVLFY[Phosphorylation]K	IPI_B2	0.0	1.0	14	14.08014.08014.2	mzspec:PXD000138:14:scan:08014:ATPGNLGSSVLFY[Phosphorylation]K/2	1069	Phosphorylation	0.9990000000000001	13	587	1	0.0		0.9990000000000001	96	0.0	0.0	0.0010000000000000009	0.0010000000000000009	0.0	0.0	0.0	0.0
96	13	293	0.9990000000000001	Phosphorylation	IPI_B2	mzspec:PXD000138:14:scan:06607:ATPGNLGSSVLEY[Phosphorylation]K/2	2	0.0	80	x1:Phosphorylation:0.00;x2:Phosphorylation:0.00;x8:Phosphorylation:0.00;x9:Phosphorylation:0.00;x13:Phosphorylation:0.99	ATPGNLGSSVLEYK	ATPGNLGSSVLEY[Phosphorylation]K	IPI_B2	0.0	1.0	14	14.06607.06607.2	mzspec:PXD000138:14:scan:06607:ATPGNLGSSVLEY[Phosphorylation]K/2	1057	Phosphorylation	0.9990000000000001	13	293	1	0.0		0.9990000000000001	97	0.0	0.0	0.0010000000000000009	0.0010000000000000009	0.0	0.0	0.0	0.0
97	13	293	0.9990000000000001	Phosphorylation	IPI_B2	mzspec:PXD000138:14:scan:06668:ATPGNLGSSVLEY[Phosphorylation]K/2	2	0.0	80	x1:Phosphorylation:0.00;x2:Phosphorylation:0.00;x8:Phosphorylation:0.00;x9:Phosphorylation:0.00;x13:Phosphorylation:0.99	ATPGNLGSSVLEYK	ATPGNLGSSVLEY[Phosphorylation]K	IPI_B2	0.0	1.0	14	14.06668.06668.2	mzspec:PXD000138:14:scan:06668:ATPGNLGSSVLEY[Phosphorylation]K/2	1056	Phosphorylation	0.9990000000000001	13	293	1	0.0		0.9990000000000001	98	0.0	0.0	0.0010000000000000009	0.0010000000000000009	0.0	0.0	0.0	0.0
98	13	839	0.9990000000000001	Phosphorylation	IPI_B2	mzspec:PXD000138:14:scan:06606:ATPGNLGSSVLVY[Phosphorylation]K/2	2	0.0	80	x1:Phosphorylation:0.00;x2:Phosphorylation:0.00;x8:Phosphorylation:0.00;x9:Phosphorylation:0.00;x13:Phosphorylation:0.99	ATPGNLGSSVLVYK	ATPGNLGSSVLVY[Phosphorylation]K	IPI_B2	0.0	1.0	14	14.06606.06606.2	mzspec:PXD000138:14:scan:06606:ATPGNLGSSVLVY[Phosphorylation]K/2	1294	Phosphorylation	0.9990000000000001	13	839	1	0.0		0.9990000000000001	99	0.0	0.0	0.0010000000000000009	0.0010000000000000009	0.0	0.0	0.0	0.0
99	3	11027	0.9990000000000001	Phosphorylation	IPI_B1	mzspec:PXD000138:13:scan:03127:NPS[Phosphorylation]HAPPQPAPGK/2	2	0.0	80	x3:Phosphorylation:0.99;x5:Phosphorylation:0.00;x10:Phosphorylation:0.00	NPSHAPPQPAPGK	NPS[Phosphorylation]HAPPQPAPGK	IPI_B1	0.0	1.0	13	13.03127.03127.2	mzspec:PXD000138:13:scan:03127:NPS[Phosphorylation]HAPPQPAPGK/2	9063	Phosphorylation	0.9990000000000001	3	11027	1	0.0		0.9990000000000001	100	0.0	0.0	0.0010000000000000009	0.0010000000000000009	0.0	0.0	0.0	0.0
100	9	7401	0.9990000000000001	Phosphorylation	IPI_B4	mzspec:PXD000138:16:scan:03212:ISQDADLHY[Phosphorylation]HTKPK/2	2	0.0	80	x2:Phosphorylation:0.00;x5:Phosphorylation:0.00;x9:Phosphorylation:0.99;x11:Phosphorylation:0.00	ISQDADLHYHTKPK	ISQDADLHY[Phosphorylation]HTKPK	IPI_B4	0.0	1.0	16	16.03212.03212.2	mzspec:PXD000138:16:scan:03212:ISQDADLHY[Phosphorylation]HTKPK/2	4032	Phosphorylation	0.9990000000000001	9	7401	1	0.0		0.9990000000000001	101	0.0	0.0	0.0010000000000000009	0.0010000000000000009	0.0	0.0	0.0	0.0
101	13	167	0.9990000000000001	Phosphorylation	IPI_B2	mzspec:PXD000138:14:scan:06713:ATPGNLGSSVLDY[Phosphorylation]K/2	2	0.0	80	x1:Phosphorylation:0.00;x2:Phosphorylation:0.00;x8:Phosphorylation:0.00;x9:Phosphorylation:0.00;x13:Phosphorylation:0.99	ATPGNLGSSVLDYK	ATPGNLGSSVLDY[Phosphorylation]K	IPI_B2	0.0	1.0	14	14.06713.06713.2	mzspec:PXD000138:14:scan:06713:ATPGNLGSSVLDY[Phosphorylation]K/2	1045	Phosphorylation	0.9990000000000001	13	167	1	0.0		0.9990000000000001	102	0.0	0.0	0.0010000000000000009	0.0010000000000000009	0.0	0.0	0.0	0.0
102	13	167	0.9990000000000001	Phosphorylation	IPI_B2	mzspec:PXD000138:14:scan:06623:ATPGNLGSSVLDY[Phosphorylation]K/2	2	0.0	80	x1:Phosphorylation:0.00;x2:Phosphorylation:0.00;x8:Phosphorylation:0.00;x9:Phosphorylation:0.00;x13:Phosphorylation:0.99	ATPGNLGSSVLDYK	ATPGNLGSSVLDY[Phosphorylation]K	IPI_B2	0.0	1.0	14	14.06623.06623.2	mzspec:PXD000138:14:scan:06623:ATPGNLGSSVLDY[Phosphorylation]K/2	1044	Phosphorylation	0.9990000000000001	13	167	1	0.0		0.9990000000000001	103	0.0	0.0	0.0010000000000000009	0.0010000000000000009	0.0	0.0	0.0	0.0
103	13	167	0.9990000000000001	Phosphorylation	IPI_B2	mzspec:PXD000138:14:scan:06653:ATPGNLGSSVLDY[Phosphorylation]K/2	2	0.0	80	x1:Phosphorylation:0.00;x2:Phosphorylation:0.00;x8:Phosphorylation:0.00;x9:Phosphorylation:0.00;x13:Phosphorylation:0.99	ATPGNLGSSVLDYK	ATPGNLGSSVLDY[Phosphorylation]K	IPI_B2	0.0	1.0	14	14.06653.06653.2	mzspec:PXD000138:14:scan:06653:ATPGNLGSSVLDY[Phosphorylation]K/2	1043	Phosphorylation	0.9990000000000001	13	167	1	0.0		0.9990000000000001	104	0.0	0.0	0.0010000000000000009	0.0010000000000000009	0.0	0.0	0.0	0.0
104	13	755	0.9990000000000001	Phosphorylation	IPI_B2	mzspec:PXD000138:14:scan:08974:ATPGNLGSSVLWY[Phosphorylation]K/2	2	0.0	80	x1:Phosphorylation:0.00;x2:Phosphorylation:0.00;x8:Phosphorylation:0.00;x9:Phosphorylation:0.00;x13:Phosphorylation:0.99	ATPGNLGSSVLWYK	ATPGNLGSSVLWY[Phosphorylation]K	IPI_B2	0.0	1.0	14	14.08974.08974.2	mzspec:PXD000138:14:scan:08974:ATPGNLGSSVLWY[Phosphorylation]K/2	1324	Phosphorylation	0.9990000000000001	13	755	1	0.0		0.9990000000000001	105	0.0	0.0	0.0010000000000000009	0.0010000000000000009	0.0	0.0	0.0	0.0
105	13	755	0.9990000000000001	Phosphorylation	IPI_B2	mzspec:PXD000138:14:scan:08757:ATPGNLGSSVLWY[Phosphorylation]K/2	2	0.0	80	x1:Phosphorylation:0.00;x2:Phosphorylation:0.00;x8:Phosphorylation:0.00;x9:Phosphorylation:0.00;x13:Phosphorylation:0.99	ATPGNLGSSVLWYK	ATPGNLGSSVLWY[Phosphorylation]K	IPI_B2	0.0	1.0	14	14.08757.08757.2	mzspec:PXD000138:14:scan:08757:ATPGNLGSSVLWY[Phosphorylation]K/2	1325	Phosphorylation	0.9990000000000001	13	755	1	0.0		0.9990000000000001	106	0.0	0.0	0.0010000000000000009	0.0010000000000000009	0.0	0.0	0.0	0.0
106	13	755	0.9990000000000001	Phosphorylation	IPI_B2	mzspec:PXD000138:14:scan:08574:ATPGNLGSSVLWY[Phosphorylation]K/2	2	0.0	80	x1:Phosphorylation:0.00;x2:Phosphorylation:0.00;x8:Phosphorylation:0.00;x9:Phosphorylation:0.00;x13:Phosphorylation:0.99	ATPGNLGSSVLWYK	ATPGNLGSSVLWY[Phosphorylation]K	IPI_B2	0.0	1.0	14	14.08574.08574.2	mzspec:PXD000138:14:scan:08574:ATPGNLGSSVLWY[Phosphorylation]K/2	1326	Phosphorylation	0.9990000000000001	13	755	1	0.0		0.9990000000000001	107	0.0	0.0	0.0010000000000000009	0.0010000000000000009	0.0	0.0	0.0	0.0
107	13	755	0.9990000000000001	Phosphorylation	IPI_B2	mzspec:PXD000138:14:scan:09017:ATPGNLGSSVLWY[Phosphorylation]K/2	2	0.0	80	x1:Phosphorylation:0.00;x2:Phosphorylation:0.00;x8:Phosphorylation:0.00;x9:Phosphorylation:0.00;x13:Phosphorylation:0.99	ATPGNLGSSVLWYK	ATPGNLGSSVLWY[Phosphorylation]K	IPI_B2	0.0	1.0	14	14.09017.09017.2	mzspec:PXD000138:14:scan:09017:ATPGNLGSSVLWY[Phosphorylation]K/2	1327	Phosphorylation	0.9990000000000001	13	755	1	0.0		0.9990000000000001	108	0.0	0.0	0.0010000000000000009	0.0010000000000000009	0.0	0.0	0.0	0.0
108	9	7443	0.9990000000000001	Phosphorylation	IPI_B4	mzspec:PXD000138:16:scan:03119:ISQDADLHY[Phosphorylation]KTKPK/2	2	0.0	80	x2:Phosphorylation:0.00;x5:Phosphorylation:0.00;x9:Phosphorylation:0.99;x11:Phosphorylation:0.00	ISQDADLHYKTKPK	ISQDADLHY[Phosphorylation]KTKPK	IPI_B4	0.0	1.0	16	16.03119.03119.2	mzspec:PXD000138:16:scan:03119:ISQDADLHY[Phosphorylation]KTKPK/2	4039	Phosphorylation	0.9990000000000001	9	7443	1	0.0		0.9990000000000001	109	0.0	0.0	0.0010000000000000009	0.0010000000000000009	0.0	0.0	0.0	0.0
109	3	9699	0.9990000000000001	Phosphorylation	IPI_A10	mzspec:PXD000138:10:scan:05951:NFT[Phosphorylation]HGEASLLEK/2	2	0.0	80	x3:Phosphorylation:0.99;x7:Phosphorylation:0.00;x8:Phosphorylation:0.00	NFTHGEASLLEK	NFT[Phosphorylation]HGEASLLEK	IPI_A10	0.0	1.0	10	10.05951.05951.2	mzspec:PXD000138:10:scan:05951:NFT[Phosphorylation]HGEASLLEK/2	8073	Phosphorylation	0.9990000000000001	3	9699	1	0.0		0.9990000000000001	110	0.0	0.0	0.0010000000000000009	0.0010000000000000009	0.0	0.0	0.0	0.0
110	3	5424	0.9990000000000001	Phosphorylation	IPI_B1	mzspec:PXD000138:13:scan:06624:NEY[Phosphorylation]WAPPQPAPGK/2	2	0.0	80	x3:Phosphorylation:0.99;x5:Phosphorylation:0.00;x10:Phosphorylation:0.00	NEYWAPPQPAPGK	NEY[Phosphorylation]WAPPQPAPGK	IPI_B1	0.0	1.0	13	13.06624.06624.2	mzspec:PXD000138:13:scan:06624:NEY[Phosphorylation]WAPPQPAPGK/2	8044	Phosphorylation	0.9990000000000001	3	5424	1	0.0		0.9990000000000001	111	0.0	0.0	0.0010000000000000009	0.0010000000000000009	0.0	0.0	0.0	0.0
111	13	125	0.9990000000000001	Phosphorylation	IPI_B2	mzspec:PXD000138:14:scan:07397:ATPGNLGSSVLNY[Phosphorylation]K/3	3	0.0	80	x1:Phosphorylation:0.00;x2:Phosphorylation:0.00;x8:Phosphorylation:0.00;x9:Phosphorylation:0.00;x13:Phosphorylation:0.99	ATPGNLGSSVLNYK	ATPGNLGSSVLNY[Phosphorylation]K	IPI_B2	0.0	1.0	14	14.07397.07397.3	mzspec:PXD000138:14:scan:07397:ATPGNLGSSVLNY[Phosphorylation]K/3	1165	Phosphorylation	0.9990000000000001	13	125	1	0.0		0.9990000000000001	112	0.0	0.0	0.0010000000000000009	0.0010000000000000009	0.0	0.0	0.0	0.0
112	13	125	0.9990000000000001	Phosphorylation	IPI_B2	mzspec:PXD000138:14:scan:06418:ATPGNLGSSVLNY[Phosphorylation]K/2	2	0.0	80	x1:Phosphorylation:0.00;x2:Phosphorylation:0.00;x8:Phosphorylation:0.00;x9:Phosphorylation:0.00;x13:Phosphorylation:0.99	ATPGNLGSSVLNYK	ATPGNLGSSVLNY[Phosphorylation]K	IPI_B2	0.0	1.0	14	14.06418.06418.2	mzspec:PXD000138:14:scan:06418:ATPGNLGSSVLNY[Phosphorylation]K/2	1164	Phosphorylation	0.9990000000000001	13	125	1	0.0		0.9990000000000001	113	0.0	0.0	0.0010000000000000009	0.0010000000000000009	0.0	0.0	0.0	0.0
113	13	629	0.9990000000000001	Phosphorylation	IPI_B2	mzspec:PXD000138:14:scan:06364:ATPGNLGSSVLPY[Phosphorylation]K/2	2	0.0	80	x1:Phosphorylation:0.00;x2:Phosphorylation:0.00;x8:Phosphorylation:0.00;x9:Phosphorylation:0.00;x13:Phosphorylation:0.99	ATPGNLGSSVLPYK	ATPGNLGSSVLPY[Phosphorylation]K	IPI_B2	0.0	1.0	14	14.06364.06364.2	mzspec:PXD000138:14:scan:06364:ATPGNLGSSVLPY[Phosphorylation]K/2	1171	Phosphorylation	0.9990000000000001	13	629	1	0.0		0.9990000000000001	114	0.0	0.0	0.0010000000000000009	0.0010000000000000009	0.0	0.0	0.0	0.0
114	13	629	0.9990000000000001	Phosphorylation	IPI_B2	mzspec:PXD000138:14:scan:06305:ATPGNLGSSVLPY[Phosphorylation]K/2	2	0.0	80	x1:Phosphorylation:0.00;x2:Phosphorylation:0.00;x8:Phosphorylation:0.00;x9:Phosphorylation:0.00;x13:Phosphorylation:0.99	ATPGNLGSSVLPYK	ATPGNLGSSVLPY[Phosphorylation]K	IPI_B2	0.0	1.0	14	14.06305.06305.2	mzspec:PXD000138:14:scan:06305:ATPGNLGSSVLPY[Phosphorylation]K/2	1172	Phosphorylation	0.9990000000000001	13	629	1	0.0		0.9990000000000001	115	0.0	0.0	0.0010000000000000009	0.0010000000000000009	0.0	0.0	0.0	0.0
115	13	545	0.9990000000000001	Phosphorylation	IPI_B2	mzspec:PXD000138:14:scan:07125:ATPGNLGSSVLMY[Phosphorylation]K/2	2	0.0	80	x1:Phosphorylation:0.00;x2:Phosphorylation:0.00;x8:Phosphorylation:0.00;x9:Phosphorylation:0.00;x13:Phosphorylation:0.99	ATPGNLGSSVLMYK	ATPGNLGSSVLMY[Phosphorylation]K	IPI_B2	0.0	1.0	14	14.07125.07125.2	mzspec:PXD000138:14:scan:07125:ATPGNLGSSVLMY[Phosphorylation]K/2	1145	Phosphorylation	0.9990000000000001	13	545	1	0.0		0.9990000000000001	116	0.0	0.0	0.0010000000000000009	0.0010000000000000009	0.0	0.0	0.0	0.0
116	3	1335	0.9990000000000001	Phosphorylation	IPI_A10	mzspec:PXD000138:10:scan:02822:NRY[Phosphorylation]KGEASLLEK/3	3	0.0	80	x3:Phosphorylation:0.99;x7:Phosphorylation:0.00;x8:Phosphorylation:0.00	NRYKGEASLLEK	NRY[Phosphorylation]KGEASLLEK	IPI_A10	0.0	1.0	10	10.02822.02822.3	mzspec:PXD000138:10:scan:02822:NRY[Phosphorylation]KGEASLLEK/3	9478	Phosphorylation	0.9990000000000001	3	1335	1	0.0		0.9990000000000001	117	0.0	0.0	0.0010000000000000009	0.0010000000000000009	0.0	0.0	0.0	0.0
117	13	251	0.9990000000000001	Phosphorylation	IPI_B2	mzspec:PXD000138:14:scan:06169:ATPGNLGSSVLQY[Phosphorylation]K/2	2	0.0	80	x1:Phosphorylation:0.00;x2:Phosphorylation:0.00;x8:Phosphorylation:0.00;x9:Phosphorylation:0.00;x13:Phosphorylation:0.99	ATPGNLGSSVLQYK	ATPGNLGSSVLQY[Phosphorylation]K	IPI_B2	0.0	1.0	14	14.06169.06169.2	mzspec:PXD000138:14:scan:06169:ATPGNLGSSVLQY[Phosphorylation]K/2	1185	Phosphorylation	0.9990000000000001	13	251	1	0.0		0.9990000000000001	118	0.0	0.0	0.0010000000000000009	0.0010000000000000009	0.0	0.0	0.0	0.0
118	13	251	0.9990000000000001	Phosphorylation	IPI_B2	mzspec:PXD000138:14:scan:06365:ATPGNLGSSVLQY[Phosphorylation]K/2	2	0.0	80	x1:Phosphorylation:0.00;x2:Phosphorylation:0.00;x8:Phosphorylation:0.00;x9:Phosphorylation:0.00;x13:Phosphorylation:0.99	ATPGNLGSSVLQYK	ATPGNLGSSVLQY[Phosphorylation]K	IPI_B2	0.0	1.0	14	14.06365.06365.2	mzspec:PXD000138:14:scan:06365:ATPGNLGSSVLQY[Phosphorylation]K/2	1186	Phosphorylation	0.9990000000000001	13	251	1	0.0		0.9990000000000001	119	0.0	0.0	0.0010000000000000009	0.0010000000000000009	0.0	0.0	0.0	0.0
119	13	251	0.9990000000000001	Phosphorylation	IPI_B2	mzspec:PXD000138:14:scan:06334:ATPGNLGSSVLQY[Phosphorylation]K/2	2	0.0	80	x1:Phosphorylation:0.00;x2:Phosphorylation:0.00;x8:Phosphorylation:0.00;x9:Phosphorylation:0.00;x13:Phosphorylation:0.99	ATPGNLGSSVLQYK	ATPGNLGSSVLQY[Phosphorylation]K	IPI_B2	0.0	1.0	14	14.06334.06334.2	mzspec:PXD000138:14:scan:06334:ATPGNLGSSVLQY[Phosphorylation]K/2	1187	Phosphorylation	0.9990000000000001	13	251	1	0.0		0.9990000000000001	120	0.0	0.0	0.0010000000000000009	0.0010000000000000009	0.0	0.0	0.0	0.0
120	13	251	0.9990000000000001	Phosphorylation	IPI_B2	mzspec:PXD000138:14:scan:06304:ATPGNLGSSVLQY[Phosphorylation]K/2	2	0.0	80	x1:Phosphorylation:0.00;x2:Phosphorylation:0.00;x8:Phosphorylation:0.00;x9:Phosphorylation:0.00;x13:Phosphorylation:0.99	ATPGNLGSSVLQYK	ATPGNLGSSVLQY[Phosphorylation]K	IPI_B2	0.0	1.0	14	14.06304.06304.2	mzspec:PXD000138:14:scan:06304:ATPGNLGSSVLQY[Phosphorylation]K/2	1188	Phosphorylation	0.9990000000000001	13	251	1	0.0		0.9990000000000001	121	0.0	0.0	0.0010000000000000009	0.0010000000000000009	0.0	0.0	0.0	0.0
121	3	1335	0.9990000000000001	Phosphorylation	IPI_A10	mzspec:PXD000138:10:scan:03892:NRY[Phosphorylation]KGEASLLEK/3	3	0.0	80	x3:Phosphorylation:0.99;x7:Phosphorylation:0.00;x8:Phosphorylation:0.00	NRYKGEASLLEK	NRY[Phosphorylation]KGEASLLEK	IPI_A10	0.0	1.0	10	10.03892.03892.3	mzspec:PXD000138:10:scan:03892:NRY[Phosphorylation]KGEASLLEK/3	9477	Phosphorylation	0.9990000000000001	3	1335	1	0.0		0.9990000000000001	122	0.0	0.0	0.0010000000000000009	0.0010000000000000009	0.0	0.0	0.0	0.0
122	3	1524	0.9990000000000001	Phosphorylation	IPI_B1	mzspec:PXD000138:13:scan:05575:NRY[Phosphorylation]WAPPQPAPGK/3	3	0.0	80	x3:Phosphorylation:0.99;x5:Phosphorylation:0.00;x10:Phosphorylation:0.00	NRYWAPPQPAPGK	NRY[Phosphorylation]WAPPQPAPGK	IPI_B1	0.0	1.0	13	13.05575.05575.3	mzspec:PXD000138:13:scan:05575:NRY[Phosphorylation]WAPPQPAPGK/3	9508	Phosphorylation	0.9990000000000001	3	1524	1	0.0		0.9990000000000001	123	0.0	0.0	0.0010000000000000009	0.0010000000000000009	0.0	0.0	0.0	0.0
123	13	503	0.9990000000000001	Phosphorylation	IPI_B2	mzspec:PXD000138:14:scan:04132:ATPGNLGSSVLKY[Phosphorylation]K/3	3	0.0	80	x1:Phosphorylation:0.00;x2:Phosphorylation:0.00;x8:Phosphorylation:0.00;x9:Phosphorylation:0.00;x13:Phosphorylation:0.99	ATPGNLGSSVLKYK	ATPGNLGSSVLKY[Phosphorylation]K	IPI_B2	0.0	1.0	14	14.04132.04132.3	mzspec:PXD000138:14:scan:04132:ATPGNLGSSVLKY[Phosphorylation]K/3	1128	Phosphorylation	0.9990000000000001	13	503	1	0.0		0.9990000000000001	124	0.0	0.0	0.0010000000000000009	0.0010000000000000009	0.0	0.0	0.0	0.0
124	13	83	0.9990000000000001	Phosphorylation	IPI_B2	mzspec:PXD000138:14:scan:05999:ATPGNLGSSVLRY[Phosphorylation]K/2	2	0.0	80	x1:Phosphorylation:0.00;x2:Phosphorylation:0.00;x8:Phosphorylation:0.00;x9:Phosphorylation:0.00;x13:Phosphorylation:0.99	ATPGNLGSSVLRYK	ATPGNLGSSVLRY[Phosphorylation]K	IPI_B2	0.0	1.0	14	14.05999.05999.2	mzspec:PXD000138:14:scan:05999:ATPGNLGSSVLRY[Phosphorylation]K/2	1206	Phosphorylation	0.9990000000000001	13	83	1	0.0		0.9990000000000001	125	0.0	0.0	0.0010000000000000009	0.0010000000000000009	0.0	0.0	0.0	0.0
125	7	11333	0.9990000000000001	Phosphorylation	IPI_B3	mzspec:PXD000138:15:scan:06961:LMTGDFT[Phosphorylation]IAHAGAK/3	3	0.0	80	x3:Phosphorylation:0.00;x7:Phosphorylation:0.99;x9:Phosphorylation:0.00;x11:Phosphorylation:0.00;x13:Phosphorylation:0.00	LMTGDFTIAHAGAK	LMTGDFT[Phosphorylation]IAHAGAK	IPI_B3	0.0	1.0	15	15.06961.06961.3	mzspec:PXD000138:15:scan:06961:LMTGDFT[Phosphorylation]IAHAGAK/3	6734	Phosphorylation	0.9990000000000001	7	11333	1	0.0		0.9990000000000001	126	0.0	0.0	0.0010000000000000009	0.0010000000000000009	0.0	0.0	0.0	0.0
126	5	9248	0.9990000000000001	Phosphorylation	IPI_A11	mzspec:PXD000138:11:scan:05910:LLSKY[Phosphorylation]KEEFPTLK/2	2	0.0	80	x3:Phosphorylation:0.00;x5:Phosphorylation:0.99;x11:Phosphorylation:0.00	LLSKYKEEFPTLK	LLSKY[Phosphorylation]KEEFPTLK	IPI_A11	0.0	1.0	11	11.05910.05910.2	mzspec:PXD000138:11:scan:05910:LLSKY[Phosphorylation]KEEFPTLK/2	5686	Phosphorylation	0.9990000000000001	5	9248	1	0.0		0.9990000000000001	127	0.0	0.0	0.0010000000000000009	0.0010000000000000009	0.0	0.0	0.0	0.0
127	3	1299	0.9990000000000001	Phosphorylation	IPI_A10	mzspec:PXD000138:10:scan:03976:NRY[Phosphorylation]HGEASLLEK/3	3	0.0	80	x3:Phosphorylation:0.99;x7:Phosphorylation:0.00;x8:Phosphorylation:0.00	NRYHGEASLLEK	NRY[Phosphorylation]HGEASLLEK	IPI_A10	0.0	1.0	10	10.03976.03976.3	mzspec:PXD000138:10:scan:03976:NRY[Phosphorylation]HGEASLLEK/3	9457	Phosphorylation	0.9990000000000001	3	1299	1	0.0		0.9990000000000001	128	0.0	0.0	0.0010000000000000009	0.0010000000000000009	0.0	0.0	0.0	0.0
128	6	6909	0.9990000000000001	Phosphorylation	IPI_A12	mzspec:PXD000138:12:scan:03478:AVLSHY[Phosphorylation]KQLSEGK/3	3	0.0	80	x1:Phosphorylation:0.00;x4:Phosphorylation:0.00;x6:Phosphorylation:0.99;x10:Phosphorylation:0.00	AVLSHYKQLSEGK	AVLSHY[Phosphorylation]KQLSEGK	IPI_A12	0.0	1.0	12	12.03478.03478.3	mzspec:PXD000138:12:scan:03478:AVLSHY[Phosphorylation]KQLSEGK/3	1586	Phosphorylation	0.9990000000000001	6	6909	1	0.0		0.9990000000000001	129	0.0	0.0	0.0010000000000000009	0.0010000000000000009	0.0	0.0	0.0	0.0
129	6	6909	0.9990000000000001	Phosphorylation	IPI_A12	mzspec:PXD000138:12:scan:04271:AVLSHY[Phosphorylation]KQLSEGK/3	3	0.0	80	x1:Phosphorylation:0.00;x4:Phosphorylation:0.00;x6:Phosphorylation:0.99;x10:Phosphorylation:0.00	AVLSHYKQLSEGK	AVLSHY[Phosphorylation]KQLSEGK	IPI_A12	0.0	1.0	12	12.04271.04271.3	mzspec:PXD000138:12:scan:04271:AVLSHY[Phosphorylation]KQLSEGK/3	1588	Phosphorylation	0.9990000000000001	6	6909	1	0.0		0.9990000000000001	130	0.0	0.0	0.0010000000000000009	0.0010000000000000009	0.0	0.0	0.0	0.0
130	3	9939	0.9990000000000001	Phosphorylation	IPI_A10	mzspec:PXD000138:10:scan:05820:NFY[Phosphorylation]HGEASLLEK/2	2	0.0	80	x3:Phosphorylation:0.99;x7:Phosphorylation:0.00;x8:Phosphorylation:0.00	NFYHGEASLLEK	NFY[Phosphorylation]HGEASLLEK	IPI_A10	0.0	1.0	10	10.05820.05820.2	mzspec:PXD000138:10:scan:05820:NFY[Phosphorylation]HGEASLLEK/2	8130	Phosphorylation	0.9990000000000001	3	9939	1	0.0		0.9990000000000001	131	0.0	0.0	0.0010000000000000009	0.0010000000000000009	0.0	0.0	0.0	0.0
131	3	10806	0.9990000000000001	Phosphorylation	IPI_B1	mzspec:PXD000138:13:scan:04283:NFY[Phosphorylation]KAPPQPAPGK/2	2	0.0	80	x3:Phosphorylation:0.99;x5:Phosphorylation:0.00;x10:Phosphorylation:0.00	NFYKAPPQPAPGK	NFY[Phosphorylation]KAPPQPAPGK	IPI_B1	0.0	1.0	13	13.04283.04283.2	mzspec:PXD000138:13:scan:04283:NFY[Phosphorylation]KAPPQPAPGK/2	8138	Phosphorylation	0.9990000000000001	3	10806	1	0.0		0.9990000000000001	132	0.0	0.0	0.0010000000000000009	0.0010000000000000009	0.0	0.0	0.0	0.0
132	3	3939	0.9990000000000001	Phosphorylation	IPI_A10	mzspec:PXD000138:10:scan:04491:NQT[Phosphorylation]HGEASLLEK/2	2	0.0	80	x3:Phosphorylation:0.99;x7:Phosphorylation:0.00;x8:Phosphorylation:0.00	NQTHGEASLLEK	NQT[Phosphorylation]HGEASLLEK	IPI_A10	0.0	1.0	10	10.04491.04491.2	mzspec:PXD000138:10:scan:04491:NQT[Phosphorylation]HGEASLLEK/2	9207	Phosphorylation	0.9990000000000001	3	3939	1	0.0		0.9990000000000001	133	0.0	0.0	0.0010000000000000009	0.0010000000000000009	0.0	0.0	0.0	0.0
133	9	8255	0.9990000000000001	Phosphorylation	IPI_B4	mzspec:PXD000138:16:scan:07717:ISQDADLIY[Phosphorylation]ITKPK/3	3	0.0	80	x2:Phosphorylation:0.00;x5:Phosphorylation:0.00;x9:Phosphorylation:0.99;x11:Phosphorylation:0.00	ISQDADLIYITKPK	ISQDADLIY[Phosphorylation]ITKPK	IPI_B4	0.0	1.0	16	16.07717.07717.3	mzspec:PXD000138:16:scan:07717:ISQDADLIY[Phosphorylation]ITKPK/3	4135	Phosphorylation	0.9990000000000001	9	8255	1	0.0		0.9990000000000001	134	0.0	0.0	0.0010000000000000009	0.0010000000000000009	0.0	0.0	0.0	0.0
134	3	10767	0.9990000000000001	Phosphorylation	IPI_A10	mzspec:PXD000138:10:scan:08490:NPY[Phosphorylation]WGEASLLEK/2	2	0.0	80	x3:Phosphorylation:0.99;x7:Phosphorylation:0.00;x8:Phosphorylation:0.00	NPYWGEASLLEK	NPY[Phosphorylation]WGEASLLEK	IPI_A10	0.0	1.0	10	10.08490.08490.2	mzspec:PXD000138:10:scan:08490:NPY[Phosphorylation]WGEASLLEK/2	9167	Phosphorylation	0.9990000000000001	3	10767	1	0.0		0.9990000000000001	135	0.0	0.0	0.0010000000000000009	0.0010000000000000009	0.0	0.0	0.0	0.0
135	3	11664	0.9990000000000001	Phosphorylation	IPI_B1	mzspec:PXD000138:13:scan:06762:NPY[Phosphorylation]WAPPQPAPGK/2	2	0.0	80	x3:Phosphorylation:0.99;x5:Phosphorylation:0.00;x10:Phosphorylation:0.00	NPYWAPPQPAPGK	NPY[Phosphorylation]WAPPQPAPGK	IPI_B1	0.0	1.0	13	13.06762.06762.2	mzspec:PXD000138:13:scan:06762:NPY[Phosphorylation]WAPPQPAPGK/2	9162	Phosphorylation	0.9990000000000001	3	11664	1	0.0		0.9990000000000001	136	0.0	0.0	0.0010000000000000009	0.0010000000000000009	0.0	0.0	0.0	0.0
136	5	11549	0.9990000000000001	Phosphorylation	IPI_A11	mzspec:PXD000138:11:scan:07036:LLSPY[Phosphorylation]HEEFPTLK/2	2	0.0	80	x3:Phosphorylation:0.00;x5:Phosphorylation:0.99;x11:Phosphorylation:0.00	LLSPYHEEFPTLK	LLSPY[Phosphorylation]HEEFPTLK	IPI_A11	0.0	1.0	11	11.07036.07036.2	mzspec:PXD000138:11:scan:07036:LLSPY[Phosphorylation]HEEFPTLK/2	6050	Phosphorylation	0.9990000000000001	5	11549	1	0.0		0.9990000000000001	137	0.0	0.0	0.0010000000000000009	0.0010000000000000009	0.0	0.0	0.0	0.0
137	3	12339	0.9990000000000001	Phosphorylation	IPI_A10	mzspec:PXD000138:10:scan:06686:NWS[Phosphorylation]HGEASLLEK/3	3	0.0	80	x3:Phosphorylation:0.99;x7:Phosphorylation:0.00;x8:Phosphorylation:0.00	NWSHGEASLLEK	NWS[Phosphorylation]HGEASLLEK	IPI_A10	0.0	1.0	10	10.06686.06686.3	mzspec:PXD000138:10:scan:06686:NWS[Phosphorylation]HGEASLLEK/3	9756	Phosphorylation	0.9990000000000001	3	12339	1	0.0		0.9990000000000001	138	0.0	0.0	0.0010000000000000009	0.0010000000000000009	0.0	0.0	0.0	0.0
138	3	10047	0.9990000000000001	Phosphorylation	IPI_A10	mzspec:PXD000138:10:scan:09897:NFY[Phosphorylation]WGEASLLEK/2	2	0.0	80	x3:Phosphorylation:0.99;x7:Phosphorylation:0.00;x8:Phosphorylation:0.00	NFYWGEASLLEK	NFY[Phosphorylation]WGEASLLEK	IPI_A10	0.0	1.0	10	10.09897.09897.2	mzspec:PXD000138:10:scan:09897:NFY[Phosphorylation]WGEASLLEK/2	8155	Phosphorylation	0.9990000000000001	3	10047	1	0.0		0.9990000000000001	139	0.0	0.0	0.0010000000000000009	0.0010000000000000009	0.0	0.0	0.0	0.0
139	3	10491	0.9990000000000001	Phosphorylation	IPI_A10	mzspec:PXD000138:10:scan:06041:NPT[Phosphorylation]PGEASLLEK/2	2	0.0	80	x3:Phosphorylation:0.99;x7:Phosphorylation:0.00;x8:Phosphorylation:0.00	NPTPGEASLLEK	NPT[Phosphorylation]PGEASLLEK	IPI_A10	0.0	1.0	10	10.06041.06041.2	mzspec:PXD000138:10:scan:06041:NPT[Phosphorylation]PGEASLLEK/2	9120	Phosphorylation	0.9990000000000001	3	10491	1	0.0		0.9990000000000001	140	0.0	0.0	0.0010000000000000009	0.0010000000000000009	0.0	0.0	0.0	0.0
140	6	9210	0.9990000000000001	Phosphorylation	IPI_A12	mzspec:PXD000138:12:scan:04086:AVLSKY[Phosphorylation]HQLSEGK/3	3	0.0	80	x1:Phosphorylation:0.00;x4:Phosphorylation:0.00;x6:Phosphorylation:0.99;x10:Phosphorylation:0.00	AVLSKYHQLSEGK	AVLSKY[Phosphorylation]HQLSEGK	IPI_A12	0.0	1.0	12	12.04086.04086.3	mzspec:PXD000138:12:scan:04086:AVLSKY[Phosphorylation]HQLSEGK/3	1780	Phosphorylation	0.9990000000000001	6	9210	1	0.0		0.9990000000000001	141	0.0	0.0	0.0010000000000000009	0.0010000000000000009	0.0	0.0	0.0	0.0
141	5	4529	0.9990000000000001	Phosphorylation	IPI_A11	mzspec:PXD000138:11:scan:06756:LLSQY[Phosphorylation]HEEFPTLK/2	2	0.0	80	x3:Phosphorylation:0.00;x5:Phosphorylation:0.99;x11:Phosphorylation:0.00	LLSQYHEEFPTLK	LLSQY[Phosphorylation]HEEFPTLK	IPI_A11	0.0	1.0	11	11.06756.06756.2	mzspec:PXD000138:11:scan:06756:LLSQY[Phosphorylation]HEEFPTLK/2	6137	Phosphorylation	0.9990000000000001	5	4529	1	0.0		0.9990000000000001	142	0.0	0.0	0.0010000000000000009	0.0010000000000000009	0.0	0.0	0.0	0.0
142	7	3193	0.9990000000000001	Phosphorylation	IPI_A1	mzspec:PXD000138:1:scan:07660:ALLSLQY[Phosphorylation]PK/2	2	0.0	80	x1:Phosphorylation:0.00;x4:Phosphorylation:0.00;x7:Phosphorylation:0.99	ALLSLQYPK	ALLSLQY[Phosphorylation]PK	IPI_A1	0.0	1.0	1	1.07660.07660.2	mzspec:PXD000138:1:scan:07660:ALLSLQY[Phosphorylation]PK/2	754	Phosphorylation	0.9990000000000001	7	3193	1	0.0		0.9990000000000001	143	0.0	0.0	0.0010000000000000009	0.0010000000000000009	0.0	0.0	0.0	0.0
143	5	4568	0.9990000000000001	Phosphorylation	IPI_A11	mzspec:PXD000138:11:scan:06721:LLSQY[Phosphorylation]KEEFPTLK/2	2	0.0	80	x3:Phosphorylation:0.00;x5:Phosphorylation:0.99;x11:Phosphorylation:0.00	LLSQYKEEFPTLK	LLSQY[Phosphorylation]KEEFPTLK	IPI_A11	0.0	1.0	11	11.06721.06721.2	mzspec:PXD000138:11:scan:06721:LLSQY[Phosphorylation]KEEFPTLK/2	6144	Phosphorylation	0.9990000000000001	5	4568	1	0.0		0.9990000000000001	144	0.0	0.0	0.0010000000000000009	0.0010000000000000009	0.0	0.0	0.0	0.0
144	6	6909	0.9990000000000001	Phosphorylation	IPI_A12	mzspec:PXD000138:12:scan:04021:AVLSHY[Phosphorylation]KQLSEGK/3	3	0.0	80	x1:Phosphorylation:0.00;x4:Phosphorylation:0.00;x6:Phosphorylation:0.99;x10:Phosphorylation:0.00	AVLSHYKQLSEGK	AVLSHY[Phosphorylation]KQLSEGK	IPI_A12	0.0	1.0	12	12.04021.04021.3	mzspec:PXD000138:12:scan:04021:AVLSHY[Phosphorylation]KQLSEGK/3	1587	Phosphorylation	0.9990000000000001	6	6909	1	0.0		0.9990000000000001	145	0.0	0.0	0.0010000000000000009	0.0010000000000000009	0.0	0.0	0.0	0.0
145	3	9939	0.9990000000000001	Phosphorylation	IPI_A10	mzspec:PXD000138:10:scan:05850:NFY[Phosphorylation]HGEASLLEK/2	2	0.0	80	x3:Phosphorylation:0.99;x7:Phosphorylation:0.00;x8:Phosphorylation:0.00	NFYHGEASLLEK	NFY[Phosphorylation]HGEASLLEK	IPI_A10	0.0	1.0	10	10.05850.05850.2	mzspec:PXD000138:10:scan:05850:NFY[Phosphorylation]HGEASLLEK/2	8129	Phosphorylation	0.9990000000000001	3	9939	1	0.0		0.9990000000000001	146	0.0	0.0	0.0010000000000000009	0.0010000000000000009	0.0	0.0	0.0	0.0
146	3	1299	0.9990000000000001	Phosphorylation	IPI_A10	mzspec:PXD000138:10:scan:04007:NRY[Phosphorylation]HGEASLLEK/3	3	0.0	80	x3:Phosphorylation:0.99;x7:Phosphorylation:0.00;x8:Phosphorylation:0.00	NRYHGEASLLEK	NRY[Phosphorylation]HGEASLLEK	IPI_A10	0.0	1.0	10	10.04007.04007.3	mzspec:PXD000138:10:scan:04007:NRY[Phosphorylation]HGEASLLEK/3	9456	Phosphorylation	0.9990000000000001	3	1299	1	0.0		0.9990000000000001	147	0.0	0.0	0.0010000000000000009	0.0010000000000000009	0.0	0.0	0.0	0.0
147	6	6883	0.9990000000000001	Phosphorylation	IPI_A12	mzspec:PXD000138:12:scan:07437:AVLSHY[Phosphorylation]IQLSEGK/2	2	0.0	80	x1:Phosphorylation:0.00;x4:Phosphorylation:0.00;x6:Phosphorylation:0.99;x10:Phosphorylation:0.00	AVLSHYIQLSEGK	AVLSHY[Phosphorylation]IQLSEGK	IPI_A12	0.0	1.0	12	12.07437.07437.2	mzspec:PXD000138:12:scan:07437:AVLSHY[Phosphorylation]IQLSEGK/2	1582	Phosphorylation	0.9990000000000001	6	6883	1	0.0		0.9990000000000001	148	0.0	0.0	0.0010000000000000009	0.0010000000000000009	0.0	0.0	0.0	0.0
148	3	1299	0.9990000000000001	Phosphorylation	IPI_A10	mzspec:PXD000138:10:scan:02907:NRY[Phosphorylation]HGEASLLEK/3	3	0.0	80	x3:Phosphorylation:0.99;x7:Phosphorylation:0.00;x8:Phosphorylation:0.00	NRYHGEASLLEK	NRY[Phosphorylation]HGEASLLEK	IPI_A10	0.0	1.0	10	10.02907.02907.3	mzspec:PXD000138:10:scan:02907:NRY[Phosphorylation]HGEASLLEK/3	9455	Phosphorylation	0.9990000000000001	3	1299	1	0.0		0.9990000000000001	149	0.0	0.0	0.0010000000000000009	0.0010000000000000009	0.0	0.0	0.0	0.0
149	5	9209	0.9990000000000001	Phosphorylation	IPI_A11	mzspec:PXD000138:11:scan:05944:LLSKY[Phosphorylation]HEEFPTLK/3	3	0.0	80	x3:Phosphorylation:0.00;x5:Phosphorylation:0.99;x11:Phosphorylation:0.00	LLSKYHEEFPTLK	LLSKY[Phosphorylation]HEEFPTLK	IPI_A11	0.0	1.0	11	11.05944.05944.3	mzspec:PXD000138:11:scan:05944:LLSKY[Phosphorylation]HEEFPTLK/3	5678	Phosphorylation	0.9990000000000001	5	9209	1	0.0		0.9990000000000001	150	0.0	0.0	0.0010000000000000009	0.0010000000000000009	0.0	0.0	0.0	0.0
150	3	1407	0.9990000000000001	Phosphorylation	IPI_B1	mzspec:PXD000138:13:scan:02900:NRY[Phosphorylation]HAPPQPAPGK/3	3	0.0	80	x3:Phosphorylation:0.99;x5:Phosphorylation:0.00;x10:Phosphorylation:0.00	NRYHAPPQPAPGK	NRY[Phosphorylation]HAPPQPAPGK	IPI_B1	0.0	1.0	13	13.02900.02900.3	mzspec:PXD000138:13:scan:02900:NRY[Phosphorylation]HAPPQPAPGK/3	9452	Phosphorylation	0.9990000000000001	3	1407	1	0.0		0.9990000000000001	151	0.0	0.0	0.0010000000000000009	0.0010000000000000009	0.0	0.0	0.0	0.0
151	3	1167	0.9990000000000001	Phosphorylation	IPI_A10	mzspec:PXD000138:10:scan:06734:NRT[Phosphorylation]WGEASLLEK/3	3	0.0	80	x3:Phosphorylation:0.99;x7:Phosphorylation:0.00;x8:Phosphorylation:0.00	NRTWGEASLLEK	NRT[Phosphorylation]WGEASLLEK	IPI_A10	0.0	1.0	10	10.06734.06734.3	mzspec:PXD000138:10:scan:06734:NRT[Phosphorylation]WGEASLLEK/3	9448	Phosphorylation	0.9990000000000001	3	1167	1	0.0		0.9990000000000001	152	0.0	0.0	0.0010000000000000009	0.0010000000000000009	0.0	0.0	0.0	0.0
152	7	9664	0.9990000000000001	Phosphorylation	IPI_A1	mzspec:PXD000138:1:scan:12038:ALLSLWY[Phosphorylation]FK/2	2	0.0	80	x1:Phosphorylation:0.00;x4:Phosphorylation:0.00;x7:Phosphorylation:0.99	ALLSLWYFK	ALLSLWY[Phosphorylation]FK	IPI_A1	0.0	1.0	1	1.12038.12038.2	mzspec:PXD000138:1:scan:12038:ALLSLWY[Phosphorylation]FK/2	971	Phosphorylation	0.9990000000000001	7	9664	1	0.0		0.9990000000000001	153	0.0	0.0	0.0010000000000000009	0.0010000000000000009	0.0	0.0	0.0	0.0
153	7	9664	0.9990000000000001	Phosphorylation	IPI_A1	mzspec:PXD000138:1:scan:12146:ALLSLWY[Phosphorylation]FK/2	2	0.0	80	x1:Phosphorylation:0.00;x4:Phosphorylation:0.00;x7:Phosphorylation:0.99	ALLSLWYFK	ALLSLWY[Phosphorylation]FK	IPI_A1	0.0	1.0	1	1.12146.12146.2	mzspec:PXD000138:1:scan:12146:ALLSLWY[Phosphorylation]FK/2	970	Phosphorylation	0.9990000000000001	7	9664	1	0.0		0.9990000000000001	154	0.0	0.0	0.0010000000000000009	0.0010000000000000009	0.0	0.0	0.0	0.0
154	3	5372	0.9990000000000001	Phosphorylation	IPI_B1	mzspec:PXD000138:13:scan:06164:NEY[Phosphorylation]FAPPQPAPGK/2	2	0.0	80	x3:Phosphorylation:0.99;x5:Phosphorylation:0.00;x10:Phosphorylation:0.00	NEYFAPPQPAPGK	NEY[Phosphorylation]FAPPQPAPGK	IPI_B1	0.0	1.0	13	13.06164.06164.2	mzspec:PXD000138:13:scan:06164:NEY[Phosphorylation]FAPPQPAPGK/2	8026	Phosphorylation	0.9990000000000001	3	5372	1	0.0		0.9990000000000001	155	0.0	0.0	0.0010000000000000009	0.0010000000000000009	0.0	0.0	0.0	0.0
155	3	1071	0.9990000000000001	Phosphorylation	IPI_A10	mzspec:PXD000138:10:scan:05420:NRT[Phosphorylation]IGEASLLEK/3	3	0.0	80	x3:Phosphorylation:0.99;x7:Phosphorylation:0.00;x8:Phosphorylation:0.00	NRTIGEASLLEK	NRT[Phosphorylation]IGEASLLEK	IPI_A10	0.0	1.0	10	10.05420.05420.3	mzspec:PXD000138:10:scan:05420:NRT[Phosphorylation]IGEASLLEK/3	9394	Phosphorylation	0.9990000000000001	3	1071	1	0.0		0.9990000000000001	156	0.0	0.0	0.0010000000000000009	0.0010000000000000009	0.0	0.0	0.0	0.0
156	7	14875	0.9990000000000001	Phosphorylation	IPI_B3	mzspec:PXD000138:15:scan:05992:LMTGDWY[Phosphorylation]NAHAGAK/3	3	0.0	80	x3:Phosphorylation:0.00;x7:Phosphorylation:0.99;x9:Phosphorylation:0.00;x11:Phosphorylation:0.00;x13:Phosphorylation:0.00	LMTGDWYNAHAGAK	LMTGDWY[Phosphorylation]NAHAGAK	IPI_B3	0.0	1.0	15	15.05992.05992.3	mzspec:PXD000138:15:scan:05992:LMTGDWY[Phosphorylation]NAHAGAK/3	7425	Phosphorylation	0.9990000000000001	7	14875	1	0.0		0.9990000000000001	157	0.0	0.0	0.0010000000000000009	0.0010000000000000009	0.0	0.0	0.0	0.0
157	6	6493	0.9990000000000001	Phosphorylation	IPI_A12	mzspec:PXD000138:12:scan:05884:AVLSHS[Phosphorylation]VQLSEGK/2	2	0.0	80	x1:Phosphorylation:0.00;x4:Phosphorylation:0.00;x6:Phosphorylation:0.99;x10:Phosphorylation:0.00	AVLSHSVQLSEGK	AVLSHS[Phosphorylation]VQLSEGK	IPI_A12	0.0	1.0	12	12.05884.05884.2	mzspec:PXD000138:12:scan:05884:AVLSHS[Phosphorylation]VQLSEGK/2	1525	Phosphorylation	0.9990000000000001	6	6493	1	0.0		0.9990000000000001	158	0.0	0.0	0.0010000000000000009	0.0010000000000000009	0.0	0.0	0.0	0.0
158	9	7807	0.9990000000000001	Phosphorylation	IPI_B4	mzspec:PXD000138:16:scan:08016:ISQDADLIS[Phosphorylation]WTKPK/3	3	0.0	80	x2:Phosphorylation:0.00;x5:Phosphorylation:0.00;x9:Phosphorylation:0.99;x11:Phosphorylation:0.00	ISQDADLISWTKPK	ISQDADLIS[Phosphorylation]WTKPK	IPI_B4	0.0	1.0	16	16.08016.08016.3	mzspec:PXD000138:16:scan:08016:ISQDADLIS[Phosphorylation]WTKPK/3	4086	Phosphorylation	0.9990000000000001	9	7807	1	0.0		0.9990000000000001	159	0.0	0.0	0.0010000000000000009	0.0010000000000000009	0.0	0.0	0.0	0.0
159	9	5847	0.9990000000000001	Phosphorylation	IPI_B4	mzspec:PXD000138:16:scan:07734:ISQDADLEY[Phosphorylation]WTKPK/3	3	0.0	80	x2:Phosphorylation:0.00;x5:Phosphorylation:0.00;x9:Phosphorylation:0.99;x11:Phosphorylation:0.00	ISQDADLEYWTKPK	ISQDADLEY[Phosphorylation]WTKPK	IPI_B4	0.0	1.0	16	16.07734.07734.3	mzspec:PXD000138:16:scan:07734:ISQDADLEY[Phosphorylation]WTKPK/3	3858	Phosphorylation	0.9990000000000001	9	5847	1	0.0		0.9990000000000001	160	0.0	0.0	0.0010000000000000009	0.0010000000000000009	0.0	0.0	0.0	0.0
160	9	5847	0.9990000000000001	Phosphorylation	IPI_B4	mzspec:PXD000138:16:scan:07704:ISQDADLEY[Phosphorylation]WTKPK/3	3	0.0	80	x2:Phosphorylation:0.00;x5:Phosphorylation:0.00;x9:Phosphorylation:0.99;x11:Phosphorylation:0.00	ISQDADLEYWTKPK	ISQDADLEY[Phosphorylation]WTKPK	IPI_B4	0.0	1.0	16	16.07704.07704.3	mzspec:PXD000138:16:scan:07704:ISQDADLEY[Phosphorylation]WTKPK/3	3857	Phosphorylation	0.9990000000000001	9	5847	1	0.0		0.9990000000000001	161	0.0	0.0	0.0010000000000000009	0.0010000000000000009	0.0	0.0	0.0	0.0
161	3	10767	0.9990000000000001	Phosphorylation	IPI_B1	mzspec:PXD000138:13:scan:04462:NFY[Phosphorylation]HAPPQPAPGK/2	2	0.0	80	x3:Phosphorylation:0.99;x5:Phosphorylation:0.00;x10:Phosphorylation:0.00	NFYHAPPQPAPGK	NFY[Phosphorylation]HAPPQPAPGK	IPI_B1	0.0	1.0	13	13.04462.04462.2	mzspec:PXD000138:13:scan:04462:NFY[Phosphorylation]HAPPQPAPGK/2	8128	Phosphorylation	0.9990000000000001	3	10767	1	0.0		0.9990000000000001	162	0.0	0.0	0.0010000000000000009	0.0010000000000000009	0.0	0.0	0.0	0.0
162	6	6870	0.9990000000000001	Phosphorylation	IPI_A12	mzspec:PXD000138:12:scan:04138:AVLSHY[Phosphorylation]HQLSEGK/2	2	0.0	80	x1:Phosphorylation:0.00;x4:Phosphorylation:0.00;x6:Phosphorylation:0.99;x10:Phosphorylation:0.00	AVLSHYHQLSEGK	AVLSHY[Phosphorylation]HQLSEGK	IPI_A12	0.0	1.0	12	12.04138.04138.2	mzspec:PXD000138:12:scan:04138:AVLSHY[Phosphorylation]HQLSEGK/2	1579	Phosphorylation	0.9990000000000001	6	6870	1	0.0		0.9990000000000001	163	0.0	0.0	0.0010000000000000009	0.0010000000000000009	0.0	0.0	0.0	0.0
163	9	7884	0.9990000000000001	Phosphorylation	IPI_B6	mzspec:PXD000138:18:scan:03907:DGQDAIAHY[Phosphorylation]QEKESK/2	2	0.0	80	x5:Phosphorylation:0.00;x7:Phosphorylation:0.00;x9:Phosphorylation:0.99;x14:Phosphorylation:0.00	DGQDAIAHYQEKESK	DGQDAIAHY[Phosphorylation]QEKESK	IPI_B6	0.0	1.0	18	18.03907.03907.2	mzspec:PXD000138:18:scan:03907:DGQDAIAHY[Phosphorylation]QEKESK/2	2647	Phosphorylation	0.9990000000000001	9	7884	1	0.0		0.9990000000000001	164	0.0	0.0	0.0010000000000000009	0.0010000000000000009	0.0	0.0	0.0	0.0
164	13	125	0.9990000000000001	Phosphorylation	IPI_B2	mzspec:PXD000138:14:scan:06388:ATPGNLGSSVLNY[Phosphorylation]K/2	2	0.0	80	x1:Phosphorylation:0.00;x2:Phosphorylation:0.00;x8:Phosphorylation:0.00;x9:Phosphorylation:0.00;x13:Phosphorylation:0.99	ATPGNLGSSVLNYK	ATPGNLGSSVLNY[Phosphorylation]K	IPI_B2	0.0	1.0	14	14.06388.06388.2	mzspec:PXD000138:14:scan:06388:ATPGNLGSSVLNY[Phosphorylation]K/2	1166	Phosphorylation	0.9990000000000001	13	125	1	0.0		0.9990000000000001	165	0.0	0.0	0.0010000000000000009	0.0010000000000000009	0.0	0.0	0.0	0.0
165	3	6867	0.9990000000000001	Phosphorylation	IPI_B1	mzspec:PXD000138:13:scan:03007:NHY[Phosphorylation]HAPPQPAPGK/3	3	0.0	80	x3:Phosphorylation:0.99;x5:Phosphorylation:0.00;x10:Phosphorylation:0.00	NHYHAPPQPAPGK	NHY[Phosphorylation]HAPPQPAPGK	IPI_B1	0.0	1.0	13	13.03007.03007.3	mzspec:PXD000138:13:scan:03007:NHY[Phosphorylation]HAPPQPAPGK/3	8325	Phosphorylation	0.9990000000000001	3	6867	1	0.0		0.9990000000000001	166	0.0	0.0	0.0010000000000000009	0.0010000000000000009	0.0	0.0	0.0	0.0
166	7	3760	0.9990000000000001	Phosphorylation	IPI_A1	mzspec:PXD000138:1:scan:10133:ALLSLEY[Phosphorylation]WK/2	2	0.0	80	x1:Phosphorylation:0.00;x4:Phosphorylation:0.00;x7:Phosphorylation:0.99	ALLSLEYWK	ALLSLEY[Phosphorylation]WK	IPI_A1	0.0	1.0	1	1.10133.10133.2	mzspec:PXD000138:1:scan:10133:ALLSLEY[Phosphorylation]WK/2	155	Phosphorylation	0.9990000000000001	7	3760	1	0.0		0.9990000000000001	167	0.0	0.0	0.0010000000000000009	0.0010000000000000009	0.0	0.0	0.0	0.0
167	3	6255	0.9990000000000001	Phosphorylation	IPI_A10	mzspec:PXD000138:10:scan:04179:NHY[Phosphorylation]RGEASLLEK/3	3	0.0	80	x3:Phosphorylation:0.99;x7:Phosphorylation:0.00;x8:Phosphorylation:0.00	NHYRGEASLLEK	NHY[Phosphorylation]RGEASLLEK	IPI_A10	0.0	1.0	10	10.04179.04179.3	mzspec:PXD000138:10:scan:04179:NHY[Phosphorylation]RGEASLLEK/3	8422	Phosphorylation	0.9990000000000001	3	6255	1	0.0		0.9990000000000001	168	0.0	0.0	0.0010000000000000009	0.0010000000000000009	0.0	0.0	0.0	0.0
168	3	6375	0.9990000000000001	Phosphorylation	IPI_A10	mzspec:PXD000138:10:scan:03914:NHY[Phosphorylation]KGEASLLEK/3	3	0.0	80	x3:Phosphorylation:0.99;x7:Phosphorylation:0.00;x8:Phosphorylation:0.00	NHYKGEASLLEK	NHY[Phosphorylation]KGEASLLEK	IPI_A10	0.0	1.0	10	10.03914.03914.3	mzspec:PXD000138:10:scan:03914:NHY[Phosphorylation]KGEASLLEK/3	8366	Phosphorylation	0.9990000000000001	3	6375	1	0.0		0.9990000000000001	169	0.0	0.0	0.0010000000000000009	0.0010000000000000009	0.0	0.0	0.0	0.0
169	3	6375	0.9990000000000001	Phosphorylation	IPI_A10	mzspec:PXD000138:10:scan:04032:NHY[Phosphorylation]KGEASLLEK/3	3	0.0	80	x3:Phosphorylation:0.99;x7:Phosphorylation:0.00;x8:Phosphorylation:0.00	NHYKGEASLLEK	NHY[Phosphorylation]KGEASLLEK	IPI_A10	0.0	1.0	10	10.04032.04032.3	mzspec:PXD000138:10:scan:04032:NHY[Phosphorylation]KGEASLLEK/3	8367	Phosphorylation	0.9990000000000001	3	6375	1	0.0		0.9990000000000001	170	0.0	0.0	0.0010000000000000009	0.0010000000000000009	0.0	0.0	0.0	0.0
170	3	6387	0.9990000000000001	Phosphorylation	IPI_A10	mzspec:PXD000138:10:scan:05737:NHY[Phosphorylation]MGEASLLEK/2	2	0.0	80	x3:Phosphorylation:0.99;x7:Phosphorylation:0.00;x8:Phosphorylation:0.00	NHYMGEASLLEK	NHY[Phosphorylation]MGEASLLEK	IPI_A10	0.0	1.0	10	10.05737.05737.2	mzspec:PXD000138:10:scan:05737:NHY[Phosphorylation]MGEASLLEK/2	8369	Phosphorylation	0.9990000000000001	3	6387	1	0.0		0.9990000000000001	171	0.0	0.0	0.0010000000000000009	0.0010000000000000009	0.0	0.0	0.0	0.0
171	3	6776	0.9990000000000001	Phosphorylation	IPI_B1	mzspec:PXD000138:13:scan:03035:NHY[Phosphorylation]RAPPQPAPGK/3	3	0.0	80	x3:Phosphorylation:0.99;x5:Phosphorylation:0.00;x10:Phosphorylation:0.00	NHYRAPPQPAPGK	NHY[Phosphorylation]RAPPQPAPGK	IPI_B1	0.0	1.0	13	13.03035.03035.3	mzspec:PXD000138:13:scan:03035:NHY[Phosphorylation]RAPPQPAPGK/3	8417	Phosphorylation	0.9990000000000001	3	6776	1	0.0		0.9990000000000001	172	0.0	0.0	0.0010000000000000009	0.0010000000000000009	0.0	0.0	0.0	0.0
172	3	6315	0.9990000000000001	Phosphorylation	IPI_A10	mzspec:PXD000138:10:scan:05126:NHY[Phosphorylation]EGEASLLEK/2	2	0.0	80	x3:Phosphorylation:0.99;x7:Phosphorylation:0.00;x8:Phosphorylation:0.00	NHYEGEASLLEK	NHY[Phosphorylation]EGEASLLEK	IPI_A10	0.0	1.0	10	10.05126.05126.2	mzspec:PXD000138:10:scan:05126:NHY[Phosphorylation]EGEASLLEK/2	8323	Phosphorylation	0.9990000000000001	3	6315	1	0.0		0.9990000000000001	173	0.0	0.0	0.0010000000000000009	0.0010000000000000009	0.0	0.0	0.0	0.0
173	3	6776	0.9990000000000001	Phosphorylation	IPI_B1	mzspec:PXD000138:13:scan:03001:NHY[Phosphorylation]RAPPQPAPGK/3	3	0.0	80	x3:Phosphorylation:0.99;x5:Phosphorylation:0.00;x10:Phosphorylation:0.00	NHYRAPPQPAPGK	NHY[Phosphorylation]RAPPQPAPGK	IPI_B1	0.0	1.0	13	13.03001.03001.3	mzspec:PXD000138:13:scan:03001:NHY[Phosphorylation]RAPPQPAPGK/3	8416	Phosphorylation	0.9990000000000001	3	6776	1	0.0		0.9990000000000001	174	0.0	0.0	0.0010000000000000009	0.0010000000000000009	0.0	0.0	0.0	0.0
174	1	8689	0.9990000000000001	Phosphorylation	IPI_A11	mzspec:PXD000138:11:scan:05785:S[Phosphorylation]HEEFPTLK/2	2	0.0	80	x1:Phosphorylation:0.99;x7:Phosphorylation:0.00	SHEEFPTLK	S[Phosphorylation]HEEFPTLK	IPI_A11	0.0	1.0	11	11.05785.05785.2	mzspec:PXD000138:11:scan:05785:S[Phosphorylation]HEEFPTLK/2	10034	Phosphorylation	0.9990000000000001	1	8689	1			0.9990000000000001	175			0.0010000000000000009	0.0010000000000000009	0.0	0.0	0.0	0.0
175	7	3616	0.9990000000000001	Phosphorylation	IPI_A1	mzspec:PXD000138:1:scan:06252:ALLSLEY[Phosphorylation]RK/2	2	0.0	80	x1:Phosphorylation:0.00;x4:Phosphorylation:0.00;x7:Phosphorylation:0.99	ALLSLEYRK	ALLSLEY[Phosphorylation]RK	IPI_A1	0.0	1.0	1	1.06252.06252.2	mzspec:PXD000138:1:scan:06252:ALLSLEY[Phosphorylation]RK/2	147	Phosphorylation	0.9990000000000001	7	3616	1	0.0		0.9990000000000001	176	0.0	0.0	0.0010000000000000009	0.0010000000000000009	0.0	0.0	0.0	0.0
176	3	14004	0.9990000000000001	Phosphorylation	IPI_B1	mzspec:PXD000138:13:scan:08922:NWY[Phosphorylation]WAPPQPAPGK/2	2	0.0	80	x3:Phosphorylation:0.99;x5:Phosphorylation:0.00;x10:Phosphorylation:0.00	NWYWAPPQPAPGK	NWY[Phosphorylation]WAPPQPAPGK	IPI_B1	0.0	1.0	13	13.08922.08922.2	mzspec:PXD000138:13:scan:08922:NWY[Phosphorylation]WAPPQPAPGK/2	9944	Phosphorylation	0.9990000000000001	3	14004	1	0.0		0.9990000000000001	177	0.0	0.0	0.0010000000000000009	0.0010000000000000009	0.0	0.0	0.0	0.0
177	3	6339	0.9990000000000001	Phosphorylation	IPI_A10	mzspec:PXD000138:10:scan:03980:NHY[Phosphorylation]HGEASLLEK/3	3	0.0	80	x3:Phosphorylation:0.99;x7:Phosphorylation:0.00;x8:Phosphorylation:0.00	NHYHGEASLLEK	NHY[Phosphorylation]HGEASLLEK	IPI_A10	0.0	1.0	10	10.03980.03980.3	mzspec:PXD000138:10:scan:03980:NHY[Phosphorylation]HGEASLLEK/3	8338	Phosphorylation	0.9990000000000001	3	6339	1	0.0		0.9990000000000001	178	0.0	0.0	0.0010000000000000009	0.0010000000000000009	0.0	0.0	0.0	0.0
178	5	5309	0.9990000000000001	Phosphorylation	IPI_A11	mzspec:PXD000138:11:scan:06999:LLSEY[Phosphorylation]HEEFPTLK/2	2	0.0	80	x3:Phosphorylation:0.00;x5:Phosphorylation:0.99;x11:Phosphorylation:0.00	LLSEYHEEFPTLK	LLSEY[Phosphorylation]HEEFPTLK	IPI_A11	0.0	1.0	11	11.06999.06999.2	mzspec:PXD000138:11:scan:06999:LLSEY[Phosphorylation]HEEFPTLK/2	5065	Phosphorylation	0.9990000000000001	5	5309	1	0.0		0.9990000000000001	179	0.0	0.0	0.0010000000000000009	0.0010000000000000009	0.0	0.0	0.0	0.0
179	3	6867	0.9990000000000001	Phosphorylation	IPI_B1	mzspec:PXD000138:13:scan:02984:NHY[Phosphorylation]HAPPQPAPGK/3	3	0.0	80	x3:Phosphorylation:0.99;x5:Phosphorylation:0.00;x10:Phosphorylation:0.00	NHYHAPPQPAPGK	NHY[Phosphorylation]HAPPQPAPGK	IPI_B1	0.0	1.0	13	13.02984.02984.3	mzspec:PXD000138:13:scan:02984:NHY[Phosphorylation]HAPPQPAPGK/3	8326	Phosphorylation	0.9990000000000001	3	6867	1	0.0		0.9990000000000001	180	0.0	0.0	0.0010000000000000009	0.0010000000000000009	0.0	0.0	0.0	0.0
180	3	6906	0.9990000000000001	Phosphorylation	IPI_B1	mzspec:PXD000138:13:scan:02881:NHY[Phosphorylation]KAPPQPAPGK/3	3	0.0	80	x3:Phosphorylation:0.99;x5:Phosphorylation:0.00;x10:Phosphorylation:0.00	NHYKAPPQPAPGK	NHY[Phosphorylation]KAPPQPAPGK	IPI_B1	0.0	1.0	13	13.02881.02881.3	mzspec:PXD000138:13:scan:02881:NHY[Phosphorylation]KAPPQPAPGK/3	8356	Phosphorylation	0.9990000000000001	3	6906	1	0.0		0.9990000000000001	181	0.0	0.0	0.0010000000000000009	0.0010000000000000009	0.0	0.0	0.0	0.0
181	7	10045	0.9990000000000001	Phosphorylation	IPI_B3	mzspec:PXD000138:15:scan:05136:LMTGDKY[Phosphorylation]WAHAGAK/3	3	0.0	80	x3:Phosphorylation:0.00;x7:Phosphorylation:0.99;x9:Phosphorylation:0.00;x11:Phosphorylation:0.00;x13:Phosphorylation:0.00	LMTGDKYWAHAGAK	LMTGDKY[Phosphorylation]WAHAGAK	IPI_B3	0.0	1.0	15	15.05136.05136.3	mzspec:PXD000138:15:scan:05136:LMTGDKY[Phosphorylation]WAHAGAK/3	7000	Phosphorylation	0.9990000000000001	7	10045	1	0.0		0.9990000000000001	182	0.0	0.0	0.0010000000000000009	0.0010000000000000009	0.0	0.0	0.0	0.0
182	3	6471	0.9990000000000001	Phosphorylation	IPI_A10	mzspec:PXD000138:10:scan:04133:NHY[Phosphorylation]VGEASLLEK/3	3	0.0	80	x3:Phosphorylation:0.99;x7:Phosphorylation:0.00;x8:Phosphorylation:0.00	NHYVGEASLLEK	NHY[Phosphorylation]VGEASLLEK	IPI_A10	0.0	1.0	10	10.04133.04133.3	mzspec:PXD000138:10:scan:04133:NHY[Phosphorylation]VGEASLLEK/3	8427	Phosphorylation	0.9990000000000001	3	6471	1	0.0		0.9990000000000001	183	0.0	0.0	0.0010000000000000009	0.0010000000000000009	0.0	0.0	0.0	0.0
183	7	10045	0.9990000000000001	Phosphorylation	IPI_B3	mzspec:PXD000138:15:scan:05132:LMTGDKY[Phosphorylation]WAHAGAK/2	2	0.0	80	x3:Phosphorylation:0.00;x7:Phosphorylation:0.99;x9:Phosphorylation:0.00;x11:Phosphorylation:0.00;x13:Phosphorylation:0.00	LMTGDKYWAHAGAK	LMTGDKY[Phosphorylation]WAHAGAK	IPI_B3	0.0	1.0	15	15.05132.05132.2	mzspec:PXD000138:15:scan:05132:LMTGDKY[Phosphorylation]WAHAGAK/2	7001	Phosphorylation	0.9990000000000001	7	10045	1	0.0		0.9990000000000001	184	0.0	0.0	0.0010000000000000009	0.0010000000000000009	0.0	0.0	0.0	0.0
184	3	12927	0.9990000000000001	Phosphorylation	IPI_A10	mzspec:PXD000138:10:scan:10214:NWY[Phosphorylation]WGEASLLEK/2	2	0.0	80	x3:Phosphorylation:0.99;x7:Phosphorylation:0.00;x8:Phosphorylation:0.00	NWYWGEASLLEK	NWY[Phosphorylation]WGEASLLEK	IPI_A10	0.0	1.0	10	10.10214.10214.2	mzspec:PXD000138:10:scan:10214:NWY[Phosphorylation]WGEASLLEK/2	9950	Phosphorylation	0.9990000000000001	3	12927	1	0.0		0.9990000000000001	185	0.0	0.0	0.0010000000000000009	0.0010000000000000009	0.0	0.0	0.0	0.0
185	3	6375	0.9990000000000001	Phosphorylation	IPI_A10	mzspec:PXD000138:10:scan:03888:NHY[Phosphorylation]KGEASLLEK/2	2	0.0	80	x3:Phosphorylation:0.99;x7:Phosphorylation:0.00;x8:Phosphorylation:0.00	NHYKGEASLLEK	NHY[Phosphorylation]KGEASLLEK	IPI_A10	0.0	1.0	10	10.03888.03888.2	mzspec:PXD000138:10:scan:03888:NHY[Phosphorylation]KGEASLLEK/2	8364	Phosphorylation	0.9990000000000001	3	6375	1	0.0		0.9990000000000001	186	0.0	0.0	0.0010000000000000009	0.0010000000000000009	0.0	0.0	0.0	0.0
186	3	6867	0.9990000000000001	Phosphorylation	IPI_B1	mzspec:PXD000138:13:scan:02962:NHY[Phosphorylation]HAPPQPAPGK/3	3	0.0	80	x3:Phosphorylation:0.99;x5:Phosphorylation:0.00;x10:Phosphorylation:0.00	NHYHAPPQPAPGK	NHY[Phosphorylation]HAPPQPAPGK	IPI_B1	0.0	1.0	13	13.02962.02962.3	mzspec:PXD000138:13:scan:02962:NHY[Phosphorylation]HAPPQPAPGK/3	8327	Phosphorylation	0.9990000000000001	3	6867	1	0.0		0.9990000000000001	187	0.0	0.0	0.0010000000000000009	0.0010000000000000009	0.0	0.0	0.0	0.0
187	9	8844	0.9990000000000001	Phosphorylation	IPI_B6	mzspec:PXD000138:18:scan:07813:DGQDAIAIY[Phosphorylation]IEKESK/2	2	0.0	80	x5:Phosphorylation:0.00;x7:Phosphorylation:0.00;x9:Phosphorylation:0.99;x14:Phosphorylation:0.00	DGQDAIAIYIEKESK	DGQDAIAIY[Phosphorylation]IEKESK	IPI_B6	0.0	1.0	18	18.07813.07813.2	mzspec:PXD000138:18:scan:07813:DGQDAIAIY[Phosphorylation]IEKESK/2	2757	Phosphorylation	0.9990000000000001	9	8844	1	0.0		0.9990000000000001	188	0.0	0.0	0.0010000000000000009	0.0010000000000000009	0.0	0.0	0.0	0.0
188	9	2574	0.9990000000000001	Phosphorylation	IPI_B6	mzspec:PXD000138:18:scan:03566:DGQDAIANY[Phosphorylation]KEKESK/3	3	0.0	80	x5:Phosphorylation:0.00;x7:Phosphorylation:0.00;x9:Phosphorylation:0.99;x14:Phosphorylation:0.00	DGQDAIANYKEKESK	DGQDAIANY[Phosphorylation]KEKESK	IPI_B6	0.0	1.0	18	18.03566.03566.3	mzspec:PXD000138:18:scan:03566:DGQDAIANY[Phosphorylation]KEKESK/3	3084	Phosphorylation	0.9990000000000001	9	2574	1	0.0		0.9990000000000001	189	0.0	0.0	0.0010000000000000009	0.0010000000000000009	0.0	0.0	0.0	0.0
189	3	6339	0.9990000000000001	Phosphorylation	IPI_A10	mzspec:PXD000138:10:scan:03629:NHY[Phosphorylation]HGEASLLEK/3	3	0.0	80	x3:Phosphorylation:0.99;x7:Phosphorylation:0.00;x8:Phosphorylation:0.00	NHYHGEASLLEK	NHY[Phosphorylation]HGEASLLEK	IPI_A10	0.0	1.0	10	10.03629.03629.3	mzspec:PXD000138:10:scan:03629:NHY[Phosphorylation]HGEASLLEK/3	8342	Phosphorylation	0.9990000000000001	3	6339	1	0.0		0.9990000000000001	190	0.0	0.0	0.0010000000000000009	0.0010000000000000009	0.0	0.0	0.0	0.0
190	9	10764	0.9990000000000001	Phosphorylation	IPI_B6	mzspec:PXD000138:18:scan:06764:DGQDAIAKY[Phosphorylation]WEKESK/3	3	0.0	80	x5:Phosphorylation:0.00;x7:Phosphorylation:0.00;x9:Phosphorylation:0.99;x14:Phosphorylation:0.00	DGQDAIAKYWEKESK	DGQDAIAKY[Phosphorylation]WEKESK	IPI_B6	0.0	1.0	18	18.06764.06764.3	mzspec:PXD000138:18:scan:06764:DGQDAIAKY[Phosphorylation]WEKESK/3	2904	Phosphorylation	0.9990000000000001	9	10764	1	0.0		0.9990000000000001	191	0.0	0.0	0.0010000000000000009	0.0010000000000000009	0.0	0.0	0.0	0.0
191	3	6339	0.9990000000000001	Phosphorylation	IPI_A10	mzspec:PXD000138:10:scan:02854:NHY[Phosphorylation]HGEASLLEK/3	3	0.0	80	x3:Phosphorylation:0.99;x7:Phosphorylation:0.00;x8:Phosphorylation:0.00	NHYHGEASLLEK	NHY[Phosphorylation]HGEASLLEK	IPI_A10	0.0	1.0	10	10.02854.02854.3	mzspec:PXD000138:10:scan:02854:NHY[Phosphorylation]HGEASLLEK/3	8341	Phosphorylation	0.9990000000000001	3	6339	1	0.0		0.9990000000000001	192	0.0	0.0	0.0010000000000000009	0.0010000000000000009	0.0	0.0	0.0	0.0
192	3	6819	0.9990000000000001	Phosphorylation	IPI_A10	mzspec:PXD000138:10:scan:05228:NIT[Phosphorylation]HGEASLLEK/2	2	0.0	80	x3:Phosphorylation:0.99;x7:Phosphorylation:0.00;x8:Phosphorylation:0.00	NITHGEASLLEK	NIT[Phosphorylation]HGEASLLEK	IPI_A10	0.0	1.0	10	10.05228.05228.2	mzspec:PXD000138:10:scan:05228:NIT[Phosphorylation]HGEASLLEK/2	8481	Phosphorylation	0.9990000000000001	3	6819	1	0.0		0.9990000000000001	193	0.0	0.0	0.0010000000000000009	0.0010000000000000009	0.0	0.0	0.0	0.0
193	3	6339	0.9990000000000001	Phosphorylation	IPI_A10	mzspec:PXD000138:10:scan:02900:NHY[Phosphorylation]HGEASLLEK/3	3	0.0	80	x3:Phosphorylation:0.99;x7:Phosphorylation:0.00;x8:Phosphorylation:0.00	NHYHGEASLLEK	NHY[Phosphorylation]HGEASLLEK	IPI_A10	0.0	1.0	10	10.02900.02900.3	mzspec:PXD000138:10:scan:02900:NHY[Phosphorylation]HGEASLLEK/3	8340	Phosphorylation	0.9990000000000001	3	6339	1	0.0		0.9990000000000001	194	0.0	0.0	0.0010000000000000009	0.0010000000000000009	0.0	0.0	0.0	0.0
194	3	6375	0.9990000000000001	Phosphorylation	IPI_A10	mzspec:PXD000138:10:scan:03572:NHY[Phosphorylation]KGEASLLEK/3	3	0.0	80	x3:Phosphorylation:0.99;x7:Phosphorylation:0.00;x8:Phosphorylation:0.00	NHYKGEASLLEK	NHY[Phosphorylation]KGEASLLEK	IPI_A10	0.0	1.0	10	10.03572.03572.3	mzspec:PXD000138:10:scan:03572:NHY[Phosphorylation]KGEASLLEK/3	8365	Phosphorylation	0.9990000000000001	3	6375	1	0.0		0.9990000000000001	195	0.0	0.0	0.0010000000000000009	0.0010000000000000009	0.0	0.0	0.0	0.0
195	3	6339	0.9990000000000001	Phosphorylation	IPI_A10	mzspec:PXD000138:10:scan:02810:NHY[Phosphorylation]HGEASLLEK/3	3	0.0	80	x3:Phosphorylation:0.99;x7:Phosphorylation:0.00;x8:Phosphorylation:0.00	NHYHGEASLLEK	NHY[Phosphorylation]HGEASLLEK	IPI_A10	0.0	1.0	10	10.02810.02810.3	mzspec:PXD000138:10:scan:02810:NHY[Phosphorylation]HGEASLLEK/3	8339	Phosphorylation	0.9990000000000001	3	6339	1	0.0		0.9990000000000001	196	0.0	0.0	0.0010000000000000009	0.0010000000000000009	0.0	0.0	0.0	0.0
196	3	6984	0.9990000000000001	Phosphorylation	IPI_B1	mzspec:PXD000138:13:scan:05604:NHY[Phosphorylation]WAPPQPAPGK/2	2	0.0	80	x3:Phosphorylation:0.99;x5:Phosphorylation:0.00;x10:Phosphorylation:0.00	NHYWAPPQPAPGK	NHY[Phosphorylation]WAPPQPAPGK	IPI_B1	0.0	1.0	13	13.05604.05604.2	mzspec:PXD000138:13:scan:05604:NHY[Phosphorylation]WAPPQPAPGK/2	8435	Phosphorylation	0.9990000000000001	3	6984	1	0.0		0.9990000000000001	197	0.0	0.0	0.0010000000000000009	0.0010000000000000009	0.0	0.0	0.0	0.0
197	9	10554	0.9990000000000001	Phosphorylation	IPI_B6	mzspec:PXD000138:18:scan:03786:DGQDAIAKY[Phosphorylation]DEKESK/3	3	0.0	80	x5:Phosphorylation:0.00;x7:Phosphorylation:0.00;x9:Phosphorylation:0.99;x14:Phosphorylation:0.00	DGQDAIAKYDEKESK	DGQDAIAKY[Phosphorylation]DEKESK	IPI_B6	0.0	1.0	18	18.03786.03786.3	mzspec:PXD000138:18:scan:03786:DGQDAIAKY[Phosphorylation]DEKESK/3	2880	Phosphorylation	0.9990000000000001	9	10554	1	0.0		0.9990000000000001	198	0.0	0.0	0.0010000000000000009	0.0010000000000000009	0.0	0.0	0.0	0.0
198	3	6351	0.9990000000000001	Phosphorylation	IPI_A10	mzspec:PXD000138:10:scan:06024:NHY[Phosphorylation]IGEASLLEK/2	2	0.0	80	x3:Phosphorylation:0.99;x7:Phosphorylation:0.00;x8:Phosphorylation:0.00	NHYIGEASLLEK	NHY[Phosphorylation]IGEASLLEK	IPI_A10	0.0	1.0	10	10.06024.06024.2	mzspec:PXD000138:10:scan:06024:NHY[Phosphorylation]IGEASLLEK/2	8352	Phosphorylation	0.9990000000000001	3	6351	1	0.0		0.9990000000000001	199	0.0	0.0	0.0010000000000000009	0.0010000000000000009	0.0	0.0	0.0	0.0
199	3	6984	0.9990000000000001	Phosphorylation	IPI_B1	mzspec:PXD000138:13:scan:05668:NHY[Phosphorylation]WAPPQPAPGK/2	2	0.0	80	x3:Phosphorylation:0.99;x5:Phosphorylation:0.00;x10:Phosphorylation:0.00	NHYWAPPQPAPGK	NHY[Phosphorylation]WAPPQPAPGK	IPI_B1	0.0	1.0	13	13.05668.05668.2	mzspec:PXD000138:13:scan:05668:NHY[Phosphorylation]WAPPQPAPGK/2	8434	Phosphorylation	0.9990000000000001	3	6984	1	0.0		0.9990000000000001	200	0.0	0.0	0.0010000000000000009	0.0010000000000000009	0.0	0.0	0.0	0.0
200	3	6984	0.9990000000000001	Phosphorylation	IPI_B1	mzspec:PXD000138:13:scan:05616:NHY[Phosphorylation]WAPPQPAPGK/3	3	0.0	80	x3:Phosphorylation:0.99;x5:Phosphorylation:0.00;x10:Phosphorylation:0.00	NHYWAPPQPAPGK	NHY[Phosphorylation]WAPPQPAPGK	IPI_B1	0.0	1.0	13	13.05616.05616.3	mzspec:PXD000138:13:scan:05616:NHY[Phosphorylation]WAPPQPAPGK/3	8436	Phosphorylation	0.9990000000000001	3	6984	1	0.0		0.9990000000000001	201	0.0	0.0	0.0010000000000000009	0.0010000000000000009	0.0	0.0	0.0	0.0
201	9	10344	0.9990000000000001	Phosphorylation	IPI_B6	mzspec:PXD000138:18:scan:06315:DGQDAIAKT[Phosphorylation]IEKESK/4	4	0.0	80	x5:Phosphorylation:0.00;x7:Phosphorylation:0.00;x9:Phosphorylation:0.99;x14:Phosphorylation:0.00	DGQDAIAKTIEKESK	DGQDAIAKT[Phosphorylation]IEKESK	IPI_B6	0.0	1.0	18	18.06315.06315.4	mzspec:PXD000138:18:scan:06315:DGQDAIAKT[Phosphorylation]IEKESK/4	2859	Phosphorylation	0.9990000000000001	9	10344	1	0.0		0.9990000000000001	202	0.0	0.0	0.0010000000000000009	0.0010000000000000009	0.0	0.0	0.0	0.0
202	5	15449	0.9990000000000001	Phosphorylation	IPI_A11	mzspec:PXD000138:11:scan:07529:LLSVY[Phosphorylation]HEEFPTLK/2	2	0.0	80	x3:Phosphorylation:0.00;x5:Phosphorylation:0.99;x11:Phosphorylation:0.00	LLSVYHEEFPTLK	LLSVY[Phosphorylation]HEEFPTLK	IPI_A11	0.0	1.0	11	11.07529.07529.2	mzspec:PXD000138:11:scan:07529:LLSVY[Phosphorylation]HEEFPTLK/2	6420	Phosphorylation	0.9990000000000001	5	15449	1	0.0		0.9990000000000001	203	0.0	0.0	0.0010000000000000009	0.0010000000000000009	0.0	0.0	0.0	0.0
203	3	6984	0.9990000000000001	Phosphorylation	IPI_B1	mzspec:PXD000138:13:scan:05635:NHY[Phosphorylation]WAPPQPAPGK/2	2	0.0	80	x3:Phosphorylation:0.99;x5:Phosphorylation:0.00;x10:Phosphorylation:0.00	NHYWAPPQPAPGK	NHY[Phosphorylation]WAPPQPAPGK	IPI_B1	0.0	1.0	13	13.05635.05635.2	mzspec:PXD000138:13:scan:05635:NHY[Phosphorylation]WAPPQPAPGK/2	8433	Phosphorylation	0.9990000000000001	3	6984	1	0.0		0.9990000000000001	204	0.0	0.0	0.0010000000000000009	0.0010000000000000009	0.0	0.0	0.0	0.0
204	3	13900	0.9990000000000001	Phosphorylation	IPI_B1	mzspec:PXD000138:13:scan:07950:NWY[Phosphorylation]IAPPQPAPGK/2	2	0.0	80	x3:Phosphorylation:0.99;x5:Phosphorylation:0.00;x10:Phosphorylation:0.00	NWYIAPPQPAPGK	NWY[Phosphorylation]IAPPQPAPGK	IPI_B1	0.0	0.9999	13	13.07950.07950.2	mzspec:PXD000138:13:scan:07950:NWY[Phosphorylation]IAPPQPAPGK/2	9880	Phosphorylation	0.9990000000000001	3	13900	1	0.0		0.9989001000000001	205	0.0	0.0	0.0010004873170731717	0.0010004873170731717	0.0	0.0	0.0	0.0
205	3	12831	0.9990000000000001	Phosphorylation	IPI_A10	mzspec:PXD000138:10:scan:09757:NWY[Phosphorylation]IGEASLLEK/2	2	0.0	80	x3:Phosphorylation:0.99;x7:Phosphorylation:0.00;x8:Phosphorylation:0.00	NWYIGEASLLEK	NWY[Phosphorylation]IGEASLLEK	IPI_A10	0.0	0.9999	10	10.09757.09757.2	mzspec:PXD000138:10:scan:09757:NWY[Phosphorylation]IGEASLLEK/2	9885	Phosphorylation	0.9990000000000001	3	12831	1	0.0		0.9989001000000001	206	0.0	0.0	0.0010009699029126227	0.0010009699029126227	0.0	0.0	0.0	0.0
206	3	6984	0.9990000000000001	Phosphorylation	IPI_B1	mzspec:PXD000138:13:scan:05578:NHY[Phosphorylation]WAPPQPAPGK/2	2	0.0	80	x3:Phosphorylation:0.99;x5:Phosphorylation:0.00;x10:Phosphorylation:0.00	NHYWAPPQPAPGK	NHY[Phosphorylation]WAPPQPAPGK	IPI_B1	0.0	0.9998	13	13.05578.05578.2	mzspec:PXD000138:13:scan:05578:NHY[Phosphorylation]WAPPQPAPGK/2	8431	Phosphorylation	0.9990000000000001	3	6984	1	0.0		0.9988002	207	0.0	0.0	0.00100193043478261	0.00100193043478261	0.0	0.0	0.0	0.0
207	5	6778	0.9990000000000001	Phosphorylation	IPI_A11	mzspec:PXD000138:11:scan:06213:LLSHY[Phosphorylation]REEFPTLK/3	3	0.0	80	x3:Phosphorylation:0.00;x5:Phosphorylation:0.99;x11:Phosphorylation:0.00	LLSHYREEFPTLK	LLSHY[Phosphorylation]REEFPTLK	IPI_A11	0.0	0.9998	11	11.06213.06213.3	mzspec:PXD000138:11:scan:06213:LLSHY[Phosphorylation]REEFPTLK/3	5330	Phosphorylation	0.9990000000000001	5	6778	1	0.0		0.9988002	208	0.0	0.0	0.0010028817307692318	0.0010028817307692318	0.0	0.0	0.0	0.0
208	7	6415	0.9990000000000001	Phosphorylation	IPI_A1	mzspec:PXD000138:1:scan:05291:ALLSLKY[Phosphorylation]MK/2	2	0.0	80	x1:Phosphorylation:0.00;x4:Phosphorylation:0.00;x7:Phosphorylation:0.99	ALLSLKYMK	ALLSLKY[Phosphorylation]MK	IPI_A1	0.0	0.9998	1	1.05291.05291.2	mzspec:PXD000138:1:scan:05291:ALLSLKY[Phosphorylation]MK/2	523	Phosphorylation	0.9990000000000001	7	6415	1	0.0		0.9988002	209	0.0	0.0	0.001003823923444977	0.001003823923444977	0.0	0.0	0.0	0.0
209	3	6339	0.9990000000000001	Phosphorylation	IPI_A10	mzspec:PXD000138:10:scan:04014:NHY[Phosphorylation]HGEASLLEK/3	3	0.0	80	x3:Phosphorylation:0.99;x7:Phosphorylation:0.00;x8:Phosphorylation:0.00	NHYHGEASLLEK	NHY[Phosphorylation]HGEASLLEK	IPI_A10	0.0	0.9998	10	10.04014.04014.3	mzspec:PXD000138:10:scan:04014:NHY[Phosphorylation]HGEASLLEK/3	8337	Phosphorylation	0.9990000000000001	3	6339	1	0.0		0.9988002	210	0.0	0.0	0.0010047571428571437	0.0010047571428571437	0.0	0.0	0.0	0.0
210	13	811	0.9990000000000001	Phosphorylation	IPI_B2	mzspec:PXD000138:14:scan:07149:ATPGNLGSSVLVS[Phosphorylation]K/2	2	0.0	80	x1:Phosphorylation:0.00;x2:Phosphorylation:0.00;x8:Phosphorylation:0.00;x9:Phosphorylation:0.00;x13:Phosphorylation:0.99	ATPGNLGSSVLVSK	ATPGNLGSSVLVS[Phosphorylation]K	IPI_B2	0.0	0.9997	14	14.07149.07149.2	mzspec:PXD000138:14:scan:07149:ATPGNLGSSVLVS[Phosphorylation]K/2	1277	Phosphorylation	0.9990000000000001	13	811	1	0.0		0.9987003000000001	211	0.0	0.0	0.0010061549763033183	0.0010061549763033183	0.0	0.0	0.0	0.0
211	13	811	0.9990000000000001	Phosphorylation	IPI_B2	mzspec:PXD000138:14:scan:08673:ATPGNLGSSVLVS[Phosphorylation]K/2	2	0.0	80	x1:Phosphorylation:0.00;x2:Phosphorylation:0.00;x8:Phosphorylation:0.00;x9:Phosphorylation:0.00;x13:Phosphorylation:0.99	ATPGNLGSSVLVSK	ATPGNLGSSVLVS[Phosphorylation]K	IPI_B2	0.0	0.9996	14	14.08673.08673.2	mzspec:PXD000138:14:scan:08673:ATPGNLGSSVLVS[Phosphorylation]K/2	1275	Phosphorylation	0.9990000000000001	13	811	1	0.0		0.9986004	212	0.0	0.0	0.0010080108490566043	0.0010080108490566043	0.0	0.0	0.0	0.0
212	6	13890	0.9990000000000001	Phosphorylation	IPI_A12	mzspec:PXD000138:12:scan:07753:AVLSWY[Phosphorylation]HQLSEGK/2	2	0.0	80	x1:Phosphorylation:0.00;x4:Phosphorylation:0.00;x6:Phosphorylation:0.99;x10:Phosphorylation:0.00	AVLSWYHQLSEGK	AVLSWY[Phosphorylation]HQLSEGK	IPI_A12	0.0	0.9996	12	12.07753.07753.2	mzspec:PXD000138:12:scan:07753:AVLSWY[Phosphorylation]HQLSEGK/2	2205	Phosphorylation	0.9990000000000001	6	13890	1	0.0		0.9986004	213	0.0	0.0	0.0010098492957746482	0.0010098492957746482	0.0	0.0	0.0	0.0
213	3	6315	0.9990000000000001	Phosphorylation	IPI_A10	mzspec:PXD000138:10:scan:05159:NHY[Phosphorylation]EGEASLLEK/2	2	0.0	80	x3:Phosphorylation:0.99;x7:Phosphorylation:0.00;x8:Phosphorylation:0.00	NHYEGEASLLEK	NHY[Phosphorylation]EGEASLLEK	IPI_A10	0.0	0.9996	10	10.05159.05159.2	mzspec:PXD000138:10:scan:05159:NHY[Phosphorylation]EGEASLLEK/2	8321	Phosphorylation	0.9990000000000001	3	6315	1	0.0		0.9986004	214	0.0	0.0	0.0010116705607476637	0.0010116705607476637	0.0	0.0	0.0	0.0
214	7	7483	0.9990000000000001	Phosphorylation	IPI_B3	mzspec:PXD000138:15:scan:03391:LMTGDHY[Phosphorylation]PAHAGAK/2	2	0.0	80	x3:Phosphorylation:0.00;x7:Phosphorylation:0.99;x9:Phosphorylation:0.00;x11:Phosphorylation:0.00;x13:Phosphorylation:0.00	LMTGDHYPAHAGAK	LMTGDHY[Phosphorylation]PAHAGAK	IPI_B3	0.0	0.9996	15	15.03391.03391.2	mzspec:PXD000138:15:scan:03391:LMTGDHY[Phosphorylation]PAHAGAK/2	6820	Phosphorylation	0.9990000000000001	7	7483	1	0.0		0.9986004	215	0.0	0.0	0.00101347488372093	0.00101347488372093	0.0	0.0	0.0	0.0
215	13	419	0.9990000000000001	Phosphorylation	IPI_B2	mzspec:PXD000138:14:scan:07304:ATPGNLGSSVLIY[Phosphorylation]K/2	2	0.0	80	x1:Phosphorylation:0.00;x2:Phosphorylation:0.00;x8:Phosphorylation:0.00;x9:Phosphorylation:0.00;x13:Phosphorylation:0.99	ATPGNLGSSVLIYK	ATPGNLGSSVLIY[Phosphorylation]K	IPI_B2	0.0	0.9996	14	14.07304.07304.2	mzspec:PXD000138:14:scan:07304:ATPGNLGSSVLIY[Phosphorylation]K/2	1117	Phosphorylation	0.9990000000000001	13	419	1	0.0		0.9986004	216	0.0	0.0	0.0010152624999999996	0.0010152624999999996	0.0	0.0	0.0	0.0
216	7	5326	0.9990000000000001	Phosphorylation	IPI_A1	mzspec:PXD000138:1:scan:07963:ALLSLIY[Phosphorylation]KK/2	2	0.0	80	x1:Phosphorylation:0.00;x4:Phosphorylation:0.00;x7:Phosphorylation:0.99	ALLSLIYKK	ALLSLIY[Phosphorylation]KK	IPI_A1	0.0	0.9996	1	1.07963.07963.2	mzspec:PXD000138:1:scan:07963:ALLSLIY[Phosphorylation]KK/2	439	Phosphorylation	0.9990000000000001	7	5326	1	0.0		0.9986004	217	0.0	0.0	0.0010170336405529946	0.0010170336405529946	0.0	0.0	0.0	0.0
217	3	7660	0.9990000000000001	Phosphorylation	IPI_B1	mzspec:PXD000138:13:scan:06781:NIY[Phosphorylation]IAPPQPAPGK/2	2	0.0	80	x3:Phosphorylation:0.99;x5:Phosphorylation:0.00;x10:Phosphorylation:0.00	NIYIAPPQPAPGK	NIY[Phosphorylation]IAPPQPAPGK	IPI_B1	0.0	0.9996	13	13.06781.06781.2	mzspec:PXD000138:13:scan:06781:NIY[Phosphorylation]IAPPQPAPGK/2	8551	Phosphorylation	0.9990000000000001	3	7660	1	0.0		0.9986004	218	0.0	0.0	0.0010187885321100909	0.0010187885321100909	0.0	0.0	0.0	0.0
218	3	6321	0.9990000000000001	Phosphorylation	IPI_B1	mzspec:PXD000138:13:scan:03134:NHS[Phosphorylation]EAPPQPAPGK/2	2	0.0	80	x3:Phosphorylation:0.99;x5:Phosphorylation:0.00;x10:Phosphorylation:0.00	NHSEAPPQPAPGK	NHS[Phosphorylation]EAPPQPAPGK	IPI_B1	0.0	0.9996	13	13.03134.03134.2	mzspec:PXD000138:13:scan:03134:NHS[Phosphorylation]EAPPQPAPGK/2	8192	Phosphorylation	0.9990000000000001	3	6321	1	0.0		0.9986004	219	0.0	0.0	0.0010205273972602727	0.0010205273972602727	0.0	0.0	0.0	0.0
219	3	6339	0.9990000000000001	Phosphorylation	IPI_A10	mzspec:PXD000138:10:scan:03983:NHY[Phosphorylation]HGEASLLEK/2	2	0.0	80	x3:Phosphorylation:0.99;x7:Phosphorylation:0.00;x8:Phosphorylation:0.00	NHYHGEASLLEK	NHY[Phosphorylation]HGEASLLEK	IPI_A10	0.0	0.9995	10	10.03983.03983.2	mzspec:PXD000138:10:scan:03983:NHY[Phosphorylation]HGEASLLEK/2	8336	Phosphorylation	0.9990000000000001	3	6339	1	0.0		0.9985004999999999	220	0.0	0.0	0.0010227045454545439	0.0010227045454545439	0.0	0.0	0.0	0.0
220	7	4732	0.9990000000000001	Phosphorylation	IPI_A1	mzspec:PXD000138:1:scan:05739:ALLSLHY[Phosphorylation]QK/2	2	0.0	80	x1:Phosphorylation:0.00;x4:Phosphorylation:0.00;x7:Phosphorylation:0.99	ALLSLHYQK	ALLSLHY[Phosphorylation]QK	IPI_A1	0.0	0.9995	1	1.05739.05739.2	mzspec:PXD000138:1:scan:05739:ALLSLHY[Phosphorylation]QK/2	334	Phosphorylation	0.9990000000000001	7	4732	1	0.0		0.9985004999999999	221	0.0	0.0	0.0010248619909502248	0.0010248619909502248	0.0	0.0	0.0	0.0
221	3	9699	0.9990000000000001	Phosphorylation	IPI_A10	mzspec:PXD000138:10:scan:05921:NFT[Phosphorylation]HGEASLLEK/2	2	0.0	80	x3:Phosphorylation:0.99;x7:Phosphorylation:0.00;x8:Phosphorylation:0.00	NFTHGEASLLEK	NFT[Phosphorylation]HGEASLLEK	IPI_A10	0.0	0.9995	10	10.05921.05921.2	mzspec:PXD000138:10:scan:05921:NFT[Phosphorylation]HGEASLLEK/2	8072	Phosphorylation	0.9990000000000001	3	9699	1	0.0		0.9985004999999999	222	0.0	0.0	0.0010269999999999986	0.0010269999999999986	0.0	0.0	0.0	0.0
222	3	13851	0.9990000000000001	Phosphorylation	IPI_A10	mzspec:PXD000138:10:scan:06347:NVS[Phosphorylation]PGEASLLEK/2	2	0.0	80	x3:Phosphorylation:0.99;x7:Phosphorylation:0.00;x8:Phosphorylation:0.00	NVSPGEASLLEK	NVS[Phosphorylation]PGEASLLEK	IPI_A10	0.0	0.9995	10	10.06347.06347.2	mzspec:PXD000138:10:scan:06347:NVS[Phosphorylation]PGEASLLEK/2	9703	Phosphorylation	0.9990000000000001	3	13851	1	0.0		0.9985004999999999	223	0.0	0.0	0.001029118834080716	0.001029118834080716	0.0	0.0	0.0	0.0
223	7	4840	0.9990000000000001	Phosphorylation	IPI_A1	mzspec:PXD000138:1:scan:08195:ALLSLHY[Phosphorylation]WK/2	2	0.0	80	x1:Phosphorylation:0.00;x4:Phosphorylation:0.00;x7:Phosphorylation:0.99	ALLSLHYWK	ALLSLHY[Phosphorylation]WK	IPI_A1	0.0	0.9995	1	1.08195.08195.2	mzspec:PXD000138:1:scan:08195:ALLSLHY[Phosphorylation]WK/2	347	Phosphorylation	0.9990000000000001	7	4840	1	0.0		0.9985004999999999	224	0.0	0.0	0.0010312187499999985	0.0010312187499999985	0.0	0.0	0.0	0.0
224	3	2525	0.9990000000000001	Phosphorylation	IPI_B1	mzspec:PXD000138:13:scan:03799:NDS[Phosphorylation]PAPPQPAPGK/2	2	0.0	80	x3:Phosphorylation:0.99;x5:Phosphorylation:0.00;x10:Phosphorylation:0.00	NDSPAPPQPAPGK	NDS[Phosphorylation]PAPPQPAPGK	IPI_B1	0.0	0.9995	13	13.03799.03799.2	mzspec:PXD000138:13:scan:03799:NDS[Phosphorylation]PAPPQPAPGK/2	7962	Phosphorylation	0.9990000000000001	3	2525	1	0.0		0.9985004999999999	225	0.0	0.0	0.0010332999999999985	0.0010332999999999985	0.0	0.0	0.0	0.0
225	3	2980	0.9990000000000001	Phosphorylation	IPI_B1	mzspec:PXD000138:13:scan:05413:NDY[Phosphorylation]IAPPQPAPGK/2	2	0.0	80	x3:Phosphorylation:0.99;x5:Phosphorylation:0.00;x10:Phosphorylation:0.00	NDYIAPPQPAPGK	NDY[Phosphorylation]IAPPQPAPGK	IPI_B1	0.0	0.9995	13	13.05413.05413.2	mzspec:PXD000138:13:scan:05413:NDY[Phosphorylation]IAPPQPAPGK/2	7990	Phosphorylation	0.9990000000000001	3	2980	1	0.0		0.9985004999999999	226	0.0	0.0	0.0010353628318584057	0.0010353628318584057	0.0	0.0	0.0	0.0
226	3	6831	0.9990000000000001	Phosphorylation	IPI_A10	mzspec:PXD000138:10:scan:08310:NIT[Phosphorylation]IGEASLLEK/2	2	0.0	80	x3:Phosphorylation:0.99;x7:Phosphorylation:0.00;x8:Phosphorylation:0.00	NITIGEASLLEK	NIT[Phosphorylation]IGEASLLEK	IPI_A10	0.0	0.9995	10	10.08310.08310.2	mzspec:PXD000138:10:scan:08310:NIT[Phosphorylation]IGEASLLEK/2	8494	Phosphorylation	0.9990000000000001	3	6831	1	0.0		0.9985004999999999	227	0.0	0.0	0.0010374074889867824	0.0010374074889867824	0.0	0.0	0.0	0.0
227	3	6135	0.9990000000000001	Phosphorylation	IPI_A10	mzspec:PXD000138:10:scan:03716:NHT[Phosphorylation]KGEASLLEK/3	3	0.0	80	x3:Phosphorylation:0.99;x7:Phosphorylation:0.00;x8:Phosphorylation:0.00	NHTKGEASLLEK	NHT[Phosphorylation]KGEASLLEK	IPI_A10	0.0	0.9995	10	10.03716.03716.3	mzspec:PXD000138:10:scan:03716:NHT[Phosphorylation]KGEASLLEK/3	8283	Phosphorylation	0.9990000000000001	3	6135	1	0.0		0.9985004999999999	228	0.0	0.0	0.0010394342105263142	0.0010394342105263142	0.0	0.0	0.0	0.0
228	7	7133	0.9990000000000001	Phosphorylation	IPI_B3	mzspec:PXD000138:15:scan:03913:LMTGDHT[Phosphorylation]IAHAGAK/2	2	0.0	80	x3:Phosphorylation:0.00;x7:Phosphorylation:0.99;x9:Phosphorylation:0.00;x11:Phosphorylation:0.00;x13:Phosphorylation:0.00	LMTGDHTIAHAGAK	LMTGDHT[Phosphorylation]IAHAGAK	IPI_B3	0.0	0.9994	15	15.03913.03913.2	mzspec:PXD000138:15:scan:03913:LMTGDHT[Phosphorylation]IAHAGAK/2	6792	Phosphorylation	0.9990000000000001	7	7133	1	0.0		0.9984006	229	0.0	0.0	0.0010418794759825313	0.0010418794759825313	0.0	0.0	0.0	0.0
229	7	1600	0.9990000000000001	Phosphorylation	IPI_A1	mzspec:PXD000138:1:scan:09843:ALLSLNY[Phosphorylation]WK/2	2	0.0	80	x1:Phosphorylation:0.00;x4:Phosphorylation:0.00;x7:Phosphorylation:0.99	ALLSLNYWK	ALLSLNY[Phosphorylation]WK	IPI_A1	0.0	0.9994	1	1.09843.09843.2	mzspec:PXD000138:1:scan:09843:ALLSLNY[Phosphorylation]WK/2	661	Phosphorylation	0.9990000000000001	7	1600	1	0.0		0.9984006	230	0.0	0.0	0.0010443034782608679	0.0010443034782608679	0.0	0.0	0.0	0.0
230	3	6411	0.9990000000000001	Phosphorylation	IPI_A10	mzspec:PXD000138:10:scan:05211:NHY[Phosphorylation]PGEASLLEK/2	2	0.0	80	x3:Phosphorylation:0.99;x7:Phosphorylation:0.00;x8:Phosphorylation:0.00	NHYPGEASLLEK	NHY[Phosphorylation]PGEASLLEK	IPI_A10	0.0	0.9994	10	10.05211.05211.2	mzspec:PXD000138:10:scan:05211:NHY[Phosphorylation]PGEASLLEK/2	8390	Phosphorylation	0.9990000000000001	3	6411	1	0.0		0.9984006	231	0.0	0.0	0.0010467064935064923	0.0010467064935064923	0.0	0.0	0.0	0.0
231	3	6308	0.9990000000000001	Phosphorylation	IPI_B1	mzspec:PXD000138:13:scan:02983:NHS[Phosphorylation]QAPPQPAPGK/2	2	0.0	80	x3:Phosphorylation:0.99;x5:Phosphorylation:0.00;x10:Phosphorylation:0.00	NHSQAPPQPAPGK	NHS[Phosphorylation]QAPPQPAPGK	IPI_B1	0.0	0.9993	13	13.02983.02983.2	mzspec:PXD000138:13:scan:02983:NHS[Phosphorylation]QAPPQPAPGK/2	8230	Phosphorylation	0.9990000000000001	3	6308	1	0.0		0.9983007	232	0.0	0.0	0.0010495193965517232	0.0010495193965517232	0.0	0.0	0.0	0.0
232	7	8001	0.9990000000000001	Phosphorylation	IPI_B3	mzspec:PXD000138:15:scan:04089:LMTGDIT[Phosphorylation]KAHAGAK/4	4	0.0	80	x3:Phosphorylation:0.00;x7:Phosphorylation:0.99;x9:Phosphorylation:0.00;x11:Phosphorylation:0.00;x13:Phosphorylation:0.00	LMTGDITKAHAGAK	LMTGDIT[Phosphorylation]KAHAGAK	IPI_B3	0.0	0.9993	15	15.04089.04089.4	mzspec:PXD000138:15:scan:04089:LMTGDIT[Phosphorylation]KAHAGAK/4	6890	Phosphorylation	0.9990000000000001	7	8001	1	0.0		0.9983007	233	0.0	0.0	0.001052308154506437	0.001052308154506437	0.0	0.0	0.0	0.0
233	3	6891	0.9990000000000001	Phosphorylation	IPI_A10	mzspec:PXD000138:10:scan:06677:NIT[Phosphorylation]PGEASLLEK/2	2	0.0	80	x3:Phosphorylation:0.99;x7:Phosphorylation:0.00;x8:Phosphorylation:0.00	NITPGEASLLEK	NIT[Phosphorylation]PGEASLLEK	IPI_A10	0.0	0.9993	10	10.06677.06677.2	mzspec:PXD000138:10:scan:06677:NIT[Phosphorylation]PGEASLLEK/2	8505	Phosphorylation	0.9990000000000001	3	6891	1	0.0		0.9983007	234	0.0	0.0	0.0010550730769230763	0.0010550730769230763	0.0	0.0	0.0	0.0
234	6	6883	0.9990000000000001	Phosphorylation	IPI_A12	mzspec:PXD000138:12:scan:07441:AVLSHY[Phosphorylation]IQLSEGK/3	3	0.0	80	x1:Phosphorylation:0.00;x4:Phosphorylation:0.00;x6:Phosphorylation:0.99;x10:Phosphorylation:0.00	AVLSHYIQLSEGK	AVLSHY[Phosphorylation]IQLSEGK	IPI_A12	0.0	0.9992	12	12.07441.07441.3	mzspec:PXD000138:12:scan:07441:AVLSHY[Phosphorylation]IQLSEGK/3	1580	Phosphorylation	0.9990000000000001	6	6883	1	0.0		0.9982008	235	0.0	0.0	0.0010582395744680847	0.0010582395744680847	0.0	0.0	0.0	0.0
235	5	6843	0.9990000000000001	Phosphorylation	IPI_A11	mzspec:PXD000138:11:scan:07243:LLSHY[Phosphorylation]EEEFPTLK/2	2	0.0	80	x3:Phosphorylation:0.00;x5:Phosphorylation:0.99;x11:Phosphorylation:0.00	LLSHYEEEFPTLK	LLSHY[Phosphorylation]EEEFPTLK	IPI_A11	0.0	0.9992	11	11.07243.07243.2	mzspec:PXD000138:11:scan:07243:LLSHY[Phosphorylation]EEEFPTLK/2	5282	Phosphorylation	0.9990000000000001	5	6843	1	0.0		0.9982008	236	0.0	0.0	0.0010613792372881352	0.0010613792372881352	0.0	0.0	0.0	0.0
236	3	6351	0.9990000000000001	Phosphorylation	IPI_A10	mzspec:PXD000138:10:scan:06187:NHY[Phosphorylation]IGEASLLEK/3	3	0.0	80	x3:Phosphorylation:0.99;x7:Phosphorylation:0.00;x8:Phosphorylation:0.00	NHYIGEASLLEK	NHY[Phosphorylation]IGEASLLEK	IPI_A10	0.0	0.9992	10	10.06187.06187.3	mzspec:PXD000138:10:scan:06187:NHY[Phosphorylation]IGEASLLEK/3	8351	Phosphorylation	0.9990000000000001	3	6351	1	0.0		0.9982008	237	0.0	0.0	0.0010644924050632909	0.0010644924050632909	0.0	0.0	0.0	0.0
237	3	7071	0.9990000000000001	Phosphorylation	IPI_A10	mzspec:PXD000138:10:scan:08582:NIY[Phosphorylation]IGEASLLEK/2	2	0.0	80	x3:Phosphorylation:0.99;x7:Phosphorylation:0.00;x8:Phosphorylation:0.00	NIYIGEASLLEK	NIY[Phosphorylation]IGEASLLEK	IPI_A10	0.0	0.9992	10	10.08582.08582.2	mzspec:PXD000138:10:scan:08582:NIY[Phosphorylation]IGEASLLEK/2	8554	Phosphorylation	0.9990000000000001	3	7071	1	0.0		0.9982008	238	0.0	0.0	0.0010675794117647056	0.0010675794117647056	0.0	0.0	0.0	0.0
238	3	5919	0.9990000000000001	Phosphorylation	IPI_A10	mzspec:PXD000138:10:scan:06275:NHS[Phosphorylation]FGEASLLEK/2	2	0.0	80	x3:Phosphorylation:0.99;x7:Phosphorylation:0.00;x8:Phosphorylation:0.00	NHSFGEASLLEK	NHS[Phosphorylation]FGEASLLEK	IPI_A10	0.0	0.9991	10	10.06275.06275.2	mzspec:PXD000138:10:scan:06275:NHS[Phosphorylation]FGEASLLEK/2	8194	Phosphorylation	0.9990000000000001	3	5919	1	0.0		0.9981009	239	0.0	0.0	0.0010710585774058577	0.0010710585774058577	0.0	0.0	0.0	0.0
239	3	14004	0.9990000000000001	Phosphorylation	IPI_B1	mzspec:PXD000138:13:scan:08983:NWY[Phosphorylation]WAPPQPAPGK/2	2	0.0	80	x3:Phosphorylation:0.99;x5:Phosphorylation:0.00;x10:Phosphorylation:0.00	NWYWAPPQPAPGK	NWY[Phosphorylation]WAPPQPAPGK	IPI_B1	0.0	0.999	13	13.08983.08983.2	mzspec:PXD000138:13:scan:08983:NWY[Phosphorylation]WAPPQPAPGK/2	9937	Phosphorylation	0.9990000000000001	3	14004	1	0.0		0.998001	240	0.0	0.0	0.0010749249999999994	0.0010749249999999994	0.0	0.0	0.0	0.0
240	3	10507	0.9990000000000001	Phosphorylation	IPI_B1	mzspec:PXD000138:13:scan:04276:NFT[Phosphorylation]HAPPQPAPGK/2	2	0.0	80	x3:Phosphorylation:0.99;x5:Phosphorylation:0.00;x10:Phosphorylation:0.00	NFTHAPPQPAPGK	NFT[Phosphorylation]HAPPQPAPGK	IPI_B1	0.0	0.999	13	13.04276.04276.2	mzspec:PXD000138:13:scan:04276:NFT[Phosphorylation]HAPPQPAPGK/2	8071	Phosphorylation	0.9990000000000001	3	10507	1	0.0		0.998001	241	0.0	0.0	0.0010787593360995838	0.0010787593360995838	0.0	0.0	0.0	0.0
241	3	9759	0.9990000000000001	Phosphorylation	IPI_A10	mzspec:PXD000138:10:scan:09633:NFT[Phosphorylation]FGEASLLEK/2	2	0.0	80	x3:Phosphorylation:0.99;x7:Phosphorylation:0.00;x8:Phosphorylation:0.00	NFTFGEASLLEK	NFT[Phosphorylation]FGEASLLEK	IPI_A10	0.0	0.999	10	10.09633.09633.2	mzspec:PXD000138:10:scan:09633:NFT[Phosphorylation]FGEASLLEK/2	8068	Phosphorylation	0.9990000000000001	3	9759	1	0.0		0.998001	242	0.0	0.0	0.0010825619834710725	0.0010825619834710725	0.0	0.0	0.0	0.0
242	9	15999	0.998	Phosphorylation	IPI_B6	mzspec:PXD000138:18:scan:06427:DGQDAIAWY[Phosphorylation]EEKESK/3	3	0.0	80	x5:Phosphorylation:0.00;x7:Phosphorylation:0.00;x9:Phosphorylation:0.99;x14:Phosphorylation:0.00	DGQDAIAWYEEKESK	DGQDAIAWY[Phosphorylation]EEKESK	IPI_B6	0.0	1.0	18	18.06427.06427.3	mzspec:PXD000138:18:scan:06427:DGQDAIAWY[Phosphorylation]EEKESK/3	3608	Phosphorylation	0.998	9	15999	1	0.0		0.998	243	0.0	0.0	0.001086337448559669	0.001086337448559669	0.0	0.0	0.0	0.0
243	9	15999	0.998	Phosphorylation	IPI_B6	mzspec:PXD000138:18:scan:06387:DGQDAIAWY[Phosphorylation]EEKESK/2	2	0.0	80	x5:Phosphorylation:0.00;x7:Phosphorylation:0.00;x9:Phosphorylation:0.99;x14:Phosphorylation:0.00	DGQDAIAWYEEKESK	DGQDAIAWY[Phosphorylation]EEKESK	IPI_B6	0.0	1.0	18	18.06387.06387.2	mzspec:PXD000138:18:scan:06387:DGQDAIAWY[Phosphorylation]EEKESK/2	3609	Phosphorylation	0.998	9	15999	1	0.0		0.998	244	0.0	0.0	0.0010900819672131131	0.0010900819672131131	0.0	0.0	0.0	0.0
244	5	9209	0.998	Phosphorylation	IPI_A11	mzspec:PXD000138:11:scan:05913:LLSKY[Phosphorylation]HEEFPTLK/3	3	0.0	80	x3:Phosphorylation:0.00;x5:Phosphorylation:0.99;x11:Phosphorylation:0.00	LLSKYHEEFPTLK	LLSKY[Phosphorylation]HEEFPTLK	IPI_A11	0.0	1.0	11	11.05913.05913.3	mzspec:PXD000138:11:scan:05913:LLSKY[Phosphorylation]HEEFPTLK/3	5676	Phosphorylation	0.998	5	9209	1	0.0		0.998	245	0.0	0.0	0.0010937959183673453	0.0010937959183673453	0.0	0.0	0.0	0.0
245	9	10674	0.998	Phosphorylation	IPI_B6	mzspec:PXD000138:18:scan:03370:DGQDAIAKY[Phosphorylation]KEKESK/2	2	0.0	80	x5:Phosphorylation:0.00;x7:Phosphorylation:0.00;x9:Phosphorylation:0.99;x14:Phosphorylation:0.00	DGQDAIAKYKEKESK	DGQDAIAKY[Phosphorylation]KEKESK	IPI_B6	0.0	1.0	18	18.03370.03370.2	mzspec:PXD000138:18:scan:03370:DGQDAIAKY[Phosphorylation]KEKESK/2	2890	Phosphorylation	0.998	9	10674	1	0.0		0.998	246	0.0	0.0	0.0010974796747967462	0.0010974796747967462	0.0	0.0	0.0	0.0
246	7	1060	0.998	Phosphorylation	IPI_A1	mzspec:PXD000138:1:scan:08297:ALLSLRY[Phosphorylation]WK/2	2	0.0	80	x1:Phosphorylation:0.00;x4:Phosphorylation:0.00;x7:Phosphorylation:0.99	ALLSLRYWK	ALLSLRY[Phosphorylation]WK	IPI_A1	0.0	1.0	1	1.08297.08297.2	mzspec:PXD000138:1:scan:08297:ALLSLRY[Phosphorylation]WK/2	824	Phosphorylation	0.998	7	1060	1	0.0		0.998	247	0.0	0.0	0.001101133603238865	0.001101133603238865	0.0	0.0	0.0	0.0
247	9	2139	0.998	Phosphorylation	IPI_B6	mzspec:PXD000138:18:scan:03121:DGQDAIANT[Phosphorylation]NEKESK/2	2	0.0	80	x5:Phosphorylation:0.00;x7:Phosphorylation:0.00;x9:Phosphorylation:0.99;x14:Phosphorylation:0.00	DGQDAIANTNEKESK	DGQDAIANT[Phosphorylation]NEKESK	IPI_B6	0.0	1.0	18	18.03121.03121.2	mzspec:PXD000138:18:scan:03121:DGQDAIANT[Phosphorylation]NEKESK/2	3053	Phosphorylation	0.998	9	2139	1	0.0		0.998	248	0.0	0.0	0.0011047580645161274	0.0011047580645161274	0.0	0.0	0.0	0.0
248	6	7689	0.998	Phosphorylation	IPI_A12	mzspec:PXD000138:12:scan:07003:AVLSIY[Phosphorylation]KQLSEGK/3	3	0.0	80	x1:Phosphorylation:0.00;x4:Phosphorylation:0.00;x6:Phosphorylation:0.99;x10:Phosphorylation:0.00	AVLSIYKQLSEGK	AVLSIY[Phosphorylation]KQLSEGK	IPI_A12	0.0	1.0	12	12.07003.07003.3	mzspec:PXD000138:12:scan:07003:AVLSIY[Phosphorylation]KQLSEGK/3	1669	Phosphorylation	0.998	6	7689	1	0.0		0.998	249	0.0	0.0	0.0011083534136546167	0.0011083534136546167	0.0	0.0	0.0	0.0
249	9	5364	0.998	Phosphorylation	IPI_B6	mzspec:PXD000138:18:scan:07444:DGQDAIAQY[Phosphorylation]WEKESK/2	2	0.0	80	x5:Phosphorylation:0.00;x7:Phosphorylation:0.00;x9:Phosphorylation:0.99;x14:Phosphorylation:0.00	DGQDAIAQYWEKESK	DGQDAIAQY[Phosphorylation]WEKESK	IPI_B6	0.0	1.0	18	18.07444.07444.2	mzspec:PXD000138:18:scan:07444:DGQDAIAQY[Phosphorylation]WEKESK/2	3356	Phosphorylation	0.998	9	5364	1	0.0		0.998	250	0.0	0.0	0.0011119199999999982	0.0011119199999999982	0.0	0.0	0.0	0.0
250	13	265	0.998	Phosphorylation	IPI_B2	mzspec:PXD000138:14:scan:05942:ATPGNLGSSVLES[Phosphorylation]K/2	2	0.0	80	x1:Phosphorylation:0.00;x2:Phosphorylation:0.00;x8:Phosphorylation:0.00;x9:Phosphorylation:0.00;x13:Phosphorylation:0.99	ATPGNLGSSVLESK	ATPGNLGSSVLES[Phosphorylation]K	IPI_B2	0.0	1.0	14	14.05942.05942.2	mzspec:PXD000138:14:scan:05942:ATPGNLGSSVLES[Phosphorylation]K/2	1047	Phosphorylation	0.998	13	265	1	0.0		0.998	251	0.0	0.0	0.0011154581673306755	0.0011154581673306755	0.0	0.0	0.0	0.0
251	7	1555	0.998	Phosphorylation	IPI_A1	mzspec:PXD000138:1:scan:08505:ALLSLNY[Phosphorylation]MK/2	2	0.0	80	x1:Phosphorylation:0.00;x4:Phosphorylation:0.00;x7:Phosphorylation:0.99	ALLSLNYMK	ALLSLNY[Phosphorylation]MK	IPI_A1	0.0	1.0	1	1.08505.08505.2	mzspec:PXD000138:1:scan:08505:ALLSLNY[Phosphorylation]MK/2	654	Phosphorylation	0.998	7	1555	1	0.0		0.998	252	0.0	0.0	0.0011189682539682524	0.0011189682539682524	0.0	0.0	0.0	0.0
252	13	811	0.998	Phosphorylation	IPI_B2	mzspec:PXD000138:14:scan:12893:ATPGNLGSSVLVS[Phosphorylation]K/2	2	0.0	80	x1:Phosphorylation:0.00;x2:Phosphorylation:0.00;x8:Phosphorylation:0.00;x9:Phosphorylation:0.00;x13:Phosphorylation:0.99	ATPGNLGSSVLVSK	ATPGNLGSSVLVS[Phosphorylation]K	IPI_B2	0.0	1.0	14	14.12893.12893.2	mzspec:PXD000138:14:scan:12893:ATPGNLGSSVLVS[Phosphorylation]K/2	1289	Phosphorylation	0.998	13	811	1	0.0		0.998	253	0.0	0.0	0.0011224505928853737	0.0011224505928853737	0.0	0.0	0.0	0.0
253	5	14006	0.998	Phosphorylation	IPI_A11	mzspec:PXD000138:11:scan:12032:LLSWY[Phosphorylation]WEEFPTLK/2	2	0.0	80	x3:Phosphorylation:0.00;x5:Phosphorylation:0.99;x11:Phosphorylation:0.00	LLSWYWEEFPTLK	LLSWY[Phosphorylation]WEEFPTLK	IPI_A11	0.0	1.0	11	11.12032.12032.2	mzspec:PXD000138:11:scan:12032:LLSWY[Phosphorylation]WEEFPTLK/2	6550	Phosphorylation	0.998	5	14006	1	0.0		0.998	254	0.0	0.0	0.0011259055118110221	0.0011259055118110221	0.0	0.0	0.0	0.0
254	9	16104	0.998	Phosphorylation	IPI_B6	mzspec:PXD000138:18:scan:08492:DGQDAIAWY[Phosphorylation]FEKESK/3	3	0.0	80	x5:Phosphorylation:0.00;x7:Phosphorylation:0.00;x9:Phosphorylation:0.99;x14:Phosphorylation:0.00	DGQDAIAWYFEKESK	DGQDAIAWY[Phosphorylation]FEKESK	IPI_B6	0.0	1.0	18	18.08492.08492.3	mzspec:PXD000138:18:scan:08492:DGQDAIAWY[Phosphorylation]FEKESK/3	3614	Phosphorylation	0.998	9	16104	1	0.0		0.998	255	0.0	0.0	0.0011293333333333314	0.0011293333333333314	0.0	0.0	0.0	0.0
255	5	14006	0.998	Phosphorylation	IPI_A11	mzspec:PXD000138:11:scan:11990:LLSWY[Phosphorylation]WEEFPTLK/2	2	0.0	80	x3:Phosphorylation:0.00;x5:Phosphorylation:0.99;x11:Phosphorylation:0.00	LLSWYWEEFPTLK	LLSWY[Phosphorylation]WEEFPTLK	IPI_A11	0.0	1.0	11	11.11990.11990.2	mzspec:PXD000138:11:scan:11990:LLSWY[Phosphorylation]WEEFPTLK/2	6551	Phosphorylation	0.998	5	14006	1	0.0		0.998	256	0.0	0.0	0.0011327343749999985	0.0011327343749999985	0.0	0.0	0.0	0.0
256	9	16104	0.998	Phosphorylation	IPI_B6	mzspec:PXD000138:18:scan:08433:DGQDAIAWY[Phosphorylation]FEKESK/3	3	0.0	80	x5:Phosphorylation:0.00;x7:Phosphorylation:0.00;x9:Phosphorylation:0.99;x14:Phosphorylation:0.00	DGQDAIAWYFEKESK	DGQDAIAWY[Phosphorylation]FEKESK	IPI_B6	0.0	1.0	18	18.08433.08433.3	mzspec:PXD000138:18:scan:08433:DGQDAIAWY[Phosphorylation]FEKESK/3	3615	Phosphorylation	0.998	9	16104	1	0.0		0.998	257	0.0	0.0	0.0011361089494163407	0.0011361089494163407	0.0	0.0	0.0	0.0
257	7	15085	0.998	Phosphorylation	IPI_B3	mzspec:PXD000138:15:scan:08395:LMTGDWY[Phosphorylation]WAHAGAK/3	3	0.0	80	x3:Phosphorylation:0.00;x7:Phosphorylation:0.99;x9:Phosphorylation:0.00;x11:Phosphorylation:0.00;x13:Phosphorylation:0.00	LMTGDWYWAHAGAK	LMTGDWY[Phosphorylation]WAHAGAK	IPI_B3	0.0	1.0	15	15.08395.08395.3	mzspec:PXD000138:15:scan:08395:LMTGDWY[Phosphorylation]WAHAGAK/3	7458	Phosphorylation	0.998	7	15085	1	0.0		0.998	258	0.0	0.0	0.0011394573643410835	0.0011394573643410835	0.0	0.0	0.0	0.0
258	5	14006	0.998	Phosphorylation	IPI_A11	mzspec:PXD000138:11:scan:12062:LLSWY[Phosphorylation]WEEFPTLK/2	2	0.0	80	x3:Phosphorylation:0.00;x5:Phosphorylation:0.99;x11:Phosphorylation:0.00	LLSWYWEEFPTLK	LLSWY[Phosphorylation]WEEFPTLK	IPI_A11	0.0	1.0	11	11.12062.12062.2	mzspec:PXD000138:11:scan:12062:LLSWY[Phosphorylation]WEEFPTLK/2	6552	Phosphorylation	0.998	5	14006	1	0.0		0.998	259	0.0	0.0	0.001142779922779921	0.001142779922779921	0.0	0.0	0.0	0.0
259	3	6687	0.998	Phosphorylation	IPI_A10	mzspec:PXD000138:10:scan:09177:NIS[Phosphorylation]WGEASLLEK/2	2	0.0	80	x3:Phosphorylation:0.99;x7:Phosphorylation:0.00;x8:Phosphorylation:0.00	NISWGEASLLEK	NIS[Phosphorylation]WGEASLLEK	IPI_A10	0.0	1.0	10	10.09177.09177.2	mzspec:PXD000138:10:scan:09177:NIS[Phosphorylation]WGEASLLEK/2	8464	Phosphorylation	0.998	3	6687	1	0.0		0.998	260	0.0	0.0	0.0011460769230769215	0.0011460769230769215	0.0	0.0	0.0	0.0
260	13	811	0.998	Phosphorylation	IPI_B2	mzspec:PXD000138:14:scan:08752:ATPGNLGSSVLVS[Phosphorylation]K/2	2	0.0	80	x1:Phosphorylation:0.00;x2:Phosphorylation:0.00;x8:Phosphorylation:0.00;x9:Phosphorylation:0.00;x13:Phosphorylation:0.99	ATPGNLGSSVLVSK	ATPGNLGSSVLVS[Phosphorylation]K	IPI_B2	0.0	1.0	14	14.08752.08752.2	mzspec:PXD000138:14:scan:08752:ATPGNLGSSVLVS[Phosphorylation]K/2	1290	Phosphorylation	0.998	13	811	1	0.0		0.998	261	0.0	0.0	0.0011493486590038295	0.0011493486590038295	0.0	0.0	0.0	0.0
261	7	6874	0.998	Phosphorylation	IPI_A1	mzspec:PXD000138:1:scan:08962:ALLSLMY[Phosphorylation]DK/2	2	0.0	80	x1:Phosphorylation:0.00;x4:Phosphorylation:0.00;x7:Phosphorylation:0.99	ALLSLMYDK	ALLSLMY[Phosphorylation]DK	IPI_A1	0.0	1.0	1	1.08962.08962.2	mzspec:PXD000138:1:scan:08962:ALLSLMY[Phosphorylation]DK/2	591	Phosphorylation	0.998	7	6874	1	0.0		0.998	262	0.0	0.0	0.0011525954198473266	0.0011525954198473266	0.0	0.0	0.0	0.0
262	9	8087	0.998	Phosphorylation	IPI_B4	mzspec:PXD000138:16:scan:07838:ISQDADLIT[Phosphorylation]WTKPK/3	3	0.0	80	x2:Phosphorylation:0.00;x5:Phosphorylation:0.00;x9:Phosphorylation:0.99;x11:Phosphorylation:0.00	ISQDADLITWTKPK	ISQDADLIT[Phosphorylation]WTKPK	IPI_B4	0.0	1.0	16	16.07838.07838.3	mzspec:PXD000138:16:scan:07838:ISQDADLIT[Phosphorylation]WTKPK/3	4108	Phosphorylation	0.998	9	8087	1	0.0		0.998	263	0.0	0.0	0.0011558174904942949	0.0011558174904942949	0.0	0.0	0.0	0.0
263	9	11727	0.998	Phosphorylation	IPI_B4	mzspec:PXD000138:16:scan:09145:ISQDADLFY[Phosphorylation]WTKPK/3	3	0.0	80	x2:Phosphorylation:0.00;x5:Phosphorylation:0.00;x9:Phosphorylation:0.99;x11:Phosphorylation:0.00	ISQDADLFYWTKPK	ISQDADLFY[Phosphorylation]WTKPK	IPI_B4	0.0	1.0	16	16.09145.09145.3	mzspec:PXD000138:16:scan:09145:ISQDADLFY[Phosphorylation]WTKPK/3	3903	Phosphorylation	0.998	9	11727	1	0.0		0.998	264	0.0	0.0	0.00115901515151515	0.00115901515151515	0.0	0.0	0.0	0.0
264	9	17844	0.998	Phosphorylation	IPI_B6	mzspec:PXD000138:18:scan:07514:DGQDAIAVY[Phosphorylation]IEKESK/2	2	0.0	80	x5:Phosphorylation:0.00;x7:Phosphorylation:0.00;x9:Phosphorylation:0.99;x14:Phosphorylation:0.00	DGQDAIAVYIEKESK	DGQDAIAVY[Phosphorylation]IEKESK	IPI_B6	0.0	1.0	18	18.07514.07514.2	mzspec:PXD000138:18:scan:07514:DGQDAIAVY[Phosphorylation]IEKESK/2	3565	Phosphorylation	0.998	9	17844	1	0.0		0.998	265	0.0	0.0	0.0011621886792452815	0.0011621886792452815	0.0	0.0	0.0	0.0
265	3	6906	0.998	Phosphorylation	IPI_B1	mzspec:PXD000138:13:scan:02906:NHY[Phosphorylation]KAPPQPAPGK/3	3	0.0	80	x3:Phosphorylation:0.99;x5:Phosphorylation:0.00;x10:Phosphorylation:0.00	NHYKAPPQPAPGK	NHY[Phosphorylation]KAPPQPAPGK	IPI_B1	0.0	1.0	13	13.02906.02906.3	mzspec:PXD000138:13:scan:02906:NHY[Phosphorylation]KAPPQPAPGK/3	8355	Phosphorylation	0.998	3	6906	1	0.0		0.998	266	0.0	0.0	0.0011653383458646602	0.0011653383458646602	0.0	0.0	0.0	0.0
266	3	13744	0.998	Phosphorylation	IPI_B1	mzspec:PXD000138:13:scan:08586:NWT[Phosphorylation]WAPPQPAPGK/2	2	0.0	80	x3:Phosphorylation:0.99;x5:Phosphorylation:0.00;x10:Phosphorylation:0.00	NWTWAPPQPAPGK	NWT[Phosphorylation]WAPPQPAPGK	IPI_B1	0.0	1.0	13	13.08586.08586.2	mzspec:PXD000138:13:scan:08586:NWT[Phosphorylation]WAPPQPAPGK/2	9836	Phosphorylation	0.998	3	13744	1	0.0		0.998	267	0.0	0.0	0.001168464419475654	0.001168464419475654	0.0	0.0	0.0	0.0
267	9	14471	0.998	Phosphorylation	IPI_B4	mzspec:PXD000138:16:scan:08765:ISQDADLWS[Phosphorylation]FTKPK/3	3	0.0	80	x2:Phosphorylation:0.00;x5:Phosphorylation:0.00;x9:Phosphorylation:0.99;x11:Phosphorylation:0.00	ISQDADLWSFTKPK	ISQDADLWS[Phosphorylation]FTKPK	IPI_B4	0.0	1.0	16	16.08765.08765.3	mzspec:PXD000138:16:scan:08765:ISQDADLWS[Phosphorylation]FTKPK/3	4631	Phosphorylation	0.998	9	14471	1	0.0		0.998	268	0.0	0.0	0.001171567164179103	0.001171567164179103	0.0	0.0	0.0	0.0
268	9	5721	0.998	Phosphorylation	IPI_B4	mzspec:PXD000138:16:scan:03976:ISQDADLEY[Phosphorylation]HTKPK/3	3	0.0	80	x2:Phosphorylation:0.00;x5:Phosphorylation:0.00;x9:Phosphorylation:0.99;x11:Phosphorylation:0.00	ISQDADLEYHTKPK	ISQDADLEY[Phosphorylation]HTKPK	IPI_B4	0.0	1.0	16	16.03976.03976.3	mzspec:PXD000138:16:scan:03976:ISQDADLEY[Phosphorylation]HTKPK/3	3846	Phosphorylation	0.998	9	5721	1	0.0		0.998	269	0.0	0.0	0.0011746468401486975	0.0011746468401486975	0.0	0.0	0.0	0.0
269	9	8964	0.998	Phosphorylation	IPI_B6	mzspec:PXD000138:18:scan:08085:DGQDAIAIY[Phosphorylation]WEKESK/3	3	0.0	80	x5:Phosphorylation:0.00;x7:Phosphorylation:0.00;x9:Phosphorylation:0.99;x14:Phosphorylation:0.00	DGQDAIAIYWEKESK	DGQDAIAIY[Phosphorylation]WEKESK	IPI_B6	0.0	1.0	18	18.08085.08085.3	mzspec:PXD000138:18:scan:08085:DGQDAIAIY[Phosphorylation]WEKESK/3	2805	Phosphorylation	0.998	9	8964	1	0.0		0.998	270	0.0	0.0	0.0011777037037037025	0.0011777037037037025	0.0	0.0	0.0	0.0
270	3	12687	0.998	Phosphorylation	IPI_A10	mzspec:PXD000138:10:scan:10061:NWT[Phosphorylation]WGEASLLEK/2	2	0.0	80	x3:Phosphorylation:0.99;x7:Phosphorylation:0.00;x8:Phosphorylation:0.00	NWTWGEASLLEK	NWT[Phosphorylation]WGEASLLEK	IPI_A10	0.0	1.0	10	10.10061.10061.2	mzspec:PXD000138:10:scan:10061:NWT[Phosphorylation]WGEASLLEK/2	9842	Phosphorylation	0.998	3	12687	1	0.0		0.998	271	0.0	0.0	0.0011807380073800722	0.0011807380073800722	0.0	0.0	0.0	0.0
271	5	3034	0.998	Phosphorylation	IPI_A11	mzspec:PXD000138:11:scan:10723:LLSDY[Phosphorylation]FEEFPTLK/2	2	0.0	80	x3:Phosphorylation:0.00;x5:Phosphorylation:0.99;x11:Phosphorylation:0.00	LLSDYFEEFPTLK	LLSDY[Phosphorylation]FEEFPTLK	IPI_A11	0.0	1.0	11	11.10723.10723.2	mzspec:PXD000138:11:scan:10723:LLSDY[Phosphorylation]FEEFPTLK/2	5003	Phosphorylation	0.998	5	3034	1	0.0		0.998	272	0.0	0.0	0.0011837499999999984	0.0011837499999999984	0.0	0.0	0.0	0.0
272	3	12687	0.998	Phosphorylation	IPI_A10	mzspec:PXD000138:10:scan:10090:NWT[Phosphorylation]WGEASLLEK/2	2	0.0	80	x3:Phosphorylation:0.99;x7:Phosphorylation:0.00;x8:Phosphorylation:0.00	NWTWGEASLLEK	NWT[Phosphorylation]WGEASLLEK	IPI_A10	0.0	1.0	10	10.10090.10090.2	mzspec:PXD000138:10:scan:10090:NWT[Phosphorylation]WGEASLLEK/2	9843	Phosphorylation	0.998	3	12687	1	0.0		0.998	273	0.0	0.0	0.0011867399267399253	0.0011867399267399253	0.0	0.0	0.0	0.0
273	5	7766	0.998	Phosphorylation	IPI_A11	mzspec:PXD000138:12:scan:12002:LLSIY[Phosphorylation]WEEFPTLK/2	2	0.0	80	x3:Phosphorylation:0.00;x5:Phosphorylation:0.99;x11:Phosphorylation:0.00	LLSIYWEEFPTLK	LLSIY[Phosphorylation]WEEFPTLK	IPI_A11	0.0	1.0	12	12.12002.12002.2	mzspec:PXD000138:12:scan:12002:LLSIY[Phosphorylation]WEEFPTLK/2	5550	Phosphorylation	0.998	5	7766	1	0.0		0.998	274	0.0	0.0	0.0011897080291970786	0.0011897080291970786	0.0	0.0	0.0	0.0
274	3	5859	0.998	Phosphorylation	IPI_A10	mzspec:PXD000138:10:scan:03746:NHS[Phosphorylation]HGEASLLEK/3	3	0.0	80	x3:Phosphorylation:0.99;x7:Phosphorylation:0.00;x8:Phosphorylation:0.00	NHSHGEASLLEK	NHS[Phosphorylation]HGEASLLEK	IPI_A10	0.0	1.0	10	10.03746.03746.3	mzspec:PXD000138:10:scan:03746:NHS[Phosphorylation]HGEASLLEK/3	8202	Phosphorylation	0.998	3	5859	1	0.0		0.998	275	0.0	0.0	0.001192654545454544	0.001192654545454544	0.0	0.0	0.0	0.0
275	9	8994	0.998	Phosphorylation	IPI_B6	mzspec:PXD000138:18:scan:07274:DGQDAIAIY[Phosphorylation]VEKESK/2	2	0.0	80	x5:Phosphorylation:0.00;x7:Phosphorylation:0.00;x9:Phosphorylation:0.99;x14:Phosphorylation:0.00	DGQDAIAIYVEKESK	DGQDAIAIY[Phosphorylation]VEKESK	IPI_B6	0.0	1.0	18	18.07274.07274.2	mzspec:PXD000138:18:scan:07274:DGQDAIAIY[Phosphorylation]VEKESK/2	2800	Phosphorylation	0.998	9	8994	1	0.0		0.998	276	0.0	0.0	0.0011955797101449262	0.0011955797101449262	0.0	0.0	0.0	0.0
276	9	8994	0.998	Phosphorylation	IPI_B6	mzspec:PXD000138:18:scan:07136:DGQDAIAIY[Phosphorylation]VEKESK/2	2	0.0	80	x5:Phosphorylation:0.00;x7:Phosphorylation:0.00;x9:Phosphorylation:0.99;x14:Phosphorylation:0.00	DGQDAIAIYVEKESK	DGQDAIAIY[Phosphorylation]VEKESK	IPI_B6	0.0	1.0	18	18.07136.07136.2	mzspec:PXD000138:18:scan:07136:DGQDAIAIY[Phosphorylation]VEKESK/2	2799	Phosphorylation	0.998	9	8994	1	0.0		0.998	277	0.0	0.0	0.001198483754512634	0.001198483754512634	0.0	0.0	0.0	0.0
277	9	8964	0.998	Phosphorylation	IPI_B6	mzspec:PXD000138:18:scan:07990:DGQDAIAIY[Phosphorylation]WEKESK/3	3	0.0	80	x5:Phosphorylation:0.00;x7:Phosphorylation:0.00;x9:Phosphorylation:0.99;x14:Phosphorylation:0.00	DGQDAIAIYWEKESK	DGQDAIAIY[Phosphorylation]WEKESK	IPI_B6	0.0	1.0	18	18.07990.07990.3	mzspec:PXD000138:18:scan:07990:DGQDAIAIY[Phosphorylation]WEKESK/3	2806	Phosphorylation	0.998	9	8964	1	0.0		0.998	278	0.0	0.0	0.0012013669064748188	0.0012013669064748188	0.0	0.0	0.0	0.0
278	6	14007	0.998	Phosphorylation	IPI_A12	mzspec:PXD000138:12:scan:11266:AVLSWY[Phosphorylation]WQLSEGK/2	2	0.0	80	x1:Phosphorylation:0.00;x4:Phosphorylation:0.00;x6:Phosphorylation:0.99;x10:Phosphorylation:0.00	AVLSWYWQLSEGK	AVLSWY[Phosphorylation]WQLSEGK	IPI_A12	0.0	1.0	12	12.11266.11266.2	mzspec:PXD000138:12:scan:11266:AVLSWY[Phosphorylation]WQLSEGK/2	2260	Phosphorylation	0.998	6	14007	1	0.0		0.998	279	0.0	0.0	0.001204229390681002	0.001204229390681002	0.0	0.0	0.0	0.0
279	6	14007	0.998	Phosphorylation	IPI_A12	mzspec:PXD000138:13:scan:10480:AVLSWY[Phosphorylation]WQLSEGK/2	2	0.0	80	x1:Phosphorylation:0.00;x4:Phosphorylation:0.00;x6:Phosphorylation:0.99;x10:Phosphorylation:0.00	AVLSWYWQLSEGK	AVLSWY[Phosphorylation]WQLSEGK	IPI_A12	0.0	1.0	13	13.10480.10480.2	mzspec:PXD000138:13:scan:10480:AVLSWY[Phosphorylation]WQLSEGK/2	2259	Phosphorylation	0.998	6	14007	1	0.0		0.998	280	0.0	0.0	0.0012070714285714274	0.0012070714285714274	0.0	0.0	0.0	0.0
280	5	9209	0.998	Phosphorylation	IPI_A11	mzspec:PXD000138:11:scan:05904:LLSKY[Phosphorylation]HEEFPTLK/2	2	0.0	80	x3:Phosphorylation:0.00;x5:Phosphorylation:0.99;x11:Phosphorylation:0.00	LLSKYHEEFPTLK	LLSKY[Phosphorylation]HEEFPTLK	IPI_A11	0.0	1.0	11	11.05904.05904.2	mzspec:PXD000138:11:scan:05904:LLSKY[Phosphorylation]HEEFPTLK/2	5675	Phosphorylation	0.998	5	9209	1	0.0		0.998	281	0.0	0.0	0.0012098932384341625	0.0012098932384341625	0.0	0.0	0.0	0.0
281	13	293	0.998	Phosphorylation	IPI_B2	mzspec:PXD000138:14:scan:06697:ATPGNLGSSVLEY[Phosphorylation]K/2	2	0.0	80	x1:Phosphorylation:0.00;x2:Phosphorylation:0.00;x8:Phosphorylation:0.00;x9:Phosphorylation:0.00;x13:Phosphorylation:0.99	ATPGNLGSSVLEYK	ATPGNLGSSVLEY[Phosphorylation]K	IPI_B2	0.0	1.0	14	14.06697.06697.2	mzspec:PXD000138:14:scan:06697:ATPGNLGSSVLEY[Phosphorylation]K/2	1055	Phosphorylation	0.998	13	293	1	0.0		0.998	282	0.0	0.0	0.0012126950354609913	0.0012126950354609913	0.0	0.0	0.0	0.0
282	6	15450	0.998	Phosphorylation	IPI_A12	mzspec:PXD000138:12:scan:06095:AVLSVY[Phosphorylation]HQLSEGK/2	2	0.0	80	x1:Phosphorylation:0.00;x4:Phosphorylation:0.00;x6:Phosphorylation:0.99;x10:Phosphorylation:0.00	AVLSVYHQLSEGK	AVLSVY[Phosphorylation]HQLSEGK	IPI_A12	0.0	1.0	12	12.06095.06095.2	mzspec:PXD000138:12:scan:06095:AVLSVY[Phosphorylation]HQLSEGK/2	2177	Phosphorylation	0.998	6	15450	1	0.0		0.998	283	0.0	0.0	0.0012154770318021188	0.0012154770318021188	0.0	0.0	0.0	0.0
283	9	5364	0.998	Phosphorylation	IPI_B6	mzspec:PXD000138:18:scan:07479:DGQDAIAQY[Phosphorylation]WEKESK/3	3	0.0	80	x5:Phosphorylation:0.00;x7:Phosphorylation:0.00;x9:Phosphorylation:0.99;x14:Phosphorylation:0.00	DGQDAIAQYWEKESK	DGQDAIAQY[Phosphorylation]WEKESK	IPI_B6	0.0	1.0	18	18.07479.07479.3	mzspec:PXD000138:18:scan:07479:DGQDAIAQY[Phosphorylation]WEKESK/3	3357	Phosphorylation	0.998	9	5364	1	0.0		0.998	284	0.0	0.0	0.001218239436619717	0.001218239436619717	0.0	0.0	0.0	0.0
284	7	7000	0.998	Phosphorylation	IPI_A1	mzspec:PXD000138:1:scan:11398:ALLSLMY[Phosphorylation]WK/2	2	0.0	80	x1:Phosphorylation:0.00;x4:Phosphorylation:0.00;x7:Phosphorylation:0.99	ALLSLMYWK	ALLSLMY[Phosphorylation]WK	IPI_A1	0.0	1.0	1	1.11398.11398.2	mzspec:PXD000138:1:scan:11398:ALLSLMY[Phosphorylation]WK/2	606	Phosphorylation	0.998	7	7000	1	0.0		0.998	285	0.0	0.0	0.0012209824561403495	0.0012209824561403495	0.0	0.0	0.0	0.0
285	7	9628	0.998	Phosphorylation	IPI_A1	mzspec:PXD000138:1:scan:11884:ALLSLWY[Phosphorylation]IK/2	2	0.0	80	x1:Phosphorylation:0.00;x4:Phosphorylation:0.00;x7:Phosphorylation:0.99	ALLSLWYIK	ALLSLWY[Phosphorylation]IK	IPI_A1	0.0	1.0	1	1.11884.11884.2	mzspec:PXD000138:1:scan:11884:ALLSLWY[Phosphorylation]IK/2	976	Phosphorylation	0.998	7	9628	1	0.0		0.998	286	0.0	0.0	0.0012237062937062925	0.0012237062937062925	0.0	0.0	0.0	0.0
286	9	15564	0.998	Phosphorylation	IPI_B6	mzspec:PXD000138:18:scan:08020:DGQDAIAWS[Phosphorylation]WEKESK/3	3	0.0	80	x5:Phosphorylation:0.00;x7:Phosphorylation:0.00;x9:Phosphorylation:0.99;x14:Phosphorylation:0.00	DGQDAIAWSWEKESK	DGQDAIAWS[Phosphorylation]WEKESK	IPI_B6	0.0	1.0	18	18.08020.08020.3	mzspec:PXD000138:18:scan:08020:DGQDAIAWS[Phosphorylation]WEKESK/3	3596	Phosphorylation	0.998	9	15564	1	0.0		0.998	287	0.0	0.0	0.0012264111498257824	0.0012264111498257824	0.0	0.0	0.0	0.0
287	13	811	0.998	Phosphorylation	IPI_B2	mzspec:PXD000138:15:scan:07429:ATPGNLGSSVLVS[Phosphorylation]K/2	2	0.0	80	x1:Phosphorylation:0.00;x2:Phosphorylation:0.00;x8:Phosphorylation:0.00;x9:Phosphorylation:0.00;x13:Phosphorylation:0.99	ATPGNLGSSVLVSK	ATPGNLGSSVLVS[Phosphorylation]K	IPI_B2	0.0	1.0	15	15.07429.07429.2	mzspec:PXD000138:15:scan:07429:ATPGNLGSSVLVS[Phosphorylation]K/2	1288	Phosphorylation	0.998	13	811	1	0.0		0.998	288	0.0	0.0	0.0012290972222222206	0.0012290972222222206	0.0	0.0	0.0	0.0
288	7	7973	0.998	Phosphorylation	IPI_B3	mzspec:PXD000138:15:scan:06189:LMTGDIT[Phosphorylation]IAHAGAK/3	3	0.0	80	x3:Phosphorylation:0.00;x7:Phosphorylation:0.99;x9:Phosphorylation:0.00;x11:Phosphorylation:0.00;x13:Phosphorylation:0.00	LMTGDITIAHAGAK	LMTGDIT[Phosphorylation]IAHAGAK	IPI_B3	0.0	1.0	15	15.06189.06189.3	mzspec:PXD000138:15:scan:06189:LMTGDIT[Phosphorylation]IAHAGAK/3	6885	Phosphorylation	0.998	7	7973	1	0.0		0.998	289	0.0	0.0	0.0012317647058823515	0.0012317647058823515	0.0	0.0	0.0	0.0
289	7	7973	0.998	Phosphorylation	IPI_B3	mzspec:PXD000138:15:scan:05976:LMTGDIT[Phosphorylation]IAHAGAK/3	3	0.0	80	x3:Phosphorylation:0.00;x7:Phosphorylation:0.99;x9:Phosphorylation:0.00;x11:Phosphorylation:0.00;x13:Phosphorylation:0.00	LMTGDITIAHAGAK	LMTGDIT[Phosphorylation]IAHAGAK	IPI_B3	0.0	1.0	15	15.05976.05976.3	mzspec:PXD000138:15:scan:05976:LMTGDIT[Phosphorylation]IAHAGAK/3	6886	Phosphorylation	0.998	7	7973	1	0.0		0.998	290	0.0	0.0	0.001234413793103447	0.001234413793103447	0.0	0.0	0.0	0.0
290	3	7387	0.998	Phosphorylation	IPI_B1	mzspec:PXD000138:13:scan:03919:NIT[Phosphorylation]HAPPQPAPGK/3	3	0.0	80	x3:Phosphorylation:0.99;x5:Phosphorylation:0.00;x10:Phosphorylation:0.00	NITHAPPQPAPGK	NIT[Phosphorylation]HAPPQPAPGK	IPI_B1	0.0	1.0	13	13.03919.03919.3	mzspec:PXD000138:13:scan:03919:NIT[Phosphorylation]HAPPQPAPGK/3	8475	Phosphorylation	0.998	3	7387	1	0.0		0.998	291	0.0	0.0	0.0012370446735395176	0.0012370446735395176	0.0	0.0	0.0	0.0
291	9	15087	0.998	Phosphorylation	IPI_B4	mzspec:PXD000138:16:scan:09361:ISQDADLWY[Phosphorylation]WTKPK/2	2	0.0	80	x2:Phosphorylation:0.00;x5:Phosphorylation:0.00;x9:Phosphorylation:0.99;x11:Phosphorylation:0.00	ISQDADLWYWTKPK	ISQDADLWY[Phosphorylation]WTKPK	IPI_B4	0.0	1.0	16	16.09361.09361.2	mzspec:PXD000138:16:scan:09361:ISQDADLWY[Phosphorylation]WTKPK/2	4738	Phosphorylation	0.998	9	15087	1	0.0		0.998	292	0.0	0.0	0.0012396575342465742	0.0012396575342465742	0.0	0.0	0.0	0.0
292	3	14319	0.998	Phosphorylation	IPI_A10	mzspec:PXD000138:10:scan:08608:NVY[Phosphorylation]FGEASLLEK/2	2	0.0	80	x3:Phosphorylation:0.99;x7:Phosphorylation:0.00;x8:Phosphorylation:0.00	NVYFGEASLLEK	NVY[Phosphorylation]FGEASLLEK	IPI_A10	0.0	1.0	10	10.08608.08608.2	mzspec:PXD000138:10:scan:08608:NVY[Phosphorylation]FGEASLLEK/2	9730	Phosphorylation	0.998	3	14319	1	0.0		0.998	293	0.0	0.0	0.0012422525597269613	0.0012422525597269613	0.0	0.0	0.0	0.0
293	9	8255	0.998	Phosphorylation	IPI_B4	mzspec:PXD000138:16:scan:07693:ISQDADLIY[Phosphorylation]ITKPK/2	2	0.0	80	x2:Phosphorylation:0.00;x5:Phosphorylation:0.00;x9:Phosphorylation:0.99;x11:Phosphorylation:0.00	ISQDADLIYITKPK	ISQDADLIY[Phosphorylation]ITKPK	IPI_B4	0.0	1.0	16	16.07693.07693.2	mzspec:PXD000138:16:scan:07693:ISQDADLIY[Phosphorylation]ITKPK/2	4134	Phosphorylation	0.998	9	8255	1	0.0		0.998	294	0.0	0.0	0.0012448299319727876	0.0012448299319727876	0.0	0.0	0.0	0.0
294	7	14931	0.998	Phosphorylation	IPI_B3	mzspec:PXD000138:15:scan:06147:LMTGDWY[Phosphorylation]EAHAGAK/3	3	0.0	80	x3:Phosphorylation:0.00;x7:Phosphorylation:0.99;x9:Phosphorylation:0.00;x11:Phosphorylation:0.00;x13:Phosphorylation:0.00	LMTGDWYEAHAGAK	LMTGDWY[Phosphorylation]EAHAGAK	IPI_B3	0.0	1.0	15	15.06147.06147.3	mzspec:PXD000138:15:scan:06147:LMTGDWY[Phosphorylation]EAHAGAK/3	7396	Phosphorylation	0.998	7	14931	1	0.0		0.998	295	0.0	0.0	0.0012473898305084734	0.0012473898305084734	0.0	0.0	0.0	0.0
295	13	265	0.998	Phosphorylation	IPI_B2	mzspec:PXD000138:14:scan:05972:ATPGNLGSSVLES[Phosphorylation]K/2	2	0.0	80	x1:Phosphorylation:0.00;x2:Phosphorylation:0.00;x8:Phosphorylation:0.00;x9:Phosphorylation:0.00;x13:Phosphorylation:0.99	ATPGNLGSSVLESK	ATPGNLGSSVLES[Phosphorylation]K	IPI_B2	0.0	1.0	14	14.05972.05972.2	mzspec:PXD000138:14:scan:05972:ATPGNLGSSVLES[Phosphorylation]K/2	1046	Phosphorylation	0.998	13	265	1	0.0		0.998	296	0.0	0.0	0.0012499324324324313	0.0012499324324324313	0.0	0.0	0.0	0.0
296	9	16044	0.998	Phosphorylation	IPI_B6	mzspec:PXD000138:18:scan:08246:DGQDAIAWY[Phosphorylation]IEKESK/2	2	0.0	80	x5:Phosphorylation:0.00;x7:Phosphorylation:0.00;x9:Phosphorylation:0.99;x14:Phosphorylation:0.00	DGQDAIAWYIEKESK	DGQDAIAWY[Phosphorylation]IEKESK	IPI_B6	0.0	1.0	18	18.08246.08246.2	mzspec:PXD000138:18:scan:08246:DGQDAIAWY[Phosphorylation]IEKESK/2	3626	Phosphorylation	0.998	9	16044	1	0.0		0.998	297	0.0	0.0	0.0012524579124579113	0.0012524579124579113	0.0	0.0	0.0	0.0
297	6	14930	0.998	Phosphorylation	IPI_A12	mzspec:PXD000138:12:scan:05921:AVLSVS[Phosphorylation]HQLSEGK/2	2	0.0	80	x1:Phosphorylation:0.00;x4:Phosphorylation:0.00;x6:Phosphorylation:0.99;x10:Phosphorylation:0.00	AVLSVSHQLSEGK	AVLSVS[Phosphorylation]HQLSEGK	IPI_A12	0.0	1.0	12	12.05921.05921.2	mzspec:PXD000138:12:scan:05921:AVLSVS[Phosphorylation]HQLSEGK/2	2149	Phosphorylation	0.998	6	14930	1	0.0		0.998	298	0.0	0.0	0.001254966442953019	0.001254966442953019	0.0	0.0	0.0	0.0
298	13	755	0.998	Phosphorylation	IPI_B2	mzspec:PXD000138:14:scan:08344:ATPGNLGSSVLWY[Phosphorylation]K/2	2	0.0	80	x1:Phosphorylation:0.00;x2:Phosphorylation:0.00;x8:Phosphorylation:0.00;x9:Phosphorylation:0.00;x13:Phosphorylation:0.99	ATPGNLGSSVLWYK	ATPGNLGSSVLWY[Phosphorylation]K	IPI_B2	0.0	1.0	14	14.08344.08344.2	mzspec:PXD000138:14:scan:08344:ATPGNLGSSVLWY[Phosphorylation]K/2	1321	Phosphorylation	0.998	13	755	1	0.0		0.998	299	0.0	0.0	0.001257458193979932	0.001257458193979932	0.0	0.0	0.0	0.0
299	7	15085	0.998	Phosphorylation	IPI_B3	mzspec:PXD000138:15:scan:06607:LMTGDWY[Phosphorylation]WAHAGAK/3	3	0.0	80	x3:Phosphorylation:0.00;x7:Phosphorylation:0.99;x9:Phosphorylation:0.00;x11:Phosphorylation:0.00;x13:Phosphorylation:0.00	LMTGDWYWAHAGAK	LMTGDWY[Phosphorylation]WAHAGAK	IPI_B3	0.0	1.0	15	15.06607.06607.3	mzspec:PXD000138:15:scan:06607:LMTGDWY[Phosphorylation]WAHAGAK/3	7460	Phosphorylation	0.998	7	15085	1	0.0		0.998	300	0.0	0.0	0.0012599333333333325	0.0012599333333333325	0.0	0.0	0.0	0.0
300	6	9249	0.998	Phosphorylation	IPI_A12	mzspec:PXD000138:12:scan:04038:AVLSKY[Phosphorylation]KQLSEGK/2	2	0.0	80	x1:Phosphorylation:0.00;x4:Phosphorylation:0.00;x6:Phosphorylation:0.99;x10:Phosphorylation:0.00	AVLSKYKQLSEGK	AVLSKY[Phosphorylation]KQLSEGK	IPI_A12	0.0	1.0	12	12.04038.04038.2	mzspec:PXD000138:12:scan:04038:AVLSKY[Phosphorylation]KQLSEGK/2	1787	Phosphorylation	0.998	6	9249	1	0.0		0.998	301	0.0	0.0	0.001262392026578072	0.001262392026578072	0.0	0.0	0.0	0.0
301	6	9353	0.998	Phosphorylation	IPI_A12	mzspec:PXD000138:12:scan:06120:AVLSKY[Phosphorylation]VQLSEGK/3	3	0.0	80	x1:Phosphorylation:0.00;x4:Phosphorylation:0.00;x6:Phosphorylation:0.99;x10:Phosphorylation:0.00	AVLSKYVQLSEGK	AVLSKY[Phosphorylation]VQLSEGK	IPI_A12	0.0	1.0	12	12.06120.06120.3	mzspec:PXD000138:12:scan:06120:AVLSKY[Phosphorylation]VQLSEGK/3	1802	Phosphorylation	0.998	6	9353	1	0.0		0.998	302	0.0	0.0	0.0012648344370860913	0.0012648344370860913	0.0	0.0	0.0	0.0
302	9	10239	0.998	Phosphorylation	IPI_B6	mzspec:PXD000138:18:scan:02646:DGQDAIAKT[Phosphorylation]NEKESK/3	3	0.0	80	x5:Phosphorylation:0.00;x7:Phosphorylation:0.00;x9:Phosphorylation:0.99;x14:Phosphorylation:0.00	DGQDAIAKTNEKESK	DGQDAIAKT[Phosphorylation]NEKESK	IPI_B6	0.0	1.0	18	18.02646.02646.3	mzspec:PXD000138:18:scan:02646:DGQDAIAKT[Phosphorylation]NEKESK/3	2863	Phosphorylation	0.998	9	10239	1	0.0		0.998	303	0.0	0.0	0.0012672607260726062	0.0012672607260726062	0.0	0.0	0.0	0.0
303	3	11326	0.998	Phosphorylation	IPI_B1	mzspec:PXD000138:13:scan:03073:NPT[Phosphorylation]KAPPQPAPGK/3	3	0.0	80	x3:Phosphorylation:0.99;x5:Phosphorylation:0.00;x10:Phosphorylation:0.00	NPTKAPPQPAPGK	NPT[Phosphorylation]KAPPQPAPGK	IPI_B1	0.0	1.0	13	13.03073.03073.3	mzspec:PXD000138:13:scan:03073:NPT[Phosphorylation]KAPPQPAPGK/3	9104	Phosphorylation	0.998	3	11326	1	0.0		0.998	304	0.0	0.0	0.001269671052631578	0.001269671052631578	0.0	0.0	0.0	0.0
304	13	755	0.998	Phosphorylation	IPI_B2	mzspec:PXD000138:14:scan:08726:ATPGNLGSSVLWY[Phosphorylation]K/2	2	0.0	80	x1:Phosphorylation:0.00;x2:Phosphorylation:0.00;x8:Phosphorylation:0.00;x9:Phosphorylation:0.00;x13:Phosphorylation:0.99	ATPGNLGSSVLWYK	ATPGNLGSSVLWY[Phosphorylation]K	IPI_B2	0.0	1.0	14	14.08726.08726.2	mzspec:PXD000138:14:scan:08726:ATPGNLGSSVLWY[Phosphorylation]K/2	1323	Phosphorylation	0.998	13	755	1	0.0		0.998	305	0.0	0.0	0.0012720655737704907	0.0012720655737704907	0.0	0.0	0.0	0.0
305	13	755	0.998	Phosphorylation	IPI_B2	mzspec:PXD000138:14:scan:08931:ATPGNLGSSVLWY[Phosphorylation]K/2	2	0.0	80	x1:Phosphorylation:0.00;x2:Phosphorylation:0.00;x8:Phosphorylation:0.00;x9:Phosphorylation:0.00;x13:Phosphorylation:0.99	ATPGNLGSSVLWYK	ATPGNLGSSVLWY[Phosphorylation]K	IPI_B2	0.0	1.0	14	14.08931.08931.2	mzspec:PXD000138:14:scan:08931:ATPGNLGSSVLWY[Phosphorylation]K/2	1322	Phosphorylation	0.998	13	755	1	0.0		0.998	306	0.0	0.0	0.001274444444444443	0.001274444444444443	0.0	0.0	0.0	0.0
306	7	7833	0.998	Phosphorylation	IPI_B3	mzspec:PXD000138:15:scan:05624:LMTGDIS[Phosphorylation]VAHAGAK/3	3	0.0	80	x3:Phosphorylation:0.00;x7:Phosphorylation:0.99;x9:Phosphorylation:0.00;x11:Phosphorylation:0.00;x13:Phosphorylation:0.00	LMTGDISVAHAGAK	LMTGDIS[Phosphorylation]VAHAGAK	IPI_B3	0.0	1.0	15	15.05624.05624.3	mzspec:PXD000138:15:scan:05624:LMTGDIS[Phosphorylation]VAHAGAK/3	6861	Phosphorylation	0.998	7	7833	1	0.0		0.998	307	0.0	0.0	0.0012768078175895755	0.0012768078175895755	0.0	0.0	0.0	0.0
307	13	755	0.998	Phosphorylation	IPI_B2	mzspec:PXD000138:14:scan:08869:ATPGNLGSSVLWY[Phosphorylation]K/2	2	0.0	80	x1:Phosphorylation:0.00;x2:Phosphorylation:0.00;x8:Phosphorylation:0.00;x9:Phosphorylation:0.00;x13:Phosphorylation:0.99	ATPGNLGSSVLWYK	ATPGNLGSSVLWY[Phosphorylation]K	IPI_B2	0.0	1.0	14	14.08869.08869.2	mzspec:PXD000138:14:scan:08869:ATPGNLGSSVLWY[Phosphorylation]K/2	1320	Phosphorylation	0.998	13	755	1	0.0		0.998	308	0.0	0.0	0.001279155844155843	0.001279155844155843	0.0	0.0	0.0	0.0
308	7	1996	0.998	Phosphorylation	IPI_A1	mzspec:PXD000138:1:scan:06301:ALLSLDY[Phosphorylation]RK/2	2	0.0	80	x1:Phosphorylation:0.00;x4:Phosphorylation:0.00;x7:Phosphorylation:0.99	ALLSLDYRK	ALLSLDY[Phosphorylation]RK	IPI_A1	0.0	1.0	1	1.06301.06301.2	mzspec:PXD000138:1:scan:06301:ALLSLDY[Phosphorylation]RK/2	108	Phosphorylation	0.998	7	1996	1	0.0		0.998	309	0.0	0.0	0.0012814886731391574	0.0012814886731391574	0.0	0.0	0.0	0.0
309	5	7662	0.998	Phosphorylation	IPI_A11	mzspec:PXD000138:12:scan:11631:LLSIY[Phosphorylation]IEEFPTLK/2	2	0.0	80	x3:Phosphorylation:0.00;x5:Phosphorylation:0.99;x11:Phosphorylation:0.00	LLSIYIEEFPTLK	LLSIY[Phosphorylation]IEEFPTLK	IPI_A11	0.0	1.0	12	12.11631.11631.2	mzspec:PXD000138:12:scan:11631:LLSIY[Phosphorylation]IEEFPTLK/2	5502	Phosphorylation	0.998	5	7662	1	0.0		0.998	310	0.0	0.0	0.0012838064516129024	0.0012838064516129024	0.0	0.0	0.0	0.0
310	5	7662	0.998	Phosphorylation	IPI_A11	mzspec:PXD000138:11:scan:12947:LLSIY[Phosphorylation]IEEFPTLK/2	2	0.0	80	x3:Phosphorylation:0.00;x5:Phosphorylation:0.99;x11:Phosphorylation:0.00	LLSIYIEEFPTLK	LLSIY[Phosphorylation]IEEFPTLK	IPI_A11	0.0	1.0	11	11.12947.12947.2	mzspec:PXD000138:11:scan:12947:LLSIY[Phosphorylation]IEEFPTLK/2	5501	Phosphorylation	0.998	5	7662	1	0.0		0.998	311	0.0	0.0	0.0012861093247588415	0.0012861093247588415	0.0	0.0	0.0	0.0
311	5	7662	0.998	Phosphorylation	IPI_A11	mzspec:PXD000138:11:scan:12486:LLSIY[Phosphorylation]IEEFPTLK/2	2	0.0	80	x3:Phosphorylation:0.00;x5:Phosphorylation:0.99;x11:Phosphorylation:0.00	LLSIYIEEFPTLK	LLSIY[Phosphorylation]IEEFPTLK	IPI_A11	0.0	1.0	11	11.12486.12486.2	mzspec:PXD000138:11:scan:12486:LLSIY[Phosphorylation]IEEFPTLK/2	5500	Phosphorylation	0.998	5	7662	1	0.0		0.998	312	0.0	0.0	0.0012883974358974348	0.0012883974358974348	0.0	0.0	0.0	0.0
312	5	7662	0.998	Phosphorylation	IPI_A11	mzspec:PXD000138:11:scan:11382:LLSIY[Phosphorylation]IEEFPTLK/2	2	0.0	80	x3:Phosphorylation:0.00;x5:Phosphorylation:0.99;x11:Phosphorylation:0.00	LLSIYIEEFPTLK	LLSIY[Phosphorylation]IEEFPTLK	IPI_A11	0.0	1.0	11	11.11382.11382.2	mzspec:PXD000138:11:scan:11382:LLSIY[Phosphorylation]IEEFPTLK/2	5499	Phosphorylation	0.998	5	7662	1	0.0		0.998	313	0.0	0.0	0.0012906709265175706	0.0012906709265175706	0.0	0.0	0.0	0.0
313	3	13640	0.998	Phosphorylation	IPI_B1	mzspec:PXD000138:13:scan:07596:NWT[Phosphorylation]IAPPQPAPGK/2	2	0.0	80	x3:Phosphorylation:0.99;x5:Phosphorylation:0.00;x10:Phosphorylation:0.00	NWTIAPPQPAPGK	NWT[Phosphorylation]IAPPQPAPGK	IPI_B1	0.0	1.0	13	13.07596.07596.2	mzspec:PXD000138:13:scan:07596:NWT[Phosphorylation]IAPPQPAPGK/2	9797	Phosphorylation	0.998	3	13640	1	0.0		0.998	314	0.0	0.0	0.0012929299363057315	0.0012929299363057315	0.0	0.0	0.0	0.0
314	3	13640	0.998	Phosphorylation	IPI_B1	mzspec:PXD000138:13:scan:07782:NWT[Phosphorylation]IAPPQPAPGK/2	2	0.0	80	x3:Phosphorylation:0.99;x5:Phosphorylation:0.00;x10:Phosphorylation:0.00	NWTIAPPQPAPGK	NWT[Phosphorylation]IAPPQPAPGK	IPI_B1	0.0	1.0	13	13.07782.07782.2	mzspec:PXD000138:13:scan:07782:NWT[Phosphorylation]IAPPQPAPGK/2	9798	Phosphorylation	0.998	3	13640	1	0.0		0.998	315	0.0	0.0	0.001295174603174602	0.001295174603174602	0.0	0.0	0.0	0.0
315	5	7662	0.998	Phosphorylation	IPI_A11	mzspec:PXD000138:11:scan:12077:LLSIY[Phosphorylation]IEEFPTLK/2	2	0.0	80	x3:Phosphorylation:0.00;x5:Phosphorylation:0.99;x11:Phosphorylation:0.00	LLSIYIEEFPTLK	LLSIY[Phosphorylation]IEEFPTLK	IPI_A11	0.0	1.0	11	11.12077.12077.2	mzspec:PXD000138:11:scan:12077:LLSIY[Phosphorylation]IEEFPTLK/2	5498	Phosphorylation	0.998	5	7662	1	0.0		0.998	316	0.0	0.0	0.0012974050632911381	0.0012974050632911381	0.0	0.0	0.0	0.0
316	6	9249	0.998	Phosphorylation	IPI_A12	mzspec:PXD000138:12:scan:04065:AVLSKY[Phosphorylation]KQLSEGK/3	3	0.0	80	x1:Phosphorylation:0.00;x4:Phosphorylation:0.00;x6:Phosphorylation:0.99;x10:Phosphorylation:0.00	AVLSKYKQLSEGK	AVLSKY[Phosphorylation]KQLSEGK	IPI_A12	0.0	1.0	12	12.04065.04065.3	mzspec:PXD000138:12:scan:04065:AVLSKY[Phosphorylation]KQLSEGK/3	1786	Phosphorylation	0.998	6	9249	1	0.0		0.998	317	0.0	0.0	0.0012996214511041	0.0012996214511041	0.0	0.0	0.0	0.0
317	3	12447	0.998	Phosphorylation	IPI_A10	mzspec:PXD000138:10:scan:10359:NWS[Phosphorylation]WGEASLLEK/2	2	0.0	80	x3:Phosphorylation:0.99;x7:Phosphorylation:0.00;x8:Phosphorylation:0.00	NWSWGEASLLEK	NWS[Phosphorylation]WGEASLLEK	IPI_A10	0.0	1.0	10	10.10359.10359.2	mzspec:PXD000138:10:scan:10359:NWS[Phosphorylation]WGEASLLEK/2	9782	Phosphorylation	0.998	3	12447	1	0.0		0.998	318	0.0	0.0	0.0013018238993710682	0.0013018238993710682	0.0	0.0	0.0	0.0
318	7	7738	0.998	Phosphorylation	IPI_A1	mzspec:PXD000138:1:scan:08748:ALLSLPS[Phosphorylation]VK/2	2	0.0	80	x1:Phosphorylation:0.00;x4:Phosphorylation:0.00;x7:Phosphorylation:0.99	ALLSLPSVK	ALLSLPS[Phosphorylation]VK	IPI_A1	0.0	1.0	1	1.08748.08748.2	mzspec:PXD000138:1:scan:08748:ALLSLPS[Phosphorylation]VK/2	671	Phosphorylation	0.998	7	7738	1	0.0		0.998	319	0.0	0.0	0.001304012539184952	0.001304012539184952	0.0	0.0	0.0	0.0
319	7	7889	0.998	Phosphorylation	IPI_B3	mzspec:PXD000138:15:scan:04930:LMTGDIT[Phosphorylation]DAHAGAK/3	3	0.0	80	x3:Phosphorylation:0.00;x7:Phosphorylation:0.99;x9:Phosphorylation:0.00;x11:Phosphorylation:0.00;x13:Phosphorylation:0.00	LMTGDITDAHAGAK	LMTGDIT[Phosphorylation]DAHAGAK	IPI_B3	0.0	1.0	15	15.04930.04930.3	mzspec:PXD000138:15:scan:04930:LMTGDIT[Phosphorylation]DAHAGAK/3	6866	Phosphorylation	0.998	7	7889	1	0.0		0.998	320	0.0	0.0	0.001306187499999999	0.001306187499999999	0.0	0.0	0.0	0.0
320	5	9248	0.998	Phosphorylation	IPI_A11	mzspec:PXD000138:11:scan:05885:LLSKY[Phosphorylation]KEEFPTLK/3	3	0.0	80	x3:Phosphorylation:0.00;x5:Phosphorylation:0.99;x11:Phosphorylation:0.00	LLSKYKEEFPTLK	LLSKY[Phosphorylation]KEEFPTLK	IPI_A11	0.0	1.0	11	11.05885.05885.3	mzspec:PXD000138:11:scan:05885:LLSKY[Phosphorylation]KEEFPTLK/3	5685	Phosphorylation	0.998	5	9248	1	0.0		0.998	321	0.0	0.0	0.00130834890965732	0.00130834890965732	0.0	0.0	0.0	0.0
321	7	3616	0.998	Phosphorylation	IPI_A1	mzspec:PXD000138:1:scan:06310:ALLSLEY[Phosphorylation]RK/2	2	0.0	80	x1:Phosphorylation:0.00;x4:Phosphorylation:0.00;x7:Phosphorylation:0.99	ALLSLEYRK	ALLSLEY[Phosphorylation]RK	IPI_A1	0.0	1.0	1	1.06310.06310.2	mzspec:PXD000138:1:scan:06310:ALLSLEY[Phosphorylation]RK/2	146	Phosphorylation	0.998	7	3616	1	0.0		0.998	322	0.0	0.0	0.001310496894409937	0.001310496894409937	0.0	0.0	0.0	0.0
322	7	14959	0.998	Phosphorylation	IPI_B3	mzspec:PXD000138:15:scan:05259:LMTGDWY[Phosphorylation]HAHAGAK/3	3	0.0	80	x3:Phosphorylation:0.00;x7:Phosphorylation:0.99;x9:Phosphorylation:0.00;x11:Phosphorylation:0.00;x13:Phosphorylation:0.00	LMTGDWYHAHAGAK	LMTGDWY[Phosphorylation]HAHAGAK	IPI_B3	0.0	1.0	15	15.05259.05259.3	mzspec:PXD000138:15:scan:05259:LMTGDWY[Phosphorylation]HAHAGAK/3	7401	Phosphorylation	0.998	7	14959	1	0.0		0.998	323	0.0	0.0	0.0013126315789473676	0.0013126315789473676	0.0	0.0	0.0	0.0
323	3	9951	0.998	Phosphorylation	IPI_A10	mzspec:PXD000138:10:scan:09176:NFY[Phosphorylation]IGEASLLEK/2	2	0.0	80	x3:Phosphorylation:0.99;x7:Phosphorylation:0.00;x8:Phosphorylation:0.00	NFYIGEASLLEK	NFY[Phosphorylation]IGEASLLEK	IPI_A10	0.0	1.0	10	10.09176.09176.2	mzspec:PXD000138:10:scan:09176:NFY[Phosphorylation]IGEASLLEK/2	8137	Phosphorylation	0.998	3	9951	1	0.0		0.998	324	0.0	0.0	0.0013147530864197519	0.0013147530864197519	0.0	0.0	0.0	0.0
324	9	13464	0.998	Phosphorylation	IPI_B6	mzspec:PXD000138:18:scan:06519:DGQDAIAPY[Phosphorylation]WEKESK/3	3	0.0	80	x5:Phosphorylation:0.00;x7:Phosphorylation:0.00;x9:Phosphorylation:0.99;x14:Phosphorylation:0.00	DGQDAIAPYWEKESK	DGQDAIAPY[Phosphorylation]WEKESK	IPI_B6	0.0	1.0	18	18.06519.06519.3	mzspec:PXD000138:18:scan:06519:DGQDAIAPY[Phosphorylation]WEKESK/3	3197	Phosphorylation	0.998	9	13464	1	0.0		0.998	325	0.0	0.0	0.0013168615384615374	0.0013168615384615374	0.0	0.0	0.0	0.0
325	9	8367	0.998	Phosphorylation	IPI_B4	mzspec:PXD000138:16:scan:08447:ISQDADLIY[Phosphorylation]WTKPK/3	3	0.0	80	x2:Phosphorylation:0.00;x5:Phosphorylation:0.00;x9:Phosphorylation:0.99;x11:Phosphorylation:0.00	ISQDADLIYWTKPK	ISQDADLIY[Phosphorylation]WTKPK	IPI_B4	0.0	1.0	16	16.08447.08447.3	mzspec:PXD000138:16:scan:08447:ISQDADLIY[Phosphorylation]WTKPK/3	4160	Phosphorylation	0.998	9	8367	1	0.0		0.998	326	0.0	0.0	0.0013189570552147231	0.0013189570552147231	0.0	0.0	0.0	0.0
326	9	13374	0.998	Phosphorylation	IPI_B6	mzspec:PXD000138:18:scan:03402:DGQDAIAPY[Phosphorylation]KEKESK/3	3	0.0	80	x5:Phosphorylation:0.00;x7:Phosphorylation:0.00;x9:Phosphorylation:0.99;x14:Phosphorylation:0.00	DGQDAIAPYKEKESK	DGQDAIAPY[Phosphorylation]KEKESK	IPI_B6	0.0	1.0	18	18.03402.03402.3	mzspec:PXD000138:18:scan:03402:DGQDAIAPY[Phosphorylation]KEKESK/3	3180	Phosphorylation	0.998	9	13374	1	0.0		0.998	327	0.0	0.0	0.0013210397553516814	0.0013210397553516814	0.0	0.0	0.0	0.0
327	7	1024	0.998	Phosphorylation	IPI_A1	mzspec:PXD000138:1:scan:08098:ALLSLRY[Phosphorylation]FK/2	2	0.0	80	x1:Phosphorylation:0.00;x4:Phosphorylation:0.00;x7:Phosphorylation:0.99	ALLSLRYFK	ALLSLRY[Phosphorylation]FK	IPI_A1	0.0	1.0	1	1.08098.08098.2	mzspec:PXD000138:1:scan:08098:ALLSLRY[Phosphorylation]FK/2	804	Phosphorylation	0.998	7	1024	1	0.0		0.998	328	0.0	0.0	0.00132310975609756	0.00132310975609756	0.0	0.0	0.0	0.0
328	3	12447	0.998	Phosphorylation	IPI_A10	mzspec:PXD000138:10:scan:10059:NWS[Phosphorylation]WGEASLLEK/2	2	0.0	80	x3:Phosphorylation:0.99;x7:Phosphorylation:0.00;x8:Phosphorylation:0.00	NWSWGEASLLEK	NWS[Phosphorylation]WGEASLLEK	IPI_A10	0.0	1.0	10	10.10059.10059.2	mzspec:PXD000138:10:scan:10059:NWS[Phosphorylation]WGEASLLEK/2	9779	Phosphorylation	0.998	3	12447	1	0.0		0.998	329	0.0	0.0	0.0013251671732522788	0.0013251671732522788	0.0	0.0	0.0	0.0
329	7	2401	0.998	Phosphorylation	IPI_B3	mzspec:PXD000138:15:scan:03162:LMTGDNY[Phosphorylation]KAHAGAK/3	3	0.0	80	x3:Phosphorylation:0.00;x7:Phosphorylation:0.99;x9:Phosphorylation:0.00;x11:Phosphorylation:0.00;x13:Phosphorylation:0.00	LMTGDNYKAHAGAK	LMTGDNY[Phosphorylation]KAHAGAK	IPI_B3	0.0	1.0	15	15.03162.03162.3	mzspec:PXD000138:15:scan:03162:LMTGDNY[Phosphorylation]KAHAGAK/3	7068	Phosphorylation	0.998	7	2401	1	0.0		0.998	330	0.0	0.0	0.0013272121212121206	0.0013272121212121206	0.0	0.0	0.0	0.0
330	9	8367	0.998	Phosphorylation	IPI_B4	mzspec:PXD000138:16:scan:08873:ISQDADLIY[Phosphorylation]WTKPK/3	3	0.0	80	x2:Phosphorylation:0.00;x5:Phosphorylation:0.00;x9:Phosphorylation:0.99;x11:Phosphorylation:0.00	ISQDADLIYWTKPK	ISQDADLIY[Phosphorylation]WTKPK	IPI_B4	0.0	1.0	16	16.08873.08873.3	mzspec:PXD000138:16:scan:08873:ISQDADLIY[Phosphorylation]WTKPK/3	4158	Phosphorylation	0.998	9	8367	1	0.0		0.998	331	0.0	0.0	0.0013292447129909356	0.0013292447129909356	0.0	0.0	0.0	0.0
331	3	12447	0.998	Phosphorylation	IPI_A10	mzspec:PXD000138:10:scan:10258:NWS[Phosphorylation]WGEASLLEK/2	2	0.0	80	x3:Phosphorylation:0.99;x7:Phosphorylation:0.00;x8:Phosphorylation:0.00	NWSWGEASLLEK	NWS[Phosphorylation]WGEASLLEK	IPI_A10	0.0	1.0	10	10.10258.10258.2	mzspec:PXD000138:10:scan:10258:NWS[Phosphorylation]WGEASLLEK/2	9780	Phosphorylation	0.998	3	12447	1	0.0		0.998	332	0.0	0.0	0.0013312650602409631	0.0013312650602409631	0.0	0.0	0.0	0.0
332	9	8367	0.998	Phosphorylation	IPI_B4	mzspec:PXD000138:16:scan:08843:ISQDADLIY[Phosphorylation]WTKPK/3	3	0.0	80	x2:Phosphorylation:0.00;x5:Phosphorylation:0.00;x9:Phosphorylation:0.99;x11:Phosphorylation:0.00	ISQDADLIYWTKPK	ISQDADLIY[Phosphorylation]WTKPK	IPI_B4	0.0	1.0	16	16.08843.08843.3	mzspec:PXD000138:16:scan:08843:ISQDADLIY[Phosphorylation]WTKPK/3	4159	Phosphorylation	0.998	9	8367	1	0.0		0.998	333	0.0	0.0	0.0013332732732732726	0.0013332732732732726	0.0	0.0	0.0	0.0
333	3	12447	0.998	Phosphorylation	IPI_A10	mzspec:PXD000138:10:scan:10156:NWS[Phosphorylation]WGEASLLEK/2	2	0.0	80	x3:Phosphorylation:0.99;x7:Phosphorylation:0.00;x8:Phosphorylation:0.00	NWSWGEASLLEK	NWS[Phosphorylation]WGEASLLEK	IPI_A10	0.0	1.0	10	10.10156.10156.2	mzspec:PXD000138:10:scan:10156:NWS[Phosphorylation]WGEASLLEK/2	9781	Phosphorylation	0.998	3	12447	1	0.0		0.998	334	0.0	0.0	0.0013352694610778435	0.0013352694610778435	0.0	0.0	0.0	0.0
334	5	7662	0.998	Phosphorylation	IPI_A11	mzspec:PXD000138:12:scan:11751:LLSIY[Phosphorylation]IEEFPTLK/2	2	0.0	80	x3:Phosphorylation:0.00;x5:Phosphorylation:0.99;x11:Phosphorylation:0.00	LLSIYIEEFPTLK	LLSIY[Phosphorylation]IEEFPTLK	IPI_A11	0.0	1.0	12	12.11751.11751.2	mzspec:PXD000138:12:scan:11751:LLSIY[Phosphorylation]IEEFPTLK/2	5497	Phosphorylation	0.998	5	7662	1	0.0		0.998	335	0.0	0.0	0.0013372537313432824	0.0013372537313432824	0.0	0.0	0.0	0.0
335	5	7662	0.998	Phosphorylation	IPI_A11	mzspec:PXD000138:12:scan:11659:LLSIY[Phosphorylation]IEEFPTLK/2	2	0.0	80	x3:Phosphorylation:0.00;x5:Phosphorylation:0.99;x11:Phosphorylation:0.00	LLSIYIEEFPTLK	LLSIY[Phosphorylation]IEEFPTLK	IPI_A11	0.0	1.0	12	12.11659.11659.2	mzspec:PXD000138:12:scan:11659:LLSIY[Phosphorylation]IEEFPTLK/2	5496	Phosphorylation	0.998	5	7662	1	0.0		0.998	336	0.0	0.0	0.0013392261904761895	0.0013392261904761895	0.0	0.0	0.0	0.0
336	3	10884	0.998	Phosphorylation	IPI_B1	mzspec:PXD000138:13:scan:08663:NFY[Phosphorylation]WAPPQPAPGK/2	2	0.0	80	x3:Phosphorylation:0.99;x5:Phosphorylation:0.00;x10:Phosphorylation:0.00	NFYWAPPQPAPGK	NFY[Phosphorylation]WAPPQPAPGK	IPI_B1	0.0	1.0	13	13.08663.08663.2	mzspec:PXD000138:13:scan:08663:NFY[Phosphorylation]WAPPQPAPGK/2	8153	Phosphorylation	0.998	3	10884	1	0.0		0.998	337	0.0	0.0	0.0013411869436201773	0.0013411869436201773	0.0	0.0	0.0	0.0
337	13	167	0.998	Phosphorylation	IPI_B2	mzspec:PXD000138:14:scan:06782:ATPGNLGSSVLDY[Phosphorylation]K/2	2	0.0	80	x1:Phosphorylation:0.00;x2:Phosphorylation:0.00;x8:Phosphorylation:0.00;x9:Phosphorylation:0.00;x13:Phosphorylation:0.99	ATPGNLGSSVLDYK	ATPGNLGSSVLDY[Phosphorylation]K	IPI_B2	0.0	1.0	14	14.06782.06782.2	mzspec:PXD000138:14:scan:06782:ATPGNLGSSVLDY[Phosphorylation]K/2	1042	Phosphorylation	0.998	13	167	1	0.0		0.998	338	0.0	0.0	0.0013431360946745553	0.0013431360946745553	0.0	0.0	0.0	0.0
338	7	8053	0.998	Phosphorylation	IPI_A1	mzspec:PXD000138:1:scan:08546:ALLSLPY[Phosphorylation]PK/2	2	0.0	80	x1:Phosphorylation:0.00;x4:Phosphorylation:0.00;x7:Phosphorylation:0.99	ALLSLPYPK	ALLSLPY[Phosphorylation]PK	IPI_A1	0.0	1.0	1	1.08546.08546.2	mzspec:PXD000138:1:scan:08546:ALLSLPY[Phosphorylation]PK/2	691	Phosphorylation	0.998	7	8053	1	0.0		0.998	339	0.0	0.0	0.0013450737463126835	0.0013450737463126835	0.0	0.0	0.0	0.0
339	13	167	0.998	Phosphorylation	IPI_B2	mzspec:PXD000138:14:scan:06683:ATPGNLGSSVLDY[Phosphorylation]K/2	2	0.0	80	x1:Phosphorylation:0.00;x2:Phosphorylation:0.00;x8:Phosphorylation:0.00;x9:Phosphorylation:0.00;x13:Phosphorylation:0.99	ATPGNLGSSVLDYK	ATPGNLGSSVLDY[Phosphorylation]K	IPI_B2	0.0	1.0	14	14.06683.06683.2	mzspec:PXD000138:14:scan:06683:ATPGNLGSSVLDY[Phosphorylation]K/2	1041	Phosphorylation	0.998	13	167	1	0.0		0.998	340	0.0	0.0	0.0013469999999999992	0.0013469999999999992	0.0	0.0	0.0	0.0
340	7	3760	0.998	Phosphorylation	IPI_A1	mzspec:PXD000138:1:scan:10588:ALLSLEY[Phosphorylation]WK/2	2	0.0	80	x1:Phosphorylation:0.00;x4:Phosphorylation:0.00;x7:Phosphorylation:0.99	ALLSLEYWK	ALLSLEY[Phosphorylation]WK	IPI_A1	0.0	1.0	1	1.10588.10588.2	mzspec:PXD000138:1:scan:10588:ALLSLEY[Phosphorylation]WK/2	154	Phosphorylation	0.998	7	3760	1	0.0		0.998	341	0.0	0.0	0.0013489149560117293	0.0013489149560117293	0.0	0.0	0.0	0.0
341	9	15984	0.998	Phosphorylation	IPI_B6	mzspec:PXD000138:18:scan:06122:DGQDAIAWY[Phosphorylation]QEKESK/3	3	0.0	80	x5:Phosphorylation:0.00;x7:Phosphorylation:0.00;x9:Phosphorylation:0.99;x14:Phosphorylation:0.00	DGQDAIAWYQEKESK	DGQDAIAWY[Phosphorylation]QEKESK	IPI_B6	0.0	1.0	18	18.06122.06122.3	mzspec:PXD000138:18:scan:06122:DGQDAIAWY[Phosphorylation]QEKESK/3	3647	Phosphorylation	0.998	9	15984	1	0.0		0.998	342	0.0	0.0	0.0013508187134502914	0.0013508187134502914	0.0	0.0	0.0	0.0
342	7	9628	0.998	Phosphorylation	IPI_A1	mzspec:PXD000138:1:scan:11849:ALLSLWY[Phosphorylation]IK/2	2	0.0	80	x1:Phosphorylation:0.00;x4:Phosphorylation:0.00;x7:Phosphorylation:0.99	ALLSLWYIK	ALLSLWY[Phosphorylation]IK	IPI_A1	0.0	1.0	1	1.11849.11849.2	mzspec:PXD000138:1:scan:11849:ALLSLWY[Phosphorylation]IK/2	977	Phosphorylation	0.998	7	9628	1	0.0		0.998	343	0.0	0.0	0.0013527113702623901	0.0013527113702623901	0.0	0.0	0.0	0.0
343	9	16074	0.998	Phosphorylation	IPI_B6	mzspec:PXD000138:18:scan:05378:DGQDAIAWY[Phosphorylation]KEKESK/3	3	0.0	80	x5:Phosphorylation:0.00;x7:Phosphorylation:0.00;x9:Phosphorylation:0.99;x14:Phosphorylation:0.00	DGQDAIAWYKEKESK	DGQDAIAWY[Phosphorylation]KEKESK	IPI_B6	0.0	1.0	18	18.05378.05378.3	mzspec:PXD000138:18:scan:05378:DGQDAIAWY[Phosphorylation]KEKESK/3	3630	Phosphorylation	0.998	9	16074	1	0.0		0.998	344	0.0	0.0	0.0013545930232558134	0.0013545930232558134	0.0	0.0	0.0	0.0
344	9	16044	0.998	Phosphorylation	IPI_B6	mzspec:PXD000138:18:scan:08127:DGQDAIAWY[Phosphorylation]IEKESK/2	2	0.0	80	x5:Phosphorylation:0.00;x7:Phosphorylation:0.00;x9:Phosphorylation:0.99;x14:Phosphorylation:0.00	DGQDAIAWYIEKESK	DGQDAIAWY[Phosphorylation]IEKESK	IPI_B6	0.0	1.0	18	18.08127.08127.2	mzspec:PXD000138:18:scan:08127:DGQDAIAWY[Phosphorylation]IEKESK/2	3627	Phosphorylation	0.998	9	16044	1	0.0		0.998	345	0.0	0.0	0.001356463768115941	0.001356463768115941	0.0	0.0	0.0	0.0
345	3	14004	0.998	Phosphorylation	IPI_B1	mzspec:PXD000138:13:scan:09061:NWY[Phosphorylation]WAPPQPAPGK/2	2	0.0	80	x3:Phosphorylation:0.99;x5:Phosphorylation:0.00;x10:Phosphorylation:0.00	NWYWAPPQPAPGK	NWY[Phosphorylation]WAPPQPAPGK	IPI_B1	0.0	1.0	13	13.09061.09061.2	mzspec:PXD000138:13:scan:09061:NWY[Phosphorylation]WAPPQPAPGK/2	9943	Phosphorylation	0.998	3	14004	1	0.0		0.998	346	0.0	0.0	0.0013583236994219644	0.0013583236994219644	0.0	0.0	0.0	0.0
346	3	12399	0.998	Phosphorylation	IPI_A10	mzspec:PXD000138:10:scan:09983:NWS[Phosphorylation]FGEASLLEK/2	2	0.0	80	x3:Phosphorylation:0.99;x7:Phosphorylation:0.00;x8:Phosphorylation:0.00	NWSFGEASLLEK	NWS[Phosphorylation]FGEASLLEK	IPI_A10	0.0	1.0	10	10.09983.09983.2	mzspec:PXD000138:10:scan:09983:NWS[Phosphorylation]FGEASLLEK/2	9754	Phosphorylation	0.998	3	12399	1	0.0		0.998	347	0.0	0.0	0.0013601729106628233	0.0013601729106628233	0.0	0.0	0.0	0.0
347	5	9248	0.998	Phosphorylation	IPI_A11	mzspec:PXD000138:11:scan:05915:LLSKY[Phosphorylation]KEEFPTLK/3	3	0.0	80	x3:Phosphorylation:0.00;x5:Phosphorylation:0.99;x11:Phosphorylation:0.00	LLSKYKEEFPTLK	LLSKY[Phosphorylation]KEEFPTLK	IPI_A11	0.0	1.0	11	11.05915.05915.3	mzspec:PXD000138:11:scan:05915:LLSKY[Phosphorylation]KEEFPTLK/3	5684	Phosphorylation	0.998	5	9248	1	0.0		0.998	348	0.0	0.0	0.0013620114942528726	0.0013620114942528726	0.0	0.0	0.0	0.0
348	9	16044	0.998	Phosphorylation	IPI_B6	mzspec:PXD000138:18:scan:08202:DGQDAIAWY[Phosphorylation]IEKESK/3	3	0.0	80	x5:Phosphorylation:0.00;x7:Phosphorylation:0.00;x9:Phosphorylation:0.99;x14:Phosphorylation:0.00	DGQDAIAWYIEKESK	DGQDAIAWY[Phosphorylation]IEKESK	IPI_B6	0.0	1.0	18	18.08202.08202.3	mzspec:PXD000138:18:scan:08202:DGQDAIAWY[Phosphorylation]IEKESK/3	3625	Phosphorylation	0.998	9	16044	1	0.0		0.998	349	0.0	0.0	0.0013638395415472774	0.0013638395415472774	0.0	0.0	0.0	0.0
349	9	16044	0.998	Phosphorylation	IPI_B6	mzspec:PXD000138:18:scan:08172:DGQDAIAWY[Phosphorylation]IEKESK/3	3	0.0	80	x5:Phosphorylation:0.00;x7:Phosphorylation:0.00;x9:Phosphorylation:0.99;x14:Phosphorylation:0.00	DGQDAIAWYIEKESK	DGQDAIAWY[Phosphorylation]IEKESK	IPI_B6	0.0	1.0	18	18.08172.08172.3	mzspec:PXD000138:18:scan:08172:DGQDAIAWY[Phosphorylation]IEKESK/3	3624	Phosphorylation	0.998	9	16044	1	0.0		0.998	350	0.0	0.0	0.001365657142857142	0.001365657142857142	0.0	0.0	0.0	0.0
350	9	13344	0.998	Phosphorylation	IPI_B6	mzspec:PXD000138:18:scan:07597:DGQDAIAPY[Phosphorylation]IEKESK/2	2	0.0	80	x5:Phosphorylation:0.00;x7:Phosphorylation:0.00;x9:Phosphorylation:0.99;x14:Phosphorylation:0.00	DGQDAIAPYIEKESK	DGQDAIAPY[Phosphorylation]IEKESK	IPI_B6	0.0	1.0	18	18.07597.07597.2	mzspec:PXD000138:18:scan:07597:DGQDAIAPY[Phosphorylation]IEKESK/2	3178	Phosphorylation	0.998	9	13344	1	0.0		0.998	351	0.0	0.0	0.0013674643874643866	0.0013674643874643866	0.0	0.0	0.0	0.0
351	9	16104	0.998	Phosphorylation	IPI_B6	mzspec:PXD000138:18:scan:08460:DGQDAIAWY[Phosphorylation]FEKESK/2	2	0.0	80	x5:Phosphorylation:0.00;x7:Phosphorylation:0.00;x9:Phosphorylation:0.99;x14:Phosphorylation:0.00	DGQDAIAWYFEKESK	DGQDAIAWY[Phosphorylation]FEKESK	IPI_B6	0.0	1.0	18	18.08460.08460.2	mzspec:PXD000138:18:scan:08460:DGQDAIAWY[Phosphorylation]FEKESK/2	3616	Phosphorylation	0.998	9	16104	1	0.0		0.998	352	0.0	0.0	0.0013692613636363626	0.0013692613636363626	0.0	0.0	0.0	0.0
352	3	12927	0.998	Phosphorylation	IPI_A10	mzspec:PXD000138:10:scan:10262:NWY[Phosphorylation]WGEASLLEK/2	2	0.0	80	x3:Phosphorylation:0.99;x7:Phosphorylation:0.00;x8:Phosphorylation:0.00	NWYWGEASLLEK	NWY[Phosphorylation]WGEASLLEK	IPI_A10	0.0	1.0	10	10.10262.10262.2	mzspec:PXD000138:10:scan:10262:NWY[Phosphorylation]WGEASLLEK/2	9949	Phosphorylation	0.998	3	12927	1	0.0		0.998	353	0.0	0.0	0.0013710481586402259	0.0013710481586402259	0.0	0.0	0.0	0.0
353	5	9209	0.998	Phosphorylation	IPI_A11	mzspec:PXD000138:11:scan:05883:LLSKY[Phosphorylation]HEEFPTLK/3	3	0.0	80	x3:Phosphorylation:0.00;x5:Phosphorylation:0.99;x11:Phosphorylation:0.00	LLSKYHEEFPTLK	LLSKY[Phosphorylation]HEEFPTLK	IPI_A11	0.0	1.0	11	11.05883.05883.3	mzspec:PXD000138:11:scan:05883:LLSKY[Phosphorylation]HEEFPTLK/3	5677	Phosphorylation	0.998	5	9209	1	0.0		0.998	354	0.0	0.0	0.0013728248587570615	0.0013728248587570615	0.0	0.0	0.0	0.0
354	7	2158	0.998	Phosphorylation	IPI_A1	mzspec:PXD000138:1:scan:08445:ALLSLDY[Phosphorylation]VK/2	2	0.0	80	x1:Phosphorylation:0.00;x4:Phosphorylation:0.00;x7:Phosphorylation:0.99	ALLSLDYVK	ALLSLDY[Phosphorylation]VK	IPI_A1	0.0	1.0	1	1.08445.08445.2	mzspec:PXD000138:1:scan:08445:ALLSLDY[Phosphorylation]VK/2	110	Phosphorylation	0.998	7	2158	1	0.0		0.998	355	0.0	0.0	0.001374591549295774	0.001374591549295774	0.0	0.0	0.0	0.0
355	9	16194	0.998	Phosphorylation	IPI_B6	mzspec:PXD000138:18:scan:07574:DGQDAIAWY[Phosphorylation]VEKESK/3	3	0.0	80	x5:Phosphorylation:0.00;x7:Phosphorylation:0.00;x9:Phosphorylation:0.99;x14:Phosphorylation:0.00	DGQDAIAWYVEKESK	DGQDAIAWY[Phosphorylation]VEKESK	IPI_B6	0.0	1.0	18	18.07574.07574.3	mzspec:PXD000138:18:scan:07574:DGQDAIAWY[Phosphorylation]VEKESK/3	3652	Phosphorylation	0.998	9	16194	1	0.0		0.998	356	0.0	0.0	0.001376348314606741	0.001376348314606741	0.0	0.0	0.0	0.0
356	9	16164	0.998	Phosphorylation	IPI_B6	mzspec:PXD000138:18:scan:08497:DGQDAIAWY[Phosphorylation]WEKESK/3	3	0.0	80	x5:Phosphorylation:0.00;x7:Phosphorylation:0.00;x9:Phosphorylation:0.99;x14:Phosphorylation:0.00	DGQDAIAWYWEKESK	DGQDAIAWY[Phosphorylation]WEKESK	IPI_B6	0.0	1.0	18	18.08497.08497.3	mzspec:PXD000138:18:scan:08497:DGQDAIAWY[Phosphorylation]WEKESK/3	3660	Phosphorylation	0.998	9	16164	1	0.0		0.998	357	0.0	0.0	0.0013780952380952373	0.0013780952380952373	0.0	0.0	0.0	0.0
357	9	16164	0.998	Phosphorylation	IPI_B6	mzspec:PXD000138:18:scan:08818:DGQDAIAWY[Phosphorylation]WEKESK/3	3	0.0	80	x5:Phosphorylation:0.00;x7:Phosphorylation:0.00;x9:Phosphorylation:0.99;x14:Phosphorylation:0.00	DGQDAIAWYWEKESK	DGQDAIAWY[Phosphorylation]WEKESK	IPI_B6	0.0	1.0	18	18.08818.08818.3	mzspec:PXD000138:18:scan:08818:DGQDAIAWY[Phosphorylation]WEKESK/3	3661	Phosphorylation	0.998	9	16164	1	0.0		0.998	358	0.0	0.0	0.001379832402234636	0.001379832402234636	0.0	0.0	0.0	0.0
358	9	16164	0.998	Phosphorylation	IPI_B6	mzspec:PXD000138:18:scan:08589:DGQDAIAWY[Phosphorylation]WEKESK/2	2	0.0	80	x5:Phosphorylation:0.00;x7:Phosphorylation:0.00;x9:Phosphorylation:0.99;x14:Phosphorylation:0.00	DGQDAIAWYWEKESK	DGQDAIAWY[Phosphorylation]WEKESK	IPI_B6	0.0	1.0	18	18.08589.08589.2	mzspec:PXD000138:18:scan:08589:DGQDAIAWY[Phosphorylation]WEKESK/2	3662	Phosphorylation	0.998	9	16164	1	0.0		0.998	359	0.0	0.0	0.0013815598885793866	0.0013815598885793866	0.0	0.0	0.0	0.0
359	5	7662	0.998	Phosphorylation	IPI_A11	mzspec:PXD000138:12:scan:11690:LLSIY[Phosphorylation]IEEFPTLK/2	2	0.0	80	x3:Phosphorylation:0.00;x5:Phosphorylation:0.99;x11:Phosphorylation:0.00	LLSIYIEEFPTLK	LLSIY[Phosphorylation]IEEFPTLK	IPI_A11	0.0	1.0	12	12.11690.11690.2	mzspec:PXD000138:12:scan:11690:LLSIY[Phosphorylation]IEEFPTLK/2	5495	Phosphorylation	0.998	5	7662	1	0.0		0.998	360	0.0	0.0	0.0013832777777777773	0.0013832777777777773	0.0	0.0	0.0	0.0
360	5	7662	0.998	Phosphorylation	IPI_A11	mzspec:PXD000138:12:scan:11539:LLSIY[Phosphorylation]IEEFPTLK/2	2	0.0	80	x3:Phosphorylation:0.00;x5:Phosphorylation:0.99;x11:Phosphorylation:0.00	LLSIYIEEFPTLK	LLSIY[Phosphorylation]IEEFPTLK	IPI_A11	0.0	1.0	12	12.11539.11539.2	mzspec:PXD000138:12:scan:11539:LLSIY[Phosphorylation]IEEFPTLK/2	5494	Phosphorylation	0.998	5	7662	1	0.0		0.998	361	0.0	0.0	0.0013849861495844867	0.0013849861495844867	0.0	0.0	0.0	0.0
361	9	5229	0.998	Phosphorylation	IPI_B6	mzspec:PXD000138:18:scan:03555:DGQDAIAQY[Phosphorylation]HEKESK/3	3	0.0	80	x5:Phosphorylation:0.00;x7:Phosphorylation:0.00;x9:Phosphorylation:0.99;x14:Phosphorylation:0.00	DGQDAIAQYHEKESK	DGQDAIAQY[Phosphorylation]HEKESK	IPI_B6	0.0	1.0	18	18.03555.03555.3	mzspec:PXD000138:18:scan:03555:DGQDAIAQY[Phosphorylation]HEKESK/3	3292	Phosphorylation	0.998	9	5229	1	0.0		0.998	362	0.0	0.0	0.0013866850828729276	0.0013866850828729276	0.0	0.0	0.0	0.0
362	3	2127	0.998	Phosphorylation	IPI_A10	mzspec:PXD000138:10:scan:08275:NNY[Phosphorylation]WGEASLLEK/2	2	0.0	80	x3:Phosphorylation:0.99;x7:Phosphorylation:0.00;x8:Phosphorylation:0.00	NNYWGEASLLEK	NNY[Phosphorylation]WGEASLLEK	IPI_A10	0.0	1.0	10	10.08275.08275.2	mzspec:PXD000138:10:scan:08275:NNY[Phosphorylation]WGEASLLEK/2	9054	Phosphorylation	0.998	3	2127	1	0.0		0.998	363	0.0	0.0	0.0013883746556473825	0.0013883746556473825	0.0	0.0	0.0	0.0
363	7	4498	0.998	Phosphorylation	IPI_A1	mzspec:PXD000138:1:scan:06322:ALLSLHS[Phosphorylation]VK/2	2	0.0	80	x1:Phosphorylation:0.00;x4:Phosphorylation:0.00;x7:Phosphorylation:0.99	ALLSLHSVK	ALLSLHS[Phosphorylation]VK	IPI_A1	0.0	1.0	1	1.06322.06322.2	mzspec:PXD000138:1:scan:06322:ALLSLHS[Phosphorylation]VK/2	255	Phosphorylation	0.998	7	4498	1	0.0		0.998	364	0.0	0.0	0.0013900549450549446	0.0013900549450549446	0.0	0.0	0.0	0.0
364	13	153	0.998	Phosphorylation	IPI_B2	mzspec:PXD000138:14:scan:06002:ATPGNLGSSVLDT[Phosphorylation]K/2	2	0.0	80	x1:Phosphorylation:0.00;x2:Phosphorylation:0.00;x8:Phosphorylation:0.00;x9:Phosphorylation:0.00;x13:Phosphorylation:0.99	ATPGNLGSSVLDTK	ATPGNLGSSVLDT[Phosphorylation]K	IPI_B2	0.0	1.0	14	14.06002.06002.2	mzspec:PXD000138:14:scan:06002:ATPGNLGSSVLDT[Phosphorylation]K/2	1039	Phosphorylation	0.998	13	153	1	0.0		0.998	365	0.0	0.0	0.0013917260273972596	0.0013917260273972596	0.0	0.0	0.0	0.0
365	7	15085	0.998	Phosphorylation	IPI_B3	mzspec:PXD000138:15:scan:06667:LMTGDWY[Phosphorylation]WAHAGAK/3	3	0.0	80	x3:Phosphorylation:0.00;x7:Phosphorylation:0.99;x9:Phosphorylation:0.00;x11:Phosphorylation:0.00;x13:Phosphorylation:0.00	LMTGDWYWAHAGAK	LMTGDWY[Phosphorylation]WAHAGAK	IPI_B3	0.0	1.0	15	15.06667.06667.3	mzspec:PXD000138:15:scan:06667:LMTGDWY[Phosphorylation]WAHAGAK/3	7459	Phosphorylation	0.998	7	15085	1	0.0		0.998	366	0.0	0.0	0.001393387978142076	0.001393387978142076	0.0	0.0	0.0	0.0
366	9	10629	0.998	Phosphorylation	IPI_B6	mzspec:PXD000138:18:scan:03126:DGQDAIAKY[Phosphorylation]HEKESK/3	3	0.0	80	x5:Phosphorylation:0.00;x7:Phosphorylation:0.00;x9:Phosphorylation:0.99;x14:Phosphorylation:0.00	DGQDAIAKYHEKESK	DGQDAIAKY[Phosphorylation]HEKESK	IPI_B6	0.0	1.0	18	18.03126.03126.3	mzspec:PXD000138:18:scan:03126:DGQDAIAKY[Phosphorylation]HEKESK/3	2887	Phosphorylation	0.998	9	10629	1	0.0		0.998	367	0.0	0.0	0.0013950408719346045	0.0013950408719346045	0.0	0.0	0.0	0.0
367	7	3760	0.998	Phosphorylation	IPI_A1	mzspec:PXD000138:1:scan:10694:ALLSLEY[Phosphorylation]WK/2	2	0.0	80	x1:Phosphorylation:0.00;x4:Phosphorylation:0.00;x7:Phosphorylation:0.99	ALLSLEYWK	ALLSLEY[Phosphorylation]WK	IPI_A1	0.0	1.0	1	1.10694.10694.2	mzspec:PXD000138:1:scan:10694:ALLSLEY[Phosphorylation]WK/2	153	Phosphorylation	0.998	7	3760	1	0.0		0.998	368	0.0	0.0	0.0013966847826086953	0.0013966847826086953	0.0	0.0	0.0	0.0
368	9	16164	0.998	Phosphorylation	IPI_B6	mzspec:PXD000138:18:scan:08564:DGQDAIAWY[Phosphorylation]WEKESK/3	3	0.0	80	x5:Phosphorylation:0.00;x7:Phosphorylation:0.00;x9:Phosphorylation:0.99;x14:Phosphorylation:0.00	DGQDAIAWYWEKESK	DGQDAIAWY[Phosphorylation]WEKESK	IPI_B6	0.0	1.0	18	18.08564.08564.3	mzspec:PXD000138:18:scan:08564:DGQDAIAWY[Phosphorylation]WEKESK/3	3664	Phosphorylation	0.998	9	16164	1	0.0		0.998	369	0.0	0.0	0.0013983197831978313	0.0013983197831978313	0.0	0.0	0.0	0.0
369	6	1163	0.998	Phosphorylation	IPI_A12	mzspec:PXD000138:12:scan:06564:AVLSRT[Phosphorylation]IQLSEGK/2	2	0.0	80	x1:Phosphorylation:0.00;x4:Phosphorylation:0.00;x6:Phosphorylation:0.99;x10:Phosphorylation:0.00	AVLSRTIQLSEGK	AVLSRT[Phosphorylation]IQLSEGK	IPI_A12	0.0	1.0	12	12.06564.06564.2	mzspec:PXD000138:12:scan:06564:AVLSRT[Phosphorylation]IQLSEGK/2	2069	Phosphorylation	0.998	6	1163	1	0.0		0.998	370	0.0	0.0	0.0013999459459459456	0.0013999459459459456	0.0	0.0	0.0	0.0
370	3	1927	0.998	Phosphorylation	IPI_B1	mzspec:PXD000138:13:scan:03038:NNT[Phosphorylation]HAPPQPAPGK/2	2	0.0	80	x3:Phosphorylation:0.99;x5:Phosphorylation:0.00;x10:Phosphorylation:0.00	NNTHAPPQPAPGK	NNT[Phosphorylation]HAPPQPAPGK	IPI_B1	0.0	1.0	13	13.03038.03038.2	mzspec:PXD000138:13:scan:03038:NNT[Phosphorylation]HAPPQPAPGK/2	8968	Phosphorylation	0.998	3	1927	1	0.0		0.998	371	0.0	0.0	0.0014015633423180586	0.0014015633423180586	0.0	0.0	0.0	0.0
371	9	16164	0.998	Phosphorylation	IPI_B6	mzspec:PXD000138:18:scan:08470:DGQDAIAWY[Phosphorylation]WEKESK/3	3	0.0	80	x5:Phosphorylation:0.00;x7:Phosphorylation:0.00;x9:Phosphorylation:0.99;x14:Phosphorylation:0.00	DGQDAIAWYWEKESK	DGQDAIAWY[Phosphorylation]WEKESK	IPI_B6	0.0	1.0	18	18.08470.08470.3	mzspec:PXD000138:18:scan:08470:DGQDAIAWY[Phosphorylation]WEKESK/3	3663	Phosphorylation	0.998	9	16164	1	0.0		0.998	372	0.0	0.0	0.001403172043010752	0.001403172043010752	0.0	0.0	0.0	0.0
372	3	9807	0.998	Phosphorylation	IPI_A10	mzspec:PXD000138:10:scan:09862:NFT[Phosphorylation]WGEASLLEK/2	2	0.0	80	x3:Phosphorylation:0.99;x7:Phosphorylation:0.00;x8:Phosphorylation:0.00	NFTWGEASLLEK	NFT[Phosphorylation]WGEASLLEK	IPI_A10	0.0	1.0	10	10.09862.09862.2	mzspec:PXD000138:10:scan:09862:NFT[Phosphorylation]WGEASLLEK/2	8107	Phosphorylation	0.998	3	9807	1	0.0		0.998	373	0.0	0.0	0.0014047721179624658	0.0014047721179624658	0.0	0.0	0.0	0.0
373	3	12591	0.998	Phosphorylation	IPI_A10	mzspec:PXD000138:10:scan:09483:NWT[Phosphorylation]IGEASLLEK/2	2	0.0	80	x3:Phosphorylation:0.99;x7:Phosphorylation:0.00;x8:Phosphorylation:0.00	NWTIGEASLLEK	NWT[Phosphorylation]IGEASLLEK	IPI_A10	0.0	1.0	10	10.09483.09483.2	mzspec:PXD000138:10:scan:09483:NWT[Phosphorylation]IGEASLLEK/2	9806	Phosphorylation	0.998	3	12591	1	0.0		0.998	374	0.0	0.0	0.0014063636363636355	0.0014063636363636355	0.0	0.0	0.0	0.0
374	9	7695	0.998	Phosphorylation	IPI_B4	mzspec:PXD000138:16:scan:07715:ISQDADLIS[Phosphorylation]ITKPK/3	3	0.0	80	x2:Phosphorylation:0.00;x5:Phosphorylation:0.00;x9:Phosphorylation:0.99;x11:Phosphorylation:0.00	ISQDADLISITKPK	ISQDADLIS[Phosphorylation]ITKPK	IPI_B4	0.0	1.0	16	16.07715.07715.3	mzspec:PXD000138:16:scan:07715:ISQDADLIS[Phosphorylation]ITKPK/3	4074	Phosphorylation	0.998	9	7695	1	0.0		0.998	375	0.0	0.0	0.001407946666666666	0.001407946666666666	0.0	0.0	0.0	0.0
375	5	7766	0.998	Phosphorylation	IPI_A11	mzspec:PXD000138:12:scan:12087:LLSIY[Phosphorylation]WEEFPTLK/2	2	0.0	80	x3:Phosphorylation:0.00;x5:Phosphorylation:0.99;x11:Phosphorylation:0.00	LLSIYWEEFPTLK	LLSIY[Phosphorylation]WEEFPTLK	IPI_A11	0.0	1.0	12	12.12087.12087.2	mzspec:PXD000138:12:scan:12087:LLSIY[Phosphorylation]WEEFPTLK/2	5551	Phosphorylation	0.998	5	7766	1	0.0		0.998	376	0.0	0.0	0.0014095212765957439	0.0014095212765957439	0.0	0.0	0.0	0.0
376	7	4426	0.998	Phosphorylation	IPI_A1	mzspec:PXD000138:1:scan:04723:ALLSLHS[Phosphorylation]KK/3	3	0.0	80	x1:Phosphorylation:0.00;x4:Phosphorylation:0.00;x7:Phosphorylation:0.99	ALLSLHSKK	ALLSLHS[Phosphorylation]KK	IPI_A1	0.0	1.0	1	1.04723.04723.3	mzspec:PXD000138:1:scan:04723:ALLSLHS[Phosphorylation]KK/3	223	Phosphorylation	0.998	7	4426	1	0.0		0.998	377	0.0	0.0	0.001411087533156498	0.001411087533156498	0.0	0.0	0.0	0.0
377	7	4633	0.998	Phosphorylation	IPI_A1	mzspec:PXD000138:1:scan:05897:ALLSLHT[Phosphorylation]PK/2	2	0.0	80	x1:Phosphorylation:0.00;x4:Phosphorylation:0.00;x7:Phosphorylation:0.99	ALLSLHTPK	ALLSLHT[Phosphorylation]PK	IPI_A1	0.0	1.0	1	1.05897.05897.2	mzspec:PXD000138:1:scan:05897:ALLSLHT[Phosphorylation]PK/2	285	Phosphorylation	0.998	7	4633	1	0.0		0.998	378	0.0	0.0	0.0014126455026455024	0.0014126455026455024	0.0	0.0	0.0	0.0
378	3	1420	0.998	Phosphorylation	IPI_B1	mzspec:PXD000138:13:scan:04408:NRY[Phosphorylation]IAPPQPAPGK/3	3	0.0	80	x3:Phosphorylation:0.99;x5:Phosphorylation:0.00;x10:Phosphorylation:0.00	NRYIAPPQPAPGK	NRY[Phosphorylation]IAPPQPAPGK	IPI_B1	0.0	1.0	13	13.04408.04408.3	mzspec:PXD000138:13:scan:04408:NRY[Phosphorylation]IAPPQPAPGK/3	9466	Phosphorylation	0.998	3	1420	1	0.0		0.998	379	0.0	0.0	0.00141419525065963	0.00141419525065963	0.0	0.0	0.0	0.0
379	5	6882	0.998	Phosphorylation	IPI_A11	mzspec:PXD000138:11:scan:08592:LLSHY[Phosphorylation]IEEFPTLK/2	2	0.0	80	x3:Phosphorylation:0.00;x5:Phosphorylation:0.99;x11:Phosphorylation:0.00	LLSHYIEEFPTLK	LLSHY[Phosphorylation]IEEFPTLK	IPI_A11	0.0	1.0	11	11.08592.08592.2	mzspec:PXD000138:11:scan:08592:LLSHY[Phosphorylation]IEEFPTLK/2	5298	Phosphorylation	0.998	5	6882	1	0.0		0.998	380	0.0	0.0	0.0014157368421052626	0.0014157368421052626	0.0	0.0	0.0	0.0
380	3	14706	0.998	Phosphorylation	IPI_B1	mzspec:PXD000138:13:scan:03819:NYY[Phosphorylation]KAPPQPAPGK/2	2	0.0	80	x2:Phosphorylation:0.00;x3:Phosphorylation:0.99;x5:Phosphorylation:0.00;x10:Phosphorylation:0.00	NYYKAPPQPAPGK	NYY[Phosphorylation]KAPPQPAPGK	IPI_B1	0.0	1.0	13	13.03819.03819.2	mzspec:PXD000138:13:scan:03819:NYY[Phosphorylation]KAPPQPAPGK/2	9995	Phosphorylation	0.998	3	14706	1	0.0		0.998	381	0.0	0.0	0.0014172703412073484	0.0014172703412073484	0.0	0.0	0.0	0.0
381	3	13965	0.998	Phosphorylation	IPI_B1	mzspec:PXD000138:13:scan:06643:NWY[Phosphorylation]PAPPQPAPGK/2	2	0.0	80	x3:Phosphorylation:0.99;x5:Phosphorylation:0.00;x10:Phosphorylation:0.00	NWYPAPPQPAPGK	NWY[Phosphorylation]PAPPQPAPGK	IPI_B1	0.0	1.0	13	13.06643.06643.2	mzspec:PXD000138:13:scan:06643:NWY[Phosphorylation]PAPPQPAPGK/2	9905	Phosphorylation	0.998	3	13965	1	0.0		0.998	382	0.0	0.0	0.001418795811518324	0.001418795811518324	0.0	0.0	0.0	0.0
382	7	4525	0.998	Phosphorylation	IPI_A1	mzspec:PXD000138:1:scan:05549:ALLSLHT[Phosphorylation]NK/3	3	0.0	80	x1:Phosphorylation:0.00;x4:Phosphorylation:0.00;x7:Phosphorylation:0.99	ALLSLHTNK	ALLSLHT[Phosphorylation]NK	IPI_A1	0.0	1.0	1	1.05549.05549.3	mzspec:PXD000138:1:scan:05549:ALLSLHT[Phosphorylation]NK/3	280	Phosphorylation	0.998	7	4525	1	0.0		0.998	383	0.0	0.0	0.0014203133159268926	0.0014203133159268926	0.0	0.0	0.0	0.0
383	12	11577	0.998	Phosphorylation	IPI_B5	mzspec:PXD000138:17:scan:03250:LSEEAECPNPMY[Phosphorylation]K/3	3	0.0	80	x2:Phosphorylation:0.00;x5:Phosphorylation:0.00;x12:Phosphorylation:0.99	LSEEAECPNPMYK	LSEEAECPNPMY[Phosphorylation]K	IPI_B5	0.0	1.0	17	17.03250.03250.3	mzspec:PXD000138:17:scan:03250:LSEEAECPNPMY[Phosphorylation]K/3	7699	Phosphorylation	0.998	12	11577	1			0.998	384			0.001421822916666666	0.001421822916666666	0.0	0.0	0.0	0.0
384	9	7329	0.998	Phosphorylation	IPI_B6	mzspec:PXD000138:18:scan:02590:DGQDAIAHS[Phosphorylation]HEKESK/3	3	0.0	80	x5:Phosphorylation:0.00;x7:Phosphorylation:0.00;x9:Phosphorylation:0.99;x14:Phosphorylation:0.00	DGQDAIAHSHEKESK	DGQDAIAHS[Phosphorylation]HEKESK	IPI_B6	0.0	1.0	18	18.02590.02590.3	mzspec:PXD000138:18:scan:02590:DGQDAIAHS[Phosphorylation]HEKESK/3	2529	Phosphorylation	0.998	9	7329	1	0.0		0.998	385	0.0	0.0	0.0014233246753246748	0.0014233246753246748	0.0	0.0	0.0	0.0
385	7	14805	0.998	Phosphorylation	IPI_B3	mzspec:PXD000138:15:scan:08229:LMTGDWT[Phosphorylation]WAHAGAK/3	3	0.0	80	x3:Phosphorylation:0.00;x7:Phosphorylation:0.99;x9:Phosphorylation:0.00;x11:Phosphorylation:0.00;x13:Phosphorylation:0.00	LMTGDWTWAHAGAK	LMTGDWT[Phosphorylation]WAHAGAK	IPI_B3	0.0	1.0	15	15.08229.08229.3	mzspec:PXD000138:15:scan:08229:LMTGDWT[Phosphorylation]WAHAGAK/3	7387	Phosphorylation	0.998	7	14805	1	0.0		0.998	386	0.0	0.0	0.0014248186528497404	0.0014248186528497404	0.0	0.0	0.0	0.0
386	7	4426	0.998	Phosphorylation	IPI_A1	mzspec:PXD000138:1:scan:04724:ALLSLHS[Phosphorylation]KK/2	2	0.0	80	x1:Phosphorylation:0.00;x4:Phosphorylation:0.00;x7:Phosphorylation:0.99	ALLSLHSKK	ALLSLHS[Phosphorylation]KK	IPI_A1	0.0	1.0	1	1.04724.04724.2	mzspec:PXD000138:1:scan:04724:ALLSLHS[Phosphorylation]KK/2	224	Phosphorylation	0.998	7	4426	1	0.0		0.998	387	0.0	0.0	0.001426304909560723	0.001426304909560723	0.0	0.0	0.0	0.0
387	3	12867	0.998	Phosphorylation	IPI_A10	mzspec:PXD000138:10:scan:09008:NWY[Phosphorylation]MGEASLLEK/2	2	0.0	80	x3:Phosphorylation:0.99;x7:Phosphorylation:0.00;x8:Phosphorylation:0.00	NWYMGEASLLEK	NWY[Phosphorylation]MGEASLLEK	IPI_A10	0.0	1.0	10	10.09008.09008.2	mzspec:PXD000138:10:scan:09008:NWY[Phosphorylation]MGEASLLEK/2	9897	Phosphorylation	0.998	3	12867	1	0.0		0.998	388	0.0	0.0	0.0014277835051546386	0.0014277835051546386	0.0	0.0	0.0	0.0
388	9	14975	0.998	Phosphorylation	IPI_B4	mzspec:PXD000138:16:scan:08592:ISQDADLWY[Phosphorylation]ITKPK/3	3	0.0	80	x2:Phosphorylation:0.00;x5:Phosphorylation:0.00;x9:Phosphorylation:0.99;x11:Phosphorylation:0.00	ISQDADLWYITKPK	ISQDADLWY[Phosphorylation]ITKPK	IPI_B4	0.0	1.0	16	16.08592.08592.3	mzspec:PXD000138:16:scan:08592:ISQDADLWY[Phosphorylation]ITKPK/3	4711	Phosphorylation	0.998	9	14975	1	0.0		0.998	389	0.0	0.0	0.0014292544987146525	0.0014292544987146525	0.0	0.0	0.0	0.0
389	7	4993	0.998	Phosphorylation	IPI_A1	mzspec:PXD000138:1:scan:09728:ALLSLIS[Phosphorylation]PK/2	2	0.0	80	x1:Phosphorylation:0.00;x4:Phosphorylation:0.00;x7:Phosphorylation:0.99	ALLSLISPK	ALLSLIS[Phosphorylation]PK	IPI_A1	0.0	1.0	1	1.09728.09728.2	mzspec:PXD000138:1:scan:09728:ALLSLIS[Phosphorylation]PK/2	377	Phosphorylation	0.998	7	4993	1	0.0		0.998	390	0.0	0.0	0.0014307179487179481	0.0014307179487179481	0.0	0.0	0.0	0.0
390	3	13575	0.998	Phosphorylation	IPI_A10	mzspec:PXD000138:10:scan:05205:NYY[Phosphorylation]KGEASLLEK/2	2	0.0	80	x2:Phosphorylation:0.00;x3:Phosphorylation:0.99;x7:Phosphorylation:0.00;x8:Phosphorylation:0.00	NYYKGEASLLEK	NYY[Phosphorylation]KGEASLLEK	IPI_A10	0.0	1.0	10	10.05205.05205.2	mzspec:PXD000138:10:scan:05205:NYY[Phosphorylation]KGEASLLEK/2	9996	Phosphorylation	0.998	3	13575	1	0.0		0.998	391	0.0	0.0	0.0014321739130434778	0.0014321739130434778	0.0	0.0	0.0	0.0
391	9	14975	0.998	Phosphorylation	IPI_B4	mzspec:PXD000138:16:scan:08645:ISQDADLWY[Phosphorylation]ITKPK/2	2	0.0	80	x2:Phosphorylation:0.00;x5:Phosphorylation:0.00;x9:Phosphorylation:0.99;x11:Phosphorylation:0.00	ISQDADLWYITKPK	ISQDADLWY[Phosphorylation]ITKPK	IPI_B4	0.0	1.0	16	16.08645.08645.2	mzspec:PXD000138:16:scan:08645:ISQDADLWY[Phosphorylation]ITKPK/2	4710	Phosphorylation	0.998	9	14975	1	0.0		0.998	392	0.0	0.0	0.0014336224489795914	0.0014336224489795914	0.0	0.0	0.0	0.0
392	9	7695	0.998	Phosphorylation	IPI_B4	mzspec:PXD000138:16:scan:07685:ISQDADLIS[Phosphorylation]ITKPK/3	3	0.0	80	x2:Phosphorylation:0.00;x5:Phosphorylation:0.00;x9:Phosphorylation:0.99;x11:Phosphorylation:0.00	ISQDADLISITKPK	ISQDADLIS[Phosphorylation]ITKPK	IPI_B4	0.0	1.0	16	16.07685.07685.3	mzspec:PXD000138:16:scan:07685:ISQDADLIS[Phosphorylation]ITKPK/3	4073	Phosphorylation	0.998	9	7695	1	0.0		0.998	393	0.0	0.0	0.0014350636132315518	0.0014350636132315518	0.0	0.0	0.0	0.0
393	7	11529	0.998	Phosphorylation	IPI_B3	mzspec:PXD000138:15:scan:05869:LMTGDFY[Phosphorylation]DAHAGAK/3	3	0.0	80	x3:Phosphorylation:0.00;x7:Phosphorylation:0.99;x9:Phosphorylation:0.00;x11:Phosphorylation:0.00;x13:Phosphorylation:0.00	LMTGDFYDAHAGAK	LMTGDFY[Phosphorylation]DAHAGAK	IPI_B3	0.0	1.0	15	15.05869.05869.3	mzspec:PXD000138:15:scan:05869:LMTGDFY[Phosphorylation]DAHAGAK/3	6738	Phosphorylation	0.998	7	11529	1	0.0		0.998	394	0.0	0.0	0.0014364974619289336	0.0014364974619289336	0.0	0.0	0.0	0.0
394	9	8544	0.998	Phosphorylation	IPI_B6	mzspec:PXD000138:18:scan:07503:DGQDAIAIT[Phosphorylation]IEKESK/2	2	0.0	80	x5:Phosphorylation:0.00;x7:Phosphorylation:0.00;x9:Phosphorylation:0.99;x14:Phosphorylation:0.00	DGQDAIAITIEKESK	DGQDAIAIT[Phosphorylation]IEKESK	IPI_B6	0.0	1.0	18	18.07503.07503.2	mzspec:PXD000138:18:scan:07503:DGQDAIAIT[Phosphorylation]IEKESK/2	2701	Phosphorylation	0.998	9	8544	1	0.0		0.998	395	0.0	0.0	0.001437924050632911	0.001437924050632911	0.0	0.0	0.0	0.0
395	6	6610	0.998	Phosphorylation	IPI_A12	mzspec:PXD000138:12:scan:03669:AVLSHT[Phosphorylation]HQLSEGK/3	3	0.0	80	x1:Phosphorylation:0.00;x4:Phosphorylation:0.00;x6:Phosphorylation:0.99;x10:Phosphorylation:0.00	AVLSHTHQLSEGK	AVLSHT[Phosphorylation]HQLSEGK	IPI_A12	0.0	1.0	12	12.03669.03669.3	mzspec:PXD000138:12:scan:03669:AVLSHT[Phosphorylation]HQLSEGK/3	1539	Phosphorylation	0.998	6	6610	1	0.0		0.998	396	0.0	0.0	0.0014393434343434339	0.0014393434343434339	0.0	0.0	0.0	0.0
396	9	6174	0.998	Phosphorylation	IPI_B6	mzspec:PXD000138:18:scan:03865:DGQDAIAEY[Phosphorylation]KEKESK/3	3	0.0	80	x5:Phosphorylation:0.00;x7:Phosphorylation:0.00;x9:Phosphorylation:0.99;x14:Phosphorylation:0.00	DGQDAIAEYKEKESK	DGQDAIAEY[Phosphorylation]KEKESK	IPI_B6	0.0	1.0	18	18.03865.03865.3	mzspec:PXD000138:18:scan:03865:DGQDAIAEY[Phosphorylation]KEKESK/3	2465	Phosphorylation	0.998	9	6174	1	0.0		0.998	397	0.0	0.0	0.0014407556675062967	0.0014407556675062967	0.0	0.0	0.0	0.0
397	9	7929	0.998	Phosphorylation	IPI_B6	mzspec:PXD000138:18:scan:03222:DGQDAIAHY[Phosphorylation]HEKESK/3	3	0.0	80	x5:Phosphorylation:0.00;x7:Phosphorylation:0.00;x9:Phosphorylation:0.99;x14:Phosphorylation:0.00	DGQDAIAHYHEKESK	DGQDAIAHY[Phosphorylation]HEKESK	IPI_B6	0.0	1.0	18	18.03222.03222.3	mzspec:PXD000138:18:scan:03222:DGQDAIAHY[Phosphorylation]HEKESK/3	2624	Phosphorylation	0.998	9	7929	1	0.0		0.998	398	0.0	0.0	0.0014421608040201	0.0014421608040201	0.0	0.0	0.0	0.0
398	3	6099	0.998	Phosphorylation	IPI_A10	mzspec:PXD000138:10:scan:02728:NHT[Phosphorylation]HGEASLLEK/3	3	0.0	80	x3:Phosphorylation:0.99;x7:Phosphorylation:0.00;x8:Phosphorylation:0.00	NHTHGEASLLEK	NHT[Phosphorylation]HGEASLLEK	IPI_A10	0.0	1.0	10	10.02728.02728.3	mzspec:PXD000138:10:scan:02728:NHT[Phosphorylation]HGEASLLEK/3	8276	Phosphorylation	0.998	3	6099	1	0.0		0.998	399	0.0	0.0	0.0014435588972431072	0.0014435588972431072	0.0	0.0	0.0	0.0
399	3	13952	0.998	Phosphorylation	IPI_B1	mzspec:PXD000138:13:scan:08772:NWY[Phosphorylation]FAPPQPAPGK/2	2	0.0	80	x3:Phosphorylation:0.99;x5:Phosphorylation:0.00;x10:Phosphorylation:0.00	NWYFAPPQPAPGK	NWY[Phosphorylation]FAPPQPAPGK	IPI_B1	0.0	1.0	13	13.08772.08772.2	mzspec:PXD000138:13:scan:08772:NWY[Phosphorylation]FAPPQPAPGK/2	9862	Phosphorylation	0.998	3	13952	1	0.0		0.998	400	0.0	0.0	0.0014449499999999993	0.0014449499999999993	0.0	0.0	0.0	0.0
400	9	8019	0.998	Phosphorylation	IPI_B6	mzspec:PXD000138:18:scan:03756:DGQDAIAHY[Phosphorylation]PEKESK/3	3	0.0	80	x5:Phosphorylation:0.00;x7:Phosphorylation:0.00;x9:Phosphorylation:0.99;x14:Phosphorylation:0.00	DGQDAIAHYPEKESK	DGQDAIAHY[Phosphorylation]PEKESK	IPI_B6	0.0	1.0	18	18.03756.03756.3	mzspec:PXD000138:18:scan:03756:DGQDAIAHY[Phosphorylation]PEKESK/3	2642	Phosphorylation	0.998	9	8019	1	0.0		0.998	401	0.0	0.0	0.0014463341645885284	0.0014463341645885284	0.0	0.0	0.0	0.0
401	6	10770	0.998	Phosphorylation	IPI_A12	mzspec:PXD000138:12:scan:07319:AVLSFY[Phosphorylation]HQLSEGK/2	2	0.0	80	x1:Phosphorylation:0.00;x4:Phosphorylation:0.00;x6:Phosphorylation:0.99;x10:Phosphorylation:0.00	AVLSFYHQLSEGK	AVLSFY[Phosphorylation]HQLSEGK	IPI_A12	0.0	1.0	12	12.07319.07319.2	mzspec:PXD000138:12:scan:07319:AVLSFY[Phosphorylation]HQLSEGK/2	1439	Phosphorylation	0.998	6	10770	1	0.0		0.998	402	0.0	0.0	0.0014477114427860693	0.0014477114427860693	0.0	0.0	0.0	0.0
402	7	15001	0.998	Phosphorylation	IPI_B3	mzspec:PXD000138:15:scan:05103:LMTGDWY[Phosphorylation]KAHAGAK/2	2	0.0	80	x3:Phosphorylation:0.00;x7:Phosphorylation:0.99;x9:Phosphorylation:0.00;x11:Phosphorylation:0.00;x13:Phosphorylation:0.00	LMTGDWYKAHAGAK	LMTGDWY[Phosphorylation]KAHAGAK	IPI_B3	0.0	1.0	15	15.05103.05103.2	mzspec:PXD000138:15:scan:05103:LMTGDWY[Phosphorylation]KAHAGAK/2	7413	Phosphorylation	0.998	7	15001	1	0.0		0.998	403	0.0	0.0	0.0014490818858560789	0.0014490818858560789	0.0	0.0	0.0	0.0
403	7	4399	0.998	Phosphorylation	IPI_A1	mzspec:PXD000138:1:scan:04898:ALLSLHS[Phosphorylation]HK/2	2	0.0	80	x1:Phosphorylation:0.00;x4:Phosphorylation:0.00;x7:Phosphorylation:0.99	ALLSLHSHK	ALLSLHS[Phosphorylation]HK	IPI_A1	0.0	1.0	1	1.04898.04898.2	mzspec:PXD000138:1:scan:04898:ALLSLHS[Phosphorylation]HK/2	212	Phosphorylation	0.998	7	4399	1	0.0		0.998	404	0.0	0.0	0.001450445544554455	0.001450445544554455	0.0	0.0	0.0	0.0
404	9	8544	0.998	Phosphorylation	IPI_B6	mzspec:PXD000138:18:scan:07596:DGQDAIAIT[Phosphorylation]IEKESK/3	3	0.0	80	x5:Phosphorylation:0.00;x7:Phosphorylation:0.00;x9:Phosphorylation:0.99;x14:Phosphorylation:0.00	DGQDAIAITIEKESK	DGQDAIAIT[Phosphorylation]IEKESK	IPI_B6	0.0	1.0	18	18.07596.07596.3	mzspec:PXD000138:18:scan:07596:DGQDAIAIT[Phosphorylation]IEKESK/3	2702	Phosphorylation	0.998	9	8544	1	0.0		0.998	405	0.0	0.0	0.001451802469135802	0.001451802469135802	0.0	0.0	0.0	0.0
405	5	6947	0.998	Phosphorylation	IPI_A11	mzspec:PXD000138:11:scan:07567:LLSHY[Phosphorylation]PEEFPTLK/2	2	0.0	80	x3:Phosphorylation:0.00;x5:Phosphorylation:0.99;x11:Phosphorylation:0.00	LLSHYPEEFPTLK	LLSHY[Phosphorylation]PEEFPTLK	IPI_A11	0.0	1.0	11	11.07567.07567.2	mzspec:PXD000138:11:scan:07567:LLSHY[Phosphorylation]PEEFPTLK/2	5320	Phosphorylation	0.998	5	6947	1	0.0		0.998	406	0.0	0.0	0.0014531527093596054	0.0014531527093596054	0.0	0.0	0.0	0.0
406	7	9933	0.998	Phosphorylation	IPI_B3	mzspec:PXD000138:15:scan:04124:LMTGDKY[Phosphorylation]IAHAGAK/3	3	0.0	80	x3:Phosphorylation:0.00;x7:Phosphorylation:0.99;x9:Phosphorylation:0.00;x11:Phosphorylation:0.00;x13:Phosphorylation:0.00	LMTGDKYIAHAGAK	LMTGDKY[Phosphorylation]IAHAGAK	IPI_B3	0.0	1.0	15	15.04124.04124.3	mzspec:PXD000138:15:scan:04124:LMTGDKY[Phosphorylation]IAHAGAK/3	6988	Phosphorylation	0.998	7	9933	1	0.0		0.998	407	0.0	0.0	0.0014544963144963142	0.0014544963144963142	0.0	0.0	0.0	0.0
407	9	15115	0.998	Phosphorylation	IPI_B4	mzspec:PXD000138:16:scan:07682:ISQDADLWY[Phosphorylation]VTKPK/3	3	0.0	80	x2:Phosphorylation:0.00;x5:Phosphorylation:0.00;x9:Phosphorylation:0.99;x11:Phosphorylation:0.00	ISQDADLWYVTKPK	ISQDADLWY[Phosphorylation]VTKPK	IPI_B4	0.0	1.0	16	16.07682.07682.3	mzspec:PXD000138:16:scan:07682:ISQDADLWY[Phosphorylation]VTKPK/3	4723	Phosphorylation	0.998	9	15115	1	0.0		0.998	408	0.0	0.0	0.0014558333333333329	0.0014558333333333329	0.0	0.0	0.0	0.0
408	9	11447	0.998	Phosphorylation	IPI_B4	mzspec:PXD000138:16:scan:08741:ISQDADLFT[Phosphorylation]WTKPK/3	3	0.0	80	x2:Phosphorylation:0.00;x5:Phosphorylation:0.00;x9:Phosphorylation:0.99;x11:Phosphorylation:0.00	ISQDADLFTWTKPK	ISQDADLFT[Phosphorylation]WTKPK	IPI_B4	0.0	1.0	16	16.08741.08741.3	mzspec:PXD000138:16:scan:08741:ISQDADLFT[Phosphorylation]WTKPK/3	3882	Phosphorylation	0.998	9	11447	1	0.0		0.998	409	0.0	0.0	0.0014571638141809287	0.0014571638141809287	0.0	0.0	0.0	0.0
409	9	7239	0.998	Phosphorylation	IPI_B6	mzspec:PXD000138:18:scan:02676:DGQDAIAHS[Phosphorylation]NEKESK/3	3	0.0	80	x5:Phosphorylation:0.00;x7:Phosphorylation:0.00;x9:Phosphorylation:0.99;x14:Phosphorylation:0.00	DGQDAIAHSNEKESK	DGQDAIAHS[Phosphorylation]NEKESK	IPI_B6	0.0	1.0	18	18.02676.02676.3	mzspec:PXD000138:18:scan:02676:DGQDAIAHS[Phosphorylation]NEKESK/3	2542	Phosphorylation	0.998	9	7239	1	0.0		0.998	410	0.0	0.0	0.0014584878048780484	0.0014584878048780484	0.0	0.0	0.0	0.0
410	9	6129	0.998	Phosphorylation	IPI_B6	mzspec:PXD000138:18:scan:03750:DGQDAIAEY[Phosphorylation]HEKESK/3	3	0.0	80	x5:Phosphorylation:0.00;x7:Phosphorylation:0.00;x9:Phosphorylation:0.99;x14:Phosphorylation:0.00	DGQDAIAEYHEKESK	DGQDAIAEY[Phosphorylation]HEKESK	IPI_B6	0.0	1.0	18	18.03750.03750.3	mzspec:PXD000138:18:scan:03750:DGQDAIAEY[Phosphorylation]HEKESK/3	2453	Phosphorylation	0.998	9	6129	1	0.0		0.998	411	0.0	0.0	0.0014598053527980534	0.0014598053527980534	0.0	0.0	0.0	0.0
411	6	6493	0.998	Phosphorylation	IPI_A12	mzspec:PXD000138:12:scan:05897:AVLSHS[Phosphorylation]VQLSEGK/3	3	0.0	80	x1:Phosphorylation:0.00;x4:Phosphorylation:0.00;x6:Phosphorylation:0.99;x10:Phosphorylation:0.00	AVLSHSVQLSEGK	AVLSHS[Phosphorylation]VQLSEGK	IPI_A12	0.0	1.0	12	12.05897.05897.3	mzspec:PXD000138:12:scan:05897:AVLSHS[Phosphorylation]VQLSEGK/3	1524	Phosphorylation	0.998	6	6493	1	0.0		0.998	412	0.0	0.0	0.0014611165048543685	0.0014611165048543685	0.0	0.0	0.0	0.0
412	13	545	0.998	Phosphorylation	IPI_B2	mzspec:PXD000138:14:scan:07090:ATPGNLGSSVLMY[Phosphorylation]K/2	2	0.0	80	x1:Phosphorylation:0.00;x2:Phosphorylation:0.00;x8:Phosphorylation:0.00;x9:Phosphorylation:0.00;x13:Phosphorylation:0.99	ATPGNLGSSVLMYK	ATPGNLGSSVLMY[Phosphorylation]K	IPI_B2	0.0	1.0	14	14.07090.07090.2	mzspec:PXD000138:14:scan:07090:ATPGNLGSSVLMY[Phosphorylation]K/2	1144	Phosphorylation	0.998	13	545	1	0.0		0.998	413	0.0	0.0	0.001462421307506053	0.001462421307506053	0.0	0.0	0.0	0.0
413	7	4453	0.998	Phosphorylation	IPI_A1	mzspec:PXD000138:1:scan:05811:ALLSLHS[Phosphorylation]PK/2	2	0.0	80	x1:Phosphorylation:0.00;x4:Phosphorylation:0.00;x7:Phosphorylation:0.99	ALLSLHSPK	ALLSLHS[Phosphorylation]PK	IPI_A1	0.0	1.0	1	1.05811.05811.2	mzspec:PXD000138:1:scan:05811:ALLSLHS[Phosphorylation]PK/2	239	Phosphorylation	0.998	7	4453	1	0.0		0.998	414	0.0	0.0	0.0014637198067632847	0.0014637198067632847	0.0	0.0	0.0	0.0
414	7	4516	0.998	Phosphorylation	IPI_A1	mzspec:PXD000138:1:scan:04862:ALLSLHT[Phosphorylation]RK/3	3	0.0	80	x1:Phosphorylation:0.00;x4:Phosphorylation:0.00;x7:Phosphorylation:0.99	ALLSLHTRK	ALLSLHT[Phosphorylation]RK	IPI_A1	0.0	1.0	1	1.04862.04862.3	mzspec:PXD000138:1:scan:04862:ALLSLHT[Phosphorylation]RK/3	302	Phosphorylation	0.998	7	4516	1	0.0		0.998	415	0.0	0.0	0.0014650120481927704	0.0014650120481927704	0.0	0.0	0.0	0.0
415	3	10832	0.998	Phosphorylation	IPI_B1	mzspec:PXD000138:13:scan:08196:NFY[Phosphorylation]FAPPQPAPGK/2	2	0.0	80	x3:Phosphorylation:0.99;x5:Phosphorylation:0.00;x10:Phosphorylation:0.00	NFYFAPPQPAPGK	NFY[Phosphorylation]FAPPQPAPGK	IPI_B1	0.0	1.0	13	13.08196.08196.2	mzspec:PXD000138:13:scan:08196:NFY[Phosphorylation]FAPPQPAPGK/2	8119	Phosphorylation	0.998	3	10832	1	0.0		0.998	416	0.0	0.0	0.0014662980769230766	0.0014662980769230766	0.0	0.0	0.0	0.0
416	9	7929	0.998	Phosphorylation	IPI_B6	mzspec:PXD000138:18:scan:03194:DGQDAIAHY[Phosphorylation]HEKESK/3	3	0.0	80	x5:Phosphorylation:0.00;x7:Phosphorylation:0.00;x9:Phosphorylation:0.99;x14:Phosphorylation:0.00	DGQDAIAHYHEKESK	DGQDAIAHY[Phosphorylation]HEKESK	IPI_B6	0.0	1.0	18	18.03194.03194.3	mzspec:PXD000138:18:scan:03194:DGQDAIAHY[Phosphorylation]HEKESK/3	2625	Phosphorylation	0.998	9	7929	1	0.0		0.998	417	0.0	0.0	0.0014675779376498795	0.0014675779376498795	0.0	0.0	0.0	0.0
417	3	10832	0.998	Phosphorylation	IPI_B1	mzspec:PXD000138:13:scan:08120:NFY[Phosphorylation]FAPPQPAPGK/2	2	0.0	80	x3:Phosphorylation:0.99;x5:Phosphorylation:0.00;x10:Phosphorylation:0.00	NFYFAPPQPAPGK	NFY[Phosphorylation]FAPPQPAPGK	IPI_B1	0.0	1.0	13	13.08120.08120.2	mzspec:PXD000138:13:scan:08120:NFY[Phosphorylation]FAPPQPAPGK/2	8118	Phosphorylation	0.998	3	10832	1	0.0		0.998	418	0.0	0.0	0.001468851674641148	0.001468851674641148	0.0	0.0	0.0	0.0
418	5	6843	0.998	Phosphorylation	IPI_A11	mzspec:PXD000138:11:scan:07139:LLSHY[Phosphorylation]EEEFPTLK/2	2	0.0	80	x3:Phosphorylation:0.00;x5:Phosphorylation:0.99;x11:Phosphorylation:0.00	LLSHYEEEFPTLK	LLSHY[Phosphorylation]EEEFPTLK	IPI_A11	0.0	1.0	11	11.07139.07139.2	mzspec:PXD000138:11:scan:07139:LLSHY[Phosphorylation]EEEFPTLK/2	5284	Phosphorylation	0.998	5	6843	1	0.0		0.998	419	0.0	0.0	0.001470119331742243	0.001470119331742243	0.0	0.0	0.0	0.0
419	9	7644	0.998	Phosphorylation	IPI_B6	mzspec:PXD000138:18:scan:04681:DGQDAIAHT[Phosphorylation]IEKESK/3	3	0.0	80	x5:Phosphorylation:0.00;x7:Phosphorylation:0.00;x9:Phosphorylation:0.99;x14:Phosphorylation:0.00	DGQDAIAHTIEKESK	DGQDAIAHT[Phosphorylation]IEKESK	IPI_B6	0.0	1.0	18	18.04681.04681.3	mzspec:PXD000138:18:scan:04681:DGQDAIAHT[Phosphorylation]IEKESK/3	2583	Phosphorylation	0.998	9	7644	1	0.0		0.998	420	0.0	0.0	0.0014713809523809519	0.0014713809523809519	0.0	0.0	0.0	0.0
420	7	16149	0.998	Phosphorylation	IPI_B3	mzspec:PXD000138:15:scan:06321:LMTGDVS[Phosphorylation]FAHAGAK/3	3	0.0	80	x3:Phosphorylation:0.00;x7:Phosphorylation:0.99;x9:Phosphorylation:0.00;x11:Phosphorylation:0.00;x13:Phosphorylation:0.00	LMTGDVSFAHAGAK	LMTGDVS[Phosphorylation]FAHAGAK	IPI_B3	0.0	1.0	15	15.06321.06321.3	mzspec:PXD000138:15:scan:06321:LMTGDVS[Phosphorylation]FAHAGAK/3	7305	Phosphorylation	0.998	7	16149	1	0.0		0.998	421	0.0	0.0	0.0014726365795724465	0.0014726365795724465	0.0	0.0	0.0	0.0
421	7	14553	0.998	Phosphorylation	IPI_B3	mzspec:PXD000138:15:scan:06582:LMTGDWS[Phosphorylation]VAHAGAK/3	3	0.0	80	x3:Phosphorylation:0.00;x7:Phosphorylation:0.99;x9:Phosphorylation:0.00;x11:Phosphorylation:0.00;x13:Phosphorylation:0.00	LMTGDWSVAHAGAK	LMTGDWS[Phosphorylation]VAHAGAK	IPI_B3	0.0	1.0	15	15.06582.06582.3	mzspec:PXD000138:15:scan:06582:LMTGDWS[Phosphorylation]VAHAGAK/3	7359	Phosphorylation	0.998	7	14553	1	0.0		0.998	422	0.0	0.0	0.0014738862559241705	0.0014738862559241705	0.0	0.0	0.0	0.0
422	9	4881	0.998	Phosphorylation	IPI_B4	mzspec:PXD000138:16:scan:03736:ISQDADLQY[Phosphorylation]HTKPK/3	3	0.0	80	x2:Phosphorylation:0.00;x5:Phosphorylation:0.00;x9:Phosphorylation:0.99;x11:Phosphorylation:0.00	ISQDADLQYHTKPK	ISQDADLQY[Phosphorylation]HTKPK	IPI_B4	0.0	1.0	16	16.03736.03736.3	mzspec:PXD000138:16:scan:03736:ISQDADLQY[Phosphorylation]HTKPK/3	4452	Phosphorylation	0.998	9	4881	1	0.0		0.998	423	0.0	0.0	0.0014751300236406615	0.0014751300236406615	0.0	0.0	0.0	0.0
423	9	7719	0.998	Phosphorylation	IPI_B6	mzspec:PXD000138:18:scan:03114:DGQDAIAHT[Phosphorylation]PEKESK/3	3	0.0	80	x5:Phosphorylation:0.00;x7:Phosphorylation:0.00;x9:Phosphorylation:0.99;x14:Phosphorylation:0.00	DGQDAIAHTPEKESK	DGQDAIAHT[Phosphorylation]PEKESK	IPI_B6	0.0	1.0	18	18.03114.03114.3	mzspec:PXD000138:18:scan:03114:DGQDAIAHT[Phosphorylation]PEKESK/3	2596	Phosphorylation	0.998	9	7719	1	0.0		0.998	424	0.0	0.0	0.0014763679245283015	0.0014763679245283015	0.0	0.0	0.0	0.0
424	9	16081	0.998	Phosphorylation	IPI_B4	mzspec:PXD000138:16:scan:04046:ISQDADLVS[Phosphorylation]HTKPK/4	4	0.0	80	x2:Phosphorylation:0.00;x5:Phosphorylation:0.00;x9:Phosphorylation:0.99;x11:Phosphorylation:0.00	ISQDADLVSHTKPK	ISQDADLVS[Phosphorylation]HTKPK	IPI_B4	0.0	1.0	16	16.04046.04046.4	mzspec:PXD000138:16:scan:04046:ISQDADLVS[Phosphorylation]HTKPK/4	4608	Phosphorylation	0.998	9	16081	1	0.0		0.998	425	0.0	0.0	0.0014775999999999995	0.0014775999999999995	0.0	0.0	0.0	0.0
425	9	1719	0.998	Phosphorylation	IPI_B6	mzspec:PXD000138:18:scan:03795:DGQDAIARY[Phosphorylation]PEKESK/3	3	0.0	80	x5:Phosphorylation:0.00;x7:Phosphorylation:0.00;x9:Phosphorylation:0.99;x14:Phosphorylation:0.00	DGQDAIARYPEKESK	DGQDAIARY[Phosphorylation]PEKESK	IPI_B6	0.0	1.0	18	18.03795.03795.3	mzspec:PXD000138:18:scan:03795:DGQDAIARY[Phosphorylation]PEKESK/3	3427	Phosphorylation	0.998	9	1719	1	0.0		0.998	426	0.0	0.0	0.0014788262910798119	0.0014788262910798119	0.0	0.0	0.0	0.0
426	6	6350	0.998	Phosphorylation	IPI_A12	mzspec:PXD000138:12:scan:03861:AVLSHS[Phosphorylation]HQLSEGK/3	3	0.0	80	x1:Phosphorylation:0.00;x4:Phosphorylation:0.00;x6:Phosphorylation:0.99;x10:Phosphorylation:0.00	AVLSHSHQLSEGK	AVLSHS[Phosphorylation]HQLSEGK	IPI_A12	0.0	1.0	12	12.03861.03861.3	mzspec:PXD000138:12:scan:03861:AVLSHS[Phosphorylation]HQLSEGK/3	1478	Phosphorylation	0.998	6	6350	1	0.0		0.998	427	0.0	0.0	0.0014800468384074939	0.0014800468384074939	0.0	0.0	0.0	0.0
427	9	14975	0.998	Phosphorylation	IPI_B4	mzspec:PXD000138:16:scan:08552:ISQDADLWY[Phosphorylation]ITKPK/2	2	0.0	80	x2:Phosphorylation:0.00;x5:Phosphorylation:0.00;x9:Phosphorylation:0.99;x11:Phosphorylation:0.00	ISQDADLWYITKPK	ISQDADLWY[Phosphorylation]ITKPK	IPI_B4	0.0	1.0	16	16.08552.08552.2	mzspec:PXD000138:16:scan:08552:ISQDADLWY[Phosphorylation]ITKPK/2	4707	Phosphorylation	0.998	9	14975	1	0.0		0.998	428	0.0	0.0	0.0014812616822429904	0.0014812616822429904	0.0	0.0	0.0	0.0
428	9	7944	0.998	Phosphorylation	IPI_B6	mzspec:PXD000138:18:scan:06806:DGQDAIAHY[Phosphorylation]IEKESK/3	3	0.0	80	x5:Phosphorylation:0.00;x7:Phosphorylation:0.00;x9:Phosphorylation:0.99;x14:Phosphorylation:0.00	DGQDAIAHYIEKESK	DGQDAIAHY[Phosphorylation]IEKESK	IPI_B6	0.0	1.0	18	18.06806.06806.3	mzspec:PXD000138:18:scan:06806:DGQDAIAHY[Phosphorylation]IEKESK/3	2627	Phosphorylation	0.998	9	7944	1	0.0		0.998	429	0.0	0.0	0.001482470862470862	0.001482470862470862	0.0	0.0	0.0	0.0
429	9	14975	0.998	Phosphorylation	IPI_B4	mzspec:PXD000138:16:scan:08328:ISQDADLWY[Phosphorylation]ITKPK/3	3	0.0	80	x2:Phosphorylation:0.00;x5:Phosphorylation:0.00;x9:Phosphorylation:0.99;x11:Phosphorylation:0.00	ISQDADLWYITKPK	ISQDADLWY[Phosphorylation]ITKPK	IPI_B4	0.0	1.0	16	16.08328.08328.3	mzspec:PXD000138:16:scan:08328:ISQDADLWY[Phosphorylation]ITKPK/3	4708	Phosphorylation	0.998	9	14975	1	0.0		0.998	430	0.0	0.0	0.0014836744186046509	0.0014836744186046509	0.0	0.0	0.0	0.0
430	9	7839	0.998	Phosphorylation	IPI_B6	mzspec:PXD000138:18:scan:03522:DGQDAIAHY[Phosphorylation]NEKESK/3	3	0.0	80	x5:Phosphorylation:0.00;x7:Phosphorylation:0.00;x9:Phosphorylation:0.99;x14:Phosphorylation:0.00	DGQDAIAHYNEKESK	DGQDAIAHY[Phosphorylation]NEKESK	IPI_B6	0.0	1.0	18	18.03522.03522.3	mzspec:PXD000138:18:scan:03522:DGQDAIAHY[Phosphorylation]NEKESK/3	2639	Phosphorylation	0.998	9	7839	1	0.0		0.998	431	0.0	0.0	0.001484872389791183	0.001484872389791183	0.0	0.0	0.0	0.0
431	3	13796	0.998	Phosphorylation	IPI_B1	mzspec:PXD000138:13:scan:05056:NWY[Phosphorylation]RAPPQPAPGK/2	2	0.0	80	x3:Phosphorylation:0.99;x5:Phosphorylation:0.00;x10:Phosphorylation:0.00	NWYRAPPQPAPGK	NWY[Phosphorylation]RAPPQPAPGK	IPI_B1	0.0	1.0	13	13.05056.05056.2	mzspec:PXD000138:13:scan:05056:NWY[Phosphorylation]RAPPQPAPGK/2	9922	Phosphorylation	0.998	3	13796	1	0.0		0.998	432	0.0	0.0	0.0014860648148148144	0.0014860648148148144	0.0	0.0	0.0	0.0
432	9	2664	0.998	Phosphorylation	IPI_B6	mzspec:PXD000138:18:scan:07282:DGQDAIANY[Phosphorylation]WEKESK/3	3	0.0	80	x5:Phosphorylation:0.00;x7:Phosphorylation:0.00;x9:Phosphorylation:0.99;x14:Phosphorylation:0.00	DGQDAIANYWEKESK	DGQDAIANY[Phosphorylation]WEKESK	IPI_B6	0.0	1.0	18	18.07282.07282.3	mzspec:PXD000138:18:scan:07282:DGQDAIANY[Phosphorylation]WEKESK/3	3113	Phosphorylation	0.998	9	2664	1	0.0		0.998	433	0.0	0.0	0.0014872517321016165	0.0014872517321016165	0.0	0.0	0.0	0.0
433	7	4939	0.998	Phosphorylation	IPI_A1	mzspec:PXD000138:1:scan:07868:ALLSLIS[Phosphorylation]HK/3	3	0.0	80	x1:Phosphorylation:0.00;x4:Phosphorylation:0.00;x7:Phosphorylation:0.99	ALLSLISHK	ALLSLIS[Phosphorylation]HK	IPI_A1	0.0	1.0	1	1.07868.07868.3	mzspec:PXD000138:1:scan:07868:ALLSLIS[Phosphorylation]HK/3	361	Phosphorylation	0.998	7	4939	1	0.0		0.998	434	0.0	0.0	0.0014884331797235019	0.0014884331797235019	0.0	0.0	0.0	0.0
434	9	2664	0.998	Phosphorylation	IPI_B6	mzspec:PXD000138:18:scan:07251:DGQDAIANY[Phosphorylation]WEKESK/3	3	0.0	80	x5:Phosphorylation:0.00;x7:Phosphorylation:0.00;x9:Phosphorylation:0.99;x14:Phosphorylation:0.00	DGQDAIANYWEKESK	DGQDAIANY[Phosphorylation]WEKESK	IPI_B6	0.0	1.0	18	18.07251.07251.3	mzspec:PXD000138:18:scan:07251:DGQDAIANY[Phosphorylation]WEKESK/3	3114	Phosphorylation	0.998	9	2664	1	0.0		0.998	435	0.0	0.0	0.0014896091954022985	0.0014896091954022985	0.0	0.0	0.0	0.0
435	9	7419	0.998	Phosphorylation	IPI_B6	mzspec:PXD000138:18:scan:03162:DGQDAIAHS[Phosphorylation]PEKESK/3	3	0.0	80	x5:Phosphorylation:0.00;x7:Phosphorylation:0.00;x9:Phosphorylation:0.99;x14:Phosphorylation:0.00	DGQDAIAHSPEKESK	DGQDAIAHS[Phosphorylation]PEKESK	IPI_B6	0.0	1.0	18	18.03162.03162.3	mzspec:PXD000138:18:scan:03162:DGQDAIAHS[Phosphorylation]PEKESK/3	2546	Phosphorylation	0.998	9	7419	1	0.0		0.998	436	0.0	0.0	0.0014907798165137614	0.0014907798165137614	0.0	0.0	0.0	0.0
436	9	7419	0.998	Phosphorylation	IPI_B6	mzspec:PXD000138:18:scan:03192:DGQDAIAHS[Phosphorylation]PEKESK/3	3	0.0	80	x5:Phosphorylation:0.00;x7:Phosphorylation:0.00;x9:Phosphorylation:0.99;x14:Phosphorylation:0.00	DGQDAIAHSPEKESK	DGQDAIAHS[Phosphorylation]PEKESK	IPI_B6	0.0	1.0	18	18.03192.03192.3	mzspec:PXD000138:18:scan:03192:DGQDAIAHS[Phosphorylation]PEKESK/3	2547	Phosphorylation	0.998	9	7419	1	0.0		0.998	437	0.0	0.0	0.001491945080091533	0.001491945080091533	0.0	0.0	0.0	0.0
437	9	7807	0.998	Phosphorylation	IPI_B4	mzspec:PXD000138:16:scan:08550:ISQDADLIS[Phosphorylation]WTKPK/3	3	0.0	80	x2:Phosphorylation:0.00;x5:Phosphorylation:0.00;x9:Phosphorylation:0.99;x11:Phosphorylation:0.00	ISQDADLISWTKPK	ISQDADLIS[Phosphorylation]WTKPK	IPI_B4	0.0	1.0	16	16.08550.08550.3	mzspec:PXD000138:16:scan:08550:ISQDADLIS[Phosphorylation]WTKPK/3	4085	Phosphorylation	0.998	9	7807	1	0.0		0.998	438	0.0	0.0	0.00149310502283105	0.00149310502283105	0.0	0.0	0.0	0.0
438	7	4984	0.998	Phosphorylation	IPI_A1	mzspec:PXD000138:1:scan:11874:ALLSLIS[Phosphorylation]FK/2	2	0.0	80	x1:Phosphorylation:0.00;x4:Phosphorylation:0.00;x7:Phosphorylation:0.99	ALLSLISFK	ALLSLIS[Phosphorylation]FK	IPI_A1	0.0	1.0	1	1.11874.11874.2	mzspec:PXD000138:1:scan:11874:ALLSLIS[Phosphorylation]FK/2	356	Phosphorylation	0.998	7	4984	1	0.0		0.998	439	0.0	0.0	0.0014942596810933939	0.0014942596810933939	0.0	0.0	0.0	0.0
439	9	7974	0.998	Phosphorylation	IPI_B6	mzspec:PXD000138:18:scan:03499:DGQDAIAHY[Phosphorylation]KEKESK/4	4	0.0	80	x5:Phosphorylation:0.00;x7:Phosphorylation:0.00;x9:Phosphorylation:0.99;x14:Phosphorylation:0.00	DGQDAIAHYKEKESK	DGQDAIAHY[Phosphorylation]KEKESK	IPI_B6	0.0	1.0	18	18.03499.03499.4	mzspec:PXD000138:18:scan:03499:DGQDAIAHY[Phosphorylation]KEKESK/4	2628	Phosphorylation	0.998	9	7974	1	0.0		0.998	440	0.0	0.0	0.0014954090909090904	0.0014954090909090904	0.0	0.0	0.0	0.0
440	6	6350	0.998	Phosphorylation	IPI_A12	mzspec:PXD000138:12:scan:03675:AVLSHS[Phosphorylation]HQLSEGK/3	3	0.0	80	x1:Phosphorylation:0.00;x4:Phosphorylation:0.00;x6:Phosphorylation:0.99;x10:Phosphorylation:0.00	AVLSHSHQLSEGK	AVLSHS[Phosphorylation]HQLSEGK	IPI_A12	0.0	1.0	12	12.03675.03675.3	mzspec:PXD000138:12:scan:03675:AVLSHS[Phosphorylation]HQLSEGK/3	1476	Phosphorylation	0.998	6	6350	1	0.0		0.998	441	0.0	0.0	0.0014965532879818591	0.0014965532879818591	0.0	0.0	0.0	0.0
441	5	6869	0.998	Phosphorylation	IPI_A11	mzspec:PXD000138:11:scan:06274:LLSHY[Phosphorylation]HEEFPTLK/3	3	0.0	80	x3:Phosphorylation:0.00;x5:Phosphorylation:0.99;x11:Phosphorylation:0.00	LLSHYHEEFPTLK	LLSHY[Phosphorylation]HEEFPTLK	IPI_A11	0.0	1.0	11	11.06274.06274.3	mzspec:PXD000138:11:scan:06274:LLSHY[Phosphorylation]HEEFPTLK/3	5291	Phosphorylation	0.998	5	6869	1	0.0		0.998	442	0.0	0.0	0.0014976923076923075	0.0014976923076923075	0.0	0.0	0.0	0.0
442	3	6231	0.998	Phosphorylation	IPI_A10	mzspec:PXD000138:10:scan:05306:NHT[Phosphorylation]VGEASLLEK/2	2	0.0	80	x3:Phosphorylation:0.99;x7:Phosphorylation:0.00;x8:Phosphorylation:0.00	NHTVGEASLLEK	NHT[Phosphorylation]VGEASLLEK	IPI_A10	0.0	1.0	10	10.05306.05306.2	mzspec:PXD000138:10:scan:05306:NHT[Phosphorylation]VGEASLLEK/2	8309	Phosphorylation	0.998	3	6231	1	0.0		0.998	443	0.0	0.0	0.00149882618510158	0.00149882618510158	0.0	0.0	0.0	0.0
443	9	14975	0.998	Phosphorylation	IPI_B4	mzspec:PXD000138:16:scan:08773:ISQDADLWY[Phosphorylation]ITKPK/3	3	0.0	80	x2:Phosphorylation:0.00;x5:Phosphorylation:0.00;x9:Phosphorylation:0.99;x11:Phosphorylation:0.00	ISQDADLWYITKPK	ISQDADLWY[Phosphorylation]ITKPK	IPI_B4	0.0	1.0	16	16.08773.08773.3	mzspec:PXD000138:16:scan:08773:ISQDADLWY[Phosphorylation]ITKPK/3	4709	Phosphorylation	0.998	9	14975	1	0.0		0.998	444	0.0	0.0	0.0014999549549549547	0.0014999549549549547	0.0	0.0	0.0	0.0
444	6	6350	0.998	Phosphorylation	IPI_A12	mzspec:PXD000138:12:scan:03636:AVLSHS[Phosphorylation]HQLSEGK/3	3	0.0	80	x1:Phosphorylation:0.00;x4:Phosphorylation:0.00;x6:Phosphorylation:0.99;x10:Phosphorylation:0.00	AVLSHSHQLSEGK	AVLSHS[Phosphorylation]HQLSEGK	IPI_A12	0.0	1.0	12	12.03636.03636.3	mzspec:PXD000138:12:scan:03636:AVLSHS[Phosphorylation]HQLSEGK/3	1477	Phosphorylation	0.998	6	6350	1	0.0		0.998	445	0.0	0.0	0.001501078651685393	0.001501078651685393	0.0	0.0	0.0	0.0
445	7	4552	0.998	Phosphorylation	IPI_A1	mzspec:PXD000138:1:scan:05560:ALLSLHT[Phosphorylation]QK/3	3	0.0	80	x1:Phosphorylation:0.00;x4:Phosphorylation:0.00;x7:Phosphorylation:0.99	ALLSLHTQK	ALLSLHT[Phosphorylation]QK	IPI_A1	0.0	1.0	1	1.05560.05560.3	mzspec:PXD000138:1:scan:05560:ALLSLHT[Phosphorylation]QK/3	297	Phosphorylation	0.998	7	4552	1	0.0		0.998	446	0.0	0.0	0.0015021973094170402	0.0015021973094170402	0.0	0.0	0.0	0.0
446	9	7494	0.998	Phosphorylation	IPI_B6	mzspec:PXD000138:18:scan:04122:DGQDAIAHS[Phosphorylation]VEKESK/3	3	0.0	80	x5:Phosphorylation:0.00;x7:Phosphorylation:0.00;x9:Phosphorylation:0.99;x14:Phosphorylation:0.00	DGQDAIAHSVEKESK	DGQDAIAHS[Phosphorylation]VEKESK	IPI_B6	0.0	1.0	18	18.04122.04122.3	mzspec:PXD000138:18:scan:04122:DGQDAIAHS[Phosphorylation]VEKESK/3	2565	Phosphorylation	0.998	9	7494	1	0.0		0.998	447	0.0	0.0	0.0015033109619686802	0.0015033109619686802	0.0	0.0	0.0	0.0
447	5	3086	0.998	Phosphorylation	IPI_A11	mzspec:PXD000138:11:scan:10728:LLSDY[Phosphorylation]WEEFPTLK/2	2	0.0	80	x3:Phosphorylation:0.00;x5:Phosphorylation:0.99;x11:Phosphorylation:0.00	LLSDYWEEFPTLK	LLSDY[Phosphorylation]WEEFPTLK	IPI_A11	0.0	1.0	11	11.10728.10728.2	mzspec:PXD000138:11:scan:10728:LLSDY[Phosphorylation]WEEFPTLK/2	5029	Phosphorylation	0.998	5	3086	1	0.0		0.998	448	0.0	0.0	0.0015044196428571426	0.0015044196428571426	0.0	0.0	0.0	0.0
448	3	9759	0.998	Phosphorylation	IPI_A10	mzspec:PXD000138:10:scan:09603:NFT[Phosphorylation]FGEASLLEK/2	2	0.0	80	x3:Phosphorylation:0.99;x7:Phosphorylation:0.00;x8:Phosphorylation:0.00	NFTFGEASLLEK	NFT[Phosphorylation]FGEASLLEK	IPI_A10	0.0	1.0	10	10.09603.09603.2	mzspec:PXD000138:10:scan:09603:NFT[Phosphorylation]FGEASLLEK/2	8069	Phosphorylation	0.998	3	9759	1	0.0		0.998	449	0.0	0.0	0.001505523385300668	0.001505523385300668	0.0	0.0	0.0	0.0
449	3	7764	0.998	Phosphorylation	IPI_B1	mzspec:PXD000138:13:scan:07921:NIY[Phosphorylation]WAPPQPAPGK/3	3	0.0	80	x3:Phosphorylation:0.99;x5:Phosphorylation:0.00;x10:Phosphorylation:0.00	NIYWAPPQPAPGK	NIY[Phosphorylation]WAPPQPAPGK	IPI_B1	0.0	1.0	13	13.07921.07921.3	mzspec:PXD000138:13:scan:07921:NIY[Phosphorylation]WAPPQPAPGK/3	8611	Phosphorylation	0.998	3	7764	1	0.0		0.998	450	0.0	0.0	0.0015066222222222222	0.0015066222222222222	0.0	0.0	0.0	0.0
450	9	5847	0.998	Phosphorylation	IPI_B4	mzspec:PXD000138:16:scan:07675:ISQDADLEY[Phosphorylation]WTKPK/3	3	0.0	80	x2:Phosphorylation:0.00;x5:Phosphorylation:0.00;x9:Phosphorylation:0.99;x11:Phosphorylation:0.00	ISQDADLEYWTKPK	ISQDADLEY[Phosphorylation]WTKPK	IPI_B4	0.0	1.0	16	16.07675.07675.3	mzspec:PXD000138:16:scan:07675:ISQDADLEY[Phosphorylation]WTKPK/3	3856	Phosphorylation	0.998	9	5847	1	0.0		0.998	451	0.0	0.0	0.0015077161862527715	0.0015077161862527715	0.0	0.0	0.0	0.0
451	9	15031	0.998	Phosphorylation	IPI_B4	mzspec:PXD000138:16:scan:08903:ISQDADLWY[Phosphorylation]FTKPK/2	2	0.0	80	x2:Phosphorylation:0.00;x5:Phosphorylation:0.00;x9:Phosphorylation:0.99;x11:Phosphorylation:0.00	ISQDADLWYFTKPK	ISQDADLWY[Phosphorylation]FTKPK	IPI_B4	0.0	1.0	16	16.08903.08903.2	mzspec:PXD000138:16:scan:08903:ISQDADLWY[Phosphorylation]FTKPK/2	4691	Phosphorylation	0.998	9	15031	1	0.0		0.998	452	0.0	0.0	0.001508805309734513	0.001508805309734513	0.0	0.0	0.0	0.0
452	5	13902	0.998	Phosphorylation	IPI_A11	mzspec:PXD000138:11:scan:11514:LLSWY[Phosphorylation]IEEFPTLK/2	2	0.0	80	x3:Phosphorylation:0.00;x5:Phosphorylation:0.99;x11:Phosphorylation:0.00	LLSWYIEEFPTLK	LLSWY[Phosphorylation]IEEFPTLK	IPI_A11	0.0	1.0	11	11.11514.11514.2	mzspec:PXD000138:11:scan:11514:LLSWY[Phosphorylation]IEEFPTLK/2	6517	Phosphorylation	0.998	5	13902	1	0.0		0.998	453	0.0	0.0	0.0015098896247240615	0.0015098896247240615	0.0	0.0	0.0	0.0
453	13	377	0.998	Phosphorylation	IPI_B2	mzspec:PXD000138:14:scan:04338:ATPGNLGSSVLHY[Phosphorylation]K/2	2	0.0	80	x1:Phosphorylation:0.00;x2:Phosphorylation:0.00;x8:Phosphorylation:0.00;x9:Phosphorylation:0.00;x13:Phosphorylation:0.99	ATPGNLGSSVLHYK	ATPGNLGSSVLHY[Phosphorylation]K	IPI_B2	0.0	1.0	14	14.04338.04338.2	mzspec:PXD000138:14:scan:04338:ATPGNLGSSVLHY[Phosphorylation]K/2	1085	Phosphorylation	0.998	13	377	1	0.0		0.998	454	0.0	0.0	0.0015109691629955945	0.0015109691629955945	0.0	0.0	0.0	0.0
454	5	13902	0.998	Phosphorylation	IPI_A11	mzspec:PXD000138:11:scan:11484:LLSWY[Phosphorylation]IEEFPTLK/2	2	0.0	80	x3:Phosphorylation:0.00;x5:Phosphorylation:0.99;x11:Phosphorylation:0.00	LLSWYIEEFPTLK	LLSWY[Phosphorylation]IEEFPTLK	IPI_A11	0.0	1.0	11	11.11484.11484.2	mzspec:PXD000138:11:scan:11484:LLSWY[Phosphorylation]IEEFPTLK/2	6516	Phosphorylation	0.998	5	13902	1	0.0		0.998	455	0.0	0.0	0.0015120439560439556	0.0015120439560439556	0.0	0.0	0.0	0.0
455	9	2574	0.998	Phosphorylation	IPI_B6	mzspec:PXD000138:18:scan:03586:DGQDAIANY[Phosphorylation]KEKESK/2	2	0.0	80	x5:Phosphorylation:0.00;x7:Phosphorylation:0.00;x9:Phosphorylation:0.99;x14:Phosphorylation:0.00	DGQDAIANYKEKESK	DGQDAIANY[Phosphorylation]KEKESK	IPI_B6	0.0	1.0	18	18.03586.03586.2	mzspec:PXD000138:18:scan:03586:DGQDAIANY[Phosphorylation]KEKESK/2	3083	Phosphorylation	0.998	9	2574	1	0.0		0.998	456	0.0	0.0	0.0015131140350877188	0.0015131140350877188	0.0	0.0	0.0	0.0
456	7	9664	0.998	Phosphorylation	IPI_A1	mzspec:PXD000138:1:scan:12194:ALLSLWY[Phosphorylation]FK/2	2	0.0	80	x1:Phosphorylation:0.00;x4:Phosphorylation:0.00;x7:Phosphorylation:0.99	ALLSLWYFK	ALLSLWY[Phosphorylation]FK	IPI_A1	0.0	1.0	1	1.12194.12194.2	mzspec:PXD000138:1:scan:12194:ALLSLWY[Phosphorylation]FK/2	969	Phosphorylation	0.998	7	9664	1	0.0		0.998	457	0.0	0.0	0.0015141794310722099	0.0015141794310722099	0.0	0.0	0.0	0.0
457	7	9664	0.998	Phosphorylation	IPI_A1	mzspec:PXD000138:1:scan:12092:ALLSLWY[Phosphorylation]FK/2	2	0.0	80	x1:Phosphorylation:0.00;x4:Phosphorylation:0.00;x7:Phosphorylation:0.99	ALLSLWYFK	ALLSLWY[Phosphorylation]FK	IPI_A1	0.0	1.0	1	1.12092.12092.2	mzspec:PXD000138:1:scan:12092:ALLSLWY[Phosphorylation]FK/2	968	Phosphorylation	0.998	7	9664	1	0.0		0.998	458	0.0	0.0	0.0015152401746724887	0.0015152401746724887	0.0	0.0	0.0	0.0
458	3	591	0.998	Phosphorylation	IPI_A10	mzspec:PXD000138:10:scan:07370:NAY[Phosphorylation]IGEASLLEK/2	2	0.0	80	x2:Phosphorylation:0.00;x3:Phosphorylation:0.99;x7:Phosphorylation:0.00;x8:Phosphorylation:0.00	NAYIGEASLLEK	NAY[Phosphorylation]IGEASLLEK	IPI_A10	0.0	1.0	10	10.07370.07370.2	mzspec:PXD000138:10:scan:07370:NAY[Phosphorylation]IGEASLLEK/2	7912	Phosphorylation	0.998	3	591	1	0.0		0.998	459	0.0	0.0	0.0015162962962962962	0.0015162962962962962	0.0	0.0	0.0	0.0
459	7	9259	0.998	Phosphorylation	IPI_A1	mzspec:PXD000138:1:scan:08351:ALLSLWS[Phosphorylation]HK/2	2	0.0	80	x1:Phosphorylation:0.00;x4:Phosphorylation:0.00;x7:Phosphorylation:0.99	ALLSLWSHK	ALLSLWS[Phosphorylation]HK	IPI_A1	0.0	1.0	1	1.08351.08351.2	mzspec:PXD000138:1:scan:08351:ALLSLWS[Phosphorylation]HK/2	913	Phosphorylation	0.998	7	9259	1	0.0		0.998	460	0.0	0.0	0.0015173478260869565	0.0015173478260869565	0.0	0.0	0.0	0.0
460	9	1644	0.998	Phosphorylation	IPI_B6	mzspec:PXD000138:18:scan:07351:DGQDAIARY[Phosphorylation]IEKESK/3	3	0.0	80	x5:Phosphorylation:0.00;x7:Phosphorylation:0.00;x9:Phosphorylation:0.99;x14:Phosphorylation:0.00	DGQDAIARYIEKESK	DGQDAIARY[Phosphorylation]IEKESK	IPI_B6	0.0	1.0	18	18.07351.07351.3	mzspec:PXD000138:18:scan:07351:DGQDAIARY[Phosphorylation]IEKESK/3	3419	Phosphorylation	0.998	9	1644	1	0.0		0.998	461	0.0	0.0	0.0015183947939262472	0.0015183947939262472	0.0	0.0	0.0	0.0
461	7	7203	0.998	Phosphorylation	IPI_B3	mzspec:PXD000138:15:scan:03156:LMTGDHT[Phosphorylation]PAHAGAK/3	3	0.0	80	x3:Phosphorylation:0.00;x7:Phosphorylation:0.99;x9:Phosphorylation:0.00;x11:Phosphorylation:0.00;x13:Phosphorylation:0.00	LMTGDHTPAHAGAK	LMTGDHT[Phosphorylation]PAHAGAK	IPI_B3	0.0	1.0	15	15.03156.03156.3	mzspec:PXD000138:15:scan:03156:LMTGDHT[Phosphorylation]PAHAGAK/3	6797	Phosphorylation	0.998	7	7203	1	0.0		0.998	462	0.0	0.0	0.0015194372294372292	0.0015194372294372292	0.0	0.0	0.0	0.0
462	3	13551	0.998	Phosphorylation	IPI_A10	mzspec:PXD000138:10:scan:08353:NYY[Phosphorylation]IGEASLLEK/2	2	0.0	80	x2:Phosphorylation:0.00;x3:Phosphorylation:0.99;x7:Phosphorylation:0.00;x8:Phosphorylation:0.00	NYYIGEASLLEK	NYY[Phosphorylation]IGEASLLEK	IPI_A10	0.0	1.0	10	10.08353.08353.2	mzspec:PXD000138:10:scan:08353:NYY[Phosphorylation]IGEASLLEK/2	9994	Phosphorylation	0.998	3	13551	1	0.0		0.998	463	0.0	0.0	0.0015204751619870408	0.0015204751619870408	0.0	0.0	0.0	0.0
463	7	6019	0.998	Phosphorylation	IPI_A1	mzspec:PXD000138:1:scan:04863:ALLSLKS[Phosphorylation]HK/3	3	0.0	80	x1:Phosphorylation:0.00;x4:Phosphorylation:0.00;x7:Phosphorylation:0.99	ALLSLKSHK	ALLSLKS[Phosphorylation]HK	IPI_A1	0.0	1.0	1	1.04863.04863.3	mzspec:PXD000138:1:scan:04863:ALLSLKS[Phosphorylation]HK/3	474	Phosphorylation	0.998	7	6019	1	0.0		0.998	464	0.0	0.0	0.001521508620689655	0.001521508620689655	0.0	0.0	0.0	0.0
464	7	6019	0.998	Phosphorylation	IPI_A1	mzspec:PXD000138:1:scan:04834:ALLSLKS[Phosphorylation]HK/3	3	0.0	80	x1:Phosphorylation:0.00;x4:Phosphorylation:0.00;x7:Phosphorylation:0.99	ALLSLKSHK	ALLSLKS[Phosphorylation]HK	IPI_A1	0.0	1.0	1	1.04834.04834.3	mzspec:PXD000138:1:scan:04834:ALLSLKS[Phosphorylation]HK/3	473	Phosphorylation	0.998	7	6019	1	0.0		0.998	465	0.0	0.0	0.0015225376344086018	0.0015225376344086018	0.0	0.0	0.0	0.0
465	9	8064	0.998	Phosphorylation	IPI_B6	mzspec:PXD000138:18:scan:06782:DGQDAIAHY[Phosphorylation]WEKESK/3	3	0.0	80	x5:Phosphorylation:0.00;x7:Phosphorylation:0.00;x9:Phosphorylation:0.99;x14:Phosphorylation:0.00	DGQDAIAHYWEKESK	DGQDAIAHY[Phosphorylation]WEKESK	IPI_B6	0.0	1.0	18	18.06782.06782.3	mzspec:PXD000138:18:scan:06782:DGQDAIAHY[Phosphorylation]WEKESK/3	2654	Phosphorylation	0.998	9	8064	1	0.0		0.998	466	0.0	0.0	0.0015235622317596564	0.0015235622317596564	0.0	0.0	0.0	0.0
466	9	14471	0.998	Phosphorylation	IPI_B4	mzspec:PXD000138:16:scan:08795:ISQDADLWS[Phosphorylation]FTKPK/3	3	0.0	80	x2:Phosphorylation:0.00;x5:Phosphorylation:0.00;x9:Phosphorylation:0.99;x11:Phosphorylation:0.00	ISQDADLWSFTKPK	ISQDADLWS[Phosphorylation]FTKPK	IPI_B4	0.0	1.0	16	16.08795.08795.3	mzspec:PXD000138:16:scan:08795:ISQDADLWS[Phosphorylation]FTKPK/3	4630	Phosphorylation	0.998	9	14471	1	0.0		0.998	467	0.0	0.0	0.0015245824411134902	0.0015245824411134902	0.0	0.0	0.0	0.0
467	9	7824	0.998	Phosphorylation	IPI_B6	mzspec:PXD000138:18:scan:03764:DGQDAIAHY[Phosphorylation]REKESK/3	3	0.0	80	x5:Phosphorylation:0.00;x7:Phosphorylation:0.00;x9:Phosphorylation:0.99;x14:Phosphorylation:0.00	DGQDAIAHYREKESK	DGQDAIAHY[Phosphorylation]REKESK	IPI_B6	0.0	1.0	18	18.03764.03764.3	mzspec:PXD000138:18:scan:03764:DGQDAIAHY[Phosphorylation]REKESK/3	2648	Phosphorylation	0.998	9	7824	1	0.0		0.998	468	0.0	0.0	0.0015255982905982904	0.0015255982905982904	0.0	0.0	0.0	0.0
468	13	363	0.998	Phosphorylation	IPI_B2	mzspec:PXD000138:14:scan:03791:ATPGNLGSSVLHT[Phosphorylation]K/3	3	0.0	80	x1:Phosphorylation:0.00;x2:Phosphorylation:0.00;x8:Phosphorylation:0.00;x9:Phosphorylation:0.00;x13:Phosphorylation:0.99	ATPGNLGSSVLHTK	ATPGNLGSSVLHT[Phosphorylation]K	IPI_B2	0.0	1.0	14	14.03791.03791.3	mzspec:PXD000138:14:scan:03791:ATPGNLGSSVLHT[Phosphorylation]K/3	1082	Phosphorylation	0.998	13	363	1	0.0		0.998	469	0.0	0.0	0.0015266098081023454	0.0015266098081023454	0.0	0.0	0.0	0.0
469	5	6609	0.998	Phosphorylation	IPI_A11	mzspec:PXD000138:11:scan:05752:LLSHT[Phosphorylation]HEEFPTLK/3	3	0.0	80	x3:Phosphorylation:0.00;x5:Phosphorylation:0.99;x11:Phosphorylation:0.00	LLSHTHEEFPTLK	LLSHT[Phosphorylation]HEEFPTLK	IPI_A11	0.0	1.0	11	11.05752.05752.3	mzspec:PXD000138:11:scan:05752:LLSHT[Phosphorylation]HEEFPTLK/3	5254	Phosphorylation	0.998	5	6609	1	0.0		0.998	470	0.0	0.0	0.0015276170212765955	0.0015276170212765955	0.0	0.0	0.0	0.0
470	9	8724	0.998	Phosphorylation	IPI_B6	mzspec:PXD000138:18:scan:08112:DGQDAIAIY[Phosphorylation]REKESK/2	2	0.0	80	x5:Phosphorylation:0.00;x7:Phosphorylation:0.00;x9:Phosphorylation:0.99;x14:Phosphorylation:0.00	DGQDAIAIYREKESK	DGQDAIAIY[Phosphorylation]REKESK	IPI_B6	0.0	1.0	18	18.08112.08112.2	mzspec:PXD000138:18:scan:08112:DGQDAIAIY[Phosphorylation]REKESK/2	2794	Phosphorylation	0.998	9	8724	1	0.0		0.998	471	0.0	0.0	0.001528619957537155	0.001528619957537155	0.0	0.0	0.0	0.0
471	7	8043	0.998	Phosphorylation	IPI_B3	mzspec:PXD000138:15:scan:05049:LMTGDIT[Phosphorylation]PAHAGAK/3	3	0.0	80	x3:Phosphorylation:0.00;x7:Phosphorylation:0.99;x9:Phosphorylation:0.00;x11:Phosphorylation:0.00;x13:Phosphorylation:0.00	LMTGDITPAHAGAK	LMTGDIT[Phosphorylation]PAHAGAK	IPI_B3	0.0	1.0	15	15.05049.05049.3	mzspec:PXD000138:15:scan:05049:LMTGDIT[Phosphorylation]PAHAGAK/3	6898	Phosphorylation	0.998	7	8043	1	0.0		0.998	472	0.0	0.0	0.0015296186440677964	0.0015296186440677964	0.0	0.0	0.0	0.0
472	7	7833	0.998	Phosphorylation	IPI_B3	mzspec:PXD000138:15:scan:05930:LMTGDIS[Phosphorylation]VAHAGAK/3	3	0.0	80	x3:Phosphorylation:0.00;x7:Phosphorylation:0.99;x9:Phosphorylation:0.00;x11:Phosphorylation:0.00;x13:Phosphorylation:0.00	LMTGDISVAHAGAK	LMTGDIS[Phosphorylation]VAHAGAK	IPI_B3	0.0	1.0	15	15.05930.05930.3	mzspec:PXD000138:15:scan:05930:LMTGDIS[Phosphorylation]VAHAGAK/3	6862	Phosphorylation	0.998	7	7833	1	0.0		0.998	473	0.0	0.0	0.00153061310782241	0.00153061310782241	0.0	0.0	0.0	0.0
473	3	9116	0.998	Phosphorylation	IPI_B1	mzspec:PXD000138:13:scan:02905:NKY[Phosphorylation]RAPPQPAPGK/3	3	0.0	80	x3:Phosphorylation:0.99;x5:Phosphorylation:0.00;x10:Phosphorylation:0.00	NKYRAPPQPAPGK	NKY[Phosphorylation]RAPPQPAPGK	IPI_B1	0.0	1.0	13	13.02905.02905.3	mzspec:PXD000138:13:scan:02905:NKY[Phosphorylation]RAPPQPAPGK/3	8721	Phosphorylation	0.998	3	9116	1	0.0		0.998	474	0.0	0.0	0.001531603375527426	0.001531603375527426	0.0	0.0	0.0	0.0
474	7	7133	0.998	Phosphorylation	IPI_B3	mzspec:PXD000138:15:scan:03908:LMTGDHT[Phosphorylation]IAHAGAK/3	3	0.0	80	x3:Phosphorylation:0.00;x7:Phosphorylation:0.99;x9:Phosphorylation:0.00;x11:Phosphorylation:0.00;x13:Phosphorylation:0.00	LMTGDHTIAHAGAK	LMTGDHT[Phosphorylation]IAHAGAK	IPI_B3	0.0	1.0	15	15.03908.03908.3	mzspec:PXD000138:15:scan:03908:LMTGDHT[Phosphorylation]IAHAGAK/3	6795	Phosphorylation	0.998	7	7133	1	0.0		0.998	475	0.0	0.0	0.0015325894736842106	0.0015325894736842106	0.0	0.0	0.0	0.0
475	3	1160	0.998	Phosphorylation	IPI_B1	mzspec:PXD000138:13:scan:04079:NRT[Phosphorylation]IAPPQPAPGK/3	3	0.0	80	x3:Phosphorylation:0.99;x5:Phosphorylation:0.00;x10:Phosphorylation:0.00	NRTIAPPQPAPGK	NRT[Phosphorylation]IAPPQPAPGK	IPI_B1	0.0	1.0	13	13.04079.04079.3	mzspec:PXD000138:13:scan:04079:NRT[Phosphorylation]IAPPQPAPGK/3	9392	Phosphorylation	0.998	3	1160	1	0.0		0.998	476	0.0	0.0	0.0015335714285714284	0.0015335714285714284	0.0	0.0	0.0	0.0
476	7	6136	0.998	Phosphorylation	IPI_A1	mzspec:PXD000138:1:scan:04879:ALLSLKT[Phosphorylation]RK/3	3	0.0	80	x1:Phosphorylation:0.00;x4:Phosphorylation:0.00;x7:Phosphorylation:0.99	ALLSLKTRK	ALLSLKT[Phosphorylation]RK	IPI_A1	0.0	1.0	1	1.04879.04879.3	mzspec:PXD000138:1:scan:04879:ALLSLKT[Phosphorylation]RK/3	510	Phosphorylation	0.998	7	6136	1	0.0		0.998	477	0.0	0.0	0.0015345492662473795	0.0015345492662473795	0.0	0.0	0.0	0.0
477	3	6819	0.998	Phosphorylation	IPI_A10	mzspec:PXD000138:10:scan:04017:NIT[Phosphorylation]HGEASLLEK/3	3	0.0	80	x3:Phosphorylation:0.99;x7:Phosphorylation:0.00;x8:Phosphorylation:0.00	NITHGEASLLEK	NIT[Phosphorylation]HGEASLLEK	IPI_A10	0.0	1.0	10	10.04017.04017.3	mzspec:PXD000138:10:scan:04017:NIT[Phosphorylation]HGEASLLEK/3	8480	Phosphorylation	0.998	3	6819	1	0.0		0.998	478	0.0	0.0	0.0015355230125523012	0.0015355230125523012	0.0	0.0	0.0	0.0
478	7	6172	0.998	Phosphorylation	IPI_A1	mzspec:PXD000138:1:scan:05566:ALLSLKT[Phosphorylation]QK/3	3	0.0	80	x1:Phosphorylation:0.00;x4:Phosphorylation:0.00;x7:Phosphorylation:0.99	ALLSLKTQK	ALLSLKT[Phosphorylation]QK	IPI_A1	0.0	1.0	1	1.05566.05566.3	mzspec:PXD000138:1:scan:05566:ALLSLKT[Phosphorylation]QK/3	508	Phosphorylation	0.998	7	6172	1	0.0		0.998	479	0.0	0.0	0.0015364926931106472	0.0015364926931106472	0.0	0.0	0.0	0.0
479	9	8229	0.998	Phosphorylation	IPI_B6	mzspec:PXD000138:18:scan:04050:DGQDAIAIS[Phosphorylation]HEKESK/3	3	0.0	80	x5:Phosphorylation:0.00;x7:Phosphorylation:0.00;x9:Phosphorylation:0.99;x14:Phosphorylation:0.00	DGQDAIAISHEKESK	DGQDAIAIS[Phosphorylation]HEKESK	IPI_B6	0.0	1.0	18	18.04050.04050.3	mzspec:PXD000138:18:scan:04050:DGQDAIAIS[Phosphorylation]HEKESK/3	2662	Phosphorylation	0.998	9	8229	1	0.0		0.998	480	0.0	0.0	0.0015374583333333332	0.0015374583333333332	0.0	0.0	0.0	0.0
480	7	10780	0.998	Phosphorylation	IPI_A1	mzspec:PXD000138:1:scan:11099:ALLSLVY[Phosphorylation]WK/2	2	0.0	80	x1:Phosphorylation:0.00;x4:Phosphorylation:0.00;x7:Phosphorylation:0.99	ALLSLVYWK	ALLSLVY[Phosphorylation]WK	IPI_A1	0.0	1.0	1	1.11099.11099.2	mzspec:PXD000138:1:scan:11099:ALLSLVY[Phosphorylation]WK/2	906	Phosphorylation	0.998	7	10780	1	0.0		0.998	481	0.0	0.0	0.0015384199584199587	0.0015384199584199587	0.0	0.0	0.0	0.0
481	1	8415	0.998	Phosphorylation	IPI_A10	mzspec:PXD000138:10:scan:04300:Y[Phosphorylation]RGEASLLEK/3	3	0.0	80	x1:Phosphorylation:0.99;x5:Phosphorylation:0.00;x6:Phosphorylation:0.00	YRGEASLLEK	Y[Phosphorylation]RGEASLLEK	IPI_A10	0.0	1.0	10	10.04300.04300.3	mzspec:PXD000138:10:scan:04300:Y[Phosphorylation]RGEASLLEK/3	10118	Phosphorylation	0.998	1	8415	1			0.998	482			0.0015393775933609955	0.0015393775933609955	0.0	0.0	0.0	0.0
482	7	6226	0.998	Phosphorylation	IPI_A1	mzspec:PXD000138:1:scan:04761:ALLSLKT[Phosphorylation]KK/3	3	0.0	80	x1:Phosphorylation:0.00;x4:Phosphorylation:0.00;x7:Phosphorylation:0.99	ALLSLKTKK	ALLSLKT[Phosphorylation]KK	IPI_A1	0.0	1.0	1	1.04761.04761.3	mzspec:PXD000138:1:scan:04761:ALLSLKT[Phosphorylation]KK/3	498	Phosphorylation	0.998	7	6226	1	0.0		0.998	483	0.0	0.0	0.0015403312629399587	0.0015403312629399587	0.0	0.0	0.0	0.0
483	6	6649	0.998	Phosphorylation	IPI_A12	mzspec:PXD000138:12:scan:03588:AVLSHT[Phosphorylation]KQLSEGK/3	3	0.0	80	x1:Phosphorylation:0.00;x4:Phosphorylation:0.00;x6:Phosphorylation:0.99;x10:Phosphorylation:0.00	AVLSHTKQLSEGK	AVLSHT[Phosphorylation]KQLSEGK	IPI_A12	0.0	1.0	12	12.03588.03588.3	mzspec:PXD000138:12:scan:03588:AVLSHT[Phosphorylation]KQLSEGK/3	1553	Phosphorylation	0.998	6	6649	1	0.0		0.998	484	0.0	0.0	0.0015412809917355373	0.0015412809917355373	0.0	0.0	0.0	0.0
484	9	8874	0.998	Phosphorylation	IPI_B6	mzspec:PXD000138:18:scan:04639:DGQDAIAIY[Phosphorylation]KEKESK/3	3	0.0	80	x5:Phosphorylation:0.00;x7:Phosphorylation:0.00;x9:Phosphorylation:0.99;x14:Phosphorylation:0.00	DGQDAIAIYKEKESK	DGQDAIAIY[Phosphorylation]KEKESK	IPI_B6	0.0	1.0	18	18.04639.04639.3	mzspec:PXD000138:18:scan:04639:DGQDAIAIY[Phosphorylation]KEKESK/3	2761	Phosphorylation	0.998	9	8874	1	0.0		0.998	485	0.0	0.0	0.0015422268041237113	0.0015422268041237113	0.0	0.0	0.0	0.0
485	9	3129	0.998	Phosphorylation	IPI_B6	mzspec:PXD000138:18:scan:02970:DGQDAIADT[Phosphorylation]HEKESK/3	3	0.0	80	x5:Phosphorylation:0.00;x7:Phosphorylation:0.00;x9:Phosphorylation:0.99;x14:Phosphorylation:0.00	DGQDAIADTHEKESK	DGQDAIADT[Phosphorylation]HEKESK	IPI_B6	0.0	1.0	18	18.02970.02970.3	mzspec:PXD000138:18:scan:02970:DGQDAIADT[Phosphorylation]HEKESK/3	2364	Phosphorylation	0.998	9	3129	1	0.0		0.998	486	0.0	0.0	0.0015431687242798353	0.0015431687242798353	0.0	0.0	0.0	0.0
486	7	4336	0.998	Phosphorylation	IPI_A1	mzspec:PXD000138:1:scan:04759:ALLSLHS[Phosphorylation]RK/3	3	0.0	80	x1:Phosphorylation:0.00;x4:Phosphorylation:0.00;x7:Phosphorylation:0.99	ALLSLHSRK	ALLSLHS[Phosphorylation]RK	IPI_A1	0.0	1.0	1	1.04759.04759.3	mzspec:PXD000138:1:scan:04759:ALLSLHS[Phosphorylation]RK/3	251	Phosphorylation	0.998	7	4336	1	0.0		0.998	487	0.0	0.0	0.001544106776180698	0.001544106776180698	0.0	0.0	0.0	0.0
487	5	2878	0.998	Phosphorylation	IPI_A11	mzspec:PXD000138:11:scan:07338:LLSDY[Phosphorylation]REEFPTLK/2	2	0.0	80	x3:Phosphorylation:0.00;x5:Phosphorylation:0.99;x11:Phosphorylation:0.00	LLSDYREEFPTLK	LLSDY[Phosphorylation]REEFPTLK	IPI_A11	0.0	1.0	11	11.07338.07338.2	mzspec:PXD000138:11:scan:07338:LLSDY[Phosphorylation]REEFPTLK/2	5025	Phosphorylation	0.998	5	2878	1	0.0		0.998	488	0.0	0.0	0.0015450409836065574	0.0015450409836065574	0.0	0.0	0.0	0.0
488	9	8904	0.998	Phosphorylation	IPI_B6	mzspec:PXD000138:18:scan:08109:DGQDAIAIY[Phosphorylation]FEKESK/2	2	0.0	80	x5:Phosphorylation:0.00;x7:Phosphorylation:0.00;x9:Phosphorylation:0.99;x14:Phosphorylation:0.00	DGQDAIAIYFEKESK	DGQDAIAIY[Phosphorylation]FEKESK	IPI_B6	0.0	1.0	18	18.08109.08109.2	mzspec:PXD000138:18:scan:08109:DGQDAIAIY[Phosphorylation]FEKESK/2	2735	Phosphorylation	0.998	9	8904	1	0.0		0.998	489	0.0	0.0	0.0015459713701431494	0.0015459713701431494	0.0	0.0	0.0	0.0
489	5	6986	0.998	Phosphorylation	IPI_A11	mzspec:PXD000138:11:scan:09035:LLSHY[Phosphorylation]WEEFPTLK/3	3	0.0	80	x3:Phosphorylation:0.00;x5:Phosphorylation:0.99;x11:Phosphorylation:0.00	LLSHYWEEFPTLK	LLSHY[Phosphorylation]WEEFPTLK	IPI_A11	0.0	1.0	11	11.09035.09035.3	mzspec:PXD000138:11:scan:09035:LLSHY[Phosphorylation]WEEFPTLK/3	5343	Phosphorylation	0.998	5	6986	1	0.0		0.998	490	0.0	0.0	0.0015468979591836734	0.0015468979591836734	0.0	0.0	0.0	0.0
490	9	15031	0.998	Phosphorylation	IPI_B4	mzspec:PXD000138:16:scan:08867:ISQDADLWY[Phosphorylation]FTKPK/3	3	0.0	80	x2:Phosphorylation:0.00;x5:Phosphorylation:0.00;x9:Phosphorylation:0.99;x11:Phosphorylation:0.00	ISQDADLWYFTKPK	ISQDADLWY[Phosphorylation]FTKPK	IPI_B4	0.0	1.0	16	16.08867.08867.3	mzspec:PXD000138:16:scan:08867:ISQDADLWY[Phosphorylation]FTKPK/3	4692	Phosphorylation	0.998	9	15031	1	0.0		0.998	491	0.0	0.0	0.0015478207739307536	0.0015478207739307536	0.0	0.0	0.0	0.0
491	3	13539	0.998	Phosphorylation	IPI_A10	mzspec:PXD000138:10:scan:05276:NYY[Phosphorylation]HGEASLLEK/2	2	0.0	80	x2:Phosphorylation:0.00;x3:Phosphorylation:0.99;x7:Phosphorylation:0.00;x8:Phosphorylation:0.00	NYYHGEASLLEK	NYY[Phosphorylation]HGEASLLEK	IPI_A10	0.0	1.0	10	10.05276.05276.2	mzspec:PXD000138:10:scan:05276:NYY[Phosphorylation]HGEASLLEK/2	9990	Phosphorylation	0.998	3	13539	1	0.0		0.998	492	0.0	0.0	0.001548739837398374	0.001548739837398374	0.0	0.0	0.0	0.0
492	5	7012	0.998	Phosphorylation	IPI_A11	mzspec:PXD000138:11:scan:08007:LLSHY[Phosphorylation]VEEFPTLK/2	2	0.0	80	x3:Phosphorylation:0.00;x5:Phosphorylation:0.99;x11:Phosphorylation:0.00	LLSHYVEEFPTLK	LLSHY[Phosphorylation]VEEFPTLK	IPI_A11	0.0	1.0	11	11.08007.08007.2	mzspec:PXD000138:11:scan:08007:LLSHY[Phosphorylation]VEEFPTLK/2	5340	Phosphorylation	0.998	5	7012	1	0.0		0.998	493	0.0	0.0	0.0015496551724137931	0.0015496551724137931	0.0	0.0	0.0	0.0
493	3	6490	0.998	Phosphorylation	IPI_B1	mzspec:PXD000138:13:scan:03497:NHS[Phosphorylation]VAPPQPAPGK/2	2	0.0	80	x3:Phosphorylation:0.99;x5:Phosphorylation:0.00;x10:Phosphorylation:0.00	NHSVAPPQPAPGK	NHS[Phosphorylation]VAPPQPAPGK	IPI_B1	0.0	1.0	13	13.03497.03497.2	mzspec:PXD000138:13:scan:03497:NHS[Phosphorylation]VAPPQPAPGK/2	8253	Phosphorylation	0.998	3	6490	1	0.0		0.998	494	0.0	0.0	0.0015505668016194331	0.0015505668016194331	0.0	0.0	0.0	0.0
494	9	8904	0.998	Phosphorylation	IPI_B6	mzspec:PXD000138:18:scan:08036:DGQDAIAIY[Phosphorylation]FEKESK/3	3	0.0	80	x5:Phosphorylation:0.00;x7:Phosphorylation:0.00;x9:Phosphorylation:0.99;x14:Phosphorylation:0.00	DGQDAIAIYFEKESK	DGQDAIAIY[Phosphorylation]FEKESK	IPI_B6	0.0	1.0	18	18.08036.08036.3	mzspec:PXD000138:18:scan:08036:DGQDAIAIY[Phosphorylation]FEKESK/3	2734	Phosphorylation	0.998	9	8904	1	0.0		0.998	495	0.0	0.0	0.0015514747474747474	0.0015514747474747474	0.0	0.0	0.0	0.0
495	3	8067	0.998	Phosphorylation	IPI_A10	mzspec:PXD000138:10:scan:05321:NKS[Phosphorylation]MGEASLLEK/2	2	0.0	80	x3:Phosphorylation:0.99;x7:Phosphorylation:0.00;x8:Phosphorylation:0.00	NKSMGEASLLEK	NKS[Phosphorylation]MGEASLLEK	IPI_A10	0.0	1.0	10	10.05321.05321.2	mzspec:PXD000138:10:scan:05321:NKS[Phosphorylation]MGEASLLEK/2	8621	Phosphorylation	0.998	3	8067	1	0.0		0.998	496	0.0	0.0	0.0015523790322580645	0.0015523790322580645	0.0	0.0	0.0	0.0
496	3	13551	0.998	Phosphorylation	IPI_A10	mzspec:PXD000138:10:scan:08189:NYY[Phosphorylation]IGEASLLEK/2	2	0.0	80	x2:Phosphorylation:0.00;x3:Phosphorylation:0.99;x7:Phosphorylation:0.00;x8:Phosphorylation:0.00	NYYIGEASLLEK	NYY[Phosphorylation]IGEASLLEK	IPI_A10	0.0	1.0	10	10.08189.08189.2	mzspec:PXD000138:10:scan:08189:NYY[Phosphorylation]IGEASLLEK/2	9993	Phosphorylation	0.998	3	13551	1	0.0		0.998	497	0.0	0.0	0.0015532796780684105	0.0015532796780684105	0.0	0.0	0.0	0.0
497	9	8904	0.998	Phosphorylation	IPI_B6	mzspec:PXD000138:18:scan:07988:DGQDAIAIY[Phosphorylation]FEKESK/2	2	0.0	80	x5:Phosphorylation:0.00;x7:Phosphorylation:0.00;x9:Phosphorylation:0.99;x14:Phosphorylation:0.00	DGQDAIAIYFEKESK	DGQDAIAIY[Phosphorylation]FEKESK	IPI_B6	0.0	1.0	18	18.07988.07988.2	mzspec:PXD000138:18:scan:07988:DGQDAIAIY[Phosphorylation]FEKESK/2	2733	Phosphorylation	0.998	9	8904	1	0.0		0.998	498	0.0	0.0	0.0015541767068273091	0.0015541767068273091	0.0	0.0	0.0	0.0
498	9	2361	0.998	Phosphorylation	IPI_B4	mzspec:PXD000138:16:scan:03766:ISQDADLNY[Phosphorylation]HTKPK/3	3	0.0	80	x2:Phosphorylation:0.00;x5:Phosphorylation:0.00;x9:Phosphorylation:0.99;x11:Phosphorylation:0.00	ISQDADLNYHTKPK	ISQDADLNY[Phosphorylation]HTKPK	IPI_B4	0.0	1.0	16	16.03766.03766.3	mzspec:PXD000138:16:scan:03766:ISQDADLNY[Phosphorylation]HTKPK/3	4353	Phosphorylation	0.998	9	2361	1	0.0		0.998	499	0.0	0.0	0.0015550701402805612	0.0015550701402805612	0.0	0.0	0.0	0.0
499	7	5439	0.998	Phosphorylation	IPI_B3	mzspec:PXD000138:15:scan:03081:LMTGDET[Phosphorylation]HAHAGAK/3	3	0.0	80	x3:Phosphorylation:0.00;x7:Phosphorylation:0.99;x9:Phosphorylation:0.00;x11:Phosphorylation:0.00;x13:Phosphorylation:0.00	LMTGDETHAHAGAK	LMTGDET[Phosphorylation]HAHAGAK	IPI_B3	0.0	1.0	15	15.03081.03081.3	mzspec:PXD000138:15:scan:03081:LMTGDET[Phosphorylation]HAHAGAK/3	6697	Phosphorylation	0.998	7	5439	1	0.0		0.998	500	0.0	0.0	0.00155596	0.00155596	0.0	0.0	0.0	0.0
500	9	8844	0.998	Phosphorylation	IPI_B6	mzspec:PXD000138:18:scan:07830:DGQDAIAIY[Phosphorylation]IEKESK/3	3	0.0	80	x5:Phosphorylation:0.00;x7:Phosphorylation:0.00;x9:Phosphorylation:0.99;x14:Phosphorylation:0.00	DGQDAIAIYIEKESK	DGQDAIAIY[Phosphorylation]IEKESK	IPI_B6	0.0	1.0	18	18.07830.07830.3	mzspec:PXD000138:18:scan:07830:DGQDAIAIY[Phosphorylation]IEKESK/3	2756	Phosphorylation	0.998	9	8844	1	0.0		0.998	501	0.0	0.0	0.0015568463073852294	0.0015568463073852294	0.0	0.0	0.0	0.0
501	7	14413	0.998	Phosphorylation	IPI_B3	mzspec:PXD000138:15:scan:07290:LMTGDWS[Phosphorylation]IAHAGAK/3	3	0.0	80	x3:Phosphorylation:0.00;x7:Phosphorylation:0.99;x9:Phosphorylation:0.00;x11:Phosphorylation:0.00;x13:Phosphorylation:0.00	LMTGDWSIAHAGAK	LMTGDWS[Phosphorylation]IAHAGAK	IPI_B3	0.0	1.0	15	15.07290.07290.3	mzspec:PXD000138:15:scan:07290:LMTGDWS[Phosphorylation]IAHAGAK/3	7350	Phosphorylation	0.998	7	14413	1	0.0		0.998	502	0.0	0.0	0.0015577290836653384	0.0015577290836653384	0.0	0.0	0.0	0.0
502	7	14833	0.998	Phosphorylation	IPI_B3	mzspec:PXD000138:15:scan:06619:LMTGDWT[Phosphorylation]VAHAGAK/3	3	0.0	80	x3:Phosphorylation:0.00;x7:Phosphorylation:0.99;x9:Phosphorylation:0.00;x11:Phosphorylation:0.00;x13:Phosphorylation:0.00	LMTGDWTVAHAGAK	LMTGDWT[Phosphorylation]VAHAGAK	IPI_B3	0.0	1.0	15	15.06619.06619.3	mzspec:PXD000138:15:scan:06619:LMTGDWT[Phosphorylation]VAHAGAK/3	7381	Phosphorylation	0.998	7	14833	1	0.0		0.998	503	0.0	0.0	0.0015586083499005965	0.0015586083499005965	0.0	0.0	0.0	0.0
503	7	4336	0.998	Phosphorylation	IPI_A1	mzspec:PXD000138:1:scan:04821:ALLSLHS[Phosphorylation]RK/3	3	0.0	80	x1:Phosphorylation:0.00;x4:Phosphorylation:0.00;x7:Phosphorylation:0.99	ALLSLHSRK	ALLSLHS[Phosphorylation]RK	IPI_A1	0.0	1.0	1	1.04821.04821.3	mzspec:PXD000138:1:scan:04821:ALLSLHS[Phosphorylation]RK/3	253	Phosphorylation	0.998	7	4336	1	0.0		0.998	504	0.0	0.0	0.0015594841269841269	0.0015594841269841269	0.0	0.0	0.0	0.0
504	7	8099	0.998	Phosphorylation	IPI_B3	mzspec:PXD000138:15:scan:05641:LMTGDIT[Phosphorylation]YAHAGAK/3	3	0.0	80	x3:Phosphorylation:0.00;x7:Phosphorylation:0.99;x8:Phosphorylation:0.00;x9:Phosphorylation:0.00;x11:Phosphorylation:0.00;x13:Phosphorylation:0.00	LMTGDITYAHAGAK	LMTGDIT[Phosphorylation]YAHAGAK	IPI_B3	0.0	1.0	15	15.05641.05641.3	mzspec:PXD000138:15:scan:05641:LMTGDIT[Phosphorylation]YAHAGAK/3	6908	Phosphorylation	0.998	7	8099	1	0.0		0.998	505	0.0	0.0	0.0015603564356435643	0.0015603564356435643	0.0	0.0	0.0	0.0
505	3	8331	0.998	Phosphorylation	IPI_A10	mzspec:PXD000138:10:scan:04792:NKT[Phosphorylation]PGEASLLEK/2	2	0.0	80	x3:Phosphorylation:0.99;x7:Phosphorylation:0.00;x8:Phosphorylation:0.00	NKTPGEASLLEK	NKT[Phosphorylation]PGEASLLEK	IPI_A10	0.0	1.0	10	10.04792.04792.2	mzspec:PXD000138:10:scan:04792:NKT[Phosphorylation]PGEASLLEK/2	8652	Phosphorylation	0.998	3	8331	1	0.0		0.998	506	0.0	0.0	0.0015612252964426875	0.0015612252964426875	0.0	0.0	0.0	0.0
506	7	4336	0.998	Phosphorylation	IPI_A1	mzspec:PXD000138:1:scan:04733:ALLSLHS[Phosphorylation]RK/3	3	0.0	80	x1:Phosphorylation:0.00;x4:Phosphorylation:0.00;x7:Phosphorylation:0.99	ALLSLHSRK	ALLSLHS[Phosphorylation]RK	IPI_A1	0.0	1.0	1	1.04733.04733.3	mzspec:PXD000138:1:scan:04733:ALLSLHS[Phosphorylation]RK/3	252	Phosphorylation	0.998	7	4336	1	0.0		0.998	507	0.0	0.0	0.0015620907297830375	0.0015620907297830375	0.0	0.0	0.0	0.0
507	7	4579	0.998	Phosphorylation	IPI_A1	mzspec:PXD000138:1:scan:04921:ALLSLHT[Phosphorylation]HK/3	3	0.0	80	x1:Phosphorylation:0.00;x4:Phosphorylation:0.00;x7:Phosphorylation:0.99	ALLSLHTHK	ALLSLHT[Phosphorylation]HK	IPI_A1	0.0	1.0	1	1.04921.04921.3	mzspec:PXD000138:1:scan:04921:ALLSLHT[Phosphorylation]HK/3	271	Phosphorylation	0.998	7	4579	1	0.0		0.998	508	0.0	0.0	0.0015629527559055116	0.0015629527559055116	0.0	0.0	0.0	0.0
508	7	5380	0.998	Phosphorylation	IPI_A1	mzspec:PXD000138:1:scan:12106:ALLSLIY[Phosphorylation]WK/2	2	0.0	80	x1:Phosphorylation:0.00;x4:Phosphorylation:0.00;x7:Phosphorylation:0.99	ALLSLIYWK	ALLSLIY[Phosphorylation]WK	IPI_A1	0.0	1.0	1	1.12106.12106.2	mzspec:PXD000138:1:scan:12106:ALLSLIY[Phosphorylation]WK/2	465	Phosphorylation	0.998	7	5380	1	0.0		0.998	509	0.0	0.0	0.0015638113948919453	0.0015638113948919453	0.0	0.0	0.0	0.0
509	9	3444	0.998	Phosphorylation	IPI_B6	mzspec:PXD000138:18:scan:07500:DGQDAIADY[Phosphorylation]IEKESK/3	3	0.0	80	x5:Phosphorylation:0.00;x7:Phosphorylation:0.00;x9:Phosphorylation:0.99;x14:Phosphorylation:0.00	DGQDAIADYIEKESK	DGQDAIADY[Phosphorylation]IEKESK	IPI_B6	0.0	1.0	18	18.07500.07500.3	mzspec:PXD000138:18:scan:07500:DGQDAIADY[Phosphorylation]IEKESK/3	2377	Phosphorylation	0.998	9	3444	1	0.0		0.998	510	0.0	0.0	0.001564666666666667	0.001564666666666667	0.0	0.0	0.0	0.0
510	9	7929	0.998	Phosphorylation	IPI_B6	mzspec:PXD000138:18:scan:03256:DGQDAIAHY[Phosphorylation]HEKESK/3	3	0.0	80	x5:Phosphorylation:0.00;x7:Phosphorylation:0.00;x9:Phosphorylation:0.99;x14:Phosphorylation:0.00	DGQDAIAHYHEKESK	DGQDAIAHY[Phosphorylation]HEKESK	IPI_B6	0.0	1.0	18	18.03256.03256.3	mzspec:PXD000138:18:scan:03256:DGQDAIAHY[Phosphorylation]HEKESK/3	2623	Phosphorylation	0.998	9	7929	1	0.0		0.998	511	0.0	0.0	0.0015655185909980432	0.0015655185909980432	0.0	0.0	0.0	0.0
511	3	14667	0.998	Phosphorylation	IPI_B1	mzspec:PXD000138:13:scan:03953:NYY[Phosphorylation]HAPPQPAPGK/3	3	0.0	80	x2:Phosphorylation:0.00;x3:Phosphorylation:0.99;x5:Phosphorylation:0.00;x10:Phosphorylation:0.00	NYYHAPPQPAPGK	NYY[Phosphorylation]HAPPQPAPGK	IPI_B1	0.0	1.0	13	13.03953.03953.3	mzspec:PXD000138:13:scan:03953:NYY[Phosphorylation]HAPPQPAPGK/3	9987	Phosphorylation	0.998	3	14667	1	0.0		0.998	512	0.0	0.0	0.0015663671875	0.0015663671875	0.0	0.0	0.0	0.0
512	3	10047	0.9990000000000001	Phosphorylation	IPI_A10	mzspec:PXD000138:10:scan:09867:NFY[Phosphorylation]WGEASLLEK/2	2	0.0	80	x3:Phosphorylation:0.99;x7:Phosphorylation:0.00;x8:Phosphorylation:0.00	NFYWGEASLLEK	NFY[Phosphorylation]WGEASLLEK	IPI_A10	0.0	0.9989	10	10.09867.09867.2	mzspec:PXD000138:10:scan:09867:NFY[Phosphorylation]WGEASLLEK/2	8154	Phosphorylation	0.9990000000000001	3	10047	1	0.0		0.9979011000000001	513	0.0	0.0	0.0015674052631578948	0.0015674052631578948	0.0	0.0	0.0	0.0
513	3	14004	0.9990000000000001	Phosphorylation	IPI_B1	mzspec:PXD000138:13:scan:08862:NWY[Phosphorylation]WAPPQPAPGK/2	2	0.0	80	x3:Phosphorylation:0.99;x5:Phosphorylation:0.00;x10:Phosphorylation:0.00	NWYWAPPQPAPGK	NWY[Phosphorylation]WAPPQPAPGK	IPI_B1	0.0	0.9989	13	13.08862.08862.2	mzspec:PXD000138:13:scan:08862:NWY[Phosphorylation]WAPPQPAPGK/2	9936	Phosphorylation	0.9990000000000001	3	14004	1	0.0		0.9979011000000001	514	0.0	0.0	0.0015684392996108954	0.0015684392996108954	0.0	0.0	0.0	0.0
514	6	14007	0.998	Phosphorylation	IPI_A12	mzspec:PXD000138:13:scan:10428:AVLSWY[Phosphorylation]WQLSEGK/2	2	0.0	80	x1:Phosphorylation:0.00;x4:Phosphorylation:0.00;x6:Phosphorylation:0.99;x10:Phosphorylation:0.00	AVLSWYWQLSEGK	AVLSWY[Phosphorylation]WQLSEGK	IPI_A12	0.0	0.9999	13	13.10428.10428.2	mzspec:PXD000138:13:scan:10428:AVLSWY[Phosphorylation]WQLSEGK/2	2256	Phosphorylation	0.998	6	14007	1	0.0		0.9979002	515	0.0	0.0	0.0015694710679611651	0.0015694710679611651	0.0	0.0	0.0	0.0
515	6	14007	0.998	Phosphorylation	IPI_A12	mzspec:PXD000138:13:scan:10454:AVLSWY[Phosphorylation]WQLSEGK/2	2	0.0	80	x1:Phosphorylation:0.00;x4:Phosphorylation:0.00;x6:Phosphorylation:0.99;x10:Phosphorylation:0.00	AVLSWYWQLSEGK	AVLSWY[Phosphorylation]WQLSEGK	IPI_A12	0.0	0.9999	13	13.10454.10454.2	mzspec:PXD000138:13:scan:10454:AVLSWY[Phosphorylation]WQLSEGK/2	2257	Phosphorylation	0.998	6	14007	1	0.0		0.9979002	516	0.0	0.0	0.0015704988372093026	0.0015704988372093026	0.0	0.0	0.0	0.0
516	3	3032	0.998	Phosphorylation	IPI_B1	mzspec:PXD000138:13:scan:06344:NDY[Phosphorylation]FAPPQPAPGK/2	2	0.0	80	x3:Phosphorylation:0.99;x5:Phosphorylation:0.00;x10:Phosphorylation:0.00	NDYFAPPQPAPGK	NDY[Phosphorylation]FAPPQPAPGK	IPI_B1	0.0	0.9999	13	13.06344.06344.2	mzspec:PXD000138:13:scan:06344:NDY[Phosphorylation]FAPPQPAPGK/2	7983	Phosphorylation	0.998	3	3032	1	0.0		0.9979002	517	0.0	0.0	0.0015715226305609285	0.0015715226305609285	0.0	0.0	0.0	0.0
517	7	5344	0.998	Phosphorylation	IPI_A1	mzspec:PXD000138:1:scan:12197:ALLSLIY[Phosphorylation]FK/2	2	0.0	80	x1:Phosphorylation:0.00;x4:Phosphorylation:0.00;x7:Phosphorylation:0.99	ALLSLIYFK	ALLSLIY[Phosphorylation]FK	IPI_A1	0.0	0.9999	1	1.12197.12197.2	mzspec:PXD000138:1:scan:12197:ALLSLIY[Phosphorylation]FK/2	431	Phosphorylation	0.998	7	5344	1	0.0		0.9979002	518	0.0	0.0	0.001572542471042471	0.001572542471042471	0.0	0.0	0.0	0.0
518	3	1851	0.998	Phosphorylation	IPI_A10	mzspec:PXD000138:10:scan:05906:NNT[Phosphorylation]PGEASLLEK/2	2	0.0	80	x3:Phosphorylation:0.99;x7:Phosphorylation:0.00;x8:Phosphorylation:0.00	NNTPGEASLLEK	NNT[Phosphorylation]PGEASLLEK	IPI_A10	0.0	0.9999	10	10.05906.05906.2	mzspec:PXD000138:10:scan:05906:NNT[Phosphorylation]PGEASLLEK/2	8984	Phosphorylation	0.998	3	1851	1	0.0		0.9979002	519	0.0	0.0	0.0015735583815028901	0.0015735583815028901	0.0	0.0	0.0	0.0
519	3	11066	0.998	Phosphorylation	IPI_B1	mzspec:PXD000138:13:scan:03061:NPS[Phosphorylation]KAPPQPAPGK/2	2	0.0	80	x3:Phosphorylation:0.99;x5:Phosphorylation:0.00;x10:Phosphorylation:0.00	NPSKAPPQPAPGK	NPS[Phosphorylation]KAPPQPAPGK	IPI_B1	0.0	0.9999	13	13.03061.03061.2	mzspec:PXD000138:13:scan:03061:NPS[Phosphorylation]KAPPQPAPGK/2	9068	Phosphorylation	0.998	3	11066	1	0.0		0.9979002	520	0.0	0.0	0.0015745703846153846	0.0015745703846153846	0.0	0.0	0.0	0.0
520	3	627	0.998	Phosphorylation	IPI_B1	mzspec:PXD000138:13:scan:03238:NAY[Phosphorylation]HAPPQPAPGK/3	3	0.0	80	x2:Phosphorylation:0.00;x3:Phosphorylation:0.99;x5:Phosphorylation:0.00;x10:Phosphorylation:0.00	NAYHAPPQPAPGK	NAY[Phosphorylation]HAPPQPAPGK	IPI_B1	0.0	0.9999	13	13.03238.03238.3	mzspec:PXD000138:13:scan:03238:NAY[Phosphorylation]HAPPQPAPGK/3	7904	Phosphorylation	0.998	3	627	1	0.0		0.9979002	521	0.0	0.0	0.0015755785028790787	0.0015755785028790787	0.0	0.0	0.0	0.0
521	9	16104	0.998	Phosphorylation	IPI_B6	mzspec:PXD000138:18:scan:08461:DGQDAIAWY[Phosphorylation]FEKESK/3	3	0.0	80	x5:Phosphorylation:0.00;x7:Phosphorylation:0.00;x9:Phosphorylation:0.99;x14:Phosphorylation:0.00	DGQDAIAWYFEKESK	DGQDAIAWY[Phosphorylation]FEKESK	IPI_B6	0.0	0.9999	18	18.08461.08461.3	mzspec:PXD000138:18:scan:08461:DGQDAIAWY[Phosphorylation]FEKESK/3	3610	Phosphorylation	0.998	9	16104	1	0.0		0.9979002	522	0.0	0.0	0.0015765827586206895	0.0015765827586206895	0.0	0.0	0.0	0.0
522	3	5346	0.998	Phosphorylation	IPI_B1	mzspec:PXD000138:13:scan:03220:NEY[Phosphorylation]KAPPQPAPGK/3	3	0.0	80	x3:Phosphorylation:0.99;x5:Phosphorylation:0.00;x10:Phosphorylation:0.00	NEYKAPPQPAPGK	NEY[Phosphorylation]KAPPQPAPGK	IPI_B1	0.0	0.9999	13	13.03220.03220.3	mzspec:PXD000138:13:scan:03220:NEY[Phosphorylation]KAPPQPAPGK/3	8034	Phosphorylation	0.998	3	5346	1	0.0		0.9979002	523	0.0	0.0	0.0015775831739961758	0.0015775831739961758	0.0	0.0	0.0	0.0
523	7	14805	0.998	Phosphorylation	IPI_B3	mzspec:PXD000138:15:scan:08425:LMTGDWT[Phosphorylation]WAHAGAK/3	3	0.0	80	x3:Phosphorylation:0.00;x7:Phosphorylation:0.99;x9:Phosphorylation:0.00;x11:Phosphorylation:0.00;x13:Phosphorylation:0.00	LMTGDWTWAHAGAK	LMTGDWT[Phosphorylation]WAHAGAK	IPI_B3	0.0	0.9999	15	15.08425.08425.3	mzspec:PXD000138:15:scan:08425:LMTGDWT[Phosphorylation]WAHAGAK/3	7386	Phosphorylation	0.998	7	14805	1	0.0		0.9979002	524	0.0	0.0	0.0015785797709923662	0.0015785797709923662	0.0	0.0	0.0	0.0
524	9	8784	0.998	Phosphorylation	IPI_B6	mzspec:PXD000138:18:scan:05325:DGQDAIAIY[Phosphorylation]QEKESK/2	2	0.0	80	x5:Phosphorylation:0.00;x7:Phosphorylation:0.00;x9:Phosphorylation:0.99;x14:Phosphorylation:0.00	DGQDAIAIYQEKESK	DGQDAIAIY[Phosphorylation]QEKESK	IPI_B6	0.0	0.9999	18	18.05325.05325.2	mzspec:PXD000138:18:scan:05325:DGQDAIAIY[Phosphorylation]QEKESK/2	2775	Phosphorylation	0.998	9	8784	1	0.0		0.9979002	525	0.0	0.0	0.0015795725714285714	0.0015795725714285714	0.0	0.0	0.0	0.0
525	13	811	0.998	Phosphorylation	IPI_B2	mzspec:PXD000138:14:scan:10054:ATPGNLGSSVLVS[Phosphorylation]K/2	2	0.0	80	x1:Phosphorylation:0.00;x2:Phosphorylation:0.00;x8:Phosphorylation:0.00;x9:Phosphorylation:0.00;x13:Phosphorylation:0.99	ATPGNLGSSVLVSK	ATPGNLGSSVLVS[Phosphorylation]K	IPI_B2	0.0	0.9999	14	14.10054.10054.2	mzspec:PXD000138:14:scan:10054:ATPGNLGSSVLVS[Phosphorylation]K/2	1280	Phosphorylation	0.998	13	811	1	0.0		0.9979002	526	0.0	0.0	0.0015805615969581744	0.0015805615969581744	0.0	0.0	0.0	0.0
526	9	4321	0.998	Phosphorylation	IPI_B4	mzspec:PXD000138:16:scan:03418:ISQDADLQS[Phosphorylation]HTKPK/3	3	0.0	80	x2:Phosphorylation:0.00;x5:Phosphorylation:0.00;x9:Phosphorylation:0.99;x11:Phosphorylation:0.00	ISQDADLQSHTKPK	ISQDADLQS[Phosphorylation]HTKPK	IPI_B4	0.0	0.9999	16	16.03418.03418.3	mzspec:PXD000138:16:scan:03418:ISQDADLQS[Phosphorylation]HTKPK/3	4402	Phosphorylation	0.998	9	4321	1	0.0		0.9979002	527	0.0	0.0	0.0015815468690702087	0.0015815468690702087	0.0	0.0	0.0	0.0
527	3	14319	0.998	Phosphorylation	IPI_A10	mzspec:PXD000138:10:scan:08636:NVY[Phosphorylation]FGEASLLEK/2	2	0.0	80	x3:Phosphorylation:0.99;x7:Phosphorylation:0.00;x8:Phosphorylation:0.00	NVYFGEASLLEK	NVY[Phosphorylation]FGEASLLEK	IPI_A10	0.0	0.9999	10	10.08636.08636.2	mzspec:PXD000138:10:scan:08636:NVY[Phosphorylation]FGEASLLEK/2	9729	Phosphorylation	0.998	3	14319	1	0.0		0.9979002	528	0.0	0.0	0.0015825284090909089	0.0015825284090909089	0.0	0.0	0.0	0.0
528	3	7647	0.9990000000000001	Phosphorylation	IPI_B1	mzspec:PXD000138:13:scan:04023:NIY[Phosphorylation]HAPPQPAPGK/2	2	0.0	80	x3:Phosphorylation:0.99;x5:Phosphorylation:0.00;x10:Phosphorylation:0.00	NIYHAPPQPAPGK	NIY[Phosphorylation]HAPPQPAPGK	IPI_B1	0.0	0.9988	13	13.04023.04023.2	mzspec:PXD000138:13:scan:04023:NIY[Phosphorylation]HAPPQPAPGK/2	8538	Phosphorylation	0.9990000000000001	3	7647	1	0.0		0.9978011999999998	529	0.0	0.0	0.0015836933837429107	0.0015836933837429107	0.0	0.0	0.0	0.0
529	7	4768	0.9990000000000001	Phosphorylation	IPI_A1	mzspec:PXD000138:1:scan:07498:ALLSLHY[Phosphorylation]IK/2	2	0.0	80	x1:Phosphorylation:0.00;x4:Phosphorylation:0.00;x7:Phosphorylation:0.99	ALLSLHYIK	ALLSLHY[Phosphorylation]IK	IPI_A1	0.0	0.9988	1	1.07498.07498.2	mzspec:PXD000138:1:scan:07498:ALLSLHY[Phosphorylation]IK/2	315	Phosphorylation	0.9990000000000001	7	4768	1	0.0		0.9978011999999998	530	0.0	0.0	0.0015848539622641505	0.0015848539622641505	0.0	0.0	0.0	0.0
530	3	7088	0.9990000000000001	Phosphorylation	IPI_B1	mzspec:PXD000138:13:scan:10366:NIS[Phosphorylation]QAPPQPAPGK/2	2	0.0	80	x3:Phosphorylation:0.99;x5:Phosphorylation:0.00;x10:Phosphorylation:0.00	NISQAPPQPAPGK	NIS[Phosphorylation]QAPPQPAPGK	IPI_B1	0.0	0.9988	13	13.10366.10366.2	mzspec:PXD000138:13:scan:10366:NIS[Phosphorylation]QAPPQPAPGK/2	8457	Phosphorylation	0.9990000000000001	3	7088	1	0.0		0.9978011999999998	531	0.0	0.0	0.0015860101694915249	0.0015860101694915249	0.0	0.0	0.0	0.0
531	13	349	0.998	Phosphorylation	IPI_B2	mzspec:PXD000138:14:scan:03746:ATPGNLGSSVLHS[Phosphorylation]K/3	3	0.0	80	x1:Phosphorylation:0.00;x2:Phosphorylation:0.00;x8:Phosphorylation:0.00;x9:Phosphorylation:0.00;x13:Phosphorylation:0.99	ATPGNLGSSVLHSK	ATPGNLGSSVLHS[Phosphorylation]K	IPI_B2	0.0	0.9998	14	14.03746.03746.3	mzspec:PXD000138:14:scan:03746:ATPGNLGSSVLHS[Phosphorylation]K/3	1076	Phosphorylation	0.998	13	349	1	0.0		0.9978004	532	0.0	0.0	0.0015871635338345859	0.0015871635338345859	0.0	0.0	0.0	0.0
532	7	5335	0.998	Phosphorylation	IPI_A1	mzspec:PXD000138:1:scan:12741:ALLSLIY[Phosphorylation]MK/2	2	0.0	80	x1:Phosphorylation:0.00;x4:Phosphorylation:0.00;x7:Phosphorylation:0.99	ALLSLIYMK	ALLSLIY[Phosphorylation]MK	IPI_A1	0.0	0.9998	1	1.12741.12741.2	mzspec:PXD000138:1:scan:12741:ALLSLIY[Phosphorylation]MK/2	447	Phosphorylation	0.998	7	5335	1	0.0		0.9978004	533	0.0	0.0	0.001588312570356472	0.001588312570356472	0.0	0.0	0.0	0.0
533	6	14007	0.998	Phosphorylation	IPI_A12	mzspec:PXD000138:12:scan:10567:AVLSWY[Phosphorylation]WQLSEGK/2	2	0.0	80	x1:Phosphorylation:0.00;x4:Phosphorylation:0.00;x6:Phosphorylation:0.99;x10:Phosphorylation:0.00	AVLSWYWQLSEGK	AVLSWY[Phosphorylation]WQLSEGK	IPI_A12	0.0	0.9998	12	12.10567.10567.2	mzspec:PXD000138:12:scan:10567:AVLSWY[Phosphorylation]WQLSEGK/2	2255	Phosphorylation	0.998	6	14007	1	0.0		0.9978004	534	0.0	0.0	0.0015894573033707858	0.0015894573033707858	0.0	0.0	0.0	0.0
534	13	419	0.9990000000000001	Phosphorylation	IPI_B2	mzspec:PXD000138:14:scan:07058:ATPGNLGSSVLIY[Phosphorylation]K/2	2	0.0	80	x1:Phosphorylation:0.00;x2:Phosphorylation:0.00;x8:Phosphorylation:0.00;x9:Phosphorylation:0.00;x13:Phosphorylation:0.99	ATPGNLGSSVLIYK	ATPGNLGSSVLIY[Phosphorylation]K	IPI_B2	0.0	0.9987	14	14.07058.07058.2	mzspec:PXD000138:14:scan:07058:ATPGNLGSSVLIY[Phosphorylation]K/2	1116	Phosphorylation	0.9990000000000001	13	419	1	0.0		0.9977013000000001	535	0.0	0.0	0.0015907829906542047	0.0015907829906542047	0.0	0.0	0.0	0.0
535	3	9759	0.9990000000000001	Phosphorylation	IPI_A10	mzspec:PXD000138:10:scan:09577:NFT[Phosphorylation]FGEASLLEK/2	2	0.0	80	x3:Phosphorylation:0.99;x7:Phosphorylation:0.00;x8:Phosphorylation:0.00	NFTFGEASLLEK	NFT[Phosphorylation]FGEASLLEK	IPI_A10	0.0	0.9987	10	10.09577.09577.2	mzspec:PXD000138:10:scan:09577:NFT[Phosphorylation]FGEASLLEK/2	8067	Phosphorylation	0.9990000000000001	3	9759	1	0.0		0.9977013000000001	536	0.0	0.0	0.001592103731343283	0.001592103731343283	0.0	0.0	0.0	0.0
536	3	2304	0.9990000000000001	Phosphorylation	IPI_B1	mzspec:PXD000138:13:scan:06573:NNY[Phosphorylation]WAPPQPAPGK/2	2	0.0	80	x3:Phosphorylation:0.99;x5:Phosphorylation:0.00;x10:Phosphorylation:0.00	NNYWAPPQPAPGK	NNY[Phosphorylation]WAPPQPAPGK	IPI_B1	0.0	0.9987	13	13.06573.06573.2	mzspec:PXD000138:13:scan:06573:NNY[Phosphorylation]WAPPQPAPGK/2	9051	Phosphorylation	0.9990000000000001	3	2304	1	0.0		0.9977013000000001	537	0.0	0.0	0.0015934195530726248	0.0015934195530726248	0.0	0.0	0.0	0.0
537	3	13900	0.9990000000000001	Phosphorylation	IPI_B1	mzspec:PXD000138:13:scan:07980:NWY[Phosphorylation]IAPPQPAPGK/2	2	0.0	80	x3:Phosphorylation:0.99;x5:Phosphorylation:0.00;x10:Phosphorylation:0.00	NWYIAPPQPAPGK	NWY[Phosphorylation]IAPPQPAPGK	IPI_B1	0.0	0.9987	13	13.07980.07980.2	mzspec:PXD000138:13:scan:07980:NWY[Phosphorylation]IAPPQPAPGK/2	9879	Phosphorylation	0.9990000000000001	3	13900	1	0.0		0.9977013000000001	538	0.0	0.0	0.0015947304832713749	0.0015947304832713749	0.0	0.0	0.0	0.0
538	3	10491	0.9990000000000001	Phosphorylation	IPI_A10	mzspec:PXD000138:10:scan:06073:NPT[Phosphorylation]PGEASLLEK/2	2	0.0	80	x3:Phosphorylation:0.99;x7:Phosphorylation:0.00;x8:Phosphorylation:0.00	NPTPGEASLLEK	NPT[Phosphorylation]PGEASLLEK	IPI_A10	0.0	0.9987	10	10.06073.06073.2	mzspec:PXD000138:10:scan:06073:NPT[Phosphorylation]PGEASLLEK/2	9119	Phosphorylation	0.9990000000000001	3	10491	1	0.0		0.9977013000000001	539	0.0	0.0	0.0015960365491651195	0.0015960365491651195	0.0	0.0	0.0	0.0
539	3	6447	0.9990000000000001	Phosphorylation	IPI_A10	mzspec:PXD000138:10:scan:06930:NHY[Phosphorylation]WGEASLLEK/2	2	0.0	80	x3:Phosphorylation:0.99;x7:Phosphorylation:0.00;x8:Phosphorylation:0.00	NHYWGEASLLEK	NHY[Phosphorylation]WGEASLLEK	IPI_A10	0.0	0.9987	10	10.06930.06930.2	mzspec:PXD000138:10:scan:06930:NHY[Phosphorylation]WGEASLLEK/2	8437	Phosphorylation	0.9990000000000001	3	6447	1	0.0		0.9977013000000001	540	0.0	0.0	0.001597337777777777	0.001597337777777777	0.0	0.0	0.0	0.0
540	3	6880	0.998	Phosphorylation	IPI_B1	mzspec:PXD000138:13:scan:04919:NHY[Phosphorylation]IAPPQPAPGK/2	2	0.0	80	x3:Phosphorylation:0.99;x5:Phosphorylation:0.00;x10:Phosphorylation:0.00	NHYIAPPQPAPGK	NHY[Phosphorylation]IAPPQPAPGK	IPI_B1	0.0	0.9997	13	13.04919.04919.2	mzspec:PXD000138:13:scan:04919:NHY[Phosphorylation]IAPPQPAPGK/2	8344	Phosphorylation	0.998	3	6880	1	0.0		0.9977005999999999	541	0.0	0.0	0.0015986354898336404	0.0015986354898336404	0.0	0.0	0.0	0.0
541	9	15744	0.998	Phosphorylation	IPI_B6	mzspec:PXD000138:18:scan:08056:DGQDAIAWT[Phosphorylation]IEKESK/2	2	0.0	80	x5:Phosphorylation:0.00;x7:Phosphorylation:0.00;x9:Phosphorylation:0.99;x14:Phosphorylation:0.00	DGQDAIAWTIEKESK	DGQDAIAWT[Phosphorylation]IEKESK	IPI_B6	0.0	0.9997	18	18.08056.08056.2	mzspec:PXD000138:18:scan:08056:DGQDAIAWT[Phosphorylation]IEKESK/2	3599	Phosphorylation	0.998	9	15744	1	0.0		0.9977005999999999	542	0.0	0.0	0.0015999284132841318	0.0015999284132841318	0.0	0.0	0.0	0.0
542	13	811	0.998	Phosphorylation	IPI_B2	mzspec:PXD000138:14:scan:11649:ATPGNLGSSVLVS[Phosphorylation]K/2	2	0.0	80	x1:Phosphorylation:0.00;x2:Phosphorylation:0.00;x8:Phosphorylation:0.00;x9:Phosphorylation:0.00;x13:Phosphorylation:0.99	ATPGNLGSSVLVSK	ATPGNLGSSVLVS[Phosphorylation]K	IPI_B2	0.0	0.9997	14	14.11649.11649.2	mzspec:PXD000138:14:scan:11649:ATPGNLGSSVLVS[Phosphorylation]K/2	1276	Phosphorylation	0.998	13	811	1	0.0		0.9977005999999999	543	0.0	0.0	0.0016012165745856342	0.0016012165745856342	0.0	0.0	0.0	0.0
543	3	12831	0.998	Phosphorylation	IPI_A10	mzspec:PXD000138:10:scan:09502:NWY[Phosphorylation]IGEASLLEK/2	2	0.0	80	x3:Phosphorylation:0.99;x7:Phosphorylation:0.00;x8:Phosphorylation:0.00	NWYIGEASLLEK	NWY[Phosphorylation]IGEASLLEK	IPI_A10	0.0	0.9997	10	10.09502.09502.2	mzspec:PXD000138:10:scan:09502:NWY[Phosphorylation]IGEASLLEK/2	9884	Phosphorylation	0.998	3	12831	1	0.0		0.9977005999999999	544	0.0	0.0	0.0016024999999999989	0.0016024999999999989	0.0	0.0	0.0	0.0
544	9	7121	0.998	Phosphorylation	IPI_B4	mzspec:PXD000138:16:scan:02963:ISQDADLHT[Phosphorylation]HTKPK/4	4	0.0	80	x2:Phosphorylation:0.00;x5:Phosphorylation:0.00;x9:Phosphorylation:0.99;x11:Phosphorylation:0.00	ISQDADLHTHTKPK	ISQDADLHT[Phosphorylation]HTKPK	IPI_B4	0.0	0.9997	16	16.02963.02963.4	mzspec:PXD000138:16:scan:02963:ISQDADLHT[Phosphorylation]HTKPK/4	3983	Phosphorylation	0.998	9	7121	1	0.0		0.9977005999999999	545	0.0	0.0	0.0016037787155963287	0.0016037787155963287	0.0	0.0	0.0	0.0
545	9	7344	0.998	Phosphorylation	IPI_B6	mzspec:PXD000138:18:scan:04872:DGQDAIAHS[Phosphorylation]IEKESK/3	3	0.0	80	x5:Phosphorylation:0.00;x7:Phosphorylation:0.00;x9:Phosphorylation:0.99;x14:Phosphorylation:0.00	DGQDAIAHSIEKESK	DGQDAIAHS[Phosphorylation]IEKESK	IPI_B6	0.0	0.9997	18	18.04872.04872.3	mzspec:PXD000138:18:scan:04872:DGQDAIAHS[Phosphorylation]IEKESK/3	2531	Phosphorylation	0.998	9	7344	1	0.0		0.9977005999999999	546	0.0	0.0	0.0016050527472527456	0.0016050527472527456	0.0	0.0	0.0	0.0
546	7	4840	0.9990000000000001	Phosphorylation	IPI_A1	mzspec:PXD000138:1:scan:08132:ALLSLHY[Phosphorylation]WK/2	2	0.0	80	x1:Phosphorylation:0.00;x4:Phosphorylation:0.00;x7:Phosphorylation:0.99	ALLSLHYWK	ALLSLHY[Phosphorylation]WK	IPI_A1	0.0	0.9986	1	1.08132.08132.2	mzspec:PXD000138:1:scan:08132:ALLSLHY[Phosphorylation]WK/2	346	Phosphorylation	0.9990000000000001	7	4840	1	0.0		0.9976014	547	0.0	0.0	0.0016065034734917714	0.0016065034734917714	0.0	0.0	0.0	0.0
547	7	5299	0.9990000000000001	Phosphorylation	IPI_A1	mzspec:PXD000138:1:scan:08354:ALLSLIY[Phosphorylation]HK/2	2	0.0	80	x1:Phosphorylation:0.00;x4:Phosphorylation:0.00;x7:Phosphorylation:0.99	ALLSLIYHK	ALLSLIY[Phosphorylation]HK	IPI_A1	0.0	0.9986	1	1.08354.08354.2	mzspec:PXD000138:1:scan:08354:ALLSLIY[Phosphorylation]HK/2	436	Phosphorylation	0.9990000000000001	7	5299	1	0.0		0.9976014	548	0.0	0.0	0.0016079489051094872	0.0016079489051094872	0.0	0.0	0.0	0.0
548	12	11577	0.9990000000000001	Phosphorylation	IPI_B5	mzspec:PXD000138:17:scan:03270:LSEEAECPNPMY[Phosphorylation]K/3	3	0.0	80	x2:Phosphorylation:0.00;x5:Phosphorylation:0.00;x12:Phosphorylation:0.99	LSEEAECPNPMYK	LSEEAECPNPMY[Phosphorylation]K	IPI_B5	0.0	0.9986	17	17.03270.03270.3	mzspec:PXD000138:17:scan:03270:LSEEAECPNPMY[Phosphorylation]K/3	7698	Phosphorylation	0.9990000000000001	12	11577	1			0.9976014	549			0.0016093890710382494	0.0016093890710382494	0.0	0.0	0.0	0.0
549	5	10522	0.998	Phosphorylation	IPI_A11	mzspec:PXD000138:11:scan:10260:LLSFT[Phosphorylation]IEEFPTLK/2	2	0.0	80	x3:Phosphorylation:0.00;x5:Phosphorylation:0.99;x11:Phosphorylation:0.00	LLSFTIEEFPTLK	LLSFT[Phosphorylation]IEEFPTLK	IPI_A11	0.0	0.9996	11	11.10260.10260.2	mzspec:PXD000138:11:scan:10260:LLSFT[Phosphorylation]IEEFPTLK/2	5116	Phosphorylation	0.998	5	10522	1	0.0		0.9976008	550	0.0	0.0	0.0016108250909090886	0.0016108250909090886	0.0	0.0	0.0	0.0
550	7	10681	0.998	Phosphorylation	IPI_A1	mzspec:PXD000138:1:scan:08565:ALLSLVY[Phosphorylation]EK/2	2	0.0	80	x1:Phosphorylation:0.00;x4:Phosphorylation:0.00;x7:Phosphorylation:0.99	ALLSLVYEK	ALLSLVY[Phosphorylation]EK	IPI_A1	0.0	0.9996	1	1.08565.08565.2	mzspec:PXD000138:1:scan:08565:ALLSLVY[Phosphorylation]EK/2	892	Phosphorylation	0.998	7	10681	1	0.0		0.9976008	551	0.0	0.0	0.001612255898366604	0.001612255898366604	0.0	0.0	0.0	0.0
551	7	7000	0.998	Phosphorylation	IPI_A1	mzspec:PXD000138:1:scan:11605:ALLSLMY[Phosphorylation]WK/2	2	0.0	80	x1:Phosphorylation:0.00;x4:Phosphorylation:0.00;x7:Phosphorylation:0.99	ALLSLMYWK	ALLSLMY[Phosphorylation]WK	IPI_A1	0.0	0.9996	1	1.11605.11605.2	mzspec:PXD000138:1:scan:11605:ALLSLMY[Phosphorylation]WK/2	605	Phosphorylation	0.998	7	7000	1	0.0		0.9976008	552	0.0	0.0	0.0016136815217391285	0.0016136815217391285	0.0	0.0	0.0	0.0
552	13	811	0.998	Phosphorylation	IPI_B2	mzspec:PXD000138:14:scan:12727:ATPGNLGSSVLVS[Phosphorylation]K/2	2	0.0	80	x1:Phosphorylation:0.00;x2:Phosphorylation:0.00;x8:Phosphorylation:0.00;x9:Phosphorylation:0.00;x13:Phosphorylation:0.99	ATPGNLGSSVLVSK	ATPGNLGSSVLVS[Phosphorylation]K	IPI_B2	0.0	0.9996	14	14.12727.12727.2	mzspec:PXD000138:14:scan:12727:ATPGNLGSSVLVS[Phosphorylation]K/2	1274	Phosphorylation	0.998	13	811	1	0.0		0.9976008	553	0.0	0.0	0.001615101989150088	0.001615101989150088	0.0	0.0	0.0	0.0
553	7	9556	0.998	Phosphorylation	IPI_A1	mzspec:PXD000138:1:scan:08501:ALLSLWY[Phosphorylation]RK/2	2	0.0	80	x1:Phosphorylation:0.00;x4:Phosphorylation:0.00;x7:Phosphorylation:0.99	ALLSLWYRK	ALLSLWY[Phosphorylation]RK	IPI_A1	0.0	0.9996	1	1.08501.08501.2	mzspec:PXD000138:1:scan:08501:ALLSLWY[Phosphorylation]RK/2	988	Phosphorylation	0.998	7	9556	1	0.0		0.9976008	554	0.0	0.0	0.0016165173285198529	0.0016165173285198529	0.0	0.0	0.0	0.0
554	13	811	0.998	Phosphorylation	IPI_B2	mzspec:PXD000138:14:scan:12253:ATPGNLGSSVLVS[Phosphorylation]K/2	2	0.0	80	x1:Phosphorylation:0.00;x2:Phosphorylation:0.00;x8:Phosphorylation:0.00;x9:Phosphorylation:0.00;x13:Phosphorylation:0.99	ATPGNLGSSVLVSK	ATPGNLGSSVLVS[Phosphorylation]K	IPI_B2	0.0	0.9996	14	14.12253.12253.2	mzspec:PXD000138:14:scan:12253:ATPGNLGSSVLVS[Phosphorylation]K/2	1273	Phosphorylation	0.998	13	811	1	0.0		0.9976008	555	0.0	0.0	0.0016179275675675651	0.0016179275675675651	0.0	0.0	0.0	0.0
555	7	16121	0.998	Phosphorylation	IPI_B3	mzspec:PXD000138:15:scan:03687:LMTGDVS[Phosphorylation]KAHAGAK/4	4	0.0	80	x3:Phosphorylation:0.00;x7:Phosphorylation:0.99;x9:Phosphorylation:0.00;x11:Phosphorylation:0.00;x13:Phosphorylation:0.00	LMTGDVSKAHAGAK	LMTGDVS[Phosphorylation]KAHAGAK	IPI_B3	0.0	0.9996	15	15.03687.03687.4	mzspec:PXD000138:15:scan:03687:LMTGDVS[Phosphorylation]KAHAGAK/4	7311	Phosphorylation	0.998	7	16121	1	0.0		0.9976008	556	0.0	0.0	0.001619332733812947	0.001619332733812947	0.0	0.0	0.0	0.0
556	3	12639	0.998	Phosphorylation	IPI_A10	mzspec:PXD000138:10:scan:09975:NWT[Phosphorylation]FGEASLLEK/2	2	0.0	80	x3:Phosphorylation:0.99;x7:Phosphorylation:0.00;x8:Phosphorylation:0.00	NWTFGEASLLEK	NWT[Phosphorylation]FGEASLLEK	IPI_A10	0.0	0.9996	10	10.09975.09975.2	mzspec:PXD000138:10:scan:09975:NWT[Phosphorylation]FGEASLLEK/2	9790	Phosphorylation	0.998	3	12639	1	0.0		0.9976008	557	0.0	0.0	0.0016207328545780944	0.0016207328545780944	0.0	0.0	0.0	0.0
557	3	9807	0.998	Phosphorylation	IPI_A10	mzspec:PXD000138:10:scan:09737:NFT[Phosphorylation]WGEASLLEK/2	2	0.0	80	x3:Phosphorylation:0.99;x7:Phosphorylation:0.00;x8:Phosphorylation:0.00	NFTWGEASLLEK	NFT[Phosphorylation]WGEASLLEK	IPI_A10	0.0	0.9996	10	10.09737.09737.2	mzspec:PXD000138:10:scan:09737:NFT[Phosphorylation]WGEASLLEK/2	8106	Phosphorylation	0.998	3	9807	1	0.0		0.9976008	558	0.0	0.0	0.0016221279569892445	0.0016221279569892445	0.0	0.0	0.0	0.0
558	3	6315	0.9990000000000001	Phosphorylation	IPI_A10	mzspec:PXD000138:10:scan:05129:NHY[Phosphorylation]EGEASLLEK/3	3	0.0	80	x3:Phosphorylation:0.99;x7:Phosphorylation:0.00;x8:Phosphorylation:0.00	NHYEGEASLLEK	NHY[Phosphorylation]EGEASLLEK	IPI_A10	0.0	0.9985	10	10.05129.05129.3	mzspec:PXD000138:10:scan:05129:NHY[Phosphorylation]EGEASLLEK/3	8320	Phosphorylation	0.9990000000000001	3	6315	1	0.0		0.9975014999999999	559	0.0	0.0	0.0016236957066189596	0.0016236957066189596	0.0	0.0	0.0	0.0
559	7	4840	0.9990000000000001	Phosphorylation	IPI_A1	mzspec:PXD000138:1:scan:08148:ALLSLHY[Phosphorylation]WK/3	3	0.0	80	x1:Phosphorylation:0.00;x4:Phosphorylation:0.00;x7:Phosphorylation:0.99	ALLSLHYWK	ALLSLHY[Phosphorylation]WK	IPI_A1	0.0	0.9985	1	1.08148.08148.3	mzspec:PXD000138:1:scan:08148:ALLSLHY[Phosphorylation]WK/3	345	Phosphorylation	0.9990000000000001	7	4840	1	0.0		0.9975014999999999	560	0.0	0.0	0.0016252578571428538	0.0016252578571428538	0.0	0.0	0.0	0.0
560	7	7972	0.9990000000000001	Phosphorylation	IPI_A1	mzspec:PXD000138:1:scan:07717:ALLSLPY[Phosphorylation]QK/2	2	0.0	80	x1:Phosphorylation:0.00;x4:Phosphorylation:0.00;x7:Phosphorylation:0.99	ALLSLPYQK	ALLSLPY[Phosphorylation]QK	IPI_A1	0.0	0.9985	1	1.07717.07717.2	mzspec:PXD000138:1:scan:07717:ALLSLPY[Phosphorylation]QK/2	694	Phosphorylation	0.9990000000000001	7	7972	1	0.0		0.9975014999999999	561	0.0	0.0	0.0016268144385026707	0.0016268144385026707	0.0	0.0	0.0	0.0
561	3	5931	0.998	Phosphorylation	IPI_A10	mzspec:PXD000138:10:scan:04672:NHS[Phosphorylation]PGEASLLEK/2	2	0.0	80	x3:Phosphorylation:0.99;x7:Phosphorylation:0.00;x8:Phosphorylation:0.00	NHSPGEASLLEK	NHS[Phosphorylation]PGEASLLEK	IPI_A10	0.0	0.9995	10	10.04672.04672.2	mzspec:PXD000138:10:scan:04672:NHS[Phosphorylation]PGEASLLEK/2	8226	Phosphorylation	0.998	3	5931	1	0.0		0.997501	562	0.0	0.0	0.0016283663701067586	0.0016283663701067586	0.0	0.0	0.0	0.0
562	7	6568	0.998	Phosphorylation	IPI_A1	mzspec:PXD000138:1:scan:08126:ALLSLMS[Phosphorylation]IK/2	2	0.0	80	x1:Phosphorylation:0.00;x4:Phosphorylation:0.00;x7:Phosphorylation:0.99	ALLSLMSIK	ALLSLMS[Phosphorylation]IK	IPI_A1	0.0	0.9995	1	1.08126.08126.2	mzspec:PXD000138:1:scan:08126:ALLSLMS[Phosphorylation]IK/2	543	Phosphorylation	0.998	7	6568	1	0.0		0.997501	563	0.0	0.0	0.0016299127886323234	0.0016299127886323234	0.0	0.0	0.0	0.0
563	13	755	0.998	Phosphorylation	IPI_B2	mzspec:PXD000138:14:scan:08796:ATPGNLGSSVLWY[Phosphorylation]K/2	2	0.0	80	x1:Phosphorylation:0.00;x2:Phosphorylation:0.00;x8:Phosphorylation:0.00;x9:Phosphorylation:0.00;x13:Phosphorylation:0.99	ATPGNLGSSVLWYK	ATPGNLGSSVLWY[Phosphorylation]K	IPI_B2	0.0	0.9995	14	14.08796.08796.2	mzspec:PXD000138:14:scan:08796:ATPGNLGSSVLWY[Phosphorylation]K/2	1318	Phosphorylation	0.998	13	755	1	0.0		0.997501	564	0.0	0.0	0.0016314537234042518	0.0016314537234042518	0.0	0.0	0.0	0.0
564	9	3201	0.998	Phosphorylation	IPI_B4	mzspec:PXD000138:16:scan:03904:ISQDADLDY[Phosphorylation]HTKPK/3	3	0.0	80	x2:Phosphorylation:0.00;x5:Phosphorylation:0.00;x9:Phosphorylation:0.99;x11:Phosphorylation:0.00	ISQDADLDYHTKPK	ISQDADLDY[Phosphorylation]HTKPK	IPI_B4	0.0	0.9995	16	16.03904.03904.3	mzspec:PXD000138:16:scan:03904:ISQDADLDY[Phosphorylation]HTKPK/3	3819	Phosphorylation	0.998	9	3201	1	0.0		0.997501	565	0.0	0.0	0.0016329892035398196	0.0016329892035398196	0.0	0.0	0.0	0.0
565	3	6351	0.9990000000000001	Phosphorylation	IPI_A10	mzspec:PXD000138:10:scan:05992:NHY[Phosphorylation]IGEASLLEK/2	2	0.0	80	x3:Phosphorylation:0.99;x7:Phosphorylation:0.00;x8:Phosphorylation:0.00	NHYIGEASLLEK	NHY[Phosphorylation]IGEASLLEK	IPI_A10	0.0	0.9984	10	10.05992.05992.2	mzspec:PXD000138:10:scan:05992:NHY[Phosphorylation]IGEASLLEK/2	8350	Phosphorylation	0.9990000000000001	3	6351	1	0.0		0.9974016	566	0.0	0.0	0.0016346948763250847	0.0016346948763250847	0.0	0.0	0.0	0.0
566	9	7373	0.9990000000000001	Phosphorylation	IPI_B4	mzspec:PXD000138:16:scan:03863:ISQDADLHY[Phosphorylation]ETKPK/2	2	0.0	80	x2:Phosphorylation:0.00;x5:Phosphorylation:0.00;x9:Phosphorylation:0.99;x11:Phosphorylation:0.00	ISQDADLHYETKPK	ISQDADLHY[Phosphorylation]ETKPK	IPI_B4	0.0	0.9984	16	16.03863.03863.2	mzspec:PXD000138:16:scan:03863:ISQDADLHY[Phosphorylation]ETKPK/2	4026	Phosphorylation	0.9990000000000001	9	7373	1	0.0		0.9974016	567	0.0	0.0	0.0016363945326278626	0.0016363945326278626	0.0	0.0	0.0	0.0
567	7	979	0.9990000000000001	Phosphorylation	IPI_A1	mzspec:PXD000138:1:scan:05293:ALLSLRY[Phosphorylation]HK/2	2	0.0	80	x1:Phosphorylation:0.00;x4:Phosphorylation:0.00;x7:Phosphorylation:0.99	ALLSLRYHK	ALLSLRY[Phosphorylation]HK	IPI_A1	0.0	0.9984	1	1.05293.05293.2	mzspec:PXD000138:1:scan:05293:ALLSLRY[Phosphorylation]HK/2	806	Phosphorylation	0.9990000000000001	7	979	1	0.0		0.9974016	568	0.0	0.0	0.0016380882042253484	0.0016380882042253484	0.0	0.0	0.0	0.0
568	3	7023	0.9990000000000001	Phosphorylation	IPI_A10	mzspec:PXD000138:10:scan:06758:NIY[Phosphorylation]QGEASLLEK/2	2	0.0	80	x3:Phosphorylation:0.99;x7:Phosphorylation:0.00;x8:Phosphorylation:0.00	NIYQGEASLLEK	NIY[Phosphorylation]QGEASLLEK	IPI_A10	0.0	0.9984	10	10.06758.06758.2	mzspec:PXD000138:10:scan:06758:NIY[Phosphorylation]QGEASLLEK/2	8584	Phosphorylation	0.9990000000000001	3	7023	1	0.0		0.9974016	569	0.0	0.0	0.0016397759226713495	0.0016397759226713495	0.0	0.0	0.0	0.0
569	7	9718	0.998	Phosphorylation	IPI_A1	mzspec:PXD000138:1:scan:11067:ALLSLWY[Phosphorylation]VK/2	2	0.0	80	x1:Phosphorylation:0.00;x4:Phosphorylation:0.00;x7:Phosphorylation:0.99	ALLSLWYVK	ALLSLWY[Phosphorylation]VK	IPI_A1	0.0	0.9994	1	1.11067.11067.2	mzspec:PXD000138:1:scan:11067:ALLSLWY[Phosphorylation]VK/2	991	Phosphorylation	0.998	7	9718	1	0.0		0.9974011999999999	570	0.0	0.0	0.001641458421052628	0.001641458421052628	0.0	0.0	0.0	0.0
570	7	9628	0.998	Phosphorylation	IPI_A1	mzspec:PXD000138:1:scan:11915:ALLSLWY[Phosphorylation]IK/2	2	0.0	80	x1:Phosphorylation:0.00;x4:Phosphorylation:0.00;x7:Phosphorylation:0.99	ALLSLWYIK	ALLSLWY[Phosphorylation]IK	IPI_A1	0.0	0.9994	1	1.11915.11915.2	mzspec:PXD000138:1:scan:11915:ALLSLWY[Phosphorylation]IK/2	975	Phosphorylation	0.998	7	9628	1	0.0		0.9974011999999999	571	0.0	0.0	0.0016431350262696989	0.0016431350262696989	0.0	0.0	0.0	0.0
571	13	811	0.998	Phosphorylation	IPI_B2	mzspec:PXD000138:14:scan:10154:ATPGNLGSSVLVS[Phosphorylation]K/2	2	0.0	80	x1:Phosphorylation:0.00;x2:Phosphorylation:0.00;x8:Phosphorylation:0.00;x9:Phosphorylation:0.00;x13:Phosphorylation:0.99	ATPGNLGSSVLVSK	ATPGNLGSSVLVS[Phosphorylation]K	IPI_B2	0.0	0.9994	14	14.10154.10154.2	mzspec:PXD000138:14:scan:10154:ATPGNLGSSVLVS[Phosphorylation]K/2	1269	Phosphorylation	0.998	13	811	1	0.0		0.9974011999999999	572	0.0	0.0	0.0016448057692307655	0.0016448057692307655	0.0	0.0	0.0	0.0
572	3	3771	0.998	Phosphorylation	IPI_A10	mzspec:PXD000138:10:scan:05662:NQS[Phosphorylation]PGEASLLEK/2	2	0.0	80	x3:Phosphorylation:0.99;x7:Phosphorylation:0.00;x8:Phosphorylation:0.00	NQSPGEASLLEK	NQS[Phosphorylation]PGEASLLEK	IPI_A10	0.0	0.9994	10	10.05662.05662.2	mzspec:PXD000138:10:scan:05662:NQS[Phosphorylation]PGEASLLEK/2	9187	Phosphorylation	0.998	3	3771	1	0.0		0.9974011999999999	573	0.0	0.0	0.0016464706806282687	0.0016464706806282687	0.0	0.0	0.0	0.0
573	13	811	0.998	Phosphorylation	IPI_B2	mzspec:PXD000138:14:scan:12409:ATPGNLGSSVLVS[Phosphorylation]K/2	2	0.0	80	x1:Phosphorylation:0.00;x2:Phosphorylation:0.00;x8:Phosphorylation:0.00;x9:Phosphorylation:0.00;x13:Phosphorylation:0.99	ATPGNLGSSVLVSK	ATPGNLGSSVLVS[Phosphorylation]K	IPI_B2	0.0	0.9994	14	14.12409.12409.2	mzspec:PXD000138:14:scan:12409:ATPGNLGSSVLVS[Phosphorylation]K/2	1270	Phosphorylation	0.998	13	811	1	0.0		0.9974011999999999	574	0.0	0.0	0.001648129790940763	0.001648129790940763	0.0	0.0	0.0	0.0
574	3	12639	0.998	Phosphorylation	IPI_A10	mzspec:PXD000138:10:scan:09946:NWT[Phosphorylation]FGEASLLEK/2	2	0.0	80	x3:Phosphorylation:0.99;x7:Phosphorylation:0.00;x8:Phosphorylation:0.00	NWTFGEASLLEK	NWT[Phosphorylation]FGEASLLEK	IPI_A10	0.0	0.9994	10	10.09946.09946.2	mzspec:PXD000138:10:scan:09946:NWT[Phosphorylation]FGEASLLEK/2	9789	Phosphorylation	0.998	3	12639	1	0.0		0.9974011999999999	575	0.0	0.0	0.0016497831304347792	0.0016497831304347792	0.0	0.0	0.0	0.0
575	13	125	0.998	Phosphorylation	IPI_B2	mzspec:PXD000138:14:scan:06442:ATPGNLGSSVLNY[Phosphorylation]K/2	2	0.0	80	x1:Phosphorylation:0.00;x2:Phosphorylation:0.00;x8:Phosphorylation:0.00;x9:Phosphorylation:0.00;x13:Phosphorylation:0.99	ATPGNLGSSVLNYK	ATPGNLGSSVLNY[Phosphorylation]K	IPI_B2	0.0	0.9994	14	14.06442.06442.2	mzspec:PXD000138:14:scan:06442:ATPGNLGSSVLNY[Phosphorylation]K/2	1159	Phosphorylation	0.998	13	125	1	0.0		0.9974011999999999	576	0.0	0.0	0.0016514307291666632	0.0016514307291666632	0.0	0.0	0.0	0.0
576	7	4552	0.9990000000000001	Phosphorylation	IPI_A1	mzspec:PXD000138:1:scan:05583:ALLSLHT[Phosphorylation]QK/2	2	0.0	80	x1:Phosphorylation:0.00;x4:Phosphorylation:0.00;x7:Phosphorylation:0.99	ALLSLHTQK	ALLSLHT[Phosphorylation]QK	IPI_A1	0.0	0.9983	1	1.05583.05583.2	mzspec:PXD000138:1:scan:05583:ALLSLHT[Phosphorylation]QK/2	289	Phosphorylation	0.9990000000000001	7	4552	1	0.0		0.9973017	577	0.0	0.0	0.0016532450606585756	0.0016532450606585756	0.0	0.0	0.0	0.0
577	7	7396	0.9990000000000001	Phosphorylation	IPI_A1	mzspec:PXD000138:1:scan:08751:ALLSLFY[Phosphorylation]RK/2	2	0.0	80	x1:Phosphorylation:0.00;x4:Phosphorylation:0.00;x7:Phosphorylation:0.99	ALLSLFYRK	ALLSLFY[Phosphorylation]RK	IPI_A1	0.0	0.9983	1	1.08751.08751.2	mzspec:PXD000138:1:scan:08751:ALLSLFY[Phosphorylation]RK/2	186	Phosphorylation	0.9990000000000001	7	7396	1	0.0		0.9973017	578	0.0	0.0	0.001655053114186848	0.001655053114186848	0.0	0.0	0.0	0.0
578	3	4011	0.9990000000000001	Phosphorylation	IPI_A10	mzspec:PXD000138:10:scan:05778:NQT[Phosphorylation]PGEASLLEK/2	2	0.0	80	x3:Phosphorylation:0.99;x7:Phosphorylation:0.00;x8:Phosphorylation:0.00	NQTPGEASLLEK	NQT[Phosphorylation]PGEASLLEK	IPI_A10	0.0	0.9983	10	10.05778.05778.2	mzspec:PXD000138:10:scan:05778:NQT[Phosphorylation]PGEASLLEK/2	9224	Phosphorylation	0.9990000000000001	3	4011	1	0.0		0.9973017	579	0.0	0.0	0.0016568549222797894	0.0016568549222797894	0.0	0.0	0.0	0.0
579	7	9628	0.998	Phosphorylation	IPI_A1	mzspec:PXD000138:1:scan:11550:ALLSLWY[Phosphorylation]IK/2	2	0.0	80	x1:Phosphorylation:0.00;x4:Phosphorylation:0.00;x7:Phosphorylation:0.99	ALLSLWYIK	ALLSLWY[Phosphorylation]IK	IPI_A1	0.0	0.9993	1	1.11550.11550.2	mzspec:PXD000138:1:scan:11550:ALLSLWY[Phosphorylation]IK/2	974	Phosphorylation	0.998	7	9628	1	0.0		0.9973014000000001	580	0.0	0.0	0.0016586510344827553	0.0016586510344827553	0.0	0.0	0.0	0.0
580	7	10780	0.998	Phosphorylation	IPI_A1	mzspec:PXD000138:1:scan:11212:ALLSLVY[Phosphorylation]WK/2	2	0.0	80	x1:Phosphorylation:0.00;x4:Phosphorylation:0.00;x7:Phosphorylation:0.99	ALLSLVYWK	ALLSLVY[Phosphorylation]WK	IPI_A1	0.0	0.9993	1	1.11212.11212.2	mzspec:PXD000138:1:scan:11212:ALLSLVY[Phosphorylation]WK/2	905	Phosphorylation	0.998	7	10780	1	0.0		0.9973014000000001	581	0.0	0.0	0.0016604409638554187	0.0016604409638554187	0.0	0.0	0.0	0.0
581	6	14007	0.998	Phosphorylation	IPI_A12	mzspec:PXD000138:12:scan:10721:AVLSWY[Phosphorylation]WQLSEGK/2	2	0.0	80	x1:Phosphorylation:0.00;x4:Phosphorylation:0.00;x6:Phosphorylation:0.99;x10:Phosphorylation:0.00	AVLSWYWQLSEGK	AVLSWY[Phosphorylation]WQLSEGK	IPI_A12	0.0	0.9993	12	12.10721.10721.2	mzspec:PXD000138:12:scan:10721:AVLSWY[Phosphorylation]WQLSEGK/2	2253	Phosphorylation	0.998	6	14007	1	0.0		0.9973014000000001	582	0.0	0.0	0.0016622247422680382	0.0016622247422680382	0.0	0.0	0.0	0.0
582	13	811	0.998	Phosphorylation	IPI_B2	mzspec:PXD000138:14:scan:12835:ATPGNLGSSVLVS[Phosphorylation]K/2	2	0.0	80	x1:Phosphorylation:0.00;x2:Phosphorylation:0.00;x8:Phosphorylation:0.00;x9:Phosphorylation:0.00;x13:Phosphorylation:0.99	ATPGNLGSSVLVSK	ATPGNLGSSVLVS[Phosphorylation]K	IPI_B2	0.0	0.9993	14	14.12835.12835.2	mzspec:PXD000138:14:scan:12835:ATPGNLGSSVLVS[Phosphorylation]K/2	1268	Phosphorylation	0.998	13	811	1	0.0		0.9973014000000001	583	0.0	0.0	0.0016640024013722095	0.0016640024013722095	0.0	0.0	0.0	0.0
583	3	10719	0.9990000000000001	Phosphorylation	IPI_A10	mzspec:PXD000138:10:scan:08093:NPY[Phosphorylation]FGEASLLEK/2	2	0.00022742779167614282	80	x3:Phosphorylation:0.99;x7:Phosphorylation:0.00;x8:Phosphorylation:0.00	NPYFGEASLLEK	NPY[Phosphorylation]FGEASLLEK	IPI_A10	0.000185356811862836	0.9982	10	10.08093.08093.2	mzspec:PXD000138:10:scan:08093:NPY[Phosphorylation]FGEASLLEK/2	9130	Phosphorylation	0.9990000000000001	3	10719	1	0.0		0.9972018	584	0.0	0.0	0.001665944520547942	0.001665944520547942	0.0	0.0	0.0	0.0
584	3	7504	0.9990000000000001	Phosphorylation	IPI_B1	mzspec:PXD000138:13:scan:07507:NIT[Phosphorylation]WAPPQPAPGK/2	2	0.00022598870056497167	80	x3:Phosphorylation:0.99;x5:Phosphorylation:0.00;x10:Phosphorylation:0.00	NITWAPPQPAPGK	NIT[Phosphorylation]WAPPQPAPGK	IPI_B1	0.000185356811862836	0.9982	13	13.07507.07507.2	mzspec:PXD000138:13:scan:07507:NIT[Phosphorylation]WAPPQPAPGK/2	8517	Phosphorylation	0.9990000000000001	3	7504	1	0.0		0.9972018	585	0.0	0.0	0.0016678799999999966	0.0016678799999999966	0.0	0.0	0.0	0.0
585	7	7486	0.9990000000000001	Phosphorylation	IPI_A1	mzspec:PXD000138:1:scan:08542:ALLSLFY[Phosphorylation]KK/2	2	0.0	80	x1:Phosphorylation:0.00;x4:Phosphorylation:0.00;x7:Phosphorylation:0.99	ALLSLFYKK	ALLSLFY[Phosphorylation]KK	IPI_A1	0.0	0.9982	1	1.08542.08542.2	mzspec:PXD000138:1:scan:08542:ALLSLFY[Phosphorylation]KK/2	184	Phosphorylation	0.9990000000000001	7	7486	1	0.0		0.9972018	586	0.0	0.0	0.0016698088737201332	0.0016698088737201332	0.0	0.0	0.0	0.0
586	7	8026	0.9990000000000001	Phosphorylation	IPI_A1	mzspec:PXD000138:1:scan:06474:ALLSLPY[Phosphorylation]KK/2	2	0.0	80	x1:Phosphorylation:0.00;x4:Phosphorylation:0.00;x7:Phosphorylation:0.99	ALLSLPYKK	ALLSLPY[Phosphorylation]KK	IPI_A1	0.0	0.9982	1	1.06474.06474.2	mzspec:PXD000138:1:scan:06474:ALLSLPY[Phosphorylation]KK/2	686	Phosphorylation	0.9990000000000001	7	8026	1	0.0		0.9972018	587	0.0	0.0	0.0016717311754684805	0.0016717311754684805	0.0	0.0	0.0	0.0
587	13	811	0.998	Phosphorylation	IPI_B2	mzspec:PXD000138:14:scan:10257:ATPGNLGSSVLVS[Phosphorylation]K/2	2	0.0	80	x1:Phosphorylation:0.00;x2:Phosphorylation:0.00;x8:Phosphorylation:0.00;x9:Phosphorylation:0.00;x13:Phosphorylation:0.99	ATPGNLGSSVLVSK	ATPGNLGSSVLVS[Phosphorylation]K	IPI_B2	0.0	0.9992	14	14.10257.10257.2	mzspec:PXD000138:14:scan:10257:ATPGNLGSSVLVS[Phosphorylation]K/2	1267	Phosphorylation	0.998	13	811	1	0.0		0.9972015999999999	588	0.0	0.0	0.0016736472789115613	0.0016736472789115613	0.0	0.0	0.0	0.0
588	3	12591	0.998	Phosphorylation	IPI_A10	mzspec:PXD000138:10:scan:09733:NWT[Phosphorylation]IGEASLLEK/2	2	0.0	80	x3:Phosphorylation:0.99;x7:Phosphorylation:0.00;x8:Phosphorylation:0.00	NWTIGEASLLEK	NWT[Phosphorylation]IGEASLLEK	IPI_A10	0.0	0.9992	10	10.09733.09733.2	mzspec:PXD000138:10:scan:09733:NWT[Phosphorylation]IGEASLLEK/2	9805	Phosphorylation	0.998	3	12591	1	0.0		0.9972015999999999	589	0.0	0.0	0.001675556876061117	0.001675556876061117	0.0	0.0	0.0	0.0
589	7	4633	0.998	Phosphorylation	IPI_A1	mzspec:PXD000138:1:scan:05859:ALLSLHT[Phosphorylation]PK/2	2	0.0	80	x1:Phosphorylation:0.00;x4:Phosphorylation:0.00;x7:Phosphorylation:0.99	ALLSLHTPK	ALLSLHT[Phosphorylation]PK	IPI_A1	0.0	0.9992	1	1.05859.05859.2	mzspec:PXD000138:1:scan:05859:ALLSLHT[Phosphorylation]PK/2	283	Phosphorylation	0.998	7	4633	1	0.0		0.9972015999999999	590	0.0	0.0	0.0016774599999999965	0.0016774599999999965	0.0	0.0	0.0	0.0
590	3	13611	0.998	Phosphorylation	IPI_A10	mzspec:PXD000138:10:scan:06911:NYY[Phosphorylation]PGEASLLEK/2	2	0.0	80	x2:Phosphorylation:0.00;x3:Phosphorylation:0.99;x7:Phosphorylation:0.00;x8:Phosphorylation:0.00	NYYPGEASLLEK	NYY[Phosphorylation]PGEASLLEK	IPI_A10	0.0	0.9992	10	10.06911.06911.2	mzspec:PXD000138:10:scan:06911:NYY[Phosphorylation]PGEASLLEK/2	10004	Phosphorylation	0.998	3	13611	1	0.0		0.9972015999999999	591	0.0	0.0	0.0016793566835871367	0.0016793566835871367	0.0	0.0	0.0	0.0
591	13	811	0.998	Phosphorylation	IPI_B2	mzspec:PXD000138:14:scan:11024:ATPGNLGSSVLVS[Phosphorylation]K/2	2	0.0	80	x1:Phosphorylation:0.00;x2:Phosphorylation:0.00;x8:Phosphorylation:0.00;x9:Phosphorylation:0.00;x13:Phosphorylation:0.99	ATPGNLGSSVLVSK	ATPGNLGSSVLVS[Phosphorylation]K	IPI_B2	0.0	0.9992	14	14.11024.11024.2	mzspec:PXD000138:14:scan:11024:ATPGNLGSSVLVS[Phosphorylation]K/2	1266	Phosphorylation	0.998	13	811	1	0.0		0.9972015999999999	592	0.0	0.0	0.001681246959459456	0.001681246959459456	0.0	0.0	0.0	0.0
592	3	13744	0.998	Phosphorylation	IPI_B1	mzspec:PXD000138:13:scan:08538:NWT[Phosphorylation]WAPPQPAPGK/2	2	0.0	80	x3:Phosphorylation:0.99;x5:Phosphorylation:0.00;x10:Phosphorylation:0.00	NWTWAPPQPAPGK	NWT[Phosphorylation]WAPPQPAPGK	IPI_B1	0.0	0.9992	13	13.08538.08538.2	mzspec:PXD000138:13:scan:08538:NWT[Phosphorylation]WAPPQPAPGK/2	9832	Phosphorylation	0.998	3	13744	1	0.0		0.9972015999999999	593	0.0	0.0	0.0016831308600337232	0.0016831308600337232	0.0	0.0	0.0	0.0
593	6	9223	0.9990000000000001	Phosphorylation	IPI_A12	mzspec:PXD000138:12:scan:06987:AVLSKY[Phosphorylation]IQLSEGK/2	2	0.0002254283137962128	80	x1:Phosphorylation:0.00;x4:Phosphorylation:0.00;x6:Phosphorylation:0.99;x10:Phosphorylation:0.00	AVLSKYIQLSEGK	AVLSKY[Phosphorylation]IQLSEGK	IPI_A12	0.000185356811862836	0.9981	12	12.06987.06987.2	mzspec:PXD000138:12:scan:06987:AVLSKY[Phosphorylation]IQLSEGK/2	1782	Phosphorylation	0.9990000000000001	6	9223	1	0.0		0.9971019	594	0.0	0.0	0.0016851762626262589	0.0016851762626262589	0.0	0.0	0.0	0.0
594	3	6879	0.9990000000000001	Phosphorylation	IPI_A10	mzspec:PXD000138:10:scan:09126:NIT[Phosphorylation]FGEASLLEK/2	2	0.0002243158366980709	80	x3:Phosphorylation:0.99;x7:Phosphorylation:0.00;x8:Phosphorylation:0.00	NITFGEASLLEK	NIT[Phosphorylation]FGEASLLEK	IPI_A10	0.000185356811862836	0.9981	10	10.09126.09126.2	mzspec:PXD000138:10:scan:09126:NIT[Phosphorylation]FGEASLLEK/2	8470	Phosphorylation	0.9990000000000001	3	6879	1	0.0		0.9971019	595	0.0	0.0	0.0016872147899159627	0.0016872147899159627	0.0	0.0	0.0	0.0
595	7	1564	0.998	Phosphorylation	IPI_A1	mzspec:PXD000138:1:scan:09543:ALLSLNY[Phosphorylation]FK/2	2	0.0	80	x1:Phosphorylation:0.00;x4:Phosphorylation:0.00;x7:Phosphorylation:0.99	ALLSLNYFK	ALLSLNY[Phosphorylation]FK	IPI_A1	0.0	0.9991	1	1.09543.09543.2	mzspec:PXD000138:1:scan:09543:ALLSLNY[Phosphorylation]FK/2	643	Phosphorylation	0.998	7	1564	1	0.0		0.9971018	596	0.0	0.0	0.0016892466442952985	0.0016892466442952985	0.0	0.0	0.0	0.0
596	3	13809	0.998	Phosphorylation	IPI_B1	mzspec:PXD000138:13:scan:06266:NWY[Phosphorylation]NAPPQPAPGK/2	2	0.0	80	x3:Phosphorylation:0.99;x5:Phosphorylation:0.00;x10:Phosphorylation:0.00	NWYNAPPQPAPGK	NWY[Phosphorylation]NAPPQPAPGK	IPI_B1	0.0	0.9991	13	13.06266.06266.2	mzspec:PXD000138:13:scan:06266:NWY[Phosphorylation]NAPPQPAPGK/2	9899	Phosphorylation	0.998	3	13809	1	0.0		0.9971018	597	0.0	0.0	0.001691271691792291	0.001691271691792291	0.0	0.0	0.0	0.0
597	7	8281	0.998	Phosphorylation	IPI_B3	mzspec:PXD000138:15:scan:04440:LMTGDIY[Phosphorylation]KAHAGAK/3	3	0.0	80	x3:Phosphorylation:0.00;x7:Phosphorylation:0.99;x9:Phosphorylation:0.00;x11:Phosphorylation:0.00;x13:Phosphorylation:0.00	LMTGDIYKAHAGAK	LMTGDIY[Phosphorylation]KAHAGAK	IPI_B3	0.0	0.9991	15	15.04440.04440.3	mzspec:PXD000138:15:scan:04440:LMTGDIY[Phosphorylation]KAHAGAK/3	6932	Phosphorylation	0.998	7	8281	1	0.0		0.9971018	598	0.0	0.0	0.00169328996655518	0.00169328996655518	0.0	0.0	0.0	0.0
598	3	13510	0.998	Phosphorylation	IPI_B1	mzspec:PXD000138:13:scan:06782:NWS[Phosphorylation]VAPPQPAPGK/2	2	0.0	80	x3:Phosphorylation:0.99;x5:Phosphorylation:0.00;x10:Phosphorylation:0.00	NWSVAPPQPAPGK	NWS[Phosphorylation]VAPPQPAPGK	IPI_B1	0.0	0.9991	13	13.06782.06782.2	mzspec:PXD000138:13:scan:06782:NWS[Phosphorylation]VAPPQPAPGK/2	9775	Phosphorylation	0.998	3	13510	1	0.0		0.9971018	599	0.0	0.0	0.0016953015025041698	0.0016953015025041698	0.0	0.0	0.0	0.0
599	3	12687	0.998	Phosphorylation	IPI_A10	mzspec:PXD000138:10:scan:08773:NWT[Phosphorylation]WGEASLLEK/2	2	0.0	80	x3:Phosphorylation:0.99;x7:Phosphorylation:0.00;x8:Phosphorylation:0.00	NWTWGEASLLEK	NWT[Phosphorylation]WGEASLLEK	IPI_A10	0.0	0.9991	10	10.08773.08773.2	mzspec:PXD000138:10:scan:08773:NWT[Phosphorylation]WGEASLLEK/2	9841	Phosphorylation	0.998	3	12687	1	0.0		0.9971018	600	0.0	0.0	0.0016973063333333295	0.0016973063333333295	0.0	0.0	0.0	0.0
600	7	3724	0.998	Phosphorylation	IPI_A1	mzspec:PXD000138:1:scan:09854:ALLSLEY[Phosphorylation]FK/2	2	0.0	80	x1:Phosphorylation:0.00;x4:Phosphorylation:0.00;x7:Phosphorylation:0.99	ALLSLEYFK	ALLSLEY[Phosphorylation]FK	IPI_A1	0.0	0.9991	1	1.09854.09854.2	mzspec:PXD000138:1:scan:09854:ALLSLEY[Phosphorylation]FK/2	134	Phosphorylation	0.998	7	3724	1	0.0		0.9971018	601	0.0	0.0	0.0016993044925124753	0.0016993044925124753	0.0	0.0	0.0	0.0
601	7	4426	0.998	Phosphorylation	IPI_A1	mzspec:PXD000138:1:scan:04520:ALLSLHS[Phosphorylation]KK/2	2	0.0	80	x1:Phosphorylation:0.00;x4:Phosphorylation:0.00;x7:Phosphorylation:0.99	ALLSLHSKK	ALLSLHS[Phosphorylation]KK	IPI_A1	0.0	0.999	1	1.04520.04520.2	mzspec:PXD000138:1:scan:04520:ALLSLHS[Phosphorylation]KK/2	221	Phosphorylation	0.998	7	4426	1	0.0		0.997002	602	0.0	0.0	0.0017014617940199293	0.0017014617940199293	0.0	0.0	0.0	0.0
602	3	13952	0.998	Phosphorylation	IPI_B1	mzspec:PXD000138:13:scan:08634:NWY[Phosphorylation]FAPPQPAPGK/2	2	0.0	80	x3:Phosphorylation:0.99;x5:Phosphorylation:0.00;x10:Phosphorylation:0.00	NWYFAPPQPAPGK	NWY[Phosphorylation]FAPPQPAPGK	IPI_B1	0.0	0.999	13	13.08634.08634.2	mzspec:PXD000138:13:scan:08634:NWY[Phosphorylation]FAPPQPAPGK/2	9860	Phosphorylation	0.998	3	13952	1	0.0		0.997002	603	0.0	0.0	0.001703611940298503	0.001703611940298503	0.0	0.0	0.0	0.0
603	7	4399	0.998	Phosphorylation	IPI_A1	mzspec:PXD000138:1:scan:04894:ALLSLHS[Phosphorylation]HK/3	3	0.0	80	x1:Phosphorylation:0.00;x4:Phosphorylation:0.00;x7:Phosphorylation:0.99	ALLSLHSHK	ALLSLHS[Phosphorylation]HK	IPI_A1	0.0	0.999	1	1.04894.04894.3	mzspec:PXD000138:1:scan:04894:ALLSLHS[Phosphorylation]HK/3	205	Phosphorylation	0.998	7	4399	1	0.0		0.997002	604	0.0	0.0	0.0017057549668874124	0.0017057549668874124	0.0	0.0	0.0	0.0
604	3	9999	0.998	Phosphorylation	IPI_A10	mzspec:PXD000138:10:scan:09675:NFY[Phosphorylation]FGEASLLEK/2	2	0.0	80	x3:Phosphorylation:0.99;x7:Phosphorylation:0.00;x8:Phosphorylation:0.00	NFYFGEASLLEK	NFY[Phosphorylation]FGEASLLEK	IPI_A10	0.0	0.999	10	10.09675.09675.2	mzspec:PXD000138:10:scan:09675:NFY[Phosphorylation]FGEASLLEK/2	8123	Phosphorylation	0.998	3	9999	1	0.0		0.997002	605	0.0	0.0	0.001707890909090904	0.001707890909090904	0.0	0.0	0.0	0.0
605	13	811	0.998	Phosphorylation	IPI_B2	mzspec:PXD000138:14:scan:11236:ATPGNLGSSVLVS[Phosphorylation]K/2	2	0.0	80	x1:Phosphorylation:0.00;x2:Phosphorylation:0.00;x8:Phosphorylation:0.00;x9:Phosphorylation:0.00;x13:Phosphorylation:0.99	ATPGNLGSSVLVSK	ATPGNLGSSVLVS[Phosphorylation]K	IPI_B2	0.0	0.999	14	14.11236.11236.2	mzspec:PXD000138:14:scan:11236:ATPGNLGSSVLVS[Phosphorylation]K/2	1265	Phosphorylation	0.998	13	811	1	0.0		0.997002	606	0.0	0.0	0.0017100198019801929	0.0017100198019801929	0.0	0.0	0.0	0.0
606	7	10438	0.998	Phosphorylation	IPI_A1	mzspec:PXD000138:1:scan:08313:ALLSLVS[Phosphorylation]VK/2	2	0.0	80	x1:Phosphorylation:0.00;x4:Phosphorylation:0.00;x7:Phosphorylation:0.99	ALLSLVSVK	ALLSLVS[Phosphorylation]VK	IPI_A1	0.0	0.999	1	1.08313.08313.2	mzspec:PXD000138:1:scan:08313:ALLSLVS[Phosphorylation]VK/2	873	Phosphorylation	0.998	7	10438	1	0.0		0.997002	607	0.0	0.0	0.0017121416803953815	0.0017121416803953815	0.0	0.0	0.0	0.0
607	3	10572	0.998	Phosphorylation	IPI_B1	mzspec:PXD000138:13:scan:07854:NFT[Phosphorylation]FAPPQPAPGK/2	2	0.0	80	x3:Phosphorylation:0.99;x5:Phosphorylation:0.00;x10:Phosphorylation:0.00	NFTFAPPQPAPGK	NFT[Phosphorylation]FAPPQPAPGK	IPI_B1	0.0	0.999	13	13.07854.07854.2	mzspec:PXD000138:13:scan:07854:NFT[Phosphorylation]FAPPQPAPGK/2	8066	Phosphorylation	0.998	3	10572	1	0.0		0.997002	608	0.0	0.0	0.0017142565789473624	0.0017142565789473624	0.0	0.0	0.0	0.0
608	9	7051	0.997	Phosphorylation	IPI_B4	mzspec:PXD000138:16:scan:03374:ISQDADLHT[Phosphorylation]DTKPK/3	3	0.0	80	x2:Phosphorylation:0.00;x5:Phosphorylation:0.00;x9:Phosphorylation:0.99;x11:Phosphorylation:0.00	ISQDADLHTDTKPK	ISQDADLHT[Phosphorylation]DTKPK	IPI_B4	0.0	1.0	16	16.03374.03374.3	mzspec:PXD000138:16:scan:03374:ISQDADLHT[Phosphorylation]DTKPK/3	3978	Phosphorylation	0.997	9	7051	1	0.0		0.997	609	0.0	0.0	0.0017163678160919485	0.0017163678160919485	0.0	0.0	0.0	0.0
609	9	6841	0.997	Phosphorylation	IPI_B4	mzspec:PXD000138:16:scan:02885:ISQDADLHS[Phosphorylation]HTKPK/4	4	0.0	80	x2:Phosphorylation:0.00;x5:Phosphorylation:0.00;x9:Phosphorylation:0.99;x11:Phosphorylation:0.00	ISQDADLHSHTKPK	ISQDADLHS[Phosphorylation]HTKPK	IPI_B4	0.0	1.0	16	16.02885.02885.4	mzspec:PXD000138:16:scan:02885:ISQDADLHS[Phosphorylation]HTKPK/4	3927	Phosphorylation	0.997	9	6841	1	0.0		0.997	610	0.0	0.0	0.0017184721311475355	0.0017184721311475355	0.0	0.0	0.0	0.0
610	5	9105	0.997	Phosphorylation	IPI_A11	mzspec:PXD000138:11:scan:07247:LLSKY[Phosphorylation]AEEFPTLK/2	2	0.0	80	x3:Phosphorylation:0.00;x5:Phosphorylation:0.99;x6:Phosphorylation:0.00;x11:Phosphorylation:0.00	LLSKYAEEFPTLK	LLSKY[Phosphorylation]AEEFPTLK	IPI_A11	0.0	1.0	11	11.07247.07247.2	mzspec:PXD000138:11:scan:07247:LLSKY[Phosphorylation]AEEFPTLK/2	5663	Phosphorylation	0.997	5	9105	1	0.0		0.997	611	0.0	0.0	0.0017205695581014675	0.0017205695581014675	0.0	0.0	0.0	0.0
611	7	16121	0.997	Phosphorylation	IPI_B3	mzspec:PXD000138:15:scan:03594:LMTGDVS[Phosphorylation]KAHAGAK/3	3	0.0	80	x3:Phosphorylation:0.00;x7:Phosphorylation:0.99;x9:Phosphorylation:0.00;x11:Phosphorylation:0.00;x13:Phosphorylation:0.00	LMTGDVSKAHAGAK	LMTGDVS[Phosphorylation]KAHAGAK	IPI_B3	0.0	1.0	15	15.03594.03594.3	mzspec:PXD000138:15:scan:03594:LMTGDVS[Phosphorylation]KAHAGAK/3	7312	Phosphorylation	0.997	7	16121	1	0.0		0.997	612	0.0	0.0	0.0017226601307189493	0.0017226601307189493	0.0	0.0	0.0	0.0
612	13	419	0.997	Phosphorylation	IPI_B2	mzspec:PXD000138:14:scan:07150:ATPGNLGSSVLIY[Phosphorylation]K/2	2	0.0	80	x1:Phosphorylation:0.00;x2:Phosphorylation:0.00;x8:Phosphorylation:0.00;x9:Phosphorylation:0.00;x13:Phosphorylation:0.99	ATPGNLGSSVLIYK	ATPGNLGSSVLIY[Phosphorylation]K	IPI_B2	0.0	1.0	14	14.07150.07150.2	mzspec:PXD000138:14:scan:07150:ATPGNLGSSVLIY[Phosphorylation]K/2	1119	Phosphorylation	0.997	13	419	1	0.0		0.997	613	0.0	0.0	0.0017247438825448564	0.0017247438825448564	0.0	0.0	0.0	0.0
613	7	9412	0.997	Phosphorylation	IPI_A1	mzspec:PXD000138:1:scan:10135:ALLSLWT[Phosphorylation]QK/2	2	0.0	80	x1:Phosphorylation:0.00;x4:Phosphorylation:0.00;x7:Phosphorylation:0.99	ALLSLWTQK	ALLSLWT[Phosphorylation]QK	IPI_A1	0.0	1.0	1	1.10135.10135.2	mzspec:PXD000138:1:scan:10135:ALLSLWT[Phosphorylation]QK/2	958	Phosphorylation	0.997	7	9412	1	0.0		0.997	614	0.0	0.0	0.001726820846905533	0.001726820846905533	0.0	0.0	0.0	0.0
614	6	2450	0.997	Phosphorylation	IPI_A12	mzspec:PXD000138:12:scan:04776:AVLSDS[Phosphorylation]HQLSEGK/2	2	0.0	80	x1:Phosphorylation:0.00;x4:Phosphorylation:0.00;x6:Phosphorylation:0.99;x10:Phosphorylation:0.00	AVLSDSHQLSEGK	AVLSDS[Phosphorylation]HQLSEGK	IPI_A12	0.0	1.0	12	12.04776.04776.2	mzspec:PXD000138:12:scan:04776:AVLSDS[Phosphorylation]HQLSEGK/2	1379	Phosphorylation	0.997	6	2450	1	0.0		0.997	615	0.0	0.0	0.0017288910569105643	0.0017288910569105643	0.0	0.0	0.0	0.0
615	9	13119	0.997	Phosphorylation	IPI_B6	mzspec:PXD000138:18:scan:03903:DGQDAIAPT[Phosphorylation]PEKESK/3	3	0.0	80	x5:Phosphorylation:0.00;x7:Phosphorylation:0.00;x9:Phosphorylation:0.99;x14:Phosphorylation:0.00	DGQDAIAPTPEKESK	DGQDAIAPT[Phosphorylation]PEKESK	IPI_B6	0.0	1.0	18	18.03903.03903.3	mzspec:PXD000138:18:scan:03903:DGQDAIAPT[Phosphorylation]PEKESK/3	3161	Phosphorylation	0.997	9	13119	1	0.0		0.997	616	0.0	0.0	0.0017309545454545412	0.0017309545454545412	0.0	0.0	0.0	0.0
616	3	9567	0.997	Phosphorylation	IPI_A10	mzspec:PXD000138:10:scan:09695:NFS[Phosphorylation]WGEASLLEK/2	2	0.0	80	x3:Phosphorylation:0.99;x7:Phosphorylation:0.00;x8:Phosphorylation:0.00	NFSWGEASLLEK	NFS[Phosphorylation]WGEASLLEK	IPI_A10	0.0	1.0	10	10.09695.09695.2	mzspec:PXD000138:10:scan:09695:NFS[Phosphorylation]WGEASLLEK/2	8058	Phosphorylation	0.997	3	9567	1	0.0		0.997	617	0.0	0.0	0.0017330113452187965	0.0017330113452187965	0.0	0.0	0.0	0.0
617	5	15462	0.997	Phosphorylation	IPI_A11	mzspec:PXD000138:12:scan:11144:LLSVY[Phosphorylation]IEEFPTLK/2	2	0.0	80	x3:Phosphorylation:0.00;x5:Phosphorylation:0.99;x11:Phosphorylation:0.00	LLSVYIEEFPTLK	LLSVY[Phosphorylation]IEEFPTLK	IPI_A11	0.0	1.0	12	12.11144.11144.2	mzspec:PXD000138:12:scan:11144:LLSVY[Phosphorylation]IEEFPTLK/2	6426	Phosphorylation	0.997	5	15462	1	0.0		0.997	618	0.0	0.0	0.0017350614886731351	0.0017350614886731351	0.0	0.0	0.0	0.0
618	7	9448	0.997	Phosphorylation	IPI_A1	mzspec:PXD000138:1:scan:11601:ALLSLWT[Phosphorylation]IK/2	2	0.0	80	x1:Phosphorylation:0.00;x4:Phosphorylation:0.00;x7:Phosphorylation:0.99	ALLSLWTIK	ALLSLWT[Phosphorylation]IK	IPI_A1	0.0	1.0	1	1.11601.11601.2	mzspec:PXD000138:1:scan:11601:ALLSLWT[Phosphorylation]IK/2	954	Phosphorylation	0.997	7	9448	1	0.0		0.997	619	0.0	0.0	0.0017371050080775409	0.0017371050080775409	0.0	0.0	0.0	0.0
619	9	13074	0.997	Phosphorylation	IPI_B6	mzspec:PXD000138:18:scan:03108:DGQDAIAPT[Phosphorylation]KEKESK/3	3	0.0	80	x5:Phosphorylation:0.00;x7:Phosphorylation:0.00;x9:Phosphorylation:0.99;x14:Phosphorylation:0.00	DGQDAIAPTKEKESK	DGQDAIAPT[Phosphorylation]KEKESK	IPI_B6	0.0	1.0	18	18.03108.03108.3	mzspec:PXD000138:18:scan:03108:DGQDAIAPT[Phosphorylation]KEKESK/3	3158	Phosphorylation	0.997	9	13074	1	0.0		0.997	620	0.0	0.0	0.0017391419354838675	0.0017391419354838675	0.0	0.0	0.0	0.0
620	9	12744	0.997	Phosphorylation	IPI_B6	mzspec:PXD000138:18:scan:05112:DGQDAIAPS[Phosphorylation]IEKESK/2	2	0.0	80	x5:Phosphorylation:0.00;x7:Phosphorylation:0.00;x9:Phosphorylation:0.99;x14:Phosphorylation:0.00	DGQDAIAPSIEKESK	DGQDAIAPS[Phosphorylation]IEKESK	IPI_B6	0.0	1.0	18	18.05112.05112.2	mzspec:PXD000138:18:scan:05112:DGQDAIAPS[Phosphorylation]IEKESK/2	3123	Phosphorylation	0.997	9	12744	1	0.0		0.997	621	0.0	0.0	0.0017411723027375167	0.0017411723027375167	0.0	0.0	0.0	0.0
621	9	12774	0.997	Phosphorylation	IPI_B6	mzspec:PXD000138:18:scan:03060:DGQDAIAPS[Phosphorylation]KEKESK/3	3	0.0	80	x5:Phosphorylation:0.00;x7:Phosphorylation:0.00;x9:Phosphorylation:0.99;x14:Phosphorylation:0.00	DGQDAIAPSKEKESK	DGQDAIAPS[Phosphorylation]KEKESK	IPI_B6	0.0	1.0	18	18.03060.03060.3	mzspec:PXD000138:18:scan:03060:DGQDAIAPS[Phosphorylation]KEKESK/3	3125	Phosphorylation	0.997	9	12774	1	0.0		0.997	622	0.0	0.0	0.0017431961414790965	0.0017431961414790965	0.0	0.0	0.0	0.0
622	7	11725	0.997	Phosphorylation	IPI_B3	mzspec:PXD000138:15:scan:08226:LMTGDFY[Phosphorylation]WAHAGAK/3	3	0.0	80	x3:Phosphorylation:0.00;x7:Phosphorylation:0.99;x9:Phosphorylation:0.00;x11:Phosphorylation:0.00;x13:Phosphorylation:0.00	LMTGDFYWAHAGAK	LMTGDFY[Phosphorylation]WAHAGAK	IPI_B3	0.0	1.0	15	15.08226.08226.3	mzspec:PXD000138:15:scan:08226:LMTGDFY[Phosphorylation]WAHAGAK/3	6760	Phosphorylation	0.997	7	11725	1	0.0		0.997	623	0.0	0.0	0.0017452134831460644	0.0017452134831460644	0.0	0.0	0.0	0.0
623	3	6435	0.997	Phosphorylation	IPI_A10	mzspec:PXD000138:10:scan:05049:NHY[Phosphorylation]TGEASLLEK/2	2	0.0	80	x3:Phosphorylation:0.99;x4:Phosphorylation:0.00;x7:Phosphorylation:0.00;x8:Phosphorylation:0.00	NHYTGEASLLEK	NHY[Phosphorylation]TGEASLLEK	IPI_A10	0.0	1.0	10	10.05049.05049.2	mzspec:PXD000138:10:scan:05049:NHY[Phosphorylation]TGEASLLEK/2	8424	Phosphorylation	0.997	3	6435	1	0.0		0.997	624	0.0	0.0	0.0017472243589743562	0.0017472243589743562	0.0	0.0	0.0	0.0
624	3	10624	0.997	Phosphorylation	IPI_B1	mzspec:PXD000138:13:scan:08173:NFT[Phosphorylation]WAPPQPAPGK/2	2	0.0	80	x3:Phosphorylation:0.99;x5:Phosphorylation:0.00;x10:Phosphorylation:0.00	NFTWAPPQPAPGK	NFT[Phosphorylation]WAPPQPAPGK	IPI_B1	0.0	1.0	13	13.08173.08173.2	mzspec:PXD000138:13:scan:08173:NFT[Phosphorylation]WAPPQPAPGK/2	8103	Phosphorylation	0.997	3	10624	1	0.0		0.997	625	0.0	0.0	0.0017492287999999973	0.0017492287999999973	0.0	0.0	0.0	0.0
625	9	4629	0.997	Phosphorylation	IPI_B6	mzspec:PXD000138:18:scan:02892:DGQDAIAQS[Phosphorylation]HEKESK/3	3	0.0	80	x5:Phosphorylation:0.00;x7:Phosphorylation:0.00;x9:Phosphorylation:0.99;x14:Phosphorylation:0.00	DGQDAIAQSHEKESK	DGQDAIAQS[Phosphorylation]HEKESK	IPI_B6	0.0	1.0	18	18.02892.02892.3	mzspec:PXD000138:18:scan:02892:DGQDAIAQS[Phosphorylation]HEKESK/3	3210	Phosphorylation	0.997	9	4629	1	0.0		0.997	626	0.0	0.0	0.0017512268370607005	0.0017512268370607005	0.0	0.0	0.0	0.0
626	13	125	0.997	Phosphorylation	IPI_B2	mzspec:PXD000138:14:scan:07368:ATPGNLGSSVLNY[Phosphorylation]K/3	3	0.0	80	x1:Phosphorylation:0.00;x2:Phosphorylation:0.00;x8:Phosphorylation:0.00;x9:Phosphorylation:0.00;x13:Phosphorylation:0.99	ATPGNLGSSVLNYK	ATPGNLGSSVLNY[Phosphorylation]K	IPI_B2	0.0	1.0	14	14.07368.07368.3	mzspec:PXD000138:14:scan:07368:ATPGNLGSSVLNY[Phosphorylation]K/3	1163	Phosphorylation	0.997	13	125	1	0.0		0.997	627	0.0	0.0	0.0017532185007974458	0.0017532185007974458	0.0	0.0	0.0	0.0
627	9	12954	0.997	Phosphorylation	IPI_B6	mzspec:PXD000138:18:scan:03696:DGQDAIAPT[Phosphorylation]DEKESK/2	2	0.0	80	x5:Phosphorylation:0.00;x7:Phosphorylation:0.00;x9:Phosphorylation:0.99;x14:Phosphorylation:0.00	DGQDAIAPTDEKESK	DGQDAIAPT[Phosphorylation]DEKESK	IPI_B6	0.0	1.0	18	18.03696.03696.2	mzspec:PXD000138:18:scan:03696:DGQDAIAPT[Phosphorylation]DEKESK/2	3149	Phosphorylation	0.997	9	12954	1	0.0		0.997	628	0.0	0.0	0.0017552038216560489	0.0017552038216560489	0.0	0.0	0.0	0.0
628	5	15449	0.997	Phosphorylation	IPI_A11	mzspec:PXD000138:11:scan:07531:LLSVY[Phosphorylation]HEEFPTLK/3	3	0.0	80	x3:Phosphorylation:0.00;x5:Phosphorylation:0.99;x11:Phosphorylation:0.00	LLSVYHEEFPTLK	LLSVY[Phosphorylation]HEEFPTLK	IPI_A11	0.0	1.0	11	11.07531.07531.3	mzspec:PXD000138:11:scan:07531:LLSVY[Phosphorylation]HEEFPTLK/3	6419	Phosphorylation	0.997	5	15449	1	0.0		0.997	629	0.0	0.0	0.0017571828298887106	0.0017571828298887106	0.0	0.0	0.0	0.0
629	13	489	0.997	Phosphorylation	IPI_B2	mzspec:PXD000138:14:scan:03806:ATPGNLGSSVLKT[Phosphorylation]K/3	3	0.0	80	x1:Phosphorylation:0.00;x2:Phosphorylation:0.00;x8:Phosphorylation:0.00;x9:Phosphorylation:0.00;x13:Phosphorylation:0.99	ATPGNLGSSVLKTK	ATPGNLGSSVLKT[Phosphorylation]K	IPI_B2	0.0	1.0	14	14.03806.03806.3	mzspec:PXD000138:14:scan:03806:ATPGNLGSSVLKT[Phosphorylation]K/3	1127	Phosphorylation	0.997	13	489	1	0.0		0.997	630	0.0	0.0	0.001759155555555554	0.001759155555555554	0.0	0.0	0.0	0.0
630	7	11669	0.997	Phosphorylation	IPI_B3	mzspec:PXD000138:15:scan:07843:LMTGDFY[Phosphorylation]FAHAGAK/3	3	0.0	80	x3:Phosphorylation:0.00;x7:Phosphorylation:0.99;x9:Phosphorylation:0.00;x11:Phosphorylation:0.00;x13:Phosphorylation:0.00	LMTGDFYFAHAGAK	LMTGDFY[Phosphorylation]FAHAGAK	IPI_B3	0.0	1.0	15	15.07843.07843.3	mzspec:PXD000138:15:scan:07843:LMTGDFY[Phosphorylation]FAHAGAK/3	6741	Phosphorylation	0.997	7	11669	1	0.0		0.997	631	0.0	0.0	0.0017611220285261478	0.0017611220285261478	0.0	0.0	0.0	0.0
631	13	293	0.997	Phosphorylation	IPI_B2	mzspec:PXD000138:14:scan:06727:ATPGNLGSSVLEY[Phosphorylation]K/2	2	0.0	80	x1:Phosphorylation:0.00;x2:Phosphorylation:0.00;x8:Phosphorylation:0.00;x9:Phosphorylation:0.00;x13:Phosphorylation:0.99	ATPGNLGSSVLEYK	ATPGNLGSSVLEY[Phosphorylation]K	IPI_B2	0.0	1.0	14	14.06727.06727.2	mzspec:PXD000138:14:scan:06727:ATPGNLGSSVLEY[Phosphorylation]K/2	1054	Phosphorylation	0.997	13	293	1	0.0		0.997	632	0.0	0.0	0.0017630822784810113	0.0017630822784810113	0.0	0.0	0.0	0.0
632	9	13344	0.997	Phosphorylation	IPI_B6	mzspec:PXD000138:18:scan:06248:DGQDAIAPY[Phosphorylation]IEKESK/3	3	0.0	80	x5:Phosphorylation:0.00;x7:Phosphorylation:0.00;x9:Phosphorylation:0.99;x14:Phosphorylation:0.00	DGQDAIAPYIEKESK	DGQDAIAPY[Phosphorylation]IEKESK	IPI_B6	0.0	1.0	18	18.06248.06248.3	mzspec:PXD000138:18:scan:06248:DGQDAIAPY[Phosphorylation]IEKESK/3	3177	Phosphorylation	0.997	9	13344	1	0.0		0.997	633	0.0	0.0	0.001765036334913111	0.001765036334913111	0.0	0.0	0.0	0.0
633	7	12033	0.997	Phosphorylation	IPI_B3	mzspec:PXD000138:15:scan:04681:LMTGDPS[Phosphorylation]VAHAGAK/3	3	0.0	80	x3:Phosphorylation:0.00;x7:Phosphorylation:0.99;x9:Phosphorylation:0.00;x11:Phosphorylation:0.00;x13:Phosphorylation:0.00	LMTGDPSVAHAGAK	LMTGDPS[Phosphorylation]VAHAGAK	IPI_B3	0.0	1.0	15	15.04681.04681.3	mzspec:PXD000138:15:scan:04681:LMTGDPS[Phosphorylation]VAHAGAK/3	7107	Phosphorylation	0.997	7	12033	1	0.0		0.997	634	0.0	0.0	0.0017669842271293363	0.0017669842271293363	0.0	0.0	0.0	0.0
634	13	811	0.997	Phosphorylation	IPI_B2	mzspec:PXD000138:15:scan:07401:ATPGNLGSSVLVS[Phosphorylation]K/2	2	0.0	80	x1:Phosphorylation:0.00;x2:Phosphorylation:0.00;x8:Phosphorylation:0.00;x9:Phosphorylation:0.00;x13:Phosphorylation:0.99	ATPGNLGSSVLVSK	ATPGNLGSSVLVS[Phosphorylation]K	IPI_B2	0.0	1.0	15	15.07401.07401.2	mzspec:PXD000138:15:scan:07401:ATPGNLGSSVLVS[Phosphorylation]K/2	1287	Phosphorylation	0.997	13	811	1	0.0		0.997	635	0.0	0.0	0.0017689259842519677	0.0017689259842519677	0.0	0.0	0.0	0.0
635	7	7133	0.997	Phosphorylation	IPI_B3	mzspec:PXD000138:15:scan:03912:LMTGDHT[Phosphorylation]IAHAGAK/4	4	0.0	80	x3:Phosphorylation:0.00;x7:Phosphorylation:0.99;x9:Phosphorylation:0.00;x11:Phosphorylation:0.00;x13:Phosphorylation:0.00	LMTGDHTIAHAGAK	LMTGDHT[Phosphorylation]IAHAGAK	IPI_B3	0.0	1.0	15	15.03912.03912.4	mzspec:PXD000138:15:scan:03912:LMTGDHT[Phosphorylation]IAHAGAK/4	6793	Phosphorylation	0.997	7	7133	1	0.0		0.997	636	0.0	0.0	0.001770861635220125	0.001770861635220125	0.0	0.0	0.0	0.0
636	9	2529	0.997	Phosphorylation	IPI_B6	mzspec:PXD000138:18:scan:03492:DGQDAIANY[Phosphorylation]HEKESK/3	3	0.0	80	x5:Phosphorylation:0.00;x7:Phosphorylation:0.00;x9:Phosphorylation:0.99;x14:Phosphorylation:0.00	DGQDAIANYHEKESK	DGQDAIANY[Phosphorylation]HEKESK	IPI_B6	0.0	1.0	18	18.03492.03492.3	mzspec:PXD000138:18:scan:03492:DGQDAIANY[Phosphorylation]HEKESK/3	3069	Phosphorylation	0.997	9	2529	1	0.0		0.997	637	0.0	0.0	0.0017727912087912086	0.0017727912087912086	0.0	0.0	0.0	0.0
637	6	4751	0.997	Phosphorylation	IPI_A12	mzspec:PXD000138:12:scan:05303:AVLSES[Phosphorylation]QQLSEGK/2	2	0.0	80	x1:Phosphorylation:0.00;x4:Phosphorylation:0.00;x6:Phosphorylation:0.99;x10:Phosphorylation:0.00	AVLSESQQLSEGK	AVLSES[Phosphorylation]QQLSEGK	IPI_A12	0.0	1.0	12	12.05303.05303.2	mzspec:PXD000138:12:scan:05303:AVLSES[Phosphorylation]QQLSEGK/2	1415	Phosphorylation	0.997	6	4751	1	0.0		0.997	638	0.0	0.0	0.0017747147335423195	0.0017747147335423195	0.0	0.0	0.0	0.0
638	9	11727	0.997	Phosphorylation	IPI_B4	mzspec:PXD000138:16:scan:09195:ISQDADLFY[Phosphorylation]WTKPK/3	3	0.0	80	x2:Phosphorylation:0.00;x5:Phosphorylation:0.00;x9:Phosphorylation:0.99;x11:Phosphorylation:0.00	ISQDADLFYWTKPK	ISQDADLFY[Phosphorylation]WTKPK	IPI_B4	0.0	1.0	16	16.09195.09195.3	mzspec:PXD000138:16:scan:09195:ISQDADLFY[Phosphorylation]WTKPK/3	3902	Phosphorylation	0.997	9	11727	1	0.0		0.997	639	0.0	0.0	0.0017766322378716746	0.0017766322378716746	0.0	0.0	0.0	0.0
639	7	5159	0.997	Phosphorylation	IPI_B3	mzspec:PXD000138:15:scan:03091:LMTGDES[Phosphorylation]HAHAGAK/3	3	0.0	80	x3:Phosphorylation:0.00;x7:Phosphorylation:0.99;x9:Phosphorylation:0.00;x11:Phosphorylation:0.00;x13:Phosphorylation:0.00	LMTGDESHAHAGAK	LMTGDES[Phosphorylation]HAHAGAK	IPI_B3	0.0	1.0	15	15.03091.03091.3	mzspec:PXD000138:15:scan:03091:LMTGDES[Phosphorylation]HAHAGAK/3	6681	Phosphorylation	0.997	7	5159	1	0.0		0.997	640	0.0	0.0	0.00177854375	0.00177854375	0.0	0.0	0.0	0.0
640	9	7331	0.997	Phosphorylation	IPI_B4	mzspec:PXD000138:16:scan:03874:ISQDADLHY[Phosphorylation]DTKPK/3	3	0.0	80	x2:Phosphorylation:0.00;x5:Phosphorylation:0.00;x9:Phosphorylation:0.99;x11:Phosphorylation:0.00	ISQDADLHYDTKPK	ISQDADLHY[Phosphorylation]DTKPK	IPI_B4	0.0	1.0	16	16.03874.03874.3	mzspec:PXD000138:16:scan:03874:ISQDADLHY[Phosphorylation]DTKPK/3	4024	Phosphorylation	0.997	9	7331	1	0.0		0.997	641	0.0	0.0	0.0017804492979719192	0.0017804492979719192	0.0	0.0	0.0	0.0
641	7	16233	0.997	Phosphorylation	IPI_B3	mzspec:PXD000138:15:scan:04951:LMTGDVS[Phosphorylation]VAHAGAK/3	3	0.0	80	x3:Phosphorylation:0.00;x7:Phosphorylation:0.99;x9:Phosphorylation:0.00;x11:Phosphorylation:0.00;x13:Phosphorylation:0.00	LMTGDVSVAHAGAK	LMTGDVS[Phosphorylation]VAHAGAK	IPI_B3	0.0	1.0	15	15.04951.04951.3	mzspec:PXD000138:15:scan:04951:LMTGDVS[Phosphorylation]VAHAGAK/3	7323	Phosphorylation	0.997	7	16233	1	0.0		0.997	642	0.0	0.0	0.001782348909657321	0.001782348909657321	0.0	0.0	0.0	0.0
642	7	14693	0.997	Phosphorylation	IPI_B3	mzspec:PXD000138:15:scan:07114:LMTGDWT[Phosphorylation]IAHAGAK/2	2	0.0	80	x3:Phosphorylation:0.00;x7:Phosphorylation:0.99;x9:Phosphorylation:0.00;x11:Phosphorylation:0.00;x13:Phosphorylation:0.00	LMTGDWTIAHAGAK	LMTGDWT[Phosphorylation]IAHAGAK	IPI_B3	0.0	1.0	15	15.07114.07114.2	mzspec:PXD000138:15:scan:07114:LMTGDWT[Phosphorylation]IAHAGAK/2	7371	Phosphorylation	0.997	7	14693	1	0.0		0.997	643	0.0	0.0	0.0017842426127527222	0.0017842426127527222	0.0	0.0	0.0	0.0
643	9	7359	0.997	Phosphorylation	IPI_B4	mzspec:PXD000138:16:scan:03629:ISQDADLHY[Phosphorylation]QTKPK/3	3	0.0	80	x2:Phosphorylation:0.00;x5:Phosphorylation:0.00;x9:Phosphorylation:0.99;x11:Phosphorylation:0.00	ISQDADLHYQTKPK	ISQDADLHY[Phosphorylation]QTKPK	IPI_B4	0.0	1.0	16	16.03629.03629.3	mzspec:PXD000138:16:scan:03629:ISQDADLHY[Phosphorylation]QTKPK/3	4058	Phosphorylation	0.997	9	7359	1	0.0		0.997	644	0.0	0.0	0.0017861304347826094	0.0017861304347826094	0.0	0.0	0.0	0.0
644	7	11753	0.997	Phosphorylation	IPI_B3	mzspec:PXD000138:15:scan:06577:LMTGDFY[Phosphorylation]VAHAGAK/3	3	0.0	80	x3:Phosphorylation:0.00;x7:Phosphorylation:0.99;x9:Phosphorylation:0.00;x11:Phosphorylation:0.00;x13:Phosphorylation:0.00	LMTGDFYVAHAGAK	LMTGDFY[Phosphorylation]VAHAGAK	IPI_B3	0.0	1.0	15	15.06577.06577.3	mzspec:PXD000138:15:scan:06577:LMTGDFY[Phosphorylation]VAHAGAK/3	6757	Phosphorylation	0.997	7	11753	1	0.0		0.997	645	0.0	0.0	0.0017880124031007761	0.0017880124031007761	0.0	0.0	0.0	0.0
645	5	9170	0.997	Phosphorylation	IPI_A11	mzspec:PXD000138:11:scan:06780:LLSKY[Phosphorylation]QEEFPTLK/2	2	0.0	80	x3:Phosphorylation:0.00;x5:Phosphorylation:0.99;x11:Phosphorylation:0.00	LLSKYQEEFPTLK	LLSKY[Phosphorylation]QEEFPTLK	IPI_A11	0.0	1.0	11	11.06780.06780.2	mzspec:PXD000138:11:scan:06780:LLSKY[Phosphorylation]QEEFPTLK/2	5706	Phosphorylation	0.997	5	9170	1	0.0		0.997	646	0.0	0.0	0.0017898885448916421	0.0017898885448916421	0.0	0.0	0.0	0.0
646	3	14732	0.997	Phosphorylation	IPI_B1	mzspec:PXD000138:13:scan:07160:NYY[Phosphorylation]FAPPQPAPGK/2	2	0.0	80	x2:Phosphorylation:0.00;x3:Phosphorylation:0.99;x5:Phosphorylation:0.00;x10:Phosphorylation:0.00	NYYFAPPQPAPGK	NYY[Phosphorylation]FAPPQPAPGK	IPI_B1	0.0	1.0	13	13.07160.07160.2	mzspec:PXD000138:13:scan:07160:NYY[Phosphorylation]FAPPQPAPGK/2	9984	Phosphorylation	0.997	3	14732	1	0.0		0.997	647	0.0	0.0	0.0017917588871715624	0.0017917588871715624	0.0	0.0	0.0	0.0
647	9	7443	0.997	Phosphorylation	IPI_B4	mzspec:PXD000138:16:scan:03136:ISQDADLHY[Phosphorylation]KTKPK/4	4	0.0	80	x2:Phosphorylation:0.00;x5:Phosphorylation:0.00;x9:Phosphorylation:0.99;x11:Phosphorylation:0.00	ISQDADLHYKTKPK	ISQDADLHY[Phosphorylation]KTKPK	IPI_B4	0.0	1.0	16	16.03136.03136.4	mzspec:PXD000138:16:scan:03136:ISQDADLHY[Phosphorylation]KTKPK/4	4038	Phosphorylation	0.997	9	7443	1	0.0		0.997	648	0.0	0.0	0.0017936234567901247	0.0017936234567901247	0.0	0.0	0.0	0.0
648	9	6925	0.997	Phosphorylation	IPI_B4	mzspec:PXD000138:16:scan:03568:ISQDADLHS[Phosphorylation]PTKPK/3	3	0.0	80	x2:Phosphorylation:0.00;x5:Phosphorylation:0.00;x9:Phosphorylation:0.99;x11:Phosphorylation:0.00	ISQDADLHSPTKPK	ISQDADLHS[Phosphorylation]PTKPK	IPI_B4	0.0	1.0	16	16.03568.03568.3	mzspec:PXD000138:16:scan:03568:ISQDADLHS[Phosphorylation]PTKPK/3	3947	Phosphorylation	0.997	9	6925	1	0.0		0.997	649	0.0	0.0	0.0017954822804314347	0.0017954822804314347	0.0	0.0	0.0	0.0
649	9	11727	0.997	Phosphorylation	IPI_B4	mzspec:PXD000138:16:scan:09069:ISQDADLFY[Phosphorylation]WTKPK/3	3	0.0	80	x2:Phosphorylation:0.00;x5:Phosphorylation:0.00;x9:Phosphorylation:0.99;x11:Phosphorylation:0.00	ISQDADLFYWTKPK	ISQDADLFY[Phosphorylation]WTKPK	IPI_B4	0.0	1.0	16	16.09069.09069.3	mzspec:PXD000138:16:scan:09069:ISQDADLFY[Phosphorylation]WTKPK/3	3901	Phosphorylation	0.997	9	11727	1	0.0		0.997	650	0.0	0.0	0.0017973353846153864	0.0017973353846153864	0.0	0.0	0.0	0.0
650	9	7751	0.997	Phosphorylation	IPI_B4	mzspec:PXD000138:16:scan:07610:ISQDADLIS[Phosphorylation]FTKPK/3	3	0.0	80	x2:Phosphorylation:0.00;x5:Phosphorylation:0.00;x9:Phosphorylation:0.99;x11:Phosphorylation:0.00	ISQDADLISFTKPK	ISQDADLIS[Phosphorylation]FTKPK	IPI_B4	0.0	1.0	16	16.07610.07610.3	mzspec:PXD000138:16:scan:07610:ISQDADLIS[Phosphorylation]FTKPK/3	4066	Phosphorylation	0.997	9	7751	1	0.0		0.997	651	0.0	0.0	0.0017991827956989265	0.0017991827956989265	0.0	0.0	0.0	0.0
651	9	13254	0.997	Phosphorylation	IPI_B6	mzspec:PXD000138:18:scan:04095:DGQDAIAPY[Phosphorylation]DEKESK/2	2	0.0	80	x5:Phosphorylation:0.00;x7:Phosphorylation:0.00;x9:Phosphorylation:0.99;x14:Phosphorylation:0.00	DGQDAIAPYDEKESK	DGQDAIAPY[Phosphorylation]DEKESK	IPI_B6	0.0	1.0	18	18.04095.04095.2	mzspec:PXD000138:18:scan:04095:DGQDAIAPY[Phosphorylation]DEKESK/2	3168	Phosphorylation	0.997	9	13254	1	0.0		0.997	652	0.0	0.0	0.0018010245398773028	0.0018010245398773028	0.0	0.0	0.0	0.0
652	7	5173	0.997	Phosphorylation	IPI_B3	mzspec:PXD000138:15:scan:04976:LMTGDES[Phosphorylation]IAHAGAK/3	3	0.0	80	x3:Phosphorylation:0.00;x7:Phosphorylation:0.99;x9:Phosphorylation:0.00;x11:Phosphorylation:0.00;x13:Phosphorylation:0.00	LMTGDESIAHAGAK	LMTGDES[Phosphorylation]IAHAGAK	IPI_B3	0.0	1.0	15	15.04976.04976.3	mzspec:PXD000138:15:scan:04976:LMTGDES[Phosphorylation]IAHAGAK/3	6682	Phosphorylation	0.997	7	5173	1	0.0		0.997	653	0.0	0.0	0.0018028606431853011	0.0018028606431853011	0.0	0.0	0.0	0.0
653	7	8141	0.997	Phosphorylation	IPI_B3	mzspec:PXD000138:15:scan:06858:LMTGDIY[Phosphorylation]RAHAGAK/3	3	0.0	80	x3:Phosphorylation:0.00;x7:Phosphorylation:0.99;x9:Phosphorylation:0.00;x11:Phosphorylation:0.00;x13:Phosphorylation:0.00	LMTGDIYRAHAGAK	LMTGDIY[Phosphorylation]RAHAGAK	IPI_B3	0.0	1.0	15	15.06858.06858.3	mzspec:PXD000138:15:scan:06858:LMTGDIY[Phosphorylation]RAHAGAK/3	6957	Phosphorylation	0.997	7	8141	1	0.0		0.997	654	0.0	0.0	0.0018046911314984735	0.0018046911314984735	0.0	0.0	0.0	0.0
654	9	11447	0.997	Phosphorylation	IPI_B4	mzspec:PXD000138:16:scan:08772:ISQDADLFT[Phosphorylation]WTKPK/3	3	0.0	80	x2:Phosphorylation:0.00;x5:Phosphorylation:0.00;x9:Phosphorylation:0.99;x11:Phosphorylation:0.00	ISQDADLFTWTKPK	ISQDADLFT[Phosphorylation]WTKPK	IPI_B4	0.0	1.0	16	16.08772.08772.3	mzspec:PXD000138:16:scan:08772:ISQDADLFT[Phosphorylation]WTKPK/3	3881	Phosphorylation	0.997	9	11447	1	0.0		0.997	655	0.0	0.0	0.0018065160305343535	0.0018065160305343535	0.0	0.0	0.0	0.0
655	3	9207	0.997	Phosphorylation	IPI_B1	mzspec:PXD000138:13:scan:02857:NKY[Phosphorylation]HAPPQPAPGK/3	3	0.0	80	x3:Phosphorylation:0.99;x5:Phosphorylation:0.00;x10:Phosphorylation:0.00	NKYHAPPQPAPGK	NKY[Phosphorylation]HAPPQPAPGK	IPI_B1	0.0	1.0	13	13.02857.02857.3	mzspec:PXD000138:13:scan:02857:NKY[Phosphorylation]HAPPQPAPGK/3	8673	Phosphorylation	0.997	3	9207	1	0.0		0.997	656	0.0	0.0	0.0018083353658536613	0.0018083353658536613	0.0	0.0	0.0	0.0
656	9	17394	0.997	Phosphorylation	IPI_B6	mzspec:PXD000138:18:scan:05437:DGQDAIAVS[Phosphorylation]VEKESK/3	3	0.0	80	x5:Phosphorylation:0.00;x7:Phosphorylation:0.00;x9:Phosphorylation:0.99;x14:Phosphorylation:0.00	DGQDAIAVSVEKESK	DGQDAIAVS[Phosphorylation]VEKESK	IPI_B6	0.0	1.0	18	18.05437.05437.3	mzspec:PXD000138:18:scan:05437:DGQDAIAVS[Phosphorylation]VEKESK/3	3539	Phosphorylation	0.997	9	17394	1	0.0		0.997	657	0.0	0.0	0.001810149162861495	0.001810149162861495	0.0	0.0	0.0	0.0
657	9	2829	0.997	Phosphorylation	IPI_B6	mzspec:PXD000138:18:scan:02852:DGQDAIADS[Phosphorylation]HEKESK/3	3	0.0	80	x5:Phosphorylation:0.00;x7:Phosphorylation:0.00;x9:Phosphorylation:0.99;x14:Phosphorylation:0.00	DGQDAIADSHEKESK	DGQDAIADS[Phosphorylation]HEKESK	IPI_B6	0.0	1.0	18	18.02852.02852.3	mzspec:PXD000138:18:scan:02852:DGQDAIADS[Phosphorylation]HEKESK/3	2344	Phosphorylation	0.997	9	2829	1	0.0		0.997	658	0.0	0.0	0.0018119574468085141	0.0018119574468085141	0.0	0.0	0.0	0.0
658	9	2874	0.997	Phosphorylation	IPI_B6	mzspec:PXD000138:18:scan:02922:DGQDAIADS[Phosphorylation]KEKESK/3	3	0.0	80	x5:Phosphorylation:0.00;x7:Phosphorylation:0.00;x9:Phosphorylation:0.99;x14:Phosphorylation:0.00	DGQDAIADSKEKESK	DGQDAIADS[Phosphorylation]KEKESK	IPI_B6	0.0	1.0	18	18.02922.02922.3	mzspec:PXD000138:18:scan:02922:DGQDAIADS[Phosphorylation]KEKESK/3	2347	Phosphorylation	0.997	9	2874	1	0.0		0.997	659	0.0	0.0	0.0018137602427921128	0.0018137602427921128	0.0	0.0	0.0	0.0
659	5	13902	0.997	Phosphorylation	IPI_A11	mzspec:PXD000138:11:scan:11610:LLSWY[Phosphorylation]IEEFPTLK/2	2	0.0	80	x3:Phosphorylation:0.00;x5:Phosphorylation:0.99;x11:Phosphorylation:0.00	LLSWYIEEFPTLK	LLSWY[Phosphorylation]IEEFPTLK	IPI_A11	0.0	1.0	11	11.11610.11610.2	mzspec:PXD000138:11:scan:11610:LLSWY[Phosphorylation]IEEFPTLK/2	6515	Phosphorylation	0.997	5	13902	1	0.0		0.997	660	0.0	0.0	0.0018155575757575796	0.0018155575757575796	0.0	0.0	0.0	0.0
660	9	2739	0.997	Phosphorylation	IPI_B6	mzspec:PXD000138:18:scan:03224:DGQDAIADS[Phosphorylation]NEKESK/2	2	0.0	80	x5:Phosphorylation:0.00;x7:Phosphorylation:0.00;x9:Phosphorylation:0.99;x14:Phosphorylation:0.00	DGQDAIADSNEKESK	DGQDAIADS[Phosphorylation]NEKESK	IPI_B6	0.0	1.0	18	18.03224.03224.2	mzspec:PXD000138:18:scan:03224:DGQDAIADS[Phosphorylation]NEKESK/2	2352	Phosphorylation	0.997	9	2739	1	0.0		0.997	661	0.0	0.0	0.0018173494704992472	0.0018173494704992472	0.0	0.0	0.0	0.0
661	5	13902	0.997	Phosphorylation	IPI_A11	mzspec:PXD000138:11:scan:11574:LLSWY[Phosphorylation]IEEFPTLK/2	2	0.0	80	x3:Phosphorylation:0.00;x5:Phosphorylation:0.99;x11:Phosphorylation:0.00	LLSWYIEEFPTLK	LLSWY[Phosphorylation]IEEFPTLK	IPI_A11	0.0	1.0	11	11.11574.11574.2	mzspec:PXD000138:11:scan:11574:LLSWY[Phosphorylation]IEEFPTLK/2	6514	Phosphorylation	0.997	5	13902	1	0.0		0.997	662	0.0	0.0	0.0018191359516616355	0.0018191359516616355	0.0	0.0	0.0	0.0
662	5	13902	0.997	Phosphorylation	IPI_A11	mzspec:PXD000138:11:scan:11670:LLSWY[Phosphorylation]IEEFPTLK/2	2	0.0	80	x3:Phosphorylation:0.00;x5:Phosphorylation:0.99;x11:Phosphorylation:0.00	LLSWYIEEFPTLK	LLSWY[Phosphorylation]IEEFPTLK	IPI_A11	0.0	1.0	11	11.11670.11670.2	mzspec:PXD000138:11:scan:11670:LLSWY[Phosphorylation]IEEFPTLK/2	6513	Phosphorylation	0.997	5	13902	1	0.0		0.997	663	0.0	0.0	0.0018209170437405765	0.0018209170437405765	0.0	0.0	0.0	0.0
663	7	6046	0.997	Phosphorylation	IPI_A1	mzspec:PXD000138:1:scan:04699:ALLSLKS[Phosphorylation]KK/3	3	0.0	80	x1:Phosphorylation:0.00;x4:Phosphorylation:0.00;x7:Phosphorylation:0.99	ALLSLKSKK	ALLSLKS[Phosphorylation]KK	IPI_A1	0.0	1.0	1	1.04699.04699.3	mzspec:PXD000138:1:scan:04699:ALLSLKS[Phosphorylation]KK/3	477	Phosphorylation	0.997	7	6046	1	0.0		0.997	664	0.0	0.0	0.0018226927710843414	0.0018226927710843414	0.0	0.0	0.0	0.0
664	7	8239	0.997	Phosphorylation	IPI_B3	mzspec:PXD000138:15:scan:04237:LMTGDIY[Phosphorylation]HAHAGAK/3	3	0.0	80	x3:Phosphorylation:0.00;x7:Phosphorylation:0.99;x9:Phosphorylation:0.00;x11:Phosphorylation:0.00;x13:Phosphorylation:0.00	LMTGDIYHAHAGAK	LMTGDIY[Phosphorylation]HAHAGAK	IPI_B3	0.0	1.0	15	15.04237.04237.3	mzspec:PXD000138:15:scan:04237:LMTGDIY[Phosphorylation]HAHAGAK/3	6915	Phosphorylation	0.997	7	8239	1	0.0		0.997	665	0.0	0.0	0.0018244631578947406	0.0018244631578947406	0.0	0.0	0.0	0.0
665	7	6226	0.997	Phosphorylation	IPI_A1	mzspec:PXD000138:1:scan:04730:ALLSLKT[Phosphorylation]KK/3	3	0.0	80	x1:Phosphorylation:0.00;x4:Phosphorylation:0.00;x7:Phosphorylation:0.99	ALLSLKTKK	ALLSLKT[Phosphorylation]KK	IPI_A1	0.0	1.0	1	1.04730.04730.3	mzspec:PXD000138:1:scan:04730:ALLSLKT[Phosphorylation]KK/3	497	Phosphorylation	0.997	7	6226	1	0.0		0.997	666	0.0	0.0	0.0018262282282282328	0.0018262282282282328	0.0	0.0	0.0	0.0
666	5	15566	0.997	Phosphorylation	IPI_A11	mzspec:PXD000138:11:scan:11339:LLSVY[Phosphorylation]WEEFPTLK/2	2	0.0	80	x3:Phosphorylation:0.00;x5:Phosphorylation:0.99;x11:Phosphorylation:0.00	LLSVYWEEFPTLK	LLSVY[Phosphorylation]WEEFPTLK	IPI_A11	0.0	1.0	11	11.11339.11339.2	mzspec:PXD000138:11:scan:11339:LLSVY[Phosphorylation]WEEFPTLK/2	6444	Phosphorylation	0.997	5	15566	1	0.0		0.997	667	0.0	0.0	0.0018279880059970067	0.0018279880059970067	0.0	0.0	0.0	0.0
667	9	5574	0.997	Phosphorylation	IPI_B6	mzspec:PXD000138:18:scan:03084:DGQDAIAES[Phosphorylation]KEKESK/3	3	0.0	80	x5:Phosphorylation:0.00;x7:Phosphorylation:0.00;x9:Phosphorylation:0.99;x14:Phosphorylation:0.00	DGQDAIAESKEKESK	DGQDAIAES[Phosphorylation]KEKESK	IPI_B6	0.0	1.0	18	18.03084.03084.3	mzspec:PXD000138:18:scan:03084:DGQDAIAES[Phosphorylation]KEKESK/3	2408	Phosphorylation	0.997	9	5574	1	0.0		0.997	668	0.0	0.0	0.001829742514970065	0.001829742514970065	0.0	0.0	0.0	0.0
668	5	6986	0.997	Phosphorylation	IPI_A11	mzspec:PXD000138:11:scan:09027:LLSHY[Phosphorylation]WEEFPTLK/2	2	0.0	80	x3:Phosphorylation:0.00;x5:Phosphorylation:0.99;x11:Phosphorylation:0.00	LLSHYWEEFPTLK	LLSHY[Phosphorylation]WEEFPTLK	IPI_A11	0.0	1.0	11	11.09027.09027.2	mzspec:PXD000138:11:scan:09027:LLSHY[Phosphorylation]WEEFPTLK/2	5342	Phosphorylation	0.997	5	6986	1	0.0		0.997	669	0.0	0.0	0.001831491778774295	0.001831491778774295	0.0	0.0	0.0	0.0
669	9	5829	0.997	Phosphorylation	IPI_B6	mzspec:PXD000138:18:scan:03019:DGQDAIAET[Phosphorylation]HEKESK/3	3	0.0	80	x5:Phosphorylation:0.00;x7:Phosphorylation:0.00;x9:Phosphorylation:0.99;x14:Phosphorylation:0.00	DGQDAIAETHEKESK	DGQDAIAET[Phosphorylation]HEKESK	IPI_B6	0.0	1.0	18	18.03019.03019.3	mzspec:PXD000138:18:scan:03019:DGQDAIAET[Phosphorylation]HEKESK/3	2434	Phosphorylation	0.997	9	5829	1	0.0		0.997	670	0.0	0.0	0.001833235820895528	0.001833235820895528	0.0	0.0	0.0	0.0
670	5	6960	0.997	Phosphorylation	IPI_A11	mzspec:PXD000138:11:scan:07017:LLSHY[Phosphorylation]SEEFPTLK/2	2	0.0	80	x3:Phosphorylation:0.00;x5:Phosphorylation:0.99;x6:Phosphorylation:0.00;x11:Phosphorylation:0.00	LLSHYSEEFPTLK	LLSHY[Phosphorylation]SEEFPTLK	IPI_A11	0.0	1.0	11	11.07017.07017.2	mzspec:PXD000138:11:scan:07017:LLSHY[Phosphorylation]SEEFPTLK/2	5334	Phosphorylation	0.997	5	6960	1	0.0		0.997	671	0.0	0.0	0.001834974664679588	0.001834974664679588	0.0	0.0	0.0	0.0
671	7	4381	0.997	Phosphorylation	IPI_A1	mzspec:PXD000138:1:scan:05621:ALLSLHS[Phosphorylation]EK/3	3	0.0	80	x1:Phosphorylation:0.00;x4:Phosphorylation:0.00;x7:Phosphorylation:0.99	ALLSLHSEK	ALLSLHS[Phosphorylation]EK	IPI_A1	0.0	1.0	1	1.05621.05621.3	mzspec:PXD000138:1:scan:05621:ALLSLHS[Phosphorylation]EK/3	204	Phosphorylation	0.997	7	4381	1	0.0		0.997	672	0.0	0.0	0.0018367083333333386	0.0018367083333333386	0.0	0.0	0.0	0.0
672	5	6960	0.997	Phosphorylation	IPI_A11	mzspec:PXD000138:11:scan:06989:LLSHY[Phosphorylation]SEEFPTLK/2	2	0.0	80	x3:Phosphorylation:0.00;x5:Phosphorylation:0.99;x6:Phosphorylation:0.00;x11:Phosphorylation:0.00	LLSHYSEEFPTLK	LLSHY[Phosphorylation]SEEFPTLK	IPI_A11	0.0	1.0	11	11.06989.06989.2	mzspec:PXD000138:11:scan:06989:LLSHY[Phosphorylation]SEEFPTLK/2	5333	Phosphorylation	0.997	5	6960	1	0.0		0.997	673	0.0	0.0	0.0018384368499257122	0.0018384368499257122	0.0	0.0	0.0	0.0
673	9	17394	0.997	Phosphorylation	IPI_B6	mzspec:PXD000138:18:scan:07152:DGQDAIAVS[Phosphorylation]VEKESK/3	3	0.0	80	x5:Phosphorylation:0.00;x7:Phosphorylation:0.00;x9:Phosphorylation:0.99;x14:Phosphorylation:0.00	DGQDAIAVSVEKESK	DGQDAIAVS[Phosphorylation]VEKESK	IPI_B6	0.0	1.0	18	18.07152.07152.3	mzspec:PXD000138:18:scan:07152:DGQDAIAVS[Phosphorylation]VEKESK/3	3540	Phosphorylation	0.997	9	17394	1	0.0		0.997	674	0.0	0.0	0.0018401602373887302	0.0018401602373887302	0.0	0.0	0.0	0.0
674	3	6607	0.997	Phosphorylation	IPI_B1	mzspec:PXD000138:13:scan:02693:NHT[Phosphorylation]HAPPQPAPGK/3	3	0.0	80	x3:Phosphorylation:0.99;x5:Phosphorylation:0.00;x10:Phosphorylation:0.00	NHTHAPPQPAPGK	NHT[Phosphorylation]HAPPQPAPGK	IPI_B1	0.0	1.0	13	13.02693.02693.3	mzspec:PXD000138:13:scan:02693:NHT[Phosphorylation]HAPPQPAPGK/3	8273	Phosphorylation	0.997	3	6607	1	0.0		0.997	675	0.0	0.0	0.0018418785185185247	0.0018418785185185247	0.0	0.0	0.0	0.0
675	9	17844	0.997	Phosphorylation	IPI_B6	mzspec:PXD000138:18:scan:07602:DGQDAIAVY[Phosphorylation]IEKESK/3	3	0.0	80	x5:Phosphorylation:0.00;x7:Phosphorylation:0.00;x9:Phosphorylation:0.99;x14:Phosphorylation:0.00	DGQDAIAVYIEKESK	DGQDAIAVY[Phosphorylation]IEKESK	IPI_B6	0.0	1.0	18	18.07602.07602.3	mzspec:PXD000138:18:scan:07602:DGQDAIAVY[Phosphorylation]IEKESK/3	3564	Phosphorylation	0.997	9	17844	1	0.0		0.997	676	0.0	0.0	0.0018435917159763376	0.0018435917159763376	0.0	0.0	0.0	0.0
676	3	7387	0.997	Phosphorylation	IPI_B1	mzspec:PXD000138:13:scan:03949:NIT[Phosphorylation]HAPPQPAPGK/3	3	0.0	80	x3:Phosphorylation:0.99;x5:Phosphorylation:0.00;x10:Phosphorylation:0.00	NITHAPPQPAPGK	NIT[Phosphorylation]HAPPQPAPGK	IPI_B1	0.0	1.0	13	13.03949.03949.3	mzspec:PXD000138:13:scan:03949:NIT[Phosphorylation]HAPPQPAPGK/3	8474	Phosphorylation	0.997	3	7387	1	0.0		0.997	677	0.0	0.0	0.0018452998522895188	0.0018452998522895188	0.0	0.0	0.0	0.0
677	7	7133	0.997	Phosphorylation	IPI_B3	mzspec:PXD000138:15:scan:03793:LMTGDHT[Phosphorylation]IAHAGAK/3	3	0.0	80	x3:Phosphorylation:0.00;x7:Phosphorylation:0.99;x9:Phosphorylation:0.00;x11:Phosphorylation:0.00;x13:Phosphorylation:0.00	LMTGDHTIAHAGAK	LMTGDHT[Phosphorylation]IAHAGAK	IPI_B3	0.0	1.0	15	15.03793.03793.3	mzspec:PXD000138:15:scan:03793:LMTGDHT[Phosphorylation]IAHAGAK/3	6794	Phosphorylation	0.997	7	7133	1	0.0		0.997	678	0.0	0.0	0.0018470029498525136	0.0018470029498525136	0.0	0.0	0.0	0.0
678	13	601	0.997	Phosphorylation	IPI_B2	mzspec:PXD000138:14:scan:06086:ATPGNLGSSVLPS[Phosphorylation]K/2	2	0.0	80	x1:Phosphorylation:0.00;x2:Phosphorylation:0.00;x8:Phosphorylation:0.00;x9:Phosphorylation:0.00;x13:Phosphorylation:0.99	ATPGNLGSSVLPSK	ATPGNLGSSVLPS[Phosphorylation]K	IPI_B2	0.0	1.0	14	14.06086.06086.2	mzspec:PXD000138:14:scan:06086:ATPGNLGSSVLPS[Phosphorylation]K/2	1167	Phosphorylation	0.997	13	601	1	0.0		0.997	679	0.0	0.0	0.0018487010309278414	0.0018487010309278414	0.0	0.0	0.0	0.0
679	9	15087	0.997	Phosphorylation	IPI_B4	mzspec:PXD000138:16:scan:09404:ISQDADLWY[Phosphorylation]WTKPK/3	3	0.0	80	x2:Phosphorylation:0.00;x5:Phosphorylation:0.00;x9:Phosphorylation:0.99;x11:Phosphorylation:0.00	ISQDADLWYWTKPK	ISQDADLWY[Phosphorylation]WTKPK	IPI_B4	0.0	1.0	16	16.09404.09404.3	mzspec:PXD000138:16:scan:09404:ISQDADLWY[Phosphorylation]WTKPK/3	4737	Phosphorylation	0.997	9	15087	1	0.0		0.997	680	0.0	0.0	0.0018503941176470657	0.0018503941176470657	0.0	0.0	0.0	0.0
680	6	14007	0.997	Phosphorylation	IPI_A12	mzspec:PXD000138:13:scan:10512:AVLSWY[Phosphorylation]WQLSEGK/2	2	0.0	80	x1:Phosphorylation:0.00;x4:Phosphorylation:0.00;x6:Phosphorylation:0.99;x10:Phosphorylation:0.00	AVLSWYWQLSEGK	AVLSWY[Phosphorylation]WQLSEGK	IPI_A12	0.0	1.0	13	13.10512.10512.2	mzspec:PXD000138:13:scan:10512:AVLSWY[Phosphorylation]WQLSEGK/2	2258	Phosphorylation	0.997	6	14007	1	0.0		0.997	681	0.0	0.0	0.0018520822320117548	0.0018520822320117548	0.0	0.0	0.0	0.0
681	9	15087	0.997	Phosphorylation	IPI_B4	mzspec:PXD000138:16:scan:09151:ISQDADLWY[Phosphorylation]WTKPK/3	3	0.0	80	x2:Phosphorylation:0.00;x5:Phosphorylation:0.00;x9:Phosphorylation:0.99;x11:Phosphorylation:0.00	ISQDADLWYWTKPK	ISQDADLWY[Phosphorylation]WTKPK	IPI_B4	0.0	1.0	16	16.09151.09151.3	mzspec:PXD000138:16:scan:09151:ISQDADLWY[Phosphorylation]WTKPK/3	4736	Phosphorylation	0.997	9	15087	1	0.0		0.997	682	0.0	0.0	0.0018537653958944351	0.0018537653958944351	0.0	0.0	0.0	0.0
682	9	17829	0.997	Phosphorylation	IPI_B6	mzspec:PXD000138:18:scan:04072:DGQDAIAVY[Phosphorylation]HEKESK/2	2	0.0	80	x5:Phosphorylation:0.00;x7:Phosphorylation:0.00;x9:Phosphorylation:0.99;x14:Phosphorylation:0.00	DGQDAIAVYHEKESK	DGQDAIAVY[Phosphorylation]HEKESK	IPI_B6	0.0	1.0	18	18.04072.04072.2	mzspec:PXD000138:18:scan:04072:DGQDAIAVY[Phosphorylation]HEKESK/2	3560	Phosphorylation	0.997	9	17829	1	0.0		0.997	683	0.0	0.0	0.0018554436310395386	0.0018554436310395386	0.0	0.0	0.0	0.0
683	9	15087	0.997	Phosphorylation	IPI_B4	mzspec:PXD000138:16:scan:09517:ISQDADLWY[Phosphorylation]WTKPK/2	2	0.0	80	x2:Phosphorylation:0.00;x5:Phosphorylation:0.00;x9:Phosphorylation:0.99;x11:Phosphorylation:0.00	ISQDADLWYWTKPK	ISQDADLWY[Phosphorylation]WTKPK	IPI_B4	0.0	1.0	16	16.09517.09517.2	mzspec:PXD000138:16:scan:09517:ISQDADLWY[Phosphorylation]WTKPK/2	4735	Phosphorylation	0.997	9	15087	1	0.0		0.997	684	0.0	0.0	0.0018571169590643351	0.0018571169590643351	0.0	0.0	0.0	0.0
684	7	7216	0.997	Phosphorylation	IPI_A1	mzspec:PXD000138:1:scan:08758:ALLSLFT[Phosphorylation]RK/3	3	0.0	80	x1:Phosphorylation:0.00;x4:Phosphorylation:0.00;x7:Phosphorylation:0.99	ALLSLFTRK	ALLSLFT[Phosphorylation]RK	IPI_A1	0.0	1.0	1	1.08758.08758.3	mzspec:PXD000138:1:scan:08758:ALLSLFT[Phosphorylation]RK/3	178	Phosphorylation	0.997	7	7216	1	0.0		0.997	685	0.0	0.0	0.0018587854014598614	0.0018587854014598614	0.0	0.0	0.0	0.0
685	9	8994	0.997	Phosphorylation	IPI_B6	mzspec:PXD000138:18:scan:07262:DGQDAIAIY[Phosphorylation]VEKESK/3	3	0.0	80	x5:Phosphorylation:0.00;x7:Phosphorylation:0.00;x9:Phosphorylation:0.99;x14:Phosphorylation:0.00	DGQDAIAIYVEKESK	DGQDAIAIY[Phosphorylation]VEKESK	IPI_B6	0.0	1.0	18	18.07262.07262.3	mzspec:PXD000138:18:scan:07262:DGQDAIAIY[Phosphorylation]VEKESK/3	2798	Phosphorylation	0.997	9	8994	1	0.0		0.997	686	0.0	0.0	0.0018604489795918445	0.0018604489795918445	0.0	0.0	0.0	0.0
686	9	15087	0.997	Phosphorylation	IPI_B4	mzspec:PXD000138:16:scan:09200:ISQDADLWY[Phosphorylation]WTKPK/3	3	0.0	80	x2:Phosphorylation:0.00;x5:Phosphorylation:0.00;x9:Phosphorylation:0.99;x11:Phosphorylation:0.00	ISQDADLWYWTKPK	ISQDADLWY[Phosphorylation]WTKPK	IPI_B4	0.0	1.0	16	16.09200.09200.3	mzspec:PXD000138:16:scan:09200:ISQDADLWY[Phosphorylation]WTKPK/3	4734	Phosphorylation	0.997	9	15087	1	0.0		0.997	687	0.0	0.0	0.001862107714701609	0.001862107714701609	0.0	0.0	0.0	0.0
687	9	17544	0.997	Phosphorylation	IPI_B6	mzspec:PXD000138:18:scan:06081:DGQDAIAVT[Phosphorylation]IEKESK/3	3	0.0	80	x5:Phosphorylation:0.00;x7:Phosphorylation:0.00;x9:Phosphorylation:0.99;x14:Phosphorylation:0.00	DGQDAIAVTIEKESK	DGQDAIAVT[Phosphorylation]IEKESK	IPI_B6	0.0	1.0	18	18.06081.06081.3	mzspec:PXD000138:18:scan:06081:DGQDAIAVT[Phosphorylation]IEKESK/3	3550	Phosphorylation	0.997	9	17544	1	0.0		0.997	688	0.0	0.0	0.0018637616279069847	0.0018637616279069847	0.0	0.0	0.0	0.0
688	7	4473	0.997	Phosphorylation	IPI_B3	mzspec:PXD000138:15:scan:04396:LMTGDQS[Phosphorylation]VAHAGAK/3	3	0.0	80	x3:Phosphorylation:0.00;x7:Phosphorylation:0.99;x9:Phosphorylation:0.00;x11:Phosphorylation:0.00;x13:Phosphorylation:0.00	LMTGDQSVAHAGAK	LMTGDQS[Phosphorylation]VAHAGAK	IPI_B3	0.0	1.0	15	15.04396.04396.3	mzspec:PXD000138:15:scan:04396:LMTGDQS[Phosphorylation]VAHAGAK/3	7171	Phosphorylation	0.997	7	4473	1	0.0		0.997	689	0.0	0.0	0.001865410740203201	0.001865410740203201	0.0	0.0	0.0	0.0
689	9	17394	0.997	Phosphorylation	IPI_B6	mzspec:PXD000138:18:scan:07164:DGQDAIAVS[Phosphorylation]VEKESK/2	2	0.0	80	x5:Phosphorylation:0.00;x7:Phosphorylation:0.00;x9:Phosphorylation:0.99;x14:Phosphorylation:0.00	DGQDAIAVSVEKESK	DGQDAIAVS[Phosphorylation]VEKESK	IPI_B6	0.0	1.0	18	18.07164.07164.2	mzspec:PXD000138:18:scan:07164:DGQDAIAVS[Phosphorylation]VEKESK/2	3541	Phosphorylation	0.997	9	17394	1	0.0		0.997	690	0.0	0.0	0.0018670550724637766	0.0018670550724637766	0.0	0.0	0.0	0.0
690	9	6174	0.997	Phosphorylation	IPI_B6	mzspec:PXD000138:18:scan:03873:DGQDAIAEY[Phosphorylation]KEKESK/2	2	0.0	80	x5:Phosphorylation:0.00;x7:Phosphorylation:0.00;x9:Phosphorylation:0.99;x14:Phosphorylation:0.00	DGQDAIAEYKEKESK	DGQDAIAEY[Phosphorylation]KEKESK	IPI_B6	0.0	1.0	18	18.03873.03873.2	mzspec:PXD000138:18:scan:03873:DGQDAIAEY[Phosphorylation]KEKESK/2	2464	Phosphorylation	0.997	9	6174	1	0.0		0.997	691	0.0	0.0	0.0018686946454413975	0.0018686946454413975	0.0	0.0	0.0	0.0
691	5	6401	0.997	Phosphorylation	IPI_A11	mzspec:PXD000138:11:scan:07350:LLSHS[Phosphorylation]MEEFPTLK/2	2	0.0	80	x3:Phosphorylation:0.00;x5:Phosphorylation:0.99;x11:Phosphorylation:0.00	LLSHSMEEFPTLK	LLSHS[Phosphorylation]MEEFPTLK	IPI_A11	0.0	1.0	11	11.07350.07350.2	mzspec:PXD000138:11:scan:07350:LLSHS[Phosphorylation]MEEFPTLK/2	5225	Phosphorylation	0.997	5	6401	1	0.0		0.997	692	0.0	0.0	0.001870329479768795	0.001870329479768795	0.0	0.0	0.0	0.0
692	9	9921	0.997	Phosphorylation	IPI_B4	mzspec:PXD000138:16:scan:03215:ISQDADLKY[Phosphorylation]HTKPK/4	4	0.0	80	x2:Phosphorylation:0.00;x5:Phosphorylation:0.00;x9:Phosphorylation:0.99;x11:Phosphorylation:0.00	ISQDADLKYHTKPK	ISQDADLKY[Phosphorylation]HTKPK	IPI_B4	0.0	1.0	16	16.03215.03215.4	mzspec:PXD000138:16:scan:03215:ISQDADLKY[Phosphorylation]HTKPK/4	4233	Phosphorylation	0.997	9	9921	1	0.0		0.997	693	0.0	0.0	0.0018719595959596047	0.0018719595959596047	0.0	0.0	0.0	0.0
693	9	7944	0.997	Phosphorylation	IPI_B6	mzspec:PXD000138:18:scan:06835:DGQDAIAHY[Phosphorylation]IEKESK/3	3	0.0	80	x5:Phosphorylation:0.00;x7:Phosphorylation:0.00;x9:Phosphorylation:0.99;x14:Phosphorylation:0.00	DGQDAIAHYIEKESK	DGQDAIAHY[Phosphorylation]IEKESK	IPI_B6	0.0	1.0	18	18.06835.06835.3	mzspec:PXD000138:18:scan:06835:DGQDAIAHY[Phosphorylation]IEKESK/3	2626	Phosphorylation	0.997	9	7944	1	0.0		0.997	694	0.0	0.0	0.0018735850144092308	0.0018735850144092308	0.0	0.0	0.0	0.0
694	9	15031	0.997	Phosphorylation	IPI_B4	mzspec:PXD000138:16:scan:08942:ISQDADLWY[Phosphorylation]FTKPK/3	3	0.0	80	x2:Phosphorylation:0.00;x5:Phosphorylation:0.00;x9:Phosphorylation:0.99;x11:Phosphorylation:0.00	ISQDADLWYFTKPK	ISQDADLWY[Phosphorylation]FTKPK	IPI_B4	0.0	1.0	16	16.08942.08942.3	mzspec:PXD000138:16:scan:08942:ISQDADLWY[Phosphorylation]FTKPK/3	4689	Phosphorylation	0.997	9	15031	1	0.0		0.997	695	0.0	0.0	0.0018752057553956926	0.0018752057553956926	0.0	0.0	0.0	0.0
695	9	7629	0.997	Phosphorylation	IPI_B6	mzspec:PXD000138:18:scan:02472:DGQDAIAHT[Phosphorylation]HEKESK/3	3	0.0	80	x5:Phosphorylation:0.00;x7:Phosphorylation:0.00;x9:Phosphorylation:0.99;x14:Phosphorylation:0.00	DGQDAIAHTHEKESK	DGQDAIAHT[Phosphorylation]HEKESK	IPI_B6	0.0	1.0	18	18.02472.02472.3	mzspec:PXD000138:18:scan:02472:DGQDAIAHT[Phosphorylation]HEKESK/3	2580	Phosphorylation	0.997	9	7629	1	0.0		0.997	696	0.0	0.0	0.001876821839080469	0.001876821839080469	0.0	0.0	0.0	0.0
696	3	7647	0.997	Phosphorylation	IPI_B1	mzspec:PXD000138:13:scan:03880:NIY[Phosphorylation]HAPPQPAPGK/3	3	0.0	80	x3:Phosphorylation:0.99;x5:Phosphorylation:0.00;x10:Phosphorylation:0.00	NIYHAPPQPAPGK	NIY[Phosphorylation]HAPPQPAPGK	IPI_B1	0.0	1.0	13	13.03880.03880.3	mzspec:PXD000138:13:scan:03880:NIY[Phosphorylation]HAPPQPAPGK/3	8539	Phosphorylation	0.997	3	7647	1	0.0		0.997	697	0.0	0.0	0.0018784332855093352	0.0018784332855093352	0.0	0.0	0.0	0.0
697	5	1409	0.997	Phosphorylation	IPI_A11	mzspec:PXD000138:11:scan:06247:LLSRY[Phosphorylation]HEEFPTLK/3	3	0.0	80	x3:Phosphorylation:0.00;x5:Phosphorylation:0.99;x11:Phosphorylation:0.00	LLSRYHEEFPTLK	LLSRY[Phosphorylation]HEEFPTLK	IPI_A11	0.0	1.0	11	11.06247.06247.3	mzspec:PXD000138:11:scan:06247:LLSRY[Phosphorylation]HEEFPTLK/3	6294	Phosphorylation	0.997	5	1409	1	0.0		0.997	698	0.0	0.0	0.0018800401146131897	0.0018800401146131897	0.0	0.0	0.0	0.0
698	9	7584	0.997	Phosphorylation	IPI_B6	mzspec:PXD000138:18:scan:02772:DGQDAIAHT[Phosphorylation]QEKESK/3	3	0.0	80	x5:Phosphorylation:0.00;x7:Phosphorylation:0.00;x9:Phosphorylation:0.99;x14:Phosphorylation:0.00	DGQDAIAHTQEKESK	DGQDAIAHT[Phosphorylation]QEKESK	IPI_B6	0.0	1.0	18	18.02772.02772.3	mzspec:PXD000138:18:scan:02772:DGQDAIAHT[Phosphorylation]QEKESK/3	2598	Phosphorylation	0.997	9	7584	1	0.0		0.997	699	0.0	0.0	0.0018816423462088797	0.0018816423462088797	0.0	0.0	0.0	0.0
699	5	6726	0.997	Phosphorylation	IPI_A11	mzspec:PXD000138:11:scan:08293:LLSHT[Phosphorylation]WEEFPTLK/3	3	0.0	80	x3:Phosphorylation:0.00;x5:Phosphorylation:0.99;x11:Phosphorylation:0.00	LLSHTWEEFPTLK	LLSHT[Phosphorylation]WEEFPTLK	IPI_A11	0.0	1.0	11	11.08293.08293.3	mzspec:PXD000138:11:scan:08293:LLSHT[Phosphorylation]WEEFPTLK/3	5277	Phosphorylation	0.997	5	6726	1	0.0		0.997	700	0.0	0.0	0.0018832400000000093	0.0018832400000000093	0.0	0.0	0.0	0.0
700	5	6570	0.997	Phosphorylation	IPI_A11	mzspec:PXD000138:11:scan:06510:LLSHT[Phosphorylation]QEEFPTLK/3	3	0.0	80	x3:Phosphorylation:0.00;x5:Phosphorylation:0.99;x11:Phosphorylation:0.00	LLSHTQEEFPTLK	LLSHT[Phosphorylation]QEEFPTLK	IPI_A11	0.0	1.0	11	11.06510.06510.3	mzspec:PXD000138:11:scan:06510:LLSHT[Phosphorylation]QEEFPTLK/3	5269	Phosphorylation	0.997	5	6570	1	0.0		0.997	701	0.0	0.0	0.0018848330955777558	0.0018848330955777558	0.0	0.0	0.0	0.0
701	7	8365	0.997	Phosphorylation	IPI_B3	mzspec:PXD000138:15:scan:07586:LMTGDIY[Phosphorylation]WAHAGAK/3	3	0.0	80	x3:Phosphorylation:0.00;x7:Phosphorylation:0.99;x9:Phosphorylation:0.00;x11:Phosphorylation:0.00;x13:Phosphorylation:0.00	LMTGDIYWAHAGAK	LMTGDIY[Phosphorylation]WAHAGAK	IPI_B3	0.0	1.0	15	15.07586.07586.3	mzspec:PXD000138:15:scan:07586:LMTGDIY[Phosphorylation]WAHAGAK/3	6969	Phosphorylation	0.997	7	8365	1	0.0		0.997	702	0.0	0.0	0.0018864216524216626	0.0018864216524216626	0.0	0.0	0.0	0.0
702	7	8141	0.997	Phosphorylation	IPI_B3	mzspec:PXD000138:15:scan:06948:LMTGDIY[Phosphorylation]RAHAGAK/3	3	0.0	80	x3:Phosphorylation:0.00;x7:Phosphorylation:0.99;x9:Phosphorylation:0.00;x11:Phosphorylation:0.00;x13:Phosphorylation:0.00	LMTGDIYRAHAGAK	LMTGDIY[Phosphorylation]RAHAGAK	IPI_B3	0.0	1.0	15	15.06948.06948.3	mzspec:PXD000138:15:scan:06948:LMTGDIY[Phosphorylation]RAHAGAK/3	6958	Phosphorylation	0.997	7	8141	1	0.0		0.997	703	0.0	0.0	0.001888005689900437	0.001888005689900437	0.0	0.0	0.0	0.0
703	9	7554	0.997	Phosphorylation	IPI_B6	mzspec:PXD000138:18:scan:03111:DGQDAIAHT[Phosphorylation]DEKESK/3	3	0.0	80	x5:Phosphorylation:0.00;x7:Phosphorylation:0.00;x9:Phosphorylation:0.99;x14:Phosphorylation:0.00	DGQDAIAHTDEKESK	DGQDAIAHT[Phosphorylation]DEKESK	IPI_B6	0.0	1.0	18	18.03111.03111.3	mzspec:PXD000138:18:scan:03111:DGQDAIAHT[Phosphorylation]DEKESK/3	2573	Phosphorylation	0.997	9	7554	1	0.0		0.997	704	0.0	0.0	0.0018895852272727376	0.0018895852272727376	0.0	0.0	0.0	0.0
704	7	4633	0.997	Phosphorylation	IPI_A1	mzspec:PXD000138:1:scan:05947:ALLSLHT[Phosphorylation]PK/2	2	0.0	80	x1:Phosphorylation:0.00;x4:Phosphorylation:0.00;x7:Phosphorylation:0.99	ALLSLHTPK	ALLSLHT[Phosphorylation]PK	IPI_A1	0.0	1.0	1	1.05947.05947.2	mzspec:PXD000138:1:scan:05947:ALLSLHT[Phosphorylation]PK/2	284	Phosphorylation	0.997	7	4633	1	0.0		0.997	705	0.0	0.0	0.0018911602836879536	0.0018911602836879536	0.0	0.0	0.0	0.0
705	7	4579	0.997	Phosphorylation	IPI_A1	mzspec:PXD000138:1:scan:04927:ALLSLHT[Phosphorylation]HK/2	2	0.0	80	x1:Phosphorylation:0.00;x4:Phosphorylation:0.00;x7:Phosphorylation:0.99	ALLSLHTHK	ALLSLHT[Phosphorylation]HK	IPI_A1	0.0	1.0	1	1.04927.04927.2	mzspec:PXD000138:1:scan:04927:ALLSLHT[Phosphorylation]HK/2	270	Phosphorylation	0.997	7	4579	1	0.0		0.997	706	0.0	0.0	0.0018927308781869798	0.0018927308781869798	0.0	0.0	0.0	0.0
706	3	627	0.997	Phosphorylation	IPI_B1	mzspec:PXD000138:13:scan:03266:NAY[Phosphorylation]HAPPQPAPGK/3	3	0.0	80	x2:Phosphorylation:0.00;x3:Phosphorylation:0.99;x5:Phosphorylation:0.00;x10:Phosphorylation:0.00	NAYHAPPQPAPGK	NAY[Phosphorylation]HAPPQPAPGK	IPI_B1	0.0	1.0	13	13.03266.03266.3	mzspec:PXD000138:13:scan:03266:NAY[Phosphorylation]HAPPQPAPGK/3	7905	Phosphorylation	0.997	3	627	1	0.0		0.997	707	0.0	0.0	0.0018942970297029813	0.0018942970297029813	0.0	0.0	0.0	0.0
707	9	15031	0.997	Phosphorylation	IPI_B4	mzspec:PXD000138:16:scan:08811:ISQDADLWY[Phosphorylation]FTKPK/3	3	0.0	80	x2:Phosphorylation:0.00;x5:Phosphorylation:0.00;x9:Phosphorylation:0.99;x11:Phosphorylation:0.00	ISQDADLWYFTKPK	ISQDADLWY[Phosphorylation]FTKPK	IPI_B4	0.0	1.0	16	16.08811.08811.3	mzspec:PXD000138:16:scan:08811:ISQDADLWY[Phosphorylation]FTKPK/3	4690	Phosphorylation	0.997	9	15031	1	0.0		0.997	708	0.0	0.0	0.0018958587570621574	0.0018958587570621574	0.0	0.0	0.0	0.0
708	7	8197	0.997	Phosphorylation	IPI_B3	mzspec:PXD000138:15:scan:05146:LMTGDIY[Phosphorylation]QAHAGAK/3	3	0.0	80	x3:Phosphorylation:0.00;x7:Phosphorylation:0.99;x9:Phosphorylation:0.00;x11:Phosphorylation:0.00;x13:Phosphorylation:0.00	LMTGDIYQAHAGAK	LMTGDIY[Phosphorylation]QAHAGAK	IPI_B3	0.0	1.0	15	15.05146.05146.3	mzspec:PXD000138:15:scan:05146:LMTGDIY[Phosphorylation]QAHAGAK/3	6953	Phosphorylation	0.997	7	8197	1	0.0		0.997	709	0.0	0.0	0.0018974160789844965	0.0018974160789844965	0.0	0.0	0.0	0.0
709	9	8244	0.997	Phosphorylation	IPI_B6	mzspec:PXD000138:18:scan:06798:DGQDAIAIS[Phosphorylation]IEKESK/2	2	0.0	80	x5:Phosphorylation:0.00;x7:Phosphorylation:0.00;x9:Phosphorylation:0.99;x14:Phosphorylation:0.00	DGQDAIAISIEKESK	DGQDAIAIS[Phosphorylation]IEKESK	IPI_B6	0.0	1.0	18	18.06798.06798.2	mzspec:PXD000138:18:scan:06798:DGQDAIAIS[Phosphorylation]IEKESK/2	2665	Phosphorylation	0.997	9	8244	1	0.0		0.997	710	0.0	0.0	0.0018989690140845184	0.0018989690140845184	0.0	0.0	0.0	0.0
710	9	8244	0.997	Phosphorylation	IPI_B6	mzspec:PXD000138:18:scan:06775:DGQDAIAIS[Phosphorylation]IEKESK/3	3	0.0	80	x5:Phosphorylation:0.00;x7:Phosphorylation:0.00;x9:Phosphorylation:0.99;x14:Phosphorylation:0.00	DGQDAIAISIEKESK	DGQDAIAIS[Phosphorylation]IEKESK	IPI_B6	0.0	1.0	18	18.06775.06775.3	mzspec:PXD000138:18:scan:06775:DGQDAIAIS[Phosphorylation]IEKESK/3	2666	Phosphorylation	0.997	9	8244	1	0.0		0.997	711	0.0	0.0	0.0019005175808720226	0.0019005175808720226	0.0	0.0	0.0	0.0
711	9	8274	0.997	Phosphorylation	IPI_B6	mzspec:PXD000138:18:scan:04086:DGQDAIAIS[Phosphorylation]KEKESK/3	3	0.0	80	x5:Phosphorylation:0.00;x7:Phosphorylation:0.00;x9:Phosphorylation:0.99;x14:Phosphorylation:0.00	DGQDAIAISKEKESK	DGQDAIAIS[Phosphorylation]KEKESK	IPI_B6	0.0	1.0	18	18.04086.04086.3	mzspec:PXD000138:18:scan:04086:DGQDAIAIS[Phosphorylation]KEKESK/3	2669	Phosphorylation	0.997	9	8274	1	0.0		0.997	712	0.0	0.0	0.0019020617977528206	0.0019020617977528206	0.0	0.0	0.0	0.0
712	7	4813	0.997	Phosphorylation	IPI_A1	mzspec:PXD000138:1:scan:10280:ALLSLHY[Phosphorylation]PK/2	2	0.0	80	x1:Phosphorylation:0.00;x4:Phosphorylation:0.00;x7:Phosphorylation:0.99	ALLSLHYPK	ALLSLHY[Phosphorylation]PK	IPI_A1	0.0	1.0	1	1.10280.10280.2	mzspec:PXD000138:1:scan:10280:ALLSLHY[Phosphorylation]PK/2	331	Phosphorylation	0.997	7	4813	1	0.0		0.997	713	0.0	0.0	0.0019036016830294648	0.0019036016830294648	0.0	0.0	0.0	0.0
713	9	14975	0.997	Phosphorylation	IPI_B4	mzspec:PXD000138:16:scan:08293:ISQDADLWY[Phosphorylation]ITKPK/2	2	0.0	80	x2:Phosphorylation:0.00;x5:Phosphorylation:0.00;x9:Phosphorylation:0.99;x11:Phosphorylation:0.00	ISQDADLWYITKPK	ISQDADLWY[Phosphorylation]ITKPK	IPI_B4	0.0	1.0	16	16.08293.08293.2	mzspec:PXD000138:16:scan:08293:ISQDADLWY[Phosphorylation]ITKPK/2	4706	Phosphorylation	0.997	9	14975	1	0.0		0.997	714	0.0	0.0	0.0019051372549019727	0.0019051372549019727	0.0	0.0	0.0	0.0
714	9	1329	0.997	Phosphorylation	IPI_B6	mzspec:PXD000138:18:scan:02568:DGQDAIART[Phosphorylation]HEKESK/3	3	0.0	80	x5:Phosphorylation:0.00;x7:Phosphorylation:0.00;x9:Phosphorylation:0.99;x14:Phosphorylation:0.00	DGQDAIARTHEKESK	DGQDAIART[Phosphorylation]HEKESK	IPI_B6	0.0	1.0	18	18.02568.02568.3	mzspec:PXD000138:18:scan:02568:DGQDAIART[Phosphorylation]HEKESK/3	3391	Phosphorylation	0.997	9	1329	1	0.0		0.997	715	0.0	0.0	0.0019066685314685433	0.0019066685314685433	0.0	0.0	0.0	0.0
715	5	5283	0.997	Phosphorylation	IPI_A11	mzspec:PXD000138:11:scan:08380:LLSEY[Phosphorylation]EEEFPTLK/2	2	0.0	80	x3:Phosphorylation:0.00;x5:Phosphorylation:0.99;x11:Phosphorylation:0.00	LLSEYEEEFPTLK	LLSEY[Phosphorylation]EEEFPTLK	IPI_A11	0.0	1.0	11	11.08380.08380.2	mzspec:PXD000138:11:scan:08380:LLSEY[Phosphorylation]EEEFPTLK/2	5064	Phosphorylation	0.997	5	5283	1	0.0		0.997	716	0.0	0.0	0.001908195530726269	0.001908195530726269	0.0	0.0	0.0	0.0
716	7	4399	0.997	Phosphorylation	IPI_A1	mzspec:PXD000138:1:scan:04683:ALLSLHS[Phosphorylation]HK/3	3	0.0	80	x1:Phosphorylation:0.00;x4:Phosphorylation:0.00;x7:Phosphorylation:0.99	ALLSLHSHK	ALLSLHS[Phosphorylation]HK	IPI_A1	0.0	1.0	1	1.04683.04683.3	mzspec:PXD000138:1:scan:04683:ALLSLHS[Phosphorylation]HK/3	211	Phosphorylation	0.997	7	4399	1	0.0		0.997	717	0.0	0.0	0.0019097182705718394	0.0019097182705718394	0.0	0.0	0.0	0.0
717	7	5128	0.997	Phosphorylation	IPI_A1	mzspec:PXD000138:1:scan:10910:ALLSLIT[Phosphorylation]IK/2	2	0.0	80	x1:Phosphorylation:0.00;x4:Phosphorylation:0.00;x7:Phosphorylation:0.99	ALLSLITIK	ALLSLIT[Phosphorylation]IK	IPI_A1	0.0	1.0	1	1.10910.10910.2	mzspec:PXD000138:1:scan:10910:ALLSLIT[Phosphorylation]IK/2	404	Phosphorylation	0.997	7	5128	1	0.0		0.997	718	0.0	0.0	0.0019112367688022406	0.0019112367688022406	0.0	0.0	0.0	0.0
718	7	5119	0.997	Phosphorylation	IPI_A1	mzspec:PXD000138:1:scan:08038:ALLSLIT[Phosphorylation]HK/2	2	0.0	80	x1:Phosphorylation:0.00;x4:Phosphorylation:0.00;x7:Phosphorylation:0.99	ALLSLITHK	ALLSLIT[Phosphorylation]HK	IPI_A1	0.0	1.0	1	1.08038.08038.2	mzspec:PXD000138:1:scan:08038:ALLSLIT[Phosphorylation]HK/2	397	Phosphorylation	0.997	7	5119	1	0.0		0.997	719	0.0	0.0	0.0019127510431154507	0.0019127510431154507	0.0	0.0	0.0	0.0
719	9	15031	0.997	Phosphorylation	IPI_B4	mzspec:PXD000138:16:scan:08817:ISQDADLWY[Phosphorylation]FTKPK/2	2	0.0	80	x2:Phosphorylation:0.00;x5:Phosphorylation:0.00;x9:Phosphorylation:0.99;x11:Phosphorylation:0.00	ISQDADLWYFTKPK	ISQDADLWY[Phosphorylation]FTKPK	IPI_B4	0.0	1.0	16	16.08817.08817.2	mzspec:PXD000138:16:scan:08817:ISQDADLWY[Phosphorylation]FTKPK/2	4686	Phosphorylation	0.997	9	15031	1	0.0		0.997	720	0.0	0.0	0.0019142611111111238	0.0019142611111111238	0.0	0.0	0.0	0.0
720	9	8544	0.997	Phosphorylation	IPI_B6	mzspec:PXD000138:18:scan:06596:DGQDAIAIT[Phosphorylation]IEKESK/3	3	0.0	80	x5:Phosphorylation:0.00;x7:Phosphorylation:0.00;x9:Phosphorylation:0.99;x14:Phosphorylation:0.00	DGQDAIAITIEKESK	DGQDAIAIT[Phosphorylation]IEKESK	IPI_B6	0.0	1.0	18	18.06596.06596.3	mzspec:PXD000138:18:scan:06596:DGQDAIAIT[Phosphorylation]IEKESK/3	2700	Phosphorylation	0.997	9	8544	1	0.0		0.997	721	0.0	0.0	0.001915766990291275	0.001915766990291275	0.0	0.0	0.0	0.0
721	9	8544	0.997	Phosphorylation	IPI_B6	mzspec:PXD000138:18:scan:06385:DGQDAIAIT[Phosphorylation]IEKESK/2	2	0.0	80	x5:Phosphorylation:0.00;x7:Phosphorylation:0.00;x9:Phosphorylation:0.99;x14:Phosphorylation:0.00	DGQDAIAITIEKESK	DGQDAIAIT[Phosphorylation]IEKESK	IPI_B6	0.0	1.0	18	18.06385.06385.2	mzspec:PXD000138:18:scan:06385:DGQDAIAIT[Phosphorylation]IEKESK/2	2699	Phosphorylation	0.997	9	8544	1	0.0		0.997	722	0.0	0.0	0.0019172686980609551	0.0019172686980609551	0.0	0.0	0.0	0.0
722	7	8253	0.997	Phosphorylation	IPI_B3	mzspec:PXD000138:15:scan:06860:LMTGDIY[Phosphorylation]IAHAGAK/3	3	0.0	80	x3:Phosphorylation:0.00;x7:Phosphorylation:0.99;x9:Phosphorylation:0.00;x11:Phosphorylation:0.00;x13:Phosphorylation:0.00	LMTGDIYIAHAGAK	LMTGDIY[Phosphorylation]IAHAGAK	IPI_B3	0.0	1.0	15	15.06860.06860.3	mzspec:PXD000138:15:scan:06860:LMTGDIY[Phosphorylation]IAHAGAK/3	6927	Phosphorylation	0.997	7	8253	1	0.0		0.997	723	0.0	0.0	0.0019187662517289204	0.0019187662517289204	0.0	0.0	0.0	0.0
723	9	7329	0.997	Phosphorylation	IPI_B6	mzspec:PXD000138:18:scan:02449:DGQDAIAHS[Phosphorylation]HEKESK/4	4	0.0	80	x5:Phosphorylation:0.00;x7:Phosphorylation:0.00;x9:Phosphorylation:0.99;x14:Phosphorylation:0.00	DGQDAIAHSHEKESK	DGQDAIAHS[Phosphorylation]HEKESK	IPI_B6	0.0	1.0	18	18.02449.02449.4	mzspec:PXD000138:18:scan:02449:DGQDAIAHS[Phosphorylation]HEKESK/4	2528	Phosphorylation	0.997	9	7329	1	0.0		0.997	724	0.0	0.0	0.0019202596685083005	0.0019202596685083005	0.0	0.0	0.0	0.0
724	7	4993	0.997	Phosphorylation	IPI_A1	mzspec:PXD000138:1:scan:09802:ALLSLIS[Phosphorylation]PK/2	2	0.0	80	x1:Phosphorylation:0.00;x4:Phosphorylation:0.00;x7:Phosphorylation:0.99	ALLSLISPK	ALLSLIS[Phosphorylation]PK	IPI_A1	0.0	1.0	1	1.09802.09802.2	mzspec:PXD000138:1:scan:09802:ALLSLIS[Phosphorylation]PK/2	376	Phosphorylation	0.997	7	4993	1	0.0		0.997	725	0.0	0.0	0.0019217489655172547	0.0019217489655172547	0.0	0.0	0.0	0.0
725	7	4453	0.997	Phosphorylation	IPI_A1	mzspec:PXD000138:1:scan:05780:ALLSLHS[Phosphorylation]PK/2	2	0.0	80	x1:Phosphorylation:0.00;x4:Phosphorylation:0.00;x7:Phosphorylation:0.99	ALLSLHSPK	ALLSLHS[Phosphorylation]PK	IPI_A1	0.0	1.0	1	1.05780.05780.2	mzspec:PXD000138:1:scan:05780:ALLSLHS[Phosphorylation]PK/2	238	Phosphorylation	0.997	7	4453	1	0.0		0.997	726	0.0	0.0	0.0019232341597796281	0.0019232341597796281	0.0	0.0	0.0	0.0
726	9	15031	0.997	Phosphorylation	IPI_B4	mzspec:PXD000138:16:scan:08845:ISQDADLWY[Phosphorylation]FTKPK/2	2	0.0	80	x2:Phosphorylation:0.00;x5:Phosphorylation:0.00;x9:Phosphorylation:0.99;x11:Phosphorylation:0.00	ISQDADLWYFTKPK	ISQDADLWY[Phosphorylation]FTKPK	IPI_B4	0.0	1.0	16	16.08845.08845.2	mzspec:PXD000138:16:scan:08845:ISQDADLWY[Phosphorylation]FTKPK/2	4687	Phosphorylation	0.997	9	15031	1	0.0		0.997	727	0.0	0.0	0.0019247152682255984	0.0019247152682255984	0.0	0.0	0.0	0.0
727	9	15031	0.997	Phosphorylation	IPI_B4	mzspec:PXD000138:16:scan:08874:ISQDADLWY[Phosphorylation]FTKPK/2	2	0.0	80	x2:Phosphorylation:0.00;x5:Phosphorylation:0.00;x9:Phosphorylation:0.99;x11:Phosphorylation:0.00	ISQDADLWYFTKPK	ISQDADLWY[Phosphorylation]FTKPK	IPI_B4	0.0	1.0	16	16.08874.08874.2	mzspec:PXD000138:16:scan:08874:ISQDADLWY[Phosphorylation]FTKPK/2	4688	Phosphorylation	0.997	9	15031	1	0.0		0.997	728	0.0	0.0	0.001926192307692321	0.001926192307692321	0.0	0.0	0.0	0.0
728	9	7419	0.997	Phosphorylation	IPI_B6	mzspec:PXD000138:18:scan:03135:DGQDAIAHS[Phosphorylation]PEKESK/3	3	0.0	80	x5:Phosphorylation:0.00;x7:Phosphorylation:0.00;x9:Phosphorylation:0.99;x14:Phosphorylation:0.00	DGQDAIAHSPEKESK	DGQDAIAHS[Phosphorylation]PEKESK	IPI_B6	0.0	1.0	18	18.03135.03135.3	mzspec:PXD000138:18:scan:03135:DGQDAIAHS[Phosphorylation]PEKESK/3	2545	Phosphorylation	0.997	9	7419	1	0.0		0.997	729	0.0	0.0	0.001927665294924568	0.001927665294924568	0.0	0.0	0.0	0.0
729	7	12565	0.997	Phosphorylation	IPI_B3	mzspec:PXD000138:15:scan:06421:LMTGDPY[Phosphorylation]WAHAGAK/3	3	0.0	80	x3:Phosphorylation:0.00;x7:Phosphorylation:0.99;x9:Phosphorylation:0.00;x11:Phosphorylation:0.00;x13:Phosphorylation:0.00	LMTGDPYWAHAGAK	LMTGDPY[Phosphorylation]WAHAGAK	IPI_B3	0.0	1.0	15	15.06421.06421.3	mzspec:PXD000138:15:scan:06421:LMTGDPY[Phosphorylation]WAHAGAK/3	7143	Phosphorylation	0.997	7	12565	1	0.0		0.997	730	0.0	0.0	0.0019291342465753566	0.0019291342465753566	0.0	0.0	0.0	0.0
730	9	7224	0.997	Phosphorylation	IPI_B6	mzspec:PXD000138:18:scan:02539:DGQDAIAHS[Phosphorylation]REKESK/3	3	0.0	80	x5:Phosphorylation:0.00;x7:Phosphorylation:0.00;x9:Phosphorylation:0.99;x14:Phosphorylation:0.00	DGQDAIAHSREKESK	DGQDAIAHS[Phosphorylation]REKESK	IPI_B6	0.0	1.0	18	18.02539.02539.3	mzspec:PXD000138:18:scan:02539:DGQDAIAHS[Phosphorylation]REKESK/3	2555	Phosphorylation	0.997	9	7224	1	0.0		0.997	731	0.0	0.0	0.0019305991792065809	0.0019305991792065809	0.0	0.0	0.0	0.0
731	7	9373	0.997	Phosphorylation	IPI_B3	mzspec:PXD000138:15:scan:03834:LMTGDKS[Phosphorylation]IAHAGAK/3	3	0.0	80	x3:Phosphorylation:0.00;x7:Phosphorylation:0.99;x9:Phosphorylation:0.00;x11:Phosphorylation:0.00;x13:Phosphorylation:0.00	LMTGDKSIAHAGAK	LMTGDKS[Phosphorylation]IAHAGAK	IPI_B3	0.0	1.0	15	15.03834.03834.3	mzspec:PXD000138:15:scan:03834:LMTGDKS[Phosphorylation]IAHAGAK/3	6974	Phosphorylation	0.997	7	9373	1	0.0		0.997	732	0.0	0.0	0.001932060109289632	0.001932060109289632	0.0	0.0	0.0	0.0
732	7	4453	0.997	Phosphorylation	IPI_A1	mzspec:PXD000138:1:scan:04525:ALLSLHS[Phosphorylation]PK/3	3	0.0	80	x1:Phosphorylation:0.00;x4:Phosphorylation:0.00;x7:Phosphorylation:0.99	ALLSLHSPK	ALLSLHS[Phosphorylation]PK	IPI_A1	0.0	1.0	1	1.04525.04525.3	mzspec:PXD000138:1:scan:04525:ALLSLHS[Phosphorylation]PK/3	237	Phosphorylation	0.997	7	4453	1	0.0		0.997	733	0.0	0.0	0.0019335170532060171	0.0019335170532060171	0.0	0.0	0.0	0.0
733	9	15474	0.997	Phosphorylation	IPI_B6	mzspec:PXD000138:18:scan:04759:DGQDAIAWS[Phosphorylation]KEKESK/3	3	0.0	80	x5:Phosphorylation:0.00;x7:Phosphorylation:0.00;x9:Phosphorylation:0.99;x14:Phosphorylation:0.00	DGQDAIAWSKEKESK	DGQDAIAWS[Phosphorylation]KEKESK	IPI_B6	0.0	1.0	18	18.04759.04759.3	mzspec:PXD000138:18:scan:04759:DGQDAIAWS[Phosphorylation]KEKESK/3	3580	Phosphorylation	0.997	9	15474	1	0.0		0.997	734	0.0	0.0	0.001934970027247971	0.001934970027247971	0.0	0.0	0.0	0.0
734	9	10119	0.997	Phosphorylation	IPI_B6	mzspec:PXD000138:18:scan:03151:DGQDAIAKS[Phosphorylation]PEKESK/3	3	0.0	80	x5:Phosphorylation:0.00;x7:Phosphorylation:0.00;x9:Phosphorylation:0.99;x14:Phosphorylation:0.00	DGQDAIAKSPEKESK	DGQDAIAKS[Phosphorylation]PEKESK	IPI_B6	0.0	1.0	18	18.03151.03151.3	mzspec:PXD000138:18:scan:03151:DGQDAIAKS[Phosphorylation]PEKESK/3	2832	Phosphorylation	0.997	9	10119	1	0.0		0.997	735	0.0	0.0	0.0019364190476190625	0.0019364190476190625	0.0	0.0	0.0	0.0
735	5	11601	0.997	Phosphorylation	IPI_A11	mzspec:PXD000138:11:scan:09218:LLSPY[Phosphorylation]MEEFPTLK/2	2	0.0	80	x3:Phosphorylation:0.00;x5:Phosphorylation:0.99;x11:Phosphorylation:0.00	LLSPYMEEFPTLK	LLSPY[Phosphorylation]MEEFPTLK	IPI_A11	0.0	1.0	11	11.09218.09218.2	mzspec:PXD000138:11:scan:09218:LLSPY[Phosphorylation]MEEFPTLK/2	6053	Phosphorylation	0.997	5	11601	1	0.0		0.997	736	0.0	0.0	0.0019378641304347976	0.0019378641304347976	0.0	0.0	0.0	0.0
736	7	7693	0.997	Phosphorylation	IPI_B3	mzspec:PXD000138:15:scan:06567:LMTGDIS[Phosphorylation]IAHAGAK/3	3	0.0	80	x3:Phosphorylation:0.00;x7:Phosphorylation:0.99;x9:Phosphorylation:0.00;x11:Phosphorylation:0.00;x13:Phosphorylation:0.00	LMTGDISIAHAGAK	LMTGDIS[Phosphorylation]IAHAGAK	IPI_B3	0.0	1.0	15	15.06567.06567.3	mzspec:PXD000138:15:scan:06567:LMTGDIS[Phosphorylation]IAHAGAK/3	6845	Phosphorylation	0.997	7	7693	1	0.0		0.997	737	0.0	0.0	0.001939305291723217	0.001939305291723217	0.0	0.0	0.0	0.0
737	9	10719	0.997	Phosphorylation	IPI_B6	mzspec:PXD000138:18:scan:03374:DGQDAIAKY[Phosphorylation]PEKESK/3	3	0.0	80	x5:Phosphorylation:0.00;x7:Phosphorylation:0.00;x9:Phosphorylation:0.99;x14:Phosphorylation:0.00	DGQDAIAKYPEKESK	DGQDAIAKY[Phosphorylation]PEKESK	IPI_B6	0.0	1.0	18	18.03374.03374.3	mzspec:PXD000138:18:scan:03374:DGQDAIAKY[Phosphorylation]PEKESK/3	2898	Phosphorylation	0.997	9	10719	1	0.0		0.997	738	0.0	0.0	0.0019407425474254891	0.0019407425474254891	0.0	0.0	0.0	0.0
738	9	8087	0.997	Phosphorylation	IPI_B4	mzspec:PXD000138:16:scan:07806:ISQDADLIT[Phosphorylation]WTKPK/3	3	0.0	80	x2:Phosphorylation:0.00;x5:Phosphorylation:0.00;x9:Phosphorylation:0.99;x11:Phosphorylation:0.00	ISQDADLITWTKPK	ISQDADLIT[Phosphorylation]WTKPK	IPI_B4	0.0	1.0	16	16.07806.07806.3	mzspec:PXD000138:16:scan:07806:ISQDADLIT[Phosphorylation]WTKPK/3	4107	Phosphorylation	0.997	9	8087	1	0.0		0.997	739	0.0	0.0	0.0019421759133964969	0.0019421759133964969	0.0	0.0	0.0	0.0
739	3	6984	0.997	Phosphorylation	IPI_B1	mzspec:PXD000138:13:scan:05647:NHY[Phosphorylation]WAPPQPAPGK/3	3	0.0	80	x3:Phosphorylation:0.99;x5:Phosphorylation:0.00;x10:Phosphorylation:0.00	NHYWAPPQPAPGK	NHY[Phosphorylation]WAPPQPAPGK	IPI_B1	0.0	1.0	13	13.05647.05647.3	mzspec:PXD000138:13:scan:05647:NHY[Phosphorylation]WAPPQPAPGK/3	8432	Phosphorylation	0.997	3	6984	1	0.0		0.997	740	0.0	0.0	0.0019436054054054208	0.0019436054054054208	0.0	0.0	0.0	0.0
740	7	15085	0.997	Phosphorylation	IPI_B3	mzspec:PXD000138:15:scan:08364:LMTGDWY[Phosphorylation]WAHAGAK/2	2	0.0	80	x3:Phosphorylation:0.00;x7:Phosphorylation:0.99;x9:Phosphorylation:0.00;x11:Phosphorylation:0.00;x13:Phosphorylation:0.00	LMTGDWYWAHAGAK	LMTGDWY[Phosphorylation]WAHAGAK	IPI_B3	0.0	1.0	15	15.08364.08364.2	mzspec:PXD000138:15:scan:08364:LMTGDWY[Phosphorylation]WAHAGAK/2	7454	Phosphorylation	0.997	7	15085	1	0.0		0.997	741	0.0	0.0	0.001945031039136318	0.001945031039136318	0.0	0.0	0.0	0.0
741	7	413	0.997	Phosphorylation	IPI_B3	mzspec:PXD000138:15:scan:05043:LMTGDAT[Phosphorylation]IAHAGAK/3	3	0.0	80	x3:Phosphorylation:0.00;x6:Phosphorylation:0.00;x7:Phosphorylation:0.99;x9:Phosphorylation:0.00;x11:Phosphorylation:0.00;x13:Phosphorylation:0.00	LMTGDATIAHAGAK	LMTGDAT[Phosphorylation]IAHAGAK	IPI_B3	0.0	1.0	15	15.05043.05043.3	mzspec:PXD000138:15:scan:05043:LMTGDAT[Phosphorylation]IAHAGAK/3	6615	Phosphorylation	0.997	7	413	1	0.0		0.997	742	0.0	0.0	0.001946452830188695	0.001946452830188695	0.0	0.0	0.0	0.0
742	7	15085	0.997	Phosphorylation	IPI_B3	mzspec:PXD000138:15:scan:08482:LMTGDWY[Phosphorylation]WAHAGAK/2	2	0.0	80	x3:Phosphorylation:0.00;x7:Phosphorylation:0.99;x9:Phosphorylation:0.00;x11:Phosphorylation:0.00;x13:Phosphorylation:0.00	LMTGDWYWAHAGAK	LMTGDWY[Phosphorylation]WAHAGAK	IPI_B3	0.0	1.0	15	15.08482.08482.2	mzspec:PXD000138:15:scan:08482:LMTGDWY[Phosphorylation]WAHAGAK/2	7455	Phosphorylation	0.997	7	15085	1	0.0		0.997	743	0.0	0.0	0.0019478707940780774	0.0019478707940780774	0.0	0.0	0.0	0.0
743	9	10629	0.997	Phosphorylation	IPI_B6	mzspec:PXD000138:18:scan:03110:DGQDAIAKY[Phosphorylation]HEKESK/2	2	0.0	80	x5:Phosphorylation:0.00;x7:Phosphorylation:0.00;x9:Phosphorylation:0.99;x14:Phosphorylation:0.00	DGQDAIAKYHEKESK	DGQDAIAKY[Phosphorylation]HEKESK	IPI_B6	0.0	1.0	18	18.03110.03110.2	mzspec:PXD000138:18:scan:03110:DGQDAIAKY[Phosphorylation]HEKESK/2	2886	Phosphorylation	0.997	9	10629	1	0.0		0.997	744	0.0	0.0	0.0019492849462365753	0.0019492849462365753	0.0	0.0	0.0	0.0
744	7	15085	0.997	Phosphorylation	IPI_B3	mzspec:PXD000138:15:scan:08394:LMTGDWY[Phosphorylation]WAHAGAK/2	2	0.0	80	x3:Phosphorylation:0.00;x7:Phosphorylation:0.99;x9:Phosphorylation:0.00;x11:Phosphorylation:0.00;x13:Phosphorylation:0.00	LMTGDWYWAHAGAK	LMTGDWY[Phosphorylation]WAHAGAK	IPI_B3	0.0	1.0	15	15.08394.08394.2	mzspec:PXD000138:15:scan:08394:LMTGDWY[Phosphorylation]WAHAGAK/2	7456	Phosphorylation	0.997	7	15085	1	0.0		0.997	745	0.0	0.0	0.0019506953020134391	0.0019506953020134391	0.0	0.0	0.0	0.0
745	7	15085	0.997	Phosphorylation	IPI_B3	mzspec:PXD000138:15:scan:08519:LMTGDWY[Phosphorylation]WAHAGAK/2	2	0.0	80	x3:Phosphorylation:0.00;x7:Phosphorylation:0.99;x9:Phosphorylation:0.00;x11:Phosphorylation:0.00;x13:Phosphorylation:0.00	LMTGDWYWAHAGAK	LMTGDWY[Phosphorylation]WAHAGAK	IPI_B3	0.0	1.0	15	15.08519.08519.2	mzspec:PXD000138:15:scan:08519:LMTGDWY[Phosphorylation]WAHAGAK/2	7457	Phosphorylation	0.997	7	15085	1	0.0		0.997	746	0.0	0.0	0.0019521018766756196	0.0019521018766756196	0.0	0.0	0.0	0.0
746	5	5426	0.997	Phosphorylation	IPI_A11	mzspec:PXD000138:11:scan:10410:LLSEY[Phosphorylation]WEEFPTLK/2	2	0.0	80	x3:Phosphorylation:0.00;x5:Phosphorylation:0.99;x11:Phosphorylation:0.00	LLSEYWEEFPTLK	LLSEY[Phosphorylation]WEEFPTLK	IPI_A11	0.0	1.0	11	11.10410.10410.2	mzspec:PXD000138:11:scan:10410:LLSEY[Phosphorylation]WEEFPTLK/2	5086	Phosphorylation	0.997	5	5426	1	0.0		0.997	747	0.0	0.0	0.001953504685408316	0.001953504685408316	0.0	0.0	0.0	0.0
747	7	7833	0.997	Phosphorylation	IPI_B3	mzspec:PXD000138:15:scan:05485:LMTGDIS[Phosphorylation]VAHAGAK/3	3	0.0	80	x3:Phosphorylation:0.00;x7:Phosphorylation:0.99;x9:Phosphorylation:0.00;x11:Phosphorylation:0.00;x13:Phosphorylation:0.00	LMTGDISVAHAGAK	LMTGDIS[Phosphorylation]VAHAGAK	IPI_B3	0.0	1.0	15	15.05485.05485.3	mzspec:PXD000138:15:scan:05485:LMTGDIS[Phosphorylation]VAHAGAK/3	6859	Phosphorylation	0.997	7	7833	1	0.0		0.997	748	0.0	0.0	0.0019549037433155246	0.0019549037433155246	0.0	0.0	0.0	0.0
748	7	7833	0.997	Phosphorylation	IPI_B3	mzspec:PXD000138:15:scan:05750:LMTGDIS[Phosphorylation]VAHAGAK/3	3	0.0	80	x3:Phosphorylation:0.00;x7:Phosphorylation:0.99;x9:Phosphorylation:0.00;x11:Phosphorylation:0.00;x13:Phosphorylation:0.00	LMTGDISVAHAGAK	LMTGDIS[Phosphorylation]VAHAGAK	IPI_B3	0.0	1.0	15	15.05750.05750.3	mzspec:PXD000138:15:scan:05750:LMTGDIS[Phosphorylation]VAHAGAK/3	6860	Phosphorylation	0.997	7	7833	1	0.0		0.997	749	0.0	0.0	0.0019562990654205773	0.0019562990654205773	0.0	0.0	0.0	0.0
749	5	11432	0.997	Phosphorylation	IPI_A11	mzspec:PXD000138:11:scan:09214:LLSPT[Phosphorylation]VEEFPTLK/2	2	0.0	80	x3:Phosphorylation:0.00;x5:Phosphorylation:0.99;x11:Phosphorylation:0.00	LLSPTVEEFPTLK	LLSPT[Phosphorylation]VEEFPTLK	IPI_A11	0.0	1.0	11	11.09214.09214.2	mzspec:PXD000138:11:scan:09214:LLSPT[Phosphorylation]VEEFPTLK/2	6042	Phosphorylation	0.997	5	11432	1	0.0		0.997	750	0.0	0.0	0.0019576906666666834	0.0019576906666666834	0.0	0.0	0.0	0.0
750	9	8255	0.997	Phosphorylation	IPI_B4	mzspec:PXD000138:16:scan:08083:ISQDADLIY[Phosphorylation]ITKPK/3	3	0.0	80	x2:Phosphorylation:0.00;x5:Phosphorylation:0.00;x9:Phosphorylation:0.99;x11:Phosphorylation:0.00	ISQDADLIYITKPK	ISQDADLIY[Phosphorylation]ITKPK	IPI_B4	0.0	1.0	16	16.08083.08083.3	mzspec:PXD000138:16:scan:08083:ISQDADLIY[Phosphorylation]ITKPK/3	4132	Phosphorylation	0.997	9	8255	1	0.0		0.997	751	0.0	0.0	0.0019590785619174604	0.0019590785619174604	0.0	0.0	0.0	0.0
751	9	8255	0.997	Phosphorylation	IPI_B4	mzspec:PXD000138:16:scan:08123:ISQDADLIY[Phosphorylation]ITKPK/2	2	0.0	80	x2:Phosphorylation:0.00;x5:Phosphorylation:0.00;x9:Phosphorylation:0.99;x11:Phosphorylation:0.00	ISQDADLIYITKPK	ISQDADLIY[Phosphorylation]ITKPK	IPI_B4	0.0	1.0	16	16.08123.08123.2	mzspec:PXD000138:16:scan:08123:ISQDADLIY[Phosphorylation]ITKPK/2	4133	Phosphorylation	0.997	9	8255	1	0.0		0.997	752	0.0	0.0	0.001960462765957464	0.001960462765957464	0.0	0.0	0.0	0.0
752	5	7766	0.997	Phosphorylation	IPI_A11	mzspec:PXD000138:11:scan:11797:LLSIY[Phosphorylation]WEEFPTLK/2	2	0.0	80	x3:Phosphorylation:0.00;x5:Phosphorylation:0.99;x11:Phosphorylation:0.00	LLSIYWEEFPTLK	LLSIY[Phosphorylation]WEEFPTLK	IPI_A11	0.0	1.0	11	11.11797.11797.2	mzspec:PXD000138:11:scan:11797:LLSIY[Phosphorylation]WEEFPTLK/2	5549	Phosphorylation	0.997	5	7766	1	0.0		0.997	753	0.0	0.0	0.0019618432934927128	0.0019618432934927128	0.0	0.0	0.0	0.0
753	9	807	0.997	Phosphorylation	IPI_B4	mzspec:PXD000138:16:scan:07692:ISQDADLAY[Phosphorylation]WTKPK/3	3	0.0	80	x2:Phosphorylation:0.00;x5:Phosphorylation:0.00;x8:Phosphorylation:0.00;x9:Phosphorylation:0.99;x11:Phosphorylation:0.00	ISQDADLAYWTKPK	ISQDADLAY[Phosphorylation]WTKPK	IPI_B4	0.0	1.0	16	16.07692.07692.3	mzspec:PXD000138:16:scan:07692:ISQDADLAY[Phosphorylation]WTKPK/3	3797	Phosphorylation	0.997	9	807	1	0.0		0.997	754	0.0	0.0	0.0019632201591512108	0.0019632201591512108	0.0	0.0	0.0	0.0
754	6	6519	0.997	Phosphorylation	IPI_A12	mzspec:PXD000138:12:scan:03633:AVLSHT[Phosphorylation]RQLSEGK/3	3	0.0	80	x1:Phosphorylation:0.00;x4:Phosphorylation:0.00;x6:Phosphorylation:0.99;x10:Phosphorylation:0.00	AVLSHTRQLSEGK	AVLSHT[Phosphorylation]RQLSEGK	IPI_A12	0.0	1.0	12	12.03633.03633.3	mzspec:PXD000138:12:scan:03633:AVLSHT[Phosphorylation]RQLSEGK/3	1566	Phosphorylation	0.997	6	6519	1	0.0		0.997	755	0.0	0.0	0.0019645933774834613	0.0019645933774834613	0.0	0.0	0.0	0.0
755	6	6519	0.997	Phosphorylation	IPI_A12	mzspec:PXD000138:12:scan:03903:AVLSHT[Phosphorylation]RQLSEGK/3	3	0.0	80	x1:Phosphorylation:0.00;x4:Phosphorylation:0.00;x6:Phosphorylation:0.99;x10:Phosphorylation:0.00	AVLSHTRQLSEGK	AVLSHT[Phosphorylation]RQLSEGK	IPI_A12	0.0	1.0	12	12.03903.03903.3	mzspec:PXD000138:12:scan:03903:AVLSHT[Phosphorylation]RQLSEGK/3	1565	Phosphorylation	0.997	6	6519	1	0.0		0.997	756	0.0	0.0	0.0019659629629629805	0.0019659629629629805	0.0	0.0	0.0	0.0
756	7	7469	0.997	Phosphorylation	IPI_B3	mzspec:PXD000138:15:scan:04830:LMTGDHY[Phosphorylation]FAHAGAK/3	3	0.0	80	x3:Phosphorylation:0.00;x7:Phosphorylation:0.99;x9:Phosphorylation:0.00;x11:Phosphorylation:0.00;x13:Phosphorylation:0.00	LMTGDHYFAHAGAK	LMTGDHY[Phosphorylation]FAHAGAK	IPI_B3	0.0	1.0	15	15.04830.04830.3	mzspec:PXD000138:15:scan:04830:LMTGDHY[Phosphorylation]FAHAGAK/3	6808	Phosphorylation	0.997	7	7469	1	0.0		0.997	757	0.0	0.0	0.001967328929986808	0.001967328929986808	0.0	0.0	0.0	0.0
757	7	7273	0.997	Phosphorylation	IPI_B3	mzspec:PXD000138:15:scan:03414:LMTGDHT[Phosphorylation]VAHAGAK/3	3	0.0	80	x3:Phosphorylation:0.00;x7:Phosphorylation:0.99;x9:Phosphorylation:0.00;x11:Phosphorylation:0.00;x13:Phosphorylation:0.00	LMTGDHTVAHAGAK	LMTGDHT[Phosphorylation]VAHAGAK	IPI_B3	0.0	1.0	15	15.03414.03414.3	mzspec:PXD000138:15:scan:03414:LMTGDHT[Phosphorylation]VAHAGAK/3	6800	Phosphorylation	0.997	7	7273	1	0.0		0.997	758	0.0	0.0	0.001968691292876007	0.001968691292876007	0.0	0.0	0.0	0.0
758	7	15043	0.997	Phosphorylation	IPI_B3	mzspec:PXD000138:15:scan:06505:LMTGDWY[Phosphorylation]PAHAGAK/2	2	0.0	80	x3:Phosphorylation:0.00;x7:Phosphorylation:0.99;x9:Phosphorylation:0.00;x11:Phosphorylation:0.00;x13:Phosphorylation:0.00	LMTGDWYPAHAGAK	LMTGDWY[Phosphorylation]PAHAGAK	IPI_B3	0.0	1.0	15	15.06505.06505.2	mzspec:PXD000138:15:scan:06505:LMTGDWY[Phosphorylation]PAHAGAK/2	7429	Phosphorylation	0.997	7	15043	1	0.0		0.997	759	0.0	0.0	0.001970050065876171	0.001970050065876171	0.0	0.0	0.0	0.0
759	9	11167	0.997	Phosphorylation	IPI_B4	mzspec:PXD000138:16:scan:08939:ISQDADLFS[Phosphorylation]WTKPK/3	3	0.0	80	x2:Phosphorylation:0.00;x5:Phosphorylation:0.00;x9:Phosphorylation:0.99;x11:Phosphorylation:0.00	ISQDADLFSWTKPK	ISQDADLFS[Phosphorylation]WTKPK	IPI_B4	0.0	1.0	16	16.08939.08939.3	mzspec:PXD000138:16:scan:08939:ISQDADLFS[Phosphorylation]WTKPK/3	3868	Phosphorylation	0.997	9	11167	1	0.0		0.997	760	0.0	0.0	0.001971405263157913	0.001971405263157913	0.0	0.0	0.0	0.0
760	9	7807	0.997	Phosphorylation	IPI_B4	mzspec:PXD000138:16:scan:08779:ISQDADLIS[Phosphorylation]WTKPK/3	3	0.0	80	x2:Phosphorylation:0.00;x5:Phosphorylation:0.00;x9:Phosphorylation:0.99;x11:Phosphorylation:0.00	ISQDADLISWTKPK	ISQDADLIS[Phosphorylation]WTKPK	IPI_B4	0.0	1.0	16	16.08779.08779.3	mzspec:PXD000138:16:scan:08779:ISQDADLIS[Phosphorylation]WTKPK/3	4084	Phosphorylation	0.997	9	7807	1	0.0		0.997	761	0.0	0.0	0.0019727568988173643	0.0019727568988173643	0.0	0.0	0.0	0.0
761	5	11172	0.997	Phosphorylation	IPI_A11	mzspec:PXD000138:11:scan:08621:LLSPS[Phosphorylation]VEEFPTLK/2	2	0.0	80	x3:Phosphorylation:0.00;x5:Phosphorylation:0.99;x11:Phosphorylation:0.00	LLSPSVEEFPTLK	LLSPS[Phosphorylation]VEEFPTLK	IPI_A11	0.0	1.0	11	11.08621.08621.2	mzspec:PXD000138:11:scan:08621:LLSPS[Phosphorylation]VEEFPTLK/2	6009	Phosphorylation	0.997	5	11172	1	0.0		0.997	762	0.0	0.0	0.0019741049868766585	0.0019741049868766585	0.0	0.0	0.0	0.0
762	7	7413	0.997	Phosphorylation	IPI_B3	mzspec:PXD000138:15:scan:04191:LMTGDHY[Phosphorylation]IAHAGAK/3	3	0.0	80	x3:Phosphorylation:0.00;x7:Phosphorylation:0.99;x9:Phosphorylation:0.00;x11:Phosphorylation:0.00;x13:Phosphorylation:0.00	LMTGDHYIAHAGAK	LMTGDHY[Phosphorylation]IAHAGAK	IPI_B3	0.0	1.0	15	15.04191.04191.3	mzspec:PXD000138:15:scan:04191:LMTGDHY[Phosphorylation]IAHAGAK/3	6815	Phosphorylation	0.997	7	7413	1	0.0		0.997	763	0.0	0.0	0.001975449541284422	0.001975449541284422	0.0	0.0	0.0	0.0
763	7	7525	0.997	Phosphorylation	IPI_B3	mzspec:PXD000138:15:scan:05202:LMTGDHY[Phosphorylation]WAHAGAK/3	3	0.0	80	x3:Phosphorylation:0.00;x7:Phosphorylation:0.99;x9:Phosphorylation:0.00;x11:Phosphorylation:0.00;x13:Phosphorylation:0.00	LMTGDHYWAHAGAK	LMTGDHY[Phosphorylation]WAHAGAK	IPI_B3	0.0	1.0	15	15.05202.05202.3	mzspec:PXD000138:15:scan:05202:LMTGDHY[Phosphorylation]WAHAGAK/3	6834	Phosphorylation	0.997	7	7525	1	0.0		0.997	764	0.0	0.0	0.0019767905759162487	0.0019767905759162487	0.0	0.0	0.0	0.0
764	6	6610	0.997	Phosphorylation	IPI_A12	mzspec:PXD000138:12:scan:03640:AVLSHT[Phosphorylation]HQLSEGK/3	3	0.0	80	x1:Phosphorylation:0.00;x4:Phosphorylation:0.00;x6:Phosphorylation:0.99;x10:Phosphorylation:0.00	AVLSHTHQLSEGK	AVLSHT[Phosphorylation]HQLSEGK	IPI_A12	0.0	1.0	12	12.03640.03640.3	mzspec:PXD000138:12:scan:03640:AVLSHT[Phosphorylation]HQLSEGK/3	1538	Phosphorylation	0.997	6	6610	1	0.0		0.997	765	0.0	0.0	0.001978128104575182	0.001978128104575182	0.0	0.0	0.0	0.0
765	9	7975	0.997	Phosphorylation	IPI_B4	mzspec:PXD000138:16:scan:07106:ISQDADLIT[Phosphorylation]ITKPK/2	2	0.0	80	x2:Phosphorylation:0.00;x5:Phosphorylation:0.00;x9:Phosphorylation:0.99;x11:Phosphorylation:0.00	ISQDADLITITKPK	ISQDADLIT[Phosphorylation]ITKPK	IPI_B4	0.0	1.0	16	16.07106.07106.2	mzspec:PXD000138:16:scan:07106:ISQDADLIT[Phosphorylation]ITKPK/2	4095	Phosphorylation	0.997	9	7975	1	0.0		0.997	766	0.0	0.0	0.001979462140992186	0.001979462140992186	0.0	0.0	0.0	0.0
766	7	9286	0.997	Phosphorylation	IPI_A1	mzspec:PXD000138:1:scan:08163:ALLSLWS[Phosphorylation]KK/2	2	0.0	80	x1:Phosphorylation:0.00;x4:Phosphorylation:0.00;x7:Phosphorylation:0.99	ALLSLWSKK	ALLSLWS[Phosphorylation]KK	IPI_A1	0.0	1.0	1	1.08163.08163.2	mzspec:PXD000138:1:scan:08163:ALLSLWS[Phosphorylation]KK/2	920	Phosphorylation	0.997	7	9286	1	0.0		0.997	767	0.0	0.0	0.001980792698826616	0.001980792698826616	0.0	0.0	0.0	0.0
767	7	9286	0.997	Phosphorylation	IPI_A1	mzspec:PXD000138:1:scan:08192:ALLSLWS[Phosphorylation]KK/2	2	0.0	80	x1:Phosphorylation:0.00;x4:Phosphorylation:0.00;x7:Phosphorylation:0.99	ALLSLWSKK	ALLSLWS[Phosphorylation]KK	IPI_A1	0.0	1.0	1	1.08192.08192.2	mzspec:PXD000138:1:scan:08192:ALLSLWS[Phosphorylation]KK/2	919	Phosphorylation	0.997	7	9286	1	0.0		0.997	768	0.0	0.0	0.001982119791666686	0.001982119791666686	0.0	0.0	0.0	0.0
768	7	7413	0.997	Phosphorylation	IPI_B3	mzspec:PXD000138:15:scan:04482:LMTGDHY[Phosphorylation]IAHAGAK/3	3	0.0	80	x3:Phosphorylation:0.00;x7:Phosphorylation:0.99;x9:Phosphorylation:0.00;x11:Phosphorylation:0.00;x13:Phosphorylation:0.00	LMTGDHYIAHAGAK	LMTGDHY[Phosphorylation]IAHAGAK	IPI_B3	0.0	1.0	15	15.04482.04482.3	mzspec:PXD000138:15:scan:04482:LMTGDHY[Phosphorylation]IAHAGAK/3	6816	Phosphorylation	0.997	7	7413	1	0.0		0.997	769	0.0	0.0	0.001983443433029928	0.001983443433029928	0.0	0.0	0.0	0.0
769	9	7975	0.997	Phosphorylation	IPI_B4	mzspec:PXD000138:16:scan:07542:ISQDADLIT[Phosphorylation]ITKPK/3	3	0.0	80	x2:Phosphorylation:0.00;x5:Phosphorylation:0.00;x9:Phosphorylation:0.99;x11:Phosphorylation:0.00	ISQDADLITITKPK	ISQDADLIT[Phosphorylation]ITKPK	IPI_B4	0.0	1.0	16	16.07542.07542.3	mzspec:PXD000138:16:scan:07542:ISQDADLIT[Phosphorylation]ITKPK/3	4096	Phosphorylation	0.997	9	7975	1	0.0		0.997	770	0.0	0.0	0.001984763636363656	0.001984763636363656	0.0	0.0	0.0	0.0
770	7	9259	0.997	Phosphorylation	IPI_A1	mzspec:PXD000138:1:scan:08467:ALLSLWS[Phosphorylation]HK/2	2	0.0	80	x1:Phosphorylation:0.00;x4:Phosphorylation:0.00;x7:Phosphorylation:0.99	ALLSLWSHK	ALLSLWS[Phosphorylation]HK	IPI_A1	0.0	1.0	1	1.08467.08467.2	mzspec:PXD000138:1:scan:08467:ALLSLWS[Phosphorylation]HK/2	912	Phosphorylation	0.997	7	9259	1	0.0		0.997	771	0.0	0.0	0.001986080415045415	0.001986080415045415	0.0	0.0	0.0	0.0
771	3	14017	0.997	Phosphorylation	IPI_B1	mzspec:PXD000138:13:scan:07255:NWY[Phosphorylation]YAPPQPAPGK/2	2	0.0	80	x3:Phosphorylation:0.99;x4:Phosphorylation:0.00;x5:Phosphorylation:0.00;x10:Phosphorylation:0.00	NWYYAPPQPAPGK	NWY[Phosphorylation]YAPPQPAPGK	IPI_B1	0.0	1.0	13	13.07255.07255.2	mzspec:PXD000138:13:scan:07255:NWY[Phosphorylation]YAPPQPAPGK/2	9952	Phosphorylation	0.997	3	14017	1	0.0		0.997	772	0.0	0.0	0.0019873937823834393	0.0019873937823834393	0.0	0.0	0.0	0.0
772	6	8690	0.997	Phosphorylation	IPI_A12	mzspec:PXD000138:12:scan:03777:AVLSKS[Phosphorylation]HQLSEGK/3	3	0.0	80	x1:Phosphorylation:0.00;x4:Phosphorylation:0.00;x6:Phosphorylation:0.99;x10:Phosphorylation:0.00	AVLSKSHQLSEGK	AVLSKS[Phosphorylation]HQLSEGK	IPI_A12	0.0	1.0	12	12.03777.03777.3	mzspec:PXD000138:12:scan:03777:AVLSKS[Phosphorylation]HQLSEGK/3	1710	Phosphorylation	0.997	6	8690	1	0.0		0.997	773	0.0	0.0	0.001988703751617096	0.001988703751617096	0.0	0.0	0.0	0.0
773	5	11549	0.997	Phosphorylation	IPI_A11	mzspec:PXD000138:11:scan:07055:LLSPY[Phosphorylation]HEEFPTLK/3	3	0.0	80	x3:Phosphorylation:0.00;x5:Phosphorylation:0.99;x11:Phosphorylation:0.00	LLSPYHEEFPTLK	LLSPY[Phosphorylation]HEEFPTLK	IPI_A11	0.0	1.0	11	11.07055.07055.3	mzspec:PXD000138:11:scan:07055:LLSPY[Phosphorylation]HEEFPTLK/3	6049	Phosphorylation	0.997	5	11549	1	0.0		0.997	774	0.0	0.0	0.0019900103359173325	0.0019900103359173325	0.0	0.0	0.0	0.0
774	9	5244	0.997	Phosphorylation	IPI_B6	mzspec:PXD000138:18:scan:07435:DGQDAIAQY[Phosphorylation]IEKESK/2	2	0.0	80	x5:Phosphorylation:0.00;x7:Phosphorylation:0.00;x9:Phosphorylation:0.99;x14:Phosphorylation:0.00	DGQDAIAQYIEKESK	DGQDAIAQY[Phosphorylation]IEKESK	IPI_B6	0.0	1.0	18	18.07435.07435.2	mzspec:PXD000138:18:scan:07435:DGQDAIAQY[Phosphorylation]IEKESK/2	3312	Phosphorylation	0.997	9	5244	1	0.0		0.997	775	0.0	0.0	0.0019913135483871167	0.0019913135483871167	0.0	0.0	0.0	0.0
775	9	16944	0.997	Phosphorylation	IPI_B6	mzspec:PXD000138:18:scan:07905:DGQDAIAYY[Phosphorylation]IEKESK/3	3	0.0	80	x5:Phosphorylation:0.00;x7:Phosphorylation:0.00;x8:Phosphorylation:0.00;x9:Phosphorylation:0.99;x14:Phosphorylation:0.00	DGQDAIAYYIEKESK	DGQDAIAYY[Phosphorylation]IEKESK	IPI_B6	0.0	1.0	18	18.07905.07905.3	mzspec:PXD000138:18:scan:07905:DGQDAIAYY[Phosphorylation]IEKESK/3	3693	Phosphorylation	0.997	9	16944	1	0.0		0.997	776	0.0	0.0	0.0019926134020618763	0.0019926134020618763	0.0	0.0	0.0	0.0
776	5	7571	0.997	Phosphorylation	IPI_A11	mzspec:PXD000138:11:scan:09444:LLSIY[Phosphorylation]NEEFPTLK/2	2	0.0	80	x3:Phosphorylation:0.00;x5:Phosphorylation:0.99;x11:Phosphorylation:0.00	LLSIYNEEFPTLK	LLSIY[Phosphorylation]NEEFPTLK	IPI_A11	0.0	1.0	11	11.09444.09444.2	mzspec:PXD000138:11:scan:09444:LLSIY[Phosphorylation]NEEFPTLK/2	5512	Phosphorylation	0.997	5	7571	1	0.0		0.997	777	0.0	0.0	0.0019939099099099303	0.0019939099099099303	0.0	0.0	0.0	0.0
777	9	9361	0.997	Phosphorylation	IPI_B4	mzspec:PXD000138:16:scan:03029:ISQDADLKS[Phosphorylation]HTKPK/4	4	0.0	80	x2:Phosphorylation:0.00;x5:Phosphorylation:0.00;x9:Phosphorylation:0.99;x11:Phosphorylation:0.00	ISQDADLKSHTKPK	ISQDADLKS[Phosphorylation]HTKPK	IPI_B4	0.0	1.0	16	16.03029.03029.4	mzspec:PXD000138:16:scan:03029:ISQDADLKS[Phosphorylation]HTKPK/4	4173	Phosphorylation	0.997	9	9361	1	0.0		0.997	778	0.0	0.0	0.001995203084832925	0.001995203084832925	0.0	0.0	0.0	0.0
778	9	9361	0.997	Phosphorylation	IPI_B4	mzspec:PXD000138:16:scan:03028:ISQDADLKS[Phosphorylation]HTKPK/3	3	0.0	80	x2:Phosphorylation:0.00;x5:Phosphorylation:0.00;x9:Phosphorylation:0.99;x11:Phosphorylation:0.00	ISQDADLKSHTKPK	ISQDADLKS[Phosphorylation]HTKPK	IPI_B4	0.0	1.0	16	16.03028.03028.3	mzspec:PXD000138:16:scan:03028:ISQDADLKS[Phosphorylation]HTKPK/3	4174	Phosphorylation	0.997	9	9361	1	0.0		0.997	779	0.0	0.0	0.001996492939666259	0.001996492939666259	0.0	0.0	0.0	0.0
779	9	10254	0.997	Phosphorylation	IPI_B6	mzspec:PXD000138:18:scan:02779:DGQDAIAKT[Phosphorylation]DEKESK/3	3	0.0	80	x5:Phosphorylation:0.00;x7:Phosphorylation:0.00;x9:Phosphorylation:0.99;x14:Phosphorylation:0.00	DGQDAIAKTDEKESK	DGQDAIAKT[Phosphorylation]DEKESK	IPI_B6	0.0	1.0	18	18.02779.02779.3	mzspec:PXD000138:18:scan:02779:DGQDAIAKT[Phosphorylation]DEKESK/3	2855	Phosphorylation	0.997	9	10254	1	0.0		0.997	780	0.0	0.0	0.0019977794871795075	0.0019977794871795075	0.0	0.0	0.0	0.0
780	5	7662	0.997	Phosphorylation	IPI_A11	mzspec:PXD000138:11:scan:11472:LLSIY[Phosphorylation]IEEFPTLK/2	2	0.0	80	x3:Phosphorylation:0.00;x5:Phosphorylation:0.99;x11:Phosphorylation:0.00	LLSIYIEEFPTLK	LLSIY[Phosphorylation]IEEFPTLK	IPI_A11	0.0	1.0	11	11.11472.11472.2	mzspec:PXD000138:11:scan:11472:LLSIY[Phosphorylation]IEEFPTLK/2	5492	Phosphorylation	0.997	5	7662	1	0.0		0.997	781	0.0	0.0	0.001999062740076845	0.001999062740076845	0.0	0.0	0.0	0.0
781	5	7662	0.997	Phosphorylation	IPI_A11	mzspec:PXD000138:11:scan:11538:LLSIY[Phosphorylation]IEEFPTLK/2	2	0.0	80	x3:Phosphorylation:0.00;x5:Phosphorylation:0.99;x11:Phosphorylation:0.00	LLSIYIEEFPTLK	LLSIY[Phosphorylation]IEEFPTLK	IPI_A11	0.0	1.0	11	11.11538.11538.2	mzspec:PXD000138:11:scan:11538:LLSIY[Phosphorylation]IEEFPTLK/2	5491	Phosphorylation	0.997	5	7662	1	0.0		0.997	782	0.0	0.0	0.0020003427109974627	0.0020003427109974627	0.0	0.0	0.0	0.0
782	5	4646	0.997	Phosphorylation	IPI_A11	mzspec:PXD000138:11:scan:10250:LLSQY[Phosphorylation]WEEFPTLK/2	2	0.0	80	x3:Phosphorylation:0.00;x5:Phosphorylation:0.99;x11:Phosphorylation:0.00	LLSQYWEEFPTLK	LLSQY[Phosphorylation]WEEFPTLK	IPI_A11	0.0	1.0	11	11.10250.10250.2	mzspec:PXD000138:11:scan:10250:LLSQY[Phosphorylation]WEEFPTLK/2	6178	Phosphorylation	0.997	5	4646	1	0.0		0.997	783	0.0	0.0	0.002001619412515985	0.002001619412515985	0.0	0.0	0.0	0.0
783	9	9641	0.997	Phosphorylation	IPI_B4	mzspec:PXD000138:16:scan:02908:ISQDADLKT[Phosphorylation]HTKPK/4	4	0.0	80	x2:Phosphorylation:0.00;x5:Phosphorylation:0.00;x9:Phosphorylation:0.99;x11:Phosphorylation:0.00	ISQDADLKTHTKPK	ISQDADLKT[Phosphorylation]HTKPK	IPI_B4	0.0	1.0	16	16.02908.02908.4	mzspec:PXD000138:16:scan:02908:ISQDADLKT[Phosphorylation]HTKPK/4	4203	Phosphorylation	0.997	9	9641	1	0.0		0.997	784	0.0	0.0	0.002002892857142878	0.002002892857142878	0.0	0.0	0.0	0.0
784	6	14930	0.997	Phosphorylation	IPI_A12	mzspec:PXD000138:12:scan:05867:AVLSVS[Phosphorylation]HQLSEGK/3	3	0.0	80	x1:Phosphorylation:0.00;x4:Phosphorylation:0.00;x6:Phosphorylation:0.99;x10:Phosphorylation:0.00	AVLSVSHQLSEGK	AVLSVS[Phosphorylation]HQLSEGK	IPI_A12	0.0	1.0	12	12.05867.05867.3	mzspec:PXD000138:12:scan:05867:AVLSVS[Phosphorylation]HQLSEGK/3	2147	Phosphorylation	0.997	6	14930	1	0.0		0.997	785	0.0	0.0	0.002004163057324861	0.002004163057324861	0.0	0.0	0.0	0.0
785	9	17064	0.997	Phosphorylation	IPI_B6	mzspec:PXD000138:18:scan:07915:DGQDAIAYY[Phosphorylation]WEKESK/3	3	0.0	80	x5:Phosphorylation:0.00;x7:Phosphorylation:0.00;x8:Phosphorylation:0.00;x9:Phosphorylation:0.99;x14:Phosphorylation:0.00	DGQDAIAYYWEKESK	DGQDAIAYY[Phosphorylation]WEKESK	IPI_B6	0.0	1.0	18	18.07915.07915.3	mzspec:PXD000138:18:scan:07915:DGQDAIAYY[Phosphorylation]WEKESK/3	3704	Phosphorylation	0.997	9	17064	1	0.0		0.997	786	0.0	0.0	0.0020054300254453137	0.0020054300254453137	0.0	0.0	0.0	0.0
786	6	14930	0.997	Phosphorylation	IPI_A12	mzspec:PXD000138:12:scan:05715:AVLSVS[Phosphorylation]HQLSEGK/3	3	0.0	80	x1:Phosphorylation:0.00;x4:Phosphorylation:0.00;x6:Phosphorylation:0.99;x10:Phosphorylation:0.00	AVLSVSHQLSEGK	AVLSVS[Phosphorylation]HQLSEGK	IPI_A12	0.0	1.0	12	12.05715.05715.3	mzspec:PXD000138:12:scan:05715:AVLSVS[Phosphorylation]HQLSEGK/3	2148	Phosphorylation	0.997	6	14930	1	0.0		0.997	787	0.0	0.0	0.002006693773824672	0.002006693773824672	0.0	0.0	0.0	0.0
787	7	8029	0.997	Phosphorylation	IPI_B3	mzspec:PXD000138:15:scan:07027:LMTGDIT[Phosphorylation]FAHAGAK/3	3	0.0	80	x3:Phosphorylation:0.00;x7:Phosphorylation:0.99;x9:Phosphorylation:0.00;x11:Phosphorylation:0.00;x13:Phosphorylation:0.00	LMTGDITFAHAGAK	LMTGDIT[Phosphorylation]FAHAGAK	IPI_B3	0.0	1.0	15	15.07027.07027.3	mzspec:PXD000138:15:scan:07027:LMTGDIT[Phosphorylation]FAHAGAK/3	6869	Phosphorylation	0.997	7	8029	1	0.0		0.997	788	0.0	0.0	0.0020079543147208338	0.0020079543147208338	0.0	0.0	0.0	0.0
788	9	16104	0.997	Phosphorylation	IPI_B6	mzspec:PXD000138:18:scan:08432:DGQDAIAWY[Phosphorylation]FEKESK/2	2	0.0	80	x5:Phosphorylation:0.00;x7:Phosphorylation:0.00;x9:Phosphorylation:0.99;x14:Phosphorylation:0.00	DGQDAIAWYFEKESK	DGQDAIAWY[Phosphorylation]FEKESK	IPI_B6	0.0	1.0	18	18.08432.08432.2	mzspec:PXD000138:18:scan:08432:DGQDAIAWY[Phosphorylation]FEKESK/2	3613	Phosphorylation	0.997	9	16104	1	0.0		0.997	789	0.0	0.0	0.0020092116603295527	0.0020092116603295527	0.0	0.0	0.0	0.0
789	5	14006	0.997	Phosphorylation	IPI_A11	mzspec:PXD000138:11:scan:12248:LLSWY[Phosphorylation]WEEFPTLK/2	2	0.0	80	x3:Phosphorylation:0.00;x5:Phosphorylation:0.99;x11:Phosphorylation:0.00	LLSWYWEEFPTLK	LLSWY[Phosphorylation]WEEFPTLK	IPI_A11	0.0	1.0	11	11.12248.12248.2	mzspec:PXD000138:11:scan:12248:LLSWY[Phosphorylation]WEEFPTLK/2	6549	Phosphorylation	0.997	5	14006	1	0.0		0.997	790	0.0	0.0	0.002010465822784832	0.002010465822784832	0.0	0.0	0.0	0.0
790	5	14006	0.997	Phosphorylation	IPI_A11	mzspec:PXD000138:11:scan:12092:LLSWY[Phosphorylation]WEEFPTLK/2	2	0.0	80	x3:Phosphorylation:0.00;x5:Phosphorylation:0.99;x11:Phosphorylation:0.00	LLSWYWEEFPTLK	LLSWY[Phosphorylation]WEEFPTLK	IPI_A11	0.0	1.0	11	11.12092.12092.2	mzspec:PXD000138:11:scan:12092:LLSWY[Phosphorylation]WEEFPTLK/2	6548	Phosphorylation	0.997	5	14006	1	0.0		0.997	791	0.0	0.0	0.002011716814159314	0.002011716814159314	0.0	0.0	0.0	0.0
791	5	14006	0.997	Phosphorylation	IPI_A11	mzspec:PXD000138:11:scan:12316:LLSWY[Phosphorylation]WEEFPTLK/2	2	0.0	80	x3:Phosphorylation:0.00;x5:Phosphorylation:0.99;x11:Phosphorylation:0.00	LLSWYWEEFPTLK	LLSWY[Phosphorylation]WEEFPTLK	IPI_A11	0.0	1.0	11	11.12316.12316.2	mzspec:PXD000138:11:scan:12316:LLSWY[Phosphorylation]WEEFPTLK/2	6547	Phosphorylation	0.997	5	14006	1	0.0		0.997	792	0.0	0.0	0.002012964646464668	0.002012964646464668	0.0	0.0	0.0	0.0
792	5	7402	0.997	Phosphorylation	IPI_A11	mzspec:PXD000138:11:scan:09688:LLSIT[Phosphorylation]IEEFPTLK/2	2	0.0	80	x3:Phosphorylation:0.00;x5:Phosphorylation:0.99;x11:Phosphorylation:0.00	LLSITIEEFPTLK	LLSIT[Phosphorylation]IEEFPTLK	IPI_A11	0.0	1.0	11	11.09688.09688.2	mzspec:PXD000138:11:scan:09688:LLSIT[Phosphorylation]IEEFPTLK/2	5438	Phosphorylation	0.997	5	7402	1	0.0		0.997	793	0.0	0.0	0.0020142093316519766	0.0020142093316519766	0.0	0.0	0.0	0.0
793	9	9893	0.997	Phosphorylation	IPI_B4	mzspec:PXD000138:16:scan:03868:ISQDADLKY[Phosphorylation]ETKPK/3	3	0.0	80	x2:Phosphorylation:0.00;x5:Phosphorylation:0.00;x9:Phosphorylation:0.99;x11:Phosphorylation:0.00	ISQDADLKYETKPK	ISQDADLKY[Phosphorylation]ETKPK	IPI_B4	0.0	1.0	16	16.03868.03868.3	mzspec:PXD000138:16:scan:03868:ISQDADLKY[Phosphorylation]ETKPK/3	4226	Phosphorylation	0.997	9	9893	1	0.0		0.997	794	0.0	0.0	0.002015450881612113	0.002015450881612113	0.0	0.0	0.0	0.0
794	9	9361	0.997	Phosphorylation	IPI_B4	mzspec:PXD000138:16:scan:02999:ISQDADLKS[Phosphorylation]HTKPK/4	4	0.0	80	x2:Phosphorylation:0.00;x5:Phosphorylation:0.00;x9:Phosphorylation:0.99;x11:Phosphorylation:0.00	ISQDADLKSHTKPK	ISQDADLKS[Phosphorylation]HTKPK	IPI_B4	0.0	1.0	16	16.02999.02999.4	mzspec:PXD000138:16:scan:02999:ISQDADLKS[Phosphorylation]HTKPK/4	4172	Phosphorylation	0.997	9	9361	1	0.0		0.997	795	0.0	0.0	0.002016689308176123	0.002016689308176123	0.0	0.0	0.0	0.0
795	7	5005	0.997	Phosphorylation	IPI_B3	mzspec:PXD000138:15:scan:06186:LMTGDQY[Phosphorylation]WAHAGAK/3	3	0.0	80	x3:Phosphorylation:0.00;x7:Phosphorylation:0.99;x9:Phosphorylation:0.00;x11:Phosphorylation:0.00;x13:Phosphorylation:0.00	LMTGDQYWAHAGAK	LMTGDQY[Phosphorylation]WAHAGAK	IPI_B3	0.0	1.0	15	15.06186.06186.3	mzspec:PXD000138:15:scan:06186:LMTGDQY[Phosphorylation]WAHAGAK/3	7239	Phosphorylation	0.997	7	5005	1	0.0		0.997	796	0.0	0.0	0.0020179246231156003	0.0020179246231156003	0.0	0.0	0.0	0.0
796	9	8367	0.997	Phosphorylation	IPI_B4	mzspec:PXD000138:16:scan:08766:ISQDADLIY[Phosphorylation]WTKPK/2	2	0.0	80	x2:Phosphorylation:0.00;x5:Phosphorylation:0.00;x9:Phosphorylation:0.99;x11:Phosphorylation:0.00	ISQDADLIYWTKPK	ISQDADLIY[Phosphorylation]WTKPK	IPI_B4	0.0	1.0	16	16.08766.08766.2	mzspec:PXD000138:16:scan:08766:ISQDADLIY[Phosphorylation]WTKPK/2	4153	Phosphorylation	0.997	9	8367	1	0.0		0.997	797	0.0	0.0	0.0020191568381430587	0.0020191568381430587	0.0	0.0	0.0	0.0
797	9	8367	0.997	Phosphorylation	IPI_B4	mzspec:PXD000138:16:scan:08904:ISQDADLIY[Phosphorylation]WTKPK/3	3	0.0	80	x2:Phosphorylation:0.00;x5:Phosphorylation:0.00;x9:Phosphorylation:0.99;x11:Phosphorylation:0.00	ISQDADLIYWTKPK	ISQDADLIY[Phosphorylation]WTKPK	IPI_B4	0.0	1.0	16	16.08904.08904.3	mzspec:PXD000138:16:scan:08904:ISQDADLIY[Phosphorylation]WTKPK/3	4154	Phosphorylation	0.997	9	8367	1	0.0		0.997	798	0.0	0.0	0.0020203859649123032	0.0020203859649123032	0.0	0.0	0.0	0.0
798	3	12267	0.997	Phosphorylation	IPI_A10	mzspec:PXD000138:10:scan:07565:NWS[Phosphorylation]NGEASLLEK/2	2	0.0	80	x3:Phosphorylation:0.99;x7:Phosphorylation:0.00;x8:Phosphorylation:0.00	NWSNGEASLLEK	NWS[Phosphorylation]NGEASLLEK	IPI_A10	0.0	1.0	10	10.07565.07565.2	mzspec:PXD000138:10:scan:07565:NWS[Phosphorylation]NGEASLLEK/2	9769	Phosphorylation	0.997	3	12267	1	0.0		0.997	799	0.0	0.0	0.002021612015018796	0.002021612015018796	0.0	0.0	0.0	0.0
799	9	8367	0.997	Phosphorylation	IPI_B4	mzspec:PXD000138:16:scan:08825:ISQDADLIY[Phosphorylation]WTKPK/2	2	0.0	80	x2:Phosphorylation:0.00;x5:Phosphorylation:0.00;x9:Phosphorylation:0.99;x11:Phosphorylation:0.00	ISQDADLIYWTKPK	ISQDADLIY[Phosphorylation]WTKPK	IPI_B4	0.0	1.0	16	16.08825.08825.2	mzspec:PXD000138:16:scan:08825:ISQDADLIY[Phosphorylation]WTKPK/2	4150	Phosphorylation	0.997	9	8367	1	0.0		0.997	800	0.0	0.0	0.0020228350000000227	0.0020228350000000227	0.0	0.0	0.0	0.0
800	7	1060	0.997	Phosphorylation	IPI_A1	mzspec:PXD000138:1:scan:08324:ALLSLRY[Phosphorylation]WK/2	2	0.0	80	x1:Phosphorylation:0.00;x4:Phosphorylation:0.00;x7:Phosphorylation:0.99	ALLSLRYWK	ALLSLRY[Phosphorylation]WK	IPI_A1	0.0	1.0	1	1.08324.08324.2	mzspec:PXD000138:1:scan:08324:ALLSLRY[Phosphorylation]WK/2	823	Phosphorylation	0.997	7	1060	1	0.0		0.997	801	0.0	0.0	0.002024054931335853	0.002024054931335853	0.0	0.0	0.0	0.0
801	9	8367	0.997	Phosphorylation	IPI_B4	mzspec:PXD000138:16:scan:08796:ISQDADLIY[Phosphorylation]WTKPK/2	2	0.0	80	x2:Phosphorylation:0.00;x5:Phosphorylation:0.00;x9:Phosphorylation:0.99;x11:Phosphorylation:0.00	ISQDADLIYWTKPK	ISQDADLIY[Phosphorylation]WTKPK	IPI_B4	0.0	1.0	16	16.08796.08796.2	mzspec:PXD000138:16:scan:08796:ISQDADLIY[Phosphorylation]WTKPK/2	4151	Phosphorylation	0.997	9	8367	1	0.0		0.997	802	0.0	0.0	0.002025271820448901	0.002025271820448901	0.0	0.0	0.0	0.0
802	9	8367	0.997	Phosphorylation	IPI_B4	mzspec:PXD000138:16:scan:08855:ISQDADLIY[Phosphorylation]WTKPK/2	2	0.0	80	x2:Phosphorylation:0.00;x5:Phosphorylation:0.00;x9:Phosphorylation:0.99;x11:Phosphorylation:0.00	ISQDADLIYWTKPK	ISQDADLIY[Phosphorylation]WTKPK	IPI_B4	0.0	1.0	16	16.08855.08855.2	mzspec:PXD000138:16:scan:08855:ISQDADLIY[Phosphorylation]WTKPK/2	4152	Phosphorylation	0.997	9	8367	1	0.0		0.997	803	0.0	0.0	0.0020264856787048802	0.0020264856787048802	0.0	0.0	0.0	0.0
803	5	7727	0.997	Phosphorylation	IPI_A11	mzspec:PXD000138:11:scan:10394:LLSIY[Phosphorylation]PEEFPTLK/2	2	0.0	80	x3:Phosphorylation:0.00;x5:Phosphorylation:0.99;x11:Phosphorylation:0.00	LLSIYPEEFPTLK	LLSIY[Phosphorylation]PEEFPTLK	IPI_A11	0.0	1.0	11	11.10394.10394.2	mzspec:PXD000138:11:scan:10394:LLSIY[Phosphorylation]PEEFPTLK/2	5516	Phosphorylation	0.997	5	7727	1	0.0		0.997	804	0.0	0.0	0.0020276965174129587	0.0020276965174129587	0.0	0.0	0.0	0.0
804	5	7662	0.997	Phosphorylation	IPI_A11	mzspec:PXD000138:12:scan:11719:LLSIY[Phosphorylation]IEEFPTLK/2	2	0.0	80	x3:Phosphorylation:0.00;x5:Phosphorylation:0.99;x11:Phosphorylation:0.00	LLSIYIEEFPTLK	LLSIY[Phosphorylation]IEEFPTLK	IPI_A11	0.0	1.0	12	12.11719.11719.2	mzspec:PXD000138:12:scan:11719:LLSIY[Phosphorylation]IEEFPTLK/2	5493	Phosphorylation	0.997	5	7662	1	0.0		0.997	805	0.0	0.0	0.00202890434782611	0.00202890434782611	0.0	0.0	0.0	0.0
805	9	8367	0.997	Phosphorylation	IPI_B4	mzspec:PXD000138:16:scan:09008:ISQDADLIY[Phosphorylation]WTKPK/2	2	0.0	80	x2:Phosphorylation:0.00;x5:Phosphorylation:0.00;x9:Phosphorylation:0.99;x11:Phosphorylation:0.00	ISQDADLIYWTKPK	ISQDADLIY[Phosphorylation]WTKPK	IPI_B4	0.0	1.0	16	16.09008.09008.2	mzspec:PXD000138:16:scan:09008:ISQDADLIY[Phosphorylation]WTKPK/2	4155	Phosphorylation	0.997	9	8367	1	0.0		0.997	806	0.0	0.0	0.0020301091811414625	0.0020301091811414625	0.0	0.0	0.0	0.0
806	9	8367	0.997	Phosphorylation	IPI_B4	mzspec:PXD000138:16:scan:08813:ISQDADLIY[Phosphorylation]WTKPK/3	3	0.0	80	x2:Phosphorylation:0.00;x5:Phosphorylation:0.00;x9:Phosphorylation:0.99;x11:Phosphorylation:0.00	ISQDADLIYWTKPK	ISQDADLIY[Phosphorylation]WTKPK	IPI_B4	0.0	1.0	16	16.08813.08813.3	mzspec:PXD000138:16:scan:08813:ISQDADLIY[Phosphorylation]WTKPK/3	4156	Phosphorylation	0.997	9	8367	1	0.0		0.997	807	0.0	0.0	0.0020313110285006433	0.0020313110285006433	0.0	0.0	0.0	0.0
807	9	8367	0.997	Phosphorylation	IPI_B4	mzspec:PXD000138:16:scan:08736:ISQDADLIY[Phosphorylation]WTKPK/2	2	0.0	80	x2:Phosphorylation:0.00;x5:Phosphorylation:0.00;x9:Phosphorylation:0.99;x11:Phosphorylation:0.00	ISQDADLIYWTKPK	ISQDADLIY[Phosphorylation]WTKPK	IPI_B4	0.0	1.0	16	16.08736.08736.2	mzspec:PXD000138:16:scan:08736:ISQDADLIY[Phosphorylation]WTKPK/2	4157	Phosphorylation	0.997	9	8367	1	0.0		0.997	808	0.0	0.0	0.002032509900990123	0.002032509900990123	0.0	0.0	0.0	0.0
808	6	9249	0.997	Phosphorylation	IPI_A12	mzspec:PXD000138:12:scan:03469:AVLSKY[Phosphorylation]KQLSEGK/3	3	0.0	80	x1:Phosphorylation:0.00;x4:Phosphorylation:0.00;x6:Phosphorylation:0.99;x10:Phosphorylation:0.00	AVLSKYKQLSEGK	AVLSKY[Phosphorylation]KQLSEGK	IPI_A12	0.0	1.0	12	12.03469.03469.3	mzspec:PXD000138:12:scan:03469:AVLSKY[Phosphorylation]KQLSEGK/3	1785	Phosphorylation	0.997	6	9249	1	0.0		0.997	809	0.0	0.0	0.0020337058096415567	0.0020337058096415567	0.0	0.0	0.0	0.0
809	13	811	0.998	Phosphorylation	IPI_B2	mzspec:PXD000138:14:scan:12057:ATPGNLGSSVLVS[Phosphorylation]K/2	2	0.0	80	x1:Phosphorylation:0.00;x2:Phosphorylation:0.00;x8:Phosphorylation:0.00;x9:Phosphorylation:0.00;x13:Phosphorylation:0.99	ATPGNLGSSVLVSK	ATPGNLGSSVLVS[Phosphorylation]K	IPI_B2	0.0	0.9989	14	14.12057.12057.2	mzspec:PXD000138:14:scan:12057:ATPGNLGSSVLVS[Phosphorylation]K/2	1264	Phosphorylation	0.998	13	811	1	0.0		0.9969021999999998	810	0.0	0.0	0.002035019506172863	0.002035019506172863	0.0	0.0	0.0	0.0
810	5	6778	0.998	Phosphorylation	IPI_A11	mzspec:PXD000138:11:scan:06157:LLSHY[Phosphorylation]REEFPTLK/3	3	0.0	80	x3:Phosphorylation:0.00;x5:Phosphorylation:0.99;x11:Phosphorylation:0.00	LLSHYREEFPTLK	LLSHY[Phosphorylation]REEFPTLK	IPI_A11	0.0	0.9989	11	11.06157.06157.3	mzspec:PXD000138:11:scan:06157:LLSHY[Phosphorylation]REEFPTLK/3	5328	Phosphorylation	0.998	5	6778	1	0.0		0.9969021999999998	811	0.0	0.0	0.002036329963008655	0.002036329963008655	0.0	0.0	0.0	0.0
811	7	14805	0.997	Phosphorylation	IPI_B3	mzspec:PXD000138:15:scan:08179:LMTGDWT[Phosphorylation]WAHAGAK/3	3	0.0	80	x3:Phosphorylation:0.00;x7:Phosphorylation:0.99;x9:Phosphorylation:0.00;x11:Phosphorylation:0.00;x13:Phosphorylation:0.00	LMTGDWTWAHAGAK	LMTGDWT[Phosphorylation]WAHAGAK	IPI_B3	0.0	0.9999	15	15.08179.08179.3	mzspec:PXD000138:15:scan:08179:LMTGDWT[Phosphorylation]WAHAGAK/3	7385	Phosphorylation	0.997	7	14805	1	0.0		0.9969003000000001	812	0.0	0.0	0.002037639532019728	0.002037639532019728	0.0	0.0	0.0	0.0
812	9	10779	0.997	Phosphorylation	IPI_B6	mzspec:PXD000138:18:scan:05565:DGQDAIAKY[Phosphorylation]YEKESK/2	2	0.0	80	x5:Phosphorylation:0.00;x7:Phosphorylation:0.00;x9:Phosphorylation:0.99;x10:Phosphorylation:0.00;x14:Phosphorylation:0.00	DGQDAIAKYYEKESK	DGQDAIAKY[Phosphorylation]YEKESK	IPI_B6	0.0	0.9999	18	18.05565.05565.2	mzspec:PXD000138:18:scan:05565:DGQDAIAKY[Phosphorylation]YEKESK/2	2905	Phosphorylation	0.997	9	10779	1	0.0		0.9969003000000001	813	0.0	0.0	0.0020389458794588177	0.0020389458794588177	0.0	0.0	0.0	0.0
813	9	3201	0.997	Phosphorylation	IPI_B4	mzspec:PXD000138:16:scan:03908:ISQDADLDY[Phosphorylation]HTKPK/2	2	0.0	80	x2:Phosphorylation:0.00;x5:Phosphorylation:0.00;x9:Phosphorylation:0.99;x11:Phosphorylation:0.00	ISQDADLDYHTKPK	ISQDADLDY[Phosphorylation]HTKPK	IPI_B4	0.0	0.9999	16	16.03908.03908.2	mzspec:PXD000138:16:scan:03908:ISQDADLDY[Phosphorylation]HTKPK/2	3820	Phosphorylation	0.997	9	3201	1	0.0		0.9969003000000001	814	0.0	0.0	0.0020402490171990404	0.0020402490171990404	0.0	0.0	0.0	0.0
814	9	5229	0.997	Phosphorylation	IPI_B6	mzspec:PXD000138:18:scan:03524:DGQDAIAQY[Phosphorylation]HEKESK/3	3	0.0	80	x5:Phosphorylation:0.00;x7:Phosphorylation:0.00;x9:Phosphorylation:0.99;x14:Phosphorylation:0.00	DGQDAIAQYHEKESK	DGQDAIAQY[Phosphorylation]HEKESK	IPI_B6	0.0	0.9999	18	18.03524.03524.3	mzspec:PXD000138:18:scan:03524:DGQDAIAQY[Phosphorylation]HEKESK/3	3289	Phosphorylation	0.997	9	5229	1	0.0		0.9969003000000001	815	0.0	0.0	0.002041548957055238	0.002041548957055238	0.0	0.0	0.0	0.0
815	3	11196	0.997	Phosphorylation	IPI_B1	mzspec:PXD000138:13:scan:03170:NPT[Phosphorylation]RAPPQPAPGK/3	3	0.0	80	x3:Phosphorylation:0.99;x5:Phosphorylation:0.00;x10:Phosphorylation:0.00	NPTRAPPQPAPGK	NPT[Phosphorylation]RAPPQPAPGK	IPI_B1	0.0	0.9999	13	13.03170.03170.3	mzspec:PXD000138:13:scan:03170:NPT[Phosphorylation]RAPPQPAPGK/3	9125	Phosphorylation	0.997	3	11196	1	0.0		0.9969003000000001	816	0.0	0.0	0.002042845710784337	0.002042845710784337	0.0	0.0	0.0	0.0
816	13	811	0.998	Phosphorylation	IPI_B2	mzspec:PXD000138:14:scan:12970:ATPGNLGSSVLVS[Phosphorylation]K/2	2	0.0	80	x1:Phosphorylation:0.00;x2:Phosphorylation:0.00;x8:Phosphorylation:0.00;x9:Phosphorylation:0.00;x13:Phosphorylation:0.99	ATPGNLGSSVLVSK	ATPGNLGSSVLVS[Phosphorylation]K	IPI_B2	0.0	0.9988	14	14.12970.12970.2	mzspec:PXD000138:14:scan:12970:ATPGNLGSSVLVS[Phosphorylation]K/2	1262	Phosphorylation	0.998	13	811	1	0.0		0.9968024	817	0.0	0.0	0.002044259118727073	0.002044259118727073	0.0	0.0	0.0	0.0
817	13	811	0.998	Phosphorylation	IPI_B2	mzspec:PXD000138:14:scan:13155:ATPGNLGSSVLVS[Phosphorylation]K/2	2	0.0	80	x1:Phosphorylation:0.00;x2:Phosphorylation:0.00;x8:Phosphorylation:0.00;x9:Phosphorylation:0.00;x13:Phosphorylation:0.99	ATPGNLGSSVLVSK	ATPGNLGSSVLVS[Phosphorylation]K	IPI_B2	0.0	0.9988	14	14.13155.13155.2	mzspec:PXD000138:14:scan:13155:ATPGNLGSSVLVS[Phosphorylation]K/2	1263	Phosphorylation	0.998	13	811	1	0.0		0.9968024	818	0.0	0.0	0.0020456690709046684	0.0020456690709046684	0.0	0.0	0.0	0.0
818	5	2930	0.998	Phosphorylation	IPI_A11	mzspec:PXD000138:11:scan:08305:LLSDY[Phosphorylation]QEEFPTLK/2	2	0.0	80	x3:Phosphorylation:0.00;x5:Phosphorylation:0.99;x11:Phosphorylation:0.00	LLSDYQEEFPTLK	LLSDY[Phosphorylation]QEEFPTLK	IPI_A11	0.0	0.9988	11	11.08305.08305.2	mzspec:PXD000138:11:scan:08305:LLSDY[Phosphorylation]QEEFPTLK/2	5022	Phosphorylation	0.998	5	2930	1	0.0		0.9968024	819	0.0	0.0	0.0020470755799756033	0.0020470755799756033	0.0	0.0	0.0	0.0
819	3	7764	0.998	Phosphorylation	IPI_B1	mzspec:PXD000138:13:scan:07706:NIY[Phosphorylation]WAPPQPAPGK/2	2	0.0	80	x3:Phosphorylation:0.99;x5:Phosphorylation:0.00;x10:Phosphorylation:0.00	NIYWAPPQPAPGK	NIY[Phosphorylation]WAPPQPAPGK	IPI_B1	0.0	0.9988	13	13.07706.07706.2	mzspec:PXD000138:13:scan:07706:NIY[Phosphorylation]WAPPQPAPGK/2	8609	Phosphorylation	0.998	3	7764	1	0.0		0.9968024	820	0.0	0.0	0.0020484786585366088	0.0020484786585366088	0.0	0.0	0.0	0.0
820	13	755	0.998	Phosphorylation	IPI_B2	mzspec:PXD000138:14:scan:08056:ATPGNLGSSVLWY[Phosphorylation]K/2	2	0.0	80	x1:Phosphorylation:0.00;x2:Phosphorylation:0.00;x8:Phosphorylation:0.00;x9:Phosphorylation:0.00;x13:Phosphorylation:0.99	ATPGNLGSSVLWYK	ATPGNLGSSVLWY[Phosphorylation]K	IPI_B2	0.0	0.9988	14	14.08056.08056.2	mzspec:PXD000138:14:scan:08056:ATPGNLGSSVLWY[Phosphorylation]K/2	1316	Phosphorylation	0.998	13	755	1	0.0		0.9968024	821	0.0	0.0	0.002049878319123044	0.002049878319123044	0.0	0.0	0.0	0.0
821	7	3148	0.998	Phosphorylation	IPI_A1	mzspec:PXD000138:1:scan:08797:ALLSLQY[Phosphorylation]IK/2	2	0.0	80	x1:Phosphorylation:0.00;x4:Phosphorylation:0.00;x7:Phosphorylation:0.99	ALLSLQYIK	ALLSLQY[Phosphorylation]IK	IPI_A1	0.0	0.9988	1	1.08797.08797.2	mzspec:PXD000138:1:scan:08797:ALLSLQY[Phosphorylation]IK/2	743	Phosphorylation	0.998	7	3148	1	0.0		0.9968024	822	0.0	0.0	0.0020512745742092687	0.0020512745742092687	0.0	0.0	0.0	0.0
822	3	12351	0.998	Phosphorylation	IPI_A10	mzspec:PXD000138:10:scan:09598:NWS[Phosphorylation]IGEASLLEK/2	2	0.0	80	x3:Phosphorylation:0.99;x7:Phosphorylation:0.00;x8:Phosphorylation:0.00	NWSIGEASLLEK	NWS[Phosphorylation]IGEASLLEK	IPI_A10	0.0	0.9988	10	10.09598.09598.2	mzspec:PXD000138:10:scan:09598:NWS[Phosphorylation]IGEASLLEK/2	9762	Phosphorylation	0.998	3	12351	1	0.0		0.9968024	823	0.0	0.0	0.0020526674362090144	0.0020526674362090144	0.0	0.0	0.0	0.0
823	9	9515	0.998	Phosphorylation	IPI_B4	mzspec:PXD000138:16:scan:04230:ISQDADLKS[Phosphorylation]VTKPK/2	2	0.0	80	x2:Phosphorylation:0.00;x5:Phosphorylation:0.00;x9:Phosphorylation:0.99;x11:Phosphorylation:0.00	ISQDADLKSVTKPK	ISQDADLKS[Phosphorylation]VTKPK	IPI_B4	0.0	0.9988	16	16.04230.04230.2	mzspec:PXD000138:16:scan:04230:ISQDADLKS[Phosphorylation]VTKPK/2	4197	Phosphorylation	0.998	9	9515	1	0.0		0.9968024	824	0.0	0.0	0.002054056917475751	0.002054056917475751	0.0	0.0	0.0	0.0
824	3	13692	0.998	Phosphorylation	IPI_B1	mzspec:PXD000138:13:scan:08262:NWT[Phosphorylation]FAPPQPAPGK/2	2	0.0	80	x3:Phosphorylation:0.99;x5:Phosphorylation:0.00;x10:Phosphorylation:0.00	NWTFAPPQPAPGK	NWT[Phosphorylation]FAPPQPAPGK	IPI_B1	0.0	0.9988	13	13.08262.08262.2	mzspec:PXD000138:13:scan:08262:NWT[Phosphorylation]FAPPQPAPGK/2	9788	Phosphorylation	0.998	3	13692	1	0.0		0.9968024	825	0.0	0.0	0.002055443030303053	0.002055443030303053	0.0	0.0	0.0	0.0
[truncated: 4,535 more rows]
