# Supplementary material for: Assessing Multiple Evidence Streams to Decide on Confidence for Identification of Post-Translational Modifications, within and Across Data Sets
Source: J Proteome Res. 2023 Apr 26;22(6):1828–42. doi: 10.1021/acs.jproteome.2c00823 (PMC10243108; doi:10.1021/acs.jproteome.2c00823)
Supplement: Supplementary file 2 — pr2c00823_si_002.zip [file pr2c00823_si_002.zip › Data PSMsite level/Data TPP pipeline/PXD000923.csv]

All_PTM_positions	All_PTM_protein_positions	All_PTM_scores	All_PTMs	All_Proteins	All_USI	Decoy	FDR	Mass shift	PTM_info	Peptide	Peptide_mod	Protein	Score	Source	Spectrum	USI	decoy_count	mass_diff	ppm_error	q_value	row_count	target_count	PTM	PTM Score	PTM positions	Protein position	Spectrum_matches	PTM_final_prob	Count	PTM_final_prob_FLR	PTM_final_prob_q_value	DecoyP	pA_count	pAla_FLR	pAla_q_value
3	313	1.0000	Phospho	LOC_Os01g62650.2	mzspec:PXD000923:LHY_T4:scan:04712:VPS[Phospho]PGLPPVGVR/2	0	0.0	79.9663	1:1.0000:3:true	VPSPGLPPVGVR	VPS[Phospho]PGLPPVGVR	LOC_Os01g62650.2	1.0	LHY_T4	LHY_T4.04712.04712.2	mzspec:PXD000923:LHY_T4:scan:04712:VPS[Phospho]PGLPPVGVR/2	0	-0.000473000000056345	-0.7533839307303344	0.0	869	869	Phospho	1.0	3	313	1	1.0	1	0.0	0.0	0.0	0.0	0.0	0.0
6	558	1.0000	Phospho	Os07t0161600-01	mzspec:PXD000923:LHY_T4:scan:06562:GQGQLS[Phospho]FGLR/2	0	0.0	79.9663	1:1.0000:6:true	GQGQLSFGLR	GQGQLS[Phospho]FGLR	Os07t0161600-01	1.0	LHY_T4	LHY_T4.06562.06562.2	mzspec:PXD000923:LHY_T4:scan:06562:GQGQLS[Phospho]FGLR/2	0	-0.0006839999999783688	-1.1962824201208362	0.0	4642	4642	Phospho	1.0	6	558	1	1.0	2	0.0	0.0	0.0	0.0	0.0	0.0
4;8	316;320	1.0000;1.0000	Phospho;Phospho	LOC_Os01g67250.2	mzspec:PXD000923:LHY_T6:scan:02937:VHES[Phospho]PVLS[Phospho]PQR/2	0	0.0	159.9326	1:1.0000:4:true;2:1.0000:8:true	VHESPVLSPQR	VHES[Phospho]PVLS[Phospho]PQR	LOC_Os01g67250.2	1.0	LHY_T6	LHY_T6.02937.02937.2	mzspec:PXD000923:LHY_T6:scan:02937:VHES[Phospho]PVLS[Phospho]PQR/2	0	0.0003950000000259024	0.5604389216118016	0.0	697	697	Phospho	1.0	8	320	1	1.0	3	0.0	0.0	0.0	0.0	0.0	0.0
4;8	316;320	1.0000;1.0000	Phospho;Phospho	LOC_Os01g67250.2	mzspec:PXD000923:LHY_T6:scan:02937:VHES[Phospho]PVLS[Phospho]PQR/2	0	0.0	159.9326	1:1.0000:4:true;2:1.0000:8:true	VHESPVLSPQR	VHES[Phospho]PVLS[Phospho]PQR	LOC_Os01g67250.2	1.0	LHY_T6	LHY_T6.02937.02937.2	mzspec:PXD000923:LHY_T6:scan:02937:VHES[Phospho]PVLS[Phospho]PQR/2	0	0.0003950000000259024	0.5604389216118016	0.0	697	697	Phospho	1.0	4	316	1	1.0	4	0.0	0.0	0.0	0.0	0.0	0.0
4;8	316;320	1.0000;1.0000	Phospho;Phospho	LOC_Os01g67250.2	mzspec:PXD000923:LHY_T6:scan:02737:VHES[Phospho]PVLS[Phospho]PQR/2	0	0.0	159.9326	1:1.0000:4:true;2:1.0000:8:true	VHESPVLSPQR	VHES[Phospho]PVLS[Phospho]PQR	LOC_Os01g67250.2	1.0	LHY_T6	LHY_T6.02737.02737.2	mzspec:PXD000923:LHY_T6:scan:02737:VHES[Phospho]PVLS[Phospho]PQR/2	0	0.0004159999999728825	0.5902344085063881	0.0	336	336	Phospho	1.0	8	320	1	1.0	5	0.0	0.0	0.0	0.0	0.0	0.0
4;8	316;320	1.0000;1.0000	Phospho;Phospho	LOC_Os01g67250.2	mzspec:PXD000923:LHY_T6:scan:02737:VHES[Phospho]PVLS[Phospho]PQR/2	0	0.0	159.9326	1:1.0000:4:true;2:1.0000:8:true	VHESPVLSPQR	VHES[Phospho]PVLS[Phospho]PQR	LOC_Os01g67250.2	1.0	LHY_T6	LHY_T6.02737.02737.2	mzspec:PXD000923:LHY_T6:scan:02737:VHES[Phospho]PVLS[Phospho]PQR/2	0	0.0004159999999728825	0.5902344085063881	0.0	336	336	Phospho	1.0	4	316	1	1.0	6	0.0	0.0	0.0	0.0	0.0	0.0
5	106	1.0000	Phospho	tr|A0A0P0V5J2|A0A0P0V5J2_ORYSJ	mzspec:PXD000923:LHY_T5:scan:04176:KVEGS[Phospho]PPDGMELK/2	0	0.0	79.9663	1:1.0000:5:true	KVEGSPPDGMELK	KVEGS[Phospho]PPDGMELK	tr|A0A0P0V5J2|A0A0P0V5J2_ORYSJ	1.0	LHY_T5	LHY_T5.04176.04176.2	mzspec:PXD000923:LHY_T5:scan:04176:KVEGS[Phospho]PPDGMELK/2	0	-0.0032069999999748693	-4.370201291205568	0.0	2009	2009	Phospho	1.0	5	106	1	1.0	7	0.0	0.0	0.0	0.0	0.0	0.0
3	282	1.0000	Phospho	Os07t0557500-01	mzspec:PXD000923:LHY_T5:scan:06867:GDS[Phospho]PPPLPDHLR/2	0	0.0	79.9663	1:1.0000:3:true	GDSPPPLPDHLR	GDS[Phospho]PPPLPDHLR	Os07t0557500-01	1.0	LHY_T5	LHY_T5.06867.06867.2	mzspec:PXD000923:LHY_T5:scan:06867:GDS[Phospho]PPPLPDHLR/2	0	-0.003385999999977685	-4.9014284806220285	0.0	5437	5437	Phospho	1.0	3	282	1	1.0	8	0.0	0.0	0.0	0.0	0.0	0.0
3	282	1.0000	Phospho	Os07t0557500-01	mzspec:PXD000923:LHY_T6:scan:09702:GDS[Phospho]PPPLPDHLR/2	0	0.0	79.9663	1:1.0000:3:true	GDSPPPLPDHLR	GDS[Phospho]PPPLPDHLR	Os07t0557500-01	1.0	LHY_T6	LHY_T6.09702.09702.2	mzspec:PXD000923:LHY_T6:scan:09702:GDS[Phospho]PPPLPDHLR/2	0	0.0014170000000603975	2.051188469398471	0.0	3593	3593	Phospho	1.0	3	282	1	1.0	9	0.0	0.0	0.0	0.0	0.0	0.0
0;5	0;5	0;1.0000	Acetyl;Phospho	LOC_Os03g09020.1	mzspec:PXD000923:LHY_T5:scan:09058:[Acetyl]MEDQS[Phospho]LKPIR/2	0	0.0	121.976865	1:0.0052:7:true;2:1.0000:5:true	MEDQSLKPIR	[Acetyl]MEDQS[Phospho]LKPIR	LOC_Os03g09020.1	1.0	LHY_T5	LHY_T5.09058.09058.2	mzspec:PXD000923:LHY_T5:scan:09058:[Acetyl]MEDQS[Phospho]LKPIR/2	0	-0.002720000000067557	-4.060854163061841	0.0	714	714	Phospho	1.0	5	5	1	1.0	10	0.0	0.0	0.0	0.0	0.0	0.0
8	418	1.0000	Phospho	Os07t0408100-01	mzspec:PXD000923:LHY_T5:scan:06920:EVLDQMPS[Phospho]PK/2	0	0.0	79.9663	1:1.0000:8:true	EVLDQMPSPK	EVLDQMPS[Phospho]PK	Os07t0408100-01	1.0	LHY_T5	LHY_T5.06920.06920.2	mzspec:PXD000923:LHY_T5:scan:06920:EVLDQMPS[Phospho]PK/2	0	-0.002797999999984313	-4.569860477887512	0.0	5477	5477	Phospho	1.0	8	418	1	1.0	11	0.0	0.0	0.0	0.0	0.0	0.0
3	330	1.0000	Phospho	Os01t0959000-01	mzspec:PXD000923:LHY_T8:scan:01068:RRS[Phospho]PPPPPR/3	0	0.0	79.9663	1:1.0000:3:true	RRSPPPPPR	RRS[Phospho]PPPPPR	Os01t0959000-01	1.0	LHY_T8	LHY_T8.01068.01068.3	mzspec:PXD000923:LHY_T8:scan:01068:RRS[Phospho]PPPPPR/3	0	0.0005290000000286454	1.3901567207991121	0.0	32	32	Phospho	1.0	3	330	1	1.0	12	0.0	0.0	0.0	0.0	0.0	0.0
8;9	83;84	0;1.0000	Carbamidomethyl;Phospho	Os05t0270400-01	mzspec:PXD000923:LHY_T6:scan:07596:EVPFDEDC[Carbamidomethyl]S[Phospho]DDEPDGGGGRR/3	0	0.0	136.987764	1:1.0000:9:true	EVPFDEDCSDDEPDGGGGRR	EVPFDEDC[Carbamidomethyl]S[Phospho]DDEPDGGGGRR	Os05t0270400-01	1.0	LHY_T6	LHY_T6.07596.07596.3	mzspec:PXD000923:LHY_T6:scan:07596:EVPFDEDC[Carbamidomethyl]S[Phospho]DDEPDGGGGRR/3	0	0.00026000000002568413	0.34048432930131023	0.0	1227	1227	Phospho	1.0	9	84	1	1.0	13	0.0	0.0	0.0	0.0	0.0	0.0
0;1;5	1;2;6	0;1.0000;1.0000	Acetyl;Phospho;Phospho	Os04t0233400-01	mzspec:PXD000923:LHY_T8:scan:02765:[Acetyl]S[Phospho]KEVS[Phospho]EEPEHVRPK/3	0	0.0	201.943165	1:0.4980:2:true;1:0.0039:14:true;2:1.0000:1:true;3:1.0000:5:true	SKEVSEEPEHVRPK	[Acetyl]S[Phospho]KEVS[Phospho]EEPEHVRPK	Os04t0233400-01	1.0	LHY_T8	LHY_T8.02765.02765.3	mzspec:PXD000923:LHY_T8:scan:02765:[Acetyl]S[Phospho]KEVS[Phospho]EEPEHVRPK/3	0	0.0023220000000492287	3.755656150466435	0.0	1503	1503	Phospho	1.0	5	6	1	1.0	14	0.0	0.0	0.0	0.0	0.0	0.0
0;1;5	1;2;6	0;1.0000;1.0000	Acetyl;Phospho;Phospho	Os04t0233400-01	mzspec:PXD000923:LHY_T8:scan:02765:[Acetyl]S[Phospho]KEVS[Phospho]EEPEHVRPK/3	0	0.0	201.943165	1:0.4980:2:true;1:0.0039:14:true;2:1.0000:1:true;3:1.0000:5:true	SKEVSEEPEHVRPK	[Acetyl]S[Phospho]KEVS[Phospho]EEPEHVRPK	Os04t0233400-01	1.0	LHY_T8	LHY_T8.02765.02765.3	mzspec:PXD000923:LHY_T8:scan:02765:[Acetyl]S[Phospho]KEVS[Phospho]EEPEHVRPK/3	0	0.0023220000000492287	3.755656150466435	0.0	1503	1503	Phospho	1.0	1	2	1	1.0	15	0.0	0.0	0.0	0.0	0.0	0.0
8	256	1.0000	Phospho	Os07t0147900-01	mzspec:PXD000923:LHY_T3:scan:05989:MFMEDVPS[Phospho]FK/2	0	0.0	79.9663	1:1.0000:8:true	MFMEDVPSFK	MFMEDVPS[Phospho]FK	Os07t0147900-01	1.0	LHY_T3	LHY_T3.05989.05989.2	mzspec:PXD000923:LHY_T3:scan:05989:MFMEDVPS[Phospho]FK/2	0	-0.0030430000000478685	-4.640392635542668	0.0	1399	1399	Phospho	1.0	8	256	1	1.0	16	0.0	0.0	0.0	0.0	0.0	0.0
7	75	1.0000	Phospho	Os01t0936800-02	mzspec:PXD000923:LHY_T5:scan:06705:EVPVHIS[Phospho]PVR/2	0	0.0	79.9663	1:1.0000:7:true	EVPVHISPVR	EVPVHIS[Phospho]PVR	Os01t0936800-02	1.0	LHY_T5	LHY_T5.06705.06705.2	mzspec:PXD000923:LHY_T5:scan:06705:EVPVHIS[Phospho]PVR/2	0	-0.002961000000027525	-4.879612631246808	0.0	5280	5280	Phospho	1.0	7	75	1	1.0	17	0.0	0.0	0.0	0.0	0.0	0.0
4;6	107;109	1.0000;0	Phospho;Carbamidomethyl	LOC_Os12g38795.1	mzspec:PXD000923:LHY_T4:scan:09562:EVFS[Phospho]PC[Carbamidomethyl]GEIVDLR/2	0	0.0	136.987764	1:1.0000:4:true	EVFSPCGEIVDLR	EVFS[Phospho]PC[Carbamidomethyl]GEIVDLR	LOC_Os12g38795.1	1.0	LHY_T4	LHY_T4.09562.09562.2	mzspec:PXD000923:LHY_T4:scan:09562:EVFS[Phospho]PC[Carbamidomethyl]GEIVDLR/2	0	0.0010379999999940992	1.2961107604337765	0.0	3614	3614	Phospho	1.0	4	107	1	1.0	18	0.0	0.0	0.0	0.0	0.0	0.0
8	348	1.0000	Phospho	Os02t0644500-01	mzspec:PXD000923:LHY_T4:scan:05750:GFMLPPPS[Phospho]PK/2	0	0.0	79.9663	1:1.0000:8:true	GFMLPPPSPK	GFMLPPPS[Phospho]PK	Os02t0644500-01	1.0	LHY_T4	LHY_T4.05750.05750.2	mzspec:PXD000923:LHY_T4:scan:05750:GFMLPPPS[Phospho]PK/2	0	-0.0010219999999208085	-1.7750082830462952	0.0	3899	3899	Phospho	1.0	8	348	1	1.0	19	0.0	0.0	0.0	0.0	0.0	0.0
8	903	1.0000	Phospho	LOC_Os08g42600.1	mzspec:PXD000923:LHY_T4:scan:07493:FPNLPDMS[Phospho]PK/2	0	0.0	79.9663	1:1.0000:8:true	FPNLPDMSPK	FPNLPDMS[Phospho]PK	LOC_Os08g42600.1	1.0	LHY_T4	LHY_T4.07493.07493.2	mzspec:PXD000923:LHY_T4:scan:07493:FPNLPDMS[Phospho]PK/2	0	-0.0006949999998369094	-1.1332695988547978	0.0	4786	4786	Phospho	1.0	8	903	1	1.0	20	0.0	0.0	0.0	0.0	0.0	0.0
6	558	1.0000	Phospho	Os07t0161600-01	mzspec:PXD000923:LHY_T4:scan:06449:GQGQLS[Phospho]FGLR/2	0	0.0	79.9663	1:1.0000:6:true	GQGQLSFGLR	GQGQLS[Phospho]FGLR	Os07t0161600-01	1.0	LHY_T4	LHY_T4.06449.06449.2	mzspec:PXD000923:LHY_T4:scan:06449:GQGQLS[Phospho]FGLR/2	0	-0.00024499999994986865	-0.4284929720451791	0.0	3940	3940	Phospho	1.0	6	558	1	1.0	21	0.0	0.0	0.0	0.0	0.0	0.0
3;8	214;219	1.0000;0	Phospho;Carbamidomethyl	Os05t0230900-01	mzspec:PXD000923:LHY_T4:scan:08886:GPT[Phospho]PEPLC[Carbamidomethyl]QVMLR/2	0	0.0	136.987764	1:1.0000:3:true	GPTPEPLCQVMLR	GPT[Phospho]PEPLC[Carbamidomethyl]QVMLR	Os05t0230900-01	1.0	LHY_T4	LHY_T4.08886.08886.2	mzspec:PXD000923:LHY_T4:scan:08886:GPT[Phospho]PEPLC[Carbamidomethyl]QVMLR/2	0	-0.0004360000000360741	-0.5523431124352138	0.0	2914	2914	Phospho	1.0	3	214	1	1.0	22	0.0	0.0	0.0	0.0	0.0	0.0
8	348	1.0000	Phospho	Os02t0644500-01	mzspec:PXD000923:LHY_T4:scan:06012:GFMLPPPS[Phospho]PK/2	0	0.0	79.9663	1:1.0000:8:true	GFMLPPPSPK	GFMLPPPS[Phospho]PK	Os02t0644500-01	1.0	LHY_T4	LHY_T4.06012.06012.2	mzspec:PXD000923:LHY_T4:scan:06012:GFMLPPPS[Phospho]PK/2	0	-0.0003329999999550637	-0.5783539708615016	0.0	4920	4920	Phospho	1.0	8	348	1	1.0	23	0.0	0.0	0.0	0.0	0.0	0.0
3;8	214;219	1.0000;0	Phospho;Carbamidomethyl	Os05t0230900-01	mzspec:PXD000923:LHY_T4:scan:08967:GPT[Phospho]PEPLC[Carbamidomethyl]QVMLR/2	0	0.0	136.987764	1:1.0000:3:true	GPTPEPLCQVMLR	GPT[Phospho]PEPLC[Carbamidomethyl]QVMLR	Os05t0230900-01	1.0	LHY_T4	LHY_T4.08967.08967.2	mzspec:PXD000923:LHY_T4:scan:08967:GPT[Phospho]PEPLC[Carbamidomethyl]QVMLR/2	0	-0.0002949999999373176	-0.3737183901841383	0.0	3280	3280	Phospho	1.0	3	214	1	1.0	24	0.0	0.0	0.0	0.0	0.0	0.0
4	204	1.0000	Phospho	Os12t0256300-01	mzspec:PXD000923:LHY_T5:scan:23421:KEPT[Phospho]PPLPPPPPLLPELIPGR/3	0	0.0	79.9663	1:1.0000:4:true	KEPTPPLPPPPPLLPELIPGR	KEPT[Phospho]PPLPPPPPLLPELIPGR	Os12t0256300-01	1.0	LHY_T5	LHY_T5.23421.23421.3	mzspec:PXD000923:LHY_T5:scan:23421:KEPT[Phospho]PPLPPPPPLLPELIPGR/3	0	-0.0051419999999779975	-6.599931213594156	0.0	473	473	Phospho	1.0	4	204	1	1.0	25	0.0	0.0	0.0	0.0	0.0	0.0
4	204	1.0000	Phospho	Os12t0256300-01	mzspec:PXD000923:LHY_T5:scan:23666:KEPT[Phospho]PPLPPPPPLLPELIPGR/3	0	0.0	79.9663	1:1.0000:4:true	KEPTPPLPPPPPLLPELIPGR	KEPT[Phospho]PPLPPPPPLLPELIPGR	Os12t0256300-01	1.0	LHY_T5	LHY_T5.23666.23666.3	mzspec:PXD000923:LHY_T5:scan:23666:KEPT[Phospho]PPLPPPPPLLPELIPGR/3	0	0.004659999999944375	5.981267883141433	0.0	1821	1821	Phospho	1.0	4	204	1	1.0	26	0.0	0.0	0.0	0.0	0.0	0.0
9	275	1.0000	Phospho	Os02t0612800-01	mzspec:PXD000923:LHY_T5:scan:02243:DVVDDGKLS[Phospho]ER/2	0	0.0	79.9663	1:1.0000:9:true	DVVDDGKLSER	DVVDDGKLS[Phospho]ER	Os02t0612800-01	1.0	LHY_T5	LHY_T5.02243.02243.2	mzspec:PXD000923:LHY_T5:scan:02243:DVVDDGKLS[Phospho]ER/2	0	-0.0028039999999691645	-4.269231606352358	0.0	735	735	Phospho	1.0	9	275	1	1.0	27	0.0	0.0	0.0	0.0	0.0	0.0
4	204	1.0000	Phospho	Os12t0256300-01	mzspec:PXD000923:LHY_T5:scan:23728:KEPT[Phospho]PPLPPPPPLLPELIPGR/3	0	0.0	79.9663	1:1.0000:4:true	KEPTPPLPPPPPLLPELIPGR	KEPT[Phospho]PPLPPPPPLLPELIPGR	Os12t0256300-01	1.0	LHY_T5	LHY_T5.23728.23728.3	mzspec:PXD000923:LHY_T5:scan:23728:KEPT[Phospho]PPLPPPPPLLPELIPGR/3	0	-0.001676999999972395	-2.152486317592876	0.0	7131	7131	Phospho	1.0	4	204	1	1.0	28	0.0	0.0	0.0	0.0	0.0	0.0
7	430	1.0000	Phospho	Os01t0614500-01	mzspec:PXD000923:LHY_T6:scan:01372:GQEGGMS[Phospho]PGPGGR/2	0	0.0	79.9663	1:1.0000:7:true	GQEGGMSPGPGGR	GQEGGMS[Phospho]PGPGGR	Os01t0614500-01	1.0	LHY_T6	LHY_T6.01372.01372.2	mzspec:PXD000923:LHY_T6:scan:01372:GQEGGMS[Phospho]PGPGGR/2	0	0.00021099999992202362	0.3329387103715989	0.0	6009	6009	Phospho	1.0	7	430	1	1.0	29	0.0	0.0	0.0	0.0	0.0	0.0
3	493	1.0000	Phospho	Os02t0780700-01	mzspec:PXD000923:LHY_T6:scan:07905:VDS[Phospho]DGEDIIDHHVDEDR/3	0	0.0	79.9663	1:1.0000:3:true	VDSDGEDIIDHHVDEDR	VDS[Phospho]DGEDIIDHHVDEDR	Os02t0780700-01	1.0	LHY_T6	LHY_T6.07905.07905.3	mzspec:PXD000923:LHY_T6:scan:07905:VDS[Phospho]DGEDIIDHHVDEDR/3	0	-0.6706859999999324	-982.5351342273958	0.0	3832	3832	Phospho	1.0	3	493	1	1.0	30	0.0	0.0	0.0	0.0	0.0	0.0
8	348	1.0000	Phospho	Os02t0644500-01	mzspec:PXD000923:LHY_T4:scan:05622:GFMLPPPS[Phospho]PK/2	0	0.0	79.9663	1:1.0000:8:true	GFMLPPPSPK	GFMLPPPS[Phospho]PK	Os02t0644500-01	1.0	LHY_T4	LHY_T4.05622.05622.2	mzspec:PXD000923:LHY_T4:scan:05622:GFMLPPPS[Phospho]PK/2	0	-0.0001760000000103901	-0.3056765732473556	0.0	4493	4493	Phospho	1.0	8	348	1	1.0	31	0.0	0.0	0.0	0.0	0.0	0.0
8	348	1.0000	Phospho	Os02t0644500-01	mzspec:PXD000923:LHY_T4:scan:05719:GFMLPPPS[Phospho]PK/2	0	0.0	79.9663	1:1.0000:8:true	GFMLPPPSPK	GFMLPPPS[Phospho]PK	Os02t0644500-01	1.0	LHY_T4	LHY_T4.05719.05719.2	mzspec:PXD000923:LHY_T4:scan:05719:GFMLPPPS[Phospho]PK/2	0	-0.0005649999999377543	-0.9812912719064382	0.0	4483	4483	Phospho	1.0	8	348	1	1.0	32	0.0	0.0	0.0	0.0	0.0	0.0
7	873	1.0000	Phospho	Os01t0758300-01	mzspec:PXD000923:LHY_T5:scan:03692:DPGFHVS[Phospho]PR/2	0	0.0	79.9663	1:1.0000:7:true	DPGFHVSPR	DPGFHVS[Phospho]PR	Os01t0758300-01	1.0	LHY_T5	LHY_T5.03692.03692.2	mzspec:PXD000923:LHY_T5:scan:03692:DPGFHVS[Phospho]PR/2	0	-0.0013550000001032454	-2.4806076394379093	0.0	2515	2515	Phospho	1.0	7	873	1	1.0	33	0.0	0.0	0.0	0.0	0.0	0.0
7	38	1.0000	Phospho	Os04t0598200-00	mzspec:PXD000923:LHY_T3:scan:03854:IGPLGLS[Phospho]PK/2	0	0.0	79.9663	1:1.0000:7:true	IGPLGLSPK	IGPLGLS[Phospho]PK	Os04t0598200-00	1.0	LHY_T3	LHY_T3.03854.03854.2	mzspec:PXD000923:LHY_T3:scan:03854:IGPLGLS[Phospho]PK/2	0	9.999999997489796e-05	0.2077880873832313	0.0	7501	7501	Phospho	1.0	7	38	1	1.0	34	0.0	0.0	0.0	0.0	0.0	0.0
6	558	1.0000	Phospho	Os07t0161600-01	mzspec:PXD000923:LHY_T5:scan:13573:GQGQLS[Phospho]FGLR/2	0	0.0	79.9663	1:1.0000:6:true	GQGQLSFGLR	GQGQLS[Phospho]FGLR	Os07t0161600-01	1.0	LHY_T5	LHY_T5.13573.13573.2	mzspec:PXD000923:LHY_T5:scan:13573:GQGQLS[Phospho]FGLR/2	0	-0.002242000000023836	-3.9211479327839904	0.0	1838	1838	Phospho	1.0	6	558	1	1.0	35	0.0	0.0	0.0	0.0	0.0	0.0
7	38	1.0000	Phospho	Os04t0598200-00	mzspec:PXD000923:LHY_T3:scan:03796:IGPLGLS[Phospho]PK/2	0	0.0	79.9663	1:1.0000:7:true	IGPLGLSPK	IGPLGLS[Phospho]PK	Os04t0598200-00	1.0	LHY_T3	LHY_T3.03796.03796.2	mzspec:PXD000923:LHY_T3:scan:03796:IGPLGLS[Phospho]PK/2	0	-2.000000006319169e-05	-0.041557617618382885	0.0	6191	6191	Phospho	1.0	7	38	1	1.0	36	0.0	0.0	0.0	0.0	0.0	0.0
6;15	144;153	1.0000;0	Phospho;Carbamidomethyl	Os01t0588500-01	mzspec:PXD000923:LHY_T4:scan:11102:NFRPES[Phospho]LLGEGGFGC[Carbamidomethyl]VFK/3	0	0.0	136.987764	1:1.0000:6:true	NFRPESLLGEGGFGCVFK	NFRPES[Phospho]LLGEGGFGC[Carbamidomethyl]VFK	Os01t0588500-01	1.0	LHY_T4	LHY_T4.11102.11102.3	mzspec:PXD000923:LHY_T4:scan:11102:NFRPES[Phospho]LLGEGGFGC[Carbamidomethyl]VFK/3	0	0.001458999999954358	2.0882972407382345	0.0	2841	2841	Phospho	1.0	6	144	1	1.0	37	0.0	0.0	0.0	0.0	0.0	0.0
7	215	1.0000	Phospho	Os08t0345700-01	mzspec:PXD000923:LHY_T4:scan:07574:VVGVPVS[Phospho]LNGDLK/2	0	0.0	79.9663	1:1.0000:7:true	VVGVPVSLNGDLK	VVGVPVS[Phospho]LNGDLK	Os08t0345700-01	1.0	LHY_T4	LHY_T4.07574.07574.2	mzspec:PXD000923:LHY_T4:scan:07574:VVGVPVS[Phospho]LNGDLK/2	0	0.00035900000000310683	0.5211486983130428	0.0	2683	2683	Phospho	1.0	7	215	1	1.0	38	0.0	0.0	0.0	0.0	0.0	0.0
13	334	1.0000	Phospho	Os01t0692600-01	mzspec:PXD000923:LHY_T5:scan:14645:LVNILGEGQQNIS[Phospho]PR/2	0	0.0	79.9663	1:1.0000:13:true	LVNILGEGQQNISPR	LVNILGEGQQNIS[Phospho]PR	Os01t0692600-01	1.0	LHY_T5	LHY_T5.14645.14645.2	mzspec:PXD000923:LHY_T5:scan:14645:LVNILGEGQQNIS[Phospho]PR/2	0	-0.005567000000041844	-6.477509308149277	0.0	7123	7123	Phospho	1.0	13	334	1	1.0	39	0.0	0.0	0.0	0.0	0.0	0.0
9	73	1.0000	Phospho	Os10t0563600-01	mzspec:PXD000923:LHY_T4:scan:04707:LGLGGLGGS[Phospho]PR/2	0	0.0	79.9663	1:1.0000:9:true	LGLGGLGGSPR	LGLGGLGGS[Phospho]PR	Os10t0563600-01	1.0	LHY_T4	LHY_T4.04707.04707.2	mzspec:PXD000923:LHY_T4:scan:04707:LGLGGLGGS[Phospho]PR/2	0	-9.399999999004649e-05	-0.17660262099979115	0.0	4256	4256	Phospho	1.0	9	73	1	1.0	40	0.0	0.0	0.0	0.0	0.0	0.0
9	73	1.0000	Phospho	Os10t0563600-01	mzspec:PXD000923:LHY_T4:scan:05059:LGLGGLGGS[Phospho]PR/2	0	0.0	79.9663	1:1.0000:9:true	LGLGGLGGSPR	LGLGGLGGS[Phospho]PR	Os10t0563600-01	1.0	LHY_T4	LHY_T4.05059.05059.2	mzspec:PXD000923:LHY_T4:scan:05059:LGLGGLGGS[Phospho]PR/2	0	0.0003859999999349384	0.7251979968260384	0.0	954	954	Phospho	1.0	9	73	1	1.0	41	0.0	0.0	0.0	0.0	0.0	0.0
9	73	1.0000	Phospho	Os10t0563600-01	mzspec:PXD000923:LHY_T4:scan:04827:LGLGGLGGS[Phospho]PR/2	0	0.0	79.9663	1:1.0000:9:true	LGLGGLGGSPR	LGLGGLGGS[Phospho]PR	Os10t0563600-01	1.0	LHY_T4	LHY_T4.04827.04827.2	mzspec:PXD000923:LHY_T4:scan:04827:LGLGGLGGS[Phospho]PR/2	0	-7.300000004306639e-05	-0.13714884406335645	0.0	655	655	Phospho	1.0	9	73	1	1.0	42	0.0	0.0	0.0	0.0	0.0	0.0
8	903	1.0000	Phospho	LOC_Os08g42600.1	mzspec:PXD000923:LHY_T4:scan:07868:FPNLPDMS[Phospho]PK/2	0	0.0	79.9663	1:1.0000:8:true	FPNLPDMSPK	FPNLPDMS[Phospho]PK	LOC_Os08g42600.1	1.0	LHY_T4	LHY_T4.07868.07868.2	mzspec:PXD000923:LHY_T4:scan:07868:FPNLPDMS[Phospho]PK/2	0	-0.00015699999994467362	-0.2560047870492885	0.0	3033	3033	Phospho	1.0	8	903	1	1.0	43	0.0	0.0	0.0	0.0	0.0	0.0
1;4	149;152	1.0000;0	Phospho;Deamidated	LOC_Os06g09450.8	mzspec:PXD000923:LHY_T5:scan:13574:S[Phospho]IGN[Deamidated]GVQFLNR/2	0	0.0	80.950316	1:0.9860:4:true;1:0.0103:7:true;1:0.0035:10:true;2:1.0000:1:true	SIGNGVQFLNR	S[Phospho]IGN[Deamidated]GVQFLNR	LOC_Os06g09450.8	1.0	LHY_T5	LHY_T5.13574.13574.2	mzspec:PXD000923:LHY_T5:scan:13574:S[Phospho]IGN[Deamidated]GVQFLNR/2	0	-0.0043440000000600784	-6.752676657591818	0.0	6817	6817	Phospho	1.0	1	149	1	1.0	44	0.0	0.0	0.0	0.0	0.0	0.0
3	313	1.0000	Phospho	LOC_Os01g62650.2	mzspec:PXD000923:LHY_T5:scan:10756:VPS[Phospho]PGLPPVGVR/2	0	0.0	79.9663	1:1.0000:3:true	VPSPGLPPVGVR	VPS[Phospho]PGLPPVGVR	LOC_Os01g62650.2	1.0	LHY_T5	LHY_T5.10756.10756.2	mzspec:PXD000923:LHY_T5:scan:10756:VPS[Phospho]PGLPPVGVR/2	0	-0.002990000000067995	-4.762405819591094	0.0	406	406	Phospho	1.0	3	313	1	1.0	45	0.0	0.0	0.0	0.0	0.0	0.0
4	608	1.0000	Phospho	LOC_Os03g05200.1	mzspec:PXD000923:LHY_T5:scan:07888:GVGS[Phospho]DEEEELNMK/2	0	0.0	79.9663	1:1.0000:4:true	GVGSDEEEELNMK	GVGS[Phospho]DEEEELNMK	LOC_Os03g05200.1	1.0	LHY_T5	LHY_T5.07888.07888.2	mzspec:PXD000923:LHY_T5:scan:07888:GVGS[Phospho]DEEEELNMK/2	0	-0.0045430000000123965	-5.987106284948412	0.0	6315	6315	Phospho	1.0	4	608	1	1.0	46	0.0	0.0	0.0	0.0	0.0	0.0
12	125	1.0000	Phospho	Os05t0446800-01	mzspec:PXD000923:LHY_T5:scan:13868:FLDGELDPQVGS[Phospho]PQNK/2	0	0.0	79.9663	1:1.0000:12:true	FLDGELDPQVGSPQNK	FLDGELDPQVGS[Phospho]PQNK	Os05t0446800-01	1.0	LHY_T5	LHY_T5.13868.13868.2	mzspec:PXD000923:LHY_T5:scan:13868:FLDGELDPQVGS[Phospho]PQNK/2	0	-0.007518000000004577	-8.239678810968202	0.0	5732	5732	Phospho	1.0	12	125	1	1.0	47	0.0	0.0	0.0	0.0	0.0	0.0
7	319	1.0000	Phospho	LOC_Os10g39440.2	mzspec:PXD000923:LHY_T4:scan:05398:MPEIMGS[Phospho]MR/2	0	0.0	79.9663	1:1.0000:7:true	MPEIMGSMR	MPEIMGS[Phospho]MR	LOC_Os10g39440.2	1.0	LHY_T4	LHY_T4.05398.05398.2	mzspec:PXD000923:LHY_T4:scan:05398:MPEIMGS[Phospho]MR/2	0	-0.00027000000000043656	-0.476843539068314	0.0	3932	3932	Phospho	1.0	7	319	1	1.0	48	0.0	0.0	0.0	0.0	0.0	0.0
3	440	1.0000	Phospho	Os03t0243600-01	mzspec:PXD000923:LHY_T4:scan:11097:LDS[Phospho]DVQLQLQGLLK/2	0	0.0	79.9663	1:1.0000:3:true	LDSDVQLQLQGLLK	LDS[Phospho]DVQLQLQGLLK	Os03t0243600-01	1.0	LHY_T4	LHY_T4.11097.11097.2	mzspec:PXD000923:LHY_T4:scan:11097:LDS[Phospho]DVQLQLQGLLK/2	0	6.599999994705286e-05	0.07995840915739147	0.0	4964	4964	Phospho	1.0	3	440	1	1.0	49	0.0	0.0	0.0	0.0	0.0	0.0
8	82	1.0000	Phospho	Os06t0608600-01	mzspec:PXD000923:LHY_T3:scan:06011:GVLGLPGS[Phospho]FK/2	0	0.0	79.96633100000003	1:1.0000:8:true	GVLGLPGSFK	GVLGLPGS[Phospho]FK	Os06t0608600-01	1.0	LHY_T3	LHY_T3.06011.06011.2	mzspec:PXD000923:LHY_T3:scan:06011:GVLGLPGS[Phospho]FK/2	0	-0.0004959999999982756	-0.9398028337201741	0.0	2361	2361	Phospho	1.0	8	82	1	1.0	50	0.0	0.0	0.0	0.0	0.0	0.0
6	354	1.0000	Phospho	Os07t0463400-01	mzspec:PXD000923:LHY_T4:scan:09079:FNIIKS[Phospho]NLGPEDV/2	0	0.0	79.9663	1:1.0000:6:true	FNIIKSNLGPEDV	FNIIKS[Phospho]NLGPEDV	Os07t0463400-01	1.0	LHY_T4	LHY_T4.09079.09079.2	mzspec:PXD000923:LHY_T4:scan:09079:FNIIKS[Phospho]NLGPEDV/2	0	0.0010069999999586796	1.3191531331351871	0.0	3374	3374	Phospho	1.0	6	354	1	1.0	51	0.0	0.0	0.0	0.0	0.0	0.0
6	719	1.0000	Phospho	Os08t0301500-01	mzspec:PXD000923:LHY_T5:scan:10849:DVHDIS[Phospho]LNLK/2	0	0.0	79.9663	1:1.0000:6:true	DVHDISLNLK	DVHDIS[Phospho]LNLK	Os08t0301500-01	1.0	LHY_T5	LHY_T5.10849.10849.2	mzspec:PXD000923:LHY_T5:scan:10849:DVHDIS[Phospho]LNLK/2	0	-0.0025649999998904605	-4.155209560356797	0.0	961	961	Phospho	1.0	6	719	1	1.0	52	0.0	0.0	0.0	0.0	0.0	0.0
4;10	484;490	1.0000;0	Phospho;Carbamidomethyl	Os03t0214900-01	mzspec:PXD000923:LHY_T6:scan:04442:FNGS[Phospho]PDDIDC[Carbamidomethyl]NEK/2	0	0.0	136.987795	1:1.0000:4:true	FNGSPDDIDCNEK	FNGS[Phospho]PDDIDC[Carbamidomethyl]NEK	Os03t0214900-01	1.0	LHY_T6	LHY_T6.04442.04442.2	mzspec:PXD000923:LHY_T6:scan:04442:FNGS[Phospho]PDDIDC[Carbamidomethyl]NEK/2	0	0.0015850000000909858	1.9917251398937297	0.0	6776	6776	Phospho	1.0	4	484	1	1.0	53	0.0	0.0	0.0	0.0	0.0	0.0
2;4;10	482;484;490	0;1.0000;0	Deamidated;Phospho;Carbamidomethyl	Os03t0214900-01	mzspec:PXD000923:LHY_T5:scan:02995:FN[Deamidated]GS[Phospho]PDDIDC[Carbamidomethyl]NEK/2	0	0.0	137.97178	1:0.9928:2:true;1:0.0071:11:true;2:1.0000:4:true	FNGSPDDIDCNEK	FN[Deamidated]GS[Phospho]PDDIDC[Carbamidomethyl]NEK	Os03t0214900-01	1.0	LHY_T5	LHY_T5.02995.02995.2	mzspec:PXD000923:LHY_T5:scan:02995:FN[Deamidated]GS[Phospho]PDDIDC[Carbamidomethyl]NEK/2	0	-0.5235409999999092	-657.4797965686862	0.0	81	81	Phospho	1.0	4	484	1	1.0	54	0.0	0.0	0.0	0.0	0.0	0.0
9	275	1.0000	Phospho	Os02t0612800-01	mzspec:PXD000923:LHY_T5:scan:02149:DVVDDGKLS[Phospho]ER/3	0	0.0	79.9663	1:1.0000:9:true	DVVDDGKLSER	DVVDDGKLS[Phospho]ER	Os02t0612800-01	1.0	LHY_T5	LHY_T5.02149.02149.3	mzspec:PXD000923:LHY_T5:scan:02149:DVVDDGKLS[Phospho]ER/3	0	-0.0001330000000052678	-0.3035160843733815	0.0	900	900	Phospho	1.0	9	275	1	1.0	55	0.0	0.0	0.0	0.0	0.0	0.0
9	73	1.0000	Phospho	Os10t0563600-01	mzspec:PXD000923:LHY_T4:scan:04586:LGLGGLGGS[Phospho]PR/2	0	0.0	79.9663	1:1.0000:9:true	LGLGGLGGSPR	LGLGGLGGS[Phospho]PR	Os10t0563600-01	1.0	LHY_T4	LHY_T4.04586.04586.2	mzspec:PXD000923:LHY_T4:scan:04586:LGLGGLGGS[Phospho]PR/2	0	-8.100000002286833e-05	-0.15217885432485534	0.0	1273	1273	Phospho	1.0	9	73	1	1.0	56	0.0	0.0	0.0	0.0	0.0	0.0
9	73	1.0000	Phospho	Os10t0563600-01	mzspec:PXD000923:LHY_T4:scan:04948:LGLGGLGGS[Phospho]PR/2	0	0.0	79.9663	1:1.0000:9:true	LGLGGLGGSPR	LGLGGLGGS[Phospho]PR	Os10t0563600-01	1.0	LHY_T4	LHY_T4.04948.04948.2	mzspec:PXD000923:LHY_T4:scan:04948:LGLGGLGGS[Phospho]PR/2	0	5.29999999798747e-05	0.0995738181960198	0.0	4400	4400	Phospho	1.0	9	73	1	1.0	57	0.0	0.0	0.0	0.0	0.0	0.0
1;3	616;618	0;1.0000	Gln->pyro-Glu;Phospho	tr|A0A0P0YD65|A0A0P0YD65_ORYSJ	mzspec:PXD000923:LHY_T5:scan:19236:Q[Gln->pyro-Glu]LS[Phospho]IDQFENEGR/2	0	0.0	79.9663	1:1.0000:3:true	QLSIDQFENEGR	Q[Gln->pyro-Glu]LS[Phospho]IDQFENEGR	tr|A0A0P0YD65|A0A0P0YD65_ORYSJ	1.0	LHY_T5	LHY_T5.19236.19236.2	mzspec:PXD000923:LHY_T5:scan:19236:Q[Gln->pyro-Glu]LS[Phospho]IDQFENEGR/2	0	-0.006041000000095664	-8.056663344299729	0.0	2135	2135	Phospho	1.0	3	618	1	1.0	58	0.0	0.0	0.0	0.0	0.0	0.0
12	125	1.0000	Phospho	Os05t0446800-01	mzspec:PXD000923:LHY_T5:scan:13650:FLDGELDPQVGS[Phospho]PQNK/2	0	0.0	79.9663	1:1.0000:12:true	FLDGELDPQVGSPQNK	FLDGELDPQVGS[Phospho]PQNK	Os05t0446800-01	1.0	LHY_T5	LHY_T5.13650.13650.2	mzspec:PXD000923:LHY_T5:scan:13650:FLDGELDPQVGS[Phospho]PQNK/2	0	-0.007518000000004577	-8.239678810968202	0.0	5651	5651	Phospho	1.0	12	125	1	1.0	59	0.0	0.0	0.0	0.0	0.0	0.0
4	1391	1.0000	Phospho	LOC_Os09g24440.1	mzspec:PXD000923:LHY_T6:scan:11879:DHFS[Phospho]PVVNGQEVLDKPR/3	0	0.0	79.9663	1:1.0000:4:true	DHFSPVVNGQEVLDKPR	DHFS[Phospho]PVVNGQEVLDKPR	LOC_Os09g24440.1	1.0	LHY_T6	LHY_T6.11879.11879.3	mzspec:PXD000923:LHY_T6:scan:11879:DHFS[Phospho]PVVNGQEVLDKPR/3	0	0.000921000000062122	1.36852065324879	0.0	905	905	Phospho	1.0	4	1391	1	1.0	60	0.0	0.0	0.0	0.0	0.0	0.0
1;3	386;388	0;1.0000	Carbamidomethyl;Phospho	Os01t0208600-01	mzspec:PXD000923:LHY_T6:scan:02775:C[Carbamidomethyl]IS[Phospho]PEQQEIDHR/2	0	0.0	136.987764	1:1.0000:3:true	CISPEQQEIDHR	C[Carbamidomethyl]IS[Phospho]PEQQEIDHR	Os01t0208600-01	1.0	LHY_T6	LHY_T6.02775.02775.2	mzspec:PXD000923:LHY_T6:scan:02775:C[Carbamidomethyl]IS[Phospho]PEQQEIDHR/2	0	0.0012740000000803775	1.5998349192386097	0.0	7369	7369	Phospho	1.0	3	388	1	1.0	61	0.0	0.0	0.0	0.0	0.0	0.0
1;3	616;618	0;1.0000	Gln->pyro-Glu;Phospho	tr|A0A0P0YD65|A0A0P0YD65_ORYSJ	mzspec:PXD000923:LHY_T4:scan:09539:Q[Gln->pyro-Glu]LS[Phospho]IDQFENEGR/2	0	0.0	79.9663	1:1.0000:3:true	QLSIDQFENEGR	Q[Gln->pyro-Glu]LS[Phospho]IDQFENEGR	tr|A0A0P0YD65|A0A0P0YD65_ORYSJ	1.0	LHY_T4	LHY_T4.09539.09539.2	mzspec:PXD000923:LHY_T4:scan:09539:Q[Gln->pyro-Glu]LS[Phospho]IDQFENEGR/2	0	-0.4937069999999722	-658.4391805431172	0.0	3262	3262	Phospho	1.0	3	618	1	1.0	62	0.0	0.0	0.0	0.0	0.0	0.0
1;3	616;618	0;1.0000	Gln->pyro-Glu;Phospho	tr|A0A0P0YD65|A0A0P0YD65_ORYSJ	mzspec:PXD000923:LHY_T4:scan:09035:Q[Gln->pyro-Glu]LS[Phospho]IDQFENEGR/2	0	0.0	79.9663	1:1.0000:3:true	QLSIDQFENEGR	Q[Gln->pyro-Glu]LS[Phospho]IDQFENEGR	tr|A0A0P0YD65|A0A0P0YD65_ORYSJ	1.0	LHY_T4	LHY_T4.09035.09035.2	mzspec:PXD000923:LHY_T4:scan:09035:Q[Gln->pyro-Glu]LS[Phospho]IDQFENEGR/2	0	7.700000003296736e-05	0.1026921168294756	0.0	3302	3302	Phospho	1.0	3	618	1	1.0	63	0.0	0.0	0.0	0.0	0.0	0.0
1;3	616;618	0;1.0000	Gln->pyro-Glu;Phospho	tr|A0A0P0YD65|A0A0P0YD65_ORYSJ	mzspec:PXD000923:LHY_T4:scan:09129:Q[Gln->pyro-Glu]LS[Phospho]IDQFENEGR/2	0	0.0	79.9663	1:1.0000:3:true	QLSIDQFENEGR	Q[Gln->pyro-Glu]LS[Phospho]IDQFENEGR	tr|A0A0P0YD65|A0A0P0YD65_ORYSJ	1.0	LHY_T4	LHY_T4.09129.09129.2	mzspec:PXD000923:LHY_T4:scan:09129:Q[Gln->pyro-Glu]LS[Phospho]IDQFENEGR/2	0	0.00011499999993702661	0.15337134316709833	0.0	3312	3312	Phospho	1.0	3	618	1	1.0	64	0.0	0.0	0.0	0.0	0.0	0.0
9;12	163;166	1.0000;0	Phospho;Carbamidomethyl	Os02t0170300-01	mzspec:PXD000923:LHY_T5:scan:10771:EHILEDQNS[Phospho]FLC[Carbamidomethyl]R/2	0	0.0	136.987764	1:1.0000:9:true	EHILEDQNSFLCR	EHILEDQNS[Phospho]FLC[Carbamidomethyl]R	Os02t0170300-01	1.0	LHY_T5	LHY_T5.10771.10771.2	mzspec:PXD000923:LHY_T5:scan:10771:EHILEDQNS[Phospho]FLC[Carbamidomethyl]R/2	0	-0.00522399999999834	-5.9985702136884544	0.0	4289	4289	Phospho	1.0	9	163	1	1.0	65	0.0	0.0	0.0	0.0	0.0	0.0
1;3	616;618	0;1.0000	Gln->pyro-Glu;Phospho	tr|A0A0P0YD65|A0A0P0YD65_ORYSJ	mzspec:PXD000923:LHY_T4:scan:09406:Q[Gln->pyro-Glu]LS[Phospho]IDQFENEGR/2	0	0.0	79.9663	1:1.0000:3:true	QLSIDQFENEGR	Q[Gln->pyro-Glu]LS[Phospho]IDQFENEGR	tr|A0A0P0YD65|A0A0P0YD65_ORYSJ	1.0	LHY_T4	LHY_T4.09406.09406.2	mzspec:PXD000923:LHY_T4:scan:09406:Q[Gln->pyro-Glu]LS[Phospho]IDQFENEGR/2	0	0.0010899999999764989	1.453693601218059	0.0	3763	3763	Phospho	1.0	3	618	1	1.0	66	0.0	0.0	0.0	0.0	0.0	0.0
1;3	616;618	0;1.0000	Gln->pyro-Glu;Phospho	tr|A0A0P0YD65|A0A0P0YD65_ORYSJ	mzspec:PXD000923:LHY_T4:scan:09697:Q[Gln->pyro-Glu]LS[Phospho]IDQFENEGR/2	0	0.0	79.9663	1:1.0000:3:true	QLSIDQFENEGR	Q[Gln->pyro-Glu]LS[Phospho]IDQFENEGR	tr|A0A0P0YD65|A0A0P0YD65_ORYSJ	1.0	LHY_T4	LHY_T4.09697.09697.2	mzspec:PXD000923:LHY_T4:scan:09697:Q[Gln->pyro-Glu]LS[Phospho]IDQFENEGR/2	0	0.001960999999937485	2.6153148183111923	0.0	3809	3809	Phospho	1.0	3	618	1	1.0	67	0.0	0.0	0.0	0.0	0.0	0.0
5	36	1.0000	Phospho	Os06t0601500-02	mzspec:PXD000923:LHY_T5:scan:05787:EGVDS[Phospho]DDEEIVGR/2	0	0.0	79.9663	1:1.0000:5:true	EGVDSDDEEIVGR	EGVDS[Phospho]DDEEIVGR	Os06t0601500-02	1.0	LHY_T5	LHY_T5.05787.05787.2	mzspec:PXD000923:LHY_T5:scan:05787:EGVDS[Phospho]DDEEIVGR/2	0	-0.004538000000025022	-6.048259394946076	0.0	7650	7650	Phospho	1.0	5	36	1	1.0	68	0.0	0.0	0.0	0.0	0.0	0.0
4;8	1391;1395	1.0000;0	Phospho;Deamidated	LOC_Os09g24440.1	mzspec:PXD000923:LHY_T6:scan:11197:DHFS[Phospho]PVVN[Deamidated]GQEVLDKPR/3	0	0.0	80.950316	1:0.9916:8:true;1:0.0083:10:true;2:1.0000:4:true	DHFSPVVNGQEVLDKPR	DHFS[Phospho]PVVN[Deamidated]GQEVLDKPR	LOC_Os09g24440.1	1.0	LHY_T6	LHY_T6.11197.11197.3	mzspec:PXD000923:LHY_T6:scan:11197:DHFS[Phospho]PVVN[Deamidated]GQEVLDKPR/3	0	0.0006980000000567088	1.0366580649444546	0.0	990	990	Phospho	1.0	4	1391	1	1.0	69	0.0	0.0	0.0	0.0	0.0	0.0
4;6	242;244	1.0000;0	Phospho;Carbamidomethyl	Os05t0103200-01	mzspec:PXD000923:LHY_T3:scan:06519:VVIS[Phospho]EC[Carbamidomethyl]GELPVV/2	0	0.0	136.987764	1:1.0000:4:true	VVISECGELPVV	VVIS[Phospho]EC[Carbamidomethyl]GELPVV	Os05t0103200-01	1.0	LHY_T3	LHY_T3.06519.06519.2	mzspec:PXD000923:LHY_T3:scan:06519:VVIS[Phospho]EC[Carbamidomethyl]GELPVV/2	0	-0.002353999999968437	-3.4075068687332672	0.0	1485	1485	Phospho	1.0	4	242	1	1.0	70	0.0	0.0	0.0	0.0	0.0	0.0
11	269	1.0000	Phospho	Os01t0791033-00	mzspec:PXD000923:LHY_T5:scan:16734:FEFEPVDKLDS[Phospho]/2	0	0.0	79.9663	1:1.0000:11:true	FEFEPVDKLDS	FEFEPVDKLDS[Phospho]	Os01t0791033-00	1.0	LHY_T5	LHY_T5.16734.16734.2	mzspec:PXD000923:LHY_T5:scan:16734:FEFEPVDKLDS[Phospho]/2	0	-0.5041989999999714	-716.904805677628	0.0	7808	7808	Phospho	1.0	11	269	1	1.0	71	0.0	0.0	0.0	0.0	0.0	0.0
1;3	386;388	0;1.0000	Carbamidomethyl;Phospho	Os01t0208600-01	mzspec:PXD000923:LHY_T5:scan:09534:C[Carbamidomethyl]IS[Phospho]PEQQEIDHR/2	0	0.0	119.961246	1:1.0000:3:true	CISPEQQEIDHR	C[Carbamidomethyl]IS[Phospho]PEQQEIDHR	Os01t0208600-01	1.0	LHY_T5	LHY_T5.09534.09534.2	mzspec:PXD000923:LHY_T5:scan:09534:C[Carbamidomethyl]IS[Phospho]PEQQEIDHR/2	0	-0.0041049999999813735	-5.210588451874453	0.0	5170	5170	Phospho	1.0	3	388	1	1.0	72	0.0	0.0	0.0	0.0	0.0	0.0
1;3	616;618	0;1.0000	Gln->pyro-Glu;Phospho	tr|A0A0P0YD65|A0A0P0YD65_ORYSJ	mzspec:PXD000923:LHY_T4:scan:09313:Q[Gln->pyro-Glu]LS[Phospho]IDQFENEGR/2	0	0.0	79.9663	1:1.0000:3:true	QLSIDQFENEGR	Q[Gln->pyro-Glu]LS[Phospho]IDQFENEGR	tr|A0A0P0YD65|A0A0P0YD65_ORYSJ	1.0	LHY_T4	LHY_T4.09313.09313.2	mzspec:PXD000923:LHY_T4:scan:09313:Q[Gln->pyro-Glu]LS[Phospho]IDQFENEGR/2	0	0.0011499999999387	1.5337134324290835	0.0	3847	3847	Phospho	1.0	3	618	1	1.0	73	0.0	0.0	0.0	0.0	0.0	0.0
1;3	616;618	0;1.0000	Gln->pyro-Glu;Phospho	tr|A0A0P0YD65|A0A0P0YD65_ORYSJ	mzspec:PXD000923:LHY_T4:scan:09219:Q[Gln->pyro-Glu]LS[Phospho]IDQFENEGR/2	0	0.0	79.9663	1:1.0000:3:true	QLSIDQFENEGR	Q[Gln->pyro-Glu]LS[Phospho]IDQFENEGR	tr|A0A0P0YD65|A0A0P0YD65_ORYSJ	1.0	LHY_T4	LHY_T4.09219.09219.2	mzspec:PXD000923:LHY_T4:scan:09219:Q[Gln->pyro-Glu]LS[Phospho]IDQFENEGR/2	0	2.300000005561742e-05	0.03067426872439168	0.0	3873	3873	Phospho	1.0	3	618	1	1.0	74	0.0	0.0	0.0	0.0	0.0	0.0
9	524	1.0000	Phospho	Os05t0148600-01	mzspec:PXD000923:LHY_T4:scan:10207:GFVPFVPGS[Phospho]PVER/2	0	0.0	79.96633100000003	1:1.0000:9:true	GFVPFVPGSPVER	GFVPFVPGS[Phospho]PVER	Os05t0148600-01	1.0	LHY_T4	LHY_T4.10207.10207.2	mzspec:PXD000923:LHY_T4:scan:10207:GFVPFVPGS[Phospho]PVER/2	0	0.0014039999999795327	1.9118812436593209	0.0	3238	3238	Phospho	1.0	9	524	1	1.0	75	0.0	0.0	0.0	0.0	0.0	0.0
4	204	1.0000	Phospho	Os12t0256300-01	mzspec:PXD000923:LHY_T5:scan:23204:KEPT[Phospho]PPLPPPPPLLPELIPGR/3	0	0.0	79.9663	1:1.0000:4:true	KEPTPPLPPPPPLLPELIPGR	KEPT[Phospho]PPLPPPPPLLPELIPGR	Os12t0256300-01	1.0	LHY_T5	LHY_T5.23204.23204.3	mzspec:PXD000923:LHY_T5:scan:23204:KEPT[Phospho]PPLPPPPPLLPELIPGR/3	0	-0.0051419999999779975	-6.599931213594156	0.0	6816	6816	Phospho	1.0	4	204	1	1.0	76	0.0	0.0	0.0	0.0	0.0	0.0
1;20	363;382	1.0000;1.0000	Phospho;Oxidation	Os03t0275500-01	mzspec:PXD000923:LHY_T7:scan:06861:S[Phospho]PPREPEPEPVKEEEPEPDM[Oxidation]NEIK/4	0	0.0	95.9612	1:1.0000:20:true;2:1.0000:1:true	SPPREPEPEPVKEEEPEPDMNEIK	S[Phospho]PPREPEPEPVKEEEPEPDM[Oxidation]NEIK	Os03t0275500-01	1.0	LHY_T7	LHY_T7.06861.06861.4	mzspec:PXD000923:LHY_T7:scan:06861:S[Phospho]PPREPEPEPVKEEEPEPDM[Oxidation]NEIK/4	0	0.0021360000000640853	2.944889929677817	0.0	3487	3487	Phospho	1.0	1	363	1	1.0	77	0.0	0.0	0.0	0.0	0.0	0.0
9	167	1.0000	Phospho	Os08t0187700-01	mzspec:PXD000923:LHY_T5:scan:15907:GIEDELQFS[Phospho]PLENKR/2	0	0.0	79.9663	1:1.0000:9:true	GIEDELQFSPLENKR	GIEDELQFS[Phospho]PLENKR	Os08t0187700-01	1.0	LHY_T5	LHY_T5.15907.15907.2	mzspec:PXD000923:LHY_T5:scan:15907:GIEDELQFS[Phospho]PLENKR/2	0	-0.006309999999984939	-6.800043019362104	0.0	7392	7392	Phospho	1.0	9	167	1	1.0	78	0.0	0.0	0.0	0.0	0.0	0.0
3	313	1.0000	Phospho	LOC_Os01g62650.2	mzspec:PXD000923:LHY_T4:scan:05177:VPS[Phospho]PGLPPVGVR/2	0	0.0	79.9663	1:1.0000:3:true	VPSPGLPPVGVR	VPS[Phospho]PGLPPVGVR	LOC_Os01g62650.2	1.0	LHY_T4	LHY_T4.05177.05177.2	mzspec:PXD000923:LHY_T4:scan:05177:VPS[Phospho]PGLPPVGVR/2	0	-0.0004870000000209984	-0.7756828207987037	0.0	4413	4413	Phospho	1.0	3	313	1	1.0	79	0.0	0.0	0.0	0.0	0.0	0.0
3	313	1.0000	Phospho	LOC_Os01g62650.2	mzspec:PXD000923:LHY_T5:scan:11144:VPS[Phospho]PGLPPVGVR/2	0	0.0	79.9663	1:1.0000:3:true	VPSPGLPPVGVR	VPS[Phospho]PGLPPVGVR	LOC_Os01g62650.2	1.0	LHY_T5	LHY_T5.11144.11144.2	mzspec:PXD000923:LHY_T5:scan:11144:VPS[Phospho]PGLPPVGVR/2	0	-0.0025450000000546424	-4.053619669178575	0.0	51	51	Phospho	1.0	3	313	1	1.0	80	0.0	0.0	0.0	0.0	0.0	0.0
14	338	1.0000	Phospho	LOC_Os05g32600.1	mzspec:PXD000923:LHY_T5:scan:21287:IPDLNLQDGPVVLS[Phospho]PPR/2	0	0.0	79.9663	1:1.0000:14:true	IPDLNLQDGPVVLSPPR	IPDLNLQDGPVVLS[Phospho]PPR	LOC_Os05g32600.1	1.0	LHY_T5	LHY_T5.21287.21287.2	mzspec:PXD000923:LHY_T5:scan:21287:IPDLNLQDGPVVLS[Phospho]PPR/2	0	-0.006518000000028224	-6.821610860304466	0.0	424	424	Phospho	1.0	14	338	1	1.0	81	0.0	0.0	0.0	0.0	0.0	0.0
3	313	1.0000	Phospho	LOC_Os01g62650.2	mzspec:PXD000923:LHY_T4:scan:05278:VPS[Phospho]PGLPPVGVR/2	0	0.0	79.9663	1:1.0000:3:true	VPSPGLPPVGVR	VPS[Phospho]PGLPPVGVR	LOC_Os01g62650.2	1.0	LHY_T4	LHY_T4.05278.05278.2	mzspec:PXD000923:LHY_T4:scan:05278:VPS[Phospho]PGLPPVGVR/2	0	-0.00016799999991690132	-0.2675866813636654	0.0	4485	4485	Phospho	1.0	3	313	1	1.0	82	0.0	0.0	0.0	0.0	0.0	0.0
3	313	1.0000	Phospho	LOC_Os01g62650.2	mzspec:PXD000923:LHY_T4:scan:04832:VPS[Phospho]PGLPPVGVR/2	0	0.0	79.9663	1:1.0000:3:true	VPSPGLPPVGVR	VPS[Phospho]PGLPPVGVR	LOC_Os01g62650.2	1.0	LHY_T4	LHY_T4.04832.04832.2	mzspec:PXD000923:LHY_T4:scan:04832:VPS[Phospho]PGLPPVGVR/2	0	-0.00022500000000036382	-0.3583750198613249	0.0	4512	4512	Phospho	1.0	3	313	1	1.0	83	0.0	0.0	0.0	0.0	0.0	0.0
3	313	1.0000	Phospho	LOC_Os01g62650.2	mzspec:PXD000923:LHY_T4:scan:05740:VPS[Phospho]PGLPPVGVR/2	0	0.0	79.9663	1:1.0000:3:true	VPSPGLPPVGVR	VPS[Phospho]PGLPPVGVR	LOC_Os01g62650.2	1.0	LHY_T4	LHY_T4.05740.05740.2	mzspec:PXD000923:LHY_T4:scan:05740:VPS[Phospho]PGLPPVGVR/2	0	-0.00014400000009118233	-0.2293600128561102	0.0	5007	5007	Phospho	1.0	3	313	1	1.0	84	0.0	0.0	0.0	0.0	0.0	0.0
3;5	220;222	1.0000;0	Phospho;Carbamidomethyl	Os05t0109600-01	mzspec:PXD000923:LHY_T4:scan:06688:VPS[Phospho]PC[Carbamidomethyl]LPPIGVK/2	0	0.0	136.987764	1:1.0000:3:true	VPSPCLPPIGVK	VPS[Phospho]PC[Carbamidomethyl]LPPIGVK	Os05t0109600-01	1.0	LHY_T4	LHY_T4.06688.06688.2	mzspec:PXD000923:LHY_T4:scan:06688:VPS[Phospho]PC[Carbamidomethyl]LPPIGVK/2	0	0.0007040000000415603	1.0470841590733109	0.0	4705	4705	Phospho	1.0	3	220	1	1.0	85	0.0	0.0	0.0	0.0	0.0	0.0
3;5	220;222	1.0000;0	Phospho;Carbamidomethyl	Os05t0109600-01	mzspec:PXD000923:LHY_T4:scan:06805:VPS[Phospho]PC[Carbamidomethyl]LPPIGVK/2	0	0.0	136.987764	1:1.0000:3:true	VPSPCLPPIGVK	VPS[Phospho]PC[Carbamidomethyl]LPPIGVK	Os05t0109600-01	1.0	LHY_T4	LHY_T4.06805.06805.2	mzspec:PXD000923:LHY_T4:scan:06805:VPS[Phospho]PC[Carbamidomethyl]LPPIGVK/2	0	3.0000000037944122e-05	0.04462006365067557	0.0	4678	4678	Phospho	1.0	3	220	1	1.0	86	0.0	0.0	0.0	0.0	0.0	0.0
8	444	1.0000	Phospho	Os04t0483400-01	mzspec:PXD000923:LHY_T4:scan:07256:INFLDHFS[Phospho]PK/2	0	0.0	79.9663	1:1.0000:8:true	INFLDHFSPK	INFLDHFS[Phospho]PK	Os04t0483400-01	1.0	LHY_T4	LHY_T4.07256.07256.2	mzspec:PXD000923:LHY_T4:scan:07256:INFLDHFS[Phospho]PK/2	0	-0.0004710000000613943	-0.7253938204424214	0.0	4589	4589	Phospho	1.0	8	444	1	1.0	87	0.0	0.0	0.0	0.0	0.0	0.0
3	313	1.0000	Phospho	LOC_Os01g62650.2	mzspec:PXD000923:LHY_T5:scan:11762:VPS[Phospho]PGLPPVGVR/2	0	0.0	79.9663	1:1.0000:3:true	VPSPGLPPVGVR	VPS[Phospho]PGLPPVGVR	LOC_Os01g62650.2	1.0	LHY_T5	LHY_T5.11762.11762.2	mzspec:PXD000923:LHY_T5:scan:11762:VPS[Phospho]PGLPPVGVR/2	0	-0.0022430000000213113	-3.572600753579064	0.0	5476	5476	Phospho	1.0	3	313	1	1.0	88	0.0	0.0	0.0	0.0	0.0	0.0
3	313	1.0000	Phospho	LOC_Os01g62650.2	mzspec:PXD000923:LHY_T5:scan:12212:VPS[Phospho]PGLPPVGVR/2	0	0.0	79.9663	1:1.0000:3:true	VPSPGLPPVGVR	VPS[Phospho]PGLPPVGVR	LOC_Os01g62650.2	1.0	LHY_T5	LHY_T5.12212.12212.2	mzspec:PXD000923:LHY_T5:scan:12212:VPS[Phospho]PGLPPVGVR/2	0	-0.0023810000000139553	-3.792404099081938	0.0	5800	5800	Phospho	1.0	3	313	1	1.0	89	0.0	0.0	0.0	0.0	0.0	0.0
3	204	1.0000	Phospho	Os12t0256300-01	mzspec:PXD000923:LHY_T5:scan:24666:EPT[Phospho]PPLPPPPPLLPELIPGR/3	0	0.0	79.9663	1:1.0000:3:true	EPTPPLPPPPPLLPELIPGR	EPT[Phospho]PPLPPPPPLLPELIPGR	Os12t0256300-01	1.0	LHY_T5	LHY_T5.24666.24666.3	mzspec:PXD000923:LHY_T5:scan:24666:EPT[Phospho]PPLPPPPPLLPELIPGR/3	0	-0.0048500000000331065	-6.586088181806997	0.0	3421	3421	Phospho	1.0	3	204	1	1.0	90	0.0	0.0	0.0	0.0	0.0	0.0
7;9	8;10	0;1.0000	Carbamidomethyl;Phospho	Os08t0359200-02	mzspec:PXD000923:LHY_T5:scan:06802:PDIQLGC[Carbamidomethyl]HT[Phospho]IR/2	0	0.0	136.987764	1:1.0000:9:true	PDIQLGCHTIR	PDIQLGC[Carbamidomethyl]HT[Phospho]IR	Os08t0359200-02	1.0	LHY_T5	LHY_T5.06802.06802.2	mzspec:PXD000923:LHY_T5:scan:06802:PDIQLGC[Carbamidomethyl]HT[Phospho]IR/2	0	-0.001977000000010776	-2.8432916199596696	0.0	5444	5444	Phospho	1.0	9	10	1	1.0	91	0.0	0.0	0.0	0.0	0.0	0.0
3	313	1.0000	Phospho	LOC_Os01g62650.2	mzspec:PXD000923:LHY_T5:scan:12429:VPS[Phospho]PGLPPVGVR/2	0	0.0	79.9663	1:1.0000:3:true	VPSPGLPPVGVR	VPS[Phospho]PGLPPVGVR	LOC_Os01g62650.2	1.0	LHY_T5	LHY_T5.12429.12429.2	mzspec:PXD000923:LHY_T5:scan:12429:VPS[Phospho]PGLPPVGVR/2	0	-0.0026070000000117943	-4.152371896805289	0.0	6630	6630	Phospho	1.0	3	313	1	1.0	92	0.0	0.0	0.0	0.0	0.0	0.0
3	313	1.0000	Phospho	LOC_Os01g62650.2	mzspec:PXD000923:LHY_T5:scan:11979:VPS[Phospho]PGLPPVGVR/2	0	0.0	79.9663	1:1.0000:3:true	VPSPGLPPVGVR	VPS[Phospho]PGLPPVGVR	LOC_Os01g62650.2	1.0	LHY_T5	LHY_T5.11979.11979.2	mzspec:PXD000923:LHY_T5:scan:11979:VPS[Phospho]PGLPPVGVR/2	0	-0.002327000000036605	-3.706394094351436	0.0	7598	7598	Phospho	1.0	3	313	1	1.0	93	0.0	0.0	0.0	0.0	0.0	0.0
9	86	1.0000	Phospho	Os03t0859700-00	mzspec:PXD000923:LHY_T4:scan:06091:NVVLDEFGS[Phospho]PK/2	0	0.0	79.9663	1:1.0000:9:true	NVVLDEFGSPK	NVVLDEFGS[Phospho]PK	Os03t0859700-00	1.0	LHY_T4	LHY_T4.06091.06091.2	mzspec:PXD000923:LHY_T4:scan:06091:NVVLDEFGS[Phospho]PK/2	0	-1.5000000075815478e-05	-0.023335508704419253	0.0	5037	5037	Phospho	1.0	9	86	1	1.0	94	0.0	0.0	0.0	0.0	0.0	0.0
9	86	1.0000	Phospho	Os03t0859700-00	mzspec:PXD000923:LHY_T4:scan:06149:NVVLDEFGS[Phospho]PK/2	0	0.0	79.9663	1:1.0000:9:true	NVVLDEFGSPK	NVVLDEFGS[Phospho]PK	Os03t0859700-00	1.0	LHY_T4	LHY_T4.06149.06149.2	mzspec:PXD000923:LHY_T4:scan:06149:NVVLDEFGS[Phospho]PK/2	0	-4.5000000113759604e-05	-0.07000652593639507	0.0	4131	4131	Phospho	1.0	9	86	1	1.0	95	0.0	0.0	0.0	0.0	0.0	0.0
3	313	1.0000	Phospho	LOC_Os01g62650.2	mzspec:PXD000923:LHY_T4:scan:05494:VPS[Phospho]PGLPPVGVR/2	0	0.0	79.9663	1:1.0000:3:true	VPSPGLPPVGVR	VPS[Phospho]PGLPPVGVR	LOC_Os01g62650.2	1.0	LHY_T4	LHY_T4.05494.05494.2	mzspec:PXD000923:LHY_T4:scan:05494:VPS[Phospho]PGLPPVGVR/2	0	0.0019780000000082514	3.1505146190556066	0.0	4380	4380	Phospho	1.0	3	313	1	1.0	96	0.0	0.0	0.0	0.0	0.0	0.0
3	313	1.0000	Phospho	LOC_Os01g62650.2	mzspec:PXD000923:LHY_T4:scan:05064:VPS[Phospho]PGLPPVGVR/2	0	0.0	79.9663	1:1.0000:3:true	VPSPGLPPVGVR	VPS[Phospho]PGLPPVGVR	LOC_Os01g62650.2	1.0	LHY_T4	LHY_T4.05064.05064.2	mzspec:PXD000923:LHY_T4:scan:05064:VPS[Phospho]PGLPPVGVR/2	0	-0.00028799999995499087	-0.4587200253500647	0.0	4373	4373	Phospho	1.0	3	313	1	1.0	97	0.0	0.0	0.0	0.0	0.0	0.0
1;7	241;247	0;1.0000	Gln->pyro-Glu;Phospho	Os01t0556400-01	mzspec:PXD000923:LHY_T3:scan:07268:Q[Gln->pyro-Glu]FGQFGT[Phospho]FHFR/2	0	0.0	79.9663	1:1.0000:7:true	QFGQFGTFHFR	Q[Gln->pyro-Glu]FGQFGT[Phospho]FHFR	Os01t0556400-01	1.0	LHY_T3	LHY_T3.07268.07268.2	mzspec:PXD000923:LHY_T3:scan:07268:Q[Gln->pyro-Glu]FGQFGT[Phospho]FHFR/2	0	-0.003153999999994994	-4.393962211658882	0.0	2540	2540	Phospho	1.0	7	247	1	1.0	98	0.0	0.0	0.0	0.0	0.0	0.0
3	313	1.0000	Phospho	LOC_Os01g62650.2	mzspec:PXD000923:LHY_T4:scan:05872:VPS[Phospho]PGLPPVGVR/2	0	0.0	79.9663	1:1.0000:3:true	VPSPGLPPVGVR	VPS[Phospho]PGLPPVGVR	LOC_Os01g62650.2	1.0	LHY_T4	LHY_T4.05872.05872.2	mzspec:PXD000923:LHY_T4:scan:05872:VPS[Phospho]PGLPPVGVR/2	0	-3.300000003036985e-05	-0.05256166962794842	0.0	3897	3897	Phospho	1.0	3	313	1	1.0	99	0.0	0.0	0.0	0.0	0.0	0.0
3	859	1.0000	Phospho	LOC_Os03g08820.1	mzspec:PXD000923:LHY_T3:scan:06604:ELS[Phospho]DLELGEFR/2	0	0.0	79.9663	1:1.0000:3:true	ELSDLELGEFR	ELS[Phospho]DLELGEFR	LOC_Os03g08820.1	1.0	LHY_T3	LHY_T3.06604.06604.2	mzspec:PXD000923:LHY_T3:scan:06604:ELS[Phospho]DLELGEFR/2	0	-0.0013710000000628495	-1.9746203246025917	0.0	2584	2584	Phospho	1.0	3	859	1	1.0	100	0.0	0.0	0.0	0.0	0.0	0.0
3	313	1.0000	Phospho	LOC_Os01g62650.2	mzspec:PXD000923:LHY_T5:scan:11241:VPS[Phospho]PGLPPVGVR/2	0	0.0	79.9663	1:1.0000:3:true	VPSPGLPPVGVR	VPS[Phospho]PGLPPVGVR	LOC_Os01g62650.2	1.0	LHY_T5	LHY_T5.11241.11241.2	mzspec:PXD000923:LHY_T5:scan:11241:VPS[Phospho]PGLPPVGVR/2	0	-0.002567999999996573	-4.0902535600051815	0.0	2167	2167	Phospho	1.0	3	313	1	1.0	101	0.0	0.0	0.0	0.0	0.0	0.0
9	873	1.0000	Phospho	Os01t0758300-01	mzspec:PXD000923:LHY_T9:scan:02622:IRDPGFHVS[Phospho]PR/3	0	0.0	79.9663	1:1.0000:9:true	IRDPGFHVSPR	IRDPGFHVS[Phospho]PR	Os01t0758300-01	1.0	LHY_T9	LHY_T9.02622.02622.3	mzspec:PXD000923:LHY_T9:scan:02622:IRDPGFHVS[Phospho]PR/3	0	0.0003979999999614847	0.876223061455403	0.0	6742	6742	Phospho	1.0	9	873	1	1.0	102	0.0	0.0	0.0	0.0	0.0	0.0
3	313	1.0000	Phospho	LOC_Os01g62650.2	mzspec:PXD000923:LHY_T5:scan:10948:VPS[Phospho]PGLPPVGVR/2	0	0.0	79.9663	1:1.0000:3:true	VPSPGLPPVGVR	VPS[Phospho]PGLPPVGVR	LOC_Os01g62650.2	1.0	LHY_T5	LHY_T5.10948.10948.2	mzspec:PXD000923:LHY_T5:scan:10948:VPS[Phospho]PGLPPVGVR/2	0	-0.003491999999937434	-5.561980308139115	0.0	2213	2213	Phospho	1.0	3	313	1	1.0	103	0.0	0.0	0.0	0.0	0.0	0.0
3	313	1.0000	Phospho	LOC_Os01g62650.2	mzspec:PXD000923:LHY_T5:scan:11048:VPS[Phospho]PGLPPVGVR/2	0	0.0	79.9663	1:1.0000:3:true	VPSPGLPPVGVR	VPS[Phospho]PGLPPVGVR	LOC_Os01g62650.2	1.0	LHY_T5	LHY_T5.11048.11048.2	mzspec:PXD000923:LHY_T5:scan:11048:VPS[Phospho]PGLPPVGVR/2	0	-0.002651000000014393	-4.222454122915528	0.0	2267	2267	Phospho	1.0	3	313	1	1.0	104	0.0	0.0	0.0	0.0	0.0	0.0
3	313	1.0000	Phospho	LOC_Os01g62650.2	mzspec:PXD000923:LHY_T5:scan:11349:VPS[Phospho]PGLPPVGVR/2	0	0.0	79.9663	1:1.0000:3:true	VPSPGLPPVGVR	VPS[Phospho]PGLPPVGVR	LOC_Os01g62650.2	1.0	LHY_T5	LHY_T5.11349.11349.2	mzspec:PXD000923:LHY_T5:scan:11349:VPS[Phospho]PGLPPVGVR/2	0	-0.0025610000000142463	-4.079104114970998	0.0	2712	2712	Phospho	1.0	3	313	1	1.0	105	0.0	0.0	0.0	0.0	0.0	0.0
3	313	1.0000	Phospho	LOC_Os01g62650.2	mzspec:PXD000923:LHY_T5:scan:11545:VPS[Phospho]PGLPPVGVR/2	0	0.0	79.9663	1:1.0000:3:true	VPSPGLPPVGVR	VPS[Phospho]PGLPPVGVR	LOC_Os01g62650.2	1.0	LHY_T5	LHY_T5.11545.11545.2	mzspec:PXD000923:LHY_T5:scan:11545:VPS[Phospho]PGLPPVGVR/2	0	-0.0022679999999581928	-3.6124202001297236	0.0	2926	2926	Phospho	1.0	3	313	1	1.0	106	0.0	0.0	0.0	0.0	0.0	0.0
3	133	1.0000	Phospho	Os04t0531100-01	mzspec:PXD000923:LHY_T4:scan:06194:GLS[Phospho]EEDIGGWK/2	0	0.0	79.9663	1:1.0000:3:true	GLSEEDIGGWK	GLS[Phospho]EEDIGGWK	Os04t0531100-01	1.0	LHY_T4	LHY_T4.06194.06194.2	mzspec:PXD000923:LHY_T4:scan:06194:GLS[Phospho]EEDIGGWK/2	0	-0.00018799999998009298	-0.295703862780178	0.0	4203	4203	Phospho	1.0	3	133	1	1.0	107	0.0	0.0	0.0	0.0	0.0	0.0
3	313	1.0000	Phospho	LOC_Os01g62650.2	mzspec:PXD000923:LHY_T4:scan:04588:VPS[Phospho]PGLPPVGVR/2	0	0.0	79.9663	1:1.0000:3:true	VPSPGLPPVGVR	VPS[Phospho]PGLPPVGVR	LOC_Os01g62650.2	1.0	LHY_T4	LHY_T4.04588.04588.2	mzspec:PXD000923:LHY_T4:scan:04588:VPS[Phospho]PGLPPVGVR/2	0	-0.0005750000000261932	-0.9158472730191808	0.0	4357	4357	Phospho	1.0	3	313	1	1.0	108	0.0	0.0	0.0	0.0	0.0	0.0
3;10	133;140	1.0000;1.0000	Phospho;Oxidation	Os04t0531100-01	mzspec:PXD000923:LHY_T4:scan:04438:GLS[Phospho]EEDIGGW[Oxidation]K/2	0	0.0	95.9612	1:1.0000:10:true;2:1.0000:3:true	GLSEEDIGGWK	GLS[Phospho]EEDIGGW[Oxidation]K	Os04t0531100-01	1.0	LHY_T4	LHY_T4.04438.04438.2	mzspec:PXD000923:LHY_T4:scan:04438:GLS[Phospho]EEDIGGW[Oxidation]K/2	0	-0.0010470000000850632	-1.6263606475069927	0.0	718	718	Phospho	1.0	3	133	1	1.0	109	0.0	0.0	0.0	0.0	0.0	0.0
1;3	463;465	0;1.0000	Gln->pyro-Glu;Phospho	Os02t0717600-01	mzspec:PXD000923:LHY_T4:scan:05230:Q[Gln->pyro-Glu]DS[Phospho]FGGGELPR/2	0	0.0	79.9663	1:1.0000:3:true	QDSFGGGELPR	Q[Gln->pyro-Glu]DS[Phospho]FGGGELPR	Os02t0717600-01	1.0	LHY_T4	LHY_T4.05230.05230.2	mzspec:PXD000923:LHY_T4:scan:05230:Q[Gln->pyro-Glu]DS[Phospho]FGGGELPR/2	0	0.002716000000077657	4.428877834037102	0.0	3985	3985	Phospho	1.0	3	465	1	1.0	110	0.0	0.0	0.0	0.0	0.0	0.0
3	313	1.0000	Phospho	LOC_Os01g62650.2	mzspec:PXD000923:LHY_T4:scan:05369:VPS[Phospho]PGLPPVGVR/2	0	0.0	79.9663	1:1.0000:3:true	VPSPGLPPVGVR	VPS[Phospho]PGLPPVGVR	LOC_Os01g62650.2	1.0	LHY_T4	LHY_T4.05369.05369.2	mzspec:PXD000923:LHY_T4:scan:05369:VPS[Phospho]PGLPPVGVR/2	0	0.0005499999999756255	0.8760278262874435	0.0	3901	3901	Phospho	1.0	3	313	1	1.0	111	0.0	0.0	0.0	0.0	0.0	0.0
3	313	1.0000	Phospho	LOC_Os01g62650.2	mzspec:PXD000923:LHY_T4:scan:05605:VPS[Phospho]PGLPPVGVR/2	0	0.0	79.9663	1:1.0000:3:true	VPSPGLPPVGVR	VPS[Phospho]PGLPPVGVR	LOC_Os01g62650.2	1.0	LHY_T4	LHY_T4.05605.05605.2	mzspec:PXD000923:LHY_T4:scan:05605:VPS[Phospho]PGLPPVGVR/2	0	0.0005959999999731735	0.9492956081217347	0.0	3925	3925	Phospho	1.0	3	313	1	1.0	112	0.0	0.0	0.0	0.0	0.0	0.0
3	313	1.0000	Phospho	LOC_Os01g62650.2	mzspec:PXD000923:LHY_T4:scan:05998:VPS[Phospho]PGLPPVGVR/2	0	0.0	79.9663	1:1.0000:3:true	VPSPGLPPVGVR	VPS[Phospho]PGLPPVGVR	LOC_Os01g62650.2	1.0	LHY_T4	LHY_T4.05998.05998.2	mzspec:PXD000923:LHY_T4:scan:05998:VPS[Phospho]PGLPPVGVR/2	0	0.0012899999999262945	2.0546834470842104	0.0	4088	4088	Phospho	1.0	3	313	1	1.0	113	0.0	0.0	0.0	0.0	0.0	0.0
3	313	1.0000	Phospho	LOC_Os01g62650.2	mzspec:PXD000923:LHY_T4:scan:04954:VPS[Phospho]PGLPPVGVR/2	0	0.0	79.9663	1:1.0000:3:true	VPSPGLPPVGVR	VPS[Phospho]PGLPPVGVR	LOC_Os01g62650.2	1.0	LHY_T4	LHY_T4.04954.04954.2	mzspec:PXD000923:LHY_T4:scan:04954:VPS[Phospho]PGLPPVGVR/2	0	-9.699999998247222e-05	-0.15449945297871462	0.0	4218	4218	Phospho	1.0	3	313	1	1.0	114	0.0	0.0	0.0	0.0	0.0	0.0
3	313	1.0000	Phospho	LOC_Os01g62650.2	mzspec:PXD000923:LHY_T4:scan:04924:VPS[Phospho]PGLPPVGVR/2	0	0.0	79.9663	1:1.0000:3:true	VPSPGLPPVGVR	VPS[Phospho]PGLPPVGVR	LOC_Os01g62650.2	1.0	LHY_T4	LHY_T4.04924.04924.2	mzspec:PXD000923:LHY_T4:scan:04924:VPS[Phospho]PGLPPVGVR/2	0	-0.0001469999999699212	-0.23413834626111146	0.0	4312	4312	Phospho	1.0	3	313	1	1.0	115	0.0	0.0	0.0	0.0	0.0	0.0
4	48	1.0000	Phospho	Os02t0766700-01	mzspec:PXD000923:LHY_T3:scan:07516:DFGS[Phospho]MNMDELLR/2	0	0.0	79.9663	1:1.0000:4:true	DFGSMNMDELLR	DFGS[Phospho]MNMDELLR	Os02t0766700-01	1.0	LHY_T3	LHY_T3.07516.07516.2	mzspec:PXD000923:LHY_T3:scan:07516:DFGS[Phospho]MNMDELLR/2	0	-0.0036069999999881475	-4.781907594929564	0.0	2435	2435	Phospho	1.0	4	48	1	1.0	116	0.0	0.0	0.0	0.0	0.0	0.0
3;5	220;222	1.0000;0	Phospho;Carbamidomethyl	Os05t0109600-01	mzspec:PXD000923:LHY_T4:scan:06944:VPS[Phospho]PC[Carbamidomethyl]LPPIGVK/2	0	0.0	136.987764	1:1.0000:3:true	VPSPCLPPIGVK	VPS[Phospho]PC[Carbamidomethyl]LPPIGVK	Os05t0109600-01	1.0	LHY_T4	LHY_T4.06944.06944.2	mzspec:PXD000923:LHY_T4:scan:06944:VPS[Phospho]PC[Carbamidomethyl]LPPIGVK/2	0	-0.00019899999995232062	-0.29597975510420976	0.0	2932	2932	Phospho	1.0	3	220	1	1.0	117	0.0	0.0	0.0	0.0	0.0	0.0
9	340	1.0000	Phospho	Os07t0107900-01	mzspec:PXD000923:LHY_T5:scan:05345:LEDFGNHIT[Phospho]PR/2	0	0.0	79.9663	1:1.0000:9:true	LEDFGNHITPR	LEDFGNHIT[Phospho]PR	Os07t0107900-01	1.0	LHY_T5	LHY_T5.05345.05345.2	mzspec:PXD000923:LHY_T5:scan:05345:LEDFGNHIT[Phospho]PR/2	0	-0.0023729999999204665	-3.440071762941965	0.0	5853	5853	Phospho	1.0	9	340	1	1.0	118	0.0	0.0	0.0	0.0	0.0	0.0
3	413	1.0000	Phospho	Os07t0566200-01	mzspec:PXD000923:LHY_T4:scan:05193:VNS[Phospho]LVQLPR/2	0	0.0	79.9663	1:1.0000:3:true	VNSLVQLPR	VNS[Phospho]LVQLPR	Os07t0566200-01	1.0	LHY_T4	LHY_T4.05193.05193.2	mzspec:PXD000923:LHY_T4:scan:05193:VNS[Phospho]LVQLPR/2	0	-0.00043300000004364847	-0.7825887119405078	0.0	4037	4037	Phospho	1.0	3	413	1	1.0	119	0.0	0.0	0.0	0.0	0.0	0.0
1;3;6	1155;1157;1160	0;1.0000;1.0000	Carbamidomethyl;Phospho;Phospho	LOC_Os06g08280.1	mzspec:PXD000923:LHY_T5:scan:05774:C[Carbamidomethyl]QT[Phospho]LIS[Phospho]GGVR/2	0	0.0	216.95406400000002	1:1.0000:3:true;2:1.0000:6:true	CQTLISGGVR	C[Carbamidomethyl]QT[Phospho]LIS[Phospho]GGVR	LOC_Os06g08280.1	1.0	LHY_T5	LHY_T5.05774.05774.2	mzspec:PXD000923:LHY_T5:scan:05774:C[Carbamidomethyl]QT[Phospho]LIS[Phospho]GGVR/2	0	-0.002927999999997155	-4.679157714403722	0.0	5789	5789	Phospho	1.0	3	1157	1	1.0	120	0.0	0.0	0.0	0.0	0.0	0.0
9	167	1.0000	Phospho	Os08t0187700-01	mzspec:PXD000923:LHY_T5:scan:18602:GIEDELQFS[Phospho]PLENK/2	0	0.0	79.9663	1:1.0000:9:true	GIEDELQFSPLENK	GIEDELQFS[Phospho]PLENK	Os08t0187700-01	1.0	LHY_T5	LHY_T5.18602.18602.2	mzspec:PXD000923:LHY_T5:scan:18602:GIEDELQFS[Phospho]PLENK/2	0	-0.004941999999914515	-5.8149060798120145	0.0	2082	2082	Phospho	1.0	9	167	1	1.0	121	0.0	0.0	0.0	0.0	0.0	0.0
1;3;6	1155;1157;1160	0;1.0000;1.0000	Carbamidomethyl;Phospho;Phospho	LOC_Os06g08280.1	mzspec:PXD000923:LHY_T5:scan:05774:C[Carbamidomethyl]QT[Phospho]LIS[Phospho]GGVR/2	0	0.0	216.95406400000002	1:1.0000:3:true;2:1.0000:6:true	CQTLISGGVR	C[Carbamidomethyl]QT[Phospho]LIS[Phospho]GGVR	LOC_Os06g08280.1	1.0	LHY_T5	LHY_T5.05774.05774.2	mzspec:PXD000923:LHY_T5:scan:05774:C[Carbamidomethyl]QT[Phospho]LIS[Phospho]GGVR/2	0	-0.002927999999997155	-4.679157714403722	0.0	5789	5789	Phospho	1.0	6	1160	1	1.0	122	0.0	0.0	0.0	0.0	0.0	0.0
1	59	1.0000	Phospho	LOC_Os01g62810.2	mzspec:PXD000923:LHY_T4:scan:05868:S[Phospho]PLLGPVPVR/2	0	0.0	79.9663	1:1.0000:1:true	SPLLGPVPVR	S[Phospho]PLLGPVPVR	LOC_Os01g62810.2	1.0	LHY_T4	LHY_T4.05868.05868.2	mzspec:PXD000923:LHY_T4:scan:05868:S[Phospho]PLLGPVPVR/2	0	-0.0012149999998882775	-2.1781819173907198	0.0	4998	4998	Phospho	1.0	1	59	1	1.0	123	0.0	0.0	0.0	0.0	0.0	0.0
2;9	133;140	1.0000;0	Phospho;Carbamidomethyl	LOC_Os02g50850.2	mzspec:PXD000923:LHY_T7:scan:01864:NS[Phospho]PGNEEGC[Carbamidomethyl]EGDNIGK/2	0	0.0	136.987764	1:1.0000:2:true	NSPGNEEGCEGDNIGK	NS[Phospho]PGNEEGC[Carbamidomethyl]EGDNIGK	LOC_Os02g50850.2	1.0	LHY_T7	LHY_T7.01864.01864.2	mzspec:PXD000923:LHY_T7:scan:01864:NS[Phospho]PGNEEGC[Carbamidomethyl]EGDNIGK/2	0	0.0016700000001037554	1.9002588538342653	0.0	1892	1892	Phospho	1.0	2	133	1	1.0	124	0.0	0.0	0.0	0.0	0.0	0.0
3	704	1.0000	Phospho	Os06t0300800-01	mzspec:PXD000923:LHY_T6:scan:01301:KDS[Phospho]FGKEEPR/3	0	0.0	79.9663	1:1.0000:3:true	KDSFGKEEPR	KDS[Phospho]FGKEEPR	Os06t0300800-01	1.0	LHY_T6	LHY_T6.01301.01301.3	mzspec:PXD000923:LHY_T6:scan:01301:KDS[Phospho]FGKEEPR/3	0	0.00011500000005071342	0.2706781298494804	0.0	5809	5809	Phospho	1.0	3	704	1	1.0	125	0.0	0.0	0.0	0.0	0.0	0.0
3	704	1.0000	Phospho	Os06t0300800-01	mzspec:PXD000923:LHY_T6:scan:01370:KDS[Phospho]FGKEEPR/3	0	0.0	79.9663	1:1.0000:3:true	KDSFGKEEPR	KDS[Phospho]FGKEEPR	Os06t0300800-01	1.0	LHY_T6	LHY_T6.01370.01370.3	mzspec:PXD000923:LHY_T6:scan:01370:KDS[Phospho]FGKEEPR/3	0	0.00017300000007480776	0.4071940562048584	0.0	5383	5383	Phospho	1.0	3	704	1	1.0	126	0.0	0.0	0.0	0.0	0.0	0.0
3	363	1.0000	Phospho	Os06t0186600-02	mzspec:PXD000923:LHY_T5:scan:22462:KDS[Phospho]FGDLLMNLPR/2	0	0.0	79.9663	1:1.0000:3:true	KDSFGDLLMNLPR	KDS[Phospho]FGDLLMNLPR	Os06t0186600-02	1.0	LHY_T5	LHY_T5.22462.22462.2	mzspec:PXD000923:LHY_T5:scan:22462:KDS[Phospho]FGDLLMNLPR/2	0	-0.0041179999999485534	-5.190478190964416	0.0	1927	1927	Phospho	1.0	3	363	1	1.0	127	0.0	0.0	0.0	0.0	0.0	0.0
4	48	1.0000	Phospho	Os02t0766700-01	mzspec:PXD000923:LHY_T3:scan:07449:DFGS[Phospho]MNMDELLR/2	0	0.0	79.9663	1:1.0000:4:true	DFGSMNMDELLR	DFGS[Phospho]MNMDELLR	Os02t0766700-01	1.0	LHY_T3	LHY_T3.07449.07449.2	mzspec:PXD000923:LHY_T3:scan:07449:DFGS[Phospho]MNMDELLR/2	0	-0.0036069999999881475	-4.781907594929564	0.0	409	409	Phospho	1.0	4	48	1	1.0	128	0.0	0.0	0.0	0.0	0.0	0.0
3	363	1.0000	Phospho	Os06t0186600-02	mzspec:PXD000923:LHY_T5:scan:22678:KDS[Phospho]FGDLLMNLPR/2	0	0.0	79.9663	1:1.0000:3:true	KDSFGDLLMNLPR	KDS[Phospho]FGDLLMNLPR	Os06t0186600-02	1.0	LHY_T5	LHY_T5.22678.22678.2	mzspec:PXD000923:LHY_T5:scan:22678:KDS[Phospho]FGDLLMNLPR/2	0	-0.507321999999931	-639.4472503227269	0.0	571	571	Phospho	1.0	3	363	1	1.0	129	0.0	0.0	0.0	0.0	0.0	0.0
3	413	1.0000	Phospho	Os07t0566200-01	mzspec:PXD000923:LHY_T4:scan:05293:VNS[Phospho]LVQLPR/2	0	0.0	79.9663	1:1.0000:3:true	VNSLVQLPR	VNS[Phospho]LVQLPR	Os07t0566200-01	1.0	LHY_T4	LHY_T4.05293.05293.2	mzspec:PXD000923:LHY_T4:scan:05293:VNS[Phospho]LVQLPR/2	0	0.002820999999926244	5.098574494466297	0.0	3987	3987	Phospho	1.0	3	413	1	1.0	130	0.0	0.0	0.0	0.0	0.0	0.0
3	704	1.0000	Phospho	Os06t0300800-01	mzspec:PXD000923:LHY_T6:scan:01341:KDS[Phospho]FGKEEPR/3	0	0.0	79.9663	1:1.0000:3:true	KDSFGKEEPR	KDS[Phospho]FGKEEPR	Os06t0300800-01	1.0	LHY_T6	LHY_T6.01341.01341.3	mzspec:PXD000923:LHY_T6:scan:01341:KDS[Phospho]FGKEEPR/3	0	0.0003419999999891844	0.8049732205632327	0.0	5973	5973	Phospho	1.0	3	704	1	1.0	131	0.0	0.0	0.0	0.0	0.0	0.0
1	363	1.0000	Phospho	Os03t0275500-01	mzspec:PXD000923:LHY_T8:scan:10763:S[Phospho]PPREPEPEPVKEEEPEPDMNEIK/3	0	0.0	79.9663	1:1.0000:1:true	SPPREPEPEPVKEEEPEPDMNEIK	S[Phospho]PPREPEPEPVKEEEPEPDMNEIK	Os03t0275500-01	1.0	LHY_T8	LHY_T8.10763.10763.3	mzspec:PXD000923:LHY_T8:scan:10763:S[Phospho]PPREPEPEPVKEEEPEPDMNEIK/3	0	0.0005530000000817381	0.5751839404767727	0.0	1035	1035	Phospho	1.0	1	363	1	1.0	132	0.0	0.0	0.0	0.0	0.0	0.0
3	413	1.0000	Phospho	Os07t0566200-01	mzspec:PXD000923:LHY_T4:scan:04967:VNS[Phospho]LVQLPR/2	0	0.0	79.9663	1:1.0000:3:true	VNSLVQLPR	VNS[Phospho]LVQLPR	Os07t0566200-01	1.0	LHY_T4	LHY_T4.04967.04967.2	mzspec:PXD000923:LHY_T4:scan:04967:VNS[Phospho]LVQLPR/2	0	-0.00028300000008130155	-0.5114840774144663	0.0	4385	4385	Phospho	1.0	3	413	1	1.0	133	0.0	0.0	0.0	0.0	0.0	0.0
9	167	1.0000	Phospho	Os08t0187700-01	mzspec:PXD000923:LHY_T5:scan:15695:GIEDELQFS[Phospho]PLENKR/2	0	0.0	79.9663	1:1.0000:9:true	GIEDELQFSPLENKR	GIEDELQFS[Phospho]PLENKR	Os08t0187700-01	1.0	LHY_T5	LHY_T5.15695.15695.2	mzspec:PXD000923:LHY_T5:scan:15695:GIEDELQFS[Phospho]PLENKR/2	0	-0.006311999999866202	-6.802198341902728	0.0	3173	3173	Phospho	1.0	9	167	1	1.0	134	0.0	0.0	0.0	0.0	0.0	0.0
9	167	1.0000	Phospho	Os08t0187700-01	mzspec:PXD000923:LHY_T5:scan:15694:GIEDELQFS[Phospho]PLENKR/2	0	0.0	79.9663	1:1.0000:9:true	GIEDELQFSPLENKR	GIEDELQFS[Phospho]PLENKR	Os08t0187700-01	1.0	LHY_T5	LHY_T5.15694.15694.2	mzspec:PXD000923:LHY_T5:scan:15694:GIEDELQFS[Phospho]PLENKR/2	0	-0.006311999999866202	-6.802198341902728	0.0	3333	3333	Phospho	1.0	9	167	1	1.0	135	0.0	0.0	0.0	0.0	0.0	0.0
7	162	1.0000	Phospho	Os01t0881500-01	mzspec:PXD000923:LHY_T5:scan:05556:NVILPNS[Phospho]PK/2	0	0.0	79.9663	1:1.0000:7:true	NVILPNSPK	NVILPNS[Phospho]PK	Os01t0881500-01	1.0	LHY_T5	LHY_T5.05556.05556.2	mzspec:PXD000923:LHY_T5:scan:05556:NVILPNS[Phospho]PK/2	0	-0.0021059999999124557	-3.9640623153315038	0.0	1628	1628	Phospho	1.0	7	162	1	1.0	136	0.0	0.0	0.0	0.0	0.0	0.0
3	413	1.0000	Phospho	Os07t0566200-01	mzspec:PXD000923:LHY_T4:scan:05078:VNS[Phospho]LVQLPR/2	0	0.0	79.9663	1:1.0000:3:true	VNSLVQLPR	VNS[Phospho]LVQLPR	Os07t0566200-01	1.0	LHY_T4	LHY_T4.05078.05078.2	mzspec:PXD000923:LHY_T4:scan:05078:VNS[Phospho]LVQLPR/2	0	-0.00037900000006629847	-0.6849910435275708	0.0	4462	4462	Phospho	1.0	3	413	1	1.0	137	0.0	0.0	0.0	0.0	0.0	0.0
1	363	1.0000	Phospho	Os03t0275500-01	mzspec:PXD000923:LHY_T8:scan:10537:S[Phospho]PPREPEPEPVKEEEPEPDMNEIK/3	0	0.0	79.9663	1:1.0000:1:true	SPPREPEPEPVKEEEPEPDMNEIK	S[Phospho]PPREPEPEPVKEEEPEPDMNEIK	Os03t0275500-01	1.0	LHY_T8	LHY_T8.10537.10537.3	mzspec:PXD000923:LHY_T8:scan:10537:S[Phospho]PPREPEPEPVKEEEPEPDMNEIK/3	0	0.0005530000000817381	0.5751839404767727	0.0	3598	3598	Phospho	1.0	1	363	1	1.0	138	0.0	0.0	0.0	0.0	0.0	0.0
1	363	1.0000	Phospho	Os03t0275500-01	mzspec:PXD000923:LHY_T8:scan:10742:S[Phospho]PPREPEPEPVKEEEPEPDMNEIK/4	0	0.0	79.9663	1:1.0000:1:true	SPPREPEPEPVKEEEPEPDMNEIK	S[Phospho]PPREPEPEPVKEEEPEPDMNEIK	Os03t0275500-01	1.0	LHY_T8	LHY_T8.10742.10742.4	mzspec:PXD000923:LHY_T8:scan:10742:S[Phospho]PPREPEPEPVKEEEPEPDMNEIK/4	0	5.699999996977567e-05	0.07902119102654495	0.0	3724	3724	Phospho	1.0	1	363	1	1.0	139	0.0	0.0	0.0	0.0	0.0	0.0
4	48	1.0000	Phospho	Os02t0766700-01	mzspec:PXD000923:LHY_T3:scan:07596:DFGS[Phospho]MNMDELLR/2	0	0.0	79.9663	1:1.0000:4:true	DFGSMNMDELLR	DFGS[Phospho]MNMDELLR	Os02t0766700-01	1.0	LHY_T3	LHY_T3.07596.07596.2	mzspec:PXD000923:LHY_T3:scan:07596:DFGS[Phospho]MNMDELLR/2	0	-0.001260000000115724	-1.6704196202341086	0.0	2172	2172	Phospho	1.0	4	48	1	1.0	140	0.0	0.0	0.0	0.0	0.0	0.0
1	363	1.0000	Phospho	Os03t0275500-01	mzspec:PXD000923:LHY_T7:scan:09782:S[Phospho]PPREPEPEPVKEEEPEPDMNEIK/3	0	0.0	79.9663	1:1.0000:1:true	SPPREPEPEPVKEEEPEPDMNEIK	S[Phospho]PPREPEPEPVKEEEPEPDMNEIK	Os03t0275500-01	1.0	LHY_T7	LHY_T7.09782.09782.3	mzspec:PXD000923:LHY_T7:scan:09782:S[Phospho]PPREPEPEPVKEEEPEPDMNEIK/3	0	-0.0003510000000233049	-0.3650805842511951	0.0	3781	3781	Phospho	1.0	1	363	1	1.0	141	0.0	0.0	0.0	0.0	0.0	0.0
3	704	1.0000	Phospho	Os06t0300800-01	mzspec:PXD000923:LHY_T6:scan:01321:KDS[Phospho]FGKEEPR/3	0	0.0	79.9663	1:1.0000:3:true	KDSFGKEEPR	KDS[Phospho]FGKEEPR	Os06t0300800-01	1.0	LHY_T6	LHY_T6.01321.01321.3	mzspec:PXD000923:LHY_T6:scan:01321:KDS[Phospho]FGKEEPR/3	0	0.0001950000000192631	0.4589759591529263	0.0	5926	5926	Phospho	1.0	3	704	1	1.0	142	0.0	0.0	0.0	0.0	0.0	0.0
1	285	1.0000	Phospho	Os10t0431000-03	mzspec:PXD000923:LHY_T4:scan:07612:S[Phospho]LGDLPPELR/2	0	0.0	79.9663	1:1.0000:1:true	SLGDLPPELR	S[Phospho]LGDLPPELR	Os10t0431000-03	0.9999	LHY_T4	LHY_T4.07612.07612.2	mzspec:PXD000923:LHY_T4:scan:07612:S[Phospho]LGDLPPELR/2	0	-0.003761000000054082	-6.3877127215829885	0.0	8027	8027	Phospho	1.0	1	285	1	0.9999	143	6.993006993006223e-07	6.993006993006223e-07	0.0	0.0	0.0	0.0
1;3	495;497	0;1.0000	Gln->pyro-Glu;Phospho	Os02t0717600-01	mzspec:PXD000923:LHY_T3:scan:06239:Q[Gln->pyro-Glu]DS[Phospho]FGVELVR/2	0	0.0	79.9663	1:1.0000:3:true	QDSFGVELVR	Q[Gln->pyro-Glu]DS[Phospho]FGVELVR	Os02t0717600-01	0.9999	LHY_T3	LHY_T3.06239.06239.2	mzspec:PXD000923:LHY_T3:scan:06239:Q[Gln->pyro-Glu]DS[Phospho]FGVELVR/2	0	-0.0024979999999459324	-4.116891632483734	0.0	8037	8037	Phospho	1.0	3	497	1	0.9999	144	1.388888888888736e-06	1.388888888888736e-06	0.0	0.0	0.0	0.0
1;7	313;319	0.9863;1.0000	Oxidation;Phospho	LOC_Os10g39440.2	mzspec:PXD000923:LHY_T4:scan:02976:M[Oxidation]PEIMGS[Phospho]MR/2	0	0.0	95.9612	1:0.9863:1:true;1:0.0077:5:true;1:0.0060:8:true;2:1.0000:7:true	MPEIMGSMR	M[Oxidation]PEIMGS[Phospho]MR	LOC_Os10g39440.2	0.9999	LHY_T4	LHY_T4.02976.02976.2	mzspec:PXD000923:LHY_T4:scan:02976:M[Oxidation]PEIMGS[Phospho]MR/2	0	-0.0018850000000156801	-3.28270872296788	0.0	7932	7932	Phospho	1.0	7	319	1	0.9999	145	2.0689655172411513e-06	2.0689655172411513e-06	0.0	0.0	0.0	0.0
3;10	133;140	1.0000;1.0000	Phospho;Oxidation	Os04t0531100-01	mzspec:PXD000923:LHY_T4:scan:04939:GLS[Phospho]EEDIGGW[Oxidation]K/2	0	0.0	95.9612	1:1.0000:10:true;2:1.0000:3:true	GLSEEDIGGWK	GLS[Phospho]EEDIGGW[Oxidation]K	Os04t0531100-01	0.9999	LHY_T4	LHY_T4.04939.04939.2	mzspec:PXD000923:LHY_T4:scan:04939:GLS[Phospho]EEDIGGW[Oxidation]K/2	0	-0.0007440000000542567	-1.1556946721443522	0.0	8061	8061	Phospho	1.0	3	133	1	0.9999	146	2.7397260273969585e-06	2.7397260273969585e-06	0.0	0.0	0.0	0.0
4	48	1.0000	Phospho	Os02t0766700-01	mzspec:PXD000923:LHY_T3:scan:07583:DFGS[Phospho]MNMDELLR/2	0	0.0	79.9663	1:1.0000:4:true	DFGSMNMDELLR	DFGS[Phospho]MNMDELLR	Os02t0766700-01	0.9999	LHY_T3	LHY_T3.07583.07583.2	mzspec:PXD000923:LHY_T3:scan:07583:DFGS[Phospho]MNMDELLR/2	0	-0.003345999999964988	-4.43589210216786	0.0	8013	8013	Phospho	1.0	4	48	1	0.9999	147	3.4013605442173124e-06	3.4013605442173124e-06	0.0	0.0	0.0	0.0
1;3	616;618	0;1.0000	Gln->pyro-Glu;Phospho	tr|A0A0P0YD65|A0A0P0YD65_ORYSJ	mzspec:PXD000923:LHY_T4:scan:08951:Q[Gln->pyro-Glu]LS[Phospho]IDQFENEGR/2	0	0.0	79.9663	1:1.0000:3:true	QLSIDQFENEGR	Q[Gln->pyro-Glu]LS[Phospho]IDQFENEGR	tr|A0A0P0YD65|A0A0P0YD65_ORYSJ	0.9999	LHY_T4	LHY_T4.08951.08951.2	mzspec:PXD000923:LHY_T4:scan:08951:Q[Gln->pyro-Glu]LS[Phospho]IDQFENEGR/2	0	0.00118299999996907	1.5777243396633758	0.0	8002	8002	Phospho	1.0	3	618	1	0.9999	148	4.054054054053607e-06	4.054054054053607e-06	0.0	0.0	0.0	0.0
0;4	0;4	0;1.0000	Acetyl;Phospho	Os08t0250700-01	mzspec:PXD000923:LHY_T3:scan:07818:[Acetyl]MDQS[Phospho]IVGQILEK/2	0	0.0	121.976865	1:0.0058:12:true;2:1.0000:4:true	MDQSIVGQILEK	[Acetyl]MDQS[Phospho]IVGQILEK	Os08t0250700-01	0.9999	LHY_T3	LHY_T3.07818.07818.2	mzspec:PXD000923:LHY_T3:scan:07818:[Acetyl]MDQS[Phospho]IVGQILEK/2	0	-0.0056730000000015934	-7.6471073041350035	0.0	8007	8007	Phospho	1.0	4	4	1	0.9999	149	4.69798657718069e-06	4.69798657718069e-06	0.0	0.0	0.0	0.0
6	126	1.0000	Phospho	LOC_Os08g01270.2	mzspec:PXD000923:LHY_T4:scan:04645:LMEDLS[Phospho]LER/2	0	0.0	79.9663	1:1.0000:6:true	LMEDLSLER	LMEDLS[Phospho]LER	LOC_Os08g01270.2	0.9999	LHY_T4	LHY_T4.04645.04645.2	mzspec:PXD000923:LHY_T4:scan:04645:LMEDLS[Phospho]LER/2	0	-0.0010490000000800137	-1.7681820701359108	0.0	8101	8101	Phospho	1.0	6	126	1	0.9999	150	5.333333333332746e-06	5.333333333332746e-06	0.0	0.0	0.0	0.0
0;5	0;5	0;1.0000	Acetyl;Phospho	LOC_Os04g31090.1	mzspec:PXD000923:LHY_T4:scan:02739:[Acetyl]MEMES[Phospho]PR/2	0	0.0	121.976865	2:1.0000:5:true	MEMESPR	[Acetyl]MEMES[Phospho]PR	LOC_Os04g31090.1	0.9999	LHY_T4	LHY_T4.02739.02739.2	mzspec:PXD000923:LHY_T4:scan:02739:[Acetyl]MEMES[Phospho]PR/2	0	0.002073000000052616	4.136262790779356	0.0	7983	7983	Phospho	1.0	5	5	1	0.9999	151	5.960264900661595e-06	5.960264900661595e-06	0.0	0.0	0.0	0.0
5	273	1.0000	Phospho	Os03t0270700-02	mzspec:PXD000923:LHY_T5:scan:04130:GGDLS[Phospho]EDEGVVK/2	0	0.0	79.9663	1:1.0000:5:true	GGDLSEDEGVVK	GGDLS[Phospho]EDEGVVK	Os03t0270700-02	0.9999	LHY_T5	LHY_T5.04130.04130.2	mzspec:PXD000923:LHY_T5:scan:04130:GGDLS[Phospho]EDEGVVK/2	0	-0.004898999999909393	-7.621683253412889	0.0	8111	8111	Phospho	1.0	5	273	1	0.9999	152	6.578947368420328e-06	6.578947368420328e-06	0.0	0.0	0.0	0.0
6	558	1.0000	Phospho	Os07t0161600-01	mzspec:PXD000923:LHY_T4:scan:06684:GQGQLS[Phospho]FGLR/2	0	0.0	79.9663	1:1.0000:6:true	GQGQLSFGLR	GQGQLS[Phospho]FGLR	Os07t0161600-01	0.9999	LHY_T4	LHY_T4.06684.06684.2	mzspec:PXD000923:LHY_T4:scan:06684:GQGQLS[Phospho]FGLR/2	0	-0.0016030000000455402	-2.803568303463193	0.0	7922	7922	Phospho	1.0	6	558	1	0.9999	153	7.1895424836593385e-06	7.1895424836593385e-06	0.0	0.0	0.0	0.0
8	348	1.0000	Phospho	Os02t0644500-01	mzspec:PXD000923:LHY_T4:scan:06404:GFMLPPPS[Phospho]PK/2	0	0.0	79.9663	1:1.0000:8:true	GFMLPPPSPK	GFMLPPPS[Phospho]PK	Os02t0644500-01	0.9999	LHY_T4	LHY_T4.06404.06404.2	mzspec:PXD000923:LHY_T4:scan:06404:GFMLPPPS[Phospho]PK/2	0	-0.00014399999997749546	-0.2500990144212588	0.0	7952	7952	Phospho	1.0	8	348	1	0.9999	154	7.792207792206934e-06	7.792207792206934e-06	0.0	0.0	0.0	0.0
8	903	1.0000	Phospho	LOC_Os08g42600.1	mzspec:PXD000923:LHY_T4:scan:07970:FPNLPDMS[Phospho]PK/2	0	0.0	79.9663	1:1.0000:8:true	FPNLPDMSPK	FPNLPDMS[Phospho]PK	LOC_Os08g42600.1	0.9998	LHY_T4	LHY_T4.07970.07970.2	mzspec:PXD000923:LHY_T4:scan:07970:FPNLPDMS[Phospho]PK/2	0	-0.00021799999990435023	-0.3554716151078029	0.0	8194	8194	Phospho	1.0	8	903	1	0.9998	155	9.032258064515132e-06	9.032258064515132e-06	0.0	0.0	0.0	0.0
3	24	1.0000	Phospho	Os02t0668000-01	mzspec:PXD000923:LHY_T4:scan:03306:VGS[Phospho]GVFDER/2	0	0.0	79.9663	1:1.0000:3:true	VGSGVFDER	VGS[Phospho]GVFDER	Os02t0668000-01	0.9998	LHY_T4	LHY_T4.03306.03306.2	mzspec:PXD000923:LHY_T4:scan:03306:VGS[Phospho]GVFDER/2	0	6.399999995210237e-05	0.12231921496113073	0.0	8203	8203	Phospho	1.0	3	24	1	0.9998	156	1.0256410256409128e-05	1.0256410256409128e-05	0.0	0.0	0.0	0.0
4;6	220;222	1.0000;0	Phospho;Carbamidomethyl	Os05t0109600-01	mzspec:PXD000923:LHY_T6:scan:14730:RVPS[Phospho]PC[Carbamidomethyl]LPPIGVK/2	0	0.0	136.987764	1:1.0000:4:true	RVPSPCLPPIGVK	RVPS[Phospho]PC[Carbamidomethyl]LPPIGVK	Os05t0109600-01	0.9998	LHY_T6	LHY_T6.14730.14730.2	mzspec:PXD000923:LHY_T6:scan:14730:RVPS[Phospho]PC[Carbamidomethyl]LPPIGVK/2	0	0.0031350000000429645	4.177806167193994	0.0	8120	8120	Phospho	1.0	4	220	1	0.9998	157	1.146496815286498e-05	1.146496815286498e-05	0.0	0.0	0.0	0.0
3	497	1.0000	Phospho	Os02t0717600-01	mzspec:PXD000923:LHY_T4:scan:07211:QDS[Phospho]FGVELVR/2	0	0.0	79.9663	1:1.0000:3:true	QDSFGVELVR	QDS[Phospho]FGVELVR	Os02t0717600-01	0.9998	LHY_T4	LHY_T4.07211.07211.2	mzspec:PXD000923:LHY_T4:scan:07211:QDS[Phospho]FGVELVR/2	0	-0.0029199999999036663	-4.745793396837748	0.0	8131	8131	Phospho	1.0	3	497	1	0.9998	158	1.2658227848099872e-05	1.2658227848099872e-05	0.0	0.0	0.0	0.0
1	59	1.0000	Phospho	LOC_Os01g62810.2	mzspec:PXD000923:LHY_T4:scan:05734:S[Phospho]PLLGPVPVR/2	0	0.0	79.9663	1:1.0000:1:true	SPLLGPVPVR	S[Phospho]PLLGPVPVR	LOC_Os01g62810.2	0.9997	LHY_T4	LHY_T4.05734.05734.2	mzspec:PXD000923:LHY_T4:scan:05734:S[Phospho]PLLGPVPVR/2	0	-0.0012910000000374564	-2.314430333902535	0.0	8273	8273	Phospho	1.0	1	59	1	0.9997	159	1.4465408805029853e-05	1.4465408805029853e-05	0.0	0.0	0.0	0.0
4;12	608;616	1.0000;1.0000	Phospho;Oxidation	LOC_Os03g05200.1	mzspec:PXD000923:LHY_T5:scan:04081:GVGS[Phospho]DEEEELNM[Oxidation]K/2	0	0.0	95.9612	1:1.0000:12:true;2:1.0000:4:true	GVGSDEEEELNMK	GVGS[Phospho]DEEEELNM[Oxidation]K	LOC_Os03g05200.1	0.9997	LHY_T5	LHY_T5.04081.04081.2	mzspec:PXD000923:LHY_T5:scan:04081:GVGS[Phospho]DEEEELNM[Oxidation]K/2	0	-0.002253999999993539	-2.9395089639654737	0.0	8241	8241	Phospho	1.0	4	608	1	0.9997	160	1.624999999999821e-05	1.624999999999821e-05	0.0	0.0	0.0	0.0
4	48	1.0000	Phospho	Os02t0766700-01	mzspec:PXD000923:LHY_T3:scan:07858:DFGS[Phospho]MNMDELLR/2	0	0.0	79.9663	1:1.0000:4:true	DFGSMNMDELLR	DFGS[Phospho]MNMDELLR	Os02t0766700-01	0.9995	LHY_T3	LHY_T3.07858.07858.2	mzspec:PXD000923:LHY_T3:scan:07858:DFGS[Phospho]MNMDELLR/2	0	-0.002263000000084503	-3.0001266669712345	0.0	8367	8367	Phospho	1.0	4	48	1	0.9995	161	1.9254658385091046e-05	1.9254658385091046e-05	0.0	0.0	0.0	0.0
7	1329	1.0000	Phospho	LOC_Os03g14260.2	mzspec:PXD000923:LHY_T6:scan:01316:LKENPPS[Phospho]PR/3	0	0.0	79.96633100000003	1:1.0000:7:true	LKENPPSPR	LKENPPS[Phospho]PR	LOC_Os03g14260.2	0.9994	LHY_T6	LHY_T6.01316.01316.3	mzspec:PXD000923:LHY_T6:scan:01316:LKENPPS[Phospho]PR/3	0	0.00016499999998131898	0.4421400746364039	0.0	8417	8417	Phospho	1.0	7	1329	1	0.9994	162	2.283950617283768e-05	2.283950617283768e-05	0.0	0.0	0.0	0.0
8	903	1.0000	Phospho	LOC_Os08g42600.1	mzspec:PXD000923:LHY_T4:scan:07560:FPNLPDMS[Phospho]PK/2	0	0.0	79.9663	1:1.0000:8:true	FPNLPDMSPK	FPNLPDMS[Phospho]PK	LOC_Os08g42600.1	0.9993	LHY_T4	LHY_T4.07560.07560.2	mzspec:PXD000923:LHY_T4:scan:07560:FPNLPDMS[Phospho]PK/2	0	0.00021800000013172394	0.3554716154785593	0.0	8501	8501	Phospho	1.0	8	903	1	0.9993	163	2.6993865030673235e-05	2.6993865030673235e-05	0.0	0.0	0.0	0.0
4;5	48;49	1.0000;0.9436	Phospho;Oxidation	Os02t0766700-01	mzspec:PXD000923:LHY_T3:scan:06208:DFGS[Phospho]M[Oxidation]NMDELLR/2	0	0.0	95.9612	1:0.9436:5:true;1:0.0564:7:true;2:1.0000:4:true	DFGSMNMDELLR	DFGS[Phospho]M[Oxidation]NMDELLR	Os02t0766700-01	0.9992	LHY_T3	LHY_T3.06208.06208.2	mzspec:PXD000923:LHY_T3:scan:06208:DFGS[Phospho]M[Oxidation]NMDELLR/2	0	-0.0047660000000178115	-6.252140441489416	0.0	8527	8527	Phospho	1.0	4	48	1	0.9992	164	3.170731707316927e-05	3.170731707316927e-05	0.0	0.0	0.0	0.0
1	308	1.0000	Phospho	Os04t0666900-02	mzspec:PXD000923:LHY_T5:scan:08975:S[Phospho]EDDDLEEIQEER/2	0	0.0	79.9663	1:1.0000:1:true	SEDDDLEEIQEER	S[Phospho]EDDDLEEIQEER	Os04t0666900-02	0.9992	LHY_T5	LHY_T5.08975.08975.2	mzspec:PXD000923:LHY_T5:scan:08975:S[Phospho]EDDDLEEIQEER/2	0	-0.009373999999979787	-11.108970797987814	0.0	8557	8557	Phospho	1.0	1	308	1	0.9992	165	3.636363636363505e-05	3.636363636363505e-05	0.0	0.0	0.0	0.0
7;8	319;320	1.0000;0.9383	Phospho;Oxidation	LOC_Os10g39440.2	mzspec:PXD000923:LHY_T4:scan:03275:MPEIMGS[Phospho]M[Oxidation]R/2	0	0.00011469205184080745	95.9612	1:0.9383:8:true;1:0.0021:1:true;1:0.0573:5:true;2:1.0000:7:true	MPEIMGSMR	MPEIMGS[Phospho]M[Oxidation]R	LOC_Os10g39440.2	0.9991	LHY_T4	LHY_T4.03275.03275.2	mzspec:PXD000923:LHY_T4:scan:03275:MPEIMGS[Phospho]M[Oxidation]R/2	1	0.0011519999999336505	2.006196524461397	0.00010633772862611656	8720	8719	Phospho	1.0	7	319	1	0.9991	166	4.156626506023973e-05	4.156626506023973e-05	0.0	0.0	0.0	0.0
3;7	58;62	0;1.0000	Carbamidomethyl;Phospho	LOC_Os11g42420.2	mzspec:PXD000923:LHY_T5:scan:05309:LFC[Carbamidomethyl]DGNS[Phospho]IQR/2	0	0.0	136.987764	1:1.0000:7:true	LFCDGNSIQR	LFC[Carbamidomethyl]DGNS[Phospho]IQR	LOC_Os11g42420.2	0.9991	LHY_T5	LHY_T5.05309.05309.2	mzspec:PXD000923:LHY_T5:scan:05309:LFC[Carbamidomethyl]DGNS[Phospho]IQR/2	0	-0.0067830000000412855	-10.51186498289921	0.0	8595	8595	Phospho	1.0	7	62	1	0.9991	167	4.6706586826346146e-05	4.6706586826346146e-05	0.0	0.0	0.0	0.0
4;6	220;222	1.0000;0	Phospho;Carbamidomethyl	Os05t0109600-01	mzspec:PXD000923:LHY_T5:scan:12167:RVPS[Phospho]PC[Carbamidomethyl]LPPIGVK/2	0	0.0	136.987764	1:1.0000:4:true	RVPSPCLPPIGVK	RVPS[Phospho]PC[Carbamidomethyl]LPPIGVK	Os05t0109600-01	0.9991	LHY_T5	LHY_T5.12167.12167.2	mzspec:PXD000923:LHY_T5:scan:12167:RVPS[Phospho]PC[Carbamidomethyl]LPPIGVK/2	0	-0.003666000000066561	-4.885434580223719	0.0	8643	8643	Phospho	1.0	4	220	1	0.9991	168	5.1785714285713205e-05	5.1785714285713205e-05	0.0	0.0	0.0	0.0
9	932	1.0000	Phospho	Os11t0242100-01	mzspec:PXD000923:LHY_T5:scan:07756:LLHLPEDES[Phospho]PK/2	0	0.00011485012059262661	79.9663	1:1.0000:9:true	LLHLPEDESPK	LLHLPEDES[Phospho]PK	Os11t0242100-01	0.9991	LHY_T5	LHY_T5.07756.07756.2	mzspec:PXD000923:LHY_T5:scan:07756:LLHLPEDES[Phospho]PK/2	1	0.004479000000060296	6.593323123265989	0.00010633772862611656	8708	8707	Phospho	1.0	9	932	1	0.9991	169	5.680473372780966e-05	5.680473372780966e-05	0.0	0.0	0.0	0.0
3;5	220;222	1.0000;0	Phospho;Carbamidomethyl	Os05t0109600-01	mzspec:PXD000923:LHY_T4:scan:07055:VPS[Phospho]PC[Carbamidomethyl]LPPIGVK/2	0	0.00011486331265793706	136.987764	1:1.0000:3:true	VPSPCLPPIGVK	VPS[Phospho]PC[Carbamidomethyl]LPPIGVK	Os05t0109600-01	0.9991	LHY_T4	LHY_T4.07055.07055.2	mzspec:PXD000923:LHY_T4:scan:07055:VPS[Phospho]PC[Carbamidomethyl]LPPIGVK/2	1	-0.00018599999987145568	-0.27664439409309904	0.00010633772862611656	8707	8706	Phospho	1.0	3	220	1	0.9991	170	6.176470588235201e-05	6.176470588235201e-05	0.0	0.0	0.0	0.0
3	510	1.0000	Phospho	Os08t0500300-01	mzspec:PXD000923:LHY_T4:scan:06784:VNS[Phospho]LLNLPR/2	0	0.0	79.9663	1:1.0000:3:true	VNSLLNLPR	VNS[Phospho]LLNLPR	Os08t0500300-01	0.9991	LHY_T4	LHY_T4.06784.06784.2	mzspec:PXD000923:LHY_T4:scan:06784:VNS[Phospho]LLNLPR/2	0	0.0002919999999448919	0.5277503552435701	0.0	8642	8642	Phospho	1.0	3	510	1	0.9991	171	6.666666666666582e-05	6.666666666666582e-05	0.0	0.0	0.0	0.0
4	48	1.0000	Phospho	Os02t0766700-01	mzspec:PXD000923:LHY_T4:scan:11207:DFGS[Phospho]MNMDELLR/2	0	0.00011496895838123708	79.9663	1:1.0000:4:true	DFGSMNMDELLR	DFGS[Phospho]MNMDELLR	Os02t0766700-01	0.9991	LHY_T4	LHY_T4.11207.11207.2	mzspec:PXD000923:LHY_T4:scan:11207:DFGS[Phospho]MNMDELLR/2	1	-0.0001560000000608852	-0.20681385780499328	0.00010633772862611656	8699	8698	Phospho	1.0	4	48	1	0.9991	172	7.151162790697597e-05	7.151162790697597e-05	0.0	0.0	0.0	0.0
4;6	220;222	1.0000;0	Phospho;Carbamidomethyl	Os05t0109600-01	mzspec:PXD000923:LHY_T5:scan:11331:RVPS[Phospho]PC[Carbamidomethyl]LPPIGVK/2	0	0.0	136.987764	1:1.0000:4:true	RVPSPCLPPIGVK	RVPS[Phospho]PC[Carbamidomethyl]LPPIGVK	Os05t0109600-01	0.9991	LHY_T5	LHY_T5.11331.11331.2	mzspec:PXD000923:LHY_T5:scan:11331:RVPS[Phospho]PC[Carbamidomethyl]LPPIGVK/2	0	-0.003066999999987275	-4.0871870859825234	0.0	8667	8667	Phospho	1.0	4	220	1	0.9991	173	7.630057803468138e-05	7.630057803468138e-05	0.0	0.0	0.0	0.0
1;3	123;125	0;1.0000	Gln->pyro-Glu;Phospho	LOC_Os05g16240.1	mzspec:PXD000923:LHY_T3:scan:03375:Q[Gln->pyro-Glu]MT[Phospho]GFDR/2	0	0.00011238480557428635	79.9663	1:1.0000:3:true	QMTGFDR	Q[Gln->pyro-Glu]MT[Phospho]GFDR	LOC_Os05g16240.1	0.999	LHY_T3	LHY_T3.03375.03375.2	mzspec:PXD000923:LHY_T3:scan:03375:Q[Gln->pyro-Glu]MT[Phospho]GFDR/2	1	-0.000670999999954347	-1.4613489980356351	0.00010633772862611656	8899	8898	Phospho	1.0	3	125	1	0.999	174	8.160919540229814e-05	8.160919540229814e-05	0.0	0.0	0.0	0.0
8	903	1.0000	Phospho	LOC_Os08g42600.1	mzspec:PXD000923:LHY_T4:scan:07662:FPNLPDMS[Phospho]PK/2	0	0.00011373976342129209	79.9663	1:1.0000:8:true	FPNLPDMSPK	FPNLPDMS[Phospho]PK	LOC_Os08g42600.1	0.999	LHY_T4	LHY_T4.07662.07662.2	mzspec:PXD000923:LHY_T4:scan:07662:FPNLPDMS[Phospho]PK/2	1	0.0002480000000559812	0.4043897275473149	0.00010633772862611656	8793	8792	Phospho	1.0	8	903	1	0.999	175	8.685714285714217e-05	8.685714285714217e-05	0.0	0.0	0.0	0.0
4;8	316;320	1.0000;1.0000	Phospho;Phospho	LOC_Os01g67250.2	mzspec:PXD000923:LHY_T6:scan:03103:VHES[Phospho]PVLS[Phospho]PQR/2	0	0.00011101243339253997	159.9326	1:1.0000:4:true;2:1.0000:8:true	VHESPVLSPQR	VHES[Phospho]PVLS[Phospho]PQR	LOC_Os01g67250.2	0.9989	LHY_T6	LHY_T6.03103.03103.2	mzspec:PXD000923:LHY_T6:scan:03103:VHES[Phospho]PVLS[Phospho]PQR/2	1	0.0005349999998998102	0.7590755012316498	0.00010633772862611656	9009	9008	Phospho	1.0	4	316	1	0.9989	176	9.261363636363564e-05	9.261363636363564e-05	0.0	0.0	0.0	0.0
7	247	1.0000	Phospho	Os01t0556400-01	mzspec:PXD000923:LHY_T4:scan:08581:QFGQFGT[Phospho]FHFR/2	0	0.0001102414287289163	79.9663	1:1.0000:7:true	QFGQFGTFHFR	QFGQFGT[Phospho]FHFR	Os01t0556400-01	0.9989	LHY_T4	LHY_T4.08581.08581.2	mzspec:PXD000923:LHY_T4:scan:08581:QFGQFGT[Phospho]FHFR/2	1	0.0013959999999997306	1.9220272534539105	0.00010633772862611656	9072	9071	Phospho	1.0	7	247	1	0.9989	177	9.830508474576191e-05	9.830508474576191e-05	0.0	0.0	0.0	0.0
5;7	317;319	0.9767;1.0000	Oxidation;Phospho	LOC_Os10g39440.2	mzspec:PXD000923:LHY_T4:scan:02688:MPEIM[Oxidation]GS[Phospho]MR/2	0	0.000110803324099723	95.9612	1:0.9767:5:true;1:0.0064:1:true;1:0.0104:8:true;2:1.0000:7:true	MPEIMGSMR	MPEIM[Oxidation]GS[Phospho]MR	LOC_Os10g39440.2	0.9989	LHY_T4	LHY_T4.02688.02688.2	mzspec:PXD000923:LHY_T4:scan:02688:MPEIM[Oxidation]GS[Phospho]MR/2	1	-0.0010949999999638749	-1.906931592308403	0.00010633772862611656	9026	9025	Phospho	1.0	7	319	1	0.9989	178	0.00010393258426966209	0.00010393258426966209	0.0	0.0	0.0	0.0
3	313	1.0000	Phospho	LOC_Os01g62650.2	mzspec:PXD000923:LHY_T4:scan:05959:VPS[Phospho]PGLPPVGVR/2	0	0.00011070519207350825	79.9663	1:1.0000:3:true	VPSPGLPPVGVR	VPS[Phospho]PGLPPVGVR	LOC_Os01g62650.2	0.9989	LHY_T4	LHY_T4.05959.05959.2	mzspec:PXD000923:LHY_T4:scan:05959:VPS[Phospho]PGLPPVGVR/2	1	0.0006270000000085929	0.9986717220256306	0.00010633772862611656	9034	9033	Phospho	1.0	3	313	1	0.9989	179	0.00010949720670390971	0.00010949720670390971	0.0	0.0	0.0	0.0
8	348	1.0000	Phospho	Os02t0644500-01	mzspec:PXD000923:LHY_T4:scan:05771:GFMLPPPS[Phospho]PK/2	0	0.00010931351114997814	79.9663	1:1.0000:8:true	GFMLPPPSPK	GFMLPPPS[Phospho]PK	Os02t0644500-01	0.9989	LHY_T4	LHY_T4.05771.05771.2	mzspec:PXD000923:LHY_T4:scan:05771:GFMLPPPS[Phospho]PK/2	1	-0.0013699999999516874	-2.3794142347124256	0.00010633772862611656	9149	9148	Phospho	1.0	8	348	1	0.9989	180	0.00011499999999999904	0.00011499999999999904	0.0	0.0	0.0	0.0
8	418	1.0000	Phospho	Os07t0408100-01	mzspec:PXD000923:LHY_T5:scan:06706:EVLDQMPS[Phospho]PK/2	0	0.00010949304719150334	79.9663	1:1.0000:8:true	EVLDQMPSPK	EVLDQMPS[Phospho]PK	Os07t0408100-01	0.9989	LHY_T5	LHY_T5.06706.06706.2	mzspec:PXD000923:LHY_T5:scan:06706:EVLDQMPS[Phospho]PK/2	1	-0.002761000000077729	-4.509429871291413	0.00010633772862611656	9134	9133	Phospho	1.0	8	418	1	0.9989	181	0.00012044198895027525	0.00012044198895027525	0.0	0.0	0.0	0.0
3	493	1.0000	Phospho	Os02t0780700-01	mzspec:PXD000923:LHY_T6:scan:07805:VDS[Phospho]DGEDIIDHHVDEDR/2	0	0.00010932546190007652	79.9663	1:1.0000:3:true	VDSDGEDIIDHHVDEDR	VDS[Phospho]DGEDIIDHHVDEDR	Os02t0780700-01	0.9989	LHY_T6	LHY_T6.07805.07805.2	mzspec:PXD000923:LHY_T6:scan:07805:VDS[Phospho]DGEDIIDHHVDEDR/2	1	0.0008090000001175213	0.790496193285478	0.00010633772862611656	9148	9147	Phospho	1.0	3	493	1	0.9989	182	0.00012582417582417477	0.00012582417582417477	0.0	0.0	0.0	0.0
4;7	48;51	1.0000;0.9723	Phospho;Oxidation	Os02t0766700-01	mzspec:PXD000923:LHY_T4:scan:08035:DFGS[Phospho]MNM[Oxidation]DELLR/2	0	0.0001093972213105787	95.9612	1:0.9723:7:true;1:0.0277:5:true;2:1.0000:4:true	DFGSMNMDELLR	DFGS[Phospho]MNM[Oxidation]DELLR	Os02t0766700-01	0.9989	LHY_T4	LHY_T4.08035.08035.2	mzspec:PXD000923:LHY_T4:scan:08035:DFGS[Phospho]MNM[Oxidation]DELLR/2	1	8.999999988645868e-05	0.11806391922410164	0.00010633772862611656	9142	9141	Phospho	1.0	4	48	1	0.9989	183	0.00013114754098360546	0.00013114754098360546	0.0	0.0	0.0	0.0
4;8	316;320	1.0000;1.0000	Phospho;Phospho	LOC_Os01g67250.2	mzspec:PXD000923:LHY_T6:scan:03103:VHES[Phospho]PVLS[Phospho]PQR/2	0	0.00011101243339253997	159.9326	1:1.0000:4:true;2:1.0000:8:true	VHESPVLSPQR	VHES[Phospho]PVLS[Phospho]PQR	LOC_Os01g67250.2	0.9989	LHY_T6	LHY_T6.03103.03103.2	mzspec:PXD000923:LHY_T6:scan:03103:VHES[Phospho]PVLS[Phospho]PQR/2	1	0.0005349999998998102	0.7590755012316498	0.00010633772862611656	9009	9008	Phospho	1.0	8	320	1	0.9989	184	0.00013641304347825973	0.00013641304347825973	0.0	0.0	0.0	0.0
10	395	1.0000	Phospho	LOC_Os07g10120.1	mzspec:PXD000923:LHY_T5:scan:03713:EEVEPEEDIS[Phospho]PK/2	0	0.00010997470581766194	79.9663	1:1.0000:10:true	EEVEPEEDISPK	EEVEPEEDIS[Phospho]PK	LOC_Os07g10120.1	0.9989	LHY_T5	LHY_T5.03713.03713.2	mzspec:PXD000923:LHY_T5:scan:03713:EEVEPEEDIS[Phospho]PK/2	1	0.001630999999974847	2.20164956410146	0.00010633772862611656	9094	9093	Phospho	1.0	10	395	1	0.9989	185	0.00014162162162162042	0.00014162162162162042	0.0	0.0	0.0	0.0
5	841	1.0000	Phospho	Os01t0718300-01	mzspec:PXD000923:LHY_T5:scan:01639:LIHVS[Phospho]GQGDR/2	0	0.0001079447322970639	79.9663	1:1.0000:5:true	LIHVSGQGDR	LIHVS[Phospho]GQGDR	Os01t0718300-01	0.9988	LHY_T5	LHY_T5.01639.01639.2	mzspec:PXD000923:LHY_T5:scan:01639:LIHVS[Phospho]GQGDR/2	1	-0.0024559999999382853	-4.225200103160058	0.00010633772862611656	9265	9264	Phospho	1.0	5	841	1	0.9988	186	0.00014731182795698798	0.00014731182795698798	0.0	0.0	0.0	0.0
8	348	1.0000	Phospho	Os02t0644500-01	mzspec:PXD000923:LHY_T4:scan:05498:GFMLPPPS[Phospho]PK/2	0	0.00010796804145972792	79.9663	1:1.0000:8:true	GFMLPPPSPK	GFMLPPPS[Phospho]PK	Os02t0644500-01	0.9988	LHY_T4	LHY_T4.05498.05498.2	mzspec:PXD000923:LHY_T4:scan:05498:GFMLPPPS[Phospho]PK/2	1	-0.00037599999996018596	-0.6530363154661953	0.00010633772862611656	9263	9262	Phospho	1.0	8	348	1	0.9988	187	0.00015294117647058684	0.00015294117647058684	0.0	0.0	0.0	0.0
5	106	1.0000	Phospho	tr|A0A0P0V5J2|A0A0P0V5J2_ORYSJ	mzspec:PXD000923:LHY_T5:scan:03770:KVEGS[Phospho]PPDGMELK/2	0	0.00010820168794633196	79.9663	1:1.0000:5:true	KVEGSPPDGMELK	KVEGS[Phospho]PPDGMELK	tr|A0A0P0V5J2|A0A0P0V5J2_ORYSJ	0.9988	LHY_T5	LHY_T5.03770.03770.2	mzspec:PXD000923:LHY_T5:scan:03770:KVEGS[Phospho]PPDGMELK/2	1	-0.004957999999987806	-6.756301216686532	0.00010633772862611656	9243	9242	Phospho	1.0	5	106	1	0.9988	188	0.00015851063829787086	0.00015851063829787086	0.0	0.0	0.0	0.0
5	106	1.0000	Phospho	tr|A0A0P0V5J2|A0A0P0V5J2_ORYSJ	mzspec:PXD000923:LHY_T5:scan:04397:KVEGS[Phospho]PPDGMELK/2	0	0.00010785159620362382	79.9663	1:1.0000:5:true	KVEGSPPDGMELK	KVEGS[Phospho]PPDGMELK	tr|A0A0P0V5J2|A0A0P0V5J2_ORYSJ	0.9988	LHY_T5	LHY_T5.04397.04397.2	mzspec:PXD000923:LHY_T5:scan:04397:KVEGS[Phospho]PPDGMELK/2	1	-0.003564999999980501	-4.858050390765426	0.00010633772862611656	9273	9272	Phospho	1.0	5	106	1	0.9988	189	0.0001640211640211624	0.0001640211640211624	0.0	0.0	0.0	0.0
8	19	1.0000	Phospho	Os07t0496000-01	mzspec:PXD000923:LHY_T4:scan:07124:LVFLGDQS[Phospho]VGK/2	0	0.00010749220681500592	79.9663	1:1.0000:8:true	LVFLGDQSVGK	LVFLGDQS[Phospho]VGK	Os07t0496000-01	0.9988	LHY_T4	LHY_T4.07124.07124.2	mzspec:PXD000923:LHY_T4:scan:07124:LVFLGDQS[Phospho]VGK/2	1	0.00017400000001543958	0.2798281853260702	0.00010633772862611656	9304	9303	Phospho	1.0	8	19	1	0.9988	190	0.0001694736842105246	0.0001694736842105246	0.0	0.0	0.0	0.0
4;6	220;222	1.0000;0	Phospho;Carbamidomethyl	Os05t0109600-01	mzspec:PXD000923:LHY_T5:scan:12371:RVPS[Phospho]PC[Carbamidomethyl]LPPIGVK/2	0	0.00010716964955524597	136.987764	1:1.0000:4:true	RVPSPCLPPIGVK	RVPS[Phospho]PC[Carbamidomethyl]LPPIGVK	Os05t0109600-01	0.9988	LHY_T5	LHY_T5.12371.12371.2	mzspec:PXD000923:LHY_T5:scan:12371:RVPS[Phospho]PC[Carbamidomethyl]LPPIGVK/2	1	-0.003254000000083579	-4.336389559238317	0.00010633772862611656	9332	9331	Phospho	1.0	4	220	1	0.9988	191	0.00017486910994764216	0.00017486910994764216	0.0	0.0	0.0	0.0
15	893	1.0000	Phospho	LOC_Os06g51270.1	mzspec:PXD000923:LHY_T5:scan:18371:DIMDEQDQLGGLLDS[Phospho]VHGGNR/2	0	0.00010808473843493298	79.9663	1:1.0000:15:true	DIMDEQDQLGGLLDSVHGGNR	DIMDEQDQLGGLLDS[Phospho]VHGGNR	LOC_Os06g51270.1	0.9988	LHY_T5	LHY_T5.18371.18371.2	mzspec:PXD000923:LHY_T5:scan:18371:DIMDEQDQLGGLLDS[Phospho]VHGGNR/2	1	-0.011970999999903142	-10.1879769056505	0.00010633772862611656	9253	9252	Phospho	1.0	15	893	1	0.9988	192	0.0001802083333333314	0.0001802083333333314	0.0	0.0	0.0	0.0
9	275	1.0000	Phospho	Os02t0612800-01	mzspec:PXD000923:LHY_T5:scan:03058:DVVDDGKLS[Phospho]ER/2	0	0.00010817827780181739	79.9663	1:1.0000:9:true	DVVDDGKLSER	DVVDDGKLS[Phospho]ER	Os02t0612800-01	0.9988	LHY_T5	LHY_T5.03058.03058.2	mzspec:PXD000923:LHY_T5:scan:03058:DVVDDGKLS[Phospho]ER/2	1	-0.0039249999999810825	-5.9760107186292855	0.00010633772862611656	9245	9244	Phospho	1.0	9	275	1	0.9988	193	0.0001854922279792725	0.0001854922279792725	0.0	0.0	0.0	0.0
6	126	1.0000	Phospho	LOC_Os08g01270.2	mzspec:PXD000923:LHY_T4:scan:04775:LMEDLS[Phospho]LER/2	0	0.00010863661053775122	79.9663	1:1.0000:6:true	LMEDLSLER	LMEDLS[Phospho]LER	LOC_Os08g01270.2	0.9988	LHY_T4	LHY_T4.04775.04775.2	mzspec:PXD000923:LHY_T4:scan:04775:LMEDLS[Phospho]LER/2	1	-0.0010490000000800137	-1.7681820701359108	0.00010633772862611656	9206	9205	Phospho	1.0	6	126	1	0.9988	194	0.00019072164948453395	0.00019072164948453395	0.0	0.0	0.0	0.0
8	903	1.0000	Phospho	LOC_Os08g42600.1	mzspec:PXD000923:LHY_T4:scan:08086:FPNLPDMS[Phospho]PK/2	0	0.00021220159151193635	79.9663	1:1.0000:8:true	FPNLPDMSPK	FPNLPDMS[Phospho]PK	LOC_Os08g42600.1	0.9987	LHY_T4	LHY_T4.08086.08086.2	mzspec:PXD000923:LHY_T4:scan:08086:FPNLPDMS[Phospho]PK/2	2	-0.0004299999999375359	-0.7011596079872331	0.00020712510356255177	9427	9425	Phospho	1.0	8	903	1	0.9987	195	0.00019641025641025414	0.00019641025641025414	0.0	0.0	0.0	0.0
8	12	1.0000	Phospho	LOC_Os06g41440.2	mzspec:PXD000923:LHY_T3:scan:07671:LPIPQGLS[Phospho]FLR/2	0	0.00021114864864864863	79.9663	1:1.0000:8:true	LPIPQGLSFLR	LPIPQGLS[Phospho]FLR	LOC_Os06g41440.2	0.9987	LHY_T3	LHY_T3.07671.07671.2	mzspec:PXD000923:LHY_T3:scan:07671:LPIPQGLS[Phospho]FLR/2	2	-0.002432999999996355	-3.6815808556215055	0.00020712510356255177	9474	9472	Phospho	1.0	8	12	1	0.9987	196	0.0002020408163265282	0.0002020408163265282	0.0	0.0	0.0	0.0
1;3	190;192	0;1.0000	Gln->pyro-Glu;Phospho	Os07t0588200-01	mzspec:PXD000923:LHY_T5:scan:15714:Q[Gln->pyro-Glu]PS[Phospho]PDLRPLPPLK/2	0	0.00021238186258893492	79.96633100000003	1:1.0000:3:true	QPSPDLRPLPPLK	Q[Gln->pyro-Glu]PS[Phospho]PDLRPLPPLK	Os07t0588200-01	0.9987	LHY_T5	LHY_T5.15714.15714.2	mzspec:PXD000923:LHY_T5:scan:15714:Q[Gln->pyro-Glu]PS[Phospho]PDLRPLPPLK/2	2	-0.0035820000000512664	-4.707600034067762	0.00020712510356255177	9419	9417	Phospho	1.0	3	192	1	0.9987	197	0.00020761421319796697	0.00020761421319796697	0.0	0.0	0.0	0.0
3;5;6	303;305;306	1.0000;0;0	Phospho;Carbamidomethyl;Carbamidomethyl	Os06t0186600-02	mzspec:PXD000923:LHY_T5:scan:12871:VDS[Phospho]LC[Carbamidomethyl]C[Carbamidomethyl]LIQK/2	0	0.00021072595090085343	194.009228	1:1.0000:3:true	VDSLCCLIQK	VDS[Phospho]LC[Carbamidomethyl]C[Carbamidomethyl]LIQK	Os06t0186600-02	0.9987	LHY_T5	LHY_T5.12871.12871.2	mzspec:PXD000923:LHY_T5:scan:12871:VDS[Phospho]LC[Carbamidomethyl]C[Carbamidomethyl]LIQK/2	2	-0.0028319999998984713	-4.30203616389196	0.00020712510356255177	9493	9491	Phospho	1.0	3	303	1	0.9987	198	0.0002131313131313104	0.0002131313131313104	0.0	0.0	0.0	0.0
8	418	1.0000	Phospho	Os07t0408100-01	mzspec:PXD000923:LHY_T5:scan:07139:EVLDQMPS[Phospho]PK/2	0	0.00020868113522537563	79.9663	1:1.0000:8:true	EVLDQMPSPK	EVLDQMPS[Phospho]PK	Os07t0408100-01	0.9986	LHY_T5	LHY_T5.07139.07139.2	mzspec:PXD000923:LHY_T5:scan:07139:EVLDQMPS[Phospho]PK/2	2	-0.0028499999999667125	-4.6547899792352805	0.00020712510356255177	9586	9584	Phospho	1.0	8	418	1	0.9986	199	0.00021909547738693168	0.00021909547738693168	0.0	0.0	0.0	0.0
4	48	1.0000	Phospho	Os02t0766700-01	mzspec:PXD000923:LHY_T3:scan:07814:DFGS[Phospho]MNMDELLR/2	0	0.00020922690658018616	79.9663	1:1.0000:4:true	DFGSMNMDELLR	DFGS[Phospho]MNMDELLR	Os02t0766700-01	0.9986	LHY_T3	LHY_T3.07814.07814.2	mzspec:PXD000923:LHY_T3:scan:07814:DFGS[Phospho]MNMDELLR/2	2	-0.0035370000000511936	-4.689106505008662	0.00020712510356255177	9561	9559	Phospho	1.0	4	48	1	0.9986	200	0.00022499999999999688	0.00022499999999999688	0.0	0.0	0.0	0.0
9	524	1.0000	Phospho	Os05t0148600-01	mzspec:PXD000923:LHY_T4:scan:10085:GFVPFVPGS[Phospho]PVER/2	0	0.0002095777009326208	79.96633100000003	1:1.0000:9:true	GFVPFVPGSPVER	GFVPFVPGS[Phospho]PVER	Os05t0148600-01	0.9986	LHY_T4	LHY_T4.10085.10085.2	mzspec:PXD000923:LHY_T4:scan:10085:GFVPFVPGS[Phospho]PVER/2	2	0.0014820000000099751	2.018096868350064	0.00020712510356255177	9545	9543	Phospho	1.0	9	524	1	0.9986	201	0.00023084577114427528	0.00023084577114427528	0.0	0.0	0.0	0.0
5;7	226;228	0;1.0000	Carbamidomethyl;Phospho	Os01t0926200-01	mzspec:PXD000923:LHY_T4:scan:05047:EMEFC[Carbamidomethyl]ET[Phospho]P/2	0	0.00020968756552736424	136.987795	1:1.0000:7:true	EMEFCETP	EMEFC[Carbamidomethyl]ET[Phospho]P	Os01t0926200-01	0.9986	LHY_T4	LHY_T4.05047.05047.2	mzspec:PXD000923:LHY_T4:scan:05047:EMEFC[Carbamidomethyl]ET[Phospho]P/2	2	0.004226000000016938	7.523862238012878	0.00020712510356255177	9540	9538	Phospho	1.0	7	228	1	0.9986	202	0.0002366336633663331	0.0002366336633663331	0.0	0.0	0.0	0.0
4;6	107;109	1.0000;0	Phospho;Carbamidomethyl	LOC_Os12g38795.1	mzspec:PXD000923:LHY_T4:scan:09603:EVFS[Phospho]PC[Carbamidomethyl]GEIVDLR/2	0	0.00020896458050360465	136.987764	1:1.0000:4:true	EVFSPCGEIVDLR	EVFS[Phospho]PC[Carbamidomethyl]GEIVDLR	LOC_Os12g38795.1	0.9986	LHY_T4	LHY_T4.09603.09603.2	mzspec:PXD000923:LHY_T4:scan:09603:EVFS[Phospho]PC[Carbamidomethyl]GEIVDLR/2	2	0.0011620000000220898	1.450944801215068	0.00020712510356255177	9573	9571	Phospho	1.0	4	107	1	0.9986	203	0.00024236453201970069	0.00024236453201970069	0.0	0.0	0.0	0.0
4	48	1.0000	Phospho	Os02t0766700-01	mzspec:PXD000923:LHY_T3:scan:07658:DFGS[Phospho]MNMDELLR/2	0	0.00020755500207555	79.9663	1:1.0000:4:true	DFGSMNMDELLR	DFGS[Phospho]MNMDELLR	Os02t0766700-01	0.9985	LHY_T3	LHY_T3.07658.07658.2	mzspec:PXD000923:LHY_T3:scan:07658:DFGS[Phospho]MNMDELLR/2	2	-0.0011640000000170405	-1.5431495538114186	0.00020712510356255177	9638	9636	Phospho	1.0	4	48	1	0.9985	204	0.0002485294117647019	0.0002485294117647019	0.0	0.0	0.0	0.0
1;3	1478;1480	0;1.0000	Gln->pyro-Glu;Phospho	LOC_Os04g59460.1	mzspec:PXD000923:LHY_T3:scan:06765:Q[Gln->pyro-Glu]FS[Phospho]GIQIPR/2	0	0.0003077554370127205	79.9663	1:1.0000:3:true	QFSGIQIPR	Q[Gln->pyro-Glu]FS[Phospho]GIQIPR	LOC_Os04g59460.1	0.9985	LHY_T3	LHY_T3.06765.06765.2	mzspec:PXD000923:LHY_T3:scan:06765:Q[Gln->pyro-Glu]FS[Phospho]GIQIPR/2	3	-0.004735999999866182	-8.536979130785229	0.00029886431560071725	9751	9748	Phospho	1.0	3	1480	1	0.9985	205	0.0002546341463414592	0.0002546341463414592	0.0	0.0	0.0	0.0
9	86	1.0000	Phospho	Os03t0859700-00	mzspec:PXD000923:LHY_T4:scan:06221:NVVLDEFGS[Phospho]PK/2	0	0.00020777062123415746	79.9663	1:1.0000:9:true	NVVLDEFGSPK	NVVLDEFGS[Phospho]PK	Os03t0859700-00	0.9985	LHY_T4	LHY_T4.06221.06221.2	mzspec:PXD000923:LHY_T4:scan:06221:NVVLDEFGS[Phospho]PK/2	2	0.0011369999999715221	1.7688315508103554	0.00020712510356255177	9628	9626	Phospho	1.0	9	86	1	0.9985	206	0.00026067961165048096	0.00026067961165048096	0.0	0.0	0.0	0.0
4	91	1.0000	Phospho	LOC_Os08g02670.1	mzspec:PXD000923:LHY_T4:scan:06359:LVNS[Phospho]PINIIK/2	0	0.00031036623215394165	79.9663	1:1.0000:4:true	LVNSPINIIK	LVNS[Phospho]PINIIK	LOC_Os08g02670.1	0.9985	LHY_T4	LHY_T4.06359.06359.2	mzspec:PXD000923:LHY_T4:scan:06359:LVNS[Phospho]PINIIK/2	3	-0.00024899999993976957	-0.41790382973475776	0.00029886431560071725	9669	9666	Phospho	1.0	4	91	1	0.9985	207	0.000266666666666662	0.000266666666666662	0.0	0.0	0.0	0.0
4;6	220;222	1.0000;0	Phospho;Carbamidomethyl	Os05t0109600-01	mzspec:PXD000923:LHY_T5:scan:12588:RVPS[Phospho]PC[Carbamidomethyl]LPPIGVK/2	0	0.00031033412640943414	136.987764	1:1.0000:4:true	RVPSPCLPPIGVK	RVPS[Phospho]PC[Carbamidomethyl]LPPIGVK	Os05t0109600-01	0.9985	LHY_T5	LHY_T5.12588.12588.2	mzspec:PXD000923:LHY_T5:scan:12588:RVPS[Phospho]PC[Carbamidomethyl]LPPIGVK/2	3	-0.003107000000113657	-4.1404924279963895	0.00029886431560071725	9670	9667	Phospho	1.0	4	220	1	0.9985	208	0.00027259615384614893	0.00027259615384614893	0.0	0.0	0.0	0.0
5	106	1.0000	Phospho	tr|A0A0P0V5J2|A0A0P0V5J2_ORYSJ	mzspec:PXD000923:LHY_T5:scan:04327:KVEGS[Phospho]PPDGMELK/2	0	0.0003100454733360893	79.9663	1:1.0000:5:true	KVEGSPPDGMELK	KVEGS[Phospho]PPDGMELK	tr|A0A0P0V5J2|A0A0P0V5J2_ORYSJ	0.9985	LHY_T5	LHY_T5.04327.04327.2	mzspec:PXD000923:LHY_T5:scan:04327:KVEGS[Phospho]PPDGMELK/2	3	-0.003246999999987565	-4.424709570502444	0.00029886431560071725	9679	9676	Phospho	1.0	5	106	1	0.9985	209	0.000278468899521526	0.000278468899521526	0.0	0.0	0.0	0.0
4;6	220;222	1.0000;0	Phospho;Carbamidomethyl	Os05t0109600-01	mzspec:PXD000923:LHY_T5:scan:11951:RVPS[Phospho]PC[Carbamidomethyl]LPPIGVK/2	0	0.00030559233981868186	136.987764	1:1.0000:4:true	RVPSPCLPPIGVK	RVPS[Phospho]PC[Carbamidomethyl]LPPIGVK	Os05t0109600-01	0.9984	LHY_T5	LHY_T5.11951.11951.2	mzspec:PXD000923:LHY_T5:scan:11951:RVPS[Phospho]PC[Carbamidomethyl]LPPIGVK/2	3	-0.003882000000089647	-5.1732834262198875	0.00029886431560071725	9820	9817	Phospho	1.0	4	220	1	0.9984	210	0.00028476190476189986	0.00028476190476189986	0.0	0.0	0.0	0.0
4	91	1.0000	Phospho	LOC_Os08g02670.1	mzspec:PXD000923:LHY_T4:scan:06480:LVNS[Phospho]PINIIK/2	0	0.0003068112088361628	79.9663	1:1.0000:4:true	LVNSPINIIK	LVNS[Phospho]PINIIK	LOC_Os08g02670.1	0.9984	LHY_T4	LHY_T4.06480.06480.2	mzspec:PXD000923:LHY_T4:scan:06480:LVNS[Phospho]PINIIK/2	3	-0.00026800000000548607	-0.4497920738887505	0.00029886431560071725	9781	9778	Phospho	1.0	4	91	1	0.9984	211	0.0002909952606635024	0.0002909952606635024	0.0	0.0	0.0	0.0
1	305	1.0000	Phospho	Os08t0187700-01	mzspec:PXD000923:LHY_T4:scan:06299:S[Phospho]PPLDVLPR/2	0	0.00030232792502267464	79.9663	1:1.0000:1:true	SPPLDVLPR	S[Phospho]PPLDVLPR	Os08t0187700-01	0.9984	LHY_T4	LHY_T4.06299.06299.2	mzspec:PXD000923:LHY_T4:scan:06299:S[Phospho]PPLDVLPR/2	3	0.012126000000080241	22.569524045367746	0.00029886431560071725	9926	9923	Phospho	1.0	1	305	1	0.9984	212	0.0002971698113207503	0.0002971698113207503	0.0	0.0	0.0	0.0
7;9	8;10	0;1.0000	Carbamidomethyl;Phospho	Os08t0359200-02	mzspec:PXD000923:LHY_T5:scan:06988:PDIQLGC[Carbamidomethyl]HT[Phospho]IR/2	0	0.0003057792273978188	136.987764	1:1.0000:9:true	PDIQLGCHTIR	PDIQLGC[Carbamidomethyl]HT[Phospho]IR	Os08t0359200-02	0.9984	LHY_T5	LHY_T5.06988.06988.2	mzspec:PXD000923:LHY_T5:scan:06988:PDIQLGC[Carbamidomethyl]HT[Phospho]IR/2	3	-0.0013819999999213903	-1.9875715824680515	0.00029886431560071725	9814	9811	Phospho	1.0	9	10	1	0.9984	213	0.00030328638497652163	0.00030328638497652163	0.0	0.0	0.0	0.0
3;9	363;369	1.0000;1.0000	Phospho;Oxidation	Os06t0186600-02	mzspec:PXD000923:LHY_T5:scan:21562:KDS[Phospho]FGDLLM[Oxidation]NLPR/2	0	0.0003006313257841466	95.9612	1:1.0000:9:true;2:1.0000:3:true	KDSFGDLLMNLPR	KDS[Phospho]FGDLLM[Oxidation]NLPR	Os06t0186600-02	0.9983	LHY_T5	LHY_T5.21562.21562.2	mzspec:PXD000923:LHY_T5:scan:21562:KDS[Phospho]FGDLLM[Oxidation]NLPR/2	3	-0.009571000000050844	-11.943248056230571	0.00029886431560071725	9982	9979	Phospho	1.0	3	363	1	0.9983	214	0.0003098130841121455	0.0003098130841121455	0.0	0.0	0.0	0.0
9	64	1.0000	Phospho	Os05t0390600-00	mzspec:PXD000923:LHY_T4:scan:09550:GQLLPLQLS[Phospho]PR/2	0	0.00030099327781679544	79.9663	1:1.0000:9:true	GQLLPLQLSPR	GQLLPLQLS[Phospho]PR	Os05t0390600-00	0.9983	LHY_T4	LHY_T4.09550.09550.2	mzspec:PXD000923:LHY_T4:scan:09550:GQLLPLQLS[Phospho]PR/2	3	0.0012110000000120635	1.8592083538607824	0.00029886431560071725	9970	9967	Phospho	1.0	9	64	1	0.9983	215	0.000316279069767438	0.000316279069767438	0.0	0.0	0.0	0.0
8;9	83;84	0;1.0000	Carbamidomethyl;Phospho	Os05t0270400-01	mzspec:PXD000923:LHY_T6:scan:09844:EVPFDEDC[Carbamidomethyl]S[Phospho]DDEPDGGGGR/2	0	0.0003013258336681398	136.987764	1:1.0000:9:true	EVPFDEDCSDDEPDGGGGR	EVPFDEDC[Carbamidomethyl]S[Phospho]DDEPDGGGGR	Os05t0270400-01	0.9983	LHY_T6	LHY_T6.09844.09844.2	mzspec:PXD000923:LHY_T6:scan:09844:EVPFDEDC[Carbamidomethyl]S[Phospho]DDEPDGGGGR/2	3	0.0038239999998950225	3.5843067580114214	0.00029886431560071725	9959	9956	Phospho	1.0	9	84	1	0.9983	216	0.0003226851851851815	0.0003226851851851815	0.0	0.0	0.0	0.0
8	903	1.0000	Phospho	LOC_Os08g42600.1	mzspec:PXD000923:LHY_T4:scan:07766:FPNLPDMS[Phospho]PK/2	0	0.00029886431560071725	79.9663	1:1.0000:8:true	FPNLPDMSPK	FPNLPDMS[Phospho]PK	LOC_Os08g42600.1	0.9983	LHY_T4	LHY_T4.07766.07766.2	mzspec:PXD000923:LHY_T4:scan:07766:FPNLPDMS[Phospho]PK/2	3	0.0001990000000660075	0.32449014431630263	0.00029886431560071725	10041	10038	Phospho	1.0	8	903	1	0.9983	217	0.0003290322580645126	0.0003290322580645126	0.0	0.0	0.0	0.0
7	873	1.0000	Phospho	Os01t0758300-01	mzspec:PXD000923:LHY_T5:scan:03881:DPGFHVS[Phospho]PR/2	0	0.00030045067601402103	79.9663	1:1.0000:7:true	DPGFHVSPR	DPGFHVS[Phospho]PR	Os01t0758300-01	0.9983	LHY_T5	LHY_T5.03881.03881.2	mzspec:PXD000923:LHY_T5:scan:03881:DPGFHVS[Phospho]PR/2	3	-0.0012199999999893407	-2.233462228676909	0.00029886431560071725	9988	9985	Phospho	1.0	7	873	1	0.9983	218	0.00033532110091742787	0.00033532110091742787	0.0	0.0	0.0	0.0
4;6	220;222	1.0000;0	Phospho;Carbamidomethyl	Os05t0109600-01	mzspec:PXD000923:LHY_T5:scan:11731:RVPS[Phospho]PC[Carbamidomethyl]LPPIGVK/2	0	0.0005926511260371393	136.987764	1:1.0000:4:true	RVPSPCLPPIGVK	RVPS[Phospho]PC[Carbamidomethyl]LPPIGVK	Os05t0109600-01	0.9982	LHY_T5	LHY_T5.11731.11731.2	mzspec:PXD000923:LHY_T5:scan:11731:RVPS[Phospho]PC[Carbamidomethyl]LPPIGVK/2	6	-0.003882000000089647	-5.1732834262198875	0.0005918910920390647	10130	10124	Phospho	1.0	4	220	1	0.9982	219	0.00034200913242008813	0.00034200913242008813	0.0	0.0	0.0	0.0
7	1329	1.0000	Phospho	LOC_Os03g14260.2	mzspec:PXD000923:LHY_T6:scan:01335:LKENPPS[Phospho]PR/3	0	0.0005930025696778018	79.96633100000003	1:1.0000:7:true	LKENPPSPR	LKENPPS[Phospho]PR	LOC_Os03g14260.2	0.9982	LHY_T6	LHY_T6.01335.01335.3	mzspec:PXD000923:LHY_T6:scan:01335:LKENPPS[Phospho]PR/3	6	0.00027999999997518904	0.7502983084923605	0.0005918910920390647	10124	10118	Phospho	1.0	7	1329	1	0.9982	220	0.0003486363636363605	0.0003486363636363605	0.0	0.0	0.0	0.0
3;6	586;589	1.0000;0	Phospho;Carbamidomethyl	LOC_Os09g29750.1	mzspec:PXD000923:LHY_T5:scan:09530:KVS[Phospho]EPC[Carbamidomethyl]DLLDDK/2	0	0.0005923000987166831	136.987764	1:1.0000:3:true	KVSEPCDLLDDK	KVS[Phospho]EPC[Carbamidomethyl]DLLDDK	LOC_Os09g29750.1	0.9982	LHY_T5	LHY_T5.09530.09530.2	mzspec:PXD000923:LHY_T5:scan:09530:KVS[Phospho]EPC[Carbamidomethyl]DLLDDK/2	6	-0.002021000000013373	-2.6952833834597447	0.0005918910920390647	10136	10130	Phospho	1.0	3	586	1	0.9982	221	0.00035520361990949934	0.00035520361990949934	0.0	0.0	0.0	0.0
1;7	69;75	0;1.0000	Glu->pyro-Glu;Phospho	Os01t0936800-02	mzspec:PXD000923:LHY_T4:scan:05792:E[Glu->pyro-Glu]VPVHIS[Phospho]PVR/2	0	0.0005923585743903642	79.9663	1:1.0000:7:true	EVPVHISPVR	E[Glu->pyro-Glu]VPVHIS[Phospho]PVR	Os01t0936800-02	0.9982	LHY_T4	LHY_T4.05792.05792.2	mzspec:PXD000923:LHY_T4:scan:05792:E[Glu->pyro-Glu]VPVHIS[Phospho]PVR/2	6	-0.0009590000000798682	-1.6042015535490453	0.0005918910920390647	10135	10129	Phospho	1.0	7	75	1	0.9982	222	0.0003617117117117089	0.0003617117117117089	0.0	0.0	0.0	0.0
3	282	1.0000	Phospho	Os07t0557500-01	mzspec:PXD000923:LHY_T5:scan:07079:GDS[Phospho]PPPLPDHLR/2	0	0.0005920663114268798	79.9663	1:1.0000:3:true	GDSPPPLPDHLR	GDS[Phospho]PPPLPDHLR	Os07t0557500-01	0.9981	LHY_T5	LHY_T5.07079.07079.2	mzspec:PXD000923:LHY_T5:scan:07079:GDS[Phospho]PPPLPDHLR/2	6	-0.003385999999977685	-4.9014284806220285	0.0005918910920390647	10140	10134	Phospho	1.0	3	282	1	0.9981	223	0.0003686098654708493	0.0003686098654708493	0.0	0.0	0.0	0.0
2	102	1.0000	Phospho	Os06t0708300-01	mzspec:PXD000923:LHY_T5:scan:11576:GS[Phospho]DEFKPFIR/2	0	0.00068762278978389	79.9663	1:1.0000:2:true	GSDEFKPFIR	GS[Phospho]DEFKPFIR	Os06t0708300-01	0.998	LHY_T5	LHY_T5.11576.11576.2	mzspec:PXD000923:LHY_T5:scan:11576:GS[Phospho]DEFKPFIR/2	7	-0.00240099999996346	-3.7616006663385897	0.0006464721093461396	10187	10180	Phospho	1.0	2	102	1	0.998	224	0.00037589285714285437	0.00037589285714285437	0.0	0.0	0.0	0.0
0;1;5	1;2;6	0;1.0000;1.0000	Acetyl;Phospho;Phospho	Os04t0233400-01	mzspec:PXD000923:LHY_T7:scan:02455:[Acetyl]S[Phospho]KEVS[Phospho]EEPEHVRPK/2	0	0.0006872852233676976	201.943165	1:0.4991:2:true;1:0.0018:14:true;2:1.0000:1:true;3:1.0000:5:true	SKEVSEEPEHVRPK	[Acetyl]S[Phospho]KEVS[Phospho]EEPEHVRPK	Os04t0233400-01	0.9979	LHY_T7	LHY_T7.02455.02455.2	mzspec:PXD000923:LHY_T7:scan:02455:[Acetyl]S[Phospho]KEVS[Phospho]EEPEHVRPK/2	7	0.007098000000041794	7.657804194689223	0.0006464721093461396	10192	10185	Phospho	1.0	5	6	1	0.9979	225	0.0003835555555555528	0.0003835555555555528	0.0	0.0	0.0	0.0
0;1;5	1;2;6	0;1.0000;1.0000	Acetyl;Phospho;Phospho	Os04t0233400-01	mzspec:PXD000923:LHY_T7:scan:02455:[Acetyl]S[Phospho]KEVS[Phospho]EEPEHVRPK/2	0	0.0006872852233676976	201.943165	1:0.4991:2:true;1:0.0018:14:true;2:1.0000:1:true;3:1.0000:5:true	SKEVSEEPEHVRPK	[Acetyl]S[Phospho]KEVS[Phospho]EEPEHVRPK	Os04t0233400-01	0.9979	LHY_T7	LHY_T7.02455.02455.2	mzspec:PXD000923:LHY_T7:scan:02455:[Acetyl]S[Phospho]KEVS[Phospho]EEPEHVRPK/2	7	0.007098000000041794	7.657804194689223	0.0006464721093461396	10192	10185	Phospho	1.0	1	2	1	0.9979	226	0.0003911504424778733	0.0003911504424778733	0.0	0.0	0.0	0.0
5	94	1.0000	Phospho	LOC_Os03g59740.5	mzspec:PXD000923:LHY_T4:scan:02607:LGLHS[Phospho]LR/2	0	0.0006854680767724246	79.96633100000003	1:1.0000:5:true	LGLHSLR	LGLHS[Phospho]LR	LOC_Os03g59740.5	0.9978	LHY_T4	LHY_T4.02607.02607.2	mzspec:PXD000923:LHY_T4:scan:02607:LGLHS[Phospho]LR/2	7	0.00024700000005850603	0.5636327990880274	0.0006464721093461396	10219	10212	Phospho	1.0	5	94	1	0.9978	227	0.00039911894273127473	0.00039911894273127473	0.0	0.0	0.0	0.0
1;3	616;618	0;1.0000	Gln->pyro-Glu;Phospho	tr|A0A0P0YD65|A0A0P0YD65_ORYSJ	mzspec:PXD000923:LHY_T4:scan:09812:Q[Gln->pyro-Glu]LS[Phospho]IDQFENEGR/2	0	0.0006840613700772012	79.9663	1:1.0000:3:true	QLSIDQFENEGR	Q[Gln->pyro-Glu]LS[Phospho]IDQFENEGR	tr|A0A0P0YD65|A0A0P0YD65_ORYSJ	0.9978	LHY_T4	LHY_T4.09812.09812.2	mzspec:PXD000923:LHY_T4:scan:09812:Q[Gln->pyro-Glu]LS[Phospho]IDQFENEGR/2	7	0.0028039999999691645	3.7395934475766035	0.0006464721093461396	10240	10233	Phospho	1.0	3	618	1	0.9978	228	0.0004070175438596462	0.0004070175438596462	0.0	0.0	0.0	0.0
2	102	1.0000	Phospho	Os06t0708300-01	mzspec:PXD000923:LHY_T5:scan:11256:GS[Phospho]DEFKPFIR/2	0	0.0006855352071295661	79.9663	1:1.0000:2:true	GSDEFKPFIR	GS[Phospho]DEFKPFIR	Os06t0708300-01	0.9978	LHY_T5	LHY_T5.11256.11256.2	mzspec:PXD000923:LHY_T5:scan:11256:GS[Phospho]DEFKPFIR/2	7	-0.003302999999959866	-5.174746772575793	0.0006464721093461396	10218	10211	Phospho	1.0	2	102	1	0.9978	229	0.0004148471615720493	0.0004148471615720493	0.0	0.0	0.0	0.0
4	91	1.0000	Phospho	LOC_Os08g02670.1	mzspec:PXD000923:LHY_T4:scan:06596:LVNS[Phospho]PINIIK/2	0	0.0006833935370496925	79.9663	1:1.0000:4:true	LVNSPINIIK	LVNS[Phospho]PINIIK	LOC_Os08g02670.1	0.9977	LHY_T4	LHY_T4.06596.06596.2	mzspec:PXD000923:LHY_T4:scan:06596:LVNS[Phospho]PINIIK/2	7	-0.0002050000000508589	-0.3440573700305309	0.0006464721093461396	10250	10243	Phospho	1.0	4	91	1	0.9977	230	0.0004230434782608664	0.0004230434782608664	0.0	0.0	0.0	0.0
6;8	426;428	0;1.0000	Carbamidomethyl;Phospho	Os03t0111100-01	mzspec:PXD000923:LHY_T3:scan:07082:ILLFNC[Carbamidomethyl]MS[Phospho]VR/2	0	0.0006822612085769981	136.987764	1:1.0000:8:true	ILLFNCMSVR	ILLFNC[Carbamidomethyl]MS[Phospho]VR	Os03t0111100-01	0.9976	LHY_T3	LHY_T3.07082.07082.2	mzspec:PXD000923:LHY_T3:scan:07082:ILLFNC[Carbamidomethyl]MS[Phospho]VR/2	7	-0.002235000000155196	-3.351760095839878	0.0006464721093461396	10267	10260	Phospho	1.0	8	428	1	0.9976	231	0.0004316017316017283	0.0004316017316017283	0.0	0.0	0.0	0.0
3	282	1.0000	Phospho	Os07t0557500-01	mzspec:PXD000923:LHY_T6:scan:09487:GDS[Phospho]PPPLPDHLR/2	0	0.0006800077715173888	79.9663	1:1.0000:3:true	GDSPPPLPDHLR	GDS[Phospho]PPPLPDHLR	Os07t0557500-01	0.9975	LHY_T6	LHY_T6.09487.09487.2	mzspec:PXD000923:LHY_T6:scan:09487:GDS[Phospho]PPPLPDHLR/2	7	0.0014170000000603975	2.051188469398471	0.0006464721093461396	10301	10294	Phospho	1.0	3	282	1	0.9975	232	0.0004405172413793068	0.0004405172413793068	0.0	0.0	0.0	0.0
4	796	1.0000	Phospho	LOC_Os03g51520.2	mzspec:PXD000923:LHY_T5:scan:04930:RLES[Phospho]GEEVLQDR/2	0	0.0006788866259334692	79.9663	1:1.0000:4:true	RLESGEEVLQDR	RLES[Phospho]GEEVLQDR	LOC_Os03g51520.2	0.9974	LHY_T5	LHY_T5.04930.04930.2	mzspec:PXD000923:LHY_T5:scan:04930:RLES[Phospho]GEEVLQDR/2	7	-0.002745000000004439	-3.631680148523253	0.0006464721093461396	10318	10311	Phospho	1.0	4	796	1	0.9974	233	0.00044978540772531853	0.00044978540772531853	0.0	0.0	0.0	0.0
3;5	220;222	1.0000;0	Phospho;Carbamidomethyl	Os05t0109600-01	mzspec:PXD000923:LHY_T4:scan:07175:VPS[Phospho]PC[Carbamidomethyl]LPPIGVK/2	0	0.0006750241080038572	136.987764	1:1.0000:3:true	VPSPCLPPIGVK	VPS[Phospho]PC[Carbamidomethyl]LPPIGVK	Os05t0109600-01	0.997	LHY_T4	LHY_T4.07175.07175.2	mzspec:PXD000923:LHY_T4:scan:07175:VPS[Phospho]PC[Carbamidomethyl]LPPIGVK/2	7	0.00013200000000779255	0.19632827982624587	0.0006464721093461396	10377	10370	Phospho	1.0	3	220	1	0.997	234	0.0004606837606837575	0.0004606837606837575	0.0	0.0	0.0	0.0
4	608	1.0000	Phospho	LOC_Os03g05200.1	mzspec:PXD000923:LHY_T6:scan:10403:GVGS[Phospho]DEEEELNMK/2	0	0.0006687046236148261	79.9663	1:1.0000:4:true	GVGSDEEEELNMK	GVGS[Phospho]DEEEELNMK	LOC_Os03g05200.1	0.9963	LHY_T6	LHY_T6.10403.10403.2	mzspec:PXD000923:LHY_T6:scan:10403:GVGS[Phospho]DEEEELNMK/2	7	-0.0035810000000537907	-4.719310501136651	0.0006464721093461396	10475	10468	Phospho	1.0	4	608	1	0.9963	235	0.00047446808510637987	0.00047446808510637987	0.0	0.0	0.0	0.0
1;25	570;594	0;0.9960	Gln->pyro-Glu;Phospho	LOC_Os02g15220.4	mzspec:PXD000923:LHY_T7:scan:08048:Q[Gln->pyro-Glu]DAELHAQHVAPQQPSQEPNIGVKS[Phospho]PK/4	0	0.0	79.96633100000003	1:0.9960:25:true;1:0.0008:3:true;1:0.0008:7:true;1:0.0009:11:true;1:0.0014:16:true	QDAELHAQHVAPQQPSQEPNIGVKSPK	Q[Gln->pyro-Glu]DAELHAQHVAPQQPSQEPNIGVKS[Phospho]PK	LOC_Os02g15220.4	1.0	LHY_T7	LHY_T7.08048.08048.4	mzspec:PXD000923:LHY_T7:scan:08048:Q[Gln->pyro-Glu]DAELHAQHVAPQQPSQEPNIGVKS[Phospho]PK/4	0	-0.0006600000000389628	-0.8801619439818967	0.0	1191	1191	Phospho	0.996	25	594	1	0.996	236	0.0004894067796610139	0.0004894067796610139	0.0	0.0	0.0	0.0
7;8;10	346;347;349	1.0000;0;0.9959	Oxidation;Carbamidomethyl;Phospho	Os11t0247300-01	mzspec:PXD000923:LHY_T4:scan:10442:TIQFVDW[Oxidation]C[Carbamidomethyl]PT[Phospho]GFK/2	0	0.0	152.982664	1:1.0000:7:true;2:0.9959:10:true;2:0.0020:1:true	TIQFVDWCPTGFK	TIQFVDW[Oxidation]C[Carbamidomethyl]PT[Phospho]GFK	Os11t0247300-01	1.0	LHY_T4	LHY_T4.10442.10442.2	mzspec:PXD000923:LHY_T4:scan:10442:TIQFVDW[Oxidation]C[Carbamidomethyl]PT[Phospho]GFK/2	0	0.0007419999999456195	0.8751363870521929	0.0	4805	4805	Phospho	0.9959	10	349	1	0.9959	237	0.0005046413502109673	0.0005046413502109673	0.0	0.0	0.0	0.0
21	338	0.9959	Phospho	LOC_Os05g32600.1	mzspec:PXD000923:LHY_T6:scan:20845:GDSGNNKIPDLNLQDGPVVLS[Phospho]PPR/3	0	0.0	79.9663	1:0.9959:21:true;1:0.0040:3:true	GDSGNNKIPDLNLQDGPVVLSPPR	GDSGNNKIPDLNLQDGPVVLS[Phospho]PPR	LOC_Os05g32600.1	1.0	LHY_T6	LHY_T6.20845.20845.3	mzspec:PXD000923:LHY_T6:scan:20845:GDSGNNKIPDLNLQDGPVVLS[Phospho]PPR/3	0	0.0008660000000872968	1.0053107433237185	0.0	2830	2830	Phospho	0.9959	21	338	1	0.9959	238	0.0005197478991596609	0.0005197478991596609	0.0	0.0	0.0	0.0
3;7;8	62;66;67	0.9959;1.0000;0	Phospho;Oxidation;Carbamidomethyl	Os04t0679400-03	mzspec:PXD000923:LHY_T5:scan:04110:VDS[Phospho]EGVM[Oxidation]C[Carbamidomethyl]GATFK/2	0	0.0	152.982695	1:1.0000:7:true;2:0.9959:3:true;2:0.0020:10:true;2:0.0019:11:true	VDSEGVMCGATFK	VDS[Phospho]EGVM[Oxidation]C[Carbamidomethyl]GATFK	Os04t0679400-03	1.0	LHY_T5	LHY_T5.04110.04110.2	mzspec:PXD000923:LHY_T5:scan:04110:VDS[Phospho]EGVM[Oxidation]C[Carbamidomethyl]GATFK/2	0	-0.004501000000118438	-6.0110031541185736	0.0	1327	1327	Phospho	0.9959	3	62	1	0.9959	239	0.0005347280334728002	0.0005347280334728002	0.0	0.0	0.0	0.0
3	4	0.9958	Phospho	Os02t0478700-01	mzspec:PXD000923:LHY_T4:scan:10960:VLS[Phospho]NDIDLLNPPAELEK/2	0	0.0	79.9663	1:0.9958:3:true;1:0.0041:13:true	VLSNDIDLLNPPAELEK	VLS[Phospho]NDIDLLNPPAELEK	Os02t0478700-01	1.0	LHY_T4	LHY_T4.10960.10960.2	mzspec:PXD000923:LHY_T4:scan:10960:VLS[Phospho]NDIDLLNPPAELEK/2	0	0.0009760000001506342	0.9954233262129741	0.0	5000	5000	Phospho	0.9958	3	4	1	0.9958	240	0.0005499999999999968	0.0005499999999999968	0.0	0.0	0.0	0.0
12	679	0.9958	Phospho	Os02t0672600-01	mzspec:PXD000923:LHY_T5:scan:07153:AAYPDSEVQPPS[Phospho]PPR/2	0	0.0	79.96633100000003	1:0.9958:12:true;1:0.0008:1:true;1:0.0008:2:true;1:0.0008:3:true;1:0.0009:6:true	AAYPDSEVQPPSPPR	AAYPDSEVQPPS[Phospho]PPR	Os02t0672600-01	1.0	LHY_T5	LHY_T5.07153.07153.2	mzspec:PXD000923:LHY_T5:scan:07153:AAYPDSEVQPPS[Phospho]PPR/2	0	-0.0037589999999454453	-4.443907145518304	0.0	6922	6922	Phospho	0.9958	12	679	1	0.9958	241	0.0005651452282157644	0.0005651452282157644	0.0	0.0	0.0	0.0
1	743	0.9958	Phospho	Os07t0191200-02	mzspec:PXD000923:LHY_T5:scan:12896:T[Phospho]IHGLQPAATAAVFR/2	0	0.0	79.9663	1:0.9958:1:true;1:0.0009:8:true;1:0.0008:9:true;1:0.0008:10:true;1:0.0008:11:true;1:0.0008:12:true	TIHGLQPAATAAVFR	T[Phospho]IHGLQPAATAAVFR	Os07t0191200-02	1.0	LHY_T5	LHY_T5.12896.12896.2	mzspec:PXD000923:LHY_T5:scan:12896:T[Phospho]IHGLQPAATAAVFR/2	0	-0.004439000000047599	-5.433847743928479	0.0	6993	6993	Phospho	0.9958	1	743	1	0.9958	242	0.0005801652892561952	0.0005801652892561952	0.0	0.0	0.0	0.0
1	244	0.9958	Phospho	Os06t0268800-02	mzspec:PXD000923:LHY_T5:scan:12112:S[Phospho]FHPNLPLEDEETK/2	0	0.0	79.9663	1:0.9958:1:true;1:0.0042:13:true	SFHPNLPLEDEETK	S[Phospho]FHPNLPLEDEETK	Os06t0268800-02	1.0	LHY_T5	LHY_T5.12112.12112.2	mzspec:PXD000923:LHY_T5:scan:12112:S[Phospho]FHPNLPLEDEETK/2	0	-0.006159999999908905	-7.093649269319757	0.0	5928	5928	Phospho	0.9958	1	244	1	0.9958	243	0.0005950617283950584	0.0005950617283950584	0.0	0.0	0.0	0.0
1;3	142;144	0;0.9958	Gln->pyro-Glu;Phospho	LOC_Os08g13350.1	mzspec:PXD000923:LHY_T5:scan:24463:Q[Gln->pyro-Glu]NS[Phospho]GPLPPVLPTTGLITSGPISSGPLNSSGAPR/3	0	0.0	79.9663	1:0.9958:3:true;1:0.0005:12:true;1:0.0005:13:true;1:0.0005:17:true;1:0.0004:18:true;1:0.0004:22:true;1:0.0004:23:true;1:0.0003:28:true;1:0.0003:29:true;1:0.0003:31:true	QNSGPLPPVLPTTGLITSGPISSGPLNSSGAPR	Q[Gln->pyro-Glu]NS[Phospho]GPLPPVLPTTGLITSGPISSGPLNSSGAPR	LOC_Os08g13350.1	1.0	LHY_T5	LHY_T5.24463.24463.3	mzspec:PXD000923:LHY_T5:scan:24463:Q[Gln->pyro-Glu]NS[Phospho]GPLPPVLPTTGLITSGPISSGPLNSSGAPR/3	0	-0.009476999999833424	-8.789542069322442	0.0	2324	2324	Phospho	0.9958	3	144	1	0.9958	244	0.000609836065573767	0.000609836065573767	0.0	0.0	0.0	0.0
1;3	305;307	0;0.9957	Gln->pyro-Glu;Phospho	Os01t0338200-01	mzspec:PXD000923:LHY_T4:scan:11381:Q[Gln->pyro-Glu]PS[Phospho]PPPVLAELER/2	0	0.0	79.9663	1:0.9957:3:true;1:0.0042:9:true	QPSPPPVLAELER	Q[Gln->pyro-Glu]PS[Phospho]PPPVLAELER	Os01t0338200-01	1.0	LHY_T4	LHY_T4.11381.11381.2	mzspec:PXD000923:LHY_T4:scan:11381:Q[Gln->pyro-Glu]PS[Phospho]PPPVLAELER/2	0	-0.0002800000000888758	-0.3741498496483184	0.0	4644	4644	Phospho	0.9957	3	307	1	0.9957	245	0.0006248979591836699	0.0006248979591836699	0.0	0.0	0.0	0.0
12	679	0.9957	Phospho	Os02t0672600-01	mzspec:PXD000923:LHY_T6:scan:09983:AAYPDSEVQPPS[Phospho]PPR/2	0	0.0	79.96633100000003	1:0.9957:12:true;1:0.0008:1:true;1:0.0008:2:true;1:0.0008:3:true;1:0.0010:6:true	AAYPDSEVQPPSPPR	AAYPDSEVQPPS[Phospho]PPR	Os02t0672600-01	1.0	LHY_T6	LHY_T6.09983.09983.2	mzspec:PXD000923:LHY_T6:scan:09983:AAYPDSEVQPPS[Phospho]PPR/2	0	0.002293000000008761	2.7107951808620085	0.0	2804	2804	Phospho	0.9957	12	679	1	0.9957	246	0.0006398373983739798	0.0006398373983739798	0.0	0.0	0.0	0.0
2	102	1.0000	Phospho	Os06t0708300-01	mzspec:PXD000923:LHY_T5:scan:11366:GS[Phospho]DEFKPFIR/2	0	0.000664451827242525	79.9663	1:1.0000:2:true	GSDEFKPFIR	GS[Phospho]DEFKPFIR	Os06t0708300-01	0.9957	LHY_T5	LHY_T5.11366.11366.2	mzspec:PXD000923:LHY_T5:scan:11366:GS[Phospho]DEFKPFIR/2	7	-0.002420000000029177	-3.7913676021606313	0.0006464721093461396	10542	10535	Phospho	1.0	2	102	1	0.9957	247	0.0006546558704453402	0.0006546558704453402	0.0	0.0	0.0	0.0
6;8	2124;2126	0;0.9957	Carbamidomethyl;Phospho	LOC_Os06g01320.1	mzspec:PXD000923:LHY_T5:scan:11040:TVDVVC[Carbamidomethyl]LS[Phospho]DDEPEEH/2	0	0.0	136.987764	1:0.9957:8:true;1:0.0021:1:true	TVDVVCLSDDEPEEH	TVDVVC[Carbamidomethyl]LS[Phospho]DDEPEEH	LOC_Os06g01320.1	1.0	LHY_T5	LHY_T5.11040.11040.2	mzspec:PXD000923:LHY_T5:scan:11040:TVDVVC[Carbamidomethyl]LS[Phospho]DDEPEEH/2	0	-0.006990999999970882	-7.66258162573942	0.0	4054	4054	Phospho	0.9957	8	2126	1	0.9957	248	0.0006693548387096736	0.0006693548387096736	0.0	0.0	0.0	0.0
12	679	0.9957	Phospho	Os02t0672600-01	mzspec:PXD000923:LHY_T5:scan:06940:AAYPDSEVQPPS[Phospho]PPR/2	0	0.0	79.96633100000003	1:0.9957:12:true;1:0.0008:1:true;1:0.0008:2:true;1:0.0008:3:true;1:0.0010:6:true	AAYPDSEVQPPSPPR	AAYPDSEVQPPS[Phospho]PPR	Os02t0672600-01	1.0	LHY_T5	LHY_T5.06940.06940.2	mzspec:PXD000923:LHY_T5:scan:06940:AAYPDSEVQPPS[Phospho]PPR/2	0	-0.004455000000007203	-5.266721557223566	0.0	6894	6894	Phospho	0.9957	12	679	1	0.9957	249	0.0006839357429718836	0.0006839357429718836	0.0	0.0	0.0	0.0
21	338	0.9956	Phospho	LOC_Os05g32600.1	mzspec:PXD000923:LHY_T6:scan:21006:GDSGNNKIPDLNLQDGPVVLS[Phospho]PPR/3	0	0.0	79.9663	1:0.9956:21:true;1:0.0044:3:true	GDSGNNKIPDLNLQDGPVVLSPPR	GDSGNNKIPDLNLQDGPVVLS[Phospho]PPR	LOC_Os05g32600.1	1.0	LHY_T6	LHY_T6.21006.21006.3	mzspec:PXD000923:LHY_T6:scan:21006:GDSGNNKIPDLNLQDGPVVLS[Phospho]PPR/3	0	0.0010529999999562278	1.2223928551606924	0.0	171	171	Phospho	0.9956	21	338	1	0.9956	250	0.0006987999999999957	0.0006987999999999957	0.0	0.0	0.0	0.0
3;8	62;67	0.9956;0	Phospho;Carbamidomethyl	Os04t0679400-03	mzspec:PXD000923:LHY_T5:scan:10168:VDS[Phospho]EGVMC[Carbamidomethyl]GATFK/2	0	0.0	136.987764	1:0.9956:3:true;1:0.0022:10:true;1:0.0021:11:true	VDSEGVMCGATFK	VDS[Phospho]EGVMC[Carbamidomethyl]GATFK	Os04t0679400-03	1.0	LHY_T5	LHY_T5.10168.10168.2	mzspec:PXD000923:LHY_T5:scan:10168:VDS[Phospho]EGVMC[Carbamidomethyl]GATFK/2	0	-0.003672000000051412	-4.956829986342209	0.0	2759	2759	Phospho	0.9956	3	62	1	0.9956	251	0.0007135458167330632	0.0007135458167330632	0.0	0.0	0.0	0.0
3	350	0.9956	Phospho	Os03t0689100-01	mzspec:PXD000923:LHY_T5:scan:18009:QGS[Phospho]GIIGTFGQSEELR/2	0	0.0	79.96633100000003	1:0.9956:3:true;1:0.0024:8:true;1:0.0019:12:true	QGSGIIGTFGQSEELR	QGS[Phospho]GIIGTFGQSEELR	Os03t0689100-01	1.0	LHY_T5	LHY_T5.18009.18009.2	mzspec:PXD000923:LHY_T5:scan:18009:QGS[Phospho]GIIGTFGQSEELR/2	0	-0.005396999999902619	-6.13360590641112	0.0	3488	3488	Phospho	0.9956	3	350	1	0.9956	252	0.0007281746031745988	0.0007281746031745988	0.0	0.0	0.0	0.0
2	499	0.9955	Phospho	Os11t0171500-01	mzspec:PXD000923:LHY_T5:scan:24892:NS[Phospho]LQLNLGEILNPSNS/2	0	0.0	79.9663	1:0.9955:2:true;1:0.0022:14:true;1:0.0021:16:true	NSLQLNLGEILNPSNS	NS[Phospho]LQLNLGEILNPSNS	Os11t0171500-01	1.0	LHY_T5	LHY_T5.24892.24892.2	mzspec:PXD000923:LHY_T5:scan:24892:NS[Phospho]LQLNLGEILNPSNS/2	0	-0.002865000000042528	-3.1942381750286986	0.0	4578	4578	Phospho	0.9955	2	499	1	0.9955	253	0.0007430830039525648	0.0007430830039525648	0.0	0.0	0.0	0.0
9	109	0.9955	Phospho	Os07t0583700-01	mzspec:PXD000923:LHY_T5:scan:08405:SANPDILPS[Phospho]PR/2	0	0.0	79.9663	1:0.9955:9:true;1:0.0014:1:true;1:0.0015:2:true	SANPDILPSPR	SANPDILPS[Phospho]PR	Os07t0583700-01	1.0	LHY_T5	LHY_T5.08405.08405.2	mzspec:PXD000923:LHY_T5:scan:08405:SANPDILPS[Phospho]PR/2	0	-0.002439000000094893	-3.90993829863258	0.0	1813	1813	Phospho	0.9955	9	109	1	0.9955	254	0.0007578740157480268	0.0007578740157480268	0.0	0.0	0.0	0.0
11	106	0.9955	Phospho	LOC_Os04g45190.3	mzspec:PXD000923:LHY_T5:scan:08670:VVYVQPPRPPS[Phospho]PVR/2	0	0.0	79.9663	1:0.9955:11:true;1:0.0045:3:true	VVYVQPPRPPSPVR	VVYVQPPRPPS[Phospho]PVR	LOC_Os04g45190.3	1.0	LHY_T5	LHY_T5.08670.08670.2	mzspec:PXD000923:LHY_T5:scan:08670:VVYVQPPRPPS[Phospho]PVR/2	0	-0.0059189999999489365	-7.0806302068906986	0.0	6761	6761	Phospho	0.9955	11	106	1	0.9955	255	0.0007725490196078381	0.0007725490196078381	0.0	0.0	0.0	0.0
3	177	0.9955	Phospho	LOC_Os08g13350.1	mzspec:PXD000923:LHY_T5:scan:06713:KVS[Phospho]GPLDPSVSMK/2	0	0.0	79.9663	1:0.9955:3:true;1:0.0023:9:true;1:0.0021:11:true	KVSGPLDPSVSMK	KVS[Phospho]GPLDPSVSMK	LOC_Os08g13350.1	1.0	LHY_T5	LHY_T5.06713.06713.2	mzspec:PXD000923:LHY_T5:scan:06713:KVS[Phospho]GPLDPSVSMK/2	0	-0.0024110000000518994	-3.3822153703590705	0.0	6840	6840	Phospho	0.9955	3	177	1	0.9955	256	0.0007871093749999947	0.0007871093749999947	0.0	0.0	0.0	0.0
3;8	160;165	0.9955;0	Phospho;Carbamidomethyl	LOC_Os03g53270.2	mzspec:PXD000923:LHY_T6:scan:01709:VDS[Phospho]QGQMC[Carbamidomethyl]GSNYK/2	0	0.0	136.987764	1:0.9955:3:true;1:0.0023:10:true;1:0.0021:12:true	VDSQGQMCGSNYK	VDS[Phospho]QGQMC[Carbamidomethyl]GSNYK	LOC_Os03g53270.2	1.0	LHY_T6	LHY_T6.01709.01709.2	mzspec:PXD000923:LHY_T6:scan:01709:VDS[Phospho]QGQMC[Carbamidomethyl]GSNYK/2	0	0.0012659999999868887	1.6287322824635428	0.0	5347	5347	Phospho	0.9955	3	160	1	0.9955	257	0.0008015564202334578	0.0008015564202334578	0.0	0.0	0.0	0.0
0;1	1;2	0;0.9955	Acetyl;Phospho	Os03t0187500-01	mzspec:PXD000923:LHY_T6:scan:08907:[Acetyl]S[Phospho]EEDDDQPPPLPAQK/2	0	0.0	121.976865	1:0.0043:15:true;2:0.9955:1:true;2:0.0045:13:true	SEEDDDQPPPLPAQK	[Acetyl]S[Phospho]EEDDDQPPPLPAQK	Os03t0187500-01	1.0	LHY_T6	LHY_T6.08907.08907.2	mzspec:PXD000923:LHY_T6:scan:08907:[Acetyl]S[Phospho]EEDDDQPPPLPAQK/2	0	0.0011150000000270666	1.2466845152387418	0.0	3728	3728	Phospho	0.9955	1	2	1	0.9955	258	0.0008158914728682115	0.0008158914728682115	0.0	0.0	0.0	0.0
3;8	62;67	0.9955;0	Phospho;Carbamidomethyl	Os04t0679400-03	mzspec:PXD000923:LHY_T5:scan:10389:VDS[Phospho]EGVMC[Carbamidomethyl]GATFK/2	0	0.0	136.987764	1:0.9955:3:true;1:0.0023:10:true;1:0.0021:11:true	VDSEGVMCGATFK	VDS[Phospho]EGVMC[Carbamidomethyl]GATFK	Os04t0679400-03	1.0	LHY_T5	LHY_T5.10389.10389.2	mzspec:PXD000923:LHY_T5:scan:10389:VDS[Phospho]EGVMC[Carbamidomethyl]GATFK/2	0	-0.004127000000039516	-5.571034137675314	0.0	1178	1178	Phospho	0.9955	3	62	1	0.9955	259	0.0008301158301158245	0.0008301158301158245	0.0	0.0	0.0	0.0
1	558	0.9955	Phospho	Os03t0765800-00	mzspec:PXD000923:LHY_T5:scan:12259:S[Phospho]PIPDNHVVSFDAAVR/2	0	0.0	79.9663	1:0.9955:1:true;1:0.0016:10:true;1:0.0014:13:true;1:0.0014:14:true	SPIPDNHVVSFDAAVR	S[Phospho]PIPDNHVVSFDAAVR	Os03t0765800-00	1.0	LHY_T5	LHY_T5.12259.12259.2	mzspec:PXD000923:LHY_T5:scan:12259:S[Phospho]PIPDNHVVSFDAAVR/2	0	-0.004985000000033324	-5.5240053281345425	0.0	5197	5197	Phospho	0.9955	1	558	1	0.9955	260	0.0008442307692307634	0.0008442307692307634	0.0	0.0	0.0	0.0
1	743	0.9954	Phospho	Os07t0191200-02	mzspec:PXD000923:LHY_T5:scan:12981:T[Phospho]IHGLQPAATAAVFR/2	0	0.0	79.9663	1:0.9954:1:true;1:0.0010:8:true;1:0.0009:9:true;1:0.0009:10:true;1:0.0008:11:true;1:0.0008:12:true	TIHGLQPAATAAVFR	T[Phospho]IHGLQPAATAAVFR	Os07t0191200-02	1.0	LHY_T5	LHY_T5.12981.12981.2	mzspec:PXD000923:LHY_T5:scan:12981:T[Phospho]IHGLQPAATAAVFR/2	0	-0.004269000000022061	-5.2257481456863735	0.0	5309	5309	Phospho	0.9954	1	743	1	0.9954	261	0.0008586206896551668	0.0008586206896551668	0.0	0.0	0.0	0.0
5	195	0.9954	Phospho	LOC_Os01g32130.1	mzspec:PXD000923:LHY_T5:scan:09467:LMLNS[Phospho]DGELEEEQETHAER/3	0	0.0	79.9663	1:0.9954:5:true;1:0.0024:15:true;1:0.0021:17:true	LMLNSDGELEEEQETHAER	LMLNS[Phospho]DGELEEEQETHAER	LOC_Os01g32130.1	1.0	LHY_T5	LHY_T5.09467.09467.3	mzspec:PXD000923:LHY_T5:scan:09467:LMLNS[Phospho]DGELEEEQETHAER/3	0	-0.005002999999987878	-6.491855812454008	0.0	3133	3133	Phospho	0.9954	5	195	1	0.9954	262	0.0008729007633587731	0.0008729007633587731	0.0	0.0	0.0	0.0
1;9	327;335	0.9954;0	Phospho;Carbamidomethyl	Os06t0196600-01	mzspec:PXD000923:LHY_T5:scan:06549:S[Phospho]DGLGVSSC[Carbamidomethyl]IK/2	0	0.0	136.987764	1:0.9954:1:true;1:0.0023:7:true;1:0.0022:8:true	SDGLGVSSCIK	S[Phospho]DGLGVSSC[Carbamidomethyl]IK	Os06t0196600-01	1.0	LHY_T5	LHY_T5.06549.06549.2	mzspec:PXD000923:LHY_T5:scan:06549:S[Phospho]DGLGVSSC[Carbamidomethyl]IK/2	0	-0.0039460000000417494	-6.5574339424931045	0.0	7174	7174	Phospho	0.9954	1	327	1	0.9954	263	0.0008870722433460023	0.0008870722433460023	0.0	0.0	0.0	0.0
3;7;8	62;66;67	0.9954;1.0000;0	Phospho;Oxidation;Carbamidomethyl	Os04t0679400-03	mzspec:PXD000923:LHY_T5:scan:04330:VDS[Phospho]EGVM[Oxidation]C[Carbamidomethyl]GATFK/2	0	0.0	152.982695	1:1.0000:7:true;2:0.9954:3:true;2:0.0022:10:true;2:0.0022:11:true	VDSEGVMCGATFK	VDS[Phospho]EGVM[Oxidation]C[Carbamidomethyl]GATFK	Os04t0679400-03	1.0	LHY_T5	LHY_T5.04330.04330.2	mzspec:PXD000923:LHY_T5:scan:04330:VDS[Phospho]EGVM[Oxidation]C[Carbamidomethyl]GATFK/2	0	-0.004501000000118438	-6.0110031541185736	0.0	2479	2479	Phospho	0.9954	3	62	1	0.9954	264	0.0009011363636363586	0.0009011363636363586	0.0	0.0	0.0	0.0
5	195	0.9954	Phospho	LOC_Os01g32130.1	mzspec:PXD000923:LHY_T5:scan:09219:LMLNS[Phospho]DGELEEEQETHAER/3	0	0.0	79.9663	1:0.9954:5:true;1:0.0023:15:true;1:0.0021:17:true	LMLNSDGELEEEQETHAER	LMLNS[Phospho]DGELEEEQETHAER	LOC_Os01g32130.1	1.0	LHY_T5	LHY_T5.09219.09219.3	mzspec:PXD000923:LHY_T5:scan:09219:LMLNS[Phospho]DGELEEEQETHAER/3	0	-0.005002999999987878	-6.491855812454008	0.0	7768	7768	Phospho	0.9954	5	195	1	0.9954	265	0.0009150943396226367	0.0009150943396226367	0.0	0.0	0.0	0.0
7;8;10	346;347;349	1.0000;0;0.9954	Oxidation;Carbamidomethyl;Phospho	Os11t0247300-01	mzspec:PXD000923:LHY_T4:scan:10033:TIQFVDW[Oxidation]C[Carbamidomethyl]PT[Phospho]GFK/2	0	0.0	152.982664	1:1.0000:7:true;2:0.9954:10:true;2:0.0022:1:true	TIQFVDWCPTGFK	TIQFVDW[Oxidation]C[Carbamidomethyl]PT[Phospho]GFK	Os11t0247300-01	1.0	LHY_T4	LHY_T4.10033.10033.2	mzspec:PXD000923:LHY_T4:scan:10033:TIQFVDW[Oxidation]C[Carbamidomethyl]PT[Phospho]GFK/2	0	0.0008279999999558637	0.9765672890750632	0.0	3430	3430	Phospho	0.9954	10	349	1	0.9954	266	0.0009289473684210481	0.0009289473684210481	0.0	0.0	0.0	0.0
3	548	0.9953	Phospho	LOC_Os07g43030.1	mzspec:PXD000923:LHY_T4:scan:07042:LLS[Phospho]LGPDDYEK/2	0	0.0	79.96633100000003	1:0.9953:3:true;1:0.0046:9:true	LLSLGPDDYEK	LLS[Phospho]LGPDDYEK	LOC_Os07g43030.1	1.0	LHY_T4	LHY_T4.07042.07042.2	mzspec:PXD000923:LHY_T4:scan:07042:LLS[Phospho]LGPDDYEK/2	0	-0.00013500000011390512	-0.20291526605993407	0.0	5053	5053	Phospho	0.9953	3	548	1	0.9953	267	0.0009430711610486848	0.0009430711610486848	0.0	0.0	0.0	0.0
1;3	289;291	0;0.9953	Gln->pyro-Glu;Phospho	Os09t0258000-01	mzspec:PXD000923:LHY_T5:scan:15523:Q[Gln->pyro-Glu]GS[Phospho]MHVDVPTPDLEEAK/2	0	0.0	79.9663	1:0.9953:3:true;1:0.0026:10:true;1:0.0020:16:true	QGSMHVDVPTPDLEEAK	Q[Gln->pyro-Glu]GS[Phospho]MHVDVPTPDLEEAK	Os09t0258000-01	1.0	LHY_T5	LHY_T5.15523.15523.2	mzspec:PXD000923:LHY_T5:scan:15523:Q[Gln->pyro-Glu]GS[Phospho]MHVDVPTPDLEEAK/2	0	-0.00785099999995964	-8.19168560163296	0.0	2158	2158	Phospho	0.9953	3	291	1	0.9953	268	0.0009570895522388016	0.0009570895522388016	0.0	0.0	0.0	0.0
1;3	305;307	0;0.9953	Gln->pyro-Glu;Phospho	Os01t0338200-01	mzspec:PXD000923:LHY_T4:scan:11303:Q[Gln->pyro-Glu]PS[Phospho]PPPVLAELER/2	0	0.0	79.9663	1:0.9953:3:true;1:0.0046:9:true	QPSPPPVLAELER	Q[Gln->pyro-Glu]PS[Phospho]PPPVLAELER	Os01t0338200-01	1.0	LHY_T4	LHY_T4.11303.11303.2	mzspec:PXD000923:LHY_T4:scan:11303:Q[Gln->pyro-Glu]PS[Phospho]PPPVLAELER/2	0	-0.0005590000000665897	-0.7469634496854909	0.0	4190	4190	Phospho	0.9953	3	307	1	0.9953	269	0.0009710037174721148	0.0009710037174721148	0.0	0.0	0.0	0.0
8;10	347;349	0;0.9953	Carbamidomethyl;Phospho	Os11t0247300-01	mzspec:PXD000923:LHY_T4:scan:11004:TIQFVDWC[Carbamidomethyl]PT[Phospho]GFK/2	0	0.0	136.987764	1:0.9953:10:true;1:0.0023:1:true	TIQFVDWCPTGFK	TIQFVDWC[Carbamidomethyl]PT[Phospho]GFK	Os11t0247300-01	1.0	LHY_T4	LHY_T4.11004.11004.2	mzspec:PXD000923:LHY_T4:scan:11004:TIQFVDWC[Carbamidomethyl]PT[Phospho]GFK/2	0	-0.0010609999999360298	-1.2632901576747448	0.0	4774	4774	Phospho	0.9953	10	349	1	0.9953	270	0.0009848148148148108	0.0009848148148148108	0.0	0.0	0.0	0.0
3	548	0.9953	Phospho	LOC_Os07g43030.1	mzspec:PXD000923:LHY_T4:scan:07159:LLS[Phospho]LGPDDYEK/2	0	0.0	79.96633100000003	1:0.9953:3:true;1:0.0046:9:true	LLSLGPDDYEK	LLS[Phospho]LGPDDYEK	LOC_Os07g43030.1	1.0	LHY_T4	LHY_T4.07159.07159.2	mzspec:PXD000923:LHY_T4:scan:07159:LLS[Phospho]LGPDDYEK/2	0	-0.00013500000011390512	-0.20291526605993407	0.0	4555	4555	Phospho	0.9953	3	548	1	0.9953	271	0.0009985239852398483	0.0009985239852398483	0.0	0.0	0.0	0.0
1;3	305;307	0;0.9953	Gln->pyro-Glu;Phospho	Os01t0338200-01	mzspec:PXD000923:LHY_T4:scan:11342:Q[Gln->pyro-Glu]PS[Phospho]PPPVLAELER/2	0	0.0	79.9663	1:0.9953:3:true;1:0.0046:9:true	QPSPPPVLAELER	Q[Gln->pyro-Glu]PS[Phospho]PPPVLAELER	Os01t0338200-01	1.0	LHY_T4	LHY_T4.11342.11342.2	mzspec:PXD000923:LHY_T4:scan:11342:Q[Gln->pyro-Glu]PS[Phospho]PPPVLAELER/2	0	-0.0002800000000888758	-0.3741498496483184	0.0	4716	4716	Phospho	0.9953	3	307	1	0.9953	272	0.0010121323529411726	0.0010121323529411726	0.0	0.0	0.0	0.0
3;8	62;67	0.9952;0	Phospho;Carbamidomethyl	Os04t0679400-03	mzspec:PXD000923:LHY_T5:scan:25439:VDS[Phospho]EGVMC[Carbamidomethyl]GATFK/2	0	0.0	136.987764	1:0.9952:3:true;1:0.0024:10:true;1:0.0023:11:true	VDSEGVMCGATFK	VDS[Phospho]EGVMC[Carbamidomethyl]GATFK	Os04t0679400-03	1.0	LHY_T5	LHY_T5.25439.25439.2	mzspec:PXD000923:LHY_T5:scan:25439:VDS[Phospho]EGVMC[Carbamidomethyl]GATFK/2	0	-0.0033240000000205328	-4.487065052960945	0.0	7279	7279	Phospho	0.9952	3	62	1	0.9952	273	0.0010260073260073225	0.0010260073260073225	0.0	0.0	0.0	0.0
16	70	0.9952	Phospho	LOC_Os05g41910.1	mzspec:PXD000923:LHY_T5:scan:14933:AAAAAAPLPVAPPPDT[Phospho]PPLR/2	0	0.0	79.9663	1:0.9952:16:true;1:0.0005:1:true;1:0.0005:2:true;1:0.0005:3:true;1:0.0005:4:true;1:0.0005:5:true;1:0.0006:6:true;1:0.0011:11:true	AAAAAAPLPVAPPPDTPPLR	AAAAAAPLPVAPPPDT[Phospho]PPLR	LOC_Os05g41910.1	1.0	LHY_T5	LHY_T5.14933.14933.2	mzspec:PXD000923:LHY_T5:scan:14933:AAAAAAPLPVAPPPDT[Phospho]PPLR/2	0	-0.007158000000003994	-7.252158890858097	0.0	6029	6029	Phospho	0.9952	16	70	1	0.9952	274	0.0010397810218978067	0.0010397810218978067	0.0	0.0	0.0	0.0
1	467	0.9952	Phospho	LOC_Os04g56160.2	mzspec:PXD000923:LHY_T5:scan:17190:T[Phospho]LHGLQPPEVASNTLFNDK/2	0	0.0	79.9663	1:0.9952:1:true;1:0.0017:11:true;1:0.0016:12:true;1:0.0014:14:true	TLHGLQPPEVASNTLFNDK	T[Phospho]LHGLQPPEVASNTLFNDK	LOC_Os04g56160.2	1.0	LHY_T5	LHY_T5.17190.17190.2	mzspec:PXD000923:LHY_T5:scan:17190:T[Phospho]LHGLQPPEVASNTLFNDK/2	0	-0.007441000000198983	-6.8833145377949725	0.0	3786	3786	Phospho	0.9952	1	467	1	0.9952	275	0.0010534545454545419	0.0010534545454545419	0.0	0.0	0.0	0.0
3	314	0.9952	Phospho	Os04t0105100-02	mzspec:PXD000923:LHY_T6:scan:08056:VQS[Phospho]MQQPELQTNPANASR/2	0	0.0	79.9663	1:0.9952:3:true;1:0.0013:11:true;1:0.0011:14:true;1:0.0011:16:true;1:0.0010:17:true	VQSMQQPELQTNPANASR	VQS[Phospho]MQQPELQTNPANASR	Os04t0105100-02	1.0	LHY_T6	LHY_T6.08056.08056.2	mzspec:PXD000923:LHY_T6:scan:08056:VQS[Phospho]MQQPELQTNPANASR/2	0	0.002710999999862907	2.606806253685804	0.0	3910	3910	Phospho	0.9952	3	314	1	0.9952	276	0.0010670289855072431	0.0010670289855072431	0.0	0.0	0.0	0.0
10	30	0.9952	Phospho	LOC_Os06g05860.1	mzspec:PXD000923:LHY_T5:scan:07961:SAPGPIDVPS[Phospho]PR/2	0	0.0	79.9663	1:0.9952:10:true;1:0.0015:1:true;1:0.0016:2:true	SAPGPIDVPSPR	SAPGPIDVPS[Phospho]PR	LOC_Os06g05860.1	1.0	LHY_T5	LHY_T5.07961.07961.2	mzspec:PXD000923:LHY_T5:scan:07961:SAPGPIDVPS[Phospho]PR/2	0	-0.003286000000002787	-5.16015290667289	0.0	7061	7061	Phospho	0.9952	10	30	1	0.9952	277	0.0010805054151624518	0.0010805054151624518	0.0	0.0	0.0	0.0
1	553	0.9952	Phospho	Os03t0719500-01	mzspec:PXD000923:LHY_T5:scan:16253:S[Phospho]IGVGISSDAADIGSEVR/2	0	0.0	79.9663	1:0.9952:1:true;1:0.0010:7:true;1:0.0010:8:true;1:0.0009:10:true;1:0.0009:11:true;1:0.0008:15:true	SIGVGISSDAADIGSEVR	S[Phospho]IGVGISSDAADIGSEVR	Os03t0719500-01	1.0	LHY_T5	LHY_T5.16253.16253.2	mzspec:PXD000923:LHY_T5:scan:16253:S[Phospho]IGVGISSDAADIGSEVR/2	0	-0.004577999999924032	-5.047840939991554	0.0	2671	2671	Phospho	0.9952	1	553	1	0.9952	278	0.0010938848920863278	0.0010938848920863278	0.0	0.0	0.0	0.0
7;8;10	346;347;349	1.0000;0;0.9951	Oxidation;Carbamidomethyl;Phospho	Os11t0247300-01	mzspec:PXD000923:LHY_T4:scan:10166:TIQFVDW[Oxidation]C[Carbamidomethyl]PT[Phospho]GFK/2	0	0.0	152.982664	1:1.0000:7:true;2:0.9951:10:true;2:0.0024:1:true	TIQFVDWCPTGFK	TIQFVDW[Oxidation]C[Carbamidomethyl]PT[Phospho]GFK	Os11t0247300-01	1.0	LHY_T4	LHY_T4.10166.10166.2	mzspec:PXD000923:LHY_T4:scan:10166:TIQFVDW[Oxidation]C[Carbamidomethyl]PT[Phospho]GFK/2	0	0.0008279999999558637	0.9765672890750632	0.0	3549	3549	Phospho	0.9951	10	349	1	0.9951	279	0.0011075268817204267	0.0011075268817204267	0.0	0.0	0.0	0.0
7;8;10	346;347;349	1.0000;0;0.9951	Oxidation;Carbamidomethyl;Phospho	Os07t0574800-01	mzspec:PXD000923:LHY_T5:scan:20321:TVQFVDW[Oxidation]C[Carbamidomethyl]PT[Phospho]GFK/2	0	0.0	152.982664	1:1.0000:7:true;2:0.9951:10:true;2:0.0024:1:true	TVQFVDWCPTGFK	TVQFVDW[Oxidation]C[Carbamidomethyl]PT[Phospho]GFK	Os07t0574800-01	1.0	LHY_T5	LHY_T5.20321.20321.2	mzspec:PXD000923:LHY_T5:scan:20321:TVQFVDW[Oxidation]C[Carbamidomethyl]PT[Phospho]GFK/2	0	-0.00401600000009239	-4.776062506123882	0.0	7520	7520	Phospho	0.9951	10	349	1	0.9951	280	0.0011210714285714255	0.0011210714285714255	0.0	0.0	0.0	0.0
4	45	0.9951	Phospho	Os01t0936800-02	mzspec:PXD000923:LHY_T5:scan:18124:EVHS[Phospho]PLEEDPVVIPAPPYPVK/2	0	0.0	79.9663	1:0.9951:4:true;1:0.0025:15:true;1:0.0023:18:true	EVHSPLEEDPVVIPAPPYPVK	EVHS[Phospho]PLEEDPVVIPAPPYPVK	Os01t0936800-02	1.0	LHY_T5	LHY_T5.18124.18124.2	mzspec:PXD000923:LHY_T5:scan:18124:EVHS[Phospho]PLEEDPVVIPAPPYPVK/2	0	-0.007280999999920823	-6.084763274504286	0.0	3641	3641	Phospho	0.9951	4	45	1	0.9951	281	0.0011345195729537338	0.0011345195729537338	0.0	0.0	0.0	0.0
0;14	1;15	0;0.9951	Acetyl;Phospho	LOC_Os01g53520.2	mzspec:PXD000923:LHY_T6:scan:06913:[Acetyl]AEHKEEQSVMEKLS[Phospho]EK/3	0	0.0	121.976865	1:0.0054:4:true;1:0.0013:12:true;1:0.0013:16:true;2:0.9951:14:true;2:0.0015:1:true;2:0.0017:8:true	AEHKEEQSVMEKLSEK	[Acetyl]AEHKEEQSVMEKLS[Phospho]EK	LOC_Os01g53520.2	1.0	LHY_T6	LHY_T6.06913.06913.3	mzspec:PXD000923:LHY_T6:scan:06913:[Acetyl]AEHKEEQSVMEKLS[Phospho]EK/3	0	0.0006210000000237414	0.9195827587717936	0.0	4463	4463	Phospho	0.9951	14	15	1	0.9951	282	0.0011478723404255292	0.0011478723404255292	0.0	0.0	0.0	0.0
4	755	0.9951	Phospho	LOC_Os05g51620.2	mzspec:PXD000923:LHY_T5:scan:16352:IIVS[Phospho]DDENEDAEAPFLQK/2	0	0.0	79.9663	1:0.9951:4:true;1:0.0026:11:true;1:0.0022:13:true	IIVSDDENEDAEAPFLQK	IIVS[Phospho]DDENEDAEAPFLQK	LOC_Os05g51620.2	1.0	LHY_T5	LHY_T5.16352.16352.2	mzspec:PXD000923:LHY_T5:scan:16352:IIVS[Phospho]DDENEDAEAPFLQK/2	0	-0.006799000000000889	-6.432524405593531	0.0	366	366	Phospho	0.9951	4	755	1	0.9951	283	0.0011611307420494672	0.0011611307420494672	0.0	0.0	0.0	0.0
1;3	348;350	0;0.9951	Gln->pyro-Glu;Phospho	Os03t0689100-01	mzspec:PXD000923:LHY_T5:scan:21909:Q[Gln->pyro-Glu]GS[Phospho]GIIGTFGQSEELR/2	0	0.0	79.9663	1:0.9951:3:true;1:0.0027:8:true;1:0.0022:12:true	QGSGIIGTFGQSEELR	Q[Gln->pyro-Glu]GS[Phospho]GIIGTFGQSEELR	Os03t0689100-01	1.0	LHY_T5	LHY_T5.21909.21909.2	mzspec:PXD000923:LHY_T5:scan:21909:Q[Gln->pyro-Glu]GS[Phospho]GIIGTFGQSEELR/2	0	-0.004908999999997832	-5.633506875103367	0.0	7244	7244	Phospho	0.9951	3	350	1	0.9951	284	0.0011742957746478846	0.0011742957746478846	0.0	0.0	0.0	0.0
1	88	0.9951	Phospho	LOC_Os02g19220.1	mzspec:PXD000923:LHY_T5:scan:06533:S[Phospho]INEPTQSGIISR/2	0	0.0	79.96633100000003	1:0.9951:1:true;1:0.0018:6:true;1:0.0016:8:true;1:0.0013:12:true	SINEPTQSGIISR	S[Phospho]INEPTQSGIISR	LOC_Os02g19220.1	1.0	LHY_T5	LHY_T5.06533.06533.2	mzspec:PXD000923:LHY_T5:scan:06533:S[Phospho]INEPTQSGIISR/2	0	0.00580200000001696	7.826226794795066	0.0	6850	6850	Phospho	0.9951	1	88	1	0.9951	285	0.0011873684210526288	0.0011873684210526288	0.0	0.0	0.0	0.0
1	254	0.9950	Phospho	Os01t0526100-01	mzspec:PXD000923:LHY_T5:scan:05867:S[Phospho]VNFDGPPTR/2	0	0.0	79.9663	1:0.9950:1:true;1:0.0050:9:true	SVNFDGPPTR	S[Phospho]VNFDGPPTR	Os01t0526100-01	1.0	LHY_T5	LHY_T5.05867.05867.2	mzspec:PXD000923:LHY_T5:scan:05867:S[Phospho]VNFDGPPTR/2	0	-0.0032519999999749416	-5.5565714694662205	0.0	5829	5829	Phospho	0.995	1	254	1	0.995	286	0.001200699300699298	0.001200699300699298	0.0	0.0	0.0	0.0
1;3;5	1;3;5	1.0000;0.9950;0.9950	Oxidation;Phospho;Phospho	Os01t0275600-01	mzspec:PXD000923:LHY_T8:scan:17891:M[Oxidation]ES[Phospho]NS[Phospho]GEIEELPPPPPLPPNAEPIKTDDTK/4	0	0.0	175.92756200000005	1:1.0000:1:true;2:0.9950:3:true;3:0.9950:5:true;3:0.0039:21:true;3:0.0030:26:true;3:0.0029:29:true	MESNSGEIEELPPPPPLPPNAEPIKTDDTK	M[Oxidation]ES[Phospho]NS[Phospho]GEIEELPPPPPLPPNAEPIKTDDTK	Os01t0275600-01	1.0	LHY_T8	LHY_T8.17891.17891.4	mzspec:PXD000923:LHY_T8:scan:17891:M[Oxidation]ES[Phospho]NS[Phospho]GEIEELPPPPPLPPNAEPIKTDDTK/4	0	-0.7691489999999703	-899.1880708709292	0.0	6936	6936	Phospho	0.995	5	5	1	0.995	287	0.0012139372822299625	0.0012139372822299625	0.0	0.0	0.0	0.0
1;3;5	1;3;5	1.0000;0.9950;0.9950	Oxidation;Phospho;Phospho	Os01t0275600-01	mzspec:PXD000923:LHY_T8:scan:17891:M[Oxidation]ES[Phospho]NS[Phospho]GEIEELPPPPPLPPNAEPIKTDDTK/4	0	0.0	175.92756200000005	1:1.0000:1:true;2:0.9950:3:true;3:0.9950:5:true;3:0.0039:21:true;3:0.0030:26:true;3:0.0029:29:true	MESNSGEIEELPPPPPLPPNAEPIKTDDTK	M[Oxidation]ES[Phospho]NS[Phospho]GEIEELPPPPPLPPNAEPIKTDDTK	Os01t0275600-01	1.0	LHY_T8	LHY_T8.17891.17891.4	mzspec:PXD000923:LHY_T8:scan:17891:M[Oxidation]ES[Phospho]NS[Phospho]GEIEELPPPPPLPPNAEPIKTDDTK/4	0	-0.7691489999999703	-899.1880708709292	0.0	6936	6936	Phospho	0.995	3	3	1	0.995	288	0.0012270833333333313	0.0012270833333333313	0.0	0.0	0.0	0.0
7;8;10	346;347;349	1.0000;0;0.9950	Oxidation;Carbamidomethyl;Phospho	Os07t0574800-01	mzspec:PXD000923:LHY_T4:scan:09280:TVQFVDW[Oxidation]C[Carbamidomethyl]PT[Phospho]GFK/2	0	0.0	152.982664	1:1.0000:7:true;2:0.9950:10:true;2:0.0025:1:true	TVQFVDWCPTGFK	TVQFVDW[Oxidation]C[Carbamidomethyl]PT[Phospho]GFK	Os07t0574800-01	1.0	LHY_T4	LHY_T4.09280.09280.2	mzspec:PXD000923:LHY_T4:scan:09280:TVQFVDW[Oxidation]C[Carbamidomethyl]PT[Phospho]GFK/2	0	0.0010859999998729108	1.2915348309074266	0.0	3822	3822	Phospho	0.995	10	349	1	0.995	289	0.0012401384083044955	0.0012401384083044955	0.0	0.0	0.0	0.0
11	118	0.9950	Phospho	LOC_Os01g60700.2	mzspec:PXD000923:LHY_T5:scan:22182:FSNPLPLPLPS[Phospho]PEGK/2	0	0.0	79.9663	1:0.9950:11:true;1:0.0050:2:true	FSNPLPLPLPSPEGK	FSNPLPLPLPS[Phospho]PEGK	LOC_Os01g60700.2	1.0	LHY_T5	LHY_T5.22182.22182.2	mzspec:PXD000923:LHY_T5:scan:22182:FSNPLPLPLPS[Phospho]PEGK/2	0	-0.004432999999949061	-5.296796618860866	0.0	1097	1097	Phospho	0.995	11	118	1	0.995	290	0.0012531034482758596	0.0012531034482758596	0.0	0.0	0.0	0.0
3	604	0.9950	Phospho	Os04t0487200-01	mzspec:PXD000923:LHY_T5:scan:22558:DVS[Phospho]EQFDEFPLAYNKDESDTM/3	0	0.0	79.9663	1:0.9950:3:true;1:0.0015:12:true;1:0.0014:13:true;1:0.0010:18:true;1:0.0010:20:true	DVSEQFDEFPLAYNKDESDTM	DVS[Phospho]EQFDEFPLAYNKDESDTM	Os04t0487200-01	1.0	LHY_T5	LHY_T5.22558.22558.3	mzspec:PXD000923:LHY_T5:scan:22558:DVS[Phospho]EQFDEFPLAYNKDESDTM/3	0	-0.007241999999905602	-8.48000935323908	0.0	479	479	Phospho	0.995	3	604	1	0.995	291	0.0012659793814432964	0.0012659793814432964	0.0	0.0	0.0	0.0
3	501	0.9950	Phospho	LOC_Os05g05240.1	mzspec:PXD000923:LHY_T5:scan:13998:QLS[Phospho]LDQFENESR/2	0	0.0	79.96633100000003	1:0.9950:3:true;1:0.0049:11:true	QLSLDQFENESR	QLS[Phospho]LDQFENESR	LOC_Os05g05240.1	1.0	LHY_T5	LHY_T5.13998.13998.2	mzspec:PXD000923:LHY_T5:scan:13998:QLS[Phospho]LDQFENESR/2	0	-0.005531000000019049	-7.15216116853906	0.0	6505	6505	Phospho	0.995	3	501	1	0.995	292	0.0012787671232876688	0.0012787671232876688	0.0	0.0	0.0	0.0
14;17	78;81	0.9669;0.9950	Oxidation;Phospho	Os01t0817700-01	mzspec:PXD000923:LHY_T7:scan:08880:AHGTAVGLPSEDDM[Oxidation]GNS[Phospho]EVGHNALGAGR/4	0	0.0	95.9612	1:0.9669:14:true;1:0.0039:2:true;1:0.0291:21:true;2:0.9950:17:true;2:0.0005:1:true;2:0.0005:4:true;2:0.0005:5:true;2:0.0009:10:true;2:0.0009:23:true;2:0.0009:26:true	AHGTAVGLPSEDDMGNSEVGHNALGAGR	AHGTAVGLPSEDDM[Oxidation]GNS[Phospho]EVGHNALGAGR	Os01t0817700-01	1.0	LHY_T7	LHY_T7.08880.08880.4	mzspec:PXD000923:LHY_T7:scan:08880:AHGTAVGLPSEDDM[Oxidation]GNS[Phospho]EVGHNALGAGR/4	0	0.0008529999998927451	1.2106881449831914	0.0	4795	4795	Phospho	0.995	17	81	1	0.995	293	0.0012914675767918065	0.0012914675767918065	0.0	0.0	0.0	0.0
1;3	499;501	0;0.9950	Gln->pyro-Glu;Phospho	LOC_Os05g05240.1	mzspec:PXD000923:LHY_T4:scan:09504:Q[Gln->pyro-Glu]LS[Phospho]LDQFENESR/2	0	0.0	79.9663	1:0.9950:3:true;1:0.0049:11:true	QLSLDQFENESR	Q[Gln->pyro-Glu]LS[Phospho]LDQFENESR	LOC_Os05g05240.1	1.0	LHY_T4	LHY_T4.09504.09504.2	mzspec:PXD000923:LHY_T4:scan:09504:Q[Gln->pyro-Glu]LS[Phospho]LDQFENESR/2	0	0.0006580000000440122	0.8603338140228585	0.0	3802	3802	Phospho	0.995	3	501	1	0.995	294	0.0013040816326530588	0.0013040816326530588	0.0	0.0	0.0	0.0
2	499	0.9950	Phospho	Os11t0171500-01	mzspec:PXD000923:LHY_T5:scan:24846:NS[Phospho]LQLNLGEILNPSNS/2	0	0.0	79.9663	1:0.9950:2:true;1:0.0025:14:true;1:0.0024:16:true	NSLQLNLGEILNPSNS	NS[Phospho]LQLNLGEILNPSNS	Os11t0171500-01	1.0	LHY_T5	LHY_T5.24846.24846.2	mzspec:PXD000923:LHY_T5:scan:24846:NS[Phospho]LQLNLGEILNPSNS/2	0	-0.005260999999904925	-5.865580118070801	0.0	957	957	Phospho	0.995	2	499	1	0.995	295	0.001316610169491523	0.001316610169491523	0.0	0.0	0.0	0.0
9	326	0.9950	Phospho	Os08t0178300-02	mzspec:PXD000923:LHY_T5:scan:06084:QALGDGDIS[Phospho]PPR/2	0	0.0	79.9663	1:0.9950:9:true;1:0.0049:2:true	QALGDGDISPPR	QALGDGDIS[Phospho]PPR	Os08t0178300-02	1.0	LHY_T5	LHY_T5.06084.06084.2	mzspec:PXD000923:LHY_T5:scan:06084:QALGDGDIS[Phospho]PPR/2	0	-0.002504000000044471	-3.832875755285036	0.0	6095	6095	Phospho	0.995	9	326	1	0.995	296	0.0013290540540540515	0.0013290540540540515	0.0	0.0	0.0	0.0
5;11	100;106	0;0.9959	Deamidated;Phospho	LOC_Os04g45190.3	mzspec:PXD000923:LHY_T5:scan:08452:VVYVQ[Deamidated]PPRPPS[Phospho]PVR/2	0	0.00011335298118340512	80.950316	1:1.0000:5:true;2:0.9959:11:true;2:0.0040:3:true	VVYVQPPRPPSPVR	VVYVQ[Deamidated]PPRPPS[Phospho]PVR	LOC_Os04g45190.3	0.999	LHY_T5	LHY_T5.08452.08452.2	mzspec:PXD000923:LHY_T5:scan:08452:VVYVQ[Deamidated]PPRPPS[Phospho]PVR/2	1	-0.01482299999997849	-17.721649632265656	0.00010633772862611656	8823	8822	Phospho	0.9959	11	106	1	0.9949041	297	0.0013417370370370349	0.0013417370370370349	0.0	0.0	0.0	0.0
1	9	0.9955	Phospho	Os01t0648700-01	mzspec:PXD000923:LHY_T5:scan:13700:S[Phospho]PLPPPAPPGFPTER/2	0	0.0	79.9663	1:0.9955:1:true;1:0.0024:7:true;1:0.0020:13:true	SPLPPPAPPGFPTER	S[Phospho]PLPPPAPPGFPTER	Os01t0648700-01	0.9994	LHY_T5	LHY_T5.13700.13700.2	mzspec:PXD000923:LHY_T5:scan:13700:S[Phospho]PLPPPAPPGFPTER/2	0	-0.0024000000000796717	-2.9254106903676225	0.0	8421	8421	Phospho	0.9955	1	9	1	0.9949027	298	0.001354339597315434	0.001354339597315434	0.0	0.0	0.0	0.0
10	23	0.9949	Phospho	LOC_Os09g38030.2	mzspec:PXD000923:LHY_T6:scan:03193:AATDKLDQIS[Phospho]ENEK/2	0	0.0	79.9663	1:0.9949:10:true;1:0.0012:1:true;1:0.0012:2:true;1:0.0013:3:true	AATDKLDQISENEK	AATDKLDQIS[Phospho]ENEK	LOC_Os09g38030.2	1.0	LHY_T6	LHY_T6.03193.03193.2	mzspec:PXD000923:LHY_T6:scan:03193:AATDKLDQIS[Phospho]ENEK/2	0	-0.0002289999999902648	-0.2788018072671726	0.0	2724	2724	Phospho	0.9949	10	23	1	0.9949	299	0.0013668668896321047	0.0013668668896321047	0.0	0.0	0.0	0.0
1;9	318;326	0;0.9949	Gln->pyro-Glu;Phospho	Os08t0178300-02	mzspec:PXD000923:LHY_T4:scan:04558:Q[Gln->pyro-Glu]ALGDGDIS[Phospho]PPR/2	0	0.0	79.9663	1:0.9949:9:true;1:0.0050:2:true	QALGDGDISPPR	Q[Gln->pyro-Glu]ALGDGDIS[Phospho]PPR	Os08t0178300-02	1.0	LHY_T4	LHY_T4.04558.04558.2	mzspec:PXD000923:LHY_T4:scan:04558:Q[Gln->pyro-Glu]ALGDGDIS[Phospho]PPR/2	0	0.001398000000108368	2.168174333791785	0.0	833	833	Phospho	0.9949	9	326	1	0.9949	300	0.0013793106666666645	0.0013793106666666645	0.0	0.0	0.0	0.0
7	157	0.9949	Phospho	Os04t0598200-00	mzspec:PXD000923:LHY_T5:scan:19027:DLQQEIS[Phospho]DGEVEIPSA/2	0	0.0	79.9663	1:0.9949:7:true;1:0.0025:15:true;1:0.0025:16:true	DLQQEISDGEVEIPSA	DLQQEIS[Phospho]DGEVEIPSA	Os04t0598200-00	1.0	LHY_T5	LHY_T5.19027.19027.2	mzspec:PXD000923:LHY_T5:scan:19027:DLQQEIS[Phospho]DGEVEIPSA/2	0	-0.006188000000065586	-6.8346000728141	0.0	5003	5003	Phospho	0.9949	7	157	1	0.9949	301	0.0013916717607973398	0.0013916717607973398	0.0	0.0	0.0	0.0
6	215	0.9949	Phospho	Os12t0579000-01	mzspec:PXD000923:LHY_T5:scan:11682:DVFGES[Phospho]DEDEPAPYR/2	0	0.0	79.9663	1:0.9949:6:true;1:0.0027:12:true;1:0.0023:14:true	DVFGESDEDEPAPYR	DVFGES[Phospho]DEDEPAPYR	Os12t0579000-01	1.0	LHY_T5	LHY_T5.11682.11682.2	mzspec:PXD000923:LHY_T5:scan:11682:DVFGES[Phospho]DEDEPAPYR/2	0	-0.00579300000015337	-6.412805834759049	0.0	7478	7478	Phospho	0.9949	6	215	1	0.9949	302	0.0014039509933774813	0.0014039509933774813	0.0	0.0	0.0	0.0
7;8;10	346;347;349	1.0000;0;0.9949	Oxidation;Carbamidomethyl;Phospho	Os07t0574800-01	mzspec:PXD000923:LHY_T4:scan:09795:TVQFVDW[Oxidation]C[Carbamidomethyl]PT[Phospho]GFK/2	0	0.0	152.982664	1:1.0000:7:true;2:0.9949:10:true;2:0.0025:1:true	TVQFVDWCPTGFK	TVQFVDW[Oxidation]C[Carbamidomethyl]PT[Phospho]GFK	Os07t0574800-01	1.0	LHY_T4	LHY_T4.09795.09795.2	mzspec:PXD000923:LHY_T4:scan:09795:TVQFVDW[Oxidation]C[Carbamidomethyl]PT[Phospho]GFK/2	0	0.0011289999998780331	1.342672950375322	0.0	3371	3371	Phospho	0.9949	10	349	1	0.9949	303	0.0014161491749174894	0.0014161491749174894	0.0	0.0	0.0	0.0
9	870	0.9949	Phospho	LOC_Os09g35760.2	mzspec:PXD000923:LHY_T4:scan:06801:SALQASIIS[Phospho]P/2	0	0.0	79.9663	1:0.9949:9:true;1:0.0008:1:true;1:0.0008:2:true;1:0.0011:5:true;1:0.0015:6:true	SALQASIISP	SALQASIIS[Phospho]P	LOC_Os09g35760.2	1.0	LHY_T4	LHY_T4.06801.06801.2	mzspec:PXD000923:LHY_T4:scan:06801:SALQASIIS[Phospho]P/2	0	-0.0005019999999831272	-0.9404929378340838	0.0	4583	4583	Phospho	0.9949	9	870	1	0.9949	304	0.0014282671052631554	0.0014282671052631554	0.0	0.0	0.0	0.0
3	951	0.9949	Phospho	Os03t0719800-01	mzspec:PXD000923:LHY_T4:scan:08900:ILS[Phospho]DLDQDSVMNK/2	0	0.0	79.9663	1:0.9949:3:true;1:0.0050:9:true	ILSDLDQDSVMNK	ILS[Phospho]DLDQDSVMNK	Os03t0719800-01	1.0	LHY_T4	LHY_T4.08900.08900.2	mzspec:PXD000923:LHY_T4:scan:08900:ILS[Phospho]DLDQDSVMNK/2	0	0.0005469999999831998	0.7018696907592678	0.0	3279	3279	Phospho	0.9949	3	951	1	0.9949	305	0.0014403055737704895	0.0014403055737704895	0.0	0.0	0.0	0.0
3	342	0.9949	Phospho	Os05t0496200-01	mzspec:PXD000923:LHY_T3:scan:07805:GVS[Phospho]LLLPSDVIIADK/2	0	0.0	79.9663	1:0.9949:3:true;1:0.0027:8:true;1:0.0023:13:true	GVSLLLPSDVIIADK	GVS[Phospho]LLLPSDVIIADK	Os05t0496200-01	1.0	LHY_T3	LHY_T3.07805.07805.2	mzspec:PXD000923:LHY_T3:scan:07805:GVS[Phospho]LLLPSDVIIADK/2	0	-0.5033730000000105	-621.1134967969276	0.0	2007	2007	Phospho	0.9949	3	342	1	0.9949	306	0.0014522653594771216	0.0014522653594771216	0.0	0.0	0.0	0.0
5	1081	0.9949	Phospho	sp|B9FS74|KN14L_ORYSJ	mzspec:PXD000923:LHY_T7:scan:03793:EEGGS[Phospho]PIRNPPTAAEDAR/3	0	0.0	79.9663	1:0.9949:5:true;1:0.0013:12:true;1:0.0013:13:true;1:0.0013:14:true;1:0.0010:17:true	EEGGSPIRNPPTAAEDAR	EEGGS[Phospho]PIRNPPTAAEDAR	sp|B9FS74|KN14L_ORYSJ	1.0	LHY_T7	LHY_T7.03793.03793.3	mzspec:PXD000923:LHY_T7:scan:03793:EEGGS[Phospho]PIRNPPTAAEDAR/3	0	-0.0002550000000383079	-0.392534168880705	0.0	5104	5104	Phospho	0.9949	5	1081	1	0.9949	307	0.0014641472312703556	0.0014641472312703556	0.0	0.0	0.0	0.0
1;9	318;326	0;0.9949	Gln->pyro-Glu;Phospho	Os08t0178300-02	mzspec:PXD000923:LHY_T5:scan:06651:Q[Gln->pyro-Glu]ALGDGDIS[Phospho]PPRK/2	0	0.0	79.9663	1:0.9949:9:true;1:0.0051:2:true	QALGDGDISPPRK	Q[Gln->pyro-Glu]ALGDGDIS[Phospho]PPRK	Os08t0178300-02	1.0	LHY_T5	LHY_T5.06651.06651.2	mzspec:PXD000923:LHY_T5:scan:06651:Q[Gln->pyro-Glu]ALGDGDIS[Phospho]PPRK/2	0	-0.004147999999986496	-5.851900246790768	0.0	6983	6983	Phospho	0.9949	9	326	1	0.9949	308	0.0014759519480519454	0.0014759519480519454	0.0	0.0	0.0	0.0
3	323	0.9949	Phospho	Os05t0543700-01	mzspec:PXD000923:LHY_T5:scan:02588:ENS[Phospho]LQVETSPR/2	0	0.0	79.9663	1:0.9949:3:true;1:0.0026:8:true;1:0.0024:9:true	ENSLQVETSPR	ENS[Phospho]LQVETSPR	Os05t0543700-01	1.0	LHY_T5	LHY_T5.02588.02588.2	mzspec:PXD000923:LHY_T5:scan:02588:ENS[Phospho]LQVETSPR/2	0	-0.002973999999994703	-4.436831818379104	0.0	1257	1257	Phospho	0.9949	3	323	1	0.9949	309	0.001487680258899674	0.001487680258899674	0.0	0.0	0.0	0.0
5;11	100;106	0;0.9959	Deamidated;Phospho	LOC_Os04g45190.3	mzspec:PXD000923:LHY_T5:scan:07992:VVYVQ[Deamidated]PPRPPS[Phospho]PVR/2	0	0.0001096611470555982	80.950316	1:1.0000:5:true;2:0.9959:11:true;2:0.0040:3:true	VVYVQPPRPPSPVR	VVYVQ[Deamidated]PPRPPS[Phospho]PVR	LOC_Os04g45190.3	0.9989	LHY_T5	LHY_T5.07992.07992.2	mzspec:PXD000923:LHY_T5:scan:07992:VVYVQ[Deamidated]PPRPPS[Phospho]PVR/2	1	-0.014085999999906562	-16.840528686419777	0.00010633772862611656	9120	9119	Phospho	0.9959	11	106	1	0.99480451	310	0.0014996409354838685	0.0014996409354838685	0.0	0.0	0.0	0.0
2	499	0.9948	Phospho	Os11t0171500-01	mzspec:PXD000923:LHY_T5:scan:25079:NS[Phospho]LQLNLGEILNPSNS/2	0	0.0	79.9663	1:0.9948:2:true;1:0.0025:14:true;1:0.0025:16:true	NSLQLNLGEILNPSNS	NS[Phospho]LQLNLGEILNPSNS	Os11t0171500-01	1.0	LHY_T5	LHY_T5.25079.25079.2	mzspec:PXD000923:LHY_T5:scan:25079:NS[Phospho]LQLNLGEILNPSNS/2	0	-0.003397999999833701	-3.788489116249634	0.0	4798	4798	Phospho	0.9948	2	499	1	0.9948	311	0.0015115391961414767	0.0015115391961414767	0.0	0.0	0.0	0.0
3;5	220;222	1.0000;0	Phospho;Carbamidomethyl	Os05t0109600-01	mzspec:PXD000923:LHY_T5:scan:14299:VPS[Phospho]PC[Carbamidomethyl]LPPIGVK/2	0	0.0006577710956587107	136.987764	1:1.0000:3:true	VPSPCLPPIGVK	VPS[Phospho]PC[Carbamidomethyl]LPPIGVK	Os05t0109600-01	0.9948	LHY_T5	LHY_T5.14299.14299.2	mzspec:PXD000923:LHY_T5:scan:14299:VPS[Phospho]PC[Carbamidomethyl]LPPIGVK/2	7	-0.0035329999999476063	-5.254756155870396	0.0006464721093461396	10649	10642	Phospho	1.0	3	220	1	0.9948	312	0.0015233611858974333	0.0015233611858974333	0.0	0.0	0.0	0.0
3;8	62;67	0.9948;0	Phospho;Carbamidomethyl	Os04t0679400-03	mzspec:PXD000923:LHY_T5:scan:25872:VDS[Phospho]EGVMC[Carbamidomethyl]GATFK/2	0	0.0	136.987764	1:0.9948:3:true;1:0.0026:10:true;1:0.0025:11:true	VDSEGVMCGATFK	VDS[Phospho]EGVMC[Carbamidomethyl]GATFK	Os04t0679400-03	1.0	LHY_T5	LHY_T5.25872.25872.2	mzspec:PXD000923:LHY_T5:scan:25872:VDS[Phospho]EGVMC[Carbamidomethyl]GATFK/2	0	-0.004260000000044784	-5.750570735769102	0.0	2223	2223	Phospho	0.9948	3	62	1	0.9948	313	0.001535107635782745	0.001535107635782745	0.0	0.0	0.0	0.0
1;3	499;501	0;0.9948	Gln->pyro-Glu;Phospho	LOC_Os05g05240.1	mzspec:PXD000923:LHY_T4:scan:09761:Q[Gln->pyro-Glu]LS[Phospho]LDQFENESR/2	0	0.0	79.9663	1:0.9948:3:true;1:0.0052:11:true	QLSLDQFENESR	Q[Gln->pyro-Glu]LS[Phospho]LDQFENESR	LOC_Os05g05240.1	1.0	LHY_T4	LHY_T4.09761.09761.2	mzspec:PXD000923:LHY_T4:scan:09761:Q[Gln->pyro-Glu]LS[Phospho]LDQFENESR/2	0	0.0020479999999452048	2.6777563084404523	0.0	2793	2793	Phospho	0.9948	3	501	1	0.9948	314	0.0015467792675159214	0.0015467792675159214	0.0	0.0	0.0	0.0
11	106	0.9948	Phospho	LOC_Os04g45190.3	mzspec:PXD000923:LHY_T5:scan:09104:VVYVQPPRPPS[Phospho]PVR/2	0	0.0	79.9663	1:0.9948:11:true;1:0.0052:3:true	VVYVQPPRPPSPVR	VVYVQPPRPPS[Phospho]PVR	LOC_Os04g45190.3	1.0	LHY_T5	LHY_T5.09104.09104.2	mzspec:PXD000923:LHY_T5:scan:09104:VVYVQPPRPPS[Phospho]PVR/2	0	-0.004323999999996886	-5.172604327561659	0.0	5281	5281	Phospho	0.9948	11	106	1	0.9948	315	0.001558376793650791	0.001558376793650791	0.0	0.0	0.0	0.0
3;8	62;67	0.9948;0	Phospho;Carbamidomethyl	Os04t0679400-03	mzspec:PXD000923:LHY_T5:scan:10974:VDS[Phospho]EGVMC[Carbamidomethyl]GATFK/2	0	0.0	136.987764	1:0.9948:3:true;1:0.0026:10:true;1:0.0025:11:true	VDSEGVMCGATFK	VDS[Phospho]EGVMC[Carbamidomethyl]GATFK	Os04t0679400-03	1.0	LHY_T5	LHY_T5.10974.10974.2	mzspec:PXD000923:LHY_T5:scan:10974:VDS[Phospho]EGVMC[Carbamidomethyl]GATFK/2	0	-0.0032940000000962755	-4.4465680760511574	0.0	1266	1266	Phospho	0.9948	3	62	1	0.9948	316	0.001569900917721516	0.001569900917721516	0.0	0.0	0.0	0.0
1;3	348;350	0;0.9948	Gln->pyro-Glu;Phospho	Os03t0689100-01	mzspec:PXD000923:LHY_T4:scan:10540:Q[Gln->pyro-Glu]GS[Phospho]GIIGTFGQSEELR/2	0	0.0	79.9663	1:0.9948:3:true;1:0.0029:8:true;1:0.0022:12:true	QGSGIIGTFGQSEELR	Q[Gln->pyro-Glu]GS[Phospho]GIIGTFGQSEELR	Os03t0689100-01	1.0	LHY_T4	LHY_T4.10540.10540.2	mzspec:PXD000923:LHY_T4:scan:10540:Q[Gln->pyro-Glu]GS[Phospho]GIIGTFGQSEELR/2	0	0.0006970000000592336	0.7998684645105874	0.0	2761	2761	Phospho	0.9948	3	350	1	0.9948	317	0.0015813523343848554	0.0015813523343848554	0.0	0.0	0.0	0.0
8	89	0.9948	Phospho	Os08t0130500-02	mzspec:PXD000923:LHY_T5:scan:21054:KEEPEEES[Phospho]DGDLGMSLFD/2	0	0.0	79.9663	1:0.9948:8:true;1:0.0051:15:true	KEEPEEESDGDLGMSLFD	KEEPEEES[Phospho]DGDLGMSLFD	Os08t0130500-02	1.0	LHY_T5	LHY_T5.21054.21054.2	mzspec:PXD000923:LHY_T5:scan:21054:KEEPEEES[Phospho]DGDLGMSLFD/2	0	-0.008129999999937354	-7.714142240126896	0.0	5610	5610	Phospho	0.9948	8	89	1	0.9948	318	0.0015927317295597455	0.0015927317295597455	0.0	0.0	0.0	0.0
10	750	0.9948	Phospho	Os11t0484300-01	mzspec:PXD000923:LHY_T5:scan:13577:GANLEDRVPT[Phospho]DVEDDPLAAAR/3	0	0.0	79.9663	1:0.9948:10:true;1:0.0015:2:true;1:0.0012:18:true;1:0.0012:19:true;1:0.0011:20:true	GANLEDRVPTDVEDDPLAAAR	GANLEDRVPT[Phospho]DVEDDPLAAAR	Os11t0484300-01	1.0	LHY_T5	LHY_T5.13577.13577.3	mzspec:PXD000923:LHY_T5:scan:13577:GANLEDRVPT[Phospho]DVEDDPLAAAR/3	0	-0.004097999999999047	-5.331159552374153	0.0	6270	6270	Phospho	0.9948	10	750	1	0.9948	319	0.0016040397805642606	0.0016040397805642606	0.0	0.0	0.0	0.0
13	478	0.9947	Phospho	LOC_Os05g51850.3	mzspec:PXD000923:LHY_T6:scan:02589:ETRPADAGGVVVS[Phospho]EEK/2	0	0.0	79.9663	1:0.9947:13:true;1:0.0016:2:true;1:0.0016:5:true;1:0.0020:7:true	ETRPADAGGVVVSEEK	ETRPADAGGVVVS[Phospho]EEK	LOC_Os05g51850.3	1.0	LHY_T6	LHY_T6.02589.02589.2	mzspec:PXD000923:LHY_T6:scan:02589:ETRPADAGGVVVS[Phospho]EEK/2	0	0.0016640000001189035	1.9295023032470195	0.0	1276	1276	Phospho	0.9947	13	478	1	0.9947	320	0.001615589656249997	0.001615589656249997	0.0	0.0	0.0	0.0
3	282	1.0000	Phospho	Os07t0557500-01	mzspec:PXD000923:LHY_T5:scan:06649:GDS[Phospho]PPPLPDHLR/2	0	0.0006575239526582754	79.9663	1:1.0000:3:true	GDSPPPLPDHLR	GDS[Phospho]PPPLPDHLR	Os07t0557500-01	0.9947	LHY_T5	LHY_T5.06649.06649.2	mzspec:PXD000923:LHY_T5:scan:06649:GDS[Phospho]PPPLPDHLR/2	7	-0.003199999999992542	-4.63218285235006	0.0006464721093461396	10653	10646	Phospho	1.0	3	282	1	0.9947	321	0.0016270675700934554	0.0016270675700934554	0.0	0.0	0.0	0.0
3	548	0.9947	Phospho	Os04t0655600-01	mzspec:PXD000923:LHY_T6:scan:07183:LNS[Phospho]EEPAQVDPKPAYVR/2	0	0.0	79.9663	1:0.9947:3:true;1:0.0024:7:true;1:0.0014:14:true;1:0.0013:15:true	LNSEEPAQVDPKPAYVR	LNS[Phospho]EEPAQVDPKPAYVR	Os04t0655600-01	1.0	LHY_T6	LHY_T6.07183.07183.2	mzspec:PXD000923:LHY_T6:scan:07183:LNS[Phospho]EEPAQVDPKPAYVR/2	0	0.002136999999947875	2.143484120865891	0.0	3349	3349	Phospho	0.9947	3	548	1	0.9947	322	0.0016384741925465807	0.0016384741925465807	0.0	0.0	0.0	0.0
1	177	0.9947	Phospho	Os02t0537700-01	mzspec:PXD000923:LHY_T3:scan:07314:S[Phospho]FGVLIPDQGIALR/2	0	0.0	79.9663	1:0.9947:1:true;1:0.0052:12:true	SFGVLIPDQGIALR	S[Phospho]FGVLIPDQGIALR	Os02t0537700-01	1.0	LHY_T3	LHY_T3.07314.07314.2	mzspec:PXD000923:LHY_T3:scan:07314:S[Phospho]FGVLIPDQGIALR/2	0	-0.004670000000032815	-5.961133925098988	0.0	2281	2281	Phospho	0.9947	1	177	1	0.9947	323	0.0016498101857585106	0.0016498101857585106	0.0	0.0	0.0	0.0
5;15;23	62;72;80	0.9947;0;0	Phospho;Deamidated;Carbamidomethyl	Os02t0556100-01	mzspec:PXD000923:LHY_T5:scan:19331:VPPPS[Phospho]PDKLLVLGGN[Deamidated]GFVGSHVC[Carbamidomethyl]K/3	0	0.0	137.97178	1:1.0000:15:true;2:0.9947:5:true;2:0.0053:20:true	VPPPSPDKLLVLGGNGFVGSHVCK	VPPPS[Phospho]PDKLLVLGGN[Deamidated]GFVGSHVC[Carbamidomethyl]K	Os02t0556100-01	1.0	LHY_T5	LHY_T5.19331.19331.3	mzspec:PXD000923:LHY_T5:scan:19331:VPPPS[Phospho]PDKLLVLGGN[Deamidated]GFVGSHVC[Carbamidomethyl]K/3	0	-0.00651099999993221	-7.638171821197402	0.0	1116	1116	Phospho	0.9947	5	62	1	0.9947	324	0.0016610762037037009	0.0016610762037037009	0.0	0.0	0.0	0.0
3;8	62;67	0.9947;0	Phospho;Carbamidomethyl	Os04t0679400-03	mzspec:PXD000923:LHY_T5:scan:25202:VDS[Phospho]EGVMC[Carbamidomethyl]GATFK/2	0	0.0	136.987764	1:0.9947:3:true;1:0.0027:10:true;1:0.0025:11:true	VDSEGVMCGATFK	VDS[Phospho]EGVMC[Carbamidomethyl]GATFK	Os04t0679400-03	1.0	LHY_T5	LHY_T5.25202.25202.2	mzspec:PXD000923:LHY_T5:scan:25202:VDS[Phospho]EGVMC[Carbamidomethyl]GATFK/2	0	-0.004797000000053231	-6.475466624295891	0.0	3464	3464	Phospho	0.9947	3	62	1	0.9947	325	0.0016722728923076894	0.0016722728923076894	0.0	0.0	0.0	0.0
1	93	0.9947	Phospho	Os03t0703400-01	mzspec:PXD000923:LHY_T5:scan:13170:S[Phospho]LDLAVGGGGTDIR/2	0	0.0	79.9663	1:0.9947:1:true;1:0.0031:5:true;1:0.0021:11:true	SLDLAVGGGGTDIR	S[Phospho]LDLAVGGGGTDIR	Os03t0703400-01	1.0	LHY_T5	LHY_T5.13170.13170.2	mzspec:PXD000923:LHY_T5:scan:13170:S[Phospho]LDLAVGGGGTDIR/2	0	-0.0027959999999893625	-3.96126649814986	0.0	7189	7189	Phospho	0.9947	1	93	1	0.9947	326	0.0016834008895705483	0.0016834008895705483	0.0	0.0	0.0	0.0
3;8	62;67	0.9947;0	Phospho;Carbamidomethyl	Os04t0679400-03	mzspec:PXD000923:LHY_T5:scan:25328:VDS[Phospho]EGVMC[Carbamidomethyl]GATFK/2	0	0.0	136.987764	1:0.9947:3:true;1:0.0027:10:true;1:0.0025:11:true	VDSEGVMCGATFK	VDS[Phospho]EGVMC[Carbamidomethyl]GATFK	Os04t0679400-03	1.0	LHY_T5	LHY_T5.25328.25328.2	mzspec:PXD000923:LHY_T5:scan:25328:VDS[Phospho]EGVMC[Carbamidomethyl]GATFK/2	0	-0.506364000000076	-683.5403755908009	0.0	4348	4348	Phospho	0.9947	3	62	1	0.9947	327	0.0016944608256880696	0.0016944608256880696	0.0	0.0	0.0	0.0
3	165	0.9950	Phospho	LOC_Os08g33160.1	mzspec:PXD000923:LHY_T5:scan:06408:VHS[Phospho]LPNVAGGSPYR/2	0	0.0	79.9663	1:0.9950:3:true;1:0.0019:8:true;1:0.0015:11:true;1:0.0014:13:true	VHSLPNVAGGSPYR	VHS[Phospho]LPNVAGGSPYR	LOC_Os08g33160.1	0.9996	LHY_T5	LHY_T5.06408.06408.2	mzspec:PXD000923:LHY_T5:scan:06408:VHS[Phospho]LPNVAGGSPYR/2	0	-0.003836000000092099	-4.998930612098776	0.0	8351	8351	Phospho	0.995	3	165	1	0.994602	328	0.001705752103658533	0.001705752103658533	0.0	0.0	0.0	0.0
1;9	318;326	0;0.9946	Gln->pyro-Glu;Phospho	Os08t0178300-02	mzspec:PXD000923:LHY_T5:scan:06431:Q[Gln->pyro-Glu]ALGDGDIS[Phospho]PPRK/2	0	0.0	79.9663	1:0.9946:9:true;1:0.0053:2:true	QALGDGDISPPRK	Q[Gln->pyro-Glu]ALGDGDIS[Phospho]PPRK	Os08t0178300-02	1.0	LHY_T5	LHY_T5.06431.06431.2	mzspec:PXD000923:LHY_T5:scan:06431:Q[Gln->pyro-Glu]ALGDGDIS[Phospho]PPRK/2	0	-0.0038220000000137593	-5.391987160893838	0.0	6174	6174	Phospho	0.9946	9	326	1	0.9946	329	0.0017169808206686894	0.0017169808206686894	0.0	0.0	0.0	0.0
3;8	62;67	0.9946;0	Phospho;Carbamidomethyl	Os04t0679400-03	mzspec:PXD000923:LHY_T5:scan:25117:VDS[Phospho]EGVMC[Carbamidomethyl]GATFK/2	0	0.0	136.987764	1:0.9946:3:true;1:0.0027:10:true;1:0.0026:11:true	VDSEGVMCGATFK	VDS[Phospho]EGVMC[Carbamidomethyl]GATFK	Os04t0679400-03	1.0	LHY_T5	LHY_T5.25117.25117.2	mzspec:PXD000923:LHY_T5:scan:25117:VDS[Phospho]EGVMC[Carbamidomethyl]GATFK/2	0	-0.003814000000033957	-5.148515677508933	0.0	7004	7004	Phospho	0.9946	3	62	1	0.9946	330	0.0017281414848484813	0.0017281414848484813	0.0	0.0	0.0	0.0
9	870	0.9946	Phospho	LOC_Os09g35760.2	mzspec:PXD000923:LHY_T4:scan:06561:SALQASIIS[Phospho]P/2	0	0.0	79.9663	1:0.9946:9:true;1:0.0008:1:true;1:0.0008:2:true;1:0.0011:5:true;1:0.0015:6:true	SALQASIISP	SALQASIIS[Phospho]P	LOC_Os09g35760.2	1.0	LHY_T4	LHY_T4.06561.06561.2	mzspec:PXD000923:LHY_T4:scan:06561:SALQASIIS[Phospho]P/2	0	-0.0006069999999454013	-1.1372095881137991	0.0	4880	4880	Phospho	0.9946	9	870	1	0.9946	331	0.0017392347129909329	0.0017392347129909329	0.0	0.0	0.0	0.0
21	338	0.9946	Phospho	LOC_Os05g32600.1	mzspec:PXD000923:LHY_T6:scan:20697:GDSGNNKIPDLNLQDGPVVLS[Phospho]PPR/3	0	0.0	79.9663	1:0.9946:21:true;1:0.0054:3:true	GDSGNNKIPDLNLQDGPVVLSPPR	GDSGNNKIPDLNLQDGPVVLS[Phospho]PPR	LOC_Os05g32600.1	1.0	LHY_T6	LHY_T6.20697.20697.3	mzspec:PXD000923:LHY_T6:scan:20697:GDSGNNKIPDLNLQDGPVVLS[Phospho]PPR/3	0	3.700000002027082e-05	0.04295207565774418	0.0	2605	2605	Phospho	0.9946	21	338	1	0.9946	332	0.0017502611144578275	0.0017502611144578275	0.0	0.0	0.0	0.0
7;8;10	346;347;349	1.0000;0;0.9946	Oxidation;Carbamidomethyl;Phospho	Os07t0574800-01	mzspec:PXD000923:LHY_T4:scan:09945:TVQFVDW[Oxidation]C[Carbamidomethyl]PT[Phospho]GFK/2	0	0.0	152.982664	1:1.0000:7:true;2:0.9946:10:true;2:0.0027:1:true	TVQFVDWCPTGFK	TVQFVDW[Oxidation]C[Carbamidomethyl]PT[Phospho]GFK	Os07t0574800-01	1.0	LHY_T4	LHY_T4.09945.09945.2	mzspec:PXD000923:LHY_T4:scan:09945:TVQFVDW[Oxidation]C[Carbamidomethyl]PT[Phospho]GFK/2	0	0.0011729999999943175	1.3950003285675523	0.0	2790	2790	Phospho	0.9946	10	349	1	0.9946	333	0.0017612212912912872	0.0017612212912912872	0.0	0.0	0.0	0.0
11	106	0.9946	Phospho	LOC_Os04g45190.3	mzspec:PXD000923:LHY_T5:scan:07586:VVYVQPPRPPS[Phospho]PVR/2	0	0.0	79.9663	1:0.9946:11:true;1:0.0054:3:true	VVYVQPPRPPSPVR	VVYVQPPRPPS[Phospho]PVR	LOC_Os04g45190.3	1.0	LHY_T5	LHY_T5.07586.07586.2	mzspec:PXD000923:LHY_T5:scan:07586:VVYVQPPRPPS[Phospho]PVR/2	0	-0.004572000000052867	-5.469275436147642	0.0	7307	7307	Phospho	0.9946	11	106	1	0.9946	334	0.0017721158383233492	0.0017721158383233492	0.0	0.0	0.0	0.0
3	231	0.9946	Phospho	Os08t0328300-01	mzspec:PXD000923:LHY_T4:scan:10744:NLS[Phospho]GGLPTEPISVNPLIGR/2	0	0.0	79.9663	1:0.9946:3:true;1:0.0030:8:true;1:0.0024:12:true	NLSGGLPTEPISVNPLIGR	NLS[Phospho]GGLPTEPISVNPLIGR	Os08t0328300-01	1.0	LHY_T4	LHY_T4.10744.10744.2	mzspec:PXD000923:LHY_T4:scan:10744:NLS[Phospho]GGLPTEPISVNPLIGR/2	0	0.0017900000000281575	1.7766360018910532	0.0	3365	3365	Phospho	0.9946	3	231	1	0.9946	335	0.0017829453432835778	0.0017829453432835778	0.0	0.0	0.0	0.0
11	1157	0.9946	Phospho	LOC_Os07g45160.1	mzspec:PXD000923:LHY_T5:scan:14641:AADNMLPVVVS[Phospho]PK/2	0	0.0	79.9663	1:0.9946:11:true;1:0.0017:1:true;1:0.0017:2:true	AADNMLPVVVSPK	AADNMLPVVVS[Phospho]PK	LOC_Os07g45160.1	1.0	LHY_T5	LHY_T5.14641.14641.2	mzspec:PXD000923:LHY_T5:scan:14641:AADNMLPVVVS[Phospho]PK/2	0	-0.0037720000000263103	-5.306331417899121	0.0	2842	2842	Phospho	0.9946	11	1157	1	0.9946	336	0.0017937103869047574	0.0017937103869047574	0.0	0.0	0.0	0.0
4	49	0.9946	Phospho	Os05t0304100-01	mzspec:PXD000923:LHY_T5:scan:15487:DPPS[Phospho]PEMEATAEALTR/2	0	0.0	79.9663	1:0.9946:4:true;1:0.0013:9:true;1:0.0012:10:true;1:0.0010:11:true;1:0.0009:13:true;1:0.0008:15:true	DPPSPEMEATAEALTR	DPPS[Phospho]PEMEATAEALTR	Os05t0304100-01	1.0	LHY_T5	LHY_T5.15487.15487.2	mzspec:PXD000923:LHY_T5:scan:15487:DPPS[Phospho]PEMEATAEALTR/2	0	-0.00509100000010676	-5.669994783322759	0.0	1099	1099	Phospho	0.9946	4	49	1	0.9946	337	0.0018044115430267016	0.0018044115430267016	0.0	0.0	0.0	0.0
8;10	347;349	0;0.9954	Carbamidomethyl;Phospho	Os07t0574800-01	mzspec:PXD000923:LHY_T4:scan:10513:TVQFVDWC[Carbamidomethyl]PT[Phospho]GFK/2	0	0.00011474469305794607	136.987764	1:0.9954:10:true;1:0.0022:1:true	TVQFVDWCPTGFK	TVQFVDWC[Carbamidomethyl]PT[Phospho]GFK	Os07t0574800-01	0.9991	LHY_T4	LHY_T4.10513.10513.2	mzspec:PXD000923:LHY_T4:scan:10513:TVQFVDWC[Carbamidomethyl]PT[Phospho]GFK/2	1	0.0009420000000091023	1.1310389460799266	0.00010633772862611656	8716	8715	Phospho	0.9954	10	349	1	0.99450414	338	0.0018153329881656765	0.0018153329881656765	0.0	0.0	0.0	0.0
6	215	0.9945	Phospho	Os12t0579000-01	mzspec:PXD000923:LHY_T5:scan:11460:DVFGES[Phospho]DEDEPAPYR/2	0	0.0	79.9663	1:0.9945:6:true;1:0.0029:12:true;1:0.0025:14:true	DVFGESDEDEPAPYR	DVFGES[Phospho]DEDEPAPYR	Os12t0579000-01	1.0	LHY_T5	LHY_T5.11460.11460.2	mzspec:PXD000923:LHY_T5:scan:11460:DVFGES[Phospho]DEDEPAPYR/2	0	-0.00579300000015337	-6.412805834759049	0.0	7732	7732	Phospho	0.9945	6	215	1	0.9945	339	0.0018262022123893761	0.0018262022123893761	0.0	0.0	0.0	0.0
3	307	0.9945	Phospho	Os01t0338200-01	mzspec:PXD000923:LHY_T5:scan:21251:QPS[Phospho]PPPVLAELER/2	0	0.0	79.9663	1:0.9945:3:true;1:0.0055:9:true	QPSPPPVLAELER	QPS[Phospho]PPPVLAELER	Os01t0338200-01	1.0	LHY_T5	LHY_T5.21251.21251.2	mzspec:PXD000923:LHY_T5:scan:21251:QPS[Phospho]PPPVLAELER/2	0	-0.0049539999999979045	-6.5453211945316685	0.0	2486	2486	Phospho	0.9945	3	307	1	0.9945	340	0.0018370074999999953	0.0018370074999999953	0.0	0.0	0.0	0.0
1	743	0.9945	Phospho	Os07t0191200-02	mzspec:PXD000923:LHY_T5:scan:13239:T[Phospho]IHGLQPAATAAVFR/2	0	0.0	79.9663	1:0.9945:1:true;1:0.0012:8:true;1:0.0011:9:true;1:0.0010:10:true;1:0.0010:11:true;1:0.0010:12:true	TIHGLQPAATAAVFR	T[Phospho]IHGLQPAATAAVFR	Os07t0191200-02	1.0	LHY_T5	LHY_T5.13239.13239.2	mzspec:PXD000923:LHY_T5:scan:13239:T[Phospho]IHGLQPAATAAVFR/2	0	-0.004462999999987004	-5.463226510660541	0.0	6518	6518	Phospho	0.9945	1	743	1	0.9945	341	0.0018477494134897321	0.0018477494134897321	0.0	0.0	0.0	0.0
3	277	0.9945	Phospho	Os02t0229400-01	mzspec:PXD000923:LHY_T3:scan:07907:GPS[Phospho]ILGSVLSLTSR/2	0	0.0	79.9663	1:0.9945:3:true;1:0.0017:7:true;1:0.0012:10:true;1:0.0012:12:true;1:0.0012:13:true	GPSILGSVLSLTSR	GPS[Phospho]ILGSVLSLTSR	Os02t0229400-01	1.0	LHY_T3	LHY_T3.07907.07907.2	mzspec:PXD000923:LHY_T3:scan:07907:GPS[Phospho]ILGSVLSLTSR/2	0	-0.0005100000000766158	-0.6949323771613629	0.0	2056	2056	Phospho	0.9945	3	277	1	0.9945	342	0.0018584285087719246	0.0018584285087719246	0.0	0.0	0.0	0.0
12	679	0.9945	Phospho	Os02t0672600-01	mzspec:PXD000923:LHY_T6:scan:09769:AAYPDSEVQPPS[Phospho]PPR/2	0	0.0	79.96633100000003	1:0.9945:12:true;1:0.0010:1:true;1:0.0010:2:true;1:0.0011:3:true;1:0.0012:6:true	AAYPDSEVQPPSPPR	AAYPDSEVQPPS[Phospho]PPR	Os02t0672600-01	1.0	LHY_T6	LHY_T6.09769.09769.2	mzspec:PXD000923:LHY_T6:scan:09769:AAYPDSEVQPPS[Phospho]PPR/2	0	0.0016590000000178404	1.9612774553341707	0.0	3314	3314	Phospho	0.9945	12	679	1	0.9945	343	0.0018690453352769628	0.0018690453352769628	0.0	0.0	0.0	0.0
13	173	0.9945	Phospho	Os01t0104800-01	mzspec:PXD000923:LHY_T5:scan:18589:LSMQDFGLEDGES[Phospho]DEEDR/2	0	0.0	79.96633100000003	1:0.9945:13:true;1:0.0054:2:true	LSMQDFGLEDGESDEEDR	LSMQDFGLEDGES[Phospho]DEEDR	Os01t0104800-01	1.0	LHY_T5	LHY_T5.18589.18589.2	mzspec:PXD000923:LHY_T5:scan:18589:LSMQDFGLEDGES[Phospho]DEEDR/2	0	-0.007868999999800508	-7.310434238809509	0.0	534	534	Phospho	0.9945	13	173	1	0.9945	344	0.0018796004360465066	0.0018796004360465066	0.0	0.0	0.0	0.0
1;25	570;594	0;0.9945	Gln->pyro-Glu;Phospho	LOC_Os02g15220.4	mzspec:PXD000923:LHY_T8:scan:08854:Q[Gln->pyro-Glu]DAELHAQHVAPQQPSQEPNIGVKS[Phospho]PK/3	0	0.0	79.96633100000003	1:0.9945:25:true;1:0.0018:3:true;1:0.0008:7:true;1:0.0010:11:true;1:0.0016:16:true	QDAELHAQHVAPQQPSQEPNIGVKSPK	Q[Gln->pyro-Glu]DAELHAQHVAPQQPSQEPNIGVKS[Phospho]PK	LOC_Os02g15220.4	1.0	LHY_T8	LHY_T8.08854.08854.3	mzspec:PXD000923:LHY_T8:scan:08854:Q[Gln->pyro-Glu]DAELHAQHVAPQQPSQEPNIGVKS[Phospho]PK/3	0	-0.0012839999999414429	-1.2846677085522984	0.0	4415	4415	Phospho	0.9945	25	594	1	0.9945	345	0.0018900943478260817	0.0018900943478260817	0.0	0.0	0.0	0.0
1;12	40;51	0;0.9945	Gln->pyro-Glu;Phospho	Os06t0714200-01	mzspec:PXD000923:LHY_T6:scan:01677:Q[Gln->pyro-Glu]QAQAQAQQVGT[Phospho]PR/2	0	0.0	79.9663	1:0.9945:12:true;1:0.0013:3:true;1:0.0017:5:true;1:0.0022:7:true	QQAQAQAQQVGTPR	Q[Gln->pyro-Glu]QAQAQAQQVGT[Phospho]PR	Os06t0714200-01	1.0	LHY_T6	LHY_T6.01677.01677.2	mzspec:PXD000923:LHY_T6:scan:01677:Q[Gln->pyro-Glu]QAQAQAQQVGT[Phospho]PR/2	0	0.0014909999999872525	1.8936710247575888	0.0	6273	6273	Phospho	0.9945	12	51	1	0.9945	346	0.0019005276011560641	0.0019005276011560641	0.0	0.0	0.0	0.0
4	513	0.9945	Phospho	LOC_Os08g06140.3	mzspec:PXD000923:LHY_T5:scan:17462:DMPS[Phospho]DGDDAEPTGITILR/2	0	0.0	79.9663	1:0.9945:4:true;1:0.0025:9:true;1:0.0015:12:true;1:0.0013:15:true	DMPSDGDDAEPTGITILR	DMPS[Phospho]DGDDAEPTGITILR	LOC_Os08g06140.3	1.0	LHY_T5	LHY_T5.17462.17462.2	mzspec:PXD000923:LHY_T5:scan:17462:DMPS[Phospho]DGDDAEPTGITILR/2	0	-0.006738000000041211	-6.7928572265888345	0.0	3759	3759	Phospho	0.9945	4	513	1	0.9945	347	0.001910900720461089	0.001910900720461089	0.0	0.0	0.0	0.0
3	307	0.9944	Phospho	Os01t0338200-01	mzspec:PXD000923:LHY_T5:scan:21034:QPS[Phospho]PPPVLAELER/2	0	0.0	79.9663	1:0.9944:3:true;1:0.0055:9:true	QPSPPPVLAELER	QPS[Phospho]PPPVLAELER	Os01t0338200-01	1.0	LHY_T5	LHY_T5.21034.21034.2	mzspec:PXD000923:LHY_T5:scan:21034:QPS[Phospho]PPPVLAELER/2	0	-0.004977000000053522	-6.575709242137305	0.0	7454	7454	Phospho	0.9944	3	307	1	0.9944	348	0.0019215015804597648	0.0019215015804597648	0.0	0.0	0.0	0.0
9	326	0.9944	Phospho	Os08t0178300-02	mzspec:PXD000923:LHY_T5:scan:06737:QALGDGDIS[Phospho]PPR/2	0	0.0	79.9663	1:0.9944:9:true;1:0.0055:2:true	QALGDGDISPPR	QALGDGDIS[Phospho]PPR	Os08t0178300-02	1.0	LHY_T5	LHY_T5.06737.06737.2	mzspec:PXD000923:LHY_T5:scan:06737:QALGDGDIS[Phospho]PPR/2	0	-0.00294799999994666	-4.512507079143439	0.0	5646	5646	Phospho	0.9944	9	326	1	0.9944	349	0.0019320416905444075	0.0019320416905444075	0.0	0.0	0.0	0.0
8	120	0.9944	Phospho	Os01t0243600-00	mzspec:PXD000923:LHY_T3:scan:07370:LMALLGLS[Phospho]PPR/2	0	0.0	79.9663	1:0.9944:8:true;1:0.0055:3:true	LMALLGLSPPR	LMALLGLS[Phospho]PPR	Os01t0243600-00	1.0	LHY_T3	LHY_T3.07370.07370.2	mzspec:PXD000923:LHY_T3:scan:07370:LMALLGLS[Phospho]PPR/2	0	-0.0006630000000313885	-1.0619337766202448	0.0	1958	1958	Phospho	0.9944	8	120	1	0.9944	350	0.0019425215714285664	0.0019425215714285664	0.0	0.0	0.0	0.0
6	219	0.9944	Phospho	LOC_Os07g01880.1	mzspec:PXD000923:LHY_T5:scan:11678:DVFGES[Phospho]DEDGPAPYR/2	0	0.0	79.9663	1:0.9944:6:true;1:0.0031:12:true;1:0.0024:14:true	DVFGESDEDGPAPYR	DVFGES[Phospho]DEDGPAPYR	LOC_Os07g01880.1	1.0	LHY_T5	LHY_T5.11678.11678.2	mzspec:PXD000923:LHY_T5:scan:11678:DVFGES[Phospho]DEDGPAPYR/2	0	-0.004389999999943939	-5.061462970449826	0.0	1436	1436	Phospho	0.9944	6	219	1	0.9944	351	0.0019529417378917329	0.0019529417378917329	0.0	0.0	0.0	0.0
3;8	62;67	0.9944;0	Phospho;Carbamidomethyl	Os04t0679400-03	mzspec:PXD000923:LHY_T5:scan:25310:VDS[Phospho]EGVMC[Carbamidomethyl]GATFK/2	0	0.0	136.987764	1:0.9944:3:true;1:0.0028:10:true;1:0.0027:11:true	VDSEGVMCGATFK	VDS[Phospho]EGVMC[Carbamidomethyl]GATFK	Os04t0679400-03	1.0	LHY_T5	LHY_T5.25310.25310.2	mzspec:PXD000923:LHY_T5:scan:25310:VDS[Phospho]EGVMC[Carbamidomethyl]GATFK/2	0	-0.004174000000034539	-5.634479401654112	0.0	5009	5009	Phospho	0.9944	3	62	1	0.9944	352	0.001963302698863632	0.001963302698863632	0.0	0.0	0.0	0.0
25	28	0.9944	Phospho	Os07t0118300-01	mzspec:PXD000923:LHY_T7:scan:04283:GAASASGGGGAAPEAQQQLSGGGDT[Phospho]PR/3	0	0.0	79.9663	1:0.9944:25:true;1:0.0005:2:true;1:0.0005:3:true;1:0.0005:4:true;1:0.0005:5:true;1:0.0005:6:true;1:0.0005:11:true;1:0.0005:12:true;1:0.0005:15:true;1:0.0012:20:true	GAASASGGGGAAPEAQQQLSGGGDTPR	GAASASGGGGAAPEAQQQLSGGGDT[Phospho]PR	Os07t0118300-01	1.0	LHY_T7	LHY_T7.04283.04283.3	mzspec:PXD000923:LHY_T7:scan:04283:GAASASGGGGAAPEAQQQLSGGGDT[Phospho]PR/3	0	0.0012100000000145885	1.4894917868728454	0.0	5441	5441	Phospho	0.9944	25	28	1	0.9944	353	0.0019736049575070774	0.0019736049575070774	0.0	0.0	0.0	0.0
9	395	0.9944	Phospho	LOC_Os03g05200.1	mzspec:PXD000923:LHY_T5:scan:21406:APGILGMVS[Phospho]PLNPTSYKPSR/3	0	0.0	79.9663	1:0.9944:9:true;1:0.0008:1:true;1:0.0010:14:true;1:0.0009:15:true;1:0.0009:16:true;1:0.0008:19:true	APGILGMVSPLNPTSYKPSR	APGILGMVS[Phospho]PLNPTSYKPSR	LOC_Os03g05200.1	1.0	LHY_T5	LHY_T5.21406.21406.3	mzspec:PXD000923:LHY_T5:scan:21406:APGILGMVS[Phospho]PLNPTSYKPSR/3	0	-0.0023599999999532892	-3.26704341198874	0.0	6755	6755	Phospho	0.9944	9	395	1	0.9944	354	0.0019838490112994303	0.0019838490112994303	0.0	0.0	0.0	0.0
4;6;9	27;29;32	0;0.9944;0	Carbamidomethyl;Phospho;Carbamidomethyl	LOC_Os07g43316.1	mzspec:PXD000923:LHY_T5:scan:20460:GEPC[Carbamidomethyl]VS[Phospho]IGC[Carbamidomethyl]EILEQETK/2	0	0.0	194.009228	1:0.9944:6:true;1:0.0055:16:true	GEPCVSIGCEILEQETK	GEPC[Carbamidomethyl]VS[Phospho]IGC[Carbamidomethyl]EILEQETK	LOC_Os07g43316.1	1.0	LHY_T5	LHY_T5.20460.20460.2	mzspec:PXD000923:LHY_T5:scan:20460:GEPC[Carbamidomethyl]VS[Phospho]IGC[Carbamidomethyl]EILEQETK/2	0	-0.006036999999992077	-5.948156367645169	0.0	7801	7801	Phospho	0.9944	6	29	1	0.9944	355	0.001994035352112672	0.001994035352112672	0.0	0.0	0.0	0.0
14	514	0.9944	Phospho	Os12t0623900-02	mzspec:PXD000923:LHY_T5:scan:10088:YGAGIGPGVYDIHS[Phospho]PR/2	0	0.0	79.9663	1:0.9944:14:true;1:0.0010:1:true;1:0.0010:3:true;1:0.0024:10:true	YGAGIGPGVYDIHSPR	YGAGIGPGVYDIHS[Phospho]PR	Os12t0623900-02	1.0	LHY_T5	LHY_T5.10088.10088.2	mzspec:PXD000923:LHY_T5:scan:10088:YGAGIGPGVYDIHS[Phospho]PR/2	0	-0.0052720000001045255	-6.060459272874542	0.0	4398	4398	Phospho	0.9944	14	514	1	0.9944	356	0.0020041644662921305	0.0020041644662921305	0.0	0.0	0.0	0.0
1	339	0.9944	Phospho	Os01t0303200-01	mzspec:PXD000923:LHY_T5:scan:09834:S[Phospho]GQQLLSVDAGPR/2	0	0.0	79.9663	1:0.9944:1:true;1:0.0032:7:true;1:0.0024:10:true	SGQQLLSVDAGPR	S[Phospho]GQQLLSVDAGPR	Os01t0303200-01	1.0	LHY_T5	LHY_T5.09834.09834.2	mzspec:PXD000923:LHY_T5:scan:09834:S[Phospho]GQQLLSVDAGPR/2	0	-0.0008659999999736102	-1.229528508249947	0.0	4139	4139	Phospho	0.9944	1	339	1	0.9944	357	0.0020142368347338896	0.0020142368347338896	0.0	0.0	0.0	0.0
1	9	0.9956	Phospho	Os01t0648700-01	mzspec:PXD000923:LHY_T5:scan:13240:S[Phospho]PLPPPAPPGFPTER/2	0	0.0002120665889089174	79.9663	1:0.9956:1:true;1:0.0024:7:true;1:0.0019:13:true	SPLPPPAPPGFPTER	S[Phospho]PLPPPAPPGFPTER	Os01t0648700-01	0.9987	LHY_T5	LHY_T5.13240.13240.2	mzspec:PXD000923:LHY_T5:scan:13240:S[Phospho]PLPPPAPPGFPTER/2	2	-0.00563600000009501	-6.8698394377677205	0.00020712510356255177	9433	9431	Phospho	0.9956	1	9	1	0.99430572	358	0.002024516284916197	0.002024516284916197	0.0	0.0	0.0	0.0
2	2	0.9945	Phospho	Os03t0187500-01	mzspec:PXD000923:LHY_T6:scan:07703:MS[Phospho]EEDDDQPPPLPAQK/2	0	0.0	79.9663	1:0.9945:2:true;1:0.0054:14:true	MSEEDDDQPPPLPAQK	MS[Phospho]EEDDDQPPPLPAQK	Os03t0187500-01	0.9998	LHY_T6	LHY_T6.07703.07703.2	mzspec:PXD000923:LHY_T6:scan:07703:MS[Phospho]EEDDDQPPPLPAQK/2	0	-0.002654999999890606	-2.8278158459205494	0.0	8126	8126	Phospho	0.9945	2	2	1	0.9943011	359	0.002034751337047349	0.002034751337047349	0.0	0.0	0.0	0.0
4	49	0.9943	Phospho	Os05t0304100-01	mzspec:PXD000923:LHY_T5:scan:15690:DPPS[Phospho]PEMEATAEALTR/2	0	0.0	79.9663	1:0.9943:4:true;1:0.0013:9:true;1:0.0012:10:true;1:0.0011:11:true;1:0.0010:13:true;1:0.0009:15:true	DPPSPEMEATAEALTR	DPPS[Phospho]PEMEATAEALTR	Os05t0304100-01	1.0	LHY_T5	LHY_T5.15690.15690.2	mzspec:PXD000923:LHY_T5:scan:15690:DPPS[Phospho]PEMEATAEALTR/2	0	-0.005195999999955347	-5.786936337315668	0.0	2098	2098	Phospho	0.9943	4	49	1	0.9943	360	0.0020449325833333293	0.0020449325833333293	0.0	0.0	0.0	0.0
3;8	62;67	0.9943;0	Phospho;Carbamidomethyl	Os04t0679400-03	mzspec:PXD000923:LHY_T5:scan:25712:VDS[Phospho]EGVMC[Carbamidomethyl]GATFK/2	0	0.0	136.987764	1:0.9943:3:true;1:0.0029:10:true;1:0.0027:11:true	VDSEGVMCGATFK	VDS[Phospho]EGVMC[Carbamidomethyl]GATFK	Os04t0679400-03	1.0	LHY_T5	LHY_T5.25712.25712.2	mzspec:PXD000923:LHY_T5:scan:25712:VDS[Phospho]EGVMC[Carbamidomethyl]GATFK/2	0	-0.004019000000084816	-5.425245020493145	0.0	4075	4075	Phospho	0.9943	3	62	1	0.9943	361	0.0020550574238227108	0.0020550574238227108	0.0	0.0	0.0	0.0
0;16	1;17	0;0.9943	Acetyl;Phospho	LOC_Os02g02810.1	mzspec:PXD000923:LHY_T5:scan:11478:[Acetyl]AEESATLDAPPPLERS[Phospho]PQR/2	0	0.0	121.976865	2:0.9943:16:true;2:0.0008:1:true;2:0.0009:4:true;2:0.0009:5:true;2:0.0010:6:true;2:0.0010:9:true	AEESATLDAPPPLERSPQR	[Acetyl]AEESATLDAPPPLERS[Phospho]PQR	LOC_Os02g02810.1	1.0	LHY_T5	LHY_T5.11478.11478.2	mzspec:PXD000923:LHY_T5:scan:11478:[Acetyl]AEESATLDAPPPLERS[Phospho]PQR/2	0	-0.007215999999971245	-6.598934221800122	0.0	5858	5858	Phospho	0.9943	16	17	1	0.9943	362	0.002065126325966847	0.002065126325966847	0.0	0.0	0.0	0.0
2	499	0.9943	Phospho	Os11t0171500-01	mzspec:PXD000923:LHY_T5:scan:24957:NS[Phospho]LQLNLGEILNPSNS/2	0	0.0	79.9663	1:0.9943:2:true;1:0.0029:14:true;1:0.0027:16:true	NSLQLNLGEILNPSNS	NS[Phospho]LQLNLGEILNPSNS	Os11t0171500-01	1.0	LHY_T5	LHY_T5.24957.24957.2	mzspec:PXD000923:LHY_T5:scan:24957:NS[Phospho]LQLNLGEILNPSNS/2	0	-0.004166999999938525	-4.645860549720992	0.0	4612	4612	Phospho	0.9943	2	499	1	0.9943	363	0.0020751397520661122	0.0020751397520661122	0.0	0.0	0.0	0.0
7	722	0.9943	Phospho	Os09t0123100-01	mzspec:PXD000923:LHY_T6:scan:08543:ALVEKDS[Phospho]DGEDSVAPVVTK/2	0	0.0	79.9663	1:0.9943:7:true;1:0.0011:1:true;1:0.0014:12:true;1:0.0010:14:true;1:0.0008:18:true	ALVEKDSDGEDSVAPVVTK	ALVEKDS[Phospho]DGEDSVAPVVTK	Os09t0123100-01	1.0	LHY_T6	LHY_T6.08543.08543.2	mzspec:PXD000923:LHY_T6:scan:08543:ALVEKDS[Phospho]DGEDSVAPVVTK/2	0	0.0015550000000530415	1.5245357360275114	0.0	700	700	Phospho	0.9943	7	722	1	0.9943	364	0.0020850981593406558	0.0020850981593406558	0.0	0.0	0.0	0.0
1;14	342;355	0.9943;0	Phospho;Deamidated	Os08t0103400-00	mzspec:PXD000923:LHY_T5:scan:11114:S[Phospho]DELGDEELGVESN[Deamidated]GVK/2	0	0.0	80.950316	1:1.0000:14:true;2:0.9943:1:true;2:0.0057:13:true	SDELGDEELGVESNGVK	S[Phospho]DELGDEELGVESN[Deamidated]GVK	Os08t0103400-00	1.0	LHY_T5	LHY_T5.11114.11114.2	mzspec:PXD000923:LHY_T5:scan:11114:S[Phospho]DELGDEELGVESN[Deamidated]GVK/2	0	-0.024847000000136173	-26.734869179175224	0.0	476	476	Phospho	0.9943	1	342	1	0.9943	365	0.0020950019999999964	0.0020950019999999964	0.0	0.0	0.0	0.0
3;15	700;712	0.9943;0	Phospho;Carbamidomethyl	Os07t0490200-01	mzspec:PXD000923:LHY_T5:scan:11918:LQS[Phospho]EKFEHLSEQELC[Carbamidomethyl]LK/3	0	0.0	136.987764	1:0.9943:3:true;1:0.0057:10:true	LQSEKFEHLSEQELCLK	LQS[Phospho]EKFEHLSEQELC[Carbamidomethyl]LK	Os07t0490200-01	1.0	LHY_T5	LHY_T5.11918.11918.3	mzspec:PXD000923:LHY_T5:scan:11918:LQS[Phospho]EKFEHLSEQELC[Carbamidomethyl]LK/3	0	-0.004494000000022425	-6.1280858133916505	0.0	6929	6929	Phospho	0.9943	3	700	1	0.9943	366	0.002104851721311472	0.002104851721311472	0.0	0.0	0.0	0.0
2	123	0.9943	Phospho	Os02t0668400-00	mzspec:PXD000923:LHY_T4:scan:08948:FY[Phospho]VDPPVFTDR/2	0	0.0	79.9663	1:0.9943:2:true;1:0.0057:9:true	FYVDPPVFTDR	FY[Phospho]VDPPVFTDR	Os02t0668400-00	1.0	LHY_T4	LHY_T4.08948.08948.2	mzspec:PXD000923:LHY_T4:scan:08948:FY[Phospho]VDPPVFTDR/2	0	0.0024639999999180877	3.4302341151184286	0.0	3769	3769	Phospho	0.9943	2	123	1	0.9943	367	0.0021146477656675713	0.0021146477656675713	0.0	0.0	0.0	0.0
11	552	0.9943	Phospho	Os08t0243900-01	mzspec:PXD000923:LHY_T4:scan:08814:LPVDPTLLNVS[Phospho]PK/2	0	0.0	79.9663	1:0.9943:11:true;1:0.0056:6:true	LPVDPTLLNVSPK	LPVDPTLLNVS[Phospho]PK	Os08t0243900-01	1.0	LHY_T4	LHY_T4.08814.08814.2	mzspec:PXD000923:LHY_T4:scan:08814:LPVDPTLLNVS[Phospho]PK/2	0	-0.00027399999999033753	-0.3718321411164552	0.0	2802	2802	Phospho	0.9943	11	552	1	0.9943	368	0.0021243905706521712	0.0021243905706521712	0.0	0.0	0.0	0.0
11	177	0.9943	Phospho	LOC_Os03g05812.4	mzspec:PXD000923:LHY_T5:scan:16702:TPDIINDGQLS[Phospho]FR/2	0	0.0	79.9663	1:0.9943:11:true;1:0.0028:1:true	TPDIINDGQLSFR	TPDIINDGQLS[Phospho]FR	LOC_Os03g05812.4	1.0	LHY_T5	LHY_T5.16702.16702.2	mzspec:PXD000923:LHY_T5:scan:16702:TPDIINDGQLS[Phospho]FR/2	0	-0.005738999999948646	-7.373183129060654	0.0	7333	7333	Phospho	0.9943	11	177	1	0.9943	369	0.002134080569105688	0.002134080569105688	0.0	0.0	0.0	0.0
9	14	0.9945	Phospho	LOC_Os05g32210.1	mzspec:PXD000923:LHY_T4:scan:08425:AAYAFLPQT[Phospho]PIK/2	0	0.0	79.9663	1:0.9945:9:true;1:0.0010:1:true;1:0.0010:2:true;1:0.0011:3:true;1:0.0013:4:true	AAYAFLPQTPIK	AAYAFLPQT[Phospho]PIK	LOC_Os05g32210.1	0.9997	LHY_T4	LHY_T4.08425.08425.2	mzspec:PXD000923:LHY_T4:scan:08425:AAYAFLPQT[Phospho]PIK/2	0	-0.00046399999996538094	-0.6625214299487036	0.0	8224	8224	Phospho	0.9945	9	14	1	0.99420165	370	0.002143983999999997	0.002143983999999997	0.0	0.0	0.0	0.0
10	94	0.9942	Phospho	Os06t0182500-01	mzspec:PXD000923:LHY_T5:scan:08046:AIQESLNVES[Phospho]PPR/2	0	0.0	79.96633100000003	1:0.9942:10:true;1:0.0017:1:true;1:0.0023:5:true	AIQESLNVESPPR	AIQESLNVES[Phospho]PPR	Os06t0182500-01	1.0	LHY_T5	LHY_T5.08046.08046.2	mzspec:PXD000923:LHY_T5:scan:08046:AIQESLNVES[Phospho]PPR/2	0	-0.006384999999909269	-8.397324353254312	0.0	7353	7353	Phospho	0.9942	10	94	1	0.9942	371	0.0021538384905660343	0.0021538384905660343	0.0	0.0	0.0	0.0
3;7;8	62;66;67	0.9942;1.0000;0	Phospho;Oxidation;Carbamidomethyl	Os04t0679400-03	mzspec:PXD000923:LHY_T5:scan:04545:VDS[Phospho]EGVM[Oxidation]C[Carbamidomethyl]GATFK/2	0	0.0	152.982695	1:1.0000:7:true;2:0.9942:3:true;2:0.0029:10:true;2:0.0028:11:true	VDSEGVMCGATFK	VDS[Phospho]EGVM[Oxidation]C[Carbamidomethyl]GATFK	Os04t0679400-03	1.0	LHY_T5	LHY_T5.04545.04545.2	mzspec:PXD000923:LHY_T5:scan:04545:VDS[Phospho]EGVM[Oxidation]C[Carbamidomethyl]GATFK/2	0	-0.0034480000000485234	-4.604740918717426	0.0	1456	1456	Phospho	0.9942	3	62	1	0.9942	372	0.002163639999999997	0.002163639999999997	0.0	0.0	0.0	0.0
5;15;23	62;72;80	0.9942;0;0	Phospho;Deamidated;Carbamidomethyl	Os02t0556100-01	mzspec:PXD000923:LHY_T5:scan:19612:VPPPS[Phospho]PDKLLVLGGN[Deamidated]GFVGSHVC[Carbamidomethyl]K/3	0	0.0	137.97178	1:1.0000:15:true;2:0.9942:5:true;2:0.0057:20:true	VPPPSPDKLLVLGGNGFVGSHVCK	VPPPS[Phospho]PDKLLVLGGN[Deamidated]GFVGSHVC[Carbamidomethyl]K	Os02t0556100-01	1.0	LHY_T5	LHY_T5.19612.19612.3	mzspec:PXD000923:LHY_T5:scan:19612:VPPPS[Phospho]PDKLLVLGGN[Deamidated]GFVGSHVC[Carbamidomethyl]K/3	0	-0.006406999999967411	-7.516167540880412	0.0	6274	6274	Phospho	0.9942	5	62	1	0.9942	373	0.0021733889544235893	0.0021733889544235893	0.0	0.0	0.0	0.0
3	441	0.9942	Phospho	LOC_Os06g38970.1	mzspec:PXD000923:LHY_T4:scan:04135:VNT[Phospho]LEVPAYR/2	0	0.0	79.9663	1:0.9942:3:true;1:0.0029:8:true;1:0.0028:9:true	VNTLEVPAYR	VNT[Phospho]LEVPAYR	LOC_Os06g38970.1	1.0	LHY_T4	LHY_T4.04135.04135.2	mzspec:PXD000923:LHY_T4:scan:04135:VNT[Phospho]LEVPAYR/2	0	0.005131000000005771	8.258491219406308	0.0	1160	1160	Phospho	0.9942	3	441	1	0.9942	374	0.0021830857754010667	0.0021830857754010667	0.0	0.0	0.0	0.0
3	951	0.9942	Phospho	Os03t0719800-01	mzspec:PXD000923:LHY_T5:scan:18396:ILS[Phospho]DLDQDSVMNK/2	0	0.0	79.9663	1:0.9942:3:true;1:0.0057:9:true	ILSDLDQDSVMNK	ILS[Phospho]DLDQDSVMNK	Os03t0719800-01	1.0	LHY_T5	LHY_T5.18396.18396.2	mzspec:PXD000923:LHY_T5:scan:18396:ILS[Phospho]DLDQDSVMNK/2	0	-0.004450000000019827	-5.709908818991929	0.0	4434	4434	Phospho	0.9942	3	951	1	0.9942	375	0.0021927308799999973	0.0021927308799999973	0.0	0.0	0.0	0.0
1;3	142;144	0;0.9942	Gln->pyro-Glu;Phospho	LOC_Os08g13350.1	mzspec:PXD000923:LHY_T5:scan:24496:Q[Gln->pyro-Glu]NS[Phospho]GPLPPVLPTTGLITSGPISSGPLNSSGAPR/3	0	0.0	79.9663	1:0.9942:3:true;1:0.0006:12:true;1:0.0006:13:true;1:0.0005:17:true;1:0.0005:18:true;1:0.0004:22:true;1:0.0004:23:true;1:0.0008:28:true;1:0.0008:29:true;1:0.0007:31:true	QNSGPLPPVLPTTGLITSGPISSGPLNSSGAPR	Q[Gln->pyro-Glu]NS[Phospho]GPLPPVLPTTGLITSGPISSGPLNSSGAPR	LOC_Os08g13350.1	1.0	LHY_T5	LHY_T5.24496.24496.3	mzspec:PXD000923:LHY_T5:scan:24496:Q[Gln->pyro-Glu]NS[Phospho]GPLPPVLPTTGLITSGPISSGPLNSSGAPR/3	0	-0.009497000000010304	-8.808091277188243	0.0	3058	3058	Phospho	0.9942	3	144	1	0.9942	376	0.0022023246808510607	0.0022023246808510607	0.0	0.0	0.0	0.0
9	870	0.9942	Phospho	LOC_Os09g35760.2	mzspec:PXD000923:LHY_T4:scan:06681:SALQASIIS[Phospho]P/2	0	0.0	79.9663	1:0.9942:9:true;1:0.0008:1:true;1:0.0008:2:true;1:0.0013:5:true;1:0.0017:6:true	SALQASIISP	SALQASIIS[Phospho]P	LOC_Os09g35760.2	1.0	LHY_T4	LHY_T4.06681.06681.2	mzspec:PXD000923:LHY_T4:scan:06681:SALQASIIS[Phospho]P/2	0	-0.0006720000000086658	-1.2589865622587593	0.0	4955	4955	Phospho	0.9942	9	870	1	0.9942	377	0.002211867586206894	0.002211867586206894	0.0	0.0	0.0	0.0
4	755	0.9942	Phospho	LOC_Os05g51620.2	mzspec:PXD000923:LHY_T5:scan:16138:IIVS[Phospho]DDENEDAEAPFLQK/2	0	0.0	79.9663	1:0.9942:4:true;1:0.0032:11:true;1:0.0025:13:true	IIVSDDENEDAEAPFLQK	IIVS[Phospho]DDENEDAEAPFLQK	LOC_Os05g51620.2	1.0	LHY_T5	LHY_T5.16138.16138.2	mzspec:PXD000923:LHY_T5:scan:16138:IIVS[Phospho]DDENEDAEAPFLQK/2	0	-0.006799000000000889	-6.432524405593531	0.0	3922	3922	Phospho	0.9942	4	755	1	0.9942	378	0.0022213599999999973	0.0022213599999999973	0.0	0.0	0.0	0.0
3	353	0.9942	Phospho	Os07t0436100-01	mzspec:PXD000923:LHY_T5:scan:07274:MDS[Phospho]PDGAGGEGQSDTFVGPR/2	0	0.0	79.9663	1:0.9942:3:true;1:0.0030:7:true;1:0.0014:13:true;1:0.0013:15:true	MDSPDGAGGEGQSDTFVGPR	MDS[Phospho]PDGAGGEGQSDTFVGPR	Os07t0436100-01	1.0	LHY_T5	LHY_T5.07274.07274.2	mzspec:PXD000923:LHY_T5:scan:07274:MDS[Phospho]PDGAGGEGQSDTFVGPR/2	0	-0.005973999999923762	-5.797710275870777	0.0	5704	5704	Phospho	0.9942	3	353	1	0.9942	379	0.0022308023218997326	0.0022308023218997326	0.0	0.0	0.0	0.0
2	499	0.9942	Phospho	Os11t0171500-01	mzspec:PXD000923:LHY_T5:scan:24985:NS[Phospho]LQLNLGEILNPSNS/2	0	0.0	79.9663	1:0.9942:2:true;1:0.0029:14:true;1:0.0028:16:true	NSLQLNLGEILNPSNS	NS[Phospho]LQLNLGEILNPSNS	Os11t0171500-01	1.0	LHY_T5	LHY_T5.24985.24985.2	mzspec:PXD000923:LHY_T5:scan:24985:NS[Phospho]LQLNLGEILNPSNS/2	0	-0.003417000000013104	-3.80967254588234	0.0	1469	1469	Phospho	0.9942	2	499	1	0.9942	380	0.0022401949473684186	0.0022401949473684186	0.0	0.0	0.0	0.0
3;7	608;612	0.9942;0	Phospho;Deamidated	Os02t0517531-01	mzspec:PXD000923:LHY_T5:scan:03329:VGS[Phospho]GNLN[Deamidated]GHSFDR/2	0	0.0	80.950316	1:0.9894:7:true;1:0.0106:5:true;2:0.9942:3:true;2:0.0058:10:true	VGSGNLNGHSFDR	VGS[Phospho]GNLN[Deamidated]GHSFDR	Os02t0517531-01	0.9999	LHY_T5	LHY_T5.03329.03329.2	mzspec:PXD000923:LHY_T5:scan:03329:VGS[Phospho]GNLN[Deamidated]GHSFDR/2	0	-0.0040639999999712035	-5.638189085046678	0.0	8077	8077	Phospho	0.9942	3	608	1	0.99410058	381	0.0022497992125984226	0.0022497992125984226	0.0	0.0	0.0	0.0
3	87	0.9941	Phospho	LOC_Os06g05530.1	mzspec:PXD000923:LHY_T4:scan:05068:GPS[Phospho]PLEDPALVR/2	0	0.0	79.9663	1:0.9941:3:true;1:0.0058:9:true	GPSPLEDPALVR	GPS[Phospho]PLEDPALVR	LOC_Os06g05530.1	1.0	LHY_T4	LHY_T4.05068.05068.2	mzspec:PXD000923:LHY_T4:scan:05068:GPS[Phospho]PLEDPALVR/2	0	0.0002059999999346473	0.30939117801911714	0.0	4460	4460	Phospho	0.9941	3	87	1	0.9941	382	0.0022593547120418824	0.0022593547120418824	0.0	0.0	0.0	0.0
8;12	350;354	0;0.9941	Carbamidomethyl;Phospho	LOC_Os05g43280.1	mzspec:PXD000923:LHY_T5:scan:10170:AALEPLPC[Carbamidomethyl]QPVS[Phospho]PK/2	0	0.0	136.987764	1:0.9941:12:true;1:0.0019:1:true;1:0.0019:2:true	AALEPLPCQPVSPK	AALEPLPC[Carbamidomethyl]QPVS[Phospho]PK	LOC_Os05g43280.1	1.0	LHY_T5	LHY_T5.10170.10170.2	mzspec:PXD000923:LHY_T5:scan:10170:AALEPLPC[Carbamidomethyl]QPVS[Phospho]PK/2	0	-0.005091999999990549	-6.414018801946073	0.0	5148	5148	Phospho	0.9941	12	354	1	0.9941	383	0.002268860313315925	0.002268860313315925	0.0	0.0	0.0	0.0
5	257	0.9941	Phospho	LOC_Os12g40480.2	mzspec:PXD000923:LHY_T3:scan:04334:AYGVS[Phospho]PLLK/2	0	0.0	79.9663	1:0.9941:5:true;1:0.0018:1:true;1:0.0021:2:true	AYGVSPLLK	AYGVS[Phospho]PLLK	LOC_Os12g40480.2	1.0	LHY_T3	LHY_T3.04334.04334.2	mzspec:PXD000923:LHY_T3:scan:04334:AYGVS[Phospho]PLLK/2	0	-0.00020000000006348278	-0.3889046848082173	0.0	7843	7843	Phospho	0.9941	5	257	1	0.9941	384	0.002278316406249997	0.002278316406249997	0.0	0.0	0.0	0.0
11	526	0.9941	Phospho	Os07t0656100-01	mzspec:PXD000923:LHY_T5:scan:09312:MQEGADPLVPT[Phospho]PR/2	0	0.0	79.9663	1:0.9941:11:true;1:0.0059:5:true	MQEGADPLVPTPR	MQEGADPLVPT[Phospho]PR	Os07t0656100-01	1.0	LHY_T5	LHY_T5.09312.09312.2	mzspec:PXD000923:LHY_T5:scan:09312:MQEGADPLVPT[Phospho]PR/2	0	-0.003740000000107103	-5.014486422370448	0.0	3077	3077	Phospho	0.9941	11	526	1	0.9941	385	0.0022877233766233733	0.0022877233766233733	0.0	0.0	0.0	0.0
3;8	160;165	0.9941;0	Phospho;Carbamidomethyl	LOC_Os03g53270.2	mzspec:PXD000923:LHY_T6:scan:01786:VDS[Phospho]QGQMC[Carbamidomethyl]GSNYK/2	0	0.0	136.987764	1:0.9941:3:true;1:0.0031:10:true;1:0.0027:12:true	VDSQGQMCGSNYK	VDS[Phospho]QGQMC[Carbamidomethyl]GSNYK	LOC_Os03g53270.2	1.0	LHY_T6	LHY_T6.01786.01786.2	mzspec:PXD000923:LHY_T6:scan:01786:VDS[Phospho]QGQMC[Carbamidomethyl]GSNYK/2	0	0.0012369999999464196	1.5914232490845186	0.0	7138	7138	Phospho	0.9941	3	160	1	0.9941	386	0.002297081606217614	0.002297081606217614	0.0	0.0	0.0	0.0
1;2;3	321;322;323	0;0;0.9941	Glu->pyro-Glu;Deamidated;Phospho	Os05t0543700-01	mzspec:PXD000923:LHY_T5:scan:04972:E[Glu->pyro-Glu]N[Deamidated]S[Phospho]LQVETSPR/2	0	0.0	80.950316	1:0.5887:2:true;1:0.4113:5:true;2:0.9941:3:true;2:0.0031:8:true;2:0.0027:9:true	ENSLQVETSPR	E[Glu->pyro-Glu]N[Deamidated]S[Phospho]LQVETSPR	Os05t0543700-01	1.0	LHY_T5	LHY_T5.04972.04972.2	mzspec:PXD000923:LHY_T5:scan:04972:E[Glu->pyro-Glu]N[Deamidated]S[Phospho]LQVETSPR/2	0	-0.005129000000010818	-7.750253100027304	0.0	1430	1430	Phospho	0.9941	3	323	1	0.9941	387	0.0023063914728682147	0.0023063914728682147	0.0	0.0	0.0	0.0
4	513	0.9941	Phospho	LOC_Os08g06140.3	mzspec:PXD000923:LHY_T5:scan:17677:DMPS[Phospho]DGDDAEPTGITILR/2	0	0.0	79.9663	1:0.9941:4:true;1:0.0027:9:true;1:0.0017:12:true;1:0.0014:15:true	DMPSDGDDAEPTGITILR	DMPS[Phospho]DGDDAEPTGITILR	LOC_Os08g06140.3	1.0	LHY_T5	LHY_T5.17677.17677.2	mzspec:PXD000923:LHY_T5:scan:17677:DMPS[Phospho]DGDDAEPTGITILR/2	0	-0.00694999999996071	-7.006583218200762	0.0	3150	3150	Phospho	0.9941	4	513	1	0.9941	388	0.002315653350515461	0.002315653350515461	0.0	0.0	0.0	0.0
1;7	241;247	0;1.0000	Gln->pyro-Glu;Phospho	Os01t0556400-01	mzspec:PXD000923:LHY_T4:scan:11014:Q[Gln->pyro-Glu]FGQFGT[Phospho]FHFR/2	0	0.0006546338726269522	79.9663	1:1.0000:7:true	QFGQFGTFHFR	Q[Gln->pyro-Glu]FGQFGT[Phospho]FHFR	Os01t0556400-01	0.9941	LHY_T4	LHY_T4.11014.11014.2	mzspec:PXD000923:LHY_T4:scan:11014:Q[Gln->pyro-Glu]FGQFGT[Phospho]FHFR/2	7	0.009328999999979716	12.99659907182677	0.0006464721093461396	10700	10693	Phospho	1.0	7	247	1	0.9941	389	0.0023248676092544967	0.0023248676092544967	0.0	0.0	0.0	0.0
7	437	0.9941	Phospho	Os11t0247300-01	mzspec:PXD000923:LHY_T5:scan:14915:DYEEVGS[Phospho]EFDDGDEGDEGDEY/2	0	0.0	79.9663	1:0.9941:7:true;1:0.0034:2:true;1:0.0024:21:true	DYEEVGSEFDDGDEGDEGDEY	DYEEVGS[Phospho]EFDDGDEGDEGDEY	Os11t0247300-01	1.0	LHY_T5	LHY_T5.14915.14915.2	mzspec:PXD000923:LHY_T5:scan:14915:DYEEVGS[Phospho]EFDDGDEGDEGDEY/2	0	-0.009844999999813808	-8.0308671324127	0.0	2152	2152	Phospho	0.9941	7	437	1	0.9941	390	0.002334034615384613	0.002334034615384613	0.0	0.0	0.0	0.0
7	437	0.9941	Phospho	Os11t0247300-01	mzspec:PXD000923:LHY_T5:scan:15350:DYEEVGS[Phospho]EFDDGDEGDEGDEY/2	0	0.0	79.9663	1:0.9941:7:true;1:0.0033:2:true;1:0.0025:21:true	DYEEVGSEFDDGDEGDEGDEY	DYEEVGS[Phospho]EFDDGDEGDEGDEY	Os11t0247300-01	1.0	LHY_T5	LHY_T5.15350.15350.2	mzspec:PXD000923:LHY_T5:scan:15350:DYEEVGS[Phospho]EFDDGDEGDEGDEY/2	0	-0.009894999999914944	-8.071653659323868	0.0	7540	7540	Phospho	0.9941	7	437	1	0.9941	391	0.0023431547314577985	0.0023431547314577985	0.0	0.0	0.0	0.0
7	10	0.9941	Phospho	LOC_Os03g25770.1	mzspec:PXD000923:LHY_T5:scan:03883:GYDYGPS[Phospho]PPR/2	0	0.0	79.96633100000003	1:0.9941:7:true;1:0.0023:2:true;1:0.0035:4:true	GYDYGPSPPR	GYDYGPS[Phospho]PPR	LOC_Os03g25770.1	1.0	LHY_T5	LHY_T5.03883.03883.2	mzspec:PXD000923:LHY_T5:scan:03883:GYDYGPS[Phospho]PPR/2	0	-1.0318859999998722	-1735.0212114557148	0.0	2034	2034	Phospho	0.9941	7	10	1	0.9941	392	0.002352228316326529	0.002352228316326529	0.0	0.0	0.0	0.0
3;8	62;67	0.9941;0	Phospho;Carbamidomethyl	Os04t0679400-03	mzspec:PXD000923:LHY_T8:scan:12944:VDS[Phospho]EGVMC[Carbamidomethyl]GATFK/2	0	0.0	136.987764	1:0.9941:3:true;1:0.0030:10:true;1:0.0028:11:true	VDSEGVMCGATFK	VDS[Phospho]EGVMC[Carbamidomethyl]GATFK	Os04t0679400-03	1.0	LHY_T8	LHY_T8.12944.12944.2	mzspec:PXD000923:LHY_T8:scan:12944:VDS[Phospho]EGVMC[Carbamidomethyl]GATFK/2	0	-0.0009019999999964057	-1.2176091088235992	0.0	4769	4769	Phospho	0.9941	3	62	1	0.9941	393	0.002361255725190837	0.002361255725190837	0.0	0.0	0.0	0.0
3;8	62;67	0.9941;0	Phospho;Carbamidomethyl	Os04t0679400-03	mzspec:PXD000923:LHY_T5:scan:04754:VDS[Phospho]EGVMC[Carbamidomethyl]GATFK/2	0	0.0	136.987764	1:0.9941:3:true;1:0.0030:10:true;1:0.0028:11:true	VDSEGVMCGATFK	VDS[Phospho]EGVMC[Carbamidomethyl]GATFK	Os04t0679400-03	1.0	LHY_T5	LHY_T5.04754.04754.2	mzspec:PXD000923:LHY_T5:scan:04754:VDS[Phospho]EGVMC[Carbamidomethyl]GATFK/2	0	-0.0038220000000137593	-5.159314871351544	0.0	1527	1527	Phospho	0.9941	3	62	1	0.9941	394	0.0023702373096446683	0.0023702373096446683	0.0	0.0	0.0	0.0
4	49	0.9940	Phospho	Os05t0304100-01	mzspec:PXD000923:LHY_T5:scan:15456:DPPS[Phospho]PEMEATAEALTR/2	0	0.0	79.9663	1:0.9940:4:true;1:0.0014:9:true;1:0.0013:10:true;1:0.0012:11:true;1:0.0010:13:true;1:0.0009:15:true	DPPSPEMEATAEALTR	DPPS[Phospho]PEMEATAEALTR	Os05t0304100-01	1.0	LHY_T5	LHY_T5.15456.15456.2	mzspec:PXD000923:LHY_T5:scan:15456:DPPS[Phospho]PEMEATAEALTR/2	0	-0.5114529999999604	-569.6200828626472	0.0	6806	6806	Phospho	0.9940000000000001	4	49	1	0.9940000000000001	395	0.002379426582278479	0.002379426582278479	0.0	0.0	0.0	0.0
10;14	58;62	0;0.9940	Carbamidomethyl;Phospho	Os05t0509300-01	mzspec:PXD000923:LHY_T5:scan:17068:LTSFDLPDEC[Carbamidomethyl]VDVS[Phospho]EEDK/2	0	0.0	136.987764	1:0.9940:14:true;1:0.0029:2:true;1:0.0030:3:true	LTSFDLPDECVDVSEEDK	LTSFDLPDEC[Carbamidomethyl]VDVS[Phospho]EEDK	Os05t0509300-01	1.0	LHY_T5	LHY_T5.17068.17068.2	mzspec:PXD000923:LHY_T5:scan:17068:LTSFDLPDEC[Carbamidomethyl]VDVS[Phospho]EEDK/2	0	-0.009657999999944877	-8.865062368756483	0.0	2020	2020	Phospho	0.9940000000000001	14	62	1	0.9940000000000001	396	0.0023885694444444427	0.0023885694444444427	0.0	0.0	0.0	0.0
16	70	0.9940	Phospho	LOC_Os05g41910.1	mzspec:PXD000923:LHY_T5:scan:14474:AAAAAAPLPVAPPPDT[Phospho]PPLR/2	0	0.0	79.9663	1:0.9940:16:true;1:0.0006:1:true;1:0.0006:2:true;1:0.0006:3:true;1:0.0006:4:true;1:0.0006:5:true;1:0.0007:6:true;1:0.0014:11:true	AAAAAAPLPVAPPPDTPPLR	AAAAAAPLPVAPPPDT[Phospho]PPLR	LOC_Os05g41910.1	1.0	LHY_T5	LHY_T5.14474.14474.2	mzspec:PXD000923:LHY_T5:scan:14474:AAAAAAPLPVAPPPDT[Phospho]PPLR/2	0	-0.005214000000023589	-5.282586819933512	0.0	6904	6904	Phospho	0.9940000000000001	16	70	1	0.9940000000000001	397	0.0023976662468513828	0.0023976662468513828	0.0	0.0	0.0	0.0
3;8	62;67	0.9940;0	Phospho;Carbamidomethyl	Os04t0679400-03	mzspec:PXD000923:LHY_T5:scan:24927:VDS[Phospho]EGVMC[Carbamidomethyl]GATFK/2	0	0.0	136.987764	1:0.9940:3:true;1:0.0032:10:true;1:0.0028:11:true	VDSEGVMCGATFK	VDS[Phospho]EGVMC[Carbamidomethyl]GATFK	Os04t0679400-03	1.0	LHY_T5	LHY_T5.24927.24927.2	mzspec:PXD000923:LHY_T5:scan:24927:VDS[Phospho]EGVMC[Carbamidomethyl]GATFK/2	0	-0.004262000000039734	-5.753270534229755	0.0	4457	4457	Phospho	0.9940000000000001	3	62	1	0.9940000000000001	398	0.0024067173366834143	0.0024067173366834143	0.0	0.0	0.0	0.0
3;8	62;67	0.9940;0	Phospho;Carbamidomethyl	Os04t0679400-03	mzspec:PXD000923:LHY_T5:scan:10823:VDS[Phospho]EGVMC[Carbamidomethyl]GATFK/2	0	0.0	136.987764	1:0.9940:3:true;1:0.0029:10:true;1:0.0030:11:true	VDSEGVMCGATFK	VDS[Phospho]EGVMC[Carbamidomethyl]GATFK	Os04t0679400-03	1.0	LHY_T5	LHY_T5.10823.10823.2	mzspec:PXD000923:LHY_T5:scan:10823:VDS[Phospho]EGVMC[Carbamidomethyl]GATFK/2	0	-0.003351000000066051	-4.52351233233322	0.0	2733	2733	Phospho	0.9940000000000001	3	62	1	0.9940000000000001	399	0.002415723057644107	0.002415723057644107	0.0	0.0	0.0	0.0
1;3	499;501	0;0.9940	Gln->pyro-Glu;Phospho	LOC_Os05g05240.1	mzspec:PXD000923:LHY_T4:scan:09636:Q[Gln->pyro-Glu]LS[Phospho]LDQFENESR/2	0	0.0	79.9663	1:0.9940:3:true;1:0.0060:11:true	QLSLDQFENESR	Q[Gln->pyro-Glu]LS[Phospho]LDQFENESR	LOC_Os05g05240.1	1.0	LHY_T4	LHY_T4.09636.09636.2	mzspec:PXD000923:LHY_T4:scan:09636:Q[Gln->pyro-Glu]LS[Phospho]LDQFENESR/2	0	0.001918999999929838	2.5090890409408386	0.0	3347	3347	Phospho	0.9940000000000001	3	501	1	0.9940000000000001	400	0.0024246837499999965	0.0024246837499999965	0.0	0.0	0.0	0.0
1	188	0.9942	Phospho	Os06t0724600-02	mzspec:PXD000923:LHY_T4:scan:03196:S[Phospho]PPPMYPSYR/2	0	0.0	79.96633100000003	1:0.9942:1:true;1:0.0020:6:true;1:0.0018:8:true;1:0.0019:9:true	SPPPMYPSYR	S[Phospho]PPPMYPSYR	Os06t0724600-02	0.9997	LHY_T4	LHY_T4.03196.03196.2	mzspec:PXD000923:LHY_T4:scan:03196:S[Phospho]PPPMYPSYR/2	0	0.0008700000000771978	1.3641336802857311	0.0	8223	8223	Phospho	0.9942	1	188	1	0.99390174	401	0.002433844788029922	0.002433844788029922	0.0	0.0	0.0	0.0
5;8	66;69	0;0.9941	Carbamidomethyl;Phospho	Os11t0197500-01	mzspec:PXD000923:LHY_T4:scan:08146:APPVC[Carbamidomethyl]PLS[Phospho]PLNIK/2	0	0.0	136.987764	1:0.9941:8:true;1:0.0029:1:true	APPVCPLSPLNIK	APPVC[Carbamidomethyl]PLS[Phospho]PLNIK	Os11t0197500-01	0.9998	LHY_T4	LHY_T4.08146.08146.2	mzspec:PXD000923:LHY_T4:scan:08146:APPVC[Carbamidomethyl]PLS[Phospho]PLNIK/2	0	-0.0005959999999731735	-0.8017429622598179	0.0	8201	8201	Phospho	0.9941	8	69	1	0.99390118	402	0.002442961641791041	0.002442961641791041	0.0	0.0	0.0	0.0
7	722	0.9939	Phospho	Os09t0123100-01	mzspec:PXD000923:LHY_T6:scan:08759:ALVEKDS[Phospho]DGEDSVAPVVTK/2	0	0.0	79.9663	1:0.9939:7:true;1:0.0013:1:true;1:0.0014:12:true;1:0.0011:14:true;1:0.0008:18:true	ALVEKDSDGEDSVAPVVTK	ALVEKDS[Phospho]DGEDSVAPVVTK	Os09t0123100-01	1.0	LHY_T6	LHY_T6.08759.08759.2	mzspec:PXD000923:LHY_T6:scan:08759:ALVEKDS[Phospho]DGEDSVAPVVTK/2	0	0.0015199999999140346	1.490221426721361	0.0	3758	3758	Phospho	0.9939	7	722	1	0.9939	403	0.0024520361786600463	0.0024520361786600463	0.0	0.0	0.0	0.0
11	313	0.9939	Phospho	LOC_Os09g03610.4	mzspec:PXD000923:LHY_T4:scan:04582:GGPAFGGPGFS[Phospho]PR/2	0	0.0	79.9663	1:0.9939:11:true;1:0.0061:4:true	GGPAFGGPGFSPR	GGPAFGGPGFS[Phospho]PR	LOC_Os09g03610.4	1.0	LHY_T4	LHY_T4.04582.04582.2	mzspec:PXD000923:LHY_T4:scan:04582:GGPAFGGPGFS[Phospho]PR/2	0	-0.005597999999963577	-8.715796783745771	0.0	736	736	Phospho	0.9939	11	313	1	0.9939	404	0.002461065792079205	0.002461065792079205	0.0	0.0	0.0	0.0
10	177	0.9939	Phospho	LOC_Os01g55490.2	mzspec:PXD000923:LHY_T4:scan:10070:TLSGIVHILT[Phospho]PNIR/2	0	0.0	79.9663	1:0.9939:10:true;1:0.0019:1:true;1:0.0022:3:true	TLSGIVHILTPNIR	TLSGIVHILT[Phospho]PNIR	LOC_Os01g55490.2	1.0	LHY_T4	LHY_T4.10070.10070.2	mzspec:PXD000923:LHY_T4:scan:10070:TLSGIVHILT[Phospho]PNIR/2	0	0.0008570000001100198	1.0613760545237323	0.0	3357	3357	Phospho	0.9939	10	177	1	0.9939	405	0.002470050814814811	0.002470050814814811	0.0	0.0	0.0	0.0
8;10	347;349	0;0.9939	Carbamidomethyl;Phospho	Os07t0574800-01	mzspec:PXD000923:LHY_T4:scan:10649:TVQFVDWC[Carbamidomethyl]PT[Phospho]GFK/2	0	0.0	136.987764	1:0.9939:10:true;1:0.0030:1:true	TVQFVDWCPTGFK	TVQFVDWC[Carbamidomethyl]PT[Phospho]GFK	Os07t0574800-01	1.0	LHY_T4	LHY_T4.10649.10649.2	mzspec:PXD000923:LHY_T4:scan:10649:TVQFVDWC[Carbamidomethyl]PT[Phospho]GFK/2	0	0.0009420000000091023	1.1310389460799266	0.0	4662	4662	Phospho	0.9939	10	349	1	0.9939	406	0.002478991576354676	0.002478991576354676	0.0	0.0	0.0	0.0
1;3	499;501	0;0.9939	Gln->pyro-Glu;Phospho	LOC_Os05g05240.1	mzspec:PXD000923:LHY_T4:scan:09394:Q[Gln->pyro-Glu]LS[Phospho]LDQFENESR/2	0	0.0	79.9663	1:0.9939:3:true;1:0.0060:11:true	QLSLDQFENESR	Q[Gln->pyro-Glu]LS[Phospho]LDQFENESR	LOC_Os05g05240.1	1.0	LHY_T4	LHY_T4.09394.09394.2	mzspec:PXD000923:LHY_T4:scan:09394:Q[Gln->pyro-Glu]LS[Phospho]LDQFENESR/2	0	0.0005859999998847343	0.7661939435934743	0.0	3270	3270	Phospho	0.9939	3	501	1	0.9939	407	0.0024878884029483988	0.0024878884029483988	0.0	0.0	0.0	0.0
2;15	499;512	0.9939;0	Phospho;Deamidated	Os11t0171500-01	mzspec:PXD000923:LHY_T5:scan:24514:NS[Phospho]LQLNLGEILNPSN[Deamidated]S/2	0	0.0	80.950316	1:0.5715:15:true;1:0.0377:1:true;1:0.0377:4:true;1:0.0929:6:true;1:0.2224:12:true;2:0.9939:2:true;2:0.0030:14:true;2:0.0030:16:true	NSLQLNLGEILNPSNS	NS[Phospho]LQLNLGEILNPSN[Deamidated]S	Os11t0171500-01	1.0	LHY_T5	LHY_T5.24514.24514.2	mzspec:PXD000923:LHY_T5:scan:24514:NS[Phospho]LQLNLGEILNPSN[Deamidated]S/2	0	-0.00706499999978405	-7.8725725108294915	0.0	2747	2747	Phospho	0.9939	2	499	1	0.9939	408	0.0024967416176470553	0.0024967416176470553	0.0	0.0	0.0	0.0
1	288	0.9939	Phospho	LOC_Os06g34710.1	mzspec:PXD000923:LHY_T5:scan:04364:S[Phospho]MEELESGDADADAK/2	0	0.0	79.9663	1:0.9939:1:true;1:0.0016:7:true;1:0.0016:10:true;1:0.0013:12:true;1:0.0013:14:true	SMEELESGDADADAK	S[Phospho]MEELESGDADADAK	LOC_Os06g34710.1	1.0	LHY_T5	LHY_T5.04364.04364.2	mzspec:PXD000923:LHY_T5:scan:04364:S[Phospho]MEELESGDADADAK/2	0	-0.0071290000000772125	-8.648464094316	0.0	2463	2463	Phospho	0.9939	1	288	1	0.9939	409	0.0025055515403422947	0.0025055515403422947	0.0	0.0	0.0	0.0
1;12	40;51	0;0.9939	Gln->pyro-Glu;Phospho	Os06t0714200-01	mzspec:PXD000923:LHY_T6:scan:01670:Q[Gln->pyro-Glu]QAQAQAQQVGT[Phospho]PR/2	0	0.0	79.9663	1:0.9939:12:true;1:0.0015:3:true;1:0.0018:5:true;1:0.0027:7:true	QQAQAQAQQVGTPR	Q[Gln->pyro-Glu]QAQAQAQQVGT[Phospho]PR	Os06t0714200-01	1.0	LHY_T6	LHY_T6.01670.01670.2	mzspec:PXD000923:LHY_T6:scan:01670:Q[Gln->pyro-Glu]QAQAQAQQVGT[Phospho]PR/2	0	0.0015099999999392821	1.9178023120680256	0.0	6872	6872	Phospho	0.9939	12	51	1	0.9939	410	0.002514318487804875	0.002514318487804875	0.0	0.0	0.0	0.0
3	206	0.9939	Phospho	Os04t0105100-02	mzspec:PXD000923:LHY_T4:scan:02897:MNS[Phospho]LGGVYR/2	0	0.0	79.9663	1:0.9939:3:true;1:0.0061:8:true	MNSLGGVYR	MNS[Phospho]LGGVYR	Os04t0105100-02	1.0	LHY_T4	LHY_T4.02897.02897.2	mzspec:PXD000923:LHY_T4:scan:02897:MNS[Phospho]LGGVYR/2	0	0.00015500000006340997	0.28771189897990845	0.0	167	167	Phospho	0.9939	3	206	1	0.9939	411	0.002523042773722624	0.002523042773722624	0.0	0.0	0.0	0.0
1;3	100;102	0;0.9938	Carbamidomethyl;Phospho	LOC_Os01g42960.1	mzspec:PXD000923:LHY_T6:scan:19195:C[Carbamidomethyl]GS[Phospho]GPLIFSGGSSGGSGGGGGDR/2	0	0.0	119.961215	1:0.9938:3:true;1:0.0015:9:true;1:0.0016:12:true;1:0.0015:13:true;1:0.0014:16:true	CGSGPLIFSGGSSGGSGGGGGDR	C[Carbamidomethyl]GS[Phospho]GPLIFSGGSSGGSGGGGGDR	LOC_Os01g42960.1	1.0	LHY_T6	LHY_T6.19195.19195.2	mzspec:PXD000923:LHY_T6:scan:19195:C[Carbamidomethyl]GS[Phospho]GPLIFSGGSSGGSGGGGGDR/2	0	-0.002632000000062363	-2.571807928513865	0.0	3100	3100	Phospho	0.9938	3	102	1	0.9938	412	0.0025319674271844627	0.0025319674271844627	0.0	0.0	0.0	0.0
3;8	62;67	0.9938;0	Phospho;Carbamidomethyl	Os04t0679400-03	mzspec:PXD000923:LHY_T5:scan:25498:VDS[Phospho]EGVMC[Carbamidomethyl]GATFK/2	0	0.0	136.987764	1:0.9938:3:true;1:0.0032:10:true;1:0.0029:11:true	VDSEGVMCGATFK	VDS[Phospho]EGVMC[Carbamidomethyl]GATFK	Os04t0679400-03	1.0	LHY_T5	LHY_T5.25498.25498.2	mzspec:PXD000923:LHY_T5:scan:25498:VDS[Phospho]EGVMC[Carbamidomethyl]GATFK/2	0	-0.0046949999999696965	-6.337776902342216	0.0	758	758	Phospho	0.9938	3	62	1	0.9938	413	0.0025408488619854683	0.0025408488619854683	0.0	0.0	0.0	0.0
7	399	0.9938	Phospho	LOC_Os03g51140.1	mzspec:PXD000923:LHY_T6:scan:03805:AILEGGS[Phospho]DDEGASTEAHGR/2	0	0.0	79.9663	1:0.9938:7:true;1:0.0010:1:true;1:0.0012:12:true;1:0.0010:13:true;1:0.0010:14:true;1:0.0008:16:true	AILEGGSDDEGASTEAHGR	AILEGGS[Phospho]DDEGASTEAHGR	LOC_Os03g51140.1	1.0	LHY_T6	LHY_T6.03805.03805.2	mzspec:PXD000923:LHY_T6:scan:03805:AILEGGS[Phospho]DDEGASTEAHGR/2	0	-0.000693999999953121	-0.7107705617009396	0.0	7614	7614	Phospho	0.9938	7	399	1	0.9938	414	0.002549687391304344	0.002549687391304344	0.0	0.0	0.0	0.0
13	38	0.9938	Phospho	LOC_Os05g42230.1	mzspec:PXD000923:LHY_T6:scan:05457:LAGGAAAAIQPNS[Phospho]PR/2	0	0.0	79.9663	1:0.9938:13:true;1:0.0008:2:true;1:0.0009:5:true;1:0.0010:6:true;1:0.0013:7:true;1:0.0019:8:true	LAGGAAAAIQPNSPR	LAGGAAAAIQPNS[Phospho]PR	LOC_Os05g42230.1	1.0	LHY_T6	LHY_T6.05457.05457.2	mzspec:PXD000923:LHY_T6:scan:05457:LAGGAAAAIQPNS[Phospho]PR/2	0	0.0014019999999845822	1.9013672596136733	0.0	6416	6416	Phospho	0.9938	13	38	1	0.9938	415	0.002558483325301201	0.002558483325301201	0.0	0.0	0.0	0.0
3;8	62;67	0.9938;0	Phospho;Carbamidomethyl	Os04t0679400-03	mzspec:PXD000923:LHY_T5:scan:25480:VDS[Phospho]EGVMC[Carbamidomethyl]GATFK/2	0	0.0	136.987764	1:0.9938:3:true;1:0.0032:10:true;1:0.0030:11:true	VDSEGVMCGATFK	VDS[Phospho]EGVMC[Carbamidomethyl]GATFK	Os04t0679400-03	1.0	LHY_T5	LHY_T5.25480.25480.2	mzspec:PXD000923:LHY_T5:scan:25480:VDS[Phospho]EGVMC[Carbamidomethyl]GATFK/2	0	-0.004835000000070977	-6.526762795201756	0.0	5915	5915	Phospho	0.9938	3	62	1	0.9938	416	0.0025672369711538428	0.0025672369711538428	0.0	0.0	0.0	0.0
3	134	0.9938	Phospho	Os05t0320700-02	mzspec:PXD000923:LHY_T3:scan:07443:IMT[Phospho]VPFFTNK/2	0	0.0	79.9663	1:0.9938:3:true;1:0.0062:8:true	IMTVPFFTNK	IMT[Phospho]VPFFTNK	Os05t0320700-02	1.0	LHY_T3	LHY_T3.07443.07443.2	mzspec:PXD000923:LHY_T3:scan:07443:IMT[Phospho]VPFFTNK/2	0	-0.0014610000000629952	-2.2852991019142044	0.0	2206	2206	Phospho	0.9938	3	134	1	0.9938	417	0.002575948633093521	0.002575948633093521	0.0	0.0	0.0	0.0
4;6	428;430	0;0.9938	Carbamidomethyl;Phospho	LOC_Os06g42490.1	mzspec:PXD000923:LHY_T5:scan:05875:GPFC[Carbamidomethyl]GS[Phospho]PDINSR/2	0	0.0	136.987764	1:0.9938:6:true;1:0.0062:11:true	GPFCGSPDINSR	GPFC[Carbamidomethyl]GS[Phospho]PDINSR	LOC_Os06g42490.1	1.0	LHY_T5	LHY_T5.05875.05875.2	mzspec:PXD000923:LHY_T5:scan:05875:GPFC[Carbamidomethyl]GS[Phospho]PDINSR/2	0	-0.0037629999999353454	-5.423917148720504	0.0	6217	6217	Phospho	0.9938	6	430	1	0.9938	418	0.0025846186124401874	0.0025846186124401874	0.0	0.0	0.0	0.0
1;10	181;190	0;0.9938	Gln->pyro-Glu;Phospho	LOC_Os01g62810.2	mzspec:PXD000923:LHY_T5:scan:05031:Q[Gln->pyro-Glu]SAIAADQVS[Phospho]PR/2	0	0.0	79.96633100000003	1:0.9938:10:true;1:0.0012:2:true;1:0.0012:3:true;1:0.0017:5:true;1:0.0020:6:true	QSAIAADQVSPR	Q[Gln->pyro-Glu]SAIAADQVS[Phospho]PR	LOC_Os01g62810.2	1.0	LHY_T5	LHY_T5.05031.05031.2	mzspec:PXD000923:LHY_T5:scan:05031:Q[Gln->pyro-Glu]SAIAADQVS[Phospho]PR/2	0	-0.003237000000012813	-4.954879720322055	0.0	7421	7421	Phospho	0.9938	10	190	1	0.9938	419	0.0025932472076372268	0.0025932472076372268	0.0	0.0	0.0	0.0
4	396	0.9938	Phospho	Os02t0448400-01	mzspec:PXD000923:LHY_T6:scan:02569:EGDS[Phospho]DVDTSDESGTIEK/2	0	0.0	79.9663	1:0.9938:4:true;1:0.0019:8:true;1:0.0017:9:true;1:0.0012:12:true;1:0.0011:14:true	EGDSDVDTSDESGTIEK	EGDS[Phospho]DVDTSDESGTIEK	Os02t0448400-01	1.0	LHY_T6	LHY_T6.02569.02569.2	mzspec:PXD000923:LHY_T6:scan:02569:EGDS[Phospho]DVDTSDESGTIEK/2	0	0.0008270000000720756	0.88700176203069	0.0	57	57	Phospho	0.9938	4	396	1	0.9938	420	0.0026018347142857104	0.0026018347142857104	0.0	0.0	0.0	0.0
8	492	0.9951	Phospho	LOC_Os01g67550.1	mzspec:PXD000923:LHY_T3:scan:07679:SVLEGLFS[Phospho]IGR/2	0	0.00020815986677768527	79.9663	1:0.9951:8:true;1:0.0024:1:true	SVLEGLFSIGR	SVLEGLFS[Phospho]IGR	LOC_Os01g67550.1	0.9986	LHY_T3	LHY_T3.07679.07679.2	mzspec:PXD000923:LHY_T3:scan:07679:SVLEGLFS[Phospho]IGR/2	2	0.0054850000001351856	8.715817932819688	0.00020712510356255177	9610	9608	Phospho	0.9951	8	492	1	0.99370686	421	0.002610602660332537	0.002610602660332537	0.0	0.0	0.0	0.0
8	708	0.9946	Phospho	Os08t0100500-01	mzspec:PXD000923:LHY_T5:scan:05375:AAFAEPNS[Phospho]DPVK/2	0	0.0	79.9663	1:0.9946:8:true;1:0.0012:1:true;1:0.0012:2:true;1:0.0016:4:true	AAFAEPNSDPVK	AAFAEPNS[Phospho]DPVK	Os08t0100500-01	0.9991	LHY_T5	LHY_T5.05375.05375.2	mzspec:PXD000923:LHY_T5:scan:05375:AAFAEPNS[Phospho]DPVK/2	0	-0.005546999999978652	-8.362828876467665	0.0	8651	8651	Phospho	0.9946	8	708	1	0.99370486	422	0.00261933379146919	0.00261933379146919	0.0	0.0	0.0	0.0
3	206	0.9937	Phospho	Os04t0105100-02	mzspec:PXD000923:LHY_T4:scan:02868:MNS[Phospho]LGGVYR/2	0	0.0	79.9663	1:0.9937:3:true;1:0.0062:8:true	MNSLGGVYR	MNS[Phospho]LGGVYR	Os04t0105100-02	1.0	LHY_T4	LHY_T4.02868.02868.2	mzspec:PXD000923:LHY_T4:scan:02868:MNS[Phospho]LGGVYR/2	0	0.0001469999999699212	0.272862252413486	0.0	552	552	Phospho	0.9937	3	206	1	0.9937	423	0.0026280351300236363	0.0026280351300236363	0.0	0.0	0.0	0.0
1;8	105;112	0;0.9937	Gln->pyro-Glu;Phospho	Os01t0104800-01	mzspec:PXD000923:LHY_T7:scan:02293:Q[Gln->pyro-Glu]IAGGDDS[Phospho]MDEHEDDHKDK/3	0	0.0	79.9663	1:0.9937:8:true;1:0.0063:3:true	QIAGGDDSMDEHEDDHKDK	Q[Gln->pyro-Glu]IAGGDDS[Phospho]MDEHEDDHKDK	Os01t0104800-01	1.0	LHY_T7	LHY_T7.02293.02293.3	mzspec:PXD000923:LHY_T7:scan:02293:Q[Gln->pyro-Glu]IAGGDDS[Phospho]MDEHEDDHKDK/3	0	-0.00017100000002301385	-0.2324609814351656	0.0	6534	6534	Phospho	0.9937	8	112	1	0.9937	424	0.0026366954245282976	0.0026366954245282976	0.0	0.0	0.0	0.0
3;8	160;165	0.9937;0	Phospho;Carbamidomethyl	LOC_Os03g53270.2	mzspec:PXD000923:LHY_T6:scan:01645:VDS[Phospho]QGQMC[Carbamidomethyl]GSNYK/2	0	0.0	136.987764	1:0.9937:3:true;1:0.0035:10:true;1:0.0027:12:true	VDSQGQMCGSNYK	VDS[Phospho]QGQMC[Carbamidomethyl]GSNYK	LOC_Os03g53270.2	1.0	LHY_T6	LHY_T6.01645.01645.2	mzspec:PXD000923:LHY_T6:scan:01645:VDS[Phospho]QGQMC[Carbamidomethyl]GSNYK/2	0	0.0012659999999868887	1.6287322824635428	0.0	6882	6882	Phospho	0.9937	3	160	1	0.9937	425	0.0026453149647058787	0.0026453149647058787	0.0	0.0	0.0	0.0
1;3	1155;1157	0;0.9937	Carbamidomethyl;Phospho	LOC_Os06g08280.1	mzspec:PXD000923:LHY_T3:scan:04920:C[Carbamidomethyl]QT[Phospho]LISGGVR/2	0	0.0	119.961215	1:0.9937:3:true;1:0.0063:6:true	CQTLISGGVR	C[Carbamidomethyl]QT[Phospho]LISGGVR	LOC_Os06g08280.1	1.0	LHY_T3	LHY_T3.04920.04920.2	mzspec:PXD000923:LHY_T3:scan:04920:C[Carbamidomethyl]QT[Phospho]LISGGVR/2	0	-0.0005640000000539657	-0.9770341438647469	0.0	7891	7891	Phospho	0.9937	3	1157	1	0.9937	426	0.002653894037558681	0.002653894037558681	0.0	0.0	0.0	0.0
3;8	62;67	0.9937;0	Phospho;Carbamidomethyl	Os04t0679400-03	mzspec:PXD000923:LHY_T5:scan:25385:VDS[Phospho]EGVMC[Carbamidomethyl]GATFK/2	0	0.0	136.987764	1:0.9937:3:true;1:0.0032:10:true;1:0.0030:11:true	VDSEGVMCGATFK	VDS[Phospho]EGVMC[Carbamidomethyl]GATFK	Os04t0679400-03	1.0	LHY_T5	LHY_T5.25385.25385.2	mzspec:PXD000923:LHY_T5:scan:25385:VDS[Phospho]EGVMC[Carbamidomethyl]GATFK/2	0	-0.004747000000065782	-6.407971662626113	0.0	78	78	Phospho	0.9937	3	62	1	0.9937	427	0.002662432927400464	0.002662432927400464	0.0	0.0	0.0	0.0
3	94	0.9937	Phospho	Os01t0501800-01	mzspec:PXD000923:LHY_T5:scan:07631:RLT[Phospho]FDEIQSK/2	0	0.0	79.9663	1:0.9937:3:true;1:0.0062:9:true	RLTFDEIQSK	RLT[Phospho]FDEIQSK	Os01t0501800-01	1.0	LHY_T5	LHY_T5.07631.07631.2	mzspec:PXD000923:LHY_T5:scan:07631:RLT[Phospho]FDEIQSK/2	0	-0.0002690000001166481	-0.4083082739316107	0.0	7304	7304	Phospho	0.9937	3	94	1	0.9937	428	0.002670931915887845	0.002670931915887845	0.0	0.0	0.0	0.0
13	353	0.9937	Phospho	LOC_Os01g32660.2	mzspec:PXD000923:LHY_T3:scan:07094:ILVESLEPPMNIS[Phospho]E/2	0	0.0	79.9663	1:0.9937:13:true;1:0.0063:5:true	ILVESLEPPMNISE	ILVESLEPPMNIS[Phospho]E	LOC_Os01g32660.2	1.0	LHY_T3	LHY_T3.07094.07094.2	mzspec:PXD000923:LHY_T3:scan:07094:ILVESLEPPMNIS[Phospho]E/2	0	-0.003437000000076296	-4.161578979051025	0.0	1345	1345	Phospho	0.9937	13	353	1	0.9937	429	0.002679391282051277	0.002679391282051277	0.0	0.0	0.0	0.0
1;3	348;350	0;0.9937	Gln->pyro-Glu;Phospho	Os03t0689100-01	mzspec:PXD000923:LHY_T5:scan:18579:Q[Gln->pyro-Glu]GS[Phospho]GIIGTFGQSEELR/2	0	0.0	79.9663	1:0.9937:3:true;1:0.0036:8:true;1:0.0026:12:true	QGSGIIGTFGQSEELR	Q[Gln->pyro-Glu]GS[Phospho]GIIGTFGQSEELR	Os03t0689100-01	1.0	LHY_T5	LHY_T5.18579.18579.2	mzspec:PXD000923:LHY_T5:scan:18579:Q[Gln->pyro-Glu]GS[Phospho]GIIGTFGQSEELR/2	0	0.001996000000076492	2.2905845840583017	0.0	674	674	Phospho	0.9937	3	350	1	0.9937	430	0.0026878113023255765	0.0026878113023255765	0.0	0.0	0.0	0.0
11	16	0.9937	Phospho	LOC_Os04g52050.1	mzspec:PXD000923:LHY_T5:scan:06631:AAASAAAEGGS[Phospho]PEPLEVR/2	0	0.0	79.9663	1:0.9937:11:true;1:0.0006:1:true;1:0.0006:2:true;1:0.0006:3:true;1:0.0006:4:true;1:0.0007:5:true;1:0.0009:6:true;1:0.0014:7:true	AAASAAAEGGSPEPLEVR	AAASAAAEGGS[Phospho]PEPLEVR	LOC_Os04g52050.1	1.0	LHY_T5	LHY_T5.06631.06631.2	mzspec:PXD000923:LHY_T5:scan:06631:AAASAAAEGGS[Phospho]PEPLEVR/2	0	-0.004983999999922162	-5.651408731578162	0.0	5534	5534	Phospho	0.9937	11	16	1	0.9937	431	0.0026961922505800416	0.0026961922505800416	0.0	0.0	0.0	0.0
1;3	499;501	0;0.9940	Gln->pyro-Glu;Phospho	LOC_Os05g05240.1	mzspec:PXD000923:LHY_T5:scan:20011:Q[Gln->pyro-Glu]LS[Phospho]LDQFENESR/2	0	0.0	79.9663	1:0.9940:3:true;1:0.0060:11:true	QLSLDQFENESR	Q[Gln->pyro-Glu]LS[Phospho]LDQFENESR	LOC_Os05g05240.1	0.9996	LHY_T5	LHY_T5.20011.20011.2	mzspec:PXD000923:LHY_T5:scan:20011:Q[Gln->pyro-Glu]LS[Phospho]LDQFENESR/2	0	-0.0036060000001043604	-4.714838500377963	0.0	8322	8322	Phospho	0.9940000000000001	3	501	1	0.9936024	432	0.0027047603240740693	0.0027047603240740693	0.0	0.0	0.0	0.0
11	106	0.9938	Phospho	LOC_Os04g45190.3	mzspec:PXD000923:LHY_T5:scan:08889:VVYVQPPRPPS[Phospho]PVR/2	0	0.0	79.9663	1:0.9938:11:true;1:0.0062:3:true	VVYVQPPRPPSPVR	VVYVQPPRPPS[Phospho]PVR	LOC_Os04g45190.3	0.9998	LHY_T5	LHY_T5.08889.08889.2	mzspec:PXD000923:LHY_T5:scan:08889:VVYVQPPRPPS[Phospho]PVR/2	0	-0.005971000000045025	-7.142835439437048	0.0	8159	8159	Phospho	0.9938	11	106	1	0.99360124	433	0.002713291501154729	0.002713291501154729	0.0	0.0	0.0	0.0
1;3	963;965	0;0.9936	Carbamidomethyl;Phospho	LOC_Os01g62650.2	mzspec:PXD000923:LHY_T3:scan:05830:C[Carbamidomethyl]LT[Phospho]FGGPAER/2	0	0.0	119.961215	1:0.9936:3:true;1:0.0063:8:true	CLTFGGPAER	C[Carbamidomethyl]LT[Phospho]FGGPAER	LOC_Os01g62650.2	1.0	LHY_T3	LHY_T3.05830.05830.2	mzspec:PXD000923:LHY_T3:scan:05830:C[Carbamidomethyl]LT[Phospho]FGGPAER/2	0	-0.0007149999999001013	-1.220686229438987	0.0	1926	1926	Phospho	0.9936	3	965	1	0.9936	434	0.002721786221198152	0.002721786221198152	0.0	0.0	0.0	0.0
5	257	0.9936	Phospho	LOC_Os12g40480.2	mzspec:PXD000923:LHY_T4:scan:06698:AYGVS[Phospho]PLLK/2	0	0.0	79.9663	1:0.9936:5:true;1:0.0020:1:true;1:0.0022:2:true	AYGVSPLLK	AYGVS[Phospho]PLLK	LOC_Os12g40480.2	1.0	LHY_T4	LHY_T4.06698.06698.2	mzspec:PXD000923:LHY_T4:scan:06698:AYGVS[Phospho]PLLK/2	0	-0.00029900000004090543	-0.5814125036832782	0.0	4944	4944	Phospho	0.9936	5	257	1	0.9936	435	0.002730241885057466	0.002730241885057466	0.0	0.0	0.0	0.0
7;8;10	346;347;349	1.0000;0;0.9936	Oxidation;Carbamidomethyl;Phospho	Os07t0574800-01	mzspec:PXD000923:LHY_T4:scan:09184:TVQFVDW[Oxidation]C[Carbamidomethyl]PT[Phospho]GFK/2	0	0.0	152.982664	1:1.0000:7:true;2:0.9936:10:true;2:0.0032:1:true	TVQFVDWCPTGFK	TVQFVDW[Oxidation]C[Carbamidomethyl]PT[Phospho]GFK	Os07t0574800-01	1.0	LHY_T4	LHY_T4.09184.09184.2	mzspec:PXD000923:LHY_T4:scan:09184:TVQFVDW[Oxidation]C[Carbamidomethyl]PT[Phospho]GFK/2	0	0.0010859999998729108	1.2915348309074266	0.0	3816	3816	Phospho	0.9936	10	349	1	0.9936	436	0.002738658761467885	0.002738658761467885	0.0	0.0	0.0	0.0
11	23	0.9936	Phospho	Os02t0602600-00	mzspec:PXD000923:LHY_T6:scan:01446:ATQAEAEVEQS[Phospho]ER/2	0	0.0	79.9663	1:0.9936:11:true;1:0.0010:1:true;1:0.0010:2:true;1:0.0012:4:true;1:0.0019:6:true	ATQAEAEVEQSER	ATQAEAEVEQS[Phospho]ER	Os02t0602600-00	1.0	LHY_T6	LHY_T6.01446.01446.2	mzspec:PXD000923:LHY_T6:scan:01446:ATQAEAEVEQS[Phospho]ER/2	0	0.0006170000000338405	0.8072537440678419	0.0	6704	6704	Phospho	0.9936	11	23	1	0.9936	437	0.0027470371167048	0.0027470371167048	0.0	0.0	0.0	0.0
1;12	40;51	0;0.9936	Gln->pyro-Glu;Phospho	Os06t0714200-01	mzspec:PXD000923:LHY_T6:scan:01748:Q[Gln->pyro-Glu]QAQAQAQQVGT[Phospho]PR/2	0	0.0	79.9663	1:0.9936:12:true;1:0.0014:3:true;1:0.0019:5:true;1:0.0029:7:true	QQAQAQAQQVGTPR	Q[Gln->pyro-Glu]QAQAQAQQVGT[Phospho]PR	Os06t0714200-01	1.0	LHY_T6	LHY_T6.01748.01748.2	mzspec:PXD000923:LHY_T6:scan:01748:Q[Gln->pyro-Glu]QAQAQAQQVGT[Phospho]PR/2	0	0.001485000000002401	1.8860506182385035	0.0	6458	6458	Phospho	0.9936	12	51	1	0.9936	438	0.002755377214611867	0.002755377214611867	0.0	0.0	0.0	0.0
4	49	0.9936	Phospho	Os05t0304100-01	mzspec:PXD000923:LHY_T5:scan:15276:DPPS[Phospho]PEMEATAEALTR/2	0	0.0	79.9663	1:0.9936:4:true;1:0.0015:9:true;1:0.0014:10:true;1:0.0013:11:true;1:0.0010:13:true;1:0.0009:15:true	DPPSPEMEATAEALTR	DPPS[Phospho]PEMEATAEALTR	Os05t0304100-01	1.0	LHY_T5	LHY_T5.15276.15276.2	mzspec:PXD000923:LHY_T5:scan:15276:DPPS[Phospho]PEMEATAEALTR/2	0	-0.00509100000010676	-5.669994783322759	0.0	5004	5004	Phospho	0.9936	4	49	1	0.9936	439	0.002763679316628696	0.002763679316628696	0.0	0.0	0.0	0.0
3;8	62;67	0.9936;0	Phospho;Carbamidomethyl	Os04t0679400-03	mzspec:PXD000923:LHY_T5:scan:25811:VDS[Phospho]EGVMC[Carbamidomethyl]GATFK/2	0	0.0	136.987764	1:0.9936:3:true;1:0.0033:10:true;1:0.0030:11:true	VDSEGVMCGATFK	VDS[Phospho]EGVMC[Carbamidomethyl]GATFK	Os04t0679400-03	1.0	LHY_T5	LHY_T5.25811.25811.2	mzspec:PXD000923:LHY_T5:scan:25811:VDS[Phospho]EGVMC[Carbamidomethyl]GATFK/2	0	-0.004106999999976324	-5.544036152915322	0.0	1645	1645	Phospho	0.9936	3	62	1	0.9936	440	0.0027719436818181764	0.0027719436818181764	0.0	0.0	0.0	0.0
0;6	0;6	0;0.9936	Acetyl;Phospho	Os06t0233800-01	mzspec:PXD000923:LHY_T4:scan:11373:[Acetyl]MDEQLS[Phospho]PVAVTHLLQHTLR/3	0	0.0	121.976865	2:0.9936:6:true;2:0.0029:9:true;2:0.0019:11:true;2:0.0014:17:true	MDEQLSPVAVTHLLQHTLR	[Acetyl]MDEQLS[Phospho]PVAVTHLLQHTLR	Os06t0233800-01	1.0	LHY_T4	LHY_T4.11373.11373.3	mzspec:PXD000923:LHY_T4:scan:11373:[Acetyl]MDEQLS[Phospho]PVAVTHLLQHTLR/3	0	5.700000008346251e-05	0.07395727445373954	0.0	4055	4055	Phospho	0.9936	6	6	1	0.9936	441	0.0027801705668934183	0.0027801705668934183	0.0	0.0	0.0	0.0
1;3	1155;1157	0;0.9936	Carbamidomethyl;Phospho	LOC_Os06g08280.1	mzspec:PXD000923:LHY_T3:scan:04993:C[Carbamidomethyl]QT[Phospho]LISGGVR/2	0	0.0	119.961215	1:0.9936:3:true;1:0.0064:6:true	CQTLISGGVR	C[Carbamidomethyl]QT[Phospho]LISGGVR	LOC_Os06g08280.1	1.0	LHY_T3	LHY_T3.04993.04993.2	mzspec:PXD000923:LHY_T3:scan:04993:C[Carbamidomethyl]QT[Phospho]LISGGVR/2	0	-0.00048100000003614696	-0.8332507503356259	0.0	7347	7347	Phospho	0.9936	3	1157	1	0.9936	442	0.002788360226244338	0.002788360226244338	0.0	0.0	0.0	0.0
6	664	0.9936	Phospho	LOC_Os07g01880.1	mzspec:PXD000923:LHY_T4:scan:03137:AVVFDS[Phospho]DDE/2	0	0.0	79.9663	1:0.9936:6:true;1:0.0032:1:true	AVVFDSDDE	AVVFDS[Phospho]DDE	LOC_Os07g01880.1	1.0	LHY_T4	LHY_T4.03137.03137.2	mzspec:PXD000923:LHY_T4:scan:03137:AVVFDS[Phospho]DDE/2	0	0.0005579999999554276	1.0358373222746613	0.0	139	139	Phospho	0.9936	6	664	1	0.9936	443	0.0027965129119638765	0.0027965129119638765	0.0	0.0	0.0	0.0
1	21	0.9936	Phospho	Os08t0512400-02	mzspec:PXD000923:LHY_T6:scan:03127:S[Phospho]PPAAAAAPPQSVR/2	0	0.0	79.9663	1:0.9936:1:true;1:0.0018:4:true;1:0.0011:5:true;1:0.0009:6:true;1:0.0008:7:true;1:0.0008:8:true;1:0.0007:12:true	SPPAAAAAPPQSVR	S[Phospho]PPAAAAAPPQSVR	Os08t0512400-02	1.0	LHY_T6	LHY_T6.03127.03127.2	mzspec:PXD000923:LHY_T6:scan:03127:S[Phospho]PPAAAAAPPQSVR/2	0	0.001564000000030319	2.2332006467987604	0.0	746	746	Phospho	0.9936	1	21	1	0.9936	444	0.0028046288738738678	0.0028046288738738678	0.0	0.0	0.0	0.0
2	107	0.9942	Phospho	Os05t0311000-02	mzspec:PXD000923:LHY_T5:scan:15028:VS[Phospho]PLPPSDPVTVTIEEK/2	0	0.0	79.9663	1:0.9942:2:true;1:0.0023:7:true;1:0.0018:11:true;1:0.0016:13:true	VSPLPPSDPVTVTIEEK	VS[Phospho]PLPPSDPVTVTIEEK	Os05t0311000-02	0.9993	LHY_T5	LHY_T5.15028.15028.2	mzspec:PXD000923:LHY_T5:scan:15028:VS[Phospho]PLPPSDPVTVTIEEK/2	0	0.03913700000020981	41.43800299531615	0.0	8491	8491	Phospho	0.9942	2	107	1	0.99350406	445	0.0028129239550561736	0.0028129239550561736	0.0	0.0	0.0	0.0
1	467	0.9935	Phospho	LOC_Os04g56160.2	mzspec:PXD000923:LHY_T5:scan:16752:T[Phospho]LHGLQPPEVASNTLFNDK/2	0	0.0	79.9663	1:0.9935:1:true;1:0.0023:11:true;1:0.0021:12:true;1:0.0019:14:true	TLHGLQPPEVASNTLFNDK	T[Phospho]LHGLQPPEVASNTLFNDK	LOC_Os04g56160.2	1.0	LHY_T5	LHY_T5.16752.16752.2	mzspec:PXD000923:LHY_T5:scan:16752:T[Phospho]LHGLQPPEVASNTLFNDK/2	0	-0.006746000000248387	-6.240403154472905	0.0	4344	4344	Phospho	0.9935	1	467	1	0.9935	446	0.0028211909417040298	0.0028211909417040298	0.0	0.0	0.0	0.0
5;8	66;69	0;0.9935	Carbamidomethyl;Phospho	Os11t0197500-01	mzspec:PXD000923:LHY_T5:scan:16765:APPVC[Carbamidomethyl]PLS[Phospho]PLNIK/2	0	0.0	136.987764	1:0.9935:8:true;1:0.0032:1:true	APPVCPLSPLNIK	APPVC[Carbamidomethyl]PLS[Phospho]PLNIK	Os11t0197500-01	1.0	LHY_T5	LHY_T5.16765.16765.2	mzspec:PXD000923:LHY_T5:scan:16765:APPVC[Carbamidomethyl]PLS[Phospho]PLNIK/2	0	-0.001852999999982785	-2.4926672971820643	0.0	3245	3245	Phospho	0.9935	8	69	1	0.9935	447	0.002829420939597309	0.002829420939597309	0.0	0.0	0.0	0.0
3	55	0.9935	Phospho	Os04t0543200-01	mzspec:PXD000923:LHY_T6:scan:05337:QPS[Phospho]PPLQQPAAEEK/2	0	0.0	79.9663	1:0.9935:3:true;1:0.0033:10:true;1:0.0031:11:true	QPSPPLQQPAAEEK	QPS[Phospho]PPLQQPAAEEK	Os04t0543200-01	1.0	LHY_T6	LHY_T6.05337.05337.2	mzspec:PXD000923:LHY_T6:scan:05337:QPS[Phospho]PPLQQPAAEEK/2	0	0.0004200000000764703	0.5247544458442565	0.0	5462	5462	Phospho	0.9935	3	55	1	0.9935	448	0.002837614196428565	0.002837614196428565	0.0	0.0	0.0	0.0
1	219	0.9935	Phospho	Os01t0674000-01	mzspec:PXD000923:LHY_T8:scan:01497:S[Phospho]GGVAAAGAGGGGVSSSK/2	0	0.0	79.9663	1:0.9935:1:true;1:0.0014:5:true;1:0.0010:6:true;1:0.0009:7:true;1:0.0008:9:true;1:0.0007:15:true;1:0.0007:16:true;1:0.0007:17:true	SGGVAAAGAGGGGVSSSK	S[Phospho]GGVAAAGAGGGGVSSSK	Os01t0674000-01	1.0	LHY_T8	LHY_T8.01497.01497.2	mzspec:PXD000923:LHY_T8:scan:01497:S[Phospho]GGVAAAGAGGGGVSSSK/2	0	0.0008579999998801213	1.1772372902887722	0.0	5220	5220	Phospho	0.9935	1	219	1	0.9935	449	0.0028457709576837353	0.0028457709576837353	0.0	0.0	0.0	0.0
5	118	0.9935	Phospho	LOC_Os05g32580.1	mzspec:PXD000923:LHY_T4:scan:06835:DLFGS[Phospho]DNEDYVK/2	0	0.0	79.9663	1:0.9935:5:true;1:0.0064:10:true	DLFGSDNEDYVK	DLFGS[Phospho]DNEDYVK	LOC_Os05g32580.1	1.0	LHY_T4	LHY_T4.06835.06835.2	mzspec:PXD000923:LHY_T4:scan:06835:DLFGS[Phospho]DNEDYVK/2	0	-0.00029900000004090543	-0.4033480658137635	0.0	3065	3065	Phospho	0.9935	5	118	1	0.9935	450	0.00285389146666666	0.00285389146666666	0.0	0.0	0.0	0.0
3	548	0.9935	Phospho	LOC_Os07g43030.1	mzspec:PXD000923:LHY_T4:scan:07290:LLS[Phospho]LGPDDYEK/2	0	0.0	79.96633100000003	1:0.9935:3:true;1:0.0064:9:true	LLSLGPDDYEK	LLS[Phospho]LGPDDYEK	LOC_Os07g43030.1	1.0	LHY_T4	LHY_T4.07290.07290.2	mzspec:PXD000923:LHY_T4:scan:07290:LLS[Phospho]LGPDDYEK/2	0	-0.00010200000008353528	-0.15331375657481952	0.0	4663	4663	Phospho	0.9935	3	548	1	0.9935	451	0.002861975964523275	0.002861975964523275	0.0	0.0	0.0	0.0
3;8	62;67	0.9935;0	Phospho;Carbamidomethyl	Os04t0679400-03	mzspec:PXD000923:LHY_T5:scan:25580:VDS[Phospho]EGVMC[Carbamidomethyl]GATFK/2	0	0.0	136.987764	1:0.9935:3:true;1:0.0033:10:true;1:0.0031:11:true	VDSEGVMCGATFK	VDS[Phospho]EGVMC[Carbamidomethyl]GATFK	Os04t0679400-03	1.0	LHY_T5	LHY_T5.25580.25580.2	mzspec:PXD000923:LHY_T5:scan:25580:VDS[Phospho]EGVMC[Carbamidomethyl]GATFK/2	0	-0.004434000000060222	-5.985453202459732	0.0	2876	2876	Phospho	0.9935	3	62	1	0.9935	452	0.0028700246902654803	0.0028700246902654803	0.0	0.0	0.0	0.0
8;14	89;95	0.9935;1.0000	Phospho;Oxidation	Os08t0130500-02	mzspec:PXD000923:LHY_T5:scan:15531:KEEPEEES[Phospho]DGDLGM[Oxidation]SLFD/2	0	0.0	95.9612	1:1.0000:14:true;2:0.9935:8:true;2:0.0065:15:true	KEEPEEESDGDLGMSLFD	KEEPEEES[Phospho]DGDLGM[Oxidation]SLFD	Os08t0130500-02	1.0	LHY_T5	LHY_T5.15531.15531.2	mzspec:PXD000923:LHY_T5:scan:15531:KEEPEEES[Phospho]DGDLGM[Oxidation]SLFD/2	0	-0.007602999999789972	-7.159767841387131	0.0	1232	1232	Phospho	0.9935	8	89	1	0.9935	453	0.0028780378807946954	0.0028780378807946954	0.0	0.0	0.0	0.0
3	50	0.9935	Phospho	Os03t0656100-01	mzspec:PXD000923:LHY_T4:scan:02021:KRS[Phospho]DLGTLMKPK/4	0	0.0	79.9663	1:0.9935:3:true;1:0.0065:7:true	KRSDLGTLMKPK	KRS[Phospho]DLGTLMKPK	Os03t0656100-01	1.0	LHY_T4	LHY_T4.02021.02021.4	mzspec:PXD000923:LHY_T4:scan:02021:KRS[Phospho]DLGTLMKPK/4	0	-0.0004089999999905558	-1.1230236030224243	0.0	647	647	Phospho	0.9935	3	50	1	0.9935	454	0.0028860157709251037	0.0028860157709251037	0.0	0.0	0.0	0.0
1	711	0.9935	Phospho	Os12t0104300-01	mzspec:PXD000923:LHY_T5:scan:06070:S[Phospho]PLAAQNSDLSNYK/2	0	0.0	79.9663	1:0.9935:1:true;1:0.0023:4:true;1:0.0014:5:true;1:0.0009:8:true;1:0.0008:11:true;1:0.0008:13:true	SPLAAQNSDLSNYK	S[Phospho]PLAAQNSDLSNYK	Os12t0104300-01	1.0	LHY_T5	LHY_T5.06070.06070.2	mzspec:PXD000923:LHY_T5:scan:06070:S[Phospho]PLAAQNSDLSNYK/2	0	-0.006397000000106345	-8.053062747201892	0.0	5385	5385	Phospho	0.9935	1	711	1	0.9935	455	0.0028939585934065863	0.0028939585934065863	0.0	0.0	0.0	0.0
10	155	0.9947	Phospho	Os01t0962600-01	mzspec:PXD000923:LHY_T5:scan:10292:GGAPAEFQPS[Phospho]FR/2	0	0.00021074815595363544	79.9663	1:0.9947:10:true;1:0.0024:3:true;1:0.0028:5:true	GGAPAEFQPSFR	GGAPAEFQPS[Phospho]FR	Os01t0962600-01	0.9987	LHY_T5	LHY_T5.10292.10292.2	mzspec:PXD000923:LHY_T5:scan:10292:GGAPAEFQPS[Phospho]FR/2	2	-7.300000004306639e-05	-0.10858366765101687	0.00020712510356255177	9492	9490	Phospho	0.9947	10	155	1	0.99340689	456	0.0029020707675438523	0.0029020707675438523	0.0	0.0	0.0	0.0
1	188	0.9945	Phospho	Os06t0724600-02	mzspec:PXD000923:LHY_T5:scan:07474:S[Phospho]PPPMYPSYR/2	0	0.00011018069634200089	79.96633100000003	1:0.9945:1:true;1:0.0019:6:true;1:0.0017:8:true;1:0.0017:9:true	SPPPMYPSYR	S[Phospho]PPPMYPSYR	Os06t0724600-02	0.9989	LHY_T5	LHY_T5.07474.07474.2	mzspec:PXD000923:LHY_T5:scan:07474:S[Phospho]PPPMYPSYR/2	1	-0.002531999999973777	-3.970099400162319	0.00010633772862611656	9077	9076	Phospho	0.9945	1	188	1	0.99340605	457	0.0029101492778993363	0.0029101492778993363	0.0	0.0	0.0	0.0
7	211	0.9940	Phospho	Os07t0658400-02	mzspec:PXD000923:LHY_T4:scan:07507:TVPFNVS[Phospho]VVGR/2	0	0.0	79.9663	1:0.9940:7:true;1:0.0029:1:true	TVPFNVSVVGR	TVPFNVS[Phospho]VVGR	Os07t0658400-02	0.9994	LHY_T4	LHY_T4.07507.07507.2	mzspec:PXD000923:LHY_T4:scan:07507:TVPFNVS[Phospho]VVGR/2	0	-0.001417999999944186	-2.258624463048766	0.0	8451	8451	Phospho	0.9940000000000001	7	211	1	0.9934036	458	0.0029181978602620014	0.0029181978602620014	0.0	0.0	0.0	0.0
1;11	8;18	0;0.9936	Gln->pyro-Glu;Phospho	Os04t0679400-01	mzspec:PXD000923:LHY_T5:scan:04852:Q[Gln->pyro-Glu]VAHAPAELNS[Phospho]PR/2	0	0.0	79.9663	1:0.9936:11:true;1:0.0023:3:true;1:0.0020:5:true;1:0.0019:7:true	QVAHAPAELNSPR	Q[Gln->pyro-Glu]VAHAPAELNS[Phospho]PR	Os04t0679400-01	0.9998	LHY_T5	LHY_T5.04852.04852.2	mzspec:PXD000923:LHY_T5:scan:04852:Q[Gln->pyro-Glu]VAHAPAELNS[Phospho]PR/2	0	-0.0039670000001024155	-5.457908492899398	0.0	8130	8130	Phospho	0.9936	11	18	1	0.99340128	459	0.0029262164270152428	0.0029262164270152428	0.0	0.0	0.0	0.0
7	437	0.9934	Phospho	Os11t0247300-01	mzspec:PXD000923:LHY_T5:scan:15231:DYEEVGS[Phospho]EFDDGDEGDEGDEY/3	0	0.0	79.9663	1:0.9934:7:true;1:0.0035:2:true;1:0.0030:21:true	DYEEVGSEFDDGDEGDEGDEY	DYEEVGS[Phospho]EFDDGDEGDEGDEY	Os11t0247300-01	1.0	LHY_T5	LHY_T5.15231.15231.3	mzspec:PXD000923:LHY_T5:scan:15231:DYEEVGS[Phospho]EFDDGDEGDEGDEY/3	0	-0.0051799999999957436	-6.335623389248928	0.0	4526	4526	Phospho	0.9934	7	437	1	0.9934	460	0.002934202913043471	0.002934202913043471	0.0	0.0	0.0	0.0
3	32	0.9934	Phospho	Os12t0534700-01	mzspec:PXD000923:LHY_T4:scan:10691:DGS[Phospho]EEEEELLTDLSR/2	0	0.0	79.9663	1:0.9934:3:true;1:0.0035:11:true;1:0.0030:14:true	DGSEEEEELLTDLSR	DGS[Phospho]EEEEELLTDLSR	Os12t0534700-01	1.0	LHY_T4	LHY_T4.10691.10691.2	mzspec:PXD000923:LHY_T4:scan:10691:DGS[Phospho]EEEEELLTDLSR/2	0	-0.0035800000000563155	-3.971721339686676	0.0	2698	2698	Phospho	0.9934	3	32	1	0.9934	461	0.002942154750542293	0.002942154750542293	0.0	0.0	0.0	0.0
15	458	0.9934	Phospho	Os02t0152500-01	mzspec:PXD000923:LHY_T5:scan:07856:GLMPGGSGLDQNNGS[Phospho]PK/2	0	0.0	79.9663	1:0.9934:15:true;1:0.0065:7:true	GLMPGGSGLDQNNGSPK	GLMPGGSGLDQNNGS[Phospho]PK	Os02t0152500-01	1.0	LHY_T5	LHY_T5.07856.07856.2	mzspec:PXD000923:LHY_T5:scan:07856:GLMPGGSGLDQNNGS[Phospho]PK/2	0	-0.005007000000091465	-5.857019582102701	0.0	6596	6596	Phospho	0.9934	15	458	1	0.9934	462	0.0029500721645021573	0.0029500721645021573	0.0	0.0	0.0	0.0
17	81	0.9934	Phospho	Os01t0817700-01	mzspec:PXD000923:LHY_T9:scan:03610:AHGTAVGLPSEDDMGNS[Phospho]EVGHNALGAGR/4	0	0.0	79.9663	1:0.9934:17:true;1:0.0005:1:true;1:0.0005:4:true;1:0.0005:5:true;1:0.0008:10:true;1:0.0011:23:true;1:0.0022:26:true	AHGTAVGLPSEDDMGNSEVGHNALGAGR	AHGTAVGLPSEDDMGNS[Phospho]EVGHNALGAGR	Os01t0817700-01	1.0	LHY_T9	LHY_T9.03610.03610.4	mzspec:PXD000923:LHY_T9:scan:03610:AHGTAVGLPSEDDMGNS[Phospho]EVGHNALGAGR/4	0	0.0003750000000763976	0.5352866223999345	0.0	6664	6664	Phospho	0.9934	17	81	1	0.9934	463	0.0029579553779697557	0.0029579553779697557	0.0	0.0	0.0	0.0
3;8	160;165	0.9934;0	Phospho;Carbamidomethyl	LOC_Os03g53270.2	mzspec:PXD000923:LHY_T6:scan:01887:VDS[Phospho]QGQMC[Carbamidomethyl]GSNYK/2	0	0.0	136.987764	1:0.9934:3:true;1:0.0035:10:true;1:0.0030:12:true	VDSQGQMCGSNYK	VDS[Phospho]QGQMC[Carbamidomethyl]GSNYK	LOC_Os03g53270.2	1.0	LHY_T6	LHY_T6.01887.01887.2	mzspec:PXD000923:LHY_T6:scan:01887:VDS[Phospho]QGQMC[Carbamidomethyl]GSNYK/2	0	0.0022220000000743307	2.8586438639751486	0.0	5541	5541	Phospho	0.9934	3	160	1	0.9934	464	0.00296580461206896	0.00296580461206896	0.0	0.0	0.0	0.0
3;8	62;67	0.9934;0	Phospho;Carbamidomethyl	Os04t0679400-03	mzspec:PXD000923:LHY_T5:scan:25094:VDS[Phospho]EGVMC[Carbamidomethyl]GATFK/2	0	0.0	136.987764	1:0.9934:3:true;1:0.0032:10:true;1:0.0033:11:true	VDSEGVMCGATFK	VDS[Phospho]EGVMC[Carbamidomethyl]GATFK	Os04t0679400-03	1.0	LHY_T5	LHY_T5.25094.25094.2	mzspec:PXD000923:LHY_T5:scan:25094:VDS[Phospho]EGVMC[Carbamidomethyl]GATFK/2	0	-0.0042919999999639896	-5.793767511139543	0.0	6629	6629	Phospho	0.9934	3	62	1	0.9934	465	0.0029736200860215	0.0029736200860215	0.0	0.0	0.0	0.0
3	87	0.9934	Phospho	LOC_Os06g05530.1	mzspec:PXD000923:LHY_T4:scan:04958:GPS[Phospho]PLEDPALVR/2	0	0.0	79.9663	1:0.9934:3:true;1:0.0065:9:true	GPSPLEDPALVR	GPS[Phospho]PLEDPALVR	LOC_Os06g05530.1	1.0	LHY_T4	LHY_T4.04958.04958.2	mzspec:PXD000923:LHY_T4:scan:04958:GPS[Phospho]PLEDPALVR/2	0	-0.00010399999996479893	-0.156197487928666	0.0	956	956	Phospho	0.9934	3	87	1	0.9934	466	0.002981402017167377	0.002981402017167377	0.0	0.0	0.0	0.0
1	219	0.9947	Phospho	Os01t0700000-01	mzspec:PXD000923:LHY_T5:scan:03158:S[Phospho]LGAADTTEVAR/2	0	0.0002099296735593576	79.9663	1:0.9947:1:true;1:0.0014:4:true;1:0.0011:5:true;1:0.0009:7:true;1:0.0009:8:true;1:0.0008:11:true	SLGAADTTEVAR	S[Phospho]LGAADTTEVAR	Os01t0700000-01	0.9986	LHY_T5	LHY_T5.03158.03158.2	mzspec:PXD000923:LHY_T5:scan:03158:S[Phospho]LGAADTTEVAR/2	2	-0.0011000000000649381	-1.7301381424158842	0.00020712510356255177	9529	9527	Phospho	0.9947	1	219	1	0.99330742	467	0.0029893488650963545	0.0029893488650963545	0.0	0.0	0.0	0.0
10;13	29;32	0;0.9946	Carbamidomethyl;Phospho	LOC_Os02g42314.1	mzspec:PXD000923:LHY_T5:scan:21611:SADPDIQLIC[Carbamidomethyl]DDS[Phospho]NIFK/2	0	0.00010660980810234541	136.987764	1:0.9946:13:true;1:0.0017:1:true;1:0.0017:2:true	SADPDIQLICDDSNIFK	SADPDIQLIC[Carbamidomethyl]DDS[Phospho]NIFK	LOC_Os02g42314.1	0.9987	LHY_T5	LHY_T5.21611.21611.2	mzspec:PXD000923:LHY_T5:scan:21611:SADPDIQLIC[Carbamidomethyl]DDS[Phospho]NIFK/2	1	-0.008103999999889309	-7.976829624922049	0.00010633772862611656	9381	9380	Phospho	0.9946	13	32	1	0.99330702	468	0.002997262606837601	0.002997262606837601	0.0	0.0	0.0	0.0
3	136	0.9944	Phospho	Os01t0827400-01	mzspec:PXD000923:LHY_T1:scan:06908:LLS[Phospho]FLGAPGSGV/2	0	0.00010934937124111536	79.9663	1:0.9944:3:true;1:0.0033:7:true;1:0.0022:10:true	LLSFLGAPGSGV	LLS[Phospho]FLGAPGSGV	Os01t0827400-01	0.9989	LHY_T1	LHY_T1.06908.06908.2	mzspec:PXD000923:LHY_T1:scan:06908:LLS[Phospho]FLGAPGSGV/2	1	-0.0009339999999156133	-1.5584864670164411	0.00010633772862611656	9146	9145	Phospho	0.9944	3	136	1	0.99330616	469	0.003005144434968012	0.003005144434968012	0.0	0.0	0.0	0.0
3	136	0.9935	Phospho	Os01t0827400-01	mzspec:PXD000923:LHY_T1:scan:06927:LLS[Phospho]FLGAPGSGV/2	0	0.0	79.9663	1:0.9935:3:true;1:0.0042:7:true;1:0.0022:10:true	LLSFLGAPGSGV	LLS[Phospho]FLGAPGSGV	Os01t0827400-01	0.9998	LHY_T1	LHY_T1.06927.06927.2	mzspec:PXD000923:LHY_T1:scan:06927:LLS[Phospho]FLGAPGSGV/2	0	-0.5062390000000505	-844.7180199649868	0.0	8133	8133	Phospho	0.9935	3	136	1	0.9933013	470	0.0030130030638297824	0.0030130030638297824	0.0	0.0	0.0	0.0
3	307	0.9934	Phospho	Os01t0338200-01	mzspec:PXD000923:LHY_T4:scan:10280:QPS[Phospho]PPPVLAELER/2	0	0.0	79.9663	1:0.9934:3:true;1:0.0065:9:true	QPSPPPVLAELER	QPS[Phospho]PPPVLAELER	Os01t0338200-01	0.9999	LHY_T4	LHY_T4.10280.10280.2	mzspec:PXD000923:LHY_T4:scan:10280:QPS[Phospho]PPPVLAELER/2	0	0.0014630000000579455	1.932944067013152	0.0	7956	7956	Phospho	0.9934	3	307	1	0.99330066	471	0.003020829681528657	0.003020829681528657	0.0	0.0	0.0	0.0
3	173	0.9933	Phospho	Os03t0278400-01	mzspec:PXD000923:LHY_T6:scan:05406:NQS[Phospho]VGSFGESGAESGR/2	0	0.0	79.96633100000003	1:0.9933:3:true;1:0.0027:6:true;1:0.0014:10:true;1:0.0013:12:true;1:0.0011:14:true	NQSVGSFGESGAESGR	NQS[Phospho]VGSFGESGAESGR	Os03t0278400-01	1.0	LHY_T6	LHY_T6.05406.05406.2	mzspec:PXD000923:LHY_T6:scan:05406:NQS[Phospho]VGSFGESGAESGR/2	0	0.0011049999999386273	1.33966417800137	0.0	5672	5672	Phospho	0.9933	3	173	1	0.9933	472	0.0030286245338983	0.0030286245338983	0.0	0.0	0.0	0.0
1;3	142;144	0;0.9933	Gln->pyro-Glu;Phospho	LOC_Os08g13350.1	mzspec:PXD000923:LHY_T5:scan:23010:Q[Gln->pyro-Glu]NS[Phospho]GPLPPVLPTTGLITSGPISSGPLNSSGAPR/3	0	0.0	79.9663	1:0.9933:3:true;1:0.0011:12:true;1:0.0011:13:true;1:0.0009:17:true;1:0.0008:18:true;1:0.0006:22:true;1:0.0005:23:true;1:0.0004:28:true;1:0.0004:29:true;1:0.0004:31:true	QNSGPLPPVLPTTGLITSGPISSGPLNSSGAPR	Q[Gln->pyro-Glu]NS[Phospho]GPLPPVLPTTGLITSGPISSGPLNSSGAPR	LOC_Os08g13350.1	1.0	LHY_T5	LHY_T5.23010.23010.3	mzspec:PXD000923:LHY_T5:scan:23010:Q[Gln->pyro-Glu]NS[Phospho]GPLPPVLPTTGLITSGPISSGPLNSSGAPR/3	0	-0.006275999999843407	-5.8207413766657	0.0	5876	5876	Phospho	0.9933	3	144	1	0.9933	473	0.003036386427061305	0.003036386427061305	0.0	0.0	0.0	0.0
4	306	0.9933	Phospho	Os06t0643600-01	mzspec:PXD000923:LHY_T6:scan:07674:EIDT[Phospho]DPEDADNLNTK/2	0	0.0	79.9663	1:0.9933:4:true;1:0.0041:9:true;1:0.0025:14:true	EIDTDPEDADNLNTK	EIDT[Phospho]DPEDADNLNTK	Os06t0643600-01	1.0	LHY_T6	LHY_T6.07674.07674.2	mzspec:PXD000923:LHY_T6:scan:07674:EIDT[Phospho]DPEDADNLNTK/2	0	-0.003212000000075932	-3.627905667047679	0.0	223	223	Phospho	0.9933	4	306	1	0.9933	474	0.003044115569620248	0.003044115569620248	0.0	0.0	0.0	0.0
7	10	0.9933	Phospho	LOC_Os03g25770.1	mzspec:PXD000923:LHY_T5:scan:04344:GYDYGPS[Phospho]PPR/2	0	0.0	79.96633100000003	1:0.9933:7:true;1:0.0027:2:true;1:0.0039:4:true	GYDYGPSPPR	GYDYGPS[Phospho]PPR	LOC_Os03g25770.1	1.0	LHY_T5	LHY_T5.04344.04344.2	mzspec:PXD000923:LHY_T5:scan:04344:GYDYGPS[Phospho]PPR/2	0	-0.002923999999893568	-4.9164365270121655	0.0	2392	2392	Phospho	0.9933	7	10	1	0.9933	475	0.0030518121684210467	0.0030518121684210467	0.0	0.0	0.0	0.0
10	497	0.9933	Phospho	Os03t0744675-00	mzspec:PXD000923:LHY_T4:scan:07995:FADEILEINS[Phospho]PK/2	0	0.0	79.9663	1:0.9933:10:true;1:0.0067:2:true	FADEILEINSPK	FADEILEINS[Phospho]PK	Os03t0744675-00	1.0	LHY_T4	LHY_T4.07995.07995.2	mzspec:PXD000923:LHY_T4:scan:07995:FADEILEINS[Phospho]PK/2	0	0.0008720000000721483	1.1972397747823769	0.0	3723	3723	Phospho	0.9933	10	497	1	0.9933	476	0.003059476428571423	0.003059476428571423	0.0	0.0	0.0	0.0
3	117	0.9933	Phospho	Os01t0200500-01	mzspec:PXD000923:LHY_T8:scan:07456:EGS[Phospho]PVDGVVQPQQQPSPTTASGQQSQQQK/3	0	0.0	79.96633100000003	1:0.9933:3:true;1:0.0014:16:true;1:0.0010:18:true;1:0.0011:19:true;1:0.0010:20:true;1:0.0009:21:true;1:0.0008:25:true	EGSPVDGVVQPQQQPSPTTASGQQSQQQK	EGS[Phospho]PVDGVVQPQQQPSPTTASGQQSQQQK	Os01t0200500-01	1.0	LHY_T8	LHY_T8.07456.07456.3	mzspec:PXD000923:LHY_T8:scan:07456:EGS[Phospho]PVDGVVQPQQQPSPTTASGQQSQQQK/3	0	0.0012810000000627042	1.2383066155898772	0.0	2670	2670	Phospho	0.9933	3	117	1	0.9933	477	0.003067108553459113	0.003067108553459113	0.0	0.0	0.0	0.0
0;1	1;2	0;0.9933	Acetyl;Phospho	Os06t0336200-01	mzspec:PXD000923:LHY_T4:scan:03797:[Acetyl]S[Phospho]GNIAFGR/2	0	0.0	121.976865	2:0.9933:1:true;2:0.0067:5:true	SGNIAFGR	[Acetyl]S[Phospho]GNIAFGR	Os06t0336200-01	1.0	LHY_T4	LHY_T4.03797.03797.2	mzspec:PXD000923:LHY_T4:scan:03797:[Acetyl]S[Phospho]GNIAFGR/2	0	0.0003490000000283544	0.7390852823208562	0.0	1202	1202	Phospho	0.9933	1	2	1	0.9933	478	0.0030747087447698684	0.0030747087447698684	0.0	0.0	0.0	0.0
3;8	62;67	0.9933;0	Phospho;Carbamidomethyl	Os04t0679400-03	mzspec:PXD000923:LHY_T5:scan:25137:VDS[Phospho]EGVMC[Carbamidomethyl]GATFK/2	0	0.0	136.987764	1:0.9933:3:true;1:0.0035:10:true;1:0.0030:11:true	VDSEGVMCGATFK	VDS[Phospho]EGVMC[Carbamidomethyl]GATFK	Os04t0679400-03	1.0	LHY_T5	LHY_T5.25137.25137.2	mzspec:PXD000923:LHY_T5:scan:25137:VDS[Phospho]EGVMC[Carbamidomethyl]GATFK/2	0	-0.0047280000000000655	-6.382323577096447	0.0	6665	6665	Phospho	0.9933	3	62	1	0.9933	479	0.0030822772025052127	0.0030822772025052127	0.0	0.0	0.0	0.0
0;4	1;5	0;0.9933	Acetyl;Phospho	Os08t0525000-01	mzspec:PXD000923:LHY_T4:scan:08838:[Acetyl]GDES[Phospho]EGETEEYLFK/2	0	0.0	121.976865	1:0.0119:14:true;2:0.9933:4:true;2:0.0037:8:true;2:0.0029:11:true	GDESEGETEEYLFK	[Acetyl]GDES[Phospho]EGETEEYLFK	Os08t0525000-01	1.0	LHY_T4	LHY_T4.08838.08838.2	mzspec:PXD000923:LHY_T4:scan:08838:[Acetyl]GDES[Phospho]EGETEEYLFK/2	0	-0.00017799999989165372	-0.20277097229598728	0.0	3825	3825	Phospho	0.9933	4	5	1	0.9933	480	0.003089814124999993	0.003089814124999993	0.0	0.0	0.0	0.0
0;4	1;5	0;0.9933	Acetyl;Phospho	Os08t0525000-01	mzspec:PXD000923:LHY_T4:scan:08931:[Acetyl]GDES[Phospho]EGETEEYLFK/2	0	0.0	121.976865	1:0.0067:14:true;2:0.9933:4:true;2:0.0034:8:true;2:0.0032:11:true	GDESEGETEEYLFK	[Acetyl]GDES[Phospho]EGETEEYLFK	Os08t0525000-01	1.0	LHY_T4	LHY_T4.08931.08931.2	mzspec:PXD000923:LHY_T4:scan:08931:[Acetyl]GDES[Phospho]EGETEEYLFK/2	0	-0.00019099999997251868	-0.21758008835132106	0.0	2912	2912	Phospho	0.9933	4	5	1	0.9933	481	0.0030973197089397024	0.0030973197089397024	0.0	0.0	0.0	0.0
6	215	0.9933	Phospho	Os12t0579000-01	mzspec:PXD000923:LHY_T5:scan:11900:DVFGES[Phospho]DEDEPAPYR/2	0	0.0	79.9663	1:0.9933:6:true;1:0.0036:12:true;1:0.0030:14:true	DVFGESDEDEPAPYR	DVFGES[Phospho]DEDEPAPYR	Os12t0579000-01	1.0	LHY_T5	LHY_T5.11900.11900.2	mzspec:PXD000923:LHY_T5:scan:11900:DVFGES[Phospho]DEDEPAPYR/2	0	-0.0059260000001586394	-6.560035797823808	0.0	4275	4275	Phospho	0.9933	6	215	1	0.9933	482	0.0031047941493775877	0.0031047941493775877	0.0	0.0	0.0	0.0
6	954	0.9933	Phospho	Os02t0143200-01	mzspec:PXD000923:LHY_T3:scan:06331:MSVLLS[Phospho]FK/2	0	0.0	79.9663	1:0.9933:6:true;1:0.0066:2:true	MSVLLSFK	MSVLLS[Phospho]FK	Os02t0143200-01	1.0	LHY_T3	LHY_T3.06331.06331.2	mzspec:PXD000923:LHY_T3:scan:06331:MSVLLS[Phospho]FK/2	0	-0.0010760000000118453	-2.140237451889949	0.0	1508	1508	Phospho	0.9933	6	954	1	0.9933	483	0.003112237639751546	0.003112237639751546	0.0	0.0	0.0	0.0
0;1	1;2	0;0.9933	Acetyl;Phospho	Os06t0336200-01	mzspec:PXD000923:LHY_T4:scan:03506:[Acetyl]S[Phospho]GNIAFGR/2	0	0.0	121.976865	2:0.9933:1:true;2:0.0066:5:true	SGNIAFGR	[Acetyl]S[Phospho]GNIAFGR	Os06t0336200-01	1.0	LHY_T4	LHY_T4.03506.03506.2	mzspec:PXD000923:LHY_T4:scan:03506:[Acetyl]S[Phospho]GNIAFGR/2	0	-0.00014199999998254498	-0.3007166477596968	0.0	1101	1101	Phospho	0.9933	1	2	1	0.9933	484	0.0031196503719008195	0.0031196503719008195	0.0	0.0	0.0	0.0
3;8	62;67	0.9933;0	Phospho;Carbamidomethyl	Os04t0679400-03	mzspec:PXD000923:LHY_T5:scan:25518:VDS[Phospho]EGVMC[Carbamidomethyl]GATFK/2	0	0.0	136.987764	1:0.9933:3:true;1:0.0035:10:true;1:0.0032:11:true	VDSEGVMCGATFK	VDS[Phospho]EGVMC[Carbamidomethyl]GATFK	Os04t0679400-03	1.0	LHY_T5	LHY_T5.25518.25518.2	mzspec:PXD000923:LHY_T5:scan:25518:VDS[Phospho]EGVMC[Carbamidomethyl]GATFK/2	0	-0.004069000000072265	-5.492739982162925	0.0	300	300	Phospho	0.9933	3	62	1	0.9933	485	0.003127032536082467	0.003127032536082467	0.0	0.0	0.0	0.0
1;3	1155;1157	0;0.9933	Carbamidomethyl;Phospho	LOC_Os06g08280.1	mzspec:PXD000923:LHY_T3:scan:04840:C[Carbamidomethyl]QT[Phospho]LISGGVR/2	0	0.0	119.961215	1:0.9933:3:true;1:0.0067:6:true	CQTLISGGVR	C[Carbamidomethyl]QT[Phospho]LISGGVR	LOC_Os06g08280.1	1.0	LHY_T3	LHY_T3.04840.04840.2	mzspec:PXD000923:LHY_T3:scan:04840:C[Carbamidomethyl]QT[Phospho]LISGGVR/2	0	-0.0005640000000539657	-0.9770341438647469	0.0	7691	7691	Phospho	0.9933	3	1157	1	0.9933	486	0.0031343843209876467	0.0031343843209876467	0.0	0.0	0.0	0.0
6	838	0.9933	Phospho	LOC_Os03g49420.1	mzspec:PXD000923:LHY_T5:scan:16920:AEDFDS[Phospho]EEEDLLR/2	0	0.0	79.9663	1:0.9933:6:true;1:0.0033:1:true	AEDFDSEEEDLLR	AEDFDS[Phospho]EEEDLLR	LOC_Os03g49420.1	1.0	LHY_T5	LHY_T5.16920.16920.2	mzspec:PXD000923:LHY_T5:scan:16920:AEDFDS[Phospho]EEEDLLR/2	0	-0.004841999999939617	-5.873898798422448	0.0	4609	4609	Phospho	0.9933	6	838	1	0.9933	487	0.003141705913757693	0.003141705913757693	0.0	0.0	0.0	0.0
11	106	0.9932	Phospho	LOC_Os04g45190.3	mzspec:PXD000923:LHY_T5:scan:08171:VVYVQPPRPPS[Phospho]PVR/2	0	0.0	79.9663	1:0.9932:11:true;1:0.0068:3:true	VVYVQPPRPPSPVR	VVYVQPPRPPS[Phospho]PVR	LOC_Os04g45190.3	1.0	LHY_T5	LHY_T5.08171.08171.2	mzspec:PXD000923:LHY_T5:scan:08171:VVYVQPPRPPS[Phospho]PVR/2	0	-0.005705000000034488	-6.824631750448407	0.0	6698	6698	Phospho	0.9932	11	106	1	0.9932	488	0.00314920241803278	0.00314920241803278	0.0	0.0	0.0	0.0
7	437	0.9932	Phospho	Os11t0247300-01	mzspec:PXD000923:LHY_T5:scan:14916:DYEEVGS[Phospho]EFDDGDEGDEGDEY/2	0	0.0	79.9663	1:0.9932:7:true;1:0.0038:2:true;1:0.0029:21:true	DYEEVGSEFDDGDEGDEGDEY	DYEEVGS[Phospho]EFDDGDEGDEGDEY	Os11t0247300-01	1.0	LHY_T5	LHY_T5.14916.14916.2	mzspec:PXD000923:LHY_T5:scan:14916:DYEEVGS[Phospho]EFDDGDEGDEGDEY/2	0	-0.5112409999999272	-417.0348952482341	0.0	19	19	Phospho	0.9932	7	437	1	0.9932	489	0.003156668261758685	0.003156668261758685	0.0	0.0	0.0	0.0
1;3	25;27	0;0.9932	Gln->pyro-Glu;Phospho	LOC_Os02g39560.2	mzspec:PXD000923:LHY_T3:scan:05980:Q[Gln->pyro-Glu]LS[Phospho]LEPVYTPR/2	0	0.0	79.96633100000003	1:0.9932:3:true;1:0.0035:8:true;1:0.0032:9:true	QLSLEPVYTPR	Q[Gln->pyro-Glu]LS[Phospho]LEPVYTPR	LOC_Os02g39560.2	1.0	LHY_T3	LHY_T3.05980.05980.2	mzspec:PXD000923:LHY_T3:scan:05980:Q[Gln->pyro-Glu]LS[Phospho]LEPVYTPR/2	0	-0.5091619999999466	-745.1229624620795	0.0	1830	1830	Phospho	0.9932	3	27	1	0.9932	490	0.003164103632653055	0.003164103632653055	0.0	0.0	0.0	0.0
0;9	1;10	0;0.9932	Acetyl;Phospho	Os08t0562500-01	mzspec:PXD000923:LHY_T5:scan:12638:[Acetyl]AAVDNAPPS[Phospho]PVVTVTSTR/2	0	0.0	121.976865	2:0.9932:9:true;2:0.0005:1:true;2:0.0005:2:true;2:0.0013:6:true;2:0.0013:13:true;2:0.0008:15:true;2:0.0007:16:true;2:0.0007:17:true	AAVDNAPPSPVVTVTSTR	[Acetyl]AAVDNAPPS[Phospho]PVVTVTSTR	Os08t0562500-01	1.0	LHY_T5	LHY_T5.12638.12638.2	mzspec:PXD000923:LHY_T5:scan:12638:[Acetyl]AAVDNAPPS[Phospho]PVVTVTSTR/2	0	-0.006079999999883512	-6.383458744814849	0.0	334	334	Phospho	0.9932	9	10	1	0.9932	491	0.003171508716904271	0.003171508716904271	0.0	0.0	0.0	0.0
3	307	0.9932	Phospho	Os01t0338200-01	mzspec:PXD000923:LHY_T4:scan:10404:QPS[Phospho]PPPVLAELER/2	0	0.0	79.9663	1:0.9932:3:true;1:0.0068:9:true	QPSPPPVLAELER	QPS[Phospho]PPPVLAELER	Os01t0338200-01	1.0	LHY_T4	LHY_T4.10404.10404.2	mzspec:PXD000923:LHY_T4:scan:10404:QPS[Phospho]PPPVLAELER/2	0	0.0008540000000039072	1.1283214170686278	0.0	4682	4682	Phospho	0.9932	3	307	1	0.9932	492	0.003178883699186986	0.003178883699186986	0.0	0.0	0.0	0.0
3;8	62;67	0.9932;0	Phospho;Carbamidomethyl	Os04t0679400-03	mzspec:PXD000923:LHY_T5:scan:25926:VDS[Phospho]EGVMC[Carbamidomethyl]GATFK/2	0	0.0	136.987764	1:0.9932:3:true;1:0.0035:10:true;1:0.0032:11:true	VDSEGVMCGATFK	VDS[Phospho]EGVMC[Carbamidomethyl]GATFK	Os04t0679400-03	1.0	LHY_T5	LHY_T5.25926.25926.2	mzspec:PXD000923:LHY_T5:scan:25926:VDS[Phospho]EGVMC[Carbamidomethyl]GATFK/2	0	-0.004788000000075954	-6.4633175312229545	0.0	2003	2003	Phospho	0.9932	3	62	1	0.9932	493	0.0031862287626774795	0.0031862287626774795	0.0	0.0	0.0	0.0
8	1444	0.9945	Phospho	LOC_Os07g37750.1	mzspec:PXD000923:LHY_T5:scan:06460:TDDIVPPS[Phospho]PVK/2	0	0.0002086375964948884	79.96633100000003	1:0.9945:8:true;1:0.0027:1:true	TDDIVPPSPVK	TDDIVPPS[Phospho]PVK	LOC_Os07g37750.1	0.9986	LHY_T5	LHY_T5.06460.06460.2	mzspec:PXD000923:LHY_T5:scan:06460:TDDIVPPS[Phospho]PVK/2	2	-0.006912999999940439	-11.07320918735122	0.00020712510356255177	9588	9586	Phospho	0.9945	8	1444	1	0.9931076999999999	494	0.003193730931174083	0.003193730931174083	0.0	0.0	0.0	0.0
3	350	0.9944	Phospho	Os03t0689100-01	mzspec:PXD000923:LHY_T5:scan:10773:QGS[Phospho]GIIGTFGQSEELR/2	0	0.0002122691572914456	79.96633100000003	1:0.9944:3:true;1:0.0032:8:true;1:0.0023:12:true	QGSGIIGTFGQSEELR	QGS[Phospho]GIIGTFGQSEELR	Os03t0689100-01	0.9987	LHY_T5	LHY_T5.10773.10773.2	mzspec:PXD000923:LHY_T5:scan:10773:QGS[Phospho]GIIGTFGQSEELR/2	2	-0.00511899999992238	-5.817663263851948	0.00020712510356255177	9424	9422	Phospho	0.9944	3	350	1	0.99310728	495	0.0032012036363636303	0.0032012036363636303	0.0	0.0	0.0	0.0
0;3	0;3	0;0.9931	Acetyl;Phospho	Os05t0579800-01	mzspec:PXD000923:LHY_T5:scan:07276:[Acetyl]MES[Phospho]DGEEEAAATPGAGGAPAAGR/2	0	0.0	121.976865	2:0.9931:3:true;2:0.0015:9:true;2:0.0010:10:true;2:0.0008:11:true;2:0.0007:12:true;2:0.0007:15:true;2:0.0006:18:true;2:0.0006:20:true;2:0.0006:21:true	MESDGEEEAAATPGAGGAPAAGR	[Acetyl]MES[Phospho]DGEEEAAATPGAGGAPAAGR	Os05t0579800-01	1.0	LHY_T5	LHY_T5.07276.07276.2	mzspec:PXD000923:LHY_T5:scan:07276:[Acetyl]MES[Phospho]DGEEEAAATPGAGGAPAAGR/2	0	-0.00642399999992449	-5.774658920543468	0.0	5997	5997	Phospho	0.9931	3	3	1	0.9931	496	0.0032086608870967683	0.0032086608870967683	0.0	0.0	0.0	0.0
9	357	0.9931	Phospho	Os10t0498600-01	mzspec:PXD000923:LHY_T5:scan:12618:LSDSVSGLT[Phospho]VVDPK/2	0	0.0	79.9663	1:0.9931:9:true;1:0.0015:2:true;1:0.0018:4:true;1:0.0034:6:true	LSDSVSGLTVVDPK	LSDSVSGLT[Phospho]VVDPK	Os10t0498600-01	1.0	LHY_T5	LHY_T5.12618.12618.2	mzspec:PXD000923:LHY_T5:scan:12618:LSDSVSGLT[Phospho]VVDPK/2	0	0.009919999999965512	13.246698695295274	0.0	5934	5934	Phospho	0.9931	9	357	1	0.9931	497	0.003216088128772629	0.003216088128772629	0.0	0.0	0.0	0.0
1;3	963;965	0;0.9931	Carbamidomethyl;Phospho	LOC_Os01g62650.2	mzspec:PXD000923:LHY_T3:scan:05755:C[Carbamidomethyl]LT[Phospho]FGGPAER/2	0	0.0	119.961215	1:0.9931:3:true;1:0.0068:8:true	CLTFGGPAER	C[Carbamidomethyl]LT[Phospho]FGGPAER	LOC_Os01g62650.2	1.0	LHY_T3	LHY_T3.05755.05755.2	mzspec:PXD000923:LHY_T3:scan:05755:C[Carbamidomethyl]LT[Phospho]FGGPAER/2	0	-0.0014609999999493086	-2.4942973166400826	0.0	1904	1904	Phospho	0.9931	3	965	1	0.9931	498	0.0032234855421686684	0.0032234855421686684	0.0	0.0	0.0	0.0
4	513	0.9931	Phospho	LOC_Os08g06140.3	mzspec:PXD000923:LHY_T5:scan:17895:DMPS[Phospho]DGDDAEPTGITILR/2	0	0.0	79.9663	1:0.9931:4:true;1:0.0032:9:true;1:0.0019:12:true;1:0.0016:15:true	DMPSDGDDAEPTGITILR	DMPS[Phospho]DGDDAEPTGITILR	LOC_Os08g06140.3	1.0	LHY_T5	LHY_T5.17895.17895.2	mzspec:PXD000923:LHY_T5:scan:17895:DMPS[Phospho]DGDDAEPTGITILR/2	0	-0.0068950000000995715	-6.951135437476982	0.0	4188	4188	Phospho	0.9931	4	513	1	0.9931	499	0.0032308533066132197	0.0032308533066132197	0.0	0.0	0.0	0.0
0;14	1;15	0;0.9931	Acetyl;Phospho	LOC_Os04g57190.1	mzspec:PXD000923:LHY_T5:scan:13331:[Acetyl]AAVPSAAAPPVPVS[Phospho]PGER/2	0	0.0	121.976931	2:0.9931:14:true;2:0.0007:1:true;2:0.0007:2:true;2:0.0009:5:true;2:0.0009:6:true;2:0.0012:7:true;2:0.0015:8:true	AAVPSAAAPPVPVSPGER	[Acetyl]AAVPSAAAPPVPVS[Phospho]PGER	LOC_Os04g57190.1	1.0	LHY_T5	LHY_T5.13331.13331.2	mzspec:PXD000923:LHY_T5:scan:13331:[Acetyl]AAVPSAAAPPVPVS[Phospho]PGER/2	0	-0.005349999999907595	-5.958062244368053	0.0	6278	6278	Phospho	0.9931	14	15	1	0.9931	500	0.003238191599999993	0.003238191599999993	0.0	0.0	0.0	0.0
12	503	0.9931	Phospho	LOC_Os07g47030.3	mzspec:PXD000923:LHY_T5:scan:21249:LLSYFDGEGDIS[Phospho]PEIMDNQNR/2	0	0.0	79.9663	1:0.9931:12:true;1:0.0032:3:true;1:0.0035:4:true	LLSYFDGEGDISPEIMDNQNR	LLSYFDGEGDIS[Phospho]PEIMDNQNR	LOC_Os07g47030.3	1.0	LHY_T5	LHY_T5.21249.21249.2	mzspec:PXD000923:LHY_T5:scan:21249:LLSYFDGEGDIS[Phospho]PEIMDNQNR/2	0	-0.010046999999985928	-8.056706518168772	0.0	6858	6858	Phospho	0.9931	12	503	1	0.9931	501	0.003245500598802389	0.003245500598802389	0.0	0.0	0.0	0.0
3	476	0.9931	Phospho	LOC_Os01g16110.2	mzspec:PXD000923:LHY_T5:scan:06740:GLS[Phospho]NISIDNKPK/2	0	0.0	79.9663	1:0.9931:3:true;1:0.0069:6:true	GLSNISIDNKPK	GLS[Phospho]NISIDNKPK	LOC_Os01g16110.2	1.0	LHY_T5	LHY_T5.06740.06740.2	mzspec:PXD000923:LHY_T5:scan:06740:GLS[Phospho]NISIDNKPK/2	0	-0.002675999999951273	-3.91604603720005	0.0	6262	6262	Phospho	0.9931	3	476	1	0.9931	502	0.003252780478087642	0.003252780478087642	0.0	0.0	0.0	0.0
11	199	0.9947	Phospho	Os04t0501600-02	mzspec:PXD000923:LHY_T5:scan:06468:AVNNNEDILVS[Phospho]R/2	0	0.00029961050634175565	79.9663	1:0.9947:11:true;1:0.0026:1:true	AVNNNEDILVSR	AVNNNEDILVS[Phospho]R	Os04t0501600-02	0.9983	LHY_T5	LHY_T5.06468.06468.2	mzspec:PXD000923:LHY_T5:scan:06468:AVNNNEDILVS[Phospho]R/2	3	-0.002308999999968364	-3.241463837275332	0.00029886431560071725	10016	10013	Phospho	0.9947	11	199	1	0.99300901	503	0.003260212306163015	0.003260212306163015	0.0	0.0	0.0	0.0
11	668	0.9940	Phospho	Os06t0597800-01	mzspec:PXD000923:LHY_T5:scan:03871:LTDDDLQQVDS[Phospho]R/2	0	0.0001124859392575928	79.9663	1:0.9940:11:true;1:0.0060:2:true	LTDDDLQQVDSR	LTDDDLQQVDS[Phospho]R	Os06t0597800-01	0.999	LHY_T5	LHY_T5.03871.03871.2	mzspec:PXD000923:LHY_T5:scan:03871:LTDDDLQQVDS[Phospho]R/2	1	-0.003853999999932967	-5.188358215813923	0.00010633772862611656	8891	8890	Phospho	0.9940000000000001	11	668	1	0.993006	504	0.003267620615079358	0.003267620615079358	0.0	0.0	0.0	0.0
1	249	0.9939	Phospho	Os06t0724600-02	mzspec:PXD000923:LHY_T4:scan:03704:S[Phospho]LPYSPYR/2	0	0.0	79.9663	1:0.9939:1:true;1:0.0025:4:true;1:0.0019:5:true;1:0.0016:7:true	SLPYSPYR	S[Phospho]LPYSPYR	Os06t0724600-02	0.9991	LHY_T4	LHY_T4.03704.03704.2	mzspec:PXD000923:LHY_T4:scan:03704:S[Phospho]LPYSPYR/2	0	-0.0010819999999966967	-2.0348427018479223	0.0	8606	8606	Phospho	0.9939	1	249	1	0.99300549	505	0.0032750005940593986	0.0032750005940593986	0.0	0.0	0.0	0.0
13	38	0.9930	Phospho	LOC_Os05g42230.1	mzspec:PXD000923:LHY_T5:scan:25120:LAGGAAAAIQPNS[Phospho]PR/2	0	0.0	79.9663	1:0.9930:13:true;1:0.0010:2:true;1:0.0011:5:true;1:0.0012:6:true;1:0.0016:7:true;1:0.0018:8:true	LAGGAAAAIQPNSPR	LAGGAAAAIQPNS[Phospho]PR	LOC_Os05g42230.1	1.0	LHY_T5	LHY_T5.25120.25120.2	mzspec:PXD000923:LHY_T5:scan:25120:LAGGAAAAIQPNS[Phospho]PR/2	0	-0.003138000000035391	-4.255699330100293	0.0	1944	1944	Phospho	0.993	13	38	1	0.993	506	0.0032823622529644194	0.0032823622529644194	0.0	0.0	0.0	0.0
8	109	0.9930	Phospho	Os01t0231700-01	mzspec:PXD000923:LHY_T5:scan:21271:KEEEKEES[Phospho]EDDLGFSLFD/2	0	0.0	79.9663	1:0.9930:8:true;1:0.0070:15:true	KEEEKEESEDDLGFSLFD	KEEEKEES[Phospho]EDDLGFSLFD	Os01t0231700-01	1.0	LHY_T5	LHY_T5.21271.21271.2	mzspec:PXD000923:LHY_T5:scan:21271:KEEEKEES[Phospho]EDDLGFSLFD/2	0	-0.008822999999893	-7.9239906246132445	0.0	2004	2004	Phospho	0.993	8	109	1	0.993	507	0.0032896948717948647	0.0032896948717948647	0.0	0.0	0.0	0.0
1	91	0.9930	Phospho	Os03t0749800-02	mzspec:PXD000923:LHY_T6:scan:13173:S[Phospho]PDGDHGLAVGNFEGSANEAVK/2	0	0.0	79.9663	1:0.9930:1:true;1:0.0028:9:true;1:0.0014:16:true;1:0.0014:17:true;1:0.0012:20:true	SPDGDHGLAVGNFEGSANEAVK	S[Phospho]PDGDHGLAVGNFEGSANEAVK	Os03t0749800-02	1.0	LHY_T6	LHY_T6.13173.13173.2	mzspec:PXD000923:LHY_T6:scan:13173:S[Phospho]PDGDHGLAVGNFEGSANEAVK/2	0	0.00487699999985125	4.331311926710248	0.0	6703	6703	Phospho	0.993	1	91	1	0.993	508	0.0032969986220472373	0.0032969986220472373	0.0	0.0	0.0	0.0
1	681	0.9930	Phospho	Os07t0679000-01	mzspec:PXD000923:LHY_T5:scan:13305:S[Phospho]PNGIVEVPAAAAAAPVTK/2	0	0.0	79.9663	1:0.9930:1:true;1:0.0011:10:true;1:0.0010:11:true;1:0.0010:12:true;1:0.0010:13:true;1:0.0009:14:true;1:0.0009:15:true;1:0.0008:18:true	SPNGIVEVPAAAAAAPVTK	S[Phospho]PNGIVEVPAAAAAAPVTK	Os07t0679000-01	1.0	LHY_T5	LHY_T5.13305.13305.2	mzspec:PXD000923:LHY_T5:scan:13305:S[Phospho]PNGIVEVPAAAAAAPVTK/2	0	-0.005176000000005843	-5.6140552367630585	0.0	7561	7561	Phospho	0.993	1	681	1	0.993	509	0.0033042736738703275	0.0033042736738703275	0.0	0.0	0.0	0.0
1;3	1125;1127	0;0.9930	Gln->pyro-Glu;Phospho	Os04t0628600-01	mzspec:PXD000923:LHY_T4:scan:04411:Q[Gln->pyro-Glu]NS[Phospho]FGSIGTPR/2	0	0.0	79.9663	1:0.9930:3:true;1:0.0043:6:true;1:0.0026:9:true	QNSFGSIGTPR	Q[Gln->pyro-Glu]NS[Phospho]FGSIGTPR	Os04t0628600-01	1.0	LHY_T4	LHY_T4.04411.04411.2	mzspec:PXD000923:LHY_T4:scan:04411:Q[Gln->pyro-Glu]NS[Phospho]FGSIGTPR/2	0	-0.009010000000102993	-14.67991647812314	0.0	738	738	Phospho	0.993	3	1127	1	0.993	510	0.003311520196078425	0.003311520196078425	0.0	0.0	0.0	0.0
8	131	0.9930	Phospho	LOC_Os04g41820.1	mzspec:PXD000923:LHY_T5:scan:04969:DVAAMPDS[Phospho]PPR/2	0	0.0	79.9663	1:0.9930:8:true;1:0.0033:3:true;1:0.0036:4:true	DVAAMPDSPPR	DVAAMPDS[Phospho]PPR	LOC_Os04g41820.1	1.0	LHY_T5	LHY_T5.04969.04969.2	mzspec:PXD000923:LHY_T5:scan:04969:DVAAMPDS[Phospho]PPR/2	0	-0.003230999999914275	-5.225957173545049	0.0	7411	7411	Phospho	0.993	8	131	1	0.993	511	0.003318738356164377	0.003318738356164377	0.0	0.0	0.0	0.0
3;8	62;67	0.9930;0	Phospho;Carbamidomethyl	Os04t0679400-03	mzspec:PXD000923:LHY_T5:scan:24693:VDS[Phospho]EGVMC[Carbamidomethyl]GATFK/2	0	0.0	136.987764	1:0.9930:3:true;1:0.0036:10:true;1:0.0033:11:true	VDSEGVMCGATFK	VDS[Phospho]EGVMC[Carbamidomethyl]GATFK	Os04t0679400-03	1.0	LHY_T5	LHY_T5.24693.24693.2	mzspec:PXD000923:LHY_T5:scan:24693:VDS[Phospho]EGVMC[Carbamidomethyl]GATFK/2	0	-0.004219000000034612	-5.69522486717226	0.0	3594	3594	Phospho	0.993	3	62	1	0.993	512	0.003325928320312494	0.003325928320312494	0.0	0.0	0.0	0.0
12	198	0.9930	Phospho	Os08t0178300-02	mzspec:PXD000923:LHY_T6:scan:03973:GSEVAGGHDDLS[Phospho]PPR/2	0	0.0	79.9663	1:0.9930:12:true;1:0.0026:2:true;1:0.0043:5:true	GSEVAGGHDDLSPPR	GSEVAGGHDDLS[Phospho]PPR	Os08t0178300-02	1.0	LHY_T6	LHY_T6.03973.03973.2	mzspec:PXD000923:LHY_T6:scan:03973:GSEVAGGHDDLS[Phospho]PPR/2	0	0.007760999999845808	9.857293932264811	0.0	1882	1882	Phospho	0.993	12	198	1	0.993	513	0.0033330902534113005	0.0033330902534113005	0.0	0.0	0.0	0.0
13	38	0.9930	Phospho	LOC_Os05g42230.1	mzspec:PXD000923:LHY_T4:scan:02310:LAGGAAAAIQPNS[Phospho]PR/2	0	0.0	79.9663	1:0.9930:13:true;1:0.0011:2:true;1:0.0015:5:true;1:0.0018:6:true;1:0.0011:7:true;1:0.0012:8:true	LAGGAAAAIQPNSPR	LAGGAAAAIQPNS[Phospho]PR	LOC_Os05g42230.1	1.0	LHY_T4	LHY_T4.02310.02310.2	mzspec:PXD000923:LHY_T4:scan:02310:LAGGAAAAIQPNS[Phospho]PR/2	0	0.001354999999989559	1.8376267024144133	0.0	365	365	Phospho	0.993	13	38	1	0.993	514	0.0033402243190661426	0.0033402243190661426	0.0	0.0	0.0	0.0
1;3	277;279	0;0.9941	Gln->pyro-Glu;Phospho	LOC_Os09g31300.2	mzspec:PXD000923:LHY_T4:scan:05397:Q[Gln->pyro-Glu]LS[Phospho]LPAASK/2	0	0.00010781671159029648	79.9663	1:0.9941:3:true;1:0.0022:6:true;1:0.0019:7:true;1:0.0017:8:true	QLSLPAASK	Q[Gln->pyro-Glu]LS[Phospho]LPAASK	LOC_Os09g31300.2	0.9988	LHY_T4	LHY_T4.05397.05397.2	mzspec:PXD000923:LHY_T4:scan:05397:Q[Gln->pyro-Glu]LS[Phospho]LPAASK/2	1	-5.700000002661909e-05	-0.11650751962959385	0.00010633772862611656	9276	9275	Phospho	0.9941	3	279	1	0.99290708	515	0.0033475111067961106	0.0033475111067961106	0.0	0.0	0.0	0.0
3;8	62;67	0.9940;0	Phospho;Carbamidomethyl	Os04t0679400-03	mzspec:PXD000923:LHY_T5:scan:24960:VDS[Phospho]EGVMC[Carbamidomethyl]GATFK/2	0	0.00010900370612600828	136.987764	1:0.9940:3:true;1:0.0031:10:true;1:0.0029:11:true	VDSEGVMCGATFK	VDS[Phospho]EGVMC[Carbamidomethyl]GATFK	Os04t0679400-03	0.9989	LHY_T5	LHY_T5.24960.24960.2	mzspec:PXD000923:LHY_T5:scan:24960:VDS[Phospho]EGVMC[Carbamidomethyl]GATFK/2	1	-0.0035410000000410946	-4.779993186709072	0.00010633772862611656	9175	9174	Phospho	0.9940000000000001	3	62	1	0.9929065999999999	516	0.0033547705813953433	0.0033547705813953433	0.0	0.0	0.0	0.0
9	14	0.9939	Phospho	LOC_Os05g32210.1	mzspec:PXD000923:LHY_T4:scan:08309:AAYAFLPQT[Phospho]PIK/2	0	0.00011212019284673171	79.9663	1:0.9939:9:true;1:0.0011:1:true;1:0.0011:2:true;1:0.0012:3:true;1:0.0014:4:true	AAYAFLPQTPIK	AAYAFLPQT[Phospho]PIK	LOC_Os05g32210.1	0.999	LHY_T4	LHY_T4.08309.08309.2	mzspec:PXD000923:LHY_T4:scan:08309:AAYAFLPQT[Phospho]PIK/2	1	-0.00046399999996538094	-0.6625214299487036	0.00010633772862611656	8920	8919	Phospho	0.9939	9	14	1	0.9929061	517	0.003362002940038679	0.003362002940038679	0.0	0.0	0.0	0.0
7	157	0.9932	Phospho	Os04t0598200-00	mzspec:PXD000923:LHY_T5:scan:19243:DLQQEIS[Phospho]DGEVEIPSA/2	0	0.0	79.9663	1:0.9932:7:true;1:0.0034:15:true;1:0.0034:16:true	DLQQEISDGEVEIPSA	DLQQEIS[Phospho]DGEVEIPSA	Os04t0598200-00	0.9997	LHY_T5	LHY_T5.19243.19243.2	mzspec:PXD000923:LHY_T5:scan:19243:DLQQEIS[Phospho]DGEVEIPSA/2	0	-0.006118000000128632	-6.757285592422855	0.0	8278	8278	Phospho	0.9932	7	157	1	0.99290204	518	0.003369215212355207	0.003369215212355207	0.0	0.0	0.0	0.0
0;4	1;5	0;0.9929	Acetyl;Phospho	Os08t0525000-01	mzspec:PXD000923:LHY_T4:scan:09193:[Acetyl]GDES[Phospho]EGETEEYLFK/2	0	0.0	121.976865	1:0.0261:14:true;2:0.9929:4:true;2:0.0040:8:true;2:0.0031:11:true	GDESEGETEEYLFK	[Acetyl]GDES[Phospho]EGETEEYLFK	Os08t0525000-01	1.0	LHY_T4	LHY_T4.09193.09193.2	mzspec:PXD000923:LHY_T4:scan:09193:[Acetyl]GDES[Phospho]EGETEEYLFK/2	0	0.0007020000001602966	0.7996922621962371	0.0	3369	3369	Phospho	0.9929	4	5	1	0.9929	519	0.0033764036223506684	0.0033764036223506684	0.0	0.0	0.0	0.0
8	89	0.9929	Phospho	Os08t0130500-02	mzspec:PXD000923:LHY_T5:scan:21487:KEEPEEES[Phospho]DGDLGMSLFD/2	0	0.0	79.9663	1:0.9929:8:true;1:0.0070:15:true	KEEPEEESDGDLGMSLFD	KEEPEEES[Phospho]DGDLGMSLFD	Os08t0130500-02	1.0	LHY_T5	LHY_T5.21487.21487.2	mzspec:PXD000923:LHY_T5:scan:21487:KEEPEEES[Phospho]DGDLGMSLFD/2	0	-0.007567999999992026	-7.180889111152357	0.0	1335	1335	Phospho	0.9929	8	89	1	0.9929	520	0.0033835643846153785	0.0033835643846153785	0.0	0.0	0.0	0.0
4;6	428;430	0;0.9929	Carbamidomethyl;Phospho	LOC_Os06g42490.1	mzspec:PXD000923:LHY_T5:scan:06089:GPFC[Carbamidomethyl]GS[Phospho]PDINSR/2	0	0.0	136.987764	1:0.9929:6:true;1:0.0070:11:true	GPFCGSPDINSR	GPFC[Carbamidomethyl]GS[Phospho]PDINSR	LOC_Os06g42490.1	1.0	LHY_T5	LHY_T5.06089.06089.2	mzspec:PXD000923:LHY_T5:scan:06089:GPFC[Carbamidomethyl]GS[Phospho]PDINSR/2	0	-0.0037629999999353454	-5.423917148720504	0.0	5367	5367	Phospho	0.9929	6	430	1	0.9929	521	0.003390697658349322	0.003390697658349322	0.0	0.0	0.0	0.0
4	755	0.9929	Phospho	LOC_Os05g51620.2	mzspec:PXD000923:LHY_T5:scan:16524:IIVS[Phospho]DDENEDAEAPFLQK/2	0	0.0	79.9663	1:0.9929:4:true;1:0.0040:11:true;1:0.0029:13:true	IIVSDDENEDAEAPFLQK	IIVS[Phospho]DDENEDAEAPFLQK	LOC_Os05g51620.2	1.0	LHY_T5	LHY_T5.16524.16524.2	mzspec:PXD000923:LHY_T5:scan:16524:IIVS[Phospho]DDENEDAEAPFLQK/2	0	-0.006925000000137516	-6.5517328297711375	0.0	404	404	Phospho	0.9929	4	755	1	0.9929	522	0.0033978036015325608	0.0033978036015325608	0.0	0.0	0.0	0.0
3	501	0.9929	Phospho	LOC_Os05g05240.1	mzspec:PXD000923:LHY_T5:scan:14102:QLS[Phospho]LDQFENESR/2	0	0.0	79.96633100000003	1:0.9929:3:true;1:0.0070:11:true	QLSLDQFENESR	QLS[Phospho]LDQFENESR	LOC_Os05g05240.1	1.0	LHY_T5	LHY_T5.14102.14102.2	mzspec:PXD000923:LHY_T5:scan:14102:QLS[Phospho]LDQFENESR/2	0	-0.003991000000041822	-5.160780188725402	0.0	7002	7002	Phospho	0.9929	3	501	1	0.9929	523	0.0034048823709368955	0.0034048823709368955	0.0	0.0	0.0	0.0
7	494	1.0000	Phospho	Os03t0565300-01	mzspec:PXD000923:LHY_T3:scan:06388:ELPLLLS[Phospho]PR/2	0	0.0006487488415199259	79.9663	1:1.0000:7:true	ELPLLLSPR	ELPLLLS[Phospho]PR	Os03t0565300-01	0.9929	LHY_T3	LHY_T3.06388.06388.2	mzspec:PXD000923:LHY_T3:scan:06388:ELPLLLS[Phospho]PR/2	7	-0.00011600000004818867	-0.2074004478444152	0.0006464721093461396	10797	10790	Phospho	1.0	7	494	1	0.9929	524	0.0034119341221373976	0.0034119341221373976	0.0	0.0	0.0	0.0
5	21	0.9929	Phospho	Os07t0122400-01	mzspec:PXD000923:LHY_T6:scan:22300:DPPPS[Phospho]PPNPSEEAGAGEEMEAEGEGEEEVK/3	0	0.0	79.9663	1:0.9929:5:true;1:0.0028:10:true;1:0.0017:13:true;1:0.0014:15:true;1:0.0010:21:true	DPPPSPPNPSEEAGAGEEMEAEGEGEEEVK	DPPPS[Phospho]PPNPSEEAGAGEEMEAEGEGEEEVK	Os07t0122400-01	1.0	LHY_T6	LHY_T6.22300.22300.3	mzspec:PXD000923:LHY_T6:scan:22300:DPPPS[Phospho]PPNPSEEAGAGEEMEAEGEGEEEVK/3	0	0.00099499999987529	0.9397797254507017	0.0	163	163	Phospho	0.9929	5	21	1	0.9929	525	0.0034189590095238024	0.0034189590095238024	0.0	0.0	0.0	0.0
3	979	0.9929	Phospho	Os04t0388500-01	mzspec:PXD000923:LHY_T4:scan:05626:VLS[Phospho]MVDSPEAR/2	0	0.0	79.9663	1:0.9929:3:true;1:0.0040:7:true;1:0.0030:10:true	VLSMVDSPEAR	VLS[Phospho]MVDSPEAR	Os04t0388500-01	1.0	LHY_T4	LHY_T4.05626.05626.2	mzspec:PXD000923:LHY_T4:scan:05626:VLS[Phospho]MVDSPEAR/2	0	-0.0007080000000314612	-1.102308037996834	0.0	3992	3992	Phospho	0.9929	3	979	1	0.9929	526	0.00342595718631178	0.00342595718631178	0.0	0.0	0.0	0.0
1	525	0.9941	Phospho	LOC_Os05g38810.1	mzspec:PXD000923:LHY_T5:scan:08191:S[Phospho]LDSFEDPETK/2	0	0.00010636034886194426	79.9663	1:0.9941:1:true;1:0.0035:4:true;1:0.0024:10:true	SLDSFEDPETK	S[Phospho]LDSFEDPETK	LOC_Os05g38810.1	0.9987	LHY_T5	LHY_T5.08191.08191.2	mzspec:PXD000923:LHY_T5:scan:08191:S[Phospho]LDSFEDPETK/2	1	-0.0038280000001122967	-5.6772405966546975	0.00010633772862611656	9403	9402	Phospho	0.9941	1	525	1	0.99280767	527	0.003433104003795059	0.003433104003795059	0.0	0.0	0.0	0.0
2	499	0.9939	Phospho	Os11t0171500-01	mzspec:PXD000923:LHY_T5:scan:25018:NS[Phospho]LQLNLGEILNPSNS/2	0	0.00011052166224580017	79.9663	1:0.9939:2:true;1:0.0030:14:true;1:0.0030:16:true	NSLQLNLGEILNPSNS	NS[Phospho]LQLNLGEILNPSNS	Os11t0171500-01	0.9989	LHY_T5	LHY_T5.25018.25018.2	mzspec:PXD000923:LHY_T5:scan:25018:NS[Phospho]LQLNLGEILNPSNS/2	1	-0.003751999999963118	-4.183169854245016	0.00010633772862611656	9049	9048	Phospho	0.9939	2	499	1	0.99280671	528	0.003440225568181811	0.003440225568181811	0.0	0.0	0.0	0.0
3	101	0.9938	Phospho	Os11t0703600-01	mzspec:PXD000923:LHY_T4:scan:02813:LGS[Phospho]LVGPTR/2	0	0.00011142061281337048	79.9663	1:0.9938:3:true;1:0.0062:8:true	LGSLVGPTR	LGS[Phospho]LVGPTR	Os11t0703600-01	0.999	LHY_T4	LHY_T4.02813.02813.2	mzspec:PXD000923:LHY_T4:scan:02813:LGS[Phospho]LVGPTR/2	1	-9.000000005698894e-05	-0.1835789638027953	0.00010633772862611656	8976	8975	Phospho	0.9938	3	101	1	0.9928062	529	0.003447321172022677	0.003447321172022677	0.0	0.0	0.0	0.0
13	38	0.9928	Phospho	LOC_Os05g42230.1	mzspec:PXD000923:LHY_T5:scan:06434:LAGGAAAAIQPNS[Phospho]PR/2	0	0.0	79.9663	1:0.9928:13:true;1:0.0013:2:true;1:0.0017:5:true;1:0.0011:6:true;1:0.0014:7:true;1:0.0015:8:true	LAGGAAAAIQPNSPR	LAGGAAAAIQPNS[Phospho]PR	LOC_Os05g42230.1	1.0	LHY_T5	LHY_T5.06434.06434.2	mzspec:PXD000923:LHY_T5:scan:06434:LAGGAAAAIQPNS[Phospho]PR/2	0	-0.0033060000000659784	-4.483537917601554	0.0	5274	5274	Phospho	0.9928	13	38	1	0.9928	530	0.003454401698113201	0.003454401698113201	0.0	0.0	0.0	0.0
4;12	1349;1357	0.9928;0	Phospho;Carbamidomethyl	LOC_Os12g06980.1	mzspec:PXD000923:LHY_T4:scan:09978:IMLS[Phospho]PLNDIGAC[Carbamidomethyl]SSYGR/2	0	0.0	136.987764	1:0.9928:4:true;1:0.0020:11:true;1:0.0018:13:true;1:0.0017:14:true;1:0.0015:15:true	IMLSPLNDIGACSSYGR	IMLS[Phospho]PLNDIGAC[Carbamidomethyl]SSYGR	LOC_Os12g06980.1	1.0	LHY_T4	LHY_T4.09978.09978.2	mzspec:PXD000923:LHY_T4:scan:09978:IMLS[Phospho]PLNDIGAC[Carbamidomethyl]SSYGR/2	0	0.005010999999967679	5.179697468401806	0.0	2609	2609	Phospho	0.9928	4	1349	1	0.9928	531	0.0034614555555555486	0.0034614555555555486	0.0	0.0	0.0	0.0
3	4	0.9928	Phospho	Os05t0108300-01	mzspec:PXD000923:LHY_T5:scan:23949:PPT[Phospho]PPPELDLLDTEPEFAEVDPTAR/3	0	0.0	79.9663	1:0.9928:3:true;1:0.0030:13:true;1:0.0015:18:true;1:0.0012:23:true;1:0.0012:24:true	PPTPPPELDLLDTEPEFAEVDPTAR	PPT[Phospho]PPPELDLLDTEPEFAEVDPTAR	Os05t0108300-01	1.0	LHY_T5	LHY_T5.23949.23949.3	mzspec:PXD000923:LHY_T5:scan:23949:PPT[Phospho]PPPELDLLDTEPEFAEVDPTAR/3	0	-0.0069559999998318744	-7.378214205451753	0.0	1163	1163	Phospho	0.9928	3	4	1	0.9928	532	0.003468482894736836	0.003468482894736836	0.0	0.0	0.0	0.0
3	47	0.9928	Phospho	LOC_Os12g10630.1	mzspec:PXD000923:LHY_T6:scan:04781:HMS[Phospho]PPTPPAAAEESK/2	0	0.0	79.9663	1:0.9928:3:true;1:0.0028:6:true;1:0.0012:9:true;1:0.0011:10:true;1:0.0010:11:true;1:0.0008:14:true	HMSPPTPPAAAEESK	HMS[Phospho]PPTPPAAAEESK	LOC_Os12g10630.1	1.0	LHY_T6	LHY_T6.04781.04781.2	mzspec:PXD000923:LHY_T6:scan:04781:HMS[Phospho]PPTPPAAAEESK/2	0	0.0013440000000173313	1.6483666833304984	0.0	7289	7289	Phospho	0.9928	3	47	1	0.9928	533	0.003475483864915566	0.003475483864915566	0.0	0.0	0.0	0.0
1;3	142;144	0;0.9928	Gln->pyro-Glu;Phospho	LOC_Os08g13350.1	mzspec:PXD000923:LHY_T5:scan:24601:Q[Gln->pyro-Glu]NS[Phospho]GPLPPVLPTTGLITSGPISSGPLNSSGAPR/3	0	0.0	79.9663	1:0.9928:3:true;1:0.0013:12:true;1:0.0013:13:true;1:0.0008:17:true;1:0.0007:18:true;1:0.0006:22:true;1:0.0006:23:true;1:0.0005:28:true;1:0.0005:29:true;1:0.0005:31:true	QNSGPLPPVLPTTGLITSGPISSGPLNSSGAPR	Q[Gln->pyro-Glu]NS[Phospho]GPLPPVLPTTGLITSGPISSGPLNSSGAPR	LOC_Os08g13350.1	1.0	LHY_T5	LHY_T5.24601.24601.3	mzspec:PXD000923:LHY_T5:scan:24601:Q[Gln->pyro-Glu]NS[Phospho]GPLPPVLPTTGLITSGPISSGPLNSSGAPR/3	0	-0.010136999999986074	-9.401665923621957	0.0	5204	5204	Phospho	0.9928	3	144	1	0.9928	534	0.003482458614232204	0.003482458614232204	0.0	0.0	0.0	0.0
17	81	0.9928	Phospho	Os01t0817700-01	mzspec:PXD000923:LHY_T7:scan:08879:AHGTAVGLPSEDDMGNS[Phospho]EVGHNALGAGR/4	0	0.0	79.9663	1:0.9928:17:true;1:0.0008:1:true;1:0.0008:4:true;1:0.0007:5:true;1:0.0021:10:true;1:0.0010:23:true;1:0.0007:26:true	AHGTAVGLPSEDDMGNSEVGHNALGAGR	AHGTAVGLPSEDDMGNS[Phospho]EVGHNALGAGR	Os01t0817700-01	1.0	LHY_T7	LHY_T7.08879.08879.4	mzspec:PXD000923:LHY_T7:scan:08879:AHGTAVGLPSEDDMGNS[Phospho]EVGHNALGAGR/4	0	0.0008980000000065047	1.2818330315218511	0.0	193	193	Phospho	0.9928	17	81	1	0.9928	535	0.0034894072897196197	0.0034894072897196197	0.0	0.0	0.0	0.0
3;8	62;67	0.9928;0	Phospho;Carbamidomethyl	Os04t0679400-03	mzspec:PXD000923:LHY_T5:scan:24896:VDS[Phospho]EGVMC[Carbamidomethyl]GATFK/2	0	0.0	136.987764	1:0.9928:3:true;1:0.0034:10:true;1:0.0037:11:true	VDSEGVMCGATFK	VDS[Phospho]EGVMC[Carbamidomethyl]GATFK	Os04t0679400-03	1.0	LHY_T5	LHY_T5.24896.24896.2	mzspec:PXD000923:LHY_T5:scan:24896:VDS[Phospho]EGVMC[Carbamidomethyl]GATFK/2	0	-0.004485000000045146	-6.0542980633598384	0.0	7067	7067	Phospho	0.9928	3	62	1	0.9928	536	0.003496330037313427	0.003496330037313427	0.0	0.0	0.0	0.0
25	28	0.9928	Phospho	Os07t0118300-01	mzspec:PXD000923:LHY_T7:scan:02681:GAASASGGGGAAPEAQQQLSGGGDT[Phospho]PR/3	0	0.0	79.9663	1:0.9928:25:true;1:0.0006:2:true;1:0.0006:3:true;1:0.0006:4:true;1:0.0006:5:true;1:0.0006:6:true;1:0.0006:11:true;1:0.0007:12:true;1:0.0008:15:true;1:0.0019:20:true	GAASASGGGGAAPEAQQQLSGGGDTPR	GAASASGGGGAAPEAQQQLSGGGDT[Phospho]PR	Os07t0118300-01	1.0	LHY_T7	LHY_T7.02681.02681.3	mzspec:PXD000923:LHY_T7:scan:02681:GAASASGGGGAAPEAQQQLSGGGDT[Phospho]PR/3	0	0.0011580000000321884	1.4254805696081856	0.0	6593	6593	Phospho	0.9928	25	28	1	0.9928	537	0.003503227001862192	0.003503227001862192	0.0	0.0	0.0	0.0
8	109	0.9928	Phospho	Os11t0163500-01	mzspec:PXD000923:LHY_T6:scan:08214:VTEPDNIS[Phospho]DGVQLGQHGK/3	0	0.0	79.9663	1:0.9928:8:true;1:0.0072:2:true	VTEPDNISDGVQLGQHGK	VTEPDNIS[Phospho]DGVQLGQHGK	Os11t0163500-01	1.0	LHY_T6	LHY_T6.08214.08214.3	mzspec:PXD000923:LHY_T6:scan:08214:VTEPDNIS[Phospho]DGVQLGQHGK/3	0	-0.0017790000000559305	-2.7010326157855675	0.0	4574	4574	Phospho	0.9928	8	109	1	0.9928	538	0.003510098327137541	0.003510098327137541	0.0	0.0	0.0	0.0
3	87	0.9928	Phospho	LOC_Os06g05530.1	mzspec:PXD000923:LHY_T5:scan:11049:GPS[Phospho]PLEDPALVR/2	0	0.0	79.9663	1:0.9928:3:true;1:0.0072:9:true	GPSPLEDPALVR	GPS[Phospho]PLEDPALVR	LOC_Os06g05530.1	1.0	LHY_T5	LHY_T5.11049.11049.2	mzspec:PXD000923:LHY_T5:scan:11049:GPS[Phospho]PLEDPALVR/2	0	-0.003702000000089356	-5.560029812707672	0.0	3883	3883	Phospho	0.9928	3	87	1	0.9928	539	0.003516944155844151	0.003516944155844151	0.0	0.0	0.0	0.0
11	106	0.9928	Phospho	LOC_Os04g45190.3	mzspec:PXD000923:LHY_T5:scan:07407:VVYVQPPRPPS[Phospho]PVR/2	0	0.0	79.9663	1:0.9928:11:true;1:0.0072:3:true	VVYVQPPRPPSPVR	VVYVQPPRPPS[Phospho]PVR	LOC_Os04g45190.3	1.0	LHY_T5	LHY_T5.07407.07407.2	mzspec:PXD000923:LHY_T5:scan:07407:VVYVQPPRPPS[Phospho]PVR/2	0	-0.0045069999999896035	-5.3915188955327045	0.0	6625	6625	Phospho	0.9928	11	106	1	0.9928	540	0.003523764629629624	0.003523764629629624	0.0	0.0	0.0	0.0
11	199	0.9944	Phospho	Os04t0501600-02	mzspec:PXD000923:LHY_T5:scan:06031:AVNNNEDILVS[Phospho]R/2	0	0.0002998800479808077	79.9663	1:0.9944:11:true;1:0.0028:1:true	AVNNNEDILVSR	AVNNNEDILVS[Phospho]R	Os04t0501600-02	0.9983	LHY_T5	LHY_T5.06031.06031.2	mzspec:PXD000923:LHY_T5:scan:06031:AVNNNEDILVS[Phospho]R/2	3	-0.0031339999999318024	-4.399630864417071	0.00029886431560071725	10007	10004	Phospho	0.9944	11	199	1	0.99270952	541	0.0035307271349353	0.0035307271349353	0.0	0.0	0.0	0.0
3;11	184;192	0.9944;0	Phospho;Carbamidomethyl	Os09t0449400-02	mzspec:PXD000923:LHY_T6:scan:06643:VES[Phospho]FIEHQDTC[Carbamidomethyl]NASR/2	0	0.00029997000299970003	136.987764	1:0.9944:3:true;1:0.0019:10:true;1:0.0018:13:true;1:0.0018:14:true	VESFIEHQDTCNASR	VES[Phospho]FIEHQDTC[Carbamidomethyl]NASR	Os09t0449400-02	0.9983	LHY_T6	LHY_T6.06643.06643.2	mzspec:PXD000923:LHY_T6:scan:06643:VES[Phospho]FIEHQDTC[Carbamidomethyl]NASR/2	3	0.0013409999999112188	1.4313423987941964	0.00029886431560071725	10004	10001	Phospho	0.9944	3	184	1	0.99270952	542	0.003537663948339478	0.003537663948339478	0.0	0.0	0.0	0.0
7	602	0.9943	Phospho	Os02t0491400-01	mzspec:PXD000923:LHY_T4:scan:02686:LYGNMIS[Phospho]K/2	0	0.0003061536891519543	79.9663	1:0.9943:7:true;1:0.0057:2:true	LYGNMISK	LYGNMIS[Phospho]K	Os02t0491400-01	0.9984	LHY_T4	LHY_T4.02686.02686.2	mzspec:PXD000923:LHY_T4:scan:02686:LYGNMIS[Phospho]K/2	3	-0.0006079999999997199	-1.2082013358464554	0.00029886431560071725	9802	9799	Phospho	0.9943	7	602	1	0.99270912	543	0.003544575948434617	0.003544575948434617	0.0	0.0	0.0	0.0
1;3;4;5	1;3;4;5	1.0000;0.9927;0;0.9927	Oxidation;Phospho;Deamidated;Phospho	Os01t0275600-01	mzspec:PXD000923:LHY_T8:scan:17833:M[Oxidation]ES[Phospho]N[Deamidated]S[Phospho]GEIEELPPPPPLPPNAEPIKTDDTK/4	0	0.0	176.91151599999995	1:0.9847:4:true;1:0.0153:20:true;2:1.0000:1:true;3:0.9927:3:true;4:0.9927:5:true;4:0.0040:21:true;4:0.0055:26:true;4:0.0049:29:true	MESNSGEIEELPPPPPLPPNAEPIKTDDTK	M[Oxidation]ES[Phospho]N[Deamidated]S[Phospho]GEIEELPPPPPLPPNAEPIKTDDTK	Os01t0275600-01	1.0	LHY_T8	LHY_T8.17833.17833.4	mzspec:PXD000923:LHY_T8:scan:17833:M[Oxidation]ES[Phospho]N[Deamidated]S[Phospho]GEIEELPPPPPLPPNAEPIKTDDTK/4	0	-0.522542000000044	-610.7118921039722	0.0	5783	5783	Phospho	0.9927	3	3	1	0.9927	544	0.0035514793014705835	0.0035514793014705835	0.0	0.0	0.0	0.0
3;8	62;67	0.9927;0	Phospho;Carbamidomethyl	Os04t0679400-03	mzspec:PXD000923:LHY_T5:scan:11083:VDS[Phospho]EGVMC[Carbamidomethyl]GATFK/2	0	0.0	136.987764	1:0.9927:3:true;1:0.0038:10:true;1:0.0034:11:true	VDSEGVMCGATFK	VDS[Phospho]EGVMC[Carbamidomethyl]GATFK	Os04t0679400-03	1.0	LHY_T5	LHY_T5.11083.11083.2	mzspec:PXD000923:LHY_T5:scan:11083:VDS[Phospho]EGVMC[Carbamidomethyl]GATFK/2	0	-0.004102999999986423	-5.538636555994017	0.0	2025	2025	Phospho	0.9927	3	62	1	0.9927	545	0.0035583573211009118	0.0035583573211009118	0.0	0.0	0.0	0.0
4	306	0.9927	Phospho	Os06t0643600-01	mzspec:PXD000923:LHY_T5:scan:05454:EIDT[Phospho]DPEDADNLNTK/2	0	0.0	79.9663	1:0.9927:4:true;1:0.0035:9:true;1:0.0037:14:true	EIDTDPEDADNLNTK	EIDT[Phospho]DPEDADNLNTK	Os06t0643600-01	1.0	LHY_T5	LHY_T5.05454.05454.2	mzspec:PXD000923:LHY_T5:scan:05454:EIDT[Phospho]DPEDADNLNTK/2	0	-0.004947000000015578	-5.587562059314168	0.0	7597	7597	Phospho	0.9927	4	306	1	0.9927	546	0.0035652101465201407	0.0035652101465201407	0.0	0.0	0.0	0.0
8	89	0.9927	Phospho	Os08t0130500-02	mzspec:PXD000923:LHY_T5:scan:21698:KEEPEEES[Phospho]DGDLGMSLFD/2	0	0.0	79.9663	1:0.9927:8:true;1:0.0073:15:true	KEEPEEESDGDLGMSLFD	KEEPEEES[Phospho]DGDLGMSLFD	Os08t0130500-02	1.0	LHY_T5	LHY_T5.21698.21698.2	mzspec:PXD000923:LHY_T5:scan:21698:KEEPEEES[Phospho]DGDLGMSLFD/2	0	-0.008340999999973064	-7.9143493757916925	0.0	2245	2245	Phospho	0.9927	8	89	1	0.9927	547	0.0035720379159049306	0.0035720379159049306	0.0	0.0	0.0	0.0
1;3;4;5	1;3;4;5	1.0000;0.9927;0;0.9927	Oxidation;Phospho;Deamidated;Phospho	Os01t0275600-01	mzspec:PXD000923:LHY_T8:scan:17833:M[Oxidation]ES[Phospho]N[Deamidated]S[Phospho]GEIEELPPPPPLPPNAEPIKTDDTK/4	0	0.0	176.91151599999995	1:0.9847:4:true;1:0.0153:20:true;2:1.0000:1:true;3:0.9927:3:true;4:0.9927:5:true;4:0.0040:21:true;4:0.0055:26:true;4:0.0049:29:true	MESNSGEIEELPPPPPLPPNAEPIKTDDTK	M[Oxidation]ES[Phospho]N[Deamidated]S[Phospho]GEIEELPPPPPLPPNAEPIKTDDTK	Os01t0275600-01	1.0	LHY_T8	LHY_T8.17833.17833.4	mzspec:PXD000923:LHY_T8:scan:17833:M[Oxidation]ES[Phospho]N[Deamidated]S[Phospho]GEIEELPPPPPLPPNAEPIKTDDTK/4	0	-0.522542000000044	-610.7118921039722	0.0	5783	5783	Phospho	0.9927	5	5	1	0.9927	548	0.0035788407664233525	0.0035788407664233525	0.0	0.0	0.0	0.0
10	155	0.9927	Phospho	LOC_Os10g31000.1	mzspec:PXD000923:LHY_T6:scan:01600:YAKPEDAGVT[Phospho]PEDK/2	0	0.0	79.9663	1:0.9927:10:true;1:0.0014:1:true;1:0.0015:2:true;1:0.0029:7:true	YAKPEDAGVTPEDK	YAKPEDAGVT[Phospho]PEDK	LOC_Os10g31000.1	1.0	LHY_T6	LHY_T6.01600.01600.2	mzspec:PXD000923:LHY_T6:scan:01600:YAKPEDAGVT[Phospho]PEDK/2	0	0.0010870000000977598	1.3581548855121597	0.0	7297	7297	Phospho	0.9927	10	155	1	0.9927	549	0.003585618834244074	0.003585618834244074	0.0	0.0	0.0	0.0
3	548	0.9927	Phospho	LOC_Os07g43030.1	mzspec:PXD000923:LHY_T4:scan:07372:LLS[Phospho]LGPDDYEK/2	0	0.0	79.96633100000003	1:0.9927:3:true;1:0.0073:9:true	LLSLGPDDYEK	LLS[Phospho]LGPDDYEK	LOC_Os07g43030.1	1.0	LHY_T4	LHY_T4.07372.07372.2	mzspec:PXD000923:LHY_T4:scan:07372:LLS[Phospho]LGPDDYEK/2	0	3.899999990153447e-05	0.058619965553186326	0.0	3227	3227	Phospho	0.9927	3	548	1	0.9927	550	0.0035923722545454476	0.0035923722545454476	0.0	0.0	0.0	0.0
7	206	1.0000	Phospho	Os01t0747800-01	mzspec:PXD000923:LHY_T4:scan:05121:GFFLHPS[Phospho]PR/2	0	0.0006480881399870382	79.9663	1:1.0000:7:true	GFFLHPSPR	GFFLHPS[Phospho]PR	Os01t0747800-01	0.9927	LHY_T4	LHY_T4.05121.05121.2	mzspec:PXD000923:LHY_T4:scan:05121:GFFLHPS[Phospho]PR/2	7	-0.0049119999999902575	-8.628659829053806	0.0006464721093461396	10808	10801	Phospho	1.0	7	206	1	0.9927	551	0.003599101161524495	0.003599101161524495	0.0	0.0	0.0	0.0
10	155	0.9927	Phospho	Os01t0962600-01	mzspec:PXD000923:LHY_T5:scan:10508:GGAPAEFQPS[Phospho]FR/2	0	0.0	79.9663	1:0.9927:10:true;1:0.0027:3:true;1:0.0045:5:true	GGAPAEFQPSFR	GGAPAEFQPS[Phospho]FR	Os01t0962600-01	1.0	LHY_T5	LHY_T5.10508.10508.2	mzspec:PXD000923:LHY_T5:scan:10508:GGAPAEFQPS[Phospho]FR/2	0	-0.003184000000032939	-4.7360328438417865	0.0	1186	1186	Phospho	0.9927	10	155	1	0.9927	552	0.003605805688405791	0.003605805688405791	0.0	0.0	0.0	0.0
8	89	0.9942	Phospho	Os08t0130500-02	mzspec:PXD000923:LHY_T5:scan:21266:KEEPEEES[Phospho]DGDLGMSLFD/2	0	0.000305219249160647	79.9663	1:0.9942:8:true;1:0.0058:15:true	KEEPEEESDGDLGMSLFD	KEEPEEES[Phospho]DGDLGMSLFD	Os08t0130500-02	0.9984	LHY_T5	LHY_T5.21266.21266.2	mzspec:PXD000923:LHY_T5:scan:21266:KEEPEEES[Phospho]DGDLGMSLFD/2	3	-0.007649000000128582	-7.257745878988582	0.00029886431560071725	9832	9829	Phospho	0.9942	8	89	1	0.99260928	553	0.003612650018083176	0.003612650018083176	0.0	0.0	0.0	0.0
3;8	62;67	0.9936;0	Phospho;Carbamidomethyl	Os04t0679400-03	mzspec:PXD000923:LHY_T5:scan:24749:VDS[Phospho]EGVMC[Carbamidomethyl]GATFK/2	0	0.00011319900384876611	136.987764	1:0.9936:3:true;1:0.0033:10:true;1:0.0030:11:true	VDSEGVMCGATFK	VDS[Phospho]EGVMC[Carbamidomethyl]GATFK	Os04t0679400-03	0.999	LHY_T5	LHY_T5.24749.24749.2	mzspec:PXD000923:LHY_T5:scan:24749:VDS[Phospho]EGVMC[Carbamidomethyl]GATFK/2	1	-0.004534000000035121	-6.120443125799291	0.00010633772862611656	8835	8834	Phospho	0.9936	3	62	1	0.9926064	554	0.003619474837545119	0.003619474837545119	0.0	0.0	0.0	0.0
4	262	1.0000	Phospho	Os01t0959000-01	mzspec:PXD000923:LHY_T6:scan:01276:RPDS[Phospho]PPIRR/3	0	0.0006474886689482935	79.9663	1:1.0000:4:true	RPDSPPIRR	RPDS[Phospho]PPIRR	Os01t0959000-01	0.9926	LHY_T6	LHY_T6.01276.01276.3	mzspec:PXD000923:LHY_T6:scan:01276:RPDS[Phospho]PPIRR/3	7	0.0005239999999844258	1.3371856699385716	0.0006464721093461396	10818	10811	Phospho	1.0	4	262	1	0.9926	555	0.0036262865945945882	0.0036262865945945882	0.0	0.0	0.0	0.0
3	267	0.9926	Phospho	LOC_Os02g10650.2	mzspec:PXD000923:LHY_T5:scan:13621:MGS[Phospho]LHVSIPEPDPDDAK/2	0	0.0	79.9663	1:0.9926:3:true;1:0.0044:7:true;1:0.0029:16:true	MGSLHVSIPEPDPDDAK	MGS[Phospho]LHVSIPEPDPDDAK	LOC_Os02g10650.2	1.0	LHY_T5	LHY_T5.13621.13621.2	mzspec:PXD000923:LHY_T5:scan:13621:MGS[Phospho]LHVSIPEPDPDDAK/2	0	-0.0059840000000122035	-6.336208617072607	0.0	913	913	Phospho	0.9926	3	267	1	0.9926	556	0.003633073848920857	0.003633073848920857	0.0	0.0	0.0	0.0
9	109	0.9926	Phospho	Os07t0583700-01	mzspec:PXD000923:LHY_T5:scan:08188:SANPDILPS[Phospho]PR/2	0	0.0	79.9663	1:0.9926:9:true;1:0.0024:1:true;1:0.0025:2:true	SANPDILPSPR	SANPDILPS[Phospho]PR	Os07t0583700-01	1.0	LHY_T5	LHY_T5.08188.08188.2	mzspec:PXD000923:LHY_T5:scan:08188:SANPDILPS[Phospho]PR/2	0	-0.0028100000000677032	-4.504684960637475	0.0	472	472	Phospho	0.9926	9	109	1	0.9926	557	0.003639836732495505	0.003639836732495505	0.0	0.0	0.0	0.0
1;3	499;501	0;0.9926	Gln->pyro-Glu;Phospho	LOC_Os05g05240.1	mzspec:PXD000923:LHY_T4:scan:10023:Q[Gln->pyro-Glu]LS[Phospho]LDQFENESR/2	0	0.0	79.9663	1:0.9926:3:true;1:0.0074:11:true	QLSLDQFENESR	Q[Gln->pyro-Glu]LS[Phospho]LDQFENESR	LOC_Os05g05240.1	1.0	LHY_T4	LHY_T4.10023.10023.2	mzspec:PXD000923:LHY_T4:scan:10023:Q[Gln->pyro-Glu]LS[Phospho]LDQFENESR/2	0	0.0020349999999780266	2.6607588319156634	0.0	2898	2898	Phospho	0.9926	3	501	1	0.9926	558	0.0036465753763440796	0.0036465753763440796	0.0	0.0	0.0	0.0
1;4	86;89	0;1.0000	Gln->pyro-Glu;Phospho	Os11t0660500-01	mzspec:PXD000923:LHY_T3:scan:06193:Q[Gln->pyro-Glu]FVT[Phospho]FMKR/2	0	0.0006473689077961713	79.9663	1:1.0000:4:true	QFVTFMKR	Q[Gln->pyro-Glu]FVT[Phospho]FMKR	Os11t0660500-01	0.9926	LHY_T3	LHY_T3.06193.06193.2	mzspec:PXD000923:LHY_T3:scan:06193:Q[Gln->pyro-Glu]FVT[Phospho]FMKR/2	7	0.0027870000000120854	4.974507407680676	0.0006464721093461396	10820	10813	Phospho	1.0	4	89	1	0.9926	559	0.0036532899105545563	0.0036532899105545563	0.0	0.0	0.0	0.0
2	377	0.9926	Phospho	Os07t0557500-01	mzspec:PXD000923:LHY_T6:scan:13596:IS[Phospho]PGSSEPAASLPSPVTTK/2	0	0.0	79.9663	1:0.9926:2:true;1:0.0019:5:true;1:0.0014:6:true;1:0.0008:9:true;1:0.0007:10:true;1:0.0007:11:true;1:0.0005:14:true;1:0.0005:17:true;1:0.0005:18:true	ISPGSSEPAASLPSPVTTK	IS[Phospho]PGSSEPAASLPSPVTTK	Os07t0557500-01	1.0	LHY_T6	LHY_T6.13596.13596.2	mzspec:PXD000923:LHY_T6:scan:13596:IS[Phospho]PGSSEPAASLPSPVTTK/2	0	0.002337000000125045	2.4510629190358397	0.0	5878	5878	Phospho	0.9926	2	377	1	0.9926	560	0.0036599804642857077	0.0036599804642857077	0.0	0.0	0.0	0.0
3	335	0.9926	Phospho	Os02t0198600-01	mzspec:PXD000923:LHY_T5:scan:03498:LAS[Phospho]LSQGAAGESSTAR/2	0	0.0	79.9663	1:0.9926:3:true;1:0.0031:2:true;1:0.0013:5:true;1:0.0005:8:true;1:0.0005:9:true;1:0.0004:12:true;1:0.0004:13:true;1:0.0004:14:true;1:0.0004:15:true	LASLSQGAAGESSTAR	LAS[Phospho]LSQGAAGESSTAR	Os02t0198600-01	1.0	LHY_T5	LHY_T5.03498.03498.2	mzspec:PXD000923:LHY_T5:scan:03498:LAS[Phospho]LSQGAAGESSTAR/2	0	-0.0026340000000573127	-3.3200375702929885	0.0	2113	2113	Phospho	0.9926	3	335	1	0.9926	561	0.003666647165775396	0.003666647165775396	0.0	0.0	0.0	0.0
0;5	0;5	0;1.0000	Acetyl;Phospho	LOC_Os03g09020.1	mzspec:PXD000923:LHY_T5:scan:08842:[Acetyl]MEDQS[Phospho]LKPIR/2	0	0.0006474287828338882	121.976865	1:0.0084:7:true;2:1.0000:5:true	MEDQSLKPIR	[Acetyl]MEDQS[Phospho]LKPIR	LOC_Os03g09020.1	0.9926	LHY_T5	LHY_T5.08842.08842.2	mzspec:PXD000923:LHY_T5:scan:08842:[Acetyl]MEDQS[Phospho]LKPIR/2	7	-0.002720000000067557	-4.060854163061841	0.0006464721093461396	10819	10812	Phospho	1.0	5	5	1	0.9926	562	0.003673290142348749	0.003673290142348749	0.0	0.0	0.0	0.0
13	310	0.9926	Phospho	Os02t0809100-00	mzspec:PXD000923:LHY_T6:scan:14303:HTTNPVSDHVVVS[Phospho]PVVSPGEFQR/3	0	0.0	79.9663	1:0.9926:13:true;1:0.0012:2:true;1:0.0013:3:true;1:0.0017:7:true;1:0.0032:17:true	HTTNPVSDHVVVSPVVSPGEFQR	HTTNPVSDHVVVS[Phospho]PVVSPGEFQR	Os02t0809100-00	1.0	LHY_T6	LHY_T6.14303.14303.3	mzspec:PXD000923:LHY_T6:scan:14303:HTTNPVSDHVVVS[Phospho]PVVSPGEFQR/3	0	0.003134999999929277	3.659193075010695	0.0	6297	6297	Phospho	0.9926	13	310	1	0.9926	563	0.0036799095204262814	0.0036799095204262814	0.0	0.0	0.0	0.0
7	399	0.9926	Phospho	LOC_Os03g51140.1	mzspec:PXD000923:LHY_T6:scan:04234:AILEGGS[Phospho]DDEGASTEAHGR/2	0	0.0	79.9663	1:0.9926:7:true;1:0.0013:1:true;1:0.0015:12:true;1:0.0011:13:true;1:0.0010:14:true;1:0.0009:16:true	AILEGGSDDEGASTEAHGR	AILEGGS[Phospho]DDEGASTEAHGR	LOC_Os03g51140.1	1.0	LHY_T6	LHY_T6.04234.04234.2	mzspec:PXD000923:LHY_T6:scan:04234:AILEGGS[Phospho]DDEGASTEAHGR/2	0	0.00018199999999524152	0.1863980435661772	0.0	6101	6101	Phospho	0.9926	7	399	1	0.9926	564	0.0036865054255319093	0.0036865054255319093	0.0	0.0	0.0	0.0
8	89	0.9926	Phospho	Os08t0130500-02	mzspec:PXD000923:LHY_T5:scan:20617:KEEPEEES[Phospho]DGDLGMSLFD/2	0	0.0	79.9663	1:0.9926:8:true;1:0.0074:15:true	KEEPEEESDGDLGMSLFD	KEEPEEES[Phospho]DGDLGMSLFD	Os08t0130500-02	1.0	LHY_T5	LHY_T5.20617.20617.2	mzspec:PXD000923:LHY_T5:scan:20617:KEEPEEES[Phospho]DGDLGMSLFD/2	0	-0.008127000000058615	-7.7112956932898555	0.0	5720	5720	Phospho	0.9926	8	89	1	0.9926	565	0.00369307798230088	0.00369307798230088	0.0	0.0	0.0	0.0
7	157	0.9929	Phospho	Os04t0598200-00	mzspec:PXD000923:LHY_T5:scan:19678:DLQQEIS[Phospho]DGEVEIPSA/2	0	0.0	79.9663	1:0.9929:7:true;1:0.0035:15:true;1:0.0035:16:true	DLQQEISDGEVEIPSA	DLQQEIS[Phospho]DGEVEIPSA	Os04t0598200-00	0.9996	LHY_T5	LHY_T5.19678.19678.2	mzspec:PXD000923:LHY_T5:scan:19678:DLQQEIS[Phospho]DGEVEIPSA/2	0	-0.008872000000110347	-9.799058152249223	0.0	8283	8283	Phospho	0.9929	7	157	1	0.99250284	566	0.0036997989752650118	0.0036997989752650118	0.0	0.0	0.0	0.0
3	32	0.9925	Phospho	Os12t0534700-01	mzspec:PXD000923:LHY_T5:scan:21974:DGS[Phospho]EEEEELLTDLSR/2	0	0.0	79.9663	1:0.9925:3:true;1:0.0028:11:true;1:0.0046:14:true	DGSEEEEELLTDLSR	DGS[Phospho]EEEEELLTDLSR	Os12t0534700-01	1.0	LHY_T5	LHY_T5.21974.21974.2	mzspec:PXD000923:LHY_T5:scan:21974:DGS[Phospho]EEEEELLTDLSR/2	0	-0.006252000000017688	-6.936089892570039	0.0	1824	1824	Phospho	0.9925	3	32	1	0.9925	567	0.003706501269841264	0.003706501269841264	0.0	0.0	0.0	0.0
13	14	0.9925	Phospho	Os03t0804800-01	mzspec:PXD000923:LHY_T3:scan:07251:VGLGAMPGYGIQS[Phospho]MLK/2	0	0.0	79.9663	1:0.9925:13:true;1:0.0022:5:true;1:0.0052:9:true	VGLGAMPGYGIQSMLK	VGLGAMPGYGIQS[Phospho]MLK	Os03t0804800-01	1.0	LHY_T3	LHY_T3.07251.07251.2	mzspec:PXD000923:LHY_T3:scan:07251:VGLGAMPGYGIQS[Phospho]MLK/2	0	-0.003955000000019028	-4.645241950279928	0.0	2171	2171	Phospho	0.9925	13	14	1	0.9925	568	0.003713179964788726	0.003713179964788726	0.0	0.0	0.0	0.0
16	170	0.9925	Phospho	Os04t0674300-01	mzspec:PXD000923:LHY_T6:scan:08493:ITANPETPVAAGAVGT[Phospho]PNR/3	0	0.0	79.9663	1:0.9925:16:true;1:0.0009:2:true;1:0.0010:3:true;1:0.0014:7:true;1:0.0010:10:true;1:0.0011:11:true;1:0.0019:13:true	ITANPETPVAAGAVGTPNR	ITANPETPVAAGAVGT[Phospho]PNR	Os04t0674300-01	1.0	LHY_T6	LHY_T6.08493.08493.3	mzspec:PXD000923:LHY_T6:scan:08493:ITANPETPVAAGAVGT[Phospho]PNR/3	0	0.006555000000048493	10.253178234278096	0.0	3788	3788	Phospho	0.9925	16	170	1	0.9925	569	0.003719835184534264	0.003719835184534264	0.0	0.0	0.0	0.0
9	221	0.9925	Phospho	Os10t0518100-01	mzspec:PXD000923:LHY_T6:scan:15080:SFVEDHLVS[Phospho]EEENPSANPGEEVQDDTSK/3	0	0.0	79.9663	1:0.9925:9:true;1:0.0014:1:true;1:0.0016:15:true;1:0.0013:16:true;1:0.0007:26:true;1:0.0007:27:true	SFVEDHLVSEEENPSANPGEEVQDDTSK	SFVEDHLVS[Phospho]EEENPSANPGEEVQDDTSK	Os10t0518100-01	1.0	LHY_T6	LHY_T6.15080.15080.3	mzspec:PXD000923:LHY_T6:scan:15080:SFVEDHLVS[Phospho]EEENPSANPGEEVQDDTSK/3	0	0.0013489999998910207	1.2765228468946113	0.0	6127	6127	Phospho	0.9925	9	221	1	0.9925	570	0.003726467052631572	0.003726467052631572	0.0	0.0	0.0	0.0
3;8	62;67	0.9925;0	Phospho;Carbamidomethyl	Os04t0679400-03	mzspec:PXD000923:LHY_T5:scan:11640:VDS[Phospho]EGVMC[Carbamidomethyl]GATFK/2	0	0.0	136.987764	1:0.9925:3:true;1:0.0036:10:true;1:0.0038:11:true	VDSEGVMCGATFK	VDS[Phospho]EGVMC[Carbamidomethyl]GATFK	Os04t0679400-03	1.0	LHY_T5	LHY_T5.11640.11640.2	mzspec:PXD000923:LHY_T5:scan:11640:VDS[Phospho]EGVMC[Carbamidomethyl]GATFK/2	0	-0.003295999999977539	-4.449267874358344	0.0	1060	1060	Phospho	0.9925	3	62	1	0.9925	571	0.0037330756917688212	0.0037330756917688212	0.0	0.0	0.0	0.0
4;15	221;232	0.9925;0	Phospho;Carbamidomethyl	Os03t0214900-01	mzspec:PXD000923:LHY_T8:scan:09828:EHVS[Phospho]PINSSLATAEC[Carbamidomethyl]TGNVNTR/3	0	0.0	136.987764	1:0.9925:4:true;1:0.0010:8:true;1:0.0010:9:true;1:0.0010:11:true;1:0.0008:12:true;1:0.0008:13:true;1:0.0011:16:true;1:0.0015:21:true	EHVSPINSSLATAECTGNVNTR	EHVS[Phospho]PINSSLATAEC[Carbamidomethyl]TGNVNTR	Os03t0214900-01	1.0	LHY_T8	LHY_T8.09828.09828.3	mzspec:PXD000923:LHY_T8:scan:09828:EHVS[Phospho]PINSSLATAEC[Carbamidomethyl]TGNVNTR/3	0	0.0031040000000075447	3.8178080688251135	0.0	3556	3556	Phospho	0.9925	4	221	1	0.9925	572	0.0037396612237762155	0.0037396612237762155	0.0	0.0	0.0	0.0
11	23	0.9925	Phospho	Os02t0602600-00	mzspec:PXD000923:LHY_T6:scan:01481:ATQAEAEVEQS[Phospho]ER/2	0	0.0	79.9663	1:0.9925:11:true;1:0.0012:1:true;1:0.0012:2:true;1:0.0018:4:true;1:0.0020:6:true	ATQAEAEVEQSER	ATQAEAEVEQS[Phospho]ER	Os02t0602600-00	1.0	LHY_T6	LHY_T6.01481.01481.2	mzspec:PXD000923:LHY_T6:scan:01481:ATQAEAEVEQS[Phospho]ER/2	0	0.0006640000000288637	0.8687463307211484	0.0	6720	6720	Phospho	0.9925	11	23	1	0.9925	573	0.0037462237696335	0.0037462237696335	0.0	0.0	0.0	0.0
12	198	0.9925	Phospho	Os08t0178300-02	mzspec:PXD000923:LHY_T6:scan:03757:GSEVAGGHDDLS[Phospho]PPR/2	0	0.0	79.9663	1:0.9925:12:true;1:0.0034:2:true;1:0.0040:5:true	GSEVAGGHDDLSPPR	GSEVAGGHDDLS[Phospho]PPR	Os08t0178300-02	1.0	LHY_T6	LHY_T6.03757.03757.2	mzspec:PXD000923:LHY_T6:scan:03757:GSEVAGGHDDLS[Phospho]PPR/2	0	0.007760999999845808	9.857293932264811	0.0	219	219	Phospho	0.9925	12	198	1	0.9925	574	0.003752763449477344	0.003752763449477344	0.0	0.0	0.0	0.0
5	1081	0.9925	Phospho	sp|B9FS74|KN14L_ORYSJ	mzspec:PXD000923:LHY_T7:scan:03794:EEGGS[Phospho]PIRNPPTAAEDAR/3	0	0.0	79.9663	1:0.9925:5:true;1:0.0022:12:true;1:0.0019:13:true;1:0.0019:14:true;1:0.0014:17:true	EEGGSPIRNPPTAAEDAR	EEGGS[Phospho]PIRNPPTAAEDAR	sp|B9FS74|KN14L_ORYSJ	1.0	LHY_T7	LHY_T7.03794.03794.3	mzspec:PXD000923:LHY_T7:scan:03794:EEGGS[Phospho]PIRNPPTAAEDAR/3	0	-0.0002680000001191729	-0.4125457148666847	0.0	439	439	Phospho	0.9925	5	1081	1	0.9925	575	0.003759280382608689	0.003759280382608689	0.0	0.0	0.0	0.0
3	202	0.9925	Phospho	LOC_Os07g45100.1	mzspec:PXD000923:LHY_T3:scan:08018:GMS[Phospho]PLSELAEGLGMR/2	0	0.0	79.9663	1:0.9925:3:true;1:0.0045:6:true;1:0.0029:9:true	GMSPLSELAEGLGMR	GMS[Phospho]PLSELAEGLGMR	LOC_Os07g45100.1	1.0	LHY_T3	LHY_T3.08018.08018.2	mzspec:PXD000923:LHY_T3:scan:08018:GMS[Phospho]PLSELAEGLGMR/2	0	-0.005915999999956512	-7.264559244991203	0.0	471	471	Phospho	0.9925	3	202	1	0.9925	576	0.003765774687499992	0.003765774687499992	0.0	0.0	0.0	0.0
13;17	168;172	0;0.9925	Carbamidomethyl;Phospho	Os02t0121300-01	mzspec:PXD000923:LHY_T6:scan:10282:GGSTAKPVVIADC[Carbamidomethyl]GQLS[Phospho]/2	0	0.0	136.987764	1:0.9925:17:true;1:0.0018:3:true;1:0.0018:4:true;1:0.0018:5:true;1:0.0018:11:true	GGSTAKPVVIADCGQLS	GGSTAKPVVIADC[Carbamidomethyl]GQLS[Phospho]	Os02t0121300-01	1.0	LHY_T6	LHY_T6.10282.10282.2	mzspec:PXD000923:LHY_T6:scan:10282:GGSTAKPVVIADC[Carbamidomethyl]GQLS[Phospho]/2	0	0.0022309999998242347	2.5631736509630008	0.0	1153	1153	Phospho	0.9925	17	172	1	0.9925	577	0.0037722464818024173	0.0037722464818024173	0.0	0.0	0.0	0.0
7	437	0.9925	Phospho	Os11t0247300-01	mzspec:PXD000923:LHY_T5:scan:15772:DYEEVGS[Phospho]EFDDGDEGDEGDEY/2	0	0.0	79.9663	1:0.9925:7:true;1:0.0045:2:true;1:0.0029:21:true	DYEEVGSEFDDGDEGDEGDEY	DYEEVGS[Phospho]EFDDGDEGDEGDEY	Os11t0247300-01	1.0	LHY_T5	LHY_T5.15772.15772.2	mzspec:PXD000923:LHY_T5:scan:15772:DYEEVGS[Phospho]EFDDGDEGDEGDEY/2	0	-0.011287999999922249	-9.207966296776496	0.0	4553	4553	Phospho	0.9925	7	437	1	0.9925	578	0.003778695882352933	0.003778695882352933	0.0	0.0	0.0	0.0
4	670	0.9925	Phospho	Os03t0672400-01	mzspec:PXD000923:LHY_T6:scan:05727:VKGS[Phospho]QLQTPPVADETER/2	0	0.0	79.9663	1:0.9925:4:true;1:0.0041:8:true;1:0.0017:12:true;1:0.0015:15:true	VKGSQLQTPPVADETER	VKGS[Phospho]QLQTPPVADETER	Os03t0672400-01	1.0	LHY_T6	LHY_T6.05727.05727.2	mzspec:PXD000923:LHY_T6:scan:05727:VKGS[Phospho]QLQTPPVADETER/2	0	0.001976999999897089	2.0424300745184683	0.0	598	598	Phospho	0.9925	4	670	1	0.9925	579	0.0037851230051813385	0.0037851230051813385	0.0	0.0	0.0	0.0
10	178	0.9935	Phospho	Os12t0297500-01	mzspec:PXD000923:LHY_T4:scan:09065:TEEPLELLGT[Phospho]PK/2	0	0.00010993843447669306	79.9663	1:0.9935:10:true;1:0.0032:1:true	TEEPLELLGTPK	TEEPLELLGT[Phospho]PK	Os12t0297500-01	0.9989	LHY_T4	LHY_T4.09065.09065.2	mzspec:PXD000923:LHY_T4:scan:09065:TEEPLELLGT[Phospho]PK/2	1	0.0018200000000661016	2.585798918032544	0.00010633772862611656	9097	9096	Phospho	0.9935	10	178	1	0.99240715	580	0.003791688051724129	0.003791688051724129	0.0	0.0	0.0	0.0
1;3	348;350	0;0.9930	Gln->pyro-Glu;Phospho	Os03t0689100-01	mzspec:PXD000923:LHY_T4:scan:07569:Q[Gln->pyro-Glu]GS[Phospho]GIIGTFGQSEELR/2	0	0.0	79.9663	1:0.9930:3:true;1:0.0040:8:true;1:0.0030:12:true	QGSGIIGTFGQSEELR	Q[Gln->pyro-Glu]GS[Phospho]GIIGTFGQSEELR	Os03t0689100-01	0.9994	LHY_T4	LHY_T4.07569.07569.2	mzspec:PXD000923:LHY_T4:scan:07569:Q[Gln->pyro-Glu]GS[Phospho]GIIGTFGQSEELR/2	0	-0.0002310000000989021	-0.2650927049718105	0.0	8432	8432	Phospho	0.993	3	350	1	0.9924042	581	0.003798235576592074	0.003798235576592074	0.0	0.0	0.0	0.0
0;1	1;2	0;0.9926	Acetyl;Phospho	Os06t0336200-01	mzspec:PXD000923:LHY_T4:scan:12255:[Acetyl]S[Phospho]GNIAFGR/2	0	0.0	121.976865	2:0.9926:1:true;2:0.0074:5:true	SGNIAFGR	[Acetyl]S[Phospho]GNIAFGR	Os06t0336200-01	0.9998	LHY_T4	LHY_T4.12255.12255.2	mzspec:PXD000923:LHY_T4:scan:12255:[Acetyl]S[Phospho]GNIAFGR/2	0	0.0002939999999398424	0.6226105241840011	0.0	8137	8137	Phospho	0.9926	1	2	1	0.99240148	582	0.0038047652749140814	0.0038047652749140814	0.0	0.0	0.0	0.0
3;8	62;67	0.9924;0	Phospho;Carbamidomethyl	Os04t0679400-03	mzspec:PXD000923:LHY_T5:scan:25563:VDS[Phospho]EGVMC[Carbamidomethyl]GATFK/2	0	0.0	136.987764	1:0.9924:3:true;1:0.0040:10:true;1:0.0035:11:true	VDSEGVMCGATFK	VDS[Phospho]EGVMC[Carbamidomethyl]GATFK	Os04t0679400-03	1.0	LHY_T5	LHY_T5.25563.25563.2	mzspec:PXD000923:LHY_T5:scan:25563:VDS[Phospho]EGVMC[Carbamidomethyl]GATFK/2	0	-0.004065000000082364	-5.4873403852416205	0.0	5326	5326	Phospho	0.9924	3	62	1	0.9924	583	0.0038112751114922727	0.0038112751114922727	0.0	0.0	0.0	0.0
0;1	1;2	0;0.9924	Acetyl;Phospho	Os03t0187500-01	mzspec:PXD000923:LHY_T6:scan:08692:[Acetyl]S[Phospho]EEDDDQPPPLPAQK/2	0	0.0	121.976865	1:0.0045:15:true;2:0.9924:1:true;2:0.0075:13:true	SEEDDDQPPPLPAQK	[Acetyl]S[Phospho]EEDDDQPPPLPAQK	Os03t0187500-01	1.0	LHY_T6	LHY_T6.08692.08692.2	mzspec:PXD000923:LHY_T6:scan:08692:[Acetyl]S[Phospho]EEDDDQPPPLPAQK/2	0	0.0011150000000270666	1.2466845152387418	0.0	3597	3597	Phospho	0.9924	1	2	1	0.9924	584	0.0038177626541095813	0.0038177626541095813	0.0	0.0	0.0	0.0
4	396	0.9924	Phospho	Os02t0448400-01	mzspec:PXD000923:LHY_T6:scan:02759:EGDS[Phospho]DVDTSDESGTIEK/2	0	0.0	79.9663	1:0.9924:4:true;1:0.0029:8:true;1:0.0018:9:true;1:0.0014:12:true;1:0.0013:14:true	EGDSDVDTSDESGTIEK	EGDS[Phospho]DVDTSDESGTIEK	Os02t0448400-01	1.0	LHY_T6	LHY_T6.02759.02759.2	mzspec:PXD000923:LHY_T6:scan:02759:EGDS[Phospho]DVDTSDESGTIEK/2	0	0.0008270000000720756	0.88700176203069	0.0	1114	1114	Phospho	0.9924	4	396	1	0.9924	585	0.003824228017094009	0.003824228017094009	0.0	0.0	0.0	0.0
1;2;3	1155;1156;1157	0;0;0.9924	Carbamidomethyl;Deamidated;Phospho	LOC_Os06g08280.1	mzspec:PXD000923:LHY_T3:scan:02768:C[Carbamidomethyl]Q[Deamidated]T[Phospho]LISGGVR/2	0	0.0	137.97178	1:1.0000:2:true;2:0.9924:3:true;2:0.0076:6:true	CQTLISGGVR	C[Carbamidomethyl]Q[Deamidated]T[Phospho]LISGGVR	LOC_Os06g08280.1	1.0	LHY_T3	LHY_T3.02768.02768.2	mzspec:PXD000923:LHY_T3:scan:02768:C[Carbamidomethyl]Q[Deamidated]T[Phospho]LISGGVR/2	0	-0.0007500000000391082	-1.2792904443168431	0.0	5334	5334	Phospho	0.9924	3	1157	1	0.9924	586	0.0038306713139931656	0.0038306713139931656	0.0	0.0	0.0	0.0
11;12	325;326	0;0.9924	Carbamidomethyl;Phospho	Os08t0241600-01	mzspec:PXD000923:LHY_T1:scan:06102:LALSAVPSSYC[Carbamidomethyl]S[Phospho]GQLDPLK/3	0	0.0	136.987764	1:0.9924:12:true;1:0.0006:2:true;1:0.0007:4:true;1:0.0007:5:true;1:0.0012:8:true;1:0.0014:9:true;1:0.0027:10:true	LALSAVPSSYCSGQLDPLK	LALSAVPSSYC[Carbamidomethyl]S[Phospho]GQLDPLK	Os08t0241600-01	1.0	LHY_T1	LHY_T1.06102.06102.3	mzspec:PXD000923:LHY_T1:scan:06102:LALSAVPSSYC[Carbamidomethyl]S[Phospho]GQLDPLK/3	0	-0.0009300000000393992	-1.3362022966935294	0.0	5606	5606	Phospho	0.9924	12	326	1	0.9924	587	0.003837092657580912	0.003837092657580912	0.0	0.0	0.0	0.0
3	117	0.9924	Phospho	Os01t0200500-01	mzspec:PXD000923:LHY_T8:scan:07671:EGS[Phospho]PVDGVVQPQQQPSPTTASGQQSQQQK/3	0	0.0	79.96633100000003	1:0.9924:3:true;1:0.0019:16:true;1:0.0014:18:true;1:0.0012:19:true;1:0.0011:20:true;1:0.0010:21:true;1:0.0008:25:true	EGSPVDGVVQPQQQPSPTTASGQQSQQQK	EGS[Phospho]PVDGVVQPQQQPSPTTASGQQSQQQK	Os01t0200500-01	1.0	LHY_T8	LHY_T8.07671.07671.3	mzspec:PXD000923:LHY_T8:scan:07671:EGS[Phospho]PVDGVVQPQQQPSPTTASGQQSQQQK/3	0	0.0012810000000627042	1.2383066155898772	0.0	5593	5593	Phospho	0.9924	3	117	1	0.9924	588	0.0038434921598639376	0.0038434921598639376	0.0	0.0	0.0	0.0
9	158	0.9924	Phospho	Os01t0624500-01	mzspec:PXD000923:LHY_T6:scan:09671:DDAANMDNT[Phospho]PPMVEVKPK/3	0	0.0	79.9663	1:0.9924:9:true;1:0.0031:3:true;1:0.0044:4:true	DDAANMDNTPPMVEVKPK	DDAANMDNT[Phospho]PPMVEVKPK	Os01t0624500-01	1.0	LHY_T6	LHY_T6.09671.09671.3	mzspec:PXD000923:LHY_T6:scan:09671:DDAANMDNT[Phospho]PPMVEVKPK/3	0	-0.0007389999999531938	-1.079412046205709	0.0	3632	3632	Phospho	0.9924	9	158	1	0.9924	589	0.0038498699320882773	0.0038498699320882773	0.0	0.0	0.0	0.0
17	81	0.9924	Phospho	Os01t0817700-01	mzspec:PXD000923:LHY_T7:scan:10833:AHGTAVGLPSEDDMGNS[Phospho]EVGHNALGAGR/3	0	0.0	79.9663	1:0.9924:17:true;1:0.0008:1:true;1:0.0006:4:true;1:0.0006:5:true;1:0.0019:10:true;1:0.0009:23:true;1:0.0017:26:true	AHGTAVGLPSEDDMGNSEVGHNALGAGR	AHGTAVGLPSEDDMGNS[Phospho]EVGHNALGAGR	Os01t0817700-01	1.0	LHY_T7	LHY_T7.10833.10833.3	mzspec:PXD000923:LHY_T7:scan:10833:AHGTAVGLPSEDDMGNS[Phospho]EVGHNALGAGR/3	0	-0.0007289999998647545	-0.7807285310615223	0.0	4436	4436	Phospho	0.9924	17	81	1	0.9924	590	0.0038562260847457546	0.0038562260847457546	0.0	0.0	0.0	0.0
13	72	0.9924	Phospho	Os02t0631500-00	mzspec:PXD000923:LHY_T4:scan:01561:AASVEKPENEKLS[Phospho]DSESQK/3	0	0.0	79.9663	1:0.9924:13:true;1:0.0007:1:true;1:0.0007:2:true;1:0.0009:3:true;1:0.0027:15:true;1:0.0016:17:true	AASVEKPENEKLSDSESQK	AASVEKPENEKLS[Phospho]DSESQK	Os02t0631500-00	1.0	LHY_T4	LHY_T4.01561.01561.3	mzspec:PXD000923:LHY_T4:scan:01561:AASVEKPENEKLS[Phospho]DSESQK/3	0	0.0012849999999389186	1.7863845373063982	0.0	380	380	Phospho	0.9924	13	72	1	0.9924	591	0.003862560727580365	0.003862560727580365	0.0	0.0	0.0	0.0
12	679	0.9924	Phospho	Os02t0672600-01	mzspec:PXD000923:LHY_T5:scan:07521:AAYPDSEVQPPS[Phospho]PPR/2	0	0.0	79.96633100000003	1:0.9924:12:true;1:0.0016:1:true;1:0.0016:2:true;1:0.0017:3:true;1:0.0009:6:true	AAYPDSEVQPPSPPR	AAYPDSEVQPPS[Phospho]PPR	Os02t0672600-01	1.0	LHY_T5	LHY_T5.07521.07521.2	mzspec:PXD000923:LHY_T5:scan:07521:AAYPDSEVQPPS[Phospho]PPR/2	0	-0.004595000000108485	-5.432230203361285	0.0	6280	6280	Phospho	0.9924	12	679	1	0.9924	592	0.0038688739695945866	0.0038688739695945866	0.0	0.0	0.0	0.0
12	679	0.9940	Phospho	Os02t0672600-01	mzspec:PXD000923:LHY_T5:scan:07737:AAYPDSEVQPPS[Phospho]PPR/2	0	0.0004971661529283086	79.96633100000003	1:0.9940:12:true;1:0.0012:1:true;1:0.0012:2:true;1:0.0013:3:true;1:0.0009:6:true	AAYPDSEVQPPSPPR	AAYPDSEVQPPS[Phospho]PPR	Os02t0672600-01	0.9983	LHY_T5	LHY_T5.07737.07737.2	mzspec:PXD000923:LHY_T5:scan:07737:AAYPDSEVQPPS[Phospho]PPR/2	5	-0.00449700000001485	-5.3163741510380005	0.0004951475539710833	10062	10057	Phospho	0.9940000000000001	12	679	1	0.9923102	593	0.003875317352445187	0.003875317352445187	0.0	0.0	0.0	0.0
1	743	0.9936	Phospho	Os07t0191200-02	mzspec:PXD000923:LHY_T5:scan:12804:T[Phospho]IHGLQPAATAAVFR/2	0	0.00021085925144965736	79.9663	1:0.9936:1:true;1:0.0012:8:true;1:0.0013:9:true;1:0.0012:10:true;1:0.0012:11:true;1:0.0012:12:true	TIHGLQPAATAAVFR	T[Phospho]IHGLQPAATAAVFR	Os07t0191200-02	0.9987	LHY_T5	LHY_T5.12804.12804.2	mzspec:PXD000923:LHY_T5:scan:12804:T[Phospho]IHGLQPAATAAVFR/2	2	-0.0046190000000478895	-5.654188494975611	0.00020712510356255177	9487	9485	Phospho	0.9936	1	743	1	0.99230832	594	0.003881742205387199	0.003881742205387199	0.0	0.0	0.0	0.0
5;8	66;69	0;0.9934	Carbamidomethyl;Phospho	Os11t0197500-01	mzspec:PXD000923:LHY_T5:scan:16981:APPVC[Carbamidomethyl]PLS[Phospho]PLNIK/2	0	0.00011047282368537342	136.987764	1:0.9934:8:true;1:0.0033:1:true	APPVCPLSPLNIK	APPVC[Carbamidomethyl]PLS[Phospho]PLNIK	Os11t0197500-01	0.9989	LHY_T5	LHY_T5.16981.16981.2	mzspec:PXD000923:LHY_T5:scan:16981:APPVC[Carbamidomethyl]PLS[Phospho]PLNIK/2	1	-0.0022450000000162613	-3.01998817175729	0.00010633772862611656	9053	9052	Phospho	0.9934	8	69	1	0.99230726	595	0.0038881472436974717	0.0038881472436974717	0.0	0.0	0.0	0.0
1;3	321;323	0;0.9932	Glu->pyro-Glu;Phospho	Os05t0543700-01	mzspec:PXD000923:LHY_T5:scan:04971:E[Glu->pyro-Glu]NS[Phospho]LQVETSPR/2	0	0.0	79.9663	1:0.9932:3:true;1:0.0035:8:true;1:0.0032:9:true	ENSLQVETSPR	E[Glu->pyro-Glu]NS[Phospho]LQVETSPR	Os05t0543700-01	0.9991	LHY_T5	LHY_T5.04971.04971.2	mzspec:PXD000923:LHY_T5:scan:04971:E[Glu->pyro-Glu]NS[Phospho]LQVETSPR/2	0	-0.000941000000011627	-1.422970212135306	0.0	8593	8593	Phospho	0.9932	3	323	1	0.99230612	596	0.003894532701342275	0.003894532701342275	0.0	0.0	0.0	0.0
3	307	0.9923	Phospho	Os01t0338200-01	mzspec:PXD000923:LHY_T4:scan:10243:QPS[Phospho]PPPVLAELER/2	0	0.0	79.9663	1:0.9923:3:true;1:0.0076:9:true	QPSPPPVLAELER	QPS[Phospho]PPPVLAELER	Os01t0338200-01	1.0	LHY_T4	LHY_T4.10243.10243.2	mzspec:PXD000923:LHY_T4:scan:10243:QPS[Phospho]PPPVLAELER/2	0	0.0021859999999378488	2.8881857349304565	0.0	2811	2811	Phospho	0.9923	3	307	1	0.9923	597	0.0039009070184254533	0.0039009070184254533	0.0	0.0	0.0	0.0
6	96	0.9923	Phospho	LOC_Os09g24820.1	mzspec:PXD000923:LHY_T6:scan:18825:RLPEGS[Phospho]PPPPPPPALLPAPPMPPHR/3	0	0.0	79.9663	1:0.9923:6:true;1:0.0043:14:true;1:0.0033:18:true	RLPEGSPPPPPPPALLPAPPMPPHR	RLPEGS[Phospho]PPPPPPPALLPAPPMPPHR	LOC_Os09g24820.1	1.0	LHY_T6	LHY_T6.18825.18825.3	mzspec:PXD000923:LHY_T6:scan:18825:RLPEGS[Phospho]PPPPPPPALLPAPPMPPHR/3	0	0.0030889999999317297	3.4355193282180942	0.0	7388	7388	Phospho	0.9923	6	96	1	0.9923	598	0.0039072600167224	0.0039072600167224	0.0	0.0	0.0	0.0
1	572	0.9923	Phospho	Os02t0109800-01	mzspec:PXD000923:LHY_T5:scan:17353:S[Phospho]LENLFVTNSQR/2	0	0.0	79.9663	1:0.9923:1:true;1:0.0028:8:true;1:0.0047:10:true	SLENLFVTNSQR	S[Phospho]LENLFVTNSQR	Os02t0109800-01	1.0	LHY_T5	LHY_T5.17353.17353.2	mzspec:PXD000923:LHY_T5:scan:17353:S[Phospho]LENLFVTNSQR/2	0	-0.0038620000000264562	-5.188432405303411	0.0	4017	4017	Phospho	0.9923	1	572	1	0.9923	599	0.003913591803005001	0.003913591803005001	0.0	0.0	0.0	0.0
10	24	0.9923	Phospho	Os08t0517200-01	mzspec:PXD000923:LHY_T5:scan:03297:SPELDGAEDT[Phospho]DVEEK/2	0	0.0	79.9663	1:0.9923:10:true;1:0.0015:1:true;1:0.0046:7:true	SPELDGAEDTDVEEK	SPELDGAEDT[Phospho]DVEEK	Os08t0517200-01	1.0	LHY_T5	LHY_T5.03297.03297.2	mzspec:PXD000923:LHY_T5:scan:03297:SPELDGAEDT[Phospho]DVEEK/2	0	-0.002426000000127715	-2.8296806252009223	0.0	2256	2256	Phospho	0.9923	10	24	1	0.9923	600	0.003919902483333326	0.003919902483333326	0.0	0.0	0.0	0.0
3;11	383;391	0;0.9937	Carbamidomethyl;Phospho	LOC_Os12g02660.3	mzspec:PXD000923:LHY_T5:scan:03367:LEC[Carbamidomethyl]YQHGGGMS[Phospho]IGK/2	0	0.0003091827269916521	136.987764	1:0.9937:11:true;1:0.0063:4:true	LECYQHGGGMSIGK	LEC[Carbamidomethyl]YQHGGGMS[Phospho]IGK	LOC_Os12g02660.3	0.9985	LHY_T5	LHY_T5.03367.03367.2	mzspec:PXD000923:LHY_T5:scan:03367:LEC[Carbamidomethyl]YQHGGGMS[Phospho]IGK/2	3	0.006411999999954786	7.9274660788922695	0.00029886431560071725	9706	9703	Phospho	0.9937	11	391	1	0.99220945	601	0.003926342828618961	0.003926342828618961	0.0	0.0	0.0	0.0
12	679	0.9937	Phospho	Os02t0672600-01	mzspec:PXD000923:LHY_T6:scan:09527:AAYPDSEVQPPS[Phospho]PPR/2	0	0.0003072511265874643	79.96633100000003	1:0.9937:12:true;1:0.0011:1:true;1:0.0011:2:true;1:0.0012:3:true;1:0.0016:6:true	AAYPDSEVQPPSPPR	AAYPDSEVQPPS[Phospho]PPR	Os02t0672600-01	0.9985	LHY_T6	LHY_T6.09527.09527.2	mzspec:PXD000923:LHY_T6:scan:09527:AAYPDSEVQPPS[Phospho]PPR/2	3	0.0011719999998831554	1.385543807955253	0.00029886431560071725	9767	9764	Phospho	0.9937	12	679	1	0.99220945	602	0.0039327617774086296	0.0039327617774086296	0.0	0.0	0.0	0.0
1	88	0.9937	Phospho	Os02t0295700-01	mzspec:PXD000923:LHY_T6:scan:08978:S[Phospho]INEPTQSGIISHGGSISR/2	0	0.0003103020273065784	79.9663	1:0.9937:1:true;1:0.0018:6:true;1:0.0014:8:true;1:0.0010:12:true;1:0.0009:16:true;1:0.0009:18:true	SINEPTQSGIISHGGSISR	S[Phospho]INEPTQSGIISHGGSISR	Os02t0295700-01	0.9985	LHY_T6	LHY_T6.08978.08978.2	mzspec:PXD000923:LHY_T6:scan:08978:S[Phospho]INEPTQSGIISHGGSISR/2	3	0.0039829999999483326	3.941697314862581	0.00029886431560071725	9671	9668	Phospho	0.9937	1	88	1	0.99220945	603	0.003939159436152564	0.003939159436152564	0.0	0.0	0.0	0.0
1;3	305;307	0;0.9933	Gln->pyro-Glu;Phospho	Os01t0338200-01	mzspec:PXD000923:LHY_T4:scan:11420:Q[Gln->pyro-Glu]PS[Phospho]PPPVLAELER/2	0	0.00010908694229300752	79.9663	1:0.9933:3:true;1:0.0067:9:true	QPSPPPVLAELER	Q[Gln->pyro-Glu]PS[Phospho]PPPVLAELER	Os01t0338200-01	0.9989	LHY_T4	LHY_T4.11420.11420.2	mzspec:PXD000923:LHY_T4:scan:11420:Q[Gln->pyro-Glu]PS[Phospho]PPPVLAELER/2	1	0.0011650000000145155	1.5567306239548793	0.00010633772862611656	9168	9167	Phospho	0.9933	3	307	1	0.99220737	604	0.003945539354304629	0.003945539354304629	0.0	0.0	0.0	0.0
1;2;3	1155;1156;1157	0;0;0.9932	Carbamidomethyl;Deamidated;Phospho	LOC_Os06g08280.1	mzspec:PXD000923:LHY_T3:scan:02742:C[Carbamidomethyl]Q[Deamidated]T[Phospho]LISGGVR/2	0	0.00011330160888284614	137.97178	1:1.0000:2:true;2:0.9932:3:true;2:0.0068:6:true	CQTLISGGVR	C[Carbamidomethyl]Q[Deamidated]T[Phospho]LISGGVR	LOC_Os06g08280.1	0.999	LHY_T3	LHY_T3.02742.02742.2	mzspec:PXD000923:LHY_T3:scan:02742:C[Carbamidomethyl]Q[Deamidated]T[Phospho]LISGGVR/2	1	0.0003379999999424399	0.5765335601105461	0.00010633772862611656	8827	8826	Phospho	0.9932	3	1157	1	0.9922068000000002	605	0.003951899123966936	0.003951899123966936	0.0	0.0	0.0	0.0
17	81	0.9922	Phospho	LOC_Os05g40420.3	mzspec:PXD000923:LHY_T7:scan:10570:AHGTAVGLPSDDDMGNS[Phospho]EVGHNALGAGR/3	0	0.0	79.9663	1:0.9922:17:true;1:0.0005:1:true;1:0.0005:4:true;1:0.0006:5:true;1:0.0017:10:true;1:0.0012:23:true;1:0.0024:26:true	AHGTAVGLPSDDDMGNSEVGHNALGAGR	AHGTAVGLPSDDDMGNS[Phospho]EVGHNALGAGR	LOC_Os05g40420.3	1.0	LHY_T7	LHY_T7.10570.10570.3	mzspec:PXD000923:LHY_T7:scan:10570:AHGTAVGLPSDDDMGNS[Phospho]EVGHNALGAGR/3	0	-0.0006059999998342391	-0.6522642056895745	0.0	4984	4984	Phospho	0.9922	17	81	1	0.9922	606	0.003958249125412534	0.003958249125412534	0.0	0.0	0.0	0.0
8;12	350;354	0;0.9922	Carbamidomethyl;Phospho	LOC_Os05g43280.1	mzspec:PXD000923:LHY_T5:scan:10393:AALEPLPC[Carbamidomethyl]QPVS[Phospho]PK/2	0	0.0	136.987764	1:0.9922:12:true;1:0.0026:1:true;1:0.0026:2:true	AALEPLPCQPVSPK	AALEPLPC[Carbamidomethyl]QPVS[Phospho]PK	LOC_Os05g43280.1	1.0	LHY_T5	LHY_T5.10393.10393.2	mzspec:PXD000923:LHY_T5:scan:10393:AALEPLPC[Carbamidomethyl]QPVS[Phospho]PK/2	0	-0.004869000000098822	-6.133122063504956	0.0	576	576	Phospho	0.9922	12	354	1	0.9922	607	0.003964578204283354	0.003964578204283354	0.0	0.0	0.0	0.0
0;3	0;3	0;0.9922	Acetyl;Phospho	Os05t0579800-01	mzspec:PXD000923:LHY_T5:scan:07455:[Acetyl]MES[Phospho]DGEEEAAATPGAGGAPAAGR/2	0	0.0	121.976865	2:0.9922:3:true;2:0.0023:9:true;2:0.0012:10:true;2:0.0009:11:true;2:0.0007:12:true;2:0.0006:15:true;2:0.0006:18:true;2:0.0005:20:true;2:0.0005:21:true	MESDGEEEAAATPGAGGAPAAGR	[Acetyl]MES[Phospho]DGEEEAAATPGAGGAPAAGR	Os05t0579800-01	1.0	LHY_T5	LHY_T5.07455.07455.2	mzspec:PXD000923:LHY_T5:scan:07455:[Acetyl]MES[Phospho]DGEEEAAATPGAGGAPAAGR/2	0	-0.006681999999955225	-6.006580153684065	0.0	5535	5535	Phospho	0.9922	3	3	1	0.9922	608	0.0039708864638157825	0.0039708864638157825	0.0	0.0	0.0	0.0
7	399	0.9922	Phospho	LOC_Os03g51140.1	mzspec:PXD000923:LHY_T6:scan:04020:AILEGGS[Phospho]DDEGASTEAHGR/2	0	0.0	79.9663	1:0.9922:7:true;1:0.0014:1:true;1:0.0014:12:true;1:0.0012:13:true;1:0.0011:14:true;1:0.0009:16:true	AILEGGSDDEGASTEAHGR	AILEGGS[Phospho]DDEGASTEAHGR	LOC_Os03g51140.1	1.0	LHY_T6	LHY_T6.04020.04020.2	mzspec:PXD000923:LHY_T6:scan:04020:AILEGGS[Phospho]DDEGASTEAHGR/2	0	-0.0005169999999452557	-0.5294933434946646	0.0	2287	2287	Phospho	0.9922	7	399	1	0.9922	609	0.0039771740065681375	0.0039771740065681375	0.0	0.0	0.0	0.0
18	104	0.9922	Phospho	Os04t0670900-01	mzspec:PXD000923:LHY_T6:scan:01759:AGVGGAAAGGGGAGSPPT[Phospho]PR/2	0	0.0	79.9663	1:0.9922:18:true;1:0.0005:1:true;1:0.0005:6:true;1:0.0006:7:true;1:0.0006:8:true;1:0.0017:13:true;1:0.0031:15:true	AGVGGAAAGGGGAGSPPTPR	AGVGGAAAGGGGAGSPPT[Phospho]PR	Os04t0670900-01	1.0	LHY_T6	LHY_T6.01759.01759.2	mzspec:PXD000923:LHY_T6:scan:01759:AGVGGAAAGGGGAGSPPT[Phospho]PR/2	0	0.00248799999997118	3.0235340135833364	0.0	7017	7017	Phospho	0.9922	18	104	1	0.9922	610	0.003983440934426223	0.003983440934426223	0.0	0.0	0.0	0.0
3	136	0.9922	Phospho	Os01t0827400-01	mzspec:PXD000923:LHY_T2:scan:06670:LLS[Phospho]FLGAPGSGV/2	0	0.0	79.9663	1:0.9922:3:true;1:0.0053:7:true;1:0.0024:10:true	LLSFLGAPGSGV	LLS[Phospho]FLGAPGSGV	Os01t0827400-01	1.0	LHY_T2	LHY_T2.06670.06670.2	mzspec:PXD000923:LHY_T2:scan:06670:LLS[Phospho]FLGAPGSGV/2	0	-0.00112899999999172	-1.883866404076692	0.0	5248	5248	Phospho	0.9922	3	136	1	0.9922	611	0.003989687348608832	0.003989687348608832	0.0	0.0	0.0	0.0
3;7;8	62;66;67	0.9922;1.0000;0	Phospho;Oxidation;Carbamidomethyl	Os04t0679400-03	mzspec:PXD000923:LHY_T5:scan:04756:VDS[Phospho]EGVM[Oxidation]C[Carbamidomethyl]GATFK/2	0	0.0	152.982695	1:1.0000:7:true;2:0.9922:3:true;2:0.0041:10:true;2:0.0036:11:true	VDSEGVMCGATFK	VDS[Phospho]EGVM[Oxidation]C[Carbamidomethyl]GATFK	Os04t0679400-03	1.0	LHY_T5	LHY_T5.04756.04756.2	mzspec:PXD000923:LHY_T5:scan:04756:VDS[Phospho]EGVM[Oxidation]C[Carbamidomethyl]GATFK/2	0	-0.0031390000001465523	-4.192077072020135	0.0	7683	7683	Phospho	0.9922	3	62	1	0.9922	612	0.003995913349673196	0.003995913349673196	0.0	0.0	0.0	0.0
3	548	0.9922	Phospho	LOC_Os07g43030.1	mzspec:PXD000923:LHY_T4:scan:07410:LLS[Phospho]LGPDDYEK/2	0	0.0	79.96633100000003	1:0.9922:3:true;1:0.0077:9:true	LLSLGPDDYEK	LLS[Phospho]LGPDDYEK	LOC_Os07g43030.1	1.0	LHY_T4	LHY_T4.07410.07410.2	mzspec:PXD000923:LHY_T4:scan:07410:LLS[Phospho]LGPDDYEK/2	0	-0.00048200000003362215	-0.7244826530754697	0.0	2985	2985	Phospho	0.9922	3	548	1	0.9922	613	0.004002119037520385	0.004002119037520385	0.0	0.0	0.0	0.0
4;8	699;703	0.9922;0.9922	Phospho;Phospho	Os05t0465100-01	mzspec:PXD000923:LHY_T5:scan:16671:ALLS[Phospho]PLPS[Phospho]PR/2	0	0.0	159.9326	1:0.9922:4:true;2:0.9922:8:true;2:0.0078:1:true	ALLSPLPSPR	ALLS[Phospho]PLPS[Phospho]PR	Os05t0465100-01	1.0	LHY_T5	LHY_T5.16671.16671.2	mzspec:PXD000923:LHY_T5:scan:16671:ALLS[Phospho]PLPS[Phospho]PR/2	0	-0.0010280000000193468	-1.6969709359644958	0.0	5108	5108	Phospho	0.9922	4	699	1	0.9922	614	0.0040083045114006465	0.0040083045114006465	0.0	0.0	0.0	0.0
1;2	2;3	0.9922;0.9922	Phospho;Phospho	Os01t0271500-01	mzspec:PXD000923:LHY_T6:scan:03134:S[Phospho]S[Phospho]PDEDPPTEPER/2	0	0.0	159.9326	1:0.9922:1:true;2:0.9922:2:true;2:0.0156:9:true	SSPDEDPPTEPER	S[Phospho]S[Phospho]PDEDPPTEPER	Os01t0271500-01	1.0	LHY_T6	LHY_T6.03134.03134.2	mzspec:PXD000923:LHY_T6:scan:03134:S[Phospho]S[Phospho]PDEDPPTEPER/2	0	0.001418000000057873	1.754338923453325	0.0	722	722	Phospho	0.9922	1	2	1	0.9922	615	0.004014469869918693	0.004014469869918693	0.0	0.0	0.0	0.0
2	499	0.9922	Phospho	Os11t0171500-01	mzspec:PXD000923:LHY_T5:scan:24615:NS[Phospho]LQLNLGEILNPSNS/2	0	0.0	79.9663	1:0.9922:2:true;1:0.0040:14:true;1:0.0037:16:true	NSLQLNLGEILNPSNS	NS[Phospho]LQLNLGEILNPSNS	Os11t0171500-01	1.0	LHY_T5	LHY_T5.24615.24615.2	mzspec:PXD000923:LHY_T5:scan:24615:NS[Phospho]LQLNLGEILNPSNS/2	0	-0.00665199999991728	-7.416430136024876	0.0	3572	3572	Phospho	0.9922	2	499	1	0.9922	616	0.0040206152110389545	0.0040206152110389545	0.0	0.0	0.0	0.0
1;2	2;3	0.9922;0.9922	Phospho;Phospho	Os01t0271500-01	mzspec:PXD000923:LHY_T6:scan:03134:S[Phospho]S[Phospho]PDEDPPTEPER/2	0	0.0	159.9326	1:0.9922:1:true;2:0.9922:2:true;2:0.0156:9:true	SSPDEDPPTEPER	S[Phospho]S[Phospho]PDEDPPTEPER	Os01t0271500-01	1.0	LHY_T6	LHY_T6.03134.03134.2	mzspec:PXD000923:LHY_T6:scan:03134:S[Phospho]S[Phospho]PDEDPPTEPER/2	0	0.001418000000057873	1.754338923453325	0.0	722	722	Phospho	0.9922	2	3	1	0.9922	617	0.004026740632090757	0.004026740632090757	0.0	0.0	0.0	0.0
4;8	699;703	0.9922;0.9922	Phospho;Phospho	Os05t0465100-01	mzspec:PXD000923:LHY_T5:scan:16671:ALLS[Phospho]PLPS[Phospho]PR/2	0	0.0	159.9326	1:0.9922:4:true;2:0.9922:8:true;2:0.0078:1:true	ALLSPLPSPR	ALLS[Phospho]PLPS[Phospho]PR	Os05t0465100-01	1.0	LHY_T5	LHY_T5.16671.16671.2	mzspec:PXD000923:LHY_T5:scan:16671:ALLS[Phospho]PLPS[Phospho]PR/2	0	-0.0010280000000193468	-1.6969709359644958	0.0	5108	5108	Phospho	0.9922	8	703	1	0.9922	618	0.004032846229773457	0.004032846229773457	0.0	0.0	0.0	0.0
13	38	0.9922	Phospho	LOC_Os05g42230.1	mzspec:PXD000923:LHY_T5:scan:05352:LAGGAAAAIQPNS[Phospho]PR/2	0	0.0	79.9663	1:0.9922:13:true;1:0.0016:2:true;1:0.0022:5:true;1:0.0016:6:true;1:0.0010:7:true;1:0.0012:8:true	LAGGAAAAIQPNSPR	LAGGAAAAIQPNS[Phospho]PR	LOC_Os05g42230.1	1.0	LHY_T5	LHY_T5.05352.05352.2	mzspec:PXD000923:LHY_T5:scan:05352:LAGGAAAAIQPNS[Phospho]PR/2	0	-0.0032730000000356085	-4.43878390930934	0.0	1752	1752	Phospho	0.9922	13	38	1	0.9922	619	0.004038932100161545	0.004038932100161545	0.0	0.0	0.0	0.0
1;3	647;649	0;0.9939	Gln->pyro-Glu;Phospho	tr|A0A0P0YD65|A0A0P0YD65_ORYSJ	mzspec:PXD000923:LHY_T4:scan:04578:Q[Gln->pyro-Glu]MS[Phospho]INSVPK/2	0	0.000593589236248516	79.96633100000003	1:0.9939:3:true;1:0.0060:6:true	QMSINSVPK	Q[Gln->pyro-Glu]MS[Phospho]INSVPK	tr|A0A0P0YD65|A0A0P0YD65_ORYSJ	0.9982	LHY_T4	LHY_T4.04578.04578.2	mzspec:PXD000923:LHY_T4:scan:04578:Q[Gln->pyro-Glu]MS[Phospho]INSVPK/2	6	-0.000137999999992644	-0.2585549969994861	0.0005918910920390647	10114	10108	Phospho	0.9939	3	649	1	0.99211098	620	0.004045141919354832	0.004045141919354832	0.0	0.0	0.0	0.0
6	62	0.9935	Phospho	Os06t0250600-01	mzspec:PXD000923:LHY_T3:scan:06235:LALFGS[Phospho]DLR/2	0	0.0002103270585760858	79.9663	1:0.9935:6:true;1:0.0065:2:true	LALFGSDLR	LALFGS[Phospho]DLR	Os06t0250600-01	0.9986	LHY_T3	LHY_T3.06235.06235.2	mzspec:PXD000923:LHY_T3:scan:06235:LALFGS[Phospho]DLR/2	2	-0.0012309999999615686	-2.2955053573627886	0.00020712510356255177	9511	9509	Phospho	0.9935	6	62	1	0.9921091000000001	621	0.00405133476650563	0.00405133476650563	0.0	0.0	0.0	0.0
4;14	263;273	0.9934;0	Phospho;Carbamidomethyl	LOC_Os11g06320.1	mzspec:PXD000923:LHY_T5:scan:12758:KFNS[Phospho]LPSAGIAPAC[Carbamidomethyl]AAMTR/2	0	0.0002110149820637265	136.987764	1:0.9934:4:true;1:0.0014:7:true;1:0.0014:8:true;1:0.0008:11:true;1:0.0007:13:true;1:0.0006:15:true;1:0.0006:16:true;1:0.0007:18:true	KFNSLPSAGIAPACAAMTR	KFNS[Phospho]LPSAGIAPAC[Carbamidomethyl]AAMTR	LOC_Os11g06320.1	0.9987	LHY_T5	LHY_T5.12758.12758.2	mzspec:PXD000923:LHY_T5:scan:12758:KFNS[Phospho]LPSAGIAPAC[Carbamidomethyl]AAMTR/2	2	0.00014599999985875908	0.1428597692698862	0.00020712510356255177	9480	9478	Phospho	0.9934	4	263	1	0.99210858	622	0.0040575085369774855	0.0040575085369774855	0.0	0.0	0.0	0.0
3;5;7	175;177;179	0.9931;0;0	Phospho;Carbamidomethyl;Carbamidomethyl	LOC_Os03g01130.1	mzspec:PXD000923:LHY_T4:scan:08628:LGS[Phospho]FC[Carbamidomethyl]NC[Carbamidomethyl]VLPESIK/2	0	0.00011229646266142618	194.009228	1:0.9931:3:true;1:0.0068:12:true	LGSFCNCVLPESIK	LGS[Phospho]FC[Carbamidomethyl]NC[Carbamidomethyl]VLPESIK	LOC_Os03g01130.1	0.999	LHY_T4	LHY_T4.08628.08628.2	mzspec:PXD000923:LHY_T4:scan:08628:LGS[Phospho]FC[Carbamidomethyl]NC[Carbamidomethyl]VLPESIK/2	1	0.00030600000002323213	0.3589947020948951	0.00010633772862611656	8906	8905	Phospho	0.9931	3	175	1	0.9921069	623	0.004063665184590684	0.004063665184590684	0.0	0.0	0.0	0.0
3	195	0.9922	Phospho	LOC_Os07g43316.1	mzspec:PXD000923:LHY_T5:scan:12089:EGS[Phospho]PDSIYPEKLNLDR/2	0	0.0	79.9663	1:0.9922:3:true;1:0.0046:6:true;1:0.0031:8:true	EGSPDSIYPEKLNLDR	EGS[Phospho]PDSIYPEKLNLDR	LOC_Os07g43316.1	0.9999	LHY_T5	LHY_T5.12089.12089.2	mzspec:PXD000923:LHY_T5:scan:12089:EGS[Phospho]PDSIYPEKLNLDR/2	0	-0.006068999999911284	-6.3421033632006765	0.0	8035	8035	Phospho	0.9922	3	195	1	0.99210078	624	0.004069811907051276	0.004069811907051276	0.0	0.0	0.0	0.0
1;7	319;325	0.9921;0	Phospho;Carbamidomethyl	Os07t0107900-01	mzspec:PXD000923:LHY_T6:scan:06946:S[Phospho]GLSVNC[Carbamidomethyl]SVGSPR/2	0	0.0	136.987764	1:0.9921:1:true;1:0.0039:4:true;1:0.0020:8:true;1:0.0019:11:true	SGLSVNCSVGSPR	S[Phospho]GLSVNC[Carbamidomethyl]SVGSPR	Os07t0107900-01	1.0	LHY_T6	LHY_T6.06946.06946.2	mzspec:PXD000923:LHY_T6:scan:06946:S[Phospho]GLSVNC[Carbamidomethyl]SVGSPR/2	0	-0.002830999999900996	-4.0425219271772646	0.0	4006	4006	Phospho	0.9921	1	319	1	0.9921	625	0.004075940207999994	0.004075940207999994	0.0	0.0	0.0	0.0
4	513	0.9921	Phospho	LOC_Os08g06140.3	mzspec:PXD000923:LHY_T5:scan:18110:DMPS[Phospho]DGDDAEPTGITILR/2	0	0.0	79.9663	1:0.9921:4:true;1:0.0038:9:true;1:0.0021:12:true;1:0.0018:15:true	DMPSDGDDAEPTGITILR	DMPS[Phospho]DGDDAEPTGITILR	LOC_Os08g06140.3	1.0	LHY_T5	LHY_T5.18110.18110.2	mzspec:PXD000923:LHY_T5:scan:18110:DMPS[Phospho]DGDDAEPTGITILR/2	0	-0.0075649999999996	-7.626590222443976	0.0	4294	4294	Phospho	0.9921	4	513	1	0.9921	626	0.004082048929712455	0.004082048929712455	0.0	0.0	0.0	0.0
19	399	0.9921	Phospho	Os06t0708700-01	mzspec:PXD000923:LHY_T3:scan:07998:VLAIGYLDPLLVEDEDPPT[Phospho]PK/3	0	0.0	79.9663	1:0.9921:19:true;1:0.0045:3:true;1:0.0033:6:true	VLAIGYLDPLLVEDEDPPTPK	VLAIGYLDPLLVEDEDPPT[Phospho]PK	Os06t0708700-01	1.0	LHY_T3	LHY_T3.07998.07998.3	mzspec:PXD000923:LHY_T3:scan:07998:VLAIGYLDPLLVEDEDPPT[Phospho]PK/3	0	-0.00347599999997783	-4.388524120498709	0.0	421	421	Phospho	0.9921	19	399	1	0.9921	627	0.004088138165869214	0.004088138165869214	0.0	0.0	0.0	0.0
12	68	0.9921	Phospho	Os12t0405200-01	mzspec:PXD000923:LHY_T6:scan:04206:GSSIGGAGEDDS[Phospho]DGEVDGAPR/2	0	0.0	79.9663	1:0.9921:12:true;1:0.0015:2:true;1:0.0016:3:true;1:0.0030:7:true;1:0.0015:19:true	GSSIGGAGEDDSDGEVDGAPR	GSSIGGAGEDDS[Phospho]DGEVDGAPR	Os12t0405200-01	1.0	LHY_T6	LHY_T6.04206.04206.2	mzspec:PXD000923:LHY_T6:scan:04206:GSSIGGAGEDDS[Phospho]DGEVDGAPR/2	0	0.0012509999999110732	1.2332474922866736	0.0	6706	6706	Phospho	0.9921	12	68	1	0.9921	628	0.004094208009554136	0.004094208009554136	0.0	0.0	0.0	0.0
0;2	0;2	0;0.9921	Acetyl;Phospho	Os11t0546900-01	mzspec:PXD000923:LHY_T5:scan:07450:[Acetyl]MS[Phospho]PAEPTREESVYK/2	0	0.0	121.976931	1:0.0248:14:true;2:0.9921:2:true;2:0.0033:4:true;2:0.0013:7:true;2:0.0010:11:true;2:0.0021:13:true	MSPAEPTREESVYK	[Acetyl]MS[Phospho]PAEPTREESVYK	Os11t0546900-01	1.0	LHY_T5	LHY_T5.07450.07450.2	mzspec:PXD000923:LHY_T5:scan:07450:[Acetyl]MS[Phospho]PAEPTREESVYK/2	0	-0.004828000000202337	-5.527972604726108	0.0	6298	6298	Phospho	0.9921	2	2	1	0.9921	629	0.004100258553259137	0.004100258553259137	0.0	0.0	0.0	0.0
17	760	0.9921	Phospho	Os09t0547300-01	mzspec:PXD000923:LHY_T5:scan:15646:GVTYEPEVTDDGVPPFS[Phospho]PGR/2	0	0.0	79.9663	1:0.9921:17:true;1:0.0028:3:true;1:0.0029:4:true;1:0.0021:9:true	GVTYEPEVTDDGVPPFSPGR	GVTYEPEVTDDGVPPFS[Phospho]PGR	Os09t0547300-01	1.0	LHY_T5	LHY_T5.15646.15646.2	mzspec:PXD000923:LHY_T5:scan:15646:GVTYEPEVTDDGVPPFS[Phospho]PGR/2	0	-0.012576999999964757	-11.43378475334172	0.0	924	924	Phospho	0.9921	17	760	1	0.9921	630	0.004106289888888885	0.004106289888888885	0.0	0.0	0.0	0.0
7	115	0.9937	Phospho	Os05t0558800-03	mzspec:PXD000923:LHY_T4:scan:05755:LLSEEIS[Phospho]FQK/2	0	0.00030069159065851457	79.9663	1:0.9937:7:true;1:0.0063:3:true	LLSEEISFQK	LLSEEIS[Phospho]FQK	Os05t0558800-03	0.9983	LHY_T4	LHY_T4.05755.05755.2	mzspec:PXD000923:LHY_T4:scan:05755:LLSEEIS[Phospho]FQK/2	3	-0.0009969999998702406	-1.5643941528793666	0.00029886431560071725	9980	9977	Phospho	0.9937	7	115	1	0.99201071	631	0.0041124436133122	0.0041124436133122	0.0	0.0	0.0	0.0
3;8	160;165	0.9921;0	Phospho;Carbamidomethyl	LOC_Os03g53270.2	mzspec:PXD000923:LHY_T6:scan:02178:VDS[Phospho]QGQMC[Carbamidomethyl]GSNYK/2	0	0.0	136.987764	1:0.9921:3:true;1:0.0041:10:true;1:0.0037:12:true	VDSQGQMCGSNYK	VDS[Phospho]QGQMC[Carbamidomethyl]GSNYK	LOC_Os03g53270.2	0.9999	LHY_T6	LHY_T6.02178.02178.2	mzspec:PXD000923:LHY_T6:scan:02178:VDS[Phospho]QGQMC[Carbamidomethyl]GSNYK/2	0	-0.011853999999971164	-15.250389001955625	0.0	8110	8110	Phospho	0.9921	3	160	1	0.99200079	632	0.004118593560126579	0.004118593560126579	0.0	0.0	0.0	0.0
17	760	0.9921	Phospho	Os09t0547300-01	mzspec:PXD000923:LHY_T5:scan:15858:GVTYEPEVTDDGVPPFS[Phospho]PGR/2	0	0.0	79.9663	1:0.9921:17:true;1:0.0027:3:true;1:0.0029:4:true;1:0.0022:9:true	GVTYEPEVTDDGVPPFSPGR	GVTYEPEVTDDGVPPFS[Phospho]PGR	Os09t0547300-01	0.9999	LHY_T5	LHY_T5.15858.15858.2	mzspec:PXD000923:LHY_T5:scan:15858:GVTYEPEVTDDGVPPFS[Phospho]PGR/2	0	-0.009978999999702864	-9.071935918781856	0.0	8048	8048	Phospho	0.9921	17	760	1	0.99200079	633	0.0041247240758293825	0.0041247240758293825	0.0	0.0	0.0	0.0
14	187	0.9920	Phospho	Os03t0352300-02	mzspec:PXD000923:LHY_T8:scan:01065:SVAHANGDAEENGT[Phospho]PK/3	0	0.0	79.9663	1:0.9920:14:true;1:0.0013:1:true;1:0.0015:3:true;1:0.0017:5:true;1:0.0019:9:true	SVAHANGDAEENGTPK	SVAHANGDAEENGT[Phospho]PK	Os03t0352300-02	1.0	LHY_T8	LHY_T8.01065.01065.3	mzspec:PXD000923:LHY_T8:scan:01065:SVAHANGDAEENGT[Phospho]PK/3	0	0.0018709999999373395	3.3436473564705627	0.0	558	558	Phospho	0.992	14	187	1	0.992	634	0.00413083649842271	0.00413083649842271	0.0	0.0	0.0	0.0
11	139	0.9920	Phospho	Os08t0156700-01	mzspec:PXD000923:LHY_T6:scan:14920:VTYIAPPQPPS[Phospho]PVPEESEEGSPSR/3	0	0.0	79.9663	1:0.9920:11:true;1:0.0015:2:true;1:0.0015:3:true;1:0.0013:5:true;1:0.0016:17:true;1:0.0010:21:true;1:0.0009:23:true	VTYIAPPQPPSPVPEESEEGSPSR	VTYIAPPQPPS[Phospho]PVPEESEEGSPSR	Os08t0156700-01	1.0	LHY_T6	LHY_T6.14920.14920.3	mzspec:PXD000923:LHY_T6:scan:14920:VTYIAPPQPPS[Phospho]PVPEESEEGSPSR/3	0	0.0016109999999116553	1.8360950142672048	0.0	5712	5712	Phospho	0.992	11	139	1	0.992	635	0.004136929669291335	0.004136929669291335	0.0	0.0	0.0	0.0
0;11	1;12	0;0.9920	Acetyl;Phospho	Os07t0679500-01	mzspec:PXD000923:LHY_T6:scan:04099:[Acetyl]AMPPKPGDQPS[Phospho]PGR/2	0	0.0	121.976865	1:0.0235:5:true;2:0.9920:11:true;2:0.0040:1:true	AMPPKPGDQPSPGR	[Acetyl]AMPPKPGDQPS[Phospho]PGR	Os07t0679500-01	1.0	LHY_T6	LHY_T6.04099.04099.2	mzspec:PXD000923:LHY_T6:scan:04099:[Acetyl]AMPPKPGDQPS[Phospho]PGR/2	0	0.0012490000000298096	1.6036463853124974	0.0	6448	6448	Phospho	0.992	11	12	1	0.992	636	0.00414300367924528	0.00414300367924528	0.0	0.0	0.0	0.0
4	79	0.9920	Phospho	Os11t0128800-01	mzspec:PXD000923:LHY_T4:scan:09124:SAGS[Phospho]PLSSLLAR/2	0	0.0	79.96633100000003	1:0.9920:4:true;1:0.0015:1:true;1:0.0018:2:true;1:0.0012:7:true;1:0.0009:8:true;1:0.0007:11:true	SAGSPLSSLLAR	SAGS[Phospho]PLSSLLAR	Os11t0128800-01	1.0	LHY_T4	LHY_T4.09124.09124.2	mzspec:PXD000923:LHY_T4:scan:09124:SAGS[Phospho]PLSSLLAR/2	0	0.0001630000000432119	0.2629835376552122	0.0	3615	3615	Phospho	0.992	4	79	1	0.992	637	0.00414905861852433	0.00414905861852433	0.0	0.0	0.0	0.0
4	56	0.9920	Phospho	Os05t0168800-03	mzspec:PXD000923:LHY_T6:scan:04406:QQVS[Phospho]DVETSSLQK/2	0	0.0	79.9663	1:0.9920:4:true;1:0.0030:8:true;1:0.0026:9:true;1:0.0023:10:true	QQVSDVETSSLQK	QQVS[Phospho]DVETSSLQK	Os05t0168800-03	1.0	LHY_T6	LHY_T6.04406.04406.2	mzspec:PXD000923:LHY_T6:scan:04406:QQVS[Phospho]DVETSSLQK/2	0	0.0003560000000106811	0.4654518568588388	0.0	2487	2487	Phospho	0.992	4	56	1	0.992	638	0.004155094576802505	0.004155094576802505	0.0	0.0	0.0	0.0
6	483	0.9928	Phospho	LOC_Os02g19860.1	mzspec:PXD000923:LHY_T4:scan:07208:FSIDMS[Phospho]PVK/2	0	0.0	79.9663	1:0.9928:6:true;1:0.0072:2:true	FSIDMSPVK	FSIDMS[Phospho]PVK	LOC_Os02g19860.1	0.9991	LHY_T4	LHY_T4.07208.07208.2	mzspec:PXD000923:LHY_T4:scan:07208:FSIDMS[Phospho]PVK/2	0	-0.0001009999999723732	-0.18288958351828696	0.0	8575	8575	Phospho	0.9928	6	483	1	0.99190648	639	0.004161257996870106	0.004161257996870106	0.0	0.0	0.0	0.0
14	600	0.9919	Phospho	Os03t0238800-01	mzspec:PXD000923:LHY_T6:scan:06308:STSTMGEMANGDVS[Phospho]PK/2	0	0.0	79.9663	1:0.9919:14:true;1:0.0008:1:true;1:0.0008:2:true;1:0.0008:3:true;1:0.0008:4:true;1:0.0038:9:true	STSTMGEMANGDVSPK	STSTMGEMANGDVS[Phospho]PK	Os03t0238800-01	1.0	LHY_T6	LHY_T6.06308.06308.2	mzspec:PXD000923:LHY_T6:scan:06308:STSTMGEMANGDVS[Phospho]PK/2	0	0.0008849999999256398	1.0456836709860753	0.0	1396	1396	Phospho	0.9919	14	600	1	0.9919	640	0.004167412281249996	0.004167412281249996	0.0	0.0	0.0	0.0
1	204	0.9919	Phospho	LOC_Os05g32070.1	mzspec:PXD000923:LHY_T6:scan:08095:S[Phospho]FDTSSSHQVASFR/2	0	0.0	79.9663	1:0.9919:1:true;1:0.0023:4:true;1:0.0015:5:true;1:0.0013:6:true;1:0.0011:7:true;1:0.0008:11:true;1:0.0008:12:true	SFDTSSSHQVASFR	S[Phospho]FDTSSSHQVASFR	LOC_Os05g32070.1	1.0	LHY_T6	LHY_T6.08095.08095.2	mzspec:PXD000923:LHY_T6:scan:08095:S[Phospho]FDTSSSHQVASFR/2	0	0.0004889999999022621	0.597548522971327	0.0	776	776	Phospho	0.9919	1	204	1	0.9919	641	0.004173547363494536	0.004173547363494536	0.0	0.0	0.0	0.0
7	206	1.0000	Phospho	Os01t0747800-01	mzspec:PXD000923:LHY_T4:scan:05012:GFFLHPS[Phospho]PR/2	0	0.0007364448126668507	79.9663	1:1.0000:7:true	GFFLHPSPR	GFFLHPS[Phospho]PR	Os01t0747800-01	0.9919	LHY_T4	LHY_T4.05012.05012.2	mzspec:PXD000923:LHY_T4:scan:05012:GFFLHPS[Phospho]PR/2	8	-0.004236999999989165	-7.4429217621498385	0.0007361737370019325	10871	10863	Phospho	1.0	7	206	1	0.9919	642	0.004179663333333329	0.004179663333333329	0.0	0.0	0.0	0.0
1	525	0.9919	Phospho	LOC_Os05g38810.1	mzspec:PXD000923:LHY_T5:scan:08406:S[Phospho]LDSFEDPETK/2	0	0.0	79.9663	1:0.9919:1:true;1:0.0038:4:true;1:0.0042:10:true	SLDSFEDPETK	S[Phospho]LDSFEDPETK	LOC_Os05g38810.1	1.0	LHY_T5	LHY_T5.08406.08406.2	mzspec:PXD000923:LHY_T5:scan:08406:S[Phospho]LDSFEDPETK/2	0	-0.0034740000000965665	-5.152229318899706	0.0	6523	6523	Phospho	0.9919	1	525	1	0.9919	643	0.004185760279937787	0.004185760279937787	0.0	0.0	0.0	0.0
1;4	133;136	0.9919;0	Phospho;Carbamidomethyl	LOC_Os11g40080.1	mzspec:PXD000923:LHY_T6:scan:03349:S[Phospho]ISC[Carbamidomethyl]DSSTMEANAGDGK/2	0	0.0	136.987764	1:0.9919:1:true;1:0.0030:3:true;1:0.0012:6:true;1:0.0011:7:true;1:0.0010:8:true;1:0.0008:11:true;1:0.0007:13:true	SISCDSSTMEANAGDGK	S[Phospho]ISC[Carbamidomethyl]DSSTMEANAGDGK	LOC_Os11g40080.1	1.0	LHY_T6	LHY_T6.03349.03349.2	mzspec:PXD000923:LHY_T6:scan:03349:S[Phospho]ISC[Carbamidomethyl]DSSTMEANAGDGK/2	0	0.00301600000000235	3.3313562389454074	0.0	4604	4604	Phospho	0.9919	1	133	1	0.9919	644	0.004191838291925461	0.004191838291925461	0.0	0.0	0.0	0.0
7	722	0.9919	Phospho	Os09t0123100-01	mzspec:PXD000923:LHY_T6:scan:08979:ALVEKDS[Phospho]DGEDSVAPVVTK/2	0	0.0	79.9663	1:0.9919:7:true;1:0.0021:1:true;1:0.0016:12:true;1:0.0012:14:true;1:0.0009:18:true	ALVEKDSDGEDSVAPVVTK	ALVEKDS[Phospho]DGEDSVAPVVTK	Os09t0123100-01	1.0	LHY_T6	LHY_T6.08979.08979.2	mzspec:PXD000923:LHY_T6:scan:08979:ALVEKDS[Phospho]DGEDSVAPVVTK/2	0	0.0021259999999756482	2.0843491798371736	0.0	3034	3034	Phospho	0.9919	7	722	1	0.9919	645	0.0041978974573643356	0.0041978974573643356	0.0	0.0	0.0	0.0
2	44	0.9919	Phospho	Os01t0135700-01	mzspec:PXD000923:LHY_T4:scan:06075:IS[Phospho]PSELAAVTR/2	0	0.0	79.9663	1:0.9919:2:true;1:0.0034:4:true;1:0.0017:7:true;1:0.0015:8:true;1:0.0013:10:true	ISPSELAAVTR	IS[Phospho]PSELAAVTR	Os01t0135700-01	1.0	LHY_T4	LHY_T4.06075.06075.2	mzspec:PXD000923:LHY_T4:scan:06075:IS[Phospho]PSELAAVTR/2	0	-0.0007279999999809661	-1.1889495416705935	0.0	5056	5056	Phospho	0.9919	2	44	1	0.9919	646	0.004203937863777084	0.004203937863777084	0.0	0.0	0.0	0.0
0;4	1;5	0;0.9919	Acetyl;Phospho	Os08t0525000-01	mzspec:PXD000923:LHY_T4:scan:08727:[Acetyl]GDES[Phospho]EGETEEYLFK/2	0	0.0	121.976865	1:0.0043:14:true;2:0.9919:4:true;2:0.0045:8:true;2:0.0035:11:true	GDESEGETEEYLFK	[Acetyl]GDES[Phospho]EGETEEYLFK	Os08t0525000-01	1.0	LHY_T4	LHY_T4.08727.08727.2	mzspec:PXD000923:LHY_T4:scan:08727:[Acetyl]GDES[Phospho]EGETEEYLFK/2	0	-0.0001760000000103901	-0.2004926468984449	0.0	3849	3849	Phospho	0.9919	4	5	1	0.9919	647	0.00420995959814528	0.00420995959814528	0.0	0.0	0.0	0.0
2;4	511;513	1.0000;0.9919	Oxidation;Phospho	LOC_Os08g06140.3	mzspec:PXD000923:LHY_T5:scan:15497:DM[Oxidation]PS[Phospho]DGDDAEPTGITILR/2	0	0.0	95.961231	1:1.0000:2:true;2:0.9919:4:true;2:0.0042:9:true;2:0.0021:12:true;2:0.0017:15:true	DMPSDGDDAEPTGITILR	DM[Oxidation]PS[Phospho]DGDDAEPTGITILR	LOC_Os08g06140.3	1.0	LHY_T5	LHY_T5.15497.15497.2	mzspec:PXD000923:LHY_T5:scan:15497:DM[Oxidation]PS[Phospho]DGDDAEPTGITILR/2	0	-0.007422000000133266	-7.422580980391762	0.0	5964	5964	Phospho	0.9919	4	513	1	0.9919	648	0.004215962746913575	0.004215962746913575	0.0	0.0	0.0	0.0
1	821	0.9935	Phospho	LOC_Os12g44150.2	mzspec:PXD000923:LHY_T5:scan:03754:T[Phospho]LHGLQPPDAK/2	0	0.0004954419342053111	79.9663	1:0.9935:1:true;1:0.0064:10:true	TLHGLQPPDAK	T[Phospho]LHGLQPPDAK	LOC_Os12g44150.2	0.9983	LHY_T5	LHY_T5.03754.03754.2	mzspec:PXD000923:LHY_T5:scan:03754:T[Phospho]LHGLQPPDAK/2	5	-0.0021269999999731226	-3.382604657005848	0.0004951475539710833	10097	10092	Phospho	0.9935	1	821	1	0.99181105	649	0.004222084453004617	0.004222084453004617	0.0	0.0	0.0	0.0
6;13	295;302	0.9918;1.0000	Phospho;Oxidation	LOC_Os04g01290.3	mzspec:PXD000923:LHY_T5:scan:11648:VTDDGS[Phospho]QGIQGLM[Oxidation]IR/2	0	0.0	95.9612	1:1.0000:13:true;2:0.9918:6:true;2:0.0082:2:true	VTDDGSQGIQGLMIR	VTDDGS[Phospho]QGIQGLM[Oxidation]IR	LOC_Os04g01290.3	1.0	LHY_T5	LHY_T5.11648.11648.2	mzspec:PXD000923:LHY_T5:scan:11648:VTDDGS[Phospho]QGIQGLM[Oxidation]IR/2	0	-0.003328000000124121	-3.9460180698152456	0.0	1308	1308	Phospho	0.9918	6	295	1	0.9918	650	0.004228204323076917	0.004228204323076917	0.0	0.0	0.0	0.0
1	342	0.9918	Phospho	Os08t0103400-00	mzspec:PXD000923:LHY_T5:scan:10741:S[Phospho]DELGDEELGVESNGVK/2	0	0.0	79.9663	1:0.9918:1:true;1:0.0082:13:true	SDELGDEELGVESNGVK	S[Phospho]DELGDEELGVESNGVK	Os08t0103400-00	1.0	LHY_T5	LHY_T5.10741.10741.2	mzspec:PXD000923:LHY_T5:scan:10741:S[Phospho]DELGDEELGVESNGVK/2	0	-0.0024460000000772197	-2.633240514056756	0.0	4401	4401	Phospho	0.9918	1	342	1	0.9918	651	0.004234305391705063	0.004234305391705063	0.0	0.0	0.0	0.0
13	452	0.9918	Phospho	Os04t0509600-01	mzspec:PXD000923:LHY_T5:scan:07796:ISAEDETSGMDLT[Phospho]R/2	0	0.0	79.9663	1:0.9918:13:true;1:0.0016:2:true;1:0.0019:3:true;1:0.0020:7:true;1:0.0024:8:true	ISAEDETSGMDLTR	ISAEDETSGMDLT[Phospho]R	Os04t0509600-01	1.0	LHY_T5	LHY_T5.07796.07796.2	mzspec:PXD000923:LHY_T5:scan:07796:ISAEDETSGMDLT[Phospho]R/2	0	-0.004080000000044493	-5.082027929191892	0.0	6422	6422	Phospho	0.9918	13	452	1	0.9918	652	0.004240387745398767	0.004240387745398767	0.0	0.0	0.0	0.0
7	399	0.9918	Phospho	LOC_Os03g51140.1	mzspec:PXD000923:LHY_T8:scan:04869:AILEGGS[Phospho]DDEGASTEAHGR/3	0	0.0	79.9663	1:0.9918:7:true;1:0.0015:1:true;1:0.0014:12:true;1:0.0012:13:true;1:0.0011:14:true;1:0.0012:16:true	AILEGGSDDEGASTEAHGR	AILEGGS[Phospho]DDEGASTEAHGR	LOC_Os03g51140.1	1.0	LHY_T8	LHY_T8.04869.04869.3	mzspec:PXD000923:LHY_T8:scan:04869:AILEGGS[Phospho]DDEGASTEAHGR/3	0	0.00033300000006875047	0.5113067182638772	0.0	387	387	Phospho	0.9918	7	399	1	0.9918	653	0.0042464514701378185	0.0042464514701378185	0.0	0.0	0.0	0.0
7	118	0.9918	Phospho	Os08t0120500-01	mzspec:PXD000923:LHY_T6:scan:20394:NDPNYDS[Phospho]DEEPYELVEAPVSTPVEDYKK/4	0	0.0	79.9663	1:0.9918:7:true;1:0.0039:5:true;1:0.0014:12:true;1:0.0008:17:true;1:0.0007:20:true;1:0.0006:21:true;1:0.0006:26:true	NDPNYDSDEEPYELVEAPVSTPVEDYKK	NDPNYDS[Phospho]DEEPYELVEAPVSTPVEDYKK	Os08t0120500-01	1.0	LHY_T6	LHY_T6.20394.20394.4	mzspec:PXD000923:LHY_T6:scan:20394:NDPNYDS[Phospho]DEEPYELVEAPVSTPVEDYKK/4	0	-0.0010260000000243963	-1.2341217650430127	0.0	4186	4186	Phospho	0.9918	7	118	1	0.9918	654	0.00425249665137614	0.00425249665137614	0.0	0.0	0.0	0.0
3	93	0.9918	Phospho	Os10t0147900-01	mzspec:PXD000923:LHY_T3:scan:07398:LFT[Phospho]LSPAAGFPR/2	0	0.0	79.96633100000003	1:0.9918:3:true;1:0.0040:5:true;1:0.0020:7:true;1:0.0020:8:true	LFTLSPAAGFPR	LFT[Phospho]LSPAAGFPR	Os10t0147900-01	1.0	LHY_T3	LHY_T3.07398.07398.2	mzspec:PXD000923:LHY_T3:scan:07398:LFT[Phospho]LSPAAGFPR/2	0	-0.0020900000000665386	-3.0787849838548715	0.0	2008	2008	Phospho	0.9918	3	93	1	0.9918	655	0.004258523374045795	0.004258523374045795	0.0	0.0	0.0	0.0
1;3	141;143	0;0.9918	Carbamidomethyl;Phospho	Os09t0533100-01	mzspec:PXD000923:LHY_T4:scan:11117:C[Carbamidomethyl]KS[Phospho]FDELLELSQR/2	0	0.0	119.961215	1:0.9918:3:true;1:0.0081:11:true	CKSFDELLELSQR	C[Carbamidomethyl]KS[Phospho]FDELLELSQR	Os09t0533100-01	1.0	LHY_T4	LHY_T4.11117.11117.2	mzspec:PXD000923:LHY_T4:scan:11117:C[Carbamidomethyl]KS[Phospho]FDELLELSQR/2	0	0.010015999999950507	11.862049255926086	0.0	2810	2810	Phospho	0.9918	3	143	1	0.9918	656	0.0042645317225609705	0.0042645317225609705	0.0	0.0	0.0	0.0
14;17	78;81	0.9943;0.9918	Oxidation;Phospho	Os01t0817700-01	mzspec:PXD000923:LHY_T7:scan:08748:AHGTAVGLPSEDDM[Oxidation]GNS[Phospho]EVGHNALGAGR/3	0	0.0	95.9612	1:0.9943:14:true;1:0.0020:2:true;1:0.0036:21:true;2:0.9918:17:true;2:0.0008:1:true;2:0.0011:4:true;2:0.0012:5:true;2:0.0017:10:true;2:0.0010:23:true;2:0.0012:26:true	AHGTAVGLPSEDDMGNSEVGHNALGAGR	AHGTAVGLPSEDDM[Oxidation]GNS[Phospho]EVGHNALGAGR	Os01t0817700-01	1.0	LHY_T7	LHY_T7.08748.08748.3	mzspec:PXD000923:LHY_T7:scan:08748:AHGTAVGLPSEDDM[Oxidation]GNS[Phospho]EVGHNALGAGR/3	0	-7.999999991170625e-05	-0.08519022384049338	0.0	455	455	Phospho	0.9918	17	81	1	0.9918	657	0.004270521780821912	0.004270521780821912	0.0	0.0	0.0	0.0
7	437	0.9918	Phospho	Os11t0247300-01	mzspec:PXD000923:LHY_T5:scan:14698:DYEEVGS[Phospho]EFDDGDEGDEGDEY/2	0	0.0	79.9663	1:0.9918:7:true;1:0.0035:2:true;1:0.0047:21:true	DYEEVGSEFDDGDEGDEGDEY	DYEEVGS[Phospho]EFDDGDEGDEGDEY	Os11t0247300-01	1.0	LHY_T5	LHY_T5.14698.14698.2	mzspec:PXD000923:LHY_T5:scan:14698:DYEEVGS[Phospho]EFDDGDEGDEGDEY/2	0	-0.009798999999929949	-7.993343527825062	0.0	7240	7240	Phospho	0.9918	7	437	1	0.9918	658	0.004276493632218839	0.004276493632218839	0.0	0.0	0.0	0.0
1;3	1155;1157	0;0.9918	Carbamidomethyl;Phospho	LOC_Os06g08280.1	mzspec:PXD000923:LHY_T3:scan:05090:C[Carbamidomethyl]QT[Phospho]LISGGVR/2	0	0.0	119.961215	1:0.9918:3:true;1:0.0081:6:true	CQTLISGGVR	C[Carbamidomethyl]QT[Phospho]LISGGVR	LOC_Os06g08280.1	1.0	LHY_T3	LHY_T3.05090.05090.2	mzspec:PXD000923:LHY_T3:scan:05090:C[Carbamidomethyl]QT[Phospho]LISGGVR/2	0	-0.0023519999999734864	-4.074440259085281	0.0	7918	7918	Phospho	0.9918	3	1157	1	0.9918	659	0.0042824473596358055	0.0042824473596358055	0.0	0.0	0.0	0.0
17	81	0.9918	Phospho	Os01t0817700-01	mzspec:PXD000923:LHY_T6:scan:11362:AHGTAVGLPSEDDMGNS[Phospho]EVGHNALGAGR/3	0	0.0	79.9663	1:0.9918:17:true;1:0.0008:1:true;1:0.0006:4:true;1:0.0006:5:true;1:0.0033:10:true;1:0.0010:23:true;1:0.0008:26:true	AHGTAVGLPSEDDMGNSEVGHNALGAGR	AHGTAVGLPSEDDMGNS[Phospho]EVGHNALGAGR	Os01t0817700-01	1.0	LHY_T6	LHY_T6.11362.11362.3	mzspec:PXD000923:LHY_T6:scan:11362:AHGTAVGLPSEDDMGNS[Phospho]EVGHNALGAGR/3	0	0.002630000000067412	2.8166200783612743	0.0	185	185	Phospho	0.9918	17	81	1	0.9918	660	0.004288383045454539	0.004288383045454539	0.0	0.0	0.0	0.0
3	9	0.9933	Phospho	LOC_Os11g40080.1	mzspec:PXD000923:LHY_T3:scan:03795:FGS[Phospho]FISR/2	0	0.00030618493570116345	79.9663	1:0.9933:3:true;1:0.0066:6:true	FGSFISR	FGS[Phospho]FISR	LOC_Os11g40080.1	0.9984	LHY_T3	LHY_T3.03795.03795.2	mzspec:PXD000923:LHY_T3:scan:03795:FGS[Phospho]FISR/2	3	0.0002740000000471809	0.6127019565652652	0.00029886431560071725	9801	9798	Phospho	0.9933	3	9	1	0.99171072	661	0.004294435839636908	0.004294435839636908	0.0	0.0	0.0	0.0
8;12	350;354	0;0.9933	Carbamidomethyl;Phospho	LOC_Os05g43280.1	mzspec:PXD000923:LHY_T6:scan:12934:AALEPLPC[Carbamidomethyl]QPVS[Phospho]PK/2	0	0.0003039205754229561	136.987764	1:0.9933:12:true;1:0.0022:1:true;1:0.0022:2:true	AALEPLPCQPVSPK	AALEPLPC[Carbamidomethyl]QPVS[Phospho]PK	LOC_Os05g43280.1	0.9984	LHY_T6	LHY_T6.12934.12934.2	mzspec:PXD000923:LHY_T6:scan:12934:AALEPLPC[Carbamidomethyl]QPVS[Phospho]PK/2	3	-0.0019680000000334985	-2.4789452086543906	0.00029886431560071725	9874	9871	Phospho	0.9933	12	354	1	0.99171072	662	0.004300470347432018	0.004300470347432018	0.0	0.0	0.0	0.0
3	9	0.9932	Phospho	LOC_Os11g40080.1	mzspec:PXD000923:LHY_T3:scan:03853:FGS[Phospho]FISR/2	0	0.00030892801977139327	79.9663	1:0.9932:3:true;1:0.0068:6:true	FGSFISR	FGS[Phospho]FISR	LOC_Os11g40080.1	0.9985	LHY_T3	LHY_T3.03853.03853.2	mzspec:PXD000923:LHY_T3:scan:03853:FGS[Phospho]FISR/2	3	0.00038000000006377377	0.8497326404882625	0.00029886431560071725	9714	9711	Phospho	0.9932	3	9	1	0.9917102	663	0.00430648743589743	0.00430648743589743	0.0	0.0	0.0	0.0
9	377	0.9917	Phospho	LOC_Os08g17400.1	mzspec:PXD000923:LHY_T4:scan:07416:IIETSTPLT[Phospho]PVLR/2	0	0.0	79.9663	1:0.9917:9:true;1:0.0021:4:true;1:0.0028:5:true;1:0.0033:6:true	IIETSTPLTPVLR	IIETSTPLT[Phospho]PVLR	LOC_Os08g17400.1	1.0	LHY_T4	LHY_T4.07416.07416.2	mzspec:PXD000923:LHY_T4:scan:07416:IIETSTPLT[Phospho]PVLR/2	0	-0.0001770000000078653	-0.2327691006492044	0.0	4581	4581	Phospho	0.9917	9	377	1	0.9917	664	0.0043125017620481865	0.0043125017620481865	0.0	0.0	0.0	0.0
3	136	0.9917	Phospho	Os01t0827400-01	mzspec:PXD000923:LHY_T2:scan:06701:LLS[Phospho]FLGAPGSGV/2	0	0.0	79.9663	1:0.9917:3:true;1:0.0057:7:true;1:0.0025:10:true	LLSFLGAPGSGV	LLS[Phospho]FLGAPGSGV	Os01t0827400-01	1.0	LHY_T2	LHY_T2.06701.06701.2	mzspec:PXD000923:LHY_T2:scan:06701:LLS[Phospho]FLGAPGSGV/2	0	-0.0011120000000346408	-1.8554999481079752	0.0	5235	5235	Phospho	0.9917	3	136	1	0.9917	665	0.0043184979999999935	0.0043184979999999935	0.0	0.0	0.0	0.0
18	85	0.9917	Phospho	LOC_Os12g06850.3	mzspec:PXD000923:LHY_T8:scan:06294:LHNSGGDGGSSVLTDGDS[Phospho]PDKIQGR/4	0	0.0	79.9663	1:0.9917:18:true;1:0.0013:4:true;1:0.0018:10:true;1:0.0022:11:true;1:0.0029:14:true	LHNSGGDGGSSVLTDGDSPDKIQGR	LHNSGGDGGSSVLTDGDS[Phospho]PDKIQGR	LOC_Os12g06850.3	1.0	LHY_T8	LHY_T8.06294.06294.4	mzspec:PXD000923:LHY_T8:scan:06294:LHNSGGDGGSSVLTDGDS[Phospho]PDKIQGR/4	0	-0.0001580000000558357	-0.24763452147577744	0.0	5438	5438	Phospho	0.9917	18	85	1	0.9917	666	0.004324476231231225	0.004324476231231225	0.0	0.0	0.0	0.0
3	335	0.9917	Phospho	Os02t0198600-01	mzspec:PXD000923:LHY_T5:scan:03849:LAS[Phospho]LSQGAAGESSTAR/2	0	0.0	79.9663	1:0.9917:3:true;1:0.0031:2:true;1:0.0017:5:true;1:0.0006:8:true;1:0.0006:9:true;1:0.0005:12:true;1:0.0005:13:true;1:0.0004:14:true;1:0.0004:15:true	LASLSQGAAGESSTAR	LAS[Phospho]LSQGAAGESSTAR	Os02t0198600-01	1.0	LHY_T5	LHY_T5.03849.03849.2	mzspec:PXD000923:LHY_T5:scan:03849:LAS[Phospho]LSQGAAGESSTAR/2	0	-0.004293999999958942	-5.412392303109938	0.0	1537	1537	Phospho	0.9917	3	335	1	0.9917	667	0.004330436536731629	0.004330436536731629	0.0	0.0	0.0	0.0
9;22	181;194	0;0.9917	Carbamidomethyl;Phospho	LOC_Os01g47690.2	mzspec:PXD000923:LHY_T8:scan:06677:STPGHTAGC[Carbamidomethyl]VTYVTGEGDDQPS[Phospho]PR/3	0	0.0	136.987764	1:0.9917:22:true;1:0.0008:1:true;1:0.0008:2:true;1:0.0008:6:true;1:0.0008:7:true;1:0.0012:11:true;1:0.0015:12:true;1:0.0013:14:true	STPGHTAGCVTYVTGEGDDQPSPR	STPGHTAGC[Carbamidomethyl]VTYVTGEGDDQPS[Phospho]PR	LOC_Os01g47690.2	1.0	LHY_T8	LHY_T8.06677.06677.3	mzspec:PXD000923:LHY_T8:scan:06677:STPGHTAGC[Carbamidomethyl]VTYVTGEGDDQPS[Phospho]PR/3	0	-1.008499999999913	-1176.7425544457985	0.0	2492	2492	Phospho	0.9917	22	194	1	0.9917	668	0.004336378997005983	0.004336378997005983	0.0	0.0	0.0	0.0
3	363	1.0000	Phospho	Os06t0186600-02	mzspec:PXD000923:LHY_T4:scan:10973:KDS[Phospho]FGDLLMNLPR/2	0	0.0008275101140125046	79.9663	1:1.0000:3:true	KDSFGDLLMNLPR	KDS[Phospho]FGDLLMNLPR	Os06t0186600-02	0.9917	LHY_T4	LHY_T4.10973.10973.2	mzspec:PXD000923:LHY_T4:scan:10973:KDS[Phospho]FGDLLMNLPR/2	9	-0.006432000000017979	-8.107128636423877	0.0008247800586510264	10885	10876	Phospho	1.0	3	363	1	0.9917	669	0.004342303692077723	0.004342303692077723	0.0	0.0	0.0	0.0
8	81	0.9917	Phospho	LOC_Os06g02170.2	mzspec:PXD000923:LHY_T5:scan:18097:ATLLLPDS[Phospho]PHSQASPLSPSALR/3	0	0.0	79.9663	1:0.9917:8:true;1:0.0006:1:true;1:0.0006:2:true;1:0.0013:11:true;1:0.0009:13:true;1:0.0008:14:true;1:0.0006:17:true;1:0.0012:19:true;1:0.0012:20:true	ATLLLPDSPHSQASPLSPSALR	ATLLLPDS[Phospho]PHSQASPLSPSALR	LOC_Os06g02170.2	1.0	LHY_T5	LHY_T5.18097.18097.3	mzspec:PXD000923:LHY_T5:scan:18097:ATLLLPDS[Phospho]PHSQASPLSPSALR/3	0	-0.003316000000040731	-4.25092816156482	0.0	2194	2194	Phospho	0.9917	8	81	1	0.9917	670	0.004348210701492532	0.004348210701492532	0.0	0.0	0.0	0.0
12	460	0.9917	Phospho	LOC_Os04g56140.3	mzspec:PXD000923:LHY_T5:scan:15076:APVAEPEIHMES[Phospho]DINSASELR/3	0	0.0	79.9663	1:0.9917:12:true;1:0.0012:1:true;1:0.0022:4:true;1:0.0013:16:true;1:0.0012:17:true;1:0.0010:18:true	APVAEPEIHMESDINSASELR	APVAEPEIHMES[Phospho]DINSASELR	LOC_Os04g56140.3	1.0	LHY_T5	LHY_T5.15076.15076.3	mzspec:PXD000923:LHY_T5:scan:15076:APVAEPEIHMES[Phospho]DINSASELR/3	0	-0.006234000000063134	-7.8676589692811385	0.0	5581	5581	Phospho	0.9917	12	460	1	0.9917	671	0.004354100104321903	0.004354100104321903	0.0	0.0	0.0	0.0
3	646	0.9930	Phospho	tr|A0A0P0X7E2|A0A0P0X7E2_ORYSJ	mzspec:PXD000923:LHY_T6:scan:06499:NLS[Phospho]QEPQSASSAEDLK/2	0	0.00020837674515524068	79.9663	1:0.9930:3:true;1:0.0017:8:true;1:0.0014:9:true;1:0.0013:10:true;1:0.0012:11:true;1:0.0012:12:true	NLSQEPQSASSAEDLK	NLS[Phospho]QEPQSASSAEDLK	tr|A0A0P0X7E2|A0A0P0X7E2_ORYSJ	0.9986	LHY_T6	LHY_T6.06499.06499.2	mzspec:PXD000923:LHY_T6:scan:06499:NLS[Phospho]QEPQSASSAEDLK/2	2	0.0007869999999456923	0.881900493665364	0.00020712510356255177	9600	9598	Phospho	0.993	3	646	1	0.9916098	672	0.004360106205357138	0.004360106205357138	0.0	0.0	0.0	0.0
4	891	0.9923	Phospho	sp|Q7XWP1|CPSF1_ORYSJ	mzspec:PXD000923:LHY_T8:scan:01483:VPLS[Phospho]PQGSADHHNASDSR/2	0	0.0	79.9663	1:0.9923:4:true;1:0.0022:8:true;1:0.0022:9:true;1:0.0011:14:true;1:0.0010:15:true;1:0.0009:17:true	VPLSPQGSADHHNASDSR	VPLS[Phospho]PQGSADHHNASDSR	sp|Q7XWP1|CPSF1_ORYSJ	0.9993	LHY_T8	LHY_T8.01483.01483.2	mzspec:PXD000923:LHY_T8:scan:01483:VPLS[Phospho]PQGSADHHNASDSR/2	0	-0.008481999999958134	-8.673477493180915	0.0	8504	8504	Phospho	0.9923	4	891	1	0.99160539	673	0.004366101010401184	0.004366101010401184	0.0	0.0	0.0	0.0
8	82	1.0000	Phospho	Os06t0608600-01	mzspec:PXD000923:LHY_T3:scan:06260:GVLGLPGS[Phospho]FK/2	0	0.000827357970215113	79.96633100000003	1:1.0000:8:true	GVLGLPGSFK	GVLGLPGS[Phospho]FK	Os06t0608600-01	0.9916	LHY_T3	LHY_T3.06260.06260.2	mzspec:PXD000923:LHY_T3:scan:06260:GVLGLPGS[Phospho]FK/2	9	-0.00038200000005872415	-0.7237997631805321	0.0008247800586510264	10887	10878	Phospho	1.0	8	82	1	0.9916	674	0.004372086023738868	0.004372086023738868	0.0	0.0	0.0	0.0
14	132	0.9916	Phospho	Os06t0186600-02	mzspec:PXD000923:LHY_T5:scan:21682:LNQLSQQPDIILDS[Phospho]PVFEPR/2	0	0.0	79.9663	1:0.9916:14:true;1:0.0083:5:true	LNQLSQQPDIILDSPVFEPR	LNQLSQQPDIILDS[Phospho]PVFEPR	Os06t0186600-02	1.0	LHY_T5	LHY_T5.21682.21682.2	mzspec:PXD000923:LHY_T5:scan:21682:LNQLSQQPDIILDS[Phospho]PVFEPR/2	0	0.00013400000011642987	0.11212510914683174	0.0	706	706	Phospho	0.9916	14	132	1	0.9916	675	0.004378053303703699	0.004378053303703699	0.0	0.0	0.0	0.0
3	47	0.9916	Phospho	LOC_Os12g10630.1	mzspec:PXD000923:LHY_T6:scan:04320:HMS[Phospho]PPTPPAAAEESK/2	0	0.0	79.9663	1:0.9916:3:true;1:0.0031:6:true;1:0.0016:9:true;1:0.0013:10:true;1:0.0011:11:true;1:0.0009:14:true	HMSPPTPPAAAEESK	HMS[Phospho]PPTPPAAAEESK	LOC_Os12g10630.1	1.0	LHY_T6	LHY_T6.04320.04320.2	mzspec:PXD000923:LHY_T6:scan:04320:HMS[Phospho]PPTPPAAAEESK/2	0	0.003128000000060638	3.8363772213476657	0.0	6291	6291	Phospho	0.9916	3	47	1	0.9916	676	0.004384002928994078	0.004384002928994078	0.0	0.0	0.0	0.0
3	254	0.9916	Phospho	Os10t0346200-01	mzspec:PXD000923:LHY_T6:scan:09442:QNS[Phospho]EISYYADDEDANR/2	0	0.0	79.9663	1:0.9916:3:true;1:0.0023:6:true;1:0.0019:7:true;1:0.0016:8:true;1:0.0014:9:true;1:0.0010:14:true	QNSEISYYADDEDANR	QNS[Phospho]EISYYADDEDANR	Os10t0346200-01	1.0	LHY_T6	LHY_T6.09442.09442.2	mzspec:PXD000923:LHY_T6:scan:09442:QNS[Phospho]EISYYADDEDANR/2	0	0.0009420000000091023	0.9559802494410464	0.0	3565	3565	Phospho	0.9916	3	254	1	0.9916	677	0.0043899349778434215	0.0043899349778434215	0.0	0.0	0.0	0.0
3	267	0.9916	Phospho	LOC_Os02g10650.2	mzspec:PXD000923:LHY_T5:scan:13405:MGS[Phospho]LHVSIPEPDPDDAK/2	0	0.0	79.9663	1:0.9916:3:true;1:0.0033:7:true;1:0.0050:16:true	MGSLHVSIPEPDPDDAK	MGS[Phospho]LHVSIPEPDPDDAK	LOC_Os02g10650.2	1.0	LHY_T5	LHY_T5.13405.13405.2	mzspec:PXD000923:LHY_T5:scan:13405:MGS[Phospho]LHVSIPEPDPDDAK/2	0	-0.0059840000000122035	-6.336208617072607	0.0	7190	7190	Phospho	0.9916	3	267	1	0.9916	678	0.004395849528023594	0.004395849528023594	0.0	0.0	0.0	0.0
1;25	570;594	0;0.9916	Gln->pyro-Glu;Phospho	LOC_Os02g15220.4	mzspec:PXD000923:LHY_T7:scan:08175:Q[Gln->pyro-Glu]DAELHAQHVAPQQPSQEPNIGVKS[Phospho]PK/4	0	0.0	79.96633100000003	1:0.9916:25:true;1:0.0013:3:true;1:0.0014:7:true;1:0.0025:11:true;1:0.0030:16:true	QDAELHAQHVAPQQPSQEPNIGVKSPK	Q[Gln->pyro-Glu]DAELHAQHVAPQQPSQEPNIGVKS[Phospho]PK	LOC_Os02g15220.4	1.0	LHY_T7	LHY_T7.08175.08175.4	mzspec:PXD000923:LHY_T7:scan:08175:Q[Gln->pyro-Glu]DAELHAQHVAPQQPSQEPNIGVKS[Phospho]PK/4	0	-0.0005060000000867149	-0.6747908237952593	0.0	876	876	Phospho	0.9916	25	594	1	0.9916	679	0.0044017466568483	0.0044017466568483	0.0	0.0	0.0	0.0
4;5	4;5	0.9916;0	Phospho;Carbamidomethyl	tr|A0A0P0V8N9|A0A0P0V8N9_ORYSJ	mzspec:PXD000923:LHY_T5:scan:07469:HLVS[Phospho]C[Carbamidomethyl]DQTEVLEPK/2	0	0.0	136.987764	1:0.9916:4:true;1:0.0083:8:true	HLVSCDQTEVLEPK	HLVS[Phospho]C[Carbamidomethyl]DQTEVLEPK	tr|A0A0P0V8N9|A0A0P0V8N9_ORYSJ	1.0	LHY_T5	LHY_T5.07469.07469.2	mzspec:PXD000923:LHY_T5:scan:07469:HLVS[Phospho]C[Carbamidomethyl]DQTEVLEPK/2	0	-0.005126000000018394	-5.906264474135464	0.0	6299	6299	Phospho	0.9916	4	4	1	0.9916	680	0.004407626441176466	0.004407626441176466	0.0	0.0	0.0	0.0
13	310	0.9916	Phospho	Os02t0809100-00	mzspec:PXD000923:LHY_T6:scan:14329:HTTNPVSDHVVVS[Phospho]PVVSPGEFQR/3	0	0.0	79.9663	1:0.9916:13:true;1:0.0014:2:true;1:0.0015:3:true;1:0.0020:7:true;1:0.0033:17:true	HTTNPVSDHVVVSPVVSPGEFQR	HTTNPVSDHVVVS[Phospho]PVVSPGEFQR	Os02t0809100-00	1.0	LHY_T6	LHY_T6.14329.14329.3	mzspec:PXD000923:LHY_T6:scan:14329:HTTNPVSDHVVVS[Phospho]PVVSPGEFQR/3	0	0.004246000000080129	4.9559597439040255	0.0	5498	5498	Phospho	0.9916	13	310	1	0.9916	681	0.00441348895741556	0.00441348895741556	0.0	0.0	0.0	0.0
3	56	0.9916	Phospho	Os11t0615700-01	mzspec:PXD000923:LHY_T5:scan:09214:VTS[Phospho]PLLEPSSVEK/2	0	0.0	79.9663	1:0.9916:3:true;1:0.0049:2:true;1:0.0017:9:true;1:0.0016:10:true	VTSPLLEPSSVEK	VTS[Phospho]PLLEPSSVEK	Os11t0615700-01	1.0	LHY_T5	LHY_T5.09214.09214.2	mzspec:PXD000923:LHY_T5:scan:09214:VTS[Phospho]PLLEPSSVEK/2	0	-0.004235999999991691	-5.776130579985459	0.0	3877	3877	Phospho	0.9916	3	56	1	0.9916	682	0.004419334281524922	0.004419334281524922	0.0	0.0	0.0	0.0
0;1	1;2	0;0.9916	Acetyl;Phospho	Os03t0187500-01	mzspec:PXD000923:LHY_T6:scan:09586:[Acetyl]S[Phospho]EEDDDQPPPLPAQK/2	0	0.0	121.976865	1:0.0080:15:true;2:0.9916:1:true;2:0.0083:13:true	SEEDDDQPPPLPAQK	[Acetyl]S[Phospho]EEDDDQPPPLPAQK	Os03t0187500-01	1.0	LHY_T6	LHY_T6.09586.09586.2	mzspec:PXD000923:LHY_T6:scan:09586:[Acetyl]S[Phospho]EEDDDQPPPLPAQK/2	0	-0.002826999999911095	-3.1608763447385937	0.0	2948	2948	Phospho	0.9916	1	2	1	0.9916	683	0.004425162489019029	0.004425162489019029	0.0	0.0	0.0	0.0
3	152	0.9916	Phospho	Os10t0462900-01	mzspec:PXD000923:LHY_T3:scan:07982:GIS[Phospho]MAVDAVVTNLK/2	0	0.0	79.9663	1:0.9916:3:true;1:0.0049:5:true;1:0.0019:8:true;1:0.0015:11:true	GISMAVDAVVTNLK	GIS[Phospho]MAVDAVVTNLK	Os10t0462900-01	1.0	LHY_T3	LHY_T3.07982.07982.2	mzspec:PXD000923:LHY_T3:scan:07982:GIS[Phospho]MAVDAVVTNLK/2	0	-0.00311500000009346	-4.156809717764216	0.0	356	356	Phospho	0.9916	3	152	1	0.9916	684	0.004430973654970755	0.004430973654970755	0.0	0.0	0.0	0.0
9	213	0.9916	Phospho	LOC_Os10g41030.2	mzspec:PXD000923:LHY_T5:scan:05073:SNYTLESVS[Phospho]ER/2	0	0.0	79.9663	1:0.9916:9:true;1:0.0008:1:true;1:0.0009:3:true;1:0.0011:4:true;1:0.0044:7:true	SNYTLESVSER	SNYTLESVS[Phospho]ER	LOC_Os10g41030.2	1.0	LHY_T5	LHY_T5.05073.05073.2	mzspec:PXD000923:LHY_T5:scan:05073:SNYTLESVS[Phospho]ER/2	0	-0.003470999999990454	-5.083553332352476	0.0	7600	7600	Phospho	0.9916	9	213	1	0.9916	685	0.004436767854014594	0.004436767854014594	0.0	0.0	0.0	0.0
4	71	0.9916	Phospho	LOC_Os11g19810.2	mzspec:PXD000923:LHY_T7:scan:01325:NQPS[Phospho]PPPQEEEEGNHGSAR/3	0	0.0	79.9663	1:0.9916:4:true;1:0.0042:17:true;1:0.0041:18:true	NQPSPPPQEEEEGNHGSAR	NQPS[Phospho]PPPQEEEEGNHGSAR	LOC_Os11g19810.2	1.0	LHY_T7	LHY_T7.01325.01325.3	mzspec:PXD000923:LHY_T7:scan:01325:NQPS[Phospho]PPPQEEEEGNHGSAR/3	0	-0.0038299999999935608	-5.364427944370148	0.0	6245	6245	Phospho	0.9916	4	71	1	0.9916	686	0.004442545160349849	0.004442545160349849	0.0	0.0	0.0	0.0
18	104	0.9916	Phospho	Os04t0670900-01	mzspec:PXD000923:LHY_T6:scan:01854:AGVGGAAAGGGGAGSPPT[Phospho]PR/2	0	0.0	79.9663	1:0.9916:18:true;1:0.0005:1:true;1:0.0006:6:true;1:0.0006:7:true;1:0.0007:8:true;1:0.0018:13:true;1:0.0034:15:true	AGVGGAAAGGGGAGSPPTPR	AGVGGAAAGGGGAGSPPT[Phospho]PR	Os04t0670900-01	1.0	LHY_T6	LHY_T6.01854.01854.2	mzspec:PXD000923:LHY_T6:scan:01854:AGVGGAAAGGGGAGSPPT[Phospho]PR/2	0	0.00248799999997118	3.0235340135833364	0.0	7056	7056	Phospho	0.9916	18	104	1	0.9916	687	0.0044483056477438105	0.0044483056477438105	0.0	0.0	0.0	0.0
1	57	0.9924	Phospho	Os06t0601100-02	mzspec:PXD000923:LHY_T4:scan:03657:S[Phospho]VGSIGMMR/2	0	0.00011499540018399265	79.9663	1:0.9924:1:true;1:0.0076:4:true	SVGSIGMMR	S[Phospho]VGSIGMMR	Os06t0601100-02	0.9991	LHY_T4	LHY_T4.03657.03657.2	mzspec:PXD000923:LHY_T4:scan:03657:S[Phospho]VGSIGMMR/2	1	0.0007060000000365108	1.3864436972657588	0.00010633772862611656	8697	8696	Phospho	0.9924	1	57	1	0.99150684	688	0.004454184796511623	0.004454184796511623	0.0	0.0	0.0	0.0
6	725	0.9917	Phospho	Os03t0666100-00	mzspec:PXD000923:LHY_T4:scan:08165:FSQLLS[Phospho]LDSEEPR/2	0	0.0	79.9663	1:0.9917:6:true;1:0.0034:2:true;1:0.0047:9:true	FSQLLSLDSEEPR	FSQLLS[Phospho]LDSEEPR	Os03t0666100-00	0.9998	LHY_T4	LHY_T4.08165.08165.2	mzspec:PXD000923:LHY_T4:scan:08165:FSQLLS[Phospho]LDSEEPR/2	0	-0.00017900000000281582	-0.22350795178774627	0.0	8144	8144	Phospho	0.9917	6	725	1	0.99150166	689	0.004460054397677789	0.004460054397677789	0.0	0.0	0.0	0.0
0;1	1;2	0;0.9915	Acetyl;Phospho	Os06t0336200-01	mzspec:PXD000923:LHY_T4:scan:12405:[Acetyl]S[Phospho]GNIAFGR/2	0	0.0	121.976865	2:0.9915:1:true;2:0.0085:5:true	SGNIAFGR	[Acetyl]S[Phospho]GNIAFGR	Os06t0336200-01	1.0	LHY_T4	LHY_T4.12405.12405.2	mzspec:PXD000923:LHY_T4:scan:12405:[Acetyl]S[Phospho]GNIAFGR/2	0	-0.0004520000000525215	-0.9572107381682056	0.0	4874	4874	Phospho	0.9915	1	2	1	0.9915	690	0.004465909391304343	0.004465909391304343	0.0	0.0	0.0	0.0
9	330	0.9915	Phospho	LOC_Os10g39440.2	mzspec:PXD000923:LHY_T4:scan:11484:STLFPNFGS[Phospho]MFSVAEQQQAK/3	0	0.0	79.9663	1:0.9915:9:true;1:0.0010:1:true;1:0.0011:2:true;1:0.0017:12:true;1:0.0011:14:true;1:0.0023:19:true	STLFPNFGSMFSVAEQQQAK	STLFPNFGS[Phospho]MFSVAEQQQAK	LOC_Os10g39440.2	1.0	LHY_T4	LHY_T4.11484.11484.3	mzspec:PXD000923:LHY_T4:scan:11484:STLFPNFGS[Phospho]MFSVAEQQQAK/3	0	-8.600000012393139e-05	-0.1122204912958706	0.0	5147	5147	Phospho	0.9915	9	330	1	0.9915	691	0.0044717474384949295	0.0044717474384949295	0.0	0.0	0.0	0.0
7;11	513;517	0;0.9915	Carbamidomethyl;Phospho	Os11t0303500-01	mzspec:PXD000923:LHY_T6:scan:14662:ATNTGSC[Carbamidomethyl]ASFS[Phospho]DVDEDIPEK/2	0	0.0	136.987795	1:0.9915:11:true;1:0.0007:1:true;1:0.0007:2:true;1:0.0008:4:true;1:0.0011:6:true;1:0.0014:8:true;1:0.0029:9:true	ATNTGSCASFSDVDEDIPEK	ATNTGSC[Carbamidomethyl]ASFS[Phospho]DVDEDIPEK	Os11t0303500-01	1.0	LHY_T6	LHY_T6.14662.14662.2	mzspec:PXD000923:LHY_T6:scan:14662:ATNTGSC[Carbamidomethyl]ASFS[Phospho]DVDEDIPEK/2	0	0.0035590000002230227	3.200702493513458	0.0	5778	5778	Phospho	0.9915	11	517	1	0.9915	692	0.004477568612716757	0.004477568612716757	0.0	0.0	0.0	0.0
3	1131	0.9915	Phospho	LOC_Os06g14750.1	mzspec:PXD000923:LHY_T4:scan:07476:INS[Phospho]FDSAINFK/2	0	0.0	79.9663	1:0.9915:3:true;1:0.0048:6:true;1:0.0036:7:true	INSFDSAINFK	INS[Phospho]FDSAINFK	LOC_Os06g14750.1	1.0	LHY_T4	LHY_T4.07476.07476.2	mzspec:PXD000923:LHY_T4:scan:07476:INS[Phospho]FDSAINFK/2	0	-0.0002910000000611035	-0.4354314504414092	0.0	3167	3167	Phospho	0.9915	3	1131	1	0.9915	693	0.004483372987012981	0.004483372987012981	0.0	0.0	0.0	0.0
14	195	0.9915	Phospho	LOC_Os10g42724.1	mzspec:PXD000923:LHY_T5:scan:18206:FPGRDDESLAPIFT[Phospho]PPR/2	0	0.0	79.96633100000003	1:0.9915:14:true;1:0.0036:8:true;1:0.0049:10:true	FPGRDDESLAPIFTPPR	FPGRDDESLAPIFT[Phospho]PPR	LOC_Os10g42724.1	1.0	LHY_T5	LHY_T5.18206.18206.2	mzspec:PXD000923:LHY_T5:scan:18206:FPGRDDESLAPIFT[Phospho]PPR/2	0	-0.0070049999998218464	-7.019233439949009	0.0	4336	4336	Phospho	0.9915	14	195	1	0.9915	694	0.0044891606340057575	0.0044891606340057575	0.0	0.0	0.0	0.0
1;3	87;89	0;0.9915	Gln->pyro-Glu;Phospho	Os01t0769000-02	mzspec:PXD000923:LHY_T4:scan:11522:Q[Gln->pyro-Glu]IS[Phospho]LPNSPMSSLLFSQQQQR/3	0	0.0	79.9663	1:0.9915:3:true;1:0.0022:7:true;1:0.0019:10:true;1:0.0016:11:true;1:0.0026:15:true	QISLPNSPMSSLLFSQQQQR	Q[Gln->pyro-Glu]IS[Phospho]LPNSPMSSLLFSQQQQR	Os01t0769000-02	1.0	LHY_T4	LHY_T4.11522.11522.3	mzspec:PXD000923:LHY_T4:scan:11522:Q[Gln->pyro-Glu]IS[Phospho]LPNSPMSSLLFSQQQQR/3	0	-4.6999999995023245e-05	-0.05989499448511518	0.0	4194	4194	Phospho	0.9915	3	89	1	0.9915	695	0.004494931625899274	0.004494931625899274	0.0	0.0	0.0	0.0
1;3	499;501	0;0.9915	Gln->pyro-Glu;Phospho	LOC_Os05g05240.1	mzspec:PXD000923:LHY_T4:scan:10405:Q[Gln->pyro-Glu]LS[Phospho]LDQFENESR/2	0	0.0	79.9663	1:0.9915:3:true;1:0.0084:11:true	QLSLDQFENESR	Q[Gln->pyro-Glu]LS[Phospho]LDQFENESR	LOC_Os05g05240.1	1.0	LHY_T4	LHY_T4.10405.10405.2	mzspec:PXD000923:LHY_T4:scan:10405:Q[Gln->pyro-Glu]LS[Phospho]LDQFENESR/2	0	-0.0003000000000383807	-0.3922494593048844	0.0	3662	3662	Phospho	0.9915	3	501	1	0.9915	696	0.004500686034482751	0.004500686034482751	0.0	0.0	0.0	0.0
3	132	1.0000	Phospho	LOC_Os03g17840.1	mzspec:PXD000923:LHY_T4:scan:09765:LNS[Phospho]LEINNPLFEK/2	0	0.0008266740148801322	79.9663	1:1.0000:3:true	LNSLEINNPLFEK	LNS[Phospho]LEINNPLFEK	LOC_Os03g17840.1	0.9915	LHY_T4	LHY_T4.09765.09765.2	mzspec:PXD000923:LHY_T4:scan:09765:LNS[Phospho]LEINNPLFEK/2	9	0.00472500000000764	5.863047249565233	0.0008247800586510264	10896	10887	Phospho	1.0	3	132	1	0.9915	697	0.004506423931133421	0.004506423931133421	0.0	0.0	0.0	0.0
4	610	0.9915	Phospho	Os02t0491400-01	mzspec:PXD000923:LHY_T7:scan:01247:LEDS[Phospho]ETEGGTTQAPSKK/3	0	0.0	79.9663	1:0.9915:4:true;1:0.0031:6:true;1:0.0010:10:true;1:0.0017:11:true;1:0.0014:13:true;1:0.0012:15:true	LEDSETEGGTTQAPSKK	LEDS[Phospho]ETEGGTTQAPSKK	Os02t0491400-01	1.0	LHY_T7	LHY_T7.01247.01247.3	mzspec:PXD000923:LHY_T7:scan:01247:LEDS[Phospho]ETEGGTTQAPSKK/3	0	0.0007019999999329233	1.1323640482036714	0.0	5899	5899	Phospho	0.9915	4	610	1	0.9915	698	0.004512145386819476	0.004512145386819476	0.0	0.0	0.0	0.0
1	194	0.9915	Phospho	Os11t0637700-03	mzspec:PXD000923:LHY_T5:scan:09398:S[Phospho]PVGGFNYAVNR/2	0	0.0	79.9663	1:0.9915:1:true;1:0.0043:8:true;1:0.0041:9:true	SPVGGFNYAVNR	S[Phospho]PVGGFNYAVNR	Os11t0637700-03	1.0	LHY_T5	LHY_T5.09398.09398.2	mzspec:PXD000923:LHY_T5:scan:09398:S[Phospho]PVGGFNYAVNR/2	0	-0.004019000000084816	-5.903297763657948	0.0	2726	2726	Phospho	0.9915	1	194	1	0.9915	699	0.004517850472102996	0.004517850472102996	0.0	0.0	0.0	0.0
11	585	0.9915	Phospho	Os01t0514700-01	mzspec:PXD000923:LHY_T6:scan:06691:AQSQQSDASVS[Phospho]PLVGK/2	0	0.0	79.9663	1:0.9915:11:true;1:0.0007:1:true;1:0.0009:3:true;1:0.0015:6:true;1:0.0016:8:true;1:0.0027:9:true	AQSQQSDASVSPLVGK	AQSQQSDASVS[Phospho]PLVGK	Os01t0514700-01	1.0	LHY_T6	LHY_T6.06691.06691.2	mzspec:PXD000923:LHY_T6:scan:06691:AQSQQSDASVS[Phospho]PLVGK/2	0	0.0021980000000212385	2.6123336945301494	0.0	89	89	Phospho	0.9915	11	585	1	0.9915	700	0.00452353925714285	0.00452353925714285	0.0	0.0	0.0	0.0
4	455	0.9915	Phospho	Os06t0334400-01	mzspec:PXD000923:LHY_T5:scan:16349:GGDS[Phospho]DSDFDEFGSMDVTK/2	0	0.0	79.9663	1:0.9915:4:true;1:0.0055:6:true;1:0.0015:13:true;1:0.0013:17:true	GGDSDSDFDEFGSMDVTK	GGDS[Phospho]DSDFDEFGSMDVTK	Os06t0334400-01	1.0	LHY_T5	LHY_T5.16349.16349.2	mzspec:PXD000923:LHY_T5:scan:16349:GGDS[Phospho]DSDFDEFGSMDVTK/2	0	-0.00580000000002201	-5.8299730516451564	0.0	6767	6767	Phospho	0.9915	4	455	1	0.9915	701	0.004529211811697566	0.004529211811697566	0.0	0.0	0.0	0.0
3	4	0.9915	Phospho	Os02t0478700-01	mzspec:PXD000923:LHY_T4:scan:10851:VLS[Phospho]NDIDLLNPPAELEK/3	0	0.0	79.9663	1:0.9915:3:true;1:0.0085:13:true	VLSNDIDLLNPPAELEK	VLS[Phospho]NDIDLLNPPAELEK	Os02t0478700-01	1.0	LHY_T4	LHY_T4.10851.10851.3	mzspec:PXD000923:LHY_T4:scan:10851:VLS[Phospho]NDIDLLNPPAELEK/3	0	-0.00026300000001810986	-0.4021443585189523	0.0	4928	4928	Phospho	0.9915	3	4	1	0.9915	702	0.004534868205128196	0.004534868205128196	0.0	0.0	0.0	0.0
3	87	0.9930	Phospho	LOC_Os06g05530.1	mzspec:PXD000923:LHY_T4:scan:04835:GPS[Phospho]PLEDPALVR/2	0	0.0003062161886291722	79.9663	1:0.9930:3:true;1:0.0070:9:true	GPSPLEDPALVR	GPS[Phospho]PLEDPALVR	LOC_Os06g05530.1	0.9984	LHY_T4	LHY_T4.04835.04835.2	mzspec:PXD000923:LHY_T4:scan:04835:GPS[Phospho]PLEDPALVR/2	3	6.299999995462713e-05	0.09461963207451483	0.00029886431560071725	9800	9797	Phospho	0.993	3	87	1	0.9914111999999999	703	0.004540634822190602	0.004540634822190602	0.0	0.0	0.0	0.0
10	195	0.9914	Phospho	LOC_Os10g42724.1	mzspec:PXD000923:LHY_T5:scan:18601:DDESLAPIFT[Phospho]PPR/2	0	0.0	79.96633100000003	1:0.9914:10:true;1:0.0047:4:true;1:0.0038:6:true	DDESLAPIFTPPR	DDESLAPIFT[Phospho]PPR	LOC_Os10g42724.1	1.0	LHY_T5	LHY_T5.18601.18601.2	mzspec:PXD000923:LHY_T5:scan:18601:DDESLAPIFT[Phospho]PPR/2	0	-0.004098000000112735	-5.326571985596708	0.0	5229	5229	Phospho	0.9914	10	195	1	0.9914	704	0.004546400965909082	0.004546400965909082	0.0	0.0	0.0	0.0
13	415	0.9914	Phospho	LOC_Os03g58590.1	mzspec:PXD000923:LHY_T7:scan:05109:LEHPDSIEQDKES[Phospho]EDEIDAK/3	0	0.0	79.9663	1:0.9914:13:true;1:0.0046:6:true;1:0.0039:19:true	LEHPDSIEQDKESEDEIDAK	LEHPDSIEQDKES[Phospho]EDEIDAK	LOC_Os03g58590.1	1.0	LHY_T7	LHY_T7.05109.05109.3	mzspec:PXD000923:LHY_T7:scan:05109:LEHPDSIEQDKES[Phospho]EDEIDAK/3	0	0.0011230000000068683	1.3984864431619188	0.0	3764	3764	Phospho	0.9914	13	415	1	0.9914	705	0.00455215075177304	0.00455215075177304	0.0	0.0	0.0	0.0
0;4	1;5	0;0.9914	Acetyl;Phospho	Os08t0525000-01	mzspec:PXD000923:LHY_T4:scan:09107:[Acetyl]GDES[Phospho]EGETEEYLFK/2	0	0.0	121.976865	1:0.0099:14:true;2:0.9914:4:true;2:0.0047:8:true;2:0.0038:11:true	GDESEGETEEYLFK	[Acetyl]GDES[Phospho]EGETEEYLFK	Os08t0525000-01	1.0	LHY_T4	LHY_T4.09107.09107.2	mzspec:PXD000923:LHY_T4:scan:09107:[Acetyl]GDES[Phospho]EGETEEYLFK/2	0	0.0005790000001297813	0.6595752418941292	0.0	3393	3393	Phospho	0.9914	4	5	1	0.9914	706	0.0045578842492917755	0.0045578842492917755	0.0	0.0	0.0	0.0
3;10	293;300	0;0.9914	Deamidated;Phospho	Os05t0122600-02	mzspec:PXD000923:LHY_T8:scan:05152:AHN[Deamidated]KDDVDGS[Phospho]FGSPDHGEAVEK/3	0	0.0	80.950316	1:1.0000:3:true;2:0.9914:10:true;2:0.0019:1:true;2:0.0032:13:true;2:0.0014:19:true	AHNKDDVDGSFGSPDHGEAVEK	AHN[Deamidated]KDDVDGS[Phospho]FGSPDHGEAVEK	Os05t0122600-02	1.0	LHY_T8	LHY_T8.05152.05152.3	mzspec:PXD000923:LHY_T8:scan:05152:AHN[Deamidated]KDDVDGS[Phospho]FGSPDHGEAVEK/3	0	0.012739000000010492	15.963745448130775	0.0	6561	6561	Phospho	0.9914	10	300	1	0.9914	707	0.00456360152758132	0.00456360152758132	0.0	0.0	0.0	0.0
4	45	0.9914	Phospho	Os01t0936800-02	mzspec:PXD000923:LHY_T5:scan:18320:EVHS[Phospho]PLEEDPVVIPAPPYPVK/3	0	0.0	79.9663	1:0.9914:4:true;1:0.0038:15:true;1:0.0047:18:true	EVHSPLEEDPVVIPAPPYPVK	EVHS[Phospho]PLEEDPVVIPAPPYPVK	Os01t0936800-02	1.0	LHY_T5	LHY_T5.18320.18320.3	mzspec:PXD000923:LHY_T5:scan:18320:EVHS[Phospho]PLEEDPVVIPAPPYPVK/3	0	-0.00428599999997914	-5.370482786315359	0.0	1134	1134	Phospho	0.9914	4	45	1	0.9914	708	0.004569302655367222	0.004569302655367222	0.0	0.0	0.0	0.0
3	353	0.9914	Phospho	Os07t0436100-01	mzspec:PXD000923:LHY_T5:scan:07427:MDS[Phospho]PDGAGGEGQSDTFVGPR/3	0	0.0	79.9663	1:0.9914:3:true;1:0.0043:7:true;1:0.0014:13:true;1:0.0027:15:true	MDSPDGAGGEGQSDTFVGPR	MDS[Phospho]PDGAGGEGQSDTFVGPR	Os07t0436100-01	1.0	LHY_T5	LHY_T5.07427.07427.3	mzspec:PXD000923:LHY_T5:scan:07427:MDS[Phospho]PDGAGGEGQSDTFVGPR/3	0	-0.3379909999998745	-491.7852113380992	0.0	6647	6647	Phospho	0.9914	3	353	1	0.9914	709	0.004574987700987296	0.004574987700987296	0.0	0.0	0.0	0.0
3;8	62;67	0.9914;0	Phospho;Carbamidomethyl	Os04t0679400-03	mzspec:PXD000923:LHY_T5:scan:25772:VDS[Phospho]EGVMC[Carbamidomethyl]GATFK/2	0	0.0	136.987764	1:0.9914:3:true;1:0.0047:10:true;1:0.0038:11:true	VDSEGVMCGATFK	VDS[Phospho]EGVMC[Carbamidomethyl]GATFK	Os04t0679400-03	1.0	LHY_T5	LHY_T5.25772.25772.2	mzspec:PXD000923:LHY_T5:scan:25772:VDS[Phospho]EGVMC[Carbamidomethyl]GATFK/2	0	-0.0044730000000754435	-6.038099272595924	0.0	1636	1636	Phospho	0.9914	3	62	1	0.9914	710	0.004580656732394357	0.004580656732394357	0.0	0.0	0.0	0.0
3	173	0.9914	Phospho	Os03t0278400-01	mzspec:PXD000923:LHY_T6:scan:05186:NQS[Phospho]VGSFGESGAESGR/2	0	0.0	79.96633100000003	1:0.9914:3:true;1:0.0015:6:true;1:0.0028:10:true;1:0.0022:12:true;1:0.0018:14:true	NQSVGSFGESGAESGR	NQS[Phospho]VGSFGESGAESGR	Os03t0278400-01	1.0	LHY_T6	LHY_T6.05186.05186.2	mzspec:PXD000923:LHY_T6:scan:05186:NQS[Phospho]VGSFGESGAESGR/2	0	0.0010539999999537024	1.2778335236469194	0.0	7255	7255	Phospho	0.9914	3	173	1	0.9914	711	0.0045863098171589215	0.0045863098171589215	0.0	0.0	0.0	0.0
9	89	0.9914	Phospho	Os04t0671800-02	mzspec:PXD000923:LHY_T5:scan:07571:INESSLAIS[Phospho]PER/2	0	0.0	79.9663	1:0.9914:9:true;1:0.0028:4:true;1:0.0019:5:true;1:0.0038:7:true	INESSLAISPER	INESSLAIS[Phospho]PER	Os04t0671800-02	1.0	LHY_T5	LHY_T5.07571.07571.2	mzspec:PXD000923:LHY_T5:scan:07571:INESSLAIS[Phospho]PER/2	0	-0.002033000000096763	-2.911233522947042	0.0	6453	6453	Phospho	0.9914	9	89	1	0.9914	712	0.0045919470224719	0.0045919470224719	0.0	0.0	0.0	0.0
16	189	0.9914	Phospho	Os07t0568400-01	mzspec:PXD000923:LHY_T6:scan:03364:AAIEGPNSTTTEEAGT[Phospho]PR/2	0	0.0	79.9663	1:0.9914:16:true;1:0.0004:1:true;1:0.0004:2:true;1:0.0008:8:true;1:0.0010:9:true;1:0.0012:10:true;1:0.0008:11:true;1:0.0032:14:true	AAIEGPNSTTTEEAGTPR	AAIEGPNSTTTEEAGT[Phospho]PR	Os07t0568400-01	1.0	LHY_T6	LHY_T6.03364.03364.2	mzspec:PXD000923:LHY_T6:scan:03364:AAIEGPNSTTTEEAGT[Phospho]PR/2	0	-0.00017599999989670328	-0.18695263199399234	0.0	4956	4956	Phospho	0.9914	16	189	1	0.9914	713	0.004597568415147255	0.004597568415147255	0.0	0.0	0.0	0.0
1;16	384;399	0;0.9914	Gln->pyro-Glu;Phospho	Os04t0690400-01	mzspec:PXD000923:LHY_T5:scan:14475:Q[Gln->pyro-Glu]SQFSDAEEGMEGPIS[Phospho]PR/2	0	0.0	79.9663	1:0.9914:16:true;1:0.0022:2:true;1:0.0031:5:true;1:0.0032:7:true	QSQFSDAEEGMEGPISPR	Q[Gln->pyro-Glu]SQFSDAEEGMEGPIS[Phospho]PR	Os04t0690400-01	1.0	LHY_T5	LHY_T5.14475.14475.2	mzspec:PXD000923:LHY_T5:scan:14475:Q[Gln->pyro-Glu]SQFSDAEEGMEGPIS[Phospho]PR/2	0	-0.011828000000036807	-11.660022773634095	0.0	6714	6714	Phospho	0.9914	16	399	1	0.9914	714	0.00460317406162464	0.00460317406162464	0.0	0.0	0.0	0.0
4	11	0.9914	Phospho	Os12t0182800-01	mzspec:PXD000923:LHY_T5:scan:15540:TSFS[Phospho]DLVVGSSSR/2	0	0.0	79.9663	1:0.9914:4:true;1:0.0018:1:true;1:0.0021:2:true;1:0.0009:10:true;1:0.0009:11:true;1:0.0009:12:true	TSFSDLVVGSSSR	TSFS[Phospho]DLVVGSSSR	Os12t0182800-01	1.0	LHY_T5	LHY_T5.15540.15540.2	mzspec:PXD000923:LHY_T5:scan:15540:TSFS[Phospho]DLVVGSSSR/2	0	-0.0034200000000055297	-4.807969109272986	0.0	325	325	Phospho	0.9914	4	11	1	0.9914	715	0.004608764027972018	0.004608764027972018	0.0	0.0	0.0	0.0
4	73	0.9914	Phospho	LOC_Os05g26890.1	mzspec:PXD000923:LHY_T5:scan:07932:YVIS[Phospho]PDNQEIGEK/2	0	0.0	79.9663	1:0.9914:4:true;1:0.0043:1:true	YVISPDNQEIGEK	YVIS[Phospho]PDNQEIGEK	LOC_Os05g26890.1	1.0	LHY_T5	LHY_T5.07932.07932.2	mzspec:PXD000923:LHY_T5:scan:07932:YVIS[Phospho]PDNQEIGEK/2	0	-0.002704999999991743	-3.439930545388286	0.0	7058	7058	Phospho	0.9914	4	73	1	0.9914	716	0.004614338379888258	0.004614338379888258	0.0	0.0	0.0	0.0
1;3	305;307	0;0.9924	Gln->pyro-Glu;Phospho	Os01t0338200-01	mzspec:PXD000923:LHY_T4:scan:11262:Q[Gln->pyro-Glu]PS[Phospho]PPPVLAELER/2	0	0.00010884946119516707	79.9663	1:0.9924:3:true;1:0.0075:9:true	QPSPPPVLAELER	Q[Gln->pyro-Glu]PS[Phospho]PPPVLAELER	Os01t0338200-01	0.9989	LHY_T4	LHY_T4.11262.11262.2	mzspec:PXD000923:LHY_T4:scan:11262:Q[Gln->pyro-Glu]PS[Phospho]PPPVLAELER/2	1	-0.0036599999999680217	-4.890673033093637	0.00010633772862611656	9188	9187	Phospho	0.9924	3	307	1	0.99130836	717	0.004620024993026489	0.004620024993026489	0.0	0.0	0.0	0.0
4;7	275;278	0.9915;0.9915	Phospho;Phospho	Os04t0233400-01	mzspec:PXD000923:LHY_T6:scan:06685:ALGS[Phospho]FRS[Phospho]NPSN/2	0	0.0	159.93266200000005	1:0.9915:4:true;2:0.9915:7:true;2:0.0059:1:true;2:0.0051:10:true	ALGSFRSNPSN	ALGS[Phospho]FRS[Phospho]NPSN	Os04t0233400-01	0.9998	LHY_T6	LHY_T6.06685.06685.2	mzspec:PXD000923:LHY_T6:scan:06685:ALGS[Phospho]FRS[Phospho]NPSN/2	0	0.0010419999999840002	1.5902270930271023	0.0	8184	8184	Phospho	0.9915	7	278	1	0.9913017	718	0.00462570504178272	0.00462570504178272	0.0	0.0	0.0	0.0
4;7	275;278	0.9915;0.9915	Phospho;Phospho	Os04t0233400-01	mzspec:PXD000923:LHY_T6:scan:06685:ALGS[Phospho]FRS[Phospho]NPSN/2	0	0.0	159.93266200000005	1:0.9915:4:true;2:0.9915:7:true;2:0.0059:1:true;2:0.0051:10:true	ALGSFRSNPSN	ALGS[Phospho]FRS[Phospho]NPSN	Os04t0233400-01	0.9998	LHY_T6	LHY_T6.06685.06685.2	mzspec:PXD000923:LHY_T6:scan:06685:ALGS[Phospho]FRS[Phospho]NPSN/2	0	0.0010419999999840002	1.5902270930271023	0.0	8184	8184	Phospho	0.9915	4	275	1	0.9913017	719	0.004631369290681493	0.004631369290681493	0.0	0.0	0.0	0.0
3;7;8	62;66;67	0.9913;1.0000;0	Phospho;Oxidation;Carbamidomethyl	Os04t0679400-03	mzspec:PXD000923:LHY_T5:scan:04914:VDS[Phospho]EGVM[Oxidation]C[Carbamidomethyl]GATFK/2	0	0.0	152.982695	1:1.0000:7:true;2:0.9913:3:true;2:0.0029:10:true;2:0.0057:11:true	VDSEGVMCGATFK	VDS[Phospho]EGVM[Oxidation]C[Carbamidomethyl]GATFK	Os04t0679400-03	1.0	LHY_T5	LHY_T5.04914.04914.2	mzspec:PXD000923:LHY_T5:scan:04914:VDS[Phospho]EGVM[Oxidation]C[Carbamidomethyl]GATFK/2	0	-0.0029550000001563608	-3.946348438323232	0.0	7396	7396	Phospho	0.9913	3	62	1	0.9913	720	0.004637020166666657	0.004637020166666657	0.0	0.0	0.0	0.0
11	53	0.9913	Phospho	Os05t0295100-02	mzspec:PXD000923:LHY_T5:scan:12877:ELDGVGLAEES[Phospho]PPPGSSLGK/2	0	0.0	79.9663	1:0.9913:11:true;1:0.0037:8:true;1:0.0026:16:true;1:0.0023:17:true	ELDGVGLAEESPPPGSSLGK	ELDGVGLAEES[Phospho]PPPGSSLGK	Os05t0295100-02	1.0	LHY_T5	LHY_T5.12877.12877.2	mzspec:PXD000923:LHY_T5:scan:12877:ELDGVGLAEES[Phospho]PPPGSSLGK/2	0	-0.007542000000057668	-7.467551920085643	0.0	2327	2327	Phospho	0.9913	11	53	1	0.9913	721	0.0046426553675450654	0.0046426553675450654	0.0	0.0	0.0	0.0
12	679	0.9913	Phospho	Os02t0672600-01	mzspec:PXD000923:LHY_T5:scan:07448:AAYPDSEVQPPS[Phospho]PPR/2	0	0.0	79.96633100000003	1:0.9913:12:true;1:0.0017:1:true;1:0.0017:2:true;1:0.0018:3:true;1:0.0017:6:true	AAYPDSEVQPPSPPR	AAYPDSEVQPPS[Phospho]PPR	Os02t0672600-01	1.0	LHY_T5	LHY_T5.07448.07448.2	mzspec:PXD000923:LHY_T5:scan:07448:AAYPDSEVQPPS[Phospho]PPR/2	0	-0.004175000000032014	-4.935704265216935	0.0	6541	6541	Phospho	0.9913	12	679	1	0.9913	722	0.004648274958448743	0.004648274958448743	0.0	0.0	0.0	0.0
12	679	0.9913	Phospho	Os02t0672600-01	mzspec:PXD000923:LHY_T5:scan:07874:AAYPDSEVQPPS[Phospho]PPR/2	0	0.0	79.96633100000003	1:0.9913:12:true;1:0.0017:1:true;1:0.0017:2:true;1:0.0018:3:true;1:0.0015:6:true	AAYPDSEVQPPSPPR	AAYPDSEVQPPS[Phospho]PPR	Os02t0672600-01	1.0	LHY_T5	LHY_T5.07874.07874.2	mzspec:PXD000923:LHY_T5:scan:07874:AAYPDSEVQPPS[Phospho]PPR/2	0	-0.529145000000085	-625.5576606942774	0.0	6301	6301	Phospho	0.9913	12	679	1	0.9913	723	0.004653879004149368	0.004653879004149368	0.0	0.0	0.0	0.0
0;1	1;2	0;0.9913	Acetyl;Phospho	Os06t0336200-01	mzspec:PXD000923:LHY_T4:scan:12032:[Acetyl]S[Phospho]GNIAFGR/2	0	0.0	121.976865	2:0.9913:1:true;2:0.0086:5:true	SGNIAFGR	[Acetyl]S[Phospho]GNIAFGR	Os06t0336200-01	1.0	LHY_T4	LHY_T4.12032.12032.2	mzspec:PXD000923:LHY_T4:scan:12032:[Acetyl]S[Phospho]GNIAFGR/2	0	4.5999999997547996e-05	0.0974152520979513	0.0	5121	5121	Phospho	0.9913	1	2	1	0.9913	724	0.004659467569060764	0.004659467569060764	0.0	0.0	0.0	0.0
7	399	0.9913	Phospho	LOC_Os03g51140.1	mzspec:PXD000923:LHY_T6:scan:04455:AILEGGS[Phospho]DDEGASTEAHGR/2	0	0.0	79.9663	1:0.9913:7:true;1:0.0015:1:true;1:0.0020:12:true;1:0.0014:13:true;1:0.0012:14:true;1:0.0010:16:true	AILEGGSDDEGASTEAHGR	AILEGGS[Phospho]DDEGASTEAHGR	LOC_Os03g51140.1	1.0	LHY_T6	LHY_T6.04455.04455.2	mzspec:PXD000923:LHY_T6:scan:04455:AILEGGS[Phospho]DDEGASTEAHGR/2	0	0.0002980000000434302	0.30520119226521103	0.0	5270	5270	Phospho	0.9913	7	399	1	0.9913	725	0.00466504071724137	0.00466504071724137	0.0	0.0	0.0	0.0
1;3	647;649	0;0.9923	Gln->pyro-Glu;Phospho	tr|A0A0P0YD65|A0A0P0YD65_ORYSJ	mzspec:PXD000923:LHY_T4:scan:04814:Q[Gln->pyro-Glu]MS[Phospho]INSVPK/2	0	0.00011043622308117063	79.96633100000003	1:0.9923:3:true;1:0.0076:6:true	QMSINSVPK	Q[Gln->pyro-Glu]MS[Phospho]INSVPK	tr|A0A0P0YD65|A0A0P0YD65_ORYSJ	0.9989	LHY_T4	LHY_T4.04814.04814.2	mzspec:PXD000923:LHY_T4:scan:04814:Q[Gln->pyro-Glu]MS[Phospho]INSVPK/2	1	0.0005110000000740911	0.95740292386186	0.00010633772862611656	9056	9055	Phospho	0.9923	3	649	1	0.99120847	726	0.00467072458677685	0.00467072458677685	0.0	0.0	0.0	0.0
3	55	0.9920	Phospho	Os04t0543200-01	mzspec:PXD000923:LHY_T6:scan:04659:QPS[Phospho]PPLQQPAAEEK/2	0	0.0	79.9663	1:0.9920:3:true;1:0.0042:10:true;1:0.0037:11:true	QPSPPLQQPAAEEK	QPS[Phospho]PPLQQPAAEEK	Os04t0543200-01	0.9992	LHY_T6	LHY_T6.04659.04659.2	mzspec:PXD000923:LHY_T6:scan:04659:QPS[Phospho]PPLQQPAAEEK/2	0	0.0064600000000609725	8.071223141830197	0.0	8537	8537	Phospho	0.992	3	55	1	0.9912064	727	0.0046763956671251605	0.0046763956671251605	0.0	0.0	0.0	0.0
0;1	1;2	0;0.9912	Acetyl;Phospho	Os06t0336200-01	mzspec:PXD000923:LHY_T4:scan:12281:[Acetyl]S[Phospho]GNIAFGR/2	0	0.0	121.976865	2:0.9912:1:true;2:0.0088:5:true	SGNIAFGR	[Acetyl]S[Phospho]GNIAFGR	Os06t0336200-01	1.0	LHY_T4	LHY_T4.12281.12281.2	mzspec:PXD000923:LHY_T4:scan:12281:[Acetyl]S[Phospho]GNIAFGR/2	0	-0.0005440000000476175	-1.1520412423641082	0.0	5149	5149	Phospho	0.9912	1	2	1	0.9912	728	0.0046820599587912	0.0046820599587912	0.0	0.0	0.0	0.0
9	167	1.0000	Phospho	Os08t0187700-01	mzspec:PXD000923:LHY_T5:scan:18866:GIEDELQFS[Phospho]PLENK/2	0	0.0008250068750572921	79.9663	1:1.0000:9:true	GIEDELQFSPLENK	GIEDELQFS[Phospho]PLENK	Os08t0187700-01	0.9912	LHY_T5	LHY_T5.18866.18866.2	mzspec:PXD000923:LHY_T5:scan:18866:GIEDELQFS[Phospho]PLENK/2	9	-0.005114999999932479	-6.0184630915338575	0.0008247800586510264	10918	10909	Phospho	1.0	9	167	1	0.9912	729	0.0046877087105624046	0.0046877087105624046	0.0	0.0	0.0	0.0
5	571	0.9912	Phospho	Os06t0105600-01	mzspec:PXD000923:LHY_T5:scan:10973:TMMQS[Phospho]PLIPGQK/2	0	0.0	79.9663	1:0.9912:5:true;1:0.0044:1:true	TMMQSPLIPGQK	TMMQS[Phospho]PLIPGQK	Os06t0105600-01	1.0	LHY_T5	LHY_T5.10973.10973.2	mzspec:PXD000923:LHY_T5:scan:10973:TMMQS[Phospho]PLIPGQK/2	0	-0.004349000000047454	-6.161543099017758	0.0	631	631	Phospho	0.9912	5	571	1	0.9912	730	0.00469334198630136	0.00469334198630136	0.0	0.0	0.0	0.0
3	152	0.9912	Phospho	Os03t0143400-01	mzspec:PXD000923:LHY_T3:scan:07967:GIS[Phospho]MAVDEVVTNLK/2	0	0.0	79.9663	1:0.9912:3:true;1:0.0068:5:true;1:0.0019:11:true	GISMAVDEVVTNLK	GIS[Phospho]MAVDEVVTNLK	Os03t0143400-01	1.0	LHY_T3	LHY_T3.07967.07967.2	mzspec:PXD000923:LHY_T3:scan:07967:GIS[Phospho]MAVDEVVTNLK/2	0	-0.0034019999999372885	-4.3706411228806665	0.0	480	480	Phospho	0.9912	3	152	1	0.9912	731	0.004698959849521194	0.004698959849521194	0.0	0.0	0.0	0.0
8	216	0.9912	Phospho	LOC_Os07g37750.1	mzspec:PXD000923:LHY_T4:scan:07795:ITLGDALS[Phospho]LNR/2	0	0.0	79.9663	1:0.9912:8:true;1:0.0025:2:true;1:0.0062:6:true	ITLGDALSLNR	ITLGDALS[Phospho]LNR	LOC_Os07g37750.1	1.0	LHY_T4	LHY_T4.07795.07795.2	mzspec:PXD000923:LHY_T4:scan:07795:ITLGDALS[Phospho]LNR/2	0	-0.0003980000000183282	-0.6349525573074446	0.0	2880	2880	Phospho	0.9912	8	216	1	0.9912	732	0.004704562363387968	0.004704562363387968	0.0	0.0	0.0	0.0
7	103	0.9912	Phospho	LOC_Os05g37330.1	mzspec:PXD000923:LHY_T5:scan:22604:VEEKEES[Phospho]DDDMGFSLFD/2	0	0.0	79.9663	1:0.9912:7:true;1:0.0087:14:true	VEEKEESDDDMGFSLFD	VEEKEES[Phospho]DDDMGFSLFD	LOC_Os05g37330.1	1.0	LHY_T5	LHY_T5.22604.22604.2	mzspec:PXD000923:LHY_T5:scan:22604:VEEKEES[Phospho]DDDMGFSLFD/2	0	-0.012083999999958905	-11.659704135990676	0.0	5847	5847	Phospho	0.9912	7	103	1	0.9912	733	0.004710149590723046	0.004710149590723046	0.0	0.0	0.0	0.0
7	185	0.9912	Phospho	Os10t0325400-01	mzspec:PXD000923:LHY_T4:scan:04039:VLDSVPS[Phospho]IR/2	0	0.0	79.9663	1:0.9912:7:true;1:0.0087:4:true	VLDSVPSIR	VLDSVPS[Phospho]IR	Os10t0325400-01	1.0	LHY_T4	LHY_T4.04039.04039.2	mzspec:PXD000923:LHY_T4:scan:04039:VLDSVPS[Phospho]IR/2	0	-0.00028100000008635096	-0.5269369425875162	0.0	1037	1037	Phospho	0.9912	7	185	1	0.9912	734	0.004715721594005439	0.004715721594005439	0.0	0.0	0.0	0.0
1;3	252;254	0;0.9912	Gln->pyro-Glu;Phospho	Os10t0346200-01	mzspec:PXD000923:LHY_T5:scan:11967:Q[Gln->pyro-Glu]NS[Phospho]EISYYADDEDANR/2	0	0.0	79.9663	1:0.9912:3:true;1:0.0020:6:true;1:0.0015:7:true;1:0.0012:8:true;1:0.0023:9:true;1:0.0016:14:true	QNSEISYYADDEDANR	Q[Gln->pyro-Glu]NS[Phospho]EISYYADDEDANR	Os10t0346200-01	1.0	LHY_T5	LHY_T5.11967.11967.2	mzspec:PXD000923:LHY_T5:scan:11967:Q[Gln->pyro-Glu]NS[Phospho]EISYYADDEDANR/2	0	-0.00682999999992262	-6.99177046701237	0.0	1718	1718	Phospho	0.9912	3	254	1	0.9912	735	0.004721278435374139	0.004721278435374139	0.0	0.0	0.0	0.0
1;3	188;190	0;0.9924	Gln->pyro-Glu;Phospho	Os11t0444700-01	mzspec:PXD000923:LHY_T4:scan:03811:Q[Gln->pyro-Glu]MS[Phospho]LPPAR/2	0	0.00021128248468201986	79.96633100000003	1:0.9924:3:true;1:0.0075:7:true	QMSLPPAR	Q[Gln->pyro-Glu]MS[Phospho]LPPAR	Os11t0444700-01	0.9987	LHY_T4	LHY_T4.03811.03811.2	mzspec:PXD000923:LHY_T4:scan:03811:Q[Gln->pyro-Glu]MS[Phospho]LPPAR/2	2	0.0008150000000455293	1.691882627292125	0.00020712510356255177	9468	9466	Phospho	0.9924	3	190	1	0.99110988	736	0.004726942622282597	0.004726942622282597	0.0	0.0	0.0	0.0
1;3	94;96	0;0.9921	Gln->pyro-Glu;Phospho	LOC_Os05g45930.2	mzspec:PXD000923:LHY_T6:scan:06522:Q[Gln->pyro-Glu]NT[Phospho]VVSDASNDPER/2	0	0.00011241007194244605	79.9663	1:0.9921:3:true;1:0.0029:6:true;1:0.0021:8:true;1:0.0027:9:true	QNTVVSDASNDPER	Q[Gln->pyro-Glu]NT[Phospho]VVSDASNDPER	LOC_Os05g45930.2	0.999	LHY_T6	LHY_T6.06522.06522.2	mzspec:PXD000923:LHY_T6:scan:06522:Q[Gln->pyro-Glu]NT[Phospho]VVSDASNDPER/2	1	-0.0012520000000222351	-1.5692710044955909	0.00010633772862611656	8897	8896	Phospho	0.9921	3	96	1	0.9911078999999999	737	0.0047325941248303844	0.0047325941248303844	0.0	0.0	0.0	0.0
7	115	0.9920	Phospho	Os05t0558800-03	mzspec:PXD000923:LHY_T4:scan:05894:LLSEEIS[Phospho]FQK/2	0	0.0	79.9663	1:0.9920:7:true;1:0.0080:3:true	LLSEEISFQK	LLSEEIS[Phospho]FQK	Os05t0558800-03	0.9991	LHY_T4	LHY_T4.05894.05894.2	mzspec:PXD000923:LHY_T4:scan:05894:LLSEEIS[Phospho]FQK/2	0	-0.0008669999999710852	-1.3604109635684083	0.0	8648	8648	Phospho	0.992	7	115	1	0.9911072	738	0.004738231260162591	0.004738231260162591	0.0	0.0	0.0	0.0
3	101	0.9915	Phospho	LOC_Os02g52150.1	mzspec:PXD000923:LHY_T3:scan:07889:LLS[Phospho]LMDDLATPAGR/2	0	0.0	79.9663	1:0.9915:3:true;1:0.0034:9:true;1:0.0029:10:true;1:0.0021:12:true	LLSLMDDLATPAGR	LLS[Phospho]LMDDLATPAGR	LOC_Os02g52150.1	0.9996	LHY_T3	LHY_T3.07889.07889.2	mzspec:PXD000923:LHY_T3:scan:07889:LLS[Phospho]LMDDLATPAGR/2	0	-0.012152000000014596	-15.64214250324769	0.0	8333	8333	Phospho	0.9915	3	101	1	0.9911034	739	0.004743858281461425	0.004743858281461425	0.0	0.0	0.0	0.0
0;1	1;2	0;0.9911	Acetyl;Phospho	Os04t0687100-01	mzspec:PXD000923:LHY_T6:scan:01479:[Acetyl]S[Phospho]EEDTNAAAGQPR/2	0	0.0	121.976865	2:0.9911:1:true;2:0.0039:5:true;2:0.0020:7:true;2:0.0016:8:true;2:0.0013:9:true	SEEDTNAAAGQPR	[Acetyl]S[Phospho]EEDTNAAAGQPR	Os04t0687100-01	1.0	LHY_T6	LHY_T6.01479.01479.2	mzspec:PXD000923:LHY_T6:scan:01479:[Acetyl]S[Phospho]EEDTNAAAGQPR/2	0	0.0003019999999196443	0.4112810663957573	0.0	5341	5341	Phospho	0.9911	1	2	1	0.9911	740	0.004749474689189179	0.004749474689189179	0.0	0.0	0.0	0.0
8	952	0.9911	Phospho	sp|B7EJ91|KN5C_ORYSJ	mzspec:PXD000923:LHY_T5:scan:02303:DYEPTGET[Phospho]PVR/2	0	0.0	79.9663	1:0.9911:8:true;1:0.0026:2:true;1:0.0062:5:true	DYEPTGETPVR	DYEPTGET[Phospho]PVR	sp|B7EJ91|KN5C_ORYSJ	1.0	LHY_T5	LHY_T5.02303.02303.2	mzspec:PXD000923:LHY_T5:scan:02303:DYEPTGET[Phospho]PVR/2	0	0.0012789999999540669	1.9024828352302556	0.0	755	755	Phospho	0.9911	8	952	1	0.9911	741	0.004755075937921718	0.004755075937921718	0.0	0.0	0.0	0.0
3	282	1.0000	Phospho	Os07t0557500-01	mzspec:PXD000923:LHY_T6:scan:09269:GDS[Phospho]PPPLPDHLR/2	0	0.0008248556502612042	79.9663	1:1.0000:3:true	GDSPPPLPDHLR	GDS[Phospho]PPPLPDHLR	Os07t0557500-01	0.9911	LHY_T6	LHY_T6.09269.09269.2	mzspec:PXD000923:LHY_T6:scan:09269:GDS[Phospho]PPPLPDHLR/2	9	0.0014030000000957445	2.030922669470558	0.0008247800586510264	10920	10911	Phospho	1.0	3	282	1	0.9911	742	0.004760662088948778	0.004760662088948778	0.0	0.0	0.0	0.0
4	39	0.9911	Phospho	LOC_Os08g10480.1	mzspec:PXD000923:LHY_T5:scan:14981:GNVT[Phospho]PDAVLQTVSK/2	0	0.0	79.9663	1:0.9911:4:true;1:0.0051:7:true;1:0.0020:11:true;1:0.0016:13:true	GNVTPDAVLQTVSK	GNVT[Phospho]PDAVLQTVSK	LOC_Os08g10480.1	1.0	LHY_T5	LHY_T5.14981.14981.2	mzspec:PXD000923:LHY_T5:scan:14981:GNVT[Phospho]PDAVLQTVSK/2	0	-0.004882000000066	-6.467326358594309	0.0	6461	6461	Phospho	0.9911	4	39	1	0.9911	743	0.004766233203230138	0.004766233203230138	0.0	0.0	0.0	0.0
7	837	0.9911	Phospho	Os04t0118400-01	mzspec:PXD000923:LHY_T4:scan:11096:EQMTPLS[Phospho]DFEDKL/2	0	0.0	79.9663	1:0.9911:7:true;1:0.0089:4:true	EQMTPLSDFEDKL	EQMTPLS[Phospho]DFEDKL	Os04t0118400-01	1.0	LHY_T4	LHY_T4.11096.11096.2	mzspec:PXD000923:LHY_T4:scan:11096:EQMTPLS[Phospho]DFEDKL/2	0	4.9999999873762135e-06	0.006121098981986943	0.0	4982	4982	Phospho	0.9911	7	837	1	0.9911	744	0.00477178934139784	0.00477178934139784	0.0	0.0	0.0	0.0
4	544	0.9911	Phospho	Os07t0636000-01	mzspec:PXD000923:LHY_T6:scan:01491:ADIS[Phospho]DGEKVGSEK/2	0	0.0	79.96633100000003	1:0.9911:4:true;1:0.0036:1:true;1:0.0016:11:true	ADISDGEKVGSEK	ADIS[Phospho]DGEKVGSEK	Os07t0636000-01	1.0	LHY_T6	LHY_T6.01491.01491.2	mzspec:PXD000923:LHY_T6:scan:01491:ADIS[Phospho]DGEKVGSEK/2	0	0.0005090000000791406	0.7191210506356013	0.0	6501	6501	Phospho	0.9911	4	544	1	0.9911	745	0.00477733056375838	0.00477733056375838	0.0	0.0	0.0	0.0
11	106	0.9911	Phospho	LOC_Os04g45190.3	mzspec:PXD000923:LHY_T5:scan:07901:VVYVQPPRPPS[Phospho]PVR/2	0	0.0	79.9663	1:0.9911:11:true;1:0.0089:3:true	VVYVQPPRPPSPVR	VVYVQPPRPPS[Phospho]PVR	LOC_Os04g45190.3	1.0	LHY_T5	LHY_T5.07901.07901.2	mzspec:PXD000923:LHY_T5:scan:07901:VVYVQPPRPPS[Phospho]PVR/2	0	-0.004966999999965083	-5.941795951627348	0.0	7220	7220	Phospho	0.9911	11	106	1	0.9911	746	0.004782856930294897	0.004782856930294897	0.0	0.0	0.0	0.0
1;8	105;112	0;0.9911	Gln->pyro-Glu;Phospho	Os01t0104800-01	mzspec:PXD000923:LHY_T8:scan:02647:Q[Gln->pyro-Glu]IAGGDDS[Phospho]MDEHEDDHKDK/3	0	0.0	79.9663	1:0.9911:8:true;1:0.0088:3:true	QIAGGDDSMDEHEDDHKDK	Q[Gln->pyro-Glu]IAGGDDS[Phospho]MDEHEDDHKDK	Os01t0104800-01	1.0	LHY_T8	LHY_T8.02647.02647.3	mzspec:PXD000923:LHY_T8:scan:02647:Q[Gln->pyro-Glu]IAGGDDS[Phospho]MDEHEDDHKDK/3	0	0.0012099999999009015	1.6448993419629143	0.0	1874	1874	Phospho	0.9911	8	112	1	0.9911	747	0.004788368500669335	0.004788368500669335	0.0	0.0	0.0	0.0
6	664	0.9911	Phospho	LOC_Os07g01880.1	mzspec:PXD000923:LHY_T4:scan:03213:AVVFDS[Phospho]DDE/2	0	0.0	79.9663	1:0.9911:6:true;1:0.0044:1:true	AVVFDSDDE	AVVFDS[Phospho]DDE	LOC_Os07g01880.1	1.0	LHY_T4	LHY_T4.03213.03213.2	mzspec:PXD000923:LHY_T4:scan:03213:AVVFDS[Phospho]DDE/2	0	0.0005149999999503052	0.9560147329078621	0.0	322	322	Phospho	0.9911	6	664	1	0.9911	748	0.004793865334224589	0.004793865334224589	0.0	0.0	0.0	0.0
0;1	1;2	0;0.9911	Acetyl;Phospho	Os06t0336200-01	mzspec:PXD000923:LHY_T4:scan:13816:[Acetyl]S[Phospho]GNIAFGR/2	0	0.0	121.976865	2:0.9911:1:true;2:0.0088:5:true	SGNIAFGR	[Acetyl]S[Phospho]GNIAFGR	Os06t0336200-01	1.0	LHY_T4	LHY_T4.13816.13816.2	mzspec:PXD000923:LHY_T4:scan:13816:[Acetyl]S[Phospho]GNIAFGR/2	0	-0.0018980000000397013	-4.0194380107746674	0.0	4879	4879	Phospho	0.9911	1	2	1	0.9911	749	0.0047993474899866405	0.0047993474899866405	0.0	0.0	0.0	0.0
1	467	0.9911	Phospho	LOC_Os04g56160.2	mzspec:PXD000923:LHY_T5:scan:17621:T[Phospho]LHGLQPPEVASNTLFNDK/2	0	0.0	79.9663	1:0.9911:1:true;1:0.0032:11:true;1:0.0030:12:true;1:0.0026:14:true	TLHGLQPPEVASNTLFNDK	T[Phospho]LHGLQPPEVASNTLFNDK	LOC_Os04g56160.2	1.0	LHY_T5	LHY_T5.17621.17621.2	mzspec:PXD000923:LHY_T5:scan:17621:T[Phospho]LHGLQPPEVASNTLFNDK/2	0	-0.007156000000122731	-6.619674617926142	0.0	2445	2445	Phospho	0.9911	1	467	1	0.9911	750	0.004804815026666658	0.004804815026666658	0.0	0.0	0.0	0.0
11	454	0.9947	Phospho	Os02t0229400-01	mzspec:PXD000923:LHY_T6:scan:03433:IYLHQEEVPGS[Phospho]RR/2	0	0.0006688324097076247	79.9663	1:0.9947:11:true;1:0.0053:2:true	IYLHQEEVPGSRR	IYLHQEEVPGS[Phospho]RR	Os02t0229400-01	0.9963	LHY_T6	LHY_T6.03433.03433.2	mzspec:PXD000923:LHY_T6:scan:03433:IYLHQEEVPGS[Phospho]RR/2	7	0.0013979999999946813	1.679478524939001	0.0006464721093461396	10473	10466	Phospho	0.9947	11	454	1	0.99101961	751	0.004810375046604518	0.004810375046604518	0.0	0.0	0.0	0.0
3	27	0.9925	Phospho	LOC_Os02g39560.2	mzspec:PXD000923:LHY_T4:scan:06362:QLS[Phospho]LEPVYTPR/2	0	0.0003093421323984326	79.96633100000003	1:0.9925:3:true;1:0.0039:8:true;1:0.0035:9:true	QLSLEPVYTPR	QLS[Phospho]LEPVYTPR	LOC_Os02g39560.2	0.9985	LHY_T4	LHY_T4.06362.06362.2	mzspec:PXD000923:LHY_T4:scan:06362:QLS[Phospho]LEPVYTPR/2	3	-0.0005149999999503052	-0.7443923930195969	0.00029886431560071725	9701	9698	Phospho	0.9925	3	27	1	0.99101125	752	0.004815931396276589	0.004815931396276589	0.0	0.0	0.0	0.0
1;3	277;279	0;0.9925	Gln->pyro-Glu;Phospho	LOC_Os09g31300.2	mzspec:PXD000923:LHY_T4:scan:05511:Q[Gln->pyro-Glu]LS[Phospho]LPAASK/2	0	0.00020736132711249354	79.9663	1:0.9925:3:true;1:0.0030:6:true;1:0.0023:7:true;1:0.0020:8:true	QLSLPAASK	Q[Gln->pyro-Glu]LS[Phospho]LPAASK	LOC_Os09g31300.2	0.9985	LHY_T4	LHY_T4.05511.05511.2	mzspec:PXD000923:LHY_T4:scan:05511:Q[Gln->pyro-Glu]LS[Phospho]LPAASK/2	2	-0.0008740000000102555	-1.7864486335071266	0.00020712510356255177	9647	9645	Phospho	0.9925	3	279	1	0.99101125	753	0.0048214729880478	0.0048214729880478	0.0	0.0	0.0	0.0
8	151	0.9919	Phospho	Os01t0813100-01	mzspec:PXD000923:LHY_T5:scan:01949:AGVVTQGS[Phospho]LK/2	0	0.0	79.9663	1:0.9919:8:true;1:0.0016:1:true;1:0.0047:5:true	AGVVTQGSLK	AGVVTQGS[Phospho]LK	Os01t0813100-01	0.9991	LHY_T5	LHY_T5.01949.01949.2	mzspec:PXD000923:LHY_T5:scan:01949:AGVVTQGS[Phospho]LK/2	0	-0.0001650000000381624	-0.3171474024245031	0.0	8659	8659	Phospho	0.9919	8	151	1	0.99100729	754	0.004827005132625986	0.004827005132625986	0.0	0.0	0.0	0.0
3;8	160;165	0.9918;0	Phospho;Carbamidomethyl	LOC_Os03g53270.2	mzspec:PXD000923:LHY_T6:scan:02009:VDS[Phospho]QGQMC[Carbamidomethyl]GSNYK/2	0	0.0	136.987764	1:0.9918:3:true;1:0.0046:10:true;1:0.0035:12:true	VDSQGQMCGSNYK	VDS[Phospho]QGQMC[Carbamidomethyl]GSNYK	LOC_Os03g53270.2	0.9992	LHY_T6	LHY_T6.02009.02009.2	mzspec:PXD000923:LHY_T6:scan:02009:VDS[Phospho]QGQMC[Carbamidomethyl]GSNYK/2	0	0.004631000000017593	5.95786666682104	0.0	8516	8516	Phospho	0.9918	3	160	1	0.99100656	755	0.004832523589403965	0.004832523589403965	0.0	0.0	0.0	0.0
3	335	0.9910	Phospho	Os02t0198600-01	mzspec:PXD000923:LHY_T5:scan:03397:LAS[Phospho]LSQGAAGESSTAR/2	0	0.0	79.9663	1:0.9910:3:true;1:0.0017:2:true;1:0.0009:5:true;1:0.0008:8:true;1:0.0007:9:true;1:0.0011:12:true;1:0.0010:13:true;1:0.0012:14:true;1:0.0012:15:true	LASLSQGAAGESSTAR	LAS[Phospho]LSQGAAGESSTAR	Os02t0198600-01	1.0	LHY_T5	LHY_T5.03397.03397.2	mzspec:PXD000923:LHY_T5:scan:03397:LAS[Phospho]LSQGAAGESSTAR/2	0	-0.00232400000004418	-2.9292966261730062	0.0	2220	2220	Phospho	0.991	3	335	1	0.991	756	0.0048380361243386145	0.0048380361243386145	0.0	0.0	0.0	0.0
1	219	0.9910	Phospho	Os01t0674000-01	mzspec:PXD000923:LHY_T7:scan:01462:S[Phospho]GGVAAAGAGGGGVSSSK/2	0	0.0	79.9663	1:0.9910:1:true;1:0.0026:5:true;1:0.0016:6:true;1:0.0013:7:true;1:0.0010:9:true;1:0.0008:15:true;1:0.0008:16:true;1:0.0007:17:true	SGGVAAAGAGGGGVSSSK	S[Phospho]GGVAAAGAGGGGVSSSK	Os01t0674000-01	1.0	LHY_T7	LHY_T7.01462.01462.2	mzspec:PXD000923:LHY_T7:scan:01462:S[Phospho]GGVAAAGAGGGGVSSSK/2	0	0.0012060000000246873	1.6547181495520835	0.0	5344	5344	Phospho	0.991	1	219	1	0.991	757	0.004843534095112278	0.004843534095112278	0.0	0.0	0.0	0.0
12	707	0.9910	Phospho	Os08t0301500-01	mzspec:PXD000923:LHY_T6:scan:03124:SDDATEVSEADS[Phospho]PGDSLR/2	0	0.0	79.9663	1:0.9910:12:true;1:0.0006:1:true;1:0.0006:4:true;1:0.0007:5:true;1:0.0010:8:true;1:0.0023:10:true;1:0.0029:16:true	SDDATEVSEADSPGDSLR	SDDATEVSEADS[Phospho]PGDSLR	Os08t0301500-01	1.0	LHY_T6	LHY_T6.03124.03124.2	mzspec:PXD000923:LHY_T6:scan:03124:SDDATEVSEADS[Phospho]PGDSLR/2	0	0.0021520000001373774	2.2280174558969974	0.0	3919	3919	Phospho	0.991	12	707	1	0.991	758	0.004849017559366746	0.004849017559366746	0.0	0.0	0.0	0.0
0;4	1;5	0;0.9910	Acetyl;Phospho	Os08t0525000-01	mzspec:PXD000923:LHY_T4:scan:09382:[Acetyl]GDES[Phospho]EGETEEYLFK/2	0	0.0	121.976865	1:0.0326:14:true;2:0.9910:4:true;2:0.0047:8:true;2:0.0042:11:true	GDESEGETEEYLFK	[Acetyl]GDES[Phospho]EGETEEYLFK	Os08t0525000-01	1.0	LHY_T4	LHY_T4.09382.09382.2	mzspec:PXD000923:LHY_T4:scan:09382:[Acetyl]GDES[Phospho]EGETEEYLFK/2	0	0.0015390000000934374	1.7531714975978676	0.0	3523	3523	Phospho	0.991	4	5	1	0.991	759	0.004854486574440044	0.004854486574440044	0.0	0.0	0.0	0.0
0;4	1;5	0;0.9910	Acetyl;Phospho	Os08t0525000-01	mzspec:PXD000923:LHY_T4:scan:08629:[Acetyl]GDES[Phospho]EGETEEYLFK/2	0	0.0	121.976865	1:0.0216:14:true;2:0.9910:4:true;2:0.0048:8:true;2:0.0041:11:true	GDESEGETEEYLFK	[Acetyl]GDES[Phospho]EGETEEYLFK	Os08t0525000-01	1.0	LHY_T4	LHY_T4.08629.08629.2	mzspec:PXD000923:LHY_T4:scan:08629:[Acetyl]GDES[Phospho]EGETEEYLFK/2	0	0.0003080000000181826	0.35086213207227857	0.0	2644	2644	Phospho	0.991	4	5	1	0.991	760	0.004859941197368412	0.004859941197368412	0.0	0.0	0.0	0.0
0;1;5	0;1;5	0;1.0000;0.9925	Acetyl;Oxidation;Phospho	ChrUn.fgenesh.mRNA.76	mzspec:PXD000923:LHY_T3:scan:02673:[Acetyl]M[Oxidation]DYIS[Phospho]PDR/2	0	0.0003045066991473812	137.971765	2:1.0000:1:true;3:0.9925:5:true;3:0.0074:3:true	MDYISPDR	[Acetyl]M[Oxidation]DYIS[Phospho]PDR	ChrUn.fgenesh.mRNA.76	0.9984	LHY_T3	LHY_T3.02673.02673.2	mzspec:PXD000923:LHY_T3:scan:02673:[Acetyl]M[Oxidation]DYIS[Phospho]PDR/2	3	0.00025100000004840695	0.4421253458019661	0.00029886431560071725	9855	9852	Phospho	0.9925	5	5	1	0.990912	761	0.004865497122207612	0.004865497122207612	0.0	0.0	0.0	0.0
3;8	62;67	0.9922;0	Phospho;Carbamidomethyl	Os04t0679400-03	mzspec:PXD000923:LHY_T5:scan:25851:VDS[Phospho]EGVMC[Carbamidomethyl]GATFK/2	0	0.00010642826734780758	136.987764	1:0.9922:3:true;1:0.0042:10:true;1:0.0035:11:true	VDSEGVMCGATFK	VDS[Phospho]EGVMC[Carbamidomethyl]GATFK	Os04t0679400-03	0.9987	LHY_T5	LHY_T5.25851.25851.2	mzspec:PXD000923:LHY_T5:scan:25851:VDS[Phospho]EGVMC[Carbamidomethyl]GATFK/2	1	-0.003249999999979991	-4.3871725096098695	0.00010633772862611656	9397	9396	Phospho	0.9922	3	62	1	0.99091014	762	0.004871040905511802	0.004871040905511802	0.0	0.0	0.0	0.0
3	174	0.9918	Phospho	LOC_Os05g32600.1	mzspec:PXD000923:LHY_T5:scan:05432:NFT[Phospho]HQVFAR/2	0	0.00011488970588235293	79.9663	1:0.9918:3:true;1:0.0081:8:true	NFTHQVFAR	NFT[Phospho]HQVFAR	LOC_Os05g32600.1	0.9991	LHY_T5	LHY_T5.05432.05432.2	mzspec:PXD000923:LHY_T5:scan:05432:NFT[Phospho]HQVFAR/2	1	-0.0047780000001012	-7.959731488672284	0.00010633772862611656	8705	8704	Phospho	0.9918	3	174	1	0.99090738	763	0.004876573774574041	0.004876573774574041	0.0	0.0	0.0	0.0
4;5	233;234	1.0000;0.9918	Oxidation;Phospho	Os08t0126300-01	mzspec:PXD000923:LHY_T3:scan:02065:LTGM[Oxidation]S[Phospho]FR/2	0	0.0	95.9612	1:1.0000:4:true;2:0.9918:5:true;2:0.0081:2:true	LTGMSFR	LTGM[Oxidation]S[Phospho]FR	Os08t0126300-01	0.9991	LHY_T3	LHY_T3.02065.02065.2	mzspec:PXD000923:LHY_T3:scan:02065:LTGM[Oxidation]S[Phospho]FR/2	0	-0.0004980000000500695	-1.0964555082046832	0.0	8597	8597	Phospho	0.9918	5	234	1	0.99090738	764	0.004882092159685855	0.004882092159685855	0.0	0.0	0.0	0.0
3;5	25;27	0;0.9912	Carbamidomethyl;Phospho	Os10t0532150-00	mzspec:PXD000923:LHY_T5:scan:09492:LEC[Carbamidomethyl]IS[Phospho]EIDSR/2	0	0.0	136.987764	1:0.9912:5:true;1:0.0087:9:true	LECISEIDSR	LEC[Carbamidomethyl]IS[Phospho]EIDSR	Os10t0532150-00	0.9997	LHY_T5	LHY_T5.09492.09492.2	mzspec:PXD000923:LHY_T5:scan:09492:LEC[Carbamidomethyl]IS[Phospho]EIDSR/2	0	-0.003131999999936852	-4.809022588586911	0.0	8227	8227	Phospho	0.9912	5	27	1	0.99090264	765	0.004887602313725481	0.004887602313725481	0.0	0.0	0.0	0.0
3	1196	0.9909	Phospho	LOC_Os03g01710.1	mzspec:PXD000923:LHY_T5:scan:09868:LES[Phospho]DLSAVEASHVHEAELK/3	0	0.0	79.96633100000003	1:0.9909:3:true;1:0.0023:6:true;1:0.0016:7:true;1:0.0020:10:true;1:0.0017:11:true;1:0.0011:16:true	LESDLSAVEASHVHEAELK	LES[Phospho]DLSAVEASHVHEAELK	LOC_Os03g01710.1	1.0	LHY_T5	LHY_T5.09868.09868.3	mzspec:PXD000923:LHY_T5:scan:09868:LES[Phospho]DLSAVEASHVHEAELK/3	0	-0.003332000000000335	-4.657956867937761	0.0	4220	4220	Phospho	0.9909	3	1196	1	0.9909	766	0.004893101527415135	0.004893101527415135	0.0	0.0	0.0	0.0
2	670	0.9909	Phospho	Os03t0672400-01	mzspec:PXD000923:LHY_T6:scan:07331:GS[Phospho]QLQTPPVADETER/2	0	0.0	79.9663	1:0.9909:2:true;1:0.0053:6:true;1:0.0019:10:true;1:0.0017:13:true	GSQLQTPPVADETER	GS[Phospho]QLQTPPVADETER	Os03t0672400-01	1.0	LHY_T6	LHY_T6.07331.07331.2	mzspec:PXD000923:LHY_T6:scan:07331:GS[Phospho]QLQTPPVADETER/2	0	0.003378000000111569	3.953730787904562	0.0	2078	2078	Phospho	0.9909	2	670	1	0.9909	767	0.004898586401564528	0.004898586401564528	0.0	0.0	0.0	0.0
6	558	1.0000	Phospho	Os07t0161600-01	mzspec:PXD000923:LHY_T4:scan:06328:GQGQLS[Phospho]FGLR/2	0	0.000915750915750916	79.9663	1:1.0000:6:true	GQGQLSFGLR	GQGQLS[Phospho]FGLR	Os07t0161600-01	0.9909	LHY_T4	LHY_T4.06328.06328.2	mzspec:PXD000923:LHY_T4:scan:06328:GQGQLS[Phospho]FGLR/2	10	-0.00024499999994986865	-0.4284929720451791	0.0009082652134423252	10930	10920	Phospho	1.0	6	558	1	0.9909	768	0.00490405699218749	0.00490405699218749	0.0	0.0	0.0	0.0
4;6	220;222	1.0000;0	Phospho;Carbamidomethyl	Os05t0109600-01	mzspec:PXD000923:LHY_T6:scan:14948:RVPS[Phospho]PC[Carbamidomethyl]LPPIGVK/2	0	0.0009156670634557275	136.987764	1:1.0000:4:true	RVPSPCLPPIGVK	RVPS[Phospho]PC[Carbamidomethyl]LPPIGVK	Os05t0109600-01	0.9909	LHY_T6	LHY_T6.14948.14948.2	mzspec:PXD000923:LHY_T6:scan:14948:RVPS[Phospho]PC[Carbamidomethyl]LPPIGVK/2	10	0.0013549999998758722	1.8057184548490264	0.0009082652134423252	10931	10921	Phospho	1.0	4	220	1	0.9909	769	0.004909513355006493	0.004909513355006493	0.0	0.0	0.0	0.0
3	548	0.9909	Phospho	Os04t0655600-01	mzspec:PXD000923:LHY_T6:scan:07160:LNS[Phospho]EEPAQVDPKPAYVR/3	0	0.0	79.9663	1:0.9909:3:true;1:0.0044:7:true;1:0.0023:14:true;1:0.0022:15:true	LNSEEPAQVDPKPAYVR	LNS[Phospho]EEPAQVDPKPAYVR	Os04t0655600-01	1.0	LHY_T6	LHY_T6.07160.07160.3	mzspec:PXD000923:LHY_T6:scan:07160:LNS[Phospho]EEPAQVDPKPAYVR/3	0	0.00048599999990983633	0.7308427460337612	0.0	339	339	Phospho	0.9909	3	548	1	0.9909	770	0.004914955545454537	0.004914955545454537	0.0	0.0	0.0	0.0
5	140	0.9909	Phospho	LOC_Os07g31460.1	mzspec:PXD000923:LHY_T5:scan:12031:VVAIS[Phospho]EGDGEDIAAAEAAR/2	0	0.0	79.9663	1:0.9909:5:true;1:0.0048:3:true;1:0.0009:13:true;1:0.0009:14:true;1:0.0008:15:true;1:0.0007:17:true;1:0.0007:18:true	VVAISEGDGEDIAAAEAAR	VVAIS[Phospho]EGDGEDIAAAEAAR	LOC_Os07g31460.1	1.0	LHY_T5	LHY_T5.12031.12031.2	mzspec:PXD000923:LHY_T5:scan:12031:VVAIS[Phospho]EGDGEDIAAAEAAR/2	0	-0.007100999999920531	-7.37813446152937	0.0	5363	5363	Phospho	0.9909	5	140	1	0.9909	771	0.0049203836186770345	0.0049203836186770345	0.0	0.0	0.0	0.0
6;8	2124;2126	0;0.9909	Carbamidomethyl;Phospho	LOC_Os06g01320.1	mzspec:PXD000923:LHY_T5:scan:11140:TVDVVC[Carbamidomethyl]LS[Phospho]DDEPEEH/2	0	0.0	136.987764	1:0.9909:8:true;1:0.0045:1:true	TVDVVCLSDDEPEEH	TVDVVC[Carbamidomethyl]LS[Phospho]DDEPEEH	LOC_Os06g01320.1	1.0	LHY_T5	LHY_T5.11140.11140.2	mzspec:PXD000923:LHY_T5:scan:11140:TVDVVC[Carbamidomethyl]LS[Phospho]DDEPEEH/2	0	-0.006990999999970882	-7.66258162573942	0.0	826	826	Phospho	0.9909	8	2126	1	0.9909	772	0.004925797629533671	0.004925797629533671	0.0	0.0	0.0	0.0
11	335	0.9909	Phospho	Os07t0644300-02	mzspec:PXD000923:LHY_T6:scan:02508:LEAAEEEGAGS[Phospho]EGEEEAGR/2	0	0.0	79.9663	1:0.9909:11:true;1:0.0013:3:true;1:0.0014:4:true;1:0.0039:9:true;1:0.0024:17:true	LEAAEEEGAGSEGEEEAGR	LEAAEEEGAGS[Phospho]EGEEEAGR	Os07t0644300-02	1.0	LHY_T6	LHY_T6.02508.02508.2	mzspec:PXD000923:LHY_T6:scan:02508:LEAAEEEGAGS[Phospho]EGEEEAGR/2	0	0.0014789999999038628	1.478420676326582	0.0	1030	1030	Phospho	0.9909	11	335	1	0.9909	773	0.004931197632600251	0.004931197632600251	0.0	0.0	0.0	0.0
4;6	18;20	0;0.9909	Carbamidomethyl;Phospho	Os03t0192800-01	mzspec:PXD000923:LHY_T5:scan:07825:ADDC[Carbamidomethyl]ES[Phospho]PSAVFK/2	0	0.0	136.987764	1:0.9909:6:true;1:0.0014:1:true;1:0.0034:8:true;1:0.0026:9:true	ADDCESPSAVFK	ADDC[Carbamidomethyl]ES[Phospho]PSAVFK	Os03t0192800-01	1.0	LHY_T5	LHY_T5.07825.07825.2	mzspec:PXD000923:LHY_T5:scan:07825:ADDC[Carbamidomethyl]ES[Phospho]PSAVFK/2	0	-0.005571000000031745	-7.9215584221826365	0.0	5795	5795	Phospho	0.9909	6	20	1	0.9909	774	0.004936583682170535	0.004936583682170535	0.0	0.0	0.0	0.0
4;5;8	165;166;169	0.9923;0;0	Phospho;Carbamidomethyl;Carbamidomethyl	Os02t0530100-01	mzspec:PXD000923:LHY_T5:scan:02146:VGMS[Phospho]C[Carbamidomethyl]QGC[Carbamidomethyl]AGAVR/2	0	0.00030950170225936243	194.009228	1:0.9923:4:true;1:0.0042:9:true;1:0.0034:11:true	VGMSCQGCAGAVR	VGMS[Phospho]C[Carbamidomethyl]QGC[Carbamidomethyl]AGAVR	Os02t0530100-01	0.9985	LHY_T5	LHY_T5.02146.02146.2	mzspec:PXD000923:LHY_T5:scan:02146:VGMS[Phospho]C[Carbamidomethyl]QGC[Carbamidomethyl]AGAVR/2	3	-0.003504000000020824	-4.888527912303394	0.00029886431560071725	9696	9693	Phospho	0.9923	4	165	1	0.99081155	775	0.004942069961290314	0.004942069961290314	0.0	0.0	0.0	0.0
8	131	0.9922	Phospho	LOC_Os04g41820.1	mzspec:PXD000923:LHY_T6:scan:04062:DVAAMPDS[Phospho]PPRR/2	0	0.00021039343572480537	79.96633100000003	1:0.9922:8:true;1:0.0034:3:true;1:0.0043:4:true	DVAAMPDSPPRR	DVAAMPDS[Phospho]PPRR	LOC_Os04g41820.1	0.9986	LHY_T6	LHY_T6.04062.04062.2	mzspec:PXD000923:LHY_T6:scan:04062:DVAAMPDS[Phospho]PPRR/2	2	0.0013179999999692882	1.8928337258686383	0.00020712510356255177	9508	9506	Phospho	0.9922	8	131	1	0.99081092	776	0.004947542912371126	0.004947542912371126	0.0	0.0	0.0	0.0
4	179	0.9919	Phospho	Os09t0502100-01	mzspec:PXD000923:LHY_T4:scan:05971:SDFS[Phospho]IEEIK/2	0	0.00011095084877399312	79.9663	1:0.9919:4:true;1:0.0040:1:true	SDFSIEEIK	SDFS[Phospho]IEEIK	Os09t0502100-01	0.9989	LHY_T4	LHY_T4.05971.05971.2	mzspec:PXD000923:LHY_T4:scan:05971:SDFS[Phospho]IEEIK/2	1	6.000000098538292e-06	0.010448418966231521	0.00010633772862611656	9014	9013	Phospho	0.9919	4	179	1	0.99080891	777	0.004953004362934355	0.004953004362934355	0.0	0.0	0.0	0.0
3;8	104;109	0.9908;0	Phospho;Carbamidomethyl	Os07t0185432-00	mzspec:PXD000923:LHY_T7:scan:02830:EDS[Phospho]GEGDC[Carbamidomethyl]TPVPHPTSNGEK/3	0	0.0	136.987764	1:0.9908:3:true;1:0.0039:9:true;1:0.0018:15:true;1:0.0034:16:true	EDSGEGDCTPVPHPTSNGEK	EDS[Phospho]GEGDC[Carbamidomethyl]TPVPHPTSNGEK	Os07t0185432-00	1.0	LHY_T7	LHY_T7.02830.02830.3	mzspec:PXD000923:LHY_T7:scan:02830:EDS[Phospho]GEGDC[Carbamidomethyl]TPVPHPTSNGEK/3	0	0.0003030000000308064	0.4141497326467423	0.0	3104	3104	Phospho	0.9908	3	104	1	0.9908	778	0.004958463226221071	0.004958463226221071	0.0	0.0	0.0	0.0
10	195	0.9908	Phospho	LOC_Os10g42724.1	mzspec:PXD000923:LHY_T5:scan:18419:DDESLAPIFT[Phospho]PPR/2	0	0.0	79.96633100000003	1:0.9908:10:true;1:0.0050:4:true;1:0.0040:6:true	DDESLAPIFTPPR	DDESLAPIFT[Phospho]PPR	LOC_Os10g42724.1	1.0	LHY_T5	LHY_T5.18419.18419.2	mzspec:PXD000923:LHY_T5:scan:18419:DDESLAPIFT[Phospho]PPR/2	0	-0.0042190000001482994	-5.483847537189902	0.0	2623	2623	Phospho	0.9908	10	195	1	0.9908	779	0.004963908074454421	0.004963908074454421	0.0	0.0	0.0	0.0
11	119	0.9908	Phospho	Os10t0476600-01	mzspec:PXD000923:LHY_T5:scan:05962:GSGAGPSSLGS[Phospho]PLK/2	0	0.0	79.9663	1:0.9908:11:true;1:0.0016:2:true;1:0.0021:4:true;1:0.0023:7:true;1:0.0029:8:true	GSGAGPSSLGSPLK	GSGAGPSSLGS[Phospho]PLK	Os10t0476600-01	1.0	LHY_T5	LHY_T5.05962.05962.2	mzspec:PXD000923:LHY_T5:scan:05962:GSGAGPSSLGS[Phospho]PLK/2	0	-0.003157999999984895	-4.8749194540119465	0.0	5393	5393	Phospho	0.9908	11	119	1	0.9908	780	0.004969338961538453	0.004969338961538453	0.0	0.0	0.0	0.0
1;4	723;726	0;0.9908	Gln->pyro-Glu;Phospho	Os02t0738900-01	mzspec:PXD000923:LHY_T5:scan:03453:Q[Gln->pyro-Glu]SHS[Phospho]DGSLDTMAR/2	0	0.0	79.9663	1:0.9908:4:true;1:0.0039:2:true;1:0.0024:7:true;1:0.0015:10:true;1:0.0013:12:true	QSHSDGSLDTMAR	Q[Gln->pyro-Glu]SHS[Phospho]DGSLDTMAR	Os02t0738900-01	1.0	LHY_T5	LHY_T5.03453.03453.2	mzspec:PXD000923:LHY_T5:scan:03453:Q[Gln->pyro-Glu]SHS[Phospho]DGSLDTMAR/2	0	-0.003136999999924228	-4.2721997956652285	0.0	2472	2472	Phospho	0.9908	4	726	1	0.9908	781	0.004974755941101143	0.004974755941101143	0.0	0.0	0.0	0.0
0;3	0;3	0;0.9924	Acetyl;Phospho	Os04t0685800-01	mzspec:PXD000923:LHY_T4:scan:02938:[Acetyl]MET[Phospho]PPENYR/2	0	0.0004963271788763153	121.976865	2:0.9924:3:true;2:0.0076:8:true	METPPENYR	[Acetyl]MET[Phospho]PPENYR	Os04t0685800-01	0.9983	LHY_T4	LHY_T4.02938.02938.2	mzspec:PXD000923:LHY_T4:scan:02938:[Acetyl]MET[Phospho]PPENYR/2	5	0.0010129999999435313	1.6085897842447452	0.0004951475539710833	10079	10074	Phospho	0.9924	3	3	1	0.99071292	782	0.004980270421994876	0.004980270421994876	0.0	0.0	0.0	0.0
3	389	0.9907	Phospho	Os10t0431000-03	mzspec:PXD000923:LHY_T8:scan:01328:VRS[Phospho]PAVSAASKEEPK/3	0	0.0	79.9663	1:0.9907:3:true;1:0.0055:5:true;1:0.0011:7:true;1:0.0009:8:true;1:0.0008:9:true;1:0.0007:10:true	VRSPAVSAASKEEPK	VRS[Phospho]PAVSAASKEEPK	Os10t0431000-03	1.0	LHY_T8	LHY_T8.01328.01328.3	mzspec:PXD000923:LHY_T8:scan:01328:VRS[Phospho]PAVSAASKEEPK/3	0	0.0015869999998585627	2.9069044504345616	0.0	1947	1947	Phospho	0.9907	3	389	1	0.9907	783	0.004985787318007654	0.004985787318007654	0.0	0.0	0.0	0.0
12	280	0.9907	Phospho	Os04t0497600-01	mzspec:PXD000923:LHY_T6:scan:10442:IPENSDIKEDLS[Phospho]DDVEK/2	0	0.0	79.9663	1:0.9907:12:true;1:0.0092:5:true	IPENSDIKEDLSDDVEK	IPENSDIKEDLS[Phospho]DDVEK	Os04t0497600-01	1.0	LHY_T6	LHY_T6.10442.10442.2	mzspec:PXD000923:LHY_T6:scan:10442:IPENSDIKEDLS[Phospho]DDVEK/2	0	0.003007000000025073	2.9670965861921457	0.0	4450	4450	Phospho	0.9907	12	280	1	0.9907	784	0.004991290140306114	0.004991290140306114	0.0	0.0	0.0	0.0
5	374	0.9907	Phospho	Os01t0512100-01	mzspec:PXD000923:LHY_T6:scan:03478:YPTES[Phospho]PENGNIDGK/2	0	0.0	79.9663	1:0.9907:5:true;1:0.0025:1:true;1:0.0041:3:true	YPTESPENGNIDGK	YPTES[Phospho]PENGNIDGK	Os01t0512100-01	1.0	LHY_T6	LHY_T6.03478.03478.2	mzspec:PXD000923:LHY_T6:scan:03478:YPTES[Phospho]PENGNIDGK/2	0	0.002600999999913256	3.2478804254464326	0.0	186	186	Phospho	0.9907	5	374	1	0.9907	785	0.004996778942675151	0.004996778942675151	0.0	0.0	0.0	0.0
3	7	0.9907	Phospho	Os11t0250000-02	mzspec:PXD000923:LHY_T8:scan:13847:QQS[Phospho]EEPEEQVDLEGDDDNDVMDDDEDGYRR/4	0	0.0	79.9663	1:0.9907:3:true;1:0.0092:28:true	QQSEEPEEQVDLEGDDDNDVMDDDEDGYRR	QQS[Phospho]EEPEEQVDLEGDDDNDVMDDDEDGYRR	Os11t0250000-02	1.0	LHY_T8	LHY_T8.13847.13847.4	mzspec:PXD000923:LHY_T8:scan:13847:QQS[Phospho]EEPEEQVDLEGDDDNDVMDDDEDGYRR/4	0	-0.0012490000000298096	-1.3780634426512477	0.0	5993	5993	Phospho	0.9907	3	7	1	0.9907	786	0.005002253778625946	0.005002253778625946	0.0	0.0	0.0	0.0
9	870	0.9907	Phospho	LOC_Os09g35760.2	mzspec:PXD000923:LHY_T4:scan:07067:SALQASIIS[Phospho]P/2	0	0.0	79.9663	1:0.9907:9:true;1:0.0013:1:true;1:0.0013:2:true;1:0.0023:5:true;1:0.0030:6:true	SALQASIISP	SALQASIIS[Phospho]P	LOC_Os09g35760.2	1.0	LHY_T4	LHY_T4.07067.07067.2	mzspec:PXD000923:LHY_T4:scan:07067:SALQASIIS[Phospho]P/2	0	-0.0005740000000287183	-1.075384355302626	0.0	5181	5181	Phospho	0.9907	9	870	1	0.9907	787	0.005007714701397705	0.005007714701397705	0.0	0.0	0.0	0.0
1	59	0.9907	Phospho	Os02t0127700-01	mzspec:PXD000923:LHY_T3:scan:07746:S[Phospho]LLSPVTLPIIR/2	0	0.0	79.9663	1:0.9907:1:true;1:0.0045:4:true;1:0.0047:7:true	SLLSPVTLPIIR	S[Phospho]LLSPVTLPIIR	Os02t0127700-01	1.0	LHY_T3	LHY_T3.07746.07746.2	mzspec:PXD000923:LHY_T3:scan:07746:S[Phospho]LLSPVTLPIIR/2	0	-0.0020729999999957727	-2.9831661445412707	0.0	2219	2219	Phospho	0.9907	1	59	1	0.9907	788	0.005013161763959383	0.005013161763959383	0.0	0.0	0.0	0.0
1;3;5	1;3;5	1.0000;0.9907;0.9907	Oxidation;Phospho;Phospho	Os01t0275600-01	mzspec:PXD000923:LHY_T6:scan:20585:M[Oxidation]ES[Phospho]NS[Phospho]GEIEELPPPPPLPPNAEPIK/3	0	0.0	175.9275	1:1.0000:1:true;2:0.9907:3:true;3:0.9907:5:true;3:0.0185:21:true	MESNSGEIEELPPPPPLPPNAEPIK	M[Oxidation]ES[Phospho]NS[Phospho]GEIEELPPPPPLPPNAEPIK	Os01t0275600-01	1.0	LHY_T6	LHY_T6.20585.20585.3	mzspec:PXD000923:LHY_T6:scan:20585:M[Oxidation]ES[Phospho]NS[Phospho]GEIEELPPPPPLPPNAEPIK/3	0	-1.022342999999978	-1072.284573593765	0.0	56	56	Phospho	0.9907	3	3	1	0.9907	789	0.005018595019011399	0.005018595019011399	0.0	0.0	0.0	0.0
1;3;5	1;3;5	1.0000;0.9907;0.9907	Oxidation;Phospho;Phospho	Os01t0275600-01	mzspec:PXD000923:LHY_T6:scan:20585:M[Oxidation]ES[Phospho]NS[Phospho]GEIEELPPPPPLPPNAEPIK/3	0	0.0	175.9275	1:1.0000:1:true;2:0.9907:3:true;3:0.9907:5:true;3:0.0185:21:true	MESNSGEIEELPPPPPLPPNAEPIK	M[Oxidation]ES[Phospho]NS[Phospho]GEIEELPPPPPLPPNAEPIK	Os01t0275600-01	1.0	LHY_T6	LHY_T6.20585.20585.3	mzspec:PXD000923:LHY_T6:scan:20585:M[Oxidation]ES[Phospho]NS[Phospho]GEIEELPPPPPLPPNAEPIK/3	0	-1.022342999999978	-1072.284573593765	0.0	56	56	Phospho	0.9907	5	5	1	0.9907	790	0.005024014518987334	0.005024014518987334	0.0	0.0	0.0	0.0
10	117	0.9907	Phospho	Os02t0708400-01	mzspec:PXD000923:LHY_T6:scan:12756:VIEEEEGEGS[Phospho]GNAANAVTAAENGTPVK/3	0	0.0	79.9663	1:0.9907:10:true;1:0.0036:13:true;1:0.0013:14:true;1:0.0009:16:true;1:0.0006:18:true;1:0.0006:19:true;1:0.0011:20:true;1:0.0009:24:true	VIEEEEGEGSGNAANAVTAAENGTPVK	VIEEEEGEGS[Phospho]GNAANAVTAAENGTPVK	Os02t0708400-01	1.0	LHY_T6	LHY_T6.12756.12756.3	mzspec:PXD000923:LHY_T6:scan:12756:VIEEEEGEGS[Phospho]GNAANAVTAAENGTPVK/3	0	0.0022010000000136642	2.422924623865874	0.0	1700	1700	Phospho	0.9907	10	117	1	0.9907	791	0.005029420316055618	0.005029420316055618	0.0	0.0	0.0	0.0
6	124	0.9907	Phospho	Os10t0511900-01	mzspec:PXD000923:LHY_T5:scan:01618:SDAALS[Phospho]PEESR/2	0	0.0	79.9663	1:0.9907:6:true;1:0.0012:1:true;1:0.0014:3:true;1:0.0023:4:true;1:0.0030:10:true	SDAALSPEESR	SDAALS[Phospho]PEESR	Os10t0511900-01	1.0	LHY_T5	LHY_T5.01618.01618.2	mzspec:PXD000923:LHY_T5:scan:01618:SDAALS[Phospho]PEESR/2	0	-0.001613999999904081	-2.597963191874126	0.0	4035	4035	Phospho	0.9907	6	124	1	0.9907	792	0.005034812462121205	0.005034812462121205	0.0	0.0	0.0	0.0
6	345	0.9907	Phospho	Os08t0110500-01	mzspec:PXD000923:LHY_T5:scan:14020:GNIPGS[Phospho]PEADLYMR/2	0	0.0	79.9663	1:0.9907:6:true;1:0.0057:9:true;1:0.0036:12:true	GNIPGSPEADLYMR	GNIPGS[Phospho]PEADLYMR	Os08t0110500-01	1.0	LHY_T5	LHY_T5.14020.14020.2	mzspec:PXD000923:LHY_T5:scan:14020:GNIPGS[Phospho]PEADLYMR/2	0	-0.00544800000000123	-6.807045053235122	0.0	447	447	Phospho	0.9907	6	345	1	0.9907	793	0.005040191008827231	0.005040191008827231	0.0	0.0	0.0	0.0
6	345	0.9907	Phospho	Os08t0110500-01	mzspec:PXD000923:LHY_T4:scan:06522:GNIPGS[Phospho]PEADLYMR/2	0	0.0	79.9663	1:0.9907:6:true;1:0.0059:9:true;1:0.0033:12:true	GNIPGSPEADLYMR	GNIPGS[Phospho]PEADLYMR	Os08t0110500-01	1.0	LHY_T4	LHY_T4.06522.06522.2	mzspec:PXD000923:LHY_T4:scan:06522:GNIPGS[Phospho]PEADLYMR/2	0	-0.0003640000001041699	-0.4548025697661737	0.0	4855	4855	Phospho	0.9907	6	345	1	0.9907	794	0.005045556007556668	0.005045556007556668	0.0	0.0	0.0	0.0
3	41	0.9907	Phospho	Os05t0519400-03	mzspec:PXD000923:LHY_T5:scan:18269:QIS[Phospho]MDDLTKPLDEESIK/2	0	0.0	79.9663	1:0.9907:3:true;1:0.0042:8:true;1:0.0050:15:true	QISMDDLTKPLDEESIK	QIS[Phospho]MDDLTKPLDEESIK	Os05t0519400-03	1.0	LHY_T5	LHY_T5.18269.18269.2	mzspec:PXD000923:LHY_T5:scan:18269:QIS[Phospho]MDDLTKPLDEESIK/2	0	-0.006582999999977801	-6.4446109759462775	0.0	4922	4922	Phospho	0.9907	3	41	1	0.9907	795	0.005050907509433954	0.005050907509433954	0.0	0.0	0.0	0.0
2	499	0.9907	Phospho	Os11t0171500-01	mzspec:PXD000923:LHY_T5:scan:24741:NS[Phospho]LQLNLGEILNPSNS/2	0	0.0	79.9663	1:0.9907:2:true;1:0.0036:14:true;1:0.0055:16:true	NSLQLNLGEILNPSNS	NS[Phospho]LQLNLGEILNPSNS	Os11t0171500-01	1.0	LHY_T5	LHY_T5.24741.24741.2	mzspec:PXD000923:LHY_T5:scan:24741:NS[Phospho]LQLNLGEILNPSNS/2	0	-0.005761999999890578	-6.424153704674567	0.0	5458	5458	Phospho	0.9907	2	499	1	0.9907	796	0.005056245565326624	0.005056245565326624	0.0	0.0	0.0	0.0
3	307	0.9923	Phospho	Os01t0338200-01	mzspec:PXD000923:LHY_T5:scan:21468:QPS[Phospho]PPPVLAELER/2	0	0.0002997002997002997	79.9663	1:0.9923:3:true;1:0.0076:9:true	QPSPPPVLAELER	QPS[Phospho]PPPVLAELER	Os01t0338200-01	0.9983	LHY_T5	LHY_T5.21468.21468.2	mzspec:PXD000923:LHY_T5:scan:21468:QPS[Phospho]PPPVLAELER/2	3	-0.004959999999982756	-6.553248511259173	0.00029886431560071725	10013	10010	Phospho	0.9923	3	307	1	0.99061309	797	0.005061679272271007	0.005061679272271007	0.0	0.0	0.0	0.0
9	111	0.9906	Phospho	Os07t0558400-01	mzspec:PXD000923:LHY_T6:scan:13038:NNAGEIIGT[Phospho]RFETGEVK/2	0	0.0	79.96633100000003	1:0.9906:9:true;1:0.0038:3:true;1:0.0056:13:true	NNAGEIIGTRFETGEVK	NNAGEIIGT[Phospho]RFETGEVK	Os07t0558400-01	1.0	LHY_T6	LHY_T6.13038.13038.2	mzspec:PXD000923:LHY_T6:scan:13038:NNAGEIIGT[Phospho]RFETGEVK/2	0	0.0023129999999582647	2.414527281753952	0.0	6649	6649	Phospho	0.9906	9	111	1	0.9906	798	0.005067115764411018	0.005067115764411018	0.0	0.0	0.0	0.0
4	262	1.0000	Phospho	Os01t0959000-01	mzspec:PXD000923:LHY_T5:scan:01472:RPDS[Phospho]PPIR/2	0	0.0009137426900584797	79.9663	1:1.0000:4:true	RPDSPPIR	RPDS[Phospho]PPIR	Os01t0959000-01	0.9906	LHY_T5	LHY_T5.01472.01472.2	mzspec:PXD000923:LHY_T5:scan:01472:RPDS[Phospho]PPIR/2	10	-0.0020979999999894967	-4.119804229003189	0.0009082652134423252	10954	10944	Phospho	1.0	4	262	1	0.9906	799	0.00507253864831038	0.00507253864831038	0.0	0.0	0.0	0.0
1;3	535;537	0;0.9906	Gln->pyro-Glu;Phospho	Os08t0556700-01	mzspec:PXD000923:LHY_T5:scan:12012:Q[Gln->pyro-Glu]PS[Phospho]LGTLSNSPNR/2	0	0.0	79.9663	1:0.9906:3:true;1:0.0044:6:true;1:0.0027:8:true;1:0.0022:10:true	QPSLGTLSNSPNR	Q[Gln->pyro-Glu]PS[Phospho]LGTLSNSPNR	Os08t0556700-01	1.0	LHY_T5	LHY_T5.12012.12012.2	mzspec:PXD000923:LHY_T5:scan:12012:Q[Gln->pyro-Glu]PS[Phospho]LGTLSNSPNR/2	0	-0.005419000000074448	-7.554459339807264	0.0	7758	7758	Phospho	0.9906	3	537	1	0.9906	800	0.005077947974999992	0.005077947974999992	0.0	0.0	0.0	0.0
7	118	0.9906	Phospho	Os08t0120500-01	mzspec:PXD000923:LHY_T6:scan:20384:NDPNYDS[Phospho]DEEPYELVEAPVSTPVEDYKK/3	0	0.0	79.9663	1:0.9906:7:true;1:0.0037:5:true;1:0.0025:12:true;1:0.0009:17:true;1:0.0007:20:true;1:0.0007:21:true;1:0.0006:26:true	NDPNYDSDEEPYELVEAPVSTPVEDYKK	NDPNYDS[Phospho]DEEPYELVEAPVSTPVEDYKK	Os08t0120500-01	1.0	LHY_T6	LHY_T6.20384.20384.3	mzspec:PXD000923:LHY_T6:scan:20384:NDPNYDS[Phospho]DEEPYELVEAPVSTPVEDYKK/3	0	0.0010050000000774162	0.9069211787912924	0.0	414	414	Phospho	0.9906	7	118	1	0.9906	801	0.005083343795255922	0.005083343795255922	0.0	0.0	0.0	0.0
14	188	0.9906	Phospho	Os05t0419100-01	mzspec:PXD000923:LHY_T8:scan:05600:APKPPAPPKDDDES[Phospho]GDEYADEEEEER/3	0	0.0	79.9663	1:0.9906:14:true;1:0.0011:1:true;1:0.0028:6:true;1:0.0025:18:true;1:0.0016:19:true	APKPPAPPKDDDESGDEYADEEEEER	APKPPAPPKDDDES[Phospho]GDEYADEEEEER	Os05t0419100-01	1.0	LHY_T8	LHY_T8.05600.05600.3	mzspec:PXD000923:LHY_T8:scan:05600:APKPPAPPKDDDES[Phospho]GDEYADEEEEER/3	0	0.0012449999999262216	1.246157010602757	0.0	1487	1487	Phospho	0.9906	14	188	1	0.9906	802	0.0050887261596009896	0.0050887261596009896	0.0	0.0	0.0	0.0
12	679	0.9906	Phospho	Os02t0672600-01	mzspec:PXD000923:LHY_T6:scan:09552:AAYPDSEVQPPS[Phospho]PPR/2	0	0.0	79.96633100000003	1:0.9906:12:true;1:0.0019:1:true;1:0.0019:2:true;1:0.0021:3:true;1:0.0012:6:true	AAYPDSEVQPPSPPR	AAYPDSEVQPPS[Phospho]PPR	Os02t0672600-01	1.0	LHY_T6	LHY_T6.09552.09552.2	mzspec:PXD000923:LHY_T6:scan:09552:AAYPDSEVQPPS[Phospho]PPR/2	0	0.0012759999999616412	1.5084930879471108	0.0	4844	4844	Phospho	0.9906	12	679	1	0.9906	803	0.005094095118306346	0.005094095118306346	0.0	0.0	0.0	0.0
3;8	62;67	0.9906;0	Phospho;Carbamidomethyl	Os04t0679400-03	mzspec:PXD000923:LHY_T5:scan:25413:VDS[Phospho]EGVMC[Carbamidomethyl]GATFK/2	0	0.0	136.987764	1:0.9906:3:true;1:0.0050:10:true;1:0.0043:11:true	VDSEGVMCGATFK	VDS[Phospho]EGVMC[Carbamidomethyl]GATFK	Os04t0679400-03	1.0	LHY_T5	LHY_T5.25413.25413.2	mzspec:PXD000923:LHY_T5:scan:25413:VDS[Phospho]EGVMC[Carbamidomethyl]GATFK/2	0	-0.004306000000042332	-5.812666100517576	0.0	1092	1092	Phospho	0.9906	3	62	1	0.9906	804	0.005099450721393029	0.005099450721393029	0.0	0.0	0.0	0.0
3;8	62;67	0.9906;0	Phospho;Carbamidomethyl	Os04t0679400-03	mzspec:PXD000923:LHY_T5:scan:25160:VDS[Phospho]EGVMC[Carbamidomethyl]GATFK/2	0	0.0	136.987764	1:0.9906:3:true;1:0.0025:10:true;1:0.0068:11:true	VDSEGVMCGATFK	VDS[Phospho]EGVMC[Carbamidomethyl]GATFK	Os04t0679400-03	1.0	LHY_T5	LHY_T5.25160.25160.2	mzspec:PXD000923:LHY_T5:scan:25160:VDS[Phospho]EGVMC[Carbamidomethyl]GATFK/2	0	-0.004457999999999629	-6.017850783987565	0.0	6502	6502	Phospho	0.9906	3	62	1	0.9906	805	0.0051047930186335355	0.0051047930186335355	0.0	0.0	0.0	0.0
12	99	0.9906	Phospho	LOC_Os02g19220.1	mzspec:PXD000923:LHY_T5:scan:05601:SINEPTQSGIIS[Phospho]R/2	0	0.0	79.9663	1:0.9906:12:true;1:0.0018:1:true;1:0.0024:6:true;1:0.0033:8:true	SINEPTQSGIISR	SINEPTQSGIIS[Phospho]R	LOC_Os02g19220.1	1.0	LHY_T5	LHY_T5.05601.05601.2	mzspec:PXD000923:LHY_T5:scan:05601:SINEPTQSGIIS[Phospho]R/2	0	0.0009230000000570726	1.245020222685521	0.0	5857	5857	Phospho	0.9906	12	99	1	0.9906	806	0.005110122059553346	0.005110122059553346	0.0	0.0	0.0	0.0
11	106	0.9906	Phospho	LOC_Os04g45190.3	mzspec:PXD000923:LHY_T5:scan:08031:VVYVQPPRPPS[Phospho]PVR/2	0	0.0	79.9663	1:0.9906:11:true;1:0.0093:3:true	VVYVQPPRPPSPVR	VVYVQPPRPPS[Phospho]PVR	LOC_Os04g45190.3	1.0	LHY_T5	LHY_T5.08031.08031.2	mzspec:PXD000923:LHY_T5:scan:08031:VVYVQPPRPPS[Phospho]PVR/2	0	-0.005475000000046748	-6.549493222401085	0.0	5254	5254	Phospho	0.9906	11	106	1	0.9906	807	0.005115437893432461	0.005115437893432461	0.0	0.0	0.0	0.0
0;1	1;2	0;0.9906	Acetyl;Phospho	Os06t0336200-01	mzspec:PXD000923:LHY_T4:scan:12105:[Acetyl]S[Phospho]GNIAFGR/2	0	0.0	121.976865	2:0.9906:1:true;2:0.0093:5:true	SGNIAFGR	[Acetyl]S[Phospho]GNIAFGR	Os06t0336200-01	1.0	LHY_T4	LHY_T4.12105.12105.2	mzspec:PXD000923:LHY_T4:scan:12105:[Acetyl]S[Phospho]GNIAFGR/2	0	0.00016699999997626946	0.35365971954159403	0.0	4954	4954	Phospho	0.9906	1	2	1	0.9906	808	0.005120740569306926	0.005120740569306926	0.0	0.0	0.0	0.0
17	81	0.9906	Phospho	Os01t0817700-01	mzspec:PXD000923:LHY_T10:scan:02542:AHGTAVGLPSEDDMGNS[Phospho]EVGHNALGAGR/4	0	0.0	79.9663	1:0.9906:17:true;1:0.0008:1:true;1:0.0008:4:true;1:0.0007:5:true;1:0.0019:10:true;1:0.0024:23:true;1:0.0015:26:true	AHGTAVGLPSEDDMGNSEVGHNALGAGR	AHGTAVGLPSEDDMGNS[Phospho]EVGHNALGAGR	Os01t0817700-01	1.0	LHY_T10	LHY_T10.02542.02542.4	mzspec:PXD000923:LHY_T10:scan:02542:AHGTAVGLPSEDDMGNS[Phospho]EVGHNALGAGR/4	0	-0.0012890000000425061	-1.8399585497485345	0.0	6830	6830	Phospho	0.9906	17	81	1	0.9906	809	0.00512603013597033	0.00512603013597033	0.0	0.0	0.0	0.0
[truncated: 9,961 more rows]
