# Supplementary material for: Assessing Multiple Evidence Streams to Decide on Confidence for Identification of Post-Translational Modifications, within and Across Data Sets
Source: J Proteome Res. 2023 Apr 26;22(6):1828–42. doi: 10.1021/acs.jproteome.2c00823 (PMC10243108; doi:10.1021/acs.jproteome.2c00823)
Supplement: Supplementary file 2 — pr2c00823_si_002.zip [file pr2c00823_si_002.zip › Data PSMsite level/Data TPP pipeline/PXD002222.csv]

All_PTM_positions	All_PTM_protein_positions	All_PTM_scores	All_PTMs	All_Proteins	All_USI	Decoy	FDR	Mass shift	PTM_info	Peptide	Peptide_mod	Protein	Score	Source	Spectrum	USI	decoy_count	mass_diff	ppm_error	q_value	row_count	target_count	PTM	PTM Score	PTM positions	Protein position	Spectrum_matches	PTM_final_prob	Count	PTM_final_prob_FLR	PTM_final_prob_q_value	DecoyP	pA_count	pAla_FLR	pAla_q_value
4;8	316;320	1.0000;1.0000	Phospho;Phospho	LOC_Os01g67250.2	mzspec:PXD002222:Rice_leaf_0h_phospho_test1:scan:07231:VHES[Phospho]PVLS[Phospho]PQR/2	0	0.0	159.9326	1:1.0000:4:true;2:1.0000:8:true	VHESPVLSPQR	VHES[Phospho]PVLS[Phospho]PQR	LOC_Os01g67250.2	1.0	Rice_leaf_0h_phospho_test1	Rice_leaf_0h_phospho_test1.07231.07231.2	mzspec:PXD002222:Rice_leaf_0h_phospho_test1:scan:07231:VHES[Phospho]PVLS[Phospho]PQR/2	0	-0.0010610000000497166	-1.5053815084025106	0.0	13706	13706	Phospho	1.0	8	320	1	1.0	1	0.0	0.0	0.0	0.0	0.0	0.0
6	2942	1.0000	Phospho	LOC_Os02g03840.2	mzspec:PXD002222:Rice_leaf_0h_phospho_test1:scan:10002:GLNVVS[Phospho]PK/2	0	0.0	79.9663	1:1.0000:6:true	GLNVVSPK	GLNVVS[Phospho]PK	LOC_Os02g03840.2	1.0	Rice_leaf_0h_phospho_test1	Rice_leaf_0h_phospho_test1.10002.10002.2	mzspec:PXD002222:Rice_leaf_0h_phospho_test1:scan:10002:GLNVVS[Phospho]PK/2	0	-0.0014570000000162509	-3.2578443397105645	0.0	11333	11333	Phospho	1.0	6	2942	1	1.0	2	0.0	0.0	0.0	0.0	0.0	0.0
1;3	521;523	1.0000;1.0000	Phospho;Phospho	LOC_Os01g36860.3	mzspec:PXD002222:Rice_leaf_0h_phospho_test3:scan:04200:S[Phospho]VS[Phospho]PGNQVEGNNK/2	0	0.0	159.9326	1:1.0000:1:true;2:1.0000:3:true	SVSPGNQVEGNNK	S[Phospho]VS[Phospho]PGNQVEGNNK	LOC_Os01g36860.3	1.0	Rice_leaf_0h_phospho_test3	Rice_leaf_0h_phospho_test3.04200.04200.2	mzspec:PXD002222:Rice_leaf_0h_phospho_test3:scan:04200:S[Phospho]VS[Phospho]PGNQVEGNNK/2	0	-0.001073999999903208	-1.4410504963780386	0.0	11305	11305	Phospho	1.0	3	523	1	1.0	3	0.0	0.0	0.0	0.0	0.0	0.0
1;3	521;523	1.0000;1.0000	Phospho;Phospho	LOC_Os01g36860.3	mzspec:PXD002222:Rice_leaf_0h_phospho_test3:scan:04334:S[Phospho]VS[Phospho]PGNQVEGNNK/2	0	0.0	159.9326	1:1.0000:1:true;2:1.0000:3:true	SVSPGNQVEGNNK	S[Phospho]VS[Phospho]PGNQVEGNNK	LOC_Os01g36860.3	1.0	Rice_leaf_0h_phospho_test3	Rice_leaf_0h_phospho_test3.04334.04334.2	mzspec:PXD002222:Rice_leaf_0h_phospho_test3:scan:04334:S[Phospho]VS[Phospho]PGNQVEGNNK/2	0	-0.002112000000010994	-2.833797624432542	0.0	11316	11316	Phospho	1.0	1	521	1	1.0	4	0.0	0.0	0.0	0.0	0.0	0.0
1;3	521;523	1.0000;1.0000	Phospho;Phospho	LOC_Os01g36860.3	mzspec:PXD002222:Rice_leaf_0h_phospho_test3:scan:04334:S[Phospho]VS[Phospho]PGNQVEGNNK/2	0	0.0	159.9326	1:1.0000:1:true;2:1.0000:3:true	SVSPGNQVEGNNK	S[Phospho]VS[Phospho]PGNQVEGNNK	LOC_Os01g36860.3	1.0	Rice_leaf_0h_phospho_test3	Rice_leaf_0h_phospho_test3.04334.04334.2	mzspec:PXD002222:Rice_leaf_0h_phospho_test3:scan:04334:S[Phospho]VS[Phospho]PGNQVEGNNK/2	0	-0.002112000000010994	-2.833797624432542	0.0	11316	11316	Phospho	1.0	3	523	1	1.0	5	0.0	0.0	0.0	0.0	0.0	0.0
1;3	521;523	1.0000;1.0000	Phospho;Phospho	LOC_Os01g36860.3	mzspec:PXD002222:Rice_leaf_0h_phospho_test1:scan:03920:S[Phospho]VS[Phospho]PGNQVEGNNK/2	0	0.0	159.9326	1:1.0000:1:true;2:1.0000:3:true	SVSPGNQVEGNNK	S[Phospho]VS[Phospho]PGNQVEGNNK	LOC_Os01g36860.3	1.0	Rice_leaf_0h_phospho_test1	Rice_leaf_0h_phospho_test1.03920.03920.2	mzspec:PXD002222:Rice_leaf_0h_phospho_test1:scan:03920:S[Phospho]VS[Phospho]PGNQVEGNNK/2	0	-0.0013789999999289648	-1.8502873692570243	0.0	14094	14094	Phospho	1.0	1	521	1	1.0	6	0.0	0.0	0.0	0.0	0.0	0.0
8;11	115;118	1.0000;1.0000	Phospho;Phospho	Os08t0154600-01	mzspec:PXD002222:Rice_leaf_0h_phospho_test2:scan:13201:RPFVEDKS[Phospho]DDS[Phospho]EDDHKPIGLR/4	0	0.0	159.9326	1:1.0000:8:true;2:1.0000:11:true	RPFVEDKSDDSEDDHKPIGLR	RPFVEDKS[Phospho]DDS[Phospho]EDDHKPIGLR	Os08t0154600-01	1.0	Rice_leaf_0h_phospho_test2	Rice_leaf_0h_phospho_test2.13201.13201.4	mzspec:PXD002222:Rice_leaf_0h_phospho_test2:scan:13201:RPFVEDKS[Phospho]DDS[Phospho]EDDHKPIGLR/4	0	-0.0012750000000778527	-1.9479483006543656	0.0	7335	7335	Phospho	1.0	11	118	1	1.0	7	0.0	0.0	0.0	0.0	0.0	0.0
1;3	521;523	1.0000;1.0000	Phospho;Phospho	LOC_Os01g36860.3	mzspec:PXD002222:Rice_leaf_0h_phospho_test1:scan:03920:S[Phospho]VS[Phospho]PGNQVEGNNK/2	0	0.0	159.9326	1:1.0000:1:true;2:1.0000:3:true	SVSPGNQVEGNNK	S[Phospho]VS[Phospho]PGNQVEGNNK	LOC_Os01g36860.3	1.0	Rice_leaf_0h_phospho_test1	Rice_leaf_0h_phospho_test1.03920.03920.2	mzspec:PXD002222:Rice_leaf_0h_phospho_test1:scan:03920:S[Phospho]VS[Phospho]PGNQVEGNNK/2	0	-0.0013789999999289648	-1.8502873692570243	0.0	14094	14094	Phospho	1.0	3	523	1	1.0	8	0.0	0.0	0.0	0.0	0.0	0.0
1;3;11	521;523;531	1.0000;1.0000;0	Phospho;Phospho;Deamidated	LOC_Os01g36860.3	mzspec:PXD002222:Rice_leaf_24h_phospho_test2:scan:03534:S[Phospho]VS[Phospho]PGNQVEGN[Deamidated]NK/2	0	0.0	160.916616	1:0.9024:11:true;1:0.0033:6:true;1:0.0042:7:true;1:0.0900:12:true;2:1.0000:1:true;3:1.0000:3:true	SVSPGNQVEGNNK	S[Phospho]VS[Phospho]PGNQVEGN[Deamidated]NK	LOC_Os01g36860.3	1.0	Rice_leaf_24h_phospho_test2	Rice_leaf_24h_phospho_test2.03534.03534.2	mzspec:PXD002222:Rice_leaf_24h_phospho_test2:scan:03534:S[Phospho]VS[Phospho]PGNQVEGN[Deamidated]NK/2	0	-0.0011319999999841455	-1.5178705578118863	0.0	1153	1153	Phospho	1.0	1	521	1	1.0	9	0.0	0.0	0.0	0.0	0.0	0.0
1;3;11	521;523;531	1.0000;1.0000;0	Phospho;Phospho;Deamidated	LOC_Os01g36860.3	mzspec:PXD002222:Rice_leaf_24h_phospho_test2:scan:03534:S[Phospho]VS[Phospho]PGNQVEGN[Deamidated]NK/2	0	0.0	160.916616	1:0.9024:11:true;1:0.0033:6:true;1:0.0042:7:true;1:0.0900:12:true;2:1.0000:1:true;3:1.0000:3:true	SVSPGNQVEGNNK	S[Phospho]VS[Phospho]PGNQVEGN[Deamidated]NK	LOC_Os01g36860.3	1.0	Rice_leaf_24h_phospho_test2	Rice_leaf_24h_phospho_test2.03534.03534.2	mzspec:PXD002222:Rice_leaf_24h_phospho_test2:scan:03534:S[Phospho]VS[Phospho]PGNQVEGN[Deamidated]NK/2	0	-0.0011319999999841455	-1.5178705578118863	0.0	1153	1153	Phospho	1.0	3	523	1	1.0	10	0.0	0.0	0.0	0.0	0.0	0.0
3	618	1.0000	Phospho	tr|A0A0P0YD65|A0A0P0YD65_ORYSJ	mzspec:PXD002222:Rice_leaf_24h_phospho_test3:scan:21142:QLS[Phospho]IDQFENEGR/2	0	0.0	79.9663	1:1.0000:3:true	QLSIDQFENEGR	QLS[Phospho]IDQFENEGR	tr|A0A0P0YD65|A0A0P0YD65_ORYSJ	1.0	Rice_leaf_24h_phospho_test3	Rice_leaf_24h_phospho_test3.21142.21142.2	mzspec:PXD002222:Rice_leaf_24h_phospho_test3:scan:21142:QLS[Phospho]IDQFENEGR/2	0	-0.0033969999999499123	-4.479595470915498	0.0	15798	15798	Phospho	1.0	3	618	1	1.0	11	0.0	0.0	0.0	0.0	0.0	0.0
1;3;11	521;523;531	1.0000;1.0000;0	Phospho;Phospho;Deamidated	LOC_Os01g36860.3	mzspec:PXD002222:Rice_leaf_24h_phospho_test3:scan:03935:S[Phospho]VS[Phospho]PGNQVEGN[Deamidated]NK/2	0	0.0	160.916616	1:0.9418:11:true;1:0.0149:6:true;1:0.0197:7:true;1:0.0235:12:true;2:1.0000:1:true;3:1.0000:3:true	SVSPGNQVEGNNK	S[Phospho]VS[Phospho]PGNQVEGN[Deamidated]NK	LOC_Os01g36860.3	1.0	Rice_leaf_24h_phospho_test3	Rice_leaf_24h_phospho_test3.03935.03935.2	mzspec:PXD002222:Rice_leaf_24h_phospho_test3:scan:03935:S[Phospho]VS[Phospho]PGNQVEGN[Deamidated]NK/2	0	-0.001375999999936539	-1.8450440702138533	0.0	7922	7922	Phospho	1.0	1	521	1	1.0	12	0.0	0.0	0.0	0.0	0.0	0.0
3	618	1.0000	Phospho	tr|A0A0P0YD65|A0A0P0YD65_ORYSJ	mzspec:PXD002222:Rice_leaf_24h_phospho_test1:scan:19610:QLS[Phospho]IDQFENEGR/2	0	0.0	79.9663	1:1.0000:3:true	QLSIDQFENEGR	QLS[Phospho]IDQFENEGR	tr|A0A0P0YD65|A0A0P0YD65_ORYSJ	1.0	Rice_leaf_24h_phospho_test1	Rice_leaf_24h_phospho_test1.19610.19610.2	mzspec:PXD002222:Rice_leaf_24h_phospho_test1:scan:19610:QLS[Phospho]IDQFENEGR/2	0	-0.0022480000000086875	-2.964418786813493	0.0	13073	13073	Phospho	1.0	3	618	1	1.0	13	0.0	0.0	0.0	0.0	0.0	0.0
3	618	1.0000	Phospho	tr|A0A0P0YD65|A0A0P0YD65_ORYSJ	mzspec:PXD002222:Rice_leaf_0h_phospho_test1:scan:19652:QLS[Phospho]IDQFENEGR/2	0	0.0	79.9663	1:1.0000:3:true	QLSIDQFENEGR	QLS[Phospho]IDQFENEGR	tr|A0A0P0YD65|A0A0P0YD65_ORYSJ	1.0	Rice_leaf_0h_phospho_test1	Rice_leaf_0h_phospho_test1.19652.19652.2	mzspec:PXD002222:Rice_leaf_0h_phospho_test1:scan:19652:QLS[Phospho]IDQFENEGR/2	0	-0.002431000000001405	-3.2057393553024536	0.0	8272	8272	Phospho	1.0	3	618	1	1.0	14	0.0	0.0	0.0	0.0	0.0	0.0
1;3;11	521;523;531	1.0000;1.0000;0	Phospho;Phospho;Deamidated	LOC_Os01g36860.3	mzspec:PXD002222:Rice_leaf_24h_phospho_test2:scan:03414:S[Phospho]VS[Phospho]PGNQVEGN[Deamidated]NK/2	0	0.0	160.916616	1:0.9653:11:true;1:0.0040:6:true;1:0.0052:7:true;1:0.0253:12:true;2:1.0000:1:true;3:1.0000:3:true	SVSPGNQVEGNNK	S[Phospho]VS[Phospho]PGNQVEGN[Deamidated]NK	LOC_Os01g36860.3	1.0	Rice_leaf_24h_phospho_test2	Rice_leaf_24h_phospho_test2.03414.03414.2	mzspec:PXD002222:Rice_leaf_24h_phospho_test2:scan:03414:S[Phospho]VS[Phospho]PGNQVEGN[Deamidated]NK/2	0	-0.0010099999999511056	-1.3542838015346828	0.0	4136	4136	Phospho	1.0	1	521	1	1.0	15	0.0	0.0	0.0	0.0	0.0	0.0
1;3;11	521;523;531	1.0000;1.0000;0	Phospho;Phospho;Deamidated	LOC_Os01g36860.3	mzspec:PXD002222:Rice_leaf_24h_phospho_test2:scan:03414:S[Phospho]VS[Phospho]PGNQVEGN[Deamidated]NK/2	0	0.0	160.916616	1:0.9653:11:true;1:0.0040:6:true;1:0.0052:7:true;1:0.0253:12:true;2:1.0000:1:true;3:1.0000:3:true	SVSPGNQVEGNNK	S[Phospho]VS[Phospho]PGNQVEGN[Deamidated]NK	LOC_Os01g36860.3	1.0	Rice_leaf_24h_phospho_test2	Rice_leaf_24h_phospho_test2.03414.03414.2	mzspec:PXD002222:Rice_leaf_24h_phospho_test2:scan:03414:S[Phospho]VS[Phospho]PGNQVEGN[Deamidated]NK/2	0	-0.0010099999999511056	-1.3542838015346828	0.0	4136	4136	Phospho	1.0	3	523	1	1.0	16	0.0	0.0	0.0	0.0	0.0	0.0
3	618	1.0000	Phospho	tr|A0A0P0YD65|A0A0P0YD65_ORYSJ	mzspec:PXD002222:Rice_leaf_0h_phospho_test2:scan:21437:QLS[Phospho]IDQFENEGR/2	0	0.0	79.9663	1:1.0000:3:true	QLSIDQFENEGR	QLS[Phospho]IDQFENEGR	tr|A0A0P0YD65|A0A0P0YD65_ORYSJ	1.0	Rice_leaf_0h_phospho_test2	Rice_leaf_0h_phospho_test2.21437.21437.2	mzspec:PXD002222:Rice_leaf_0h_phospho_test2:scan:21437:QLS[Phospho]IDQFENEGR/2	0	-0.0018200000000661016	-2.400018768761416	0.0	7938	7938	Phospho	1.0	3	618	1	1.0	17	0.0	0.0	0.0	0.0	0.0	0.0
1;3;11	521;523;531	1.0000;1.0000;0	Phospho;Phospho;Deamidated	LOC_Os01g36860.3	mzspec:PXD002222:Rice_leaf_24h_phospho_test1:scan:03731:S[Phospho]VS[Phospho]PGNQVEGN[Deamidated]NK/2	0	0.0	160.916616	1:0.8947:11:true;1:0.0073:6:true;1:0.0094:7:true;1:0.0885:12:true;2:1.0000:1:true;3:1.0000:3:true	SVSPGNQVEGNNK	S[Phospho]VS[Phospho]PGNQVEGN[Deamidated]NK	LOC_Os01g36860.3	1.0	Rice_leaf_24h_phospho_test1	Rice_leaf_24h_phospho_test1.03731.03731.2	mzspec:PXD002222:Rice_leaf_24h_phospho_test1:scan:03731:S[Phospho]VS[Phospho]PGNQVEGN[Deamidated]NK/2	0	8.900000000267028e-05	0.11933787955053272	0.0	6074	6074	Phospho	1.0	1	521	1	1.0	18	0.0	0.0	0.0	0.0	0.0	0.0
1;3;11	521;523;531	1.0000;1.0000;0	Phospho;Phospho;Deamidated	LOC_Os01g36860.3	mzspec:PXD002222:Rice_leaf_24h_phospho_test1:scan:03731:S[Phospho]VS[Phospho]PGNQVEGN[Deamidated]NK/2	0	0.0	160.916616	1:0.8947:11:true;1:0.0073:6:true;1:0.0094:7:true;1:0.0885:12:true;2:1.0000:1:true;3:1.0000:3:true	SVSPGNQVEGNNK	S[Phospho]VS[Phospho]PGNQVEGN[Deamidated]NK	LOC_Os01g36860.3	1.0	Rice_leaf_24h_phospho_test1	Rice_leaf_24h_phospho_test1.03731.03731.2	mzspec:PXD002222:Rice_leaf_24h_phospho_test1:scan:03731:S[Phospho]VS[Phospho]PGNQVEGN[Deamidated]NK/2	0	8.900000000267028e-05	0.11933787955053272	0.0	6074	6074	Phospho	1.0	3	523	1	1.0	19	0.0	0.0	0.0	0.0	0.0	0.0
1;3;11	521;523;531	1.0000;1.0000;0	Phospho;Phospho;Deamidated	LOC_Os01g36860.3	mzspec:PXD002222:Rice_leaf_24h_phospho_test1:scan:03592:S[Phospho]VS[Phospho]PGNQVEGN[Deamidated]NK/2	0	0.0	160.916616	1:0.8462:11:true;1:0.0238:6:true;1:0.0411:7:true;1:0.0888:12:true;2:1.0000:1:true;3:1.0000:3:true	SVSPGNQVEGNNK	S[Phospho]VS[Phospho]PGNQVEGN[Deamidated]NK	LOC_Os01g36860.3	1.0	Rice_leaf_24h_phospho_test1	Rice_leaf_24h_phospho_test1.03592.03592.2	mzspec:PXD002222:Rice_leaf_24h_phospho_test1:scan:03592:S[Phospho]VS[Phospho]PGNQVEGN[Deamidated]NK/2	0	0.0012440000000424336	1.6680485636120501	0.0	6169	6169	Phospho	1.0	1	521	1	1.0	20	0.0	0.0	0.0	0.0	0.0	0.0
1;3	521;523	1.0000;1.0000	Phospho;Phospho	LOC_Os01g36860.3	mzspec:PXD002222:Rice_leaf_0h_phospho_test3:scan:04200:S[Phospho]VS[Phospho]PGNQVEGNNK/2	0	0.0	159.9326	1:1.0000:1:true;2:1.0000:3:true	SVSPGNQVEGNNK	S[Phospho]VS[Phospho]PGNQVEGNNK	LOC_Os01g36860.3	1.0	Rice_leaf_0h_phospho_test3	Rice_leaf_0h_phospho_test3.04200.04200.2	mzspec:PXD002222:Rice_leaf_0h_phospho_test3:scan:04200:S[Phospho]VS[Phospho]PGNQVEGNNK/2	0	-0.001073999999903208	-1.4410504963780386	0.0	11305	11305	Phospho	1.0	1	521	1	1.0	21	0.0	0.0	0.0	0.0	0.0	0.0
1;3	521;523	1.0000;1.0000	Phospho;Phospho	LOC_Os01g36860.3	mzspec:PXD002222:Rice_leaf_24h_phospho_test1:scan:03906:S[Phospho]VS[Phospho]PGNQVEGNNK/2	0	0.0	159.9326	1:1.0000:1:true;2:1.0000:3:true	SVSPGNQVEGNNK	S[Phospho]VS[Phospho]PGNQVEGNNK	LOC_Os01g36860.3	1.0	Rice_leaf_24h_phospho_test1	Rice_leaf_24h_phospho_test1.03906.03906.2	mzspec:PXD002222:Rice_leaf_24h_phospho_test1:scan:03906:S[Phospho]VS[Phospho]PGNQVEGNNK/2	0	-0.0016849999999521972	-2.260866002371454	0.0	9551	9551	Phospho	1.0	3	523	1	1.0	22	0.0	0.0	0.0	0.0	0.0	0.0
1;3	521;523	1.0000;1.0000	Phospho;Phospho	LOC_Os01g36860.3	mzspec:PXD002222:Rice_leaf_24h_phospho_test1:scan:03906:S[Phospho]VS[Phospho]PGNQVEGNNK/2	0	0.0	159.9326	1:1.0000:1:true;2:1.0000:3:true	SVSPGNQVEGNNK	S[Phospho]VS[Phospho]PGNQVEGNNK	LOC_Os01g36860.3	1.0	Rice_leaf_24h_phospho_test1	Rice_leaf_24h_phospho_test1.03906.03906.2	mzspec:PXD002222:Rice_leaf_24h_phospho_test1:scan:03906:S[Phospho]VS[Phospho]PGNQVEGNNK/2	0	-0.0016849999999521972	-2.260866002371454	0.0	9551	9551	Phospho	1.0	1	521	1	1.0	23	0.0	0.0	0.0	0.0	0.0	0.0
1;3	521;523	1.0000;1.0000	Phospho;Phospho	LOC_Os01g36860.3	mzspec:PXD002222:Rice_leaf_24h_phospho_test3:scan:04110:S[Phospho]VS[Phospho]PGNQVEGNNK/2	0	0.0	159.9326	1:1.0000:1:true;2:1.0000:3:true	SVSPGNQVEGNNK	S[Phospho]VS[Phospho]PGNQVEGNNK	LOC_Os01g36860.3	1.0	Rice_leaf_24h_phospho_test3	Rice_leaf_24h_phospho_test3.04110.04110.2	mzspec:PXD002222:Rice_leaf_24h_phospho_test3:scan:04110:S[Phospho]VS[Phospho]PGNQVEGNNK/2	0	-0.00046399999996538094	-0.6225767507726095	0.0	9521	9521	Phospho	1.0	3	523	1	1.0	24	0.0	0.0	0.0	0.0	0.0	0.0
8;11	115;118	1.0000;1.0000	Phospho;Phospho	Os08t0154600-01	mzspec:PXD002222:Rice_leaf_0h_phospho_test1:scan:12519:RPFVEDKS[Phospho]DDS[Phospho]EDDHKPIGLR/4	0	0.0	159.9326	1:1.0000:8:true;2:1.0000:11:true	RPFVEDKSDDSEDDHKPIGLR	RPFVEDKS[Phospho]DDS[Phospho]EDDHKPIGLR	Os08t0154600-01	1.0	Rice_leaf_0h_phospho_test1	Rice_leaf_0h_phospho_test1.12519.12519.4	mzspec:PXD002222:Rice_leaf_0h_phospho_test1:scan:12519:RPFVEDKS[Phospho]DDS[Phospho]EDDHKPIGLR/4	0	-0.0002750000001014996	-0.4201457120352605	0.0	14297	14297	Phospho	1.0	8	115	1	1.0	25	0.0	0.0	0.0	0.0	0.0	0.0
6	719	1.0000	Phospho	Os08t0301500-01	mzspec:PXD002222:Rice_leaf_24h_phospho_test1:scan:18379:DVHDIS[Phospho]LNLK/2	0	0.0	79.9663	1:1.0000:6:true	DVHDISLNLK	DVHDIS[Phospho]LNLK	Os08t0301500-01	1.0	Rice_leaf_24h_phospho_test1	Rice_leaf_24h_phospho_test1.18379.18379.2	mzspec:PXD002222:Rice_leaf_24h_phospho_test1:scan:18379:DVHDIS[Phospho]LNLK/2	0	-0.0010759999998981584	-1.7430820610961704	0.0	10321	10321	Phospho	1.0	6	719	1	1.0	26	0.0	0.0	0.0	0.0	0.0	0.0
8;11	115;118	1.0000;1.0000	Phospho;Phospho	Os08t0154600-01	mzspec:PXD002222:Rice_leaf_0h_phospho_test3:scan:13590:RPFVEDKS[Phospho]DDS[Phospho]EDDHKPIGLR/4	0	0.0	159.9326	1:1.0000:8:true;2:1.0000:11:true	RPFVEDKSDDSEDDHKPIGLR	RPFVEDKS[Phospho]DDS[Phospho]EDDHKPIGLR	Os08t0154600-01	1.0	Rice_leaf_0h_phospho_test3	Rice_leaf_0h_phospho_test3.13590.13590.4	mzspec:PXD002222:Rice_leaf_0h_phospho_test3:scan:13590:RPFVEDKS[Phospho]DDS[Phospho]EDDHKPIGLR/4	0	-0.0012750000000778527	-1.9479483006543656	0.0	14035	14035	Phospho	1.0	11	118	1	1.0	27	0.0	0.0	0.0	0.0	0.0	0.0
8;11	115;118	1.0000;1.0000	Phospho;Phospho	Os08t0154600-01	mzspec:PXD002222:Rice_leaf_0h_phospho_test3:scan:13590:RPFVEDKS[Phospho]DDS[Phospho]EDDHKPIGLR/4	0	0.0	159.9326	1:1.0000:8:true;2:1.0000:11:true	RPFVEDKSDDSEDDHKPIGLR	RPFVEDKS[Phospho]DDS[Phospho]EDDHKPIGLR	Os08t0154600-01	1.0	Rice_leaf_0h_phospho_test3	Rice_leaf_0h_phospho_test3.13590.13590.4	mzspec:PXD002222:Rice_leaf_0h_phospho_test3:scan:13590:RPFVEDKS[Phospho]DDS[Phospho]EDDHKPIGLR/4	0	-0.0012750000000778527	-1.9479483006543656	0.0	14035	14035	Phospho	1.0	8	115	1	1.0	28	0.0	0.0	0.0	0.0	0.0	0.0
1;3	521;523	1.0000;1.0000	Phospho;Phospho	LOC_Os01g36860.3	mzspec:PXD002222:Rice_leaf_24h_phospho_test2:scan:03775:S[Phospho]VS[Phospho]PGNQVEGNNK/2	0	0.0	159.9326	1:1.0000:1:true;2:1.0000:3:true	SVSPGNQVEGNNK	S[Phospho]VS[Phospho]PGNQVEGNNK	LOC_Os01g36860.3	1.0	Rice_leaf_24h_phospho_test2	Rice_leaf_24h_phospho_test2.03775.03775.2	mzspec:PXD002222:Rice_leaf_24h_phospho_test2:scan:03775:S[Phospho]VS[Phospho]PGNQVEGNNK/2	0	-0.0017459999999118734	-2.342713376886236	0.0	944	944	Phospho	1.0	1	521	1	1.0	29	0.0	0.0	0.0	0.0	0.0	0.0
8;11	115;118	1.0000;1.0000	Phospho;Phospho	Os08t0154600-01	mzspec:PXD002222:Rice_leaf_0h_phospho_test2:scan:13191:RPFVEDKS[Phospho]DDS[Phospho]EDDHKPIGLR/3	0	0.0	159.9326	1:1.0000:8:true;2:1.0000:11:true	RPFVEDKSDDSEDDHKPIGLR	RPFVEDKS[Phospho]DDS[Phospho]EDDHKPIGLR	Os08t0154600-01	1.0	Rice_leaf_0h_phospho_test2	Rice_leaf_0h_phospho_test2.13191.13191.3	mzspec:PXD002222:Rice_leaf_0h_phospho_test2:scan:13191:RPFVEDKS[Phospho]DDS[Phospho]EDDHKPIGLR/3	0	-0.00205900000003112	-2.360217194168411	0.0	8013	8013	Phospho	1.0	11	118	1	1.0	30	0.0	0.0	0.0	0.0	0.0	0.0
8;11	115;118	1.0000;1.0000	Phospho;Phospho	Os08t0154600-01	mzspec:PXD002222:Rice_leaf_0h_phospho_test2:scan:13191:RPFVEDKS[Phospho]DDS[Phospho]EDDHKPIGLR/3	0	0.0	159.9326	1:1.0000:8:true;2:1.0000:11:true	RPFVEDKSDDSEDDHKPIGLR	RPFVEDKS[Phospho]DDS[Phospho]EDDHKPIGLR	Os08t0154600-01	1.0	Rice_leaf_0h_phospho_test2	Rice_leaf_0h_phospho_test2.13191.13191.3	mzspec:PXD002222:Rice_leaf_0h_phospho_test2:scan:13191:RPFVEDKS[Phospho]DDS[Phospho]EDDHKPIGLR/3	0	-0.00205900000003112	-2.360217194168411	0.0	8013	8013	Phospho	1.0	8	115	1	1.0	31	0.0	0.0	0.0	0.0	0.0	0.0
8;11	115;118	1.0000;1.0000	Phospho;Phospho	Os08t0154600-01	mzspec:PXD002222:Rice_leaf_24h_phospho_test3:scan:13347:RPFVEDKS[Phospho]DDS[Phospho]EDDHKPIGLR/4	0	0.0	159.9326	1:1.0000:8:true;2:1.0000:11:true	RPFVEDKSDDSEDDHKPIGLR	RPFVEDKS[Phospho]DDS[Phospho]EDDHKPIGLR	Os08t0154600-01	1.0	Rice_leaf_24h_phospho_test3	Rice_leaf_24h_phospho_test3.13347.13347.4	mzspec:PXD002222:Rice_leaf_24h_phospho_test3:scan:13347:RPFVEDKS[Phospho]DDS[Phospho]EDDHKPIGLR/4	0	-0.00107500000001437	-1.6423877828263302	0.0	7757	7757	Phospho	1.0	11	118	1	1.0	32	0.0	0.0	0.0	0.0	0.0	0.0
8;11	115;118	1.0000;1.0000	Phospho;Phospho	Os08t0154600-01	mzspec:PXD002222:Rice_leaf_24h_phospho_test3:scan:13347:RPFVEDKS[Phospho]DDS[Phospho]EDDHKPIGLR/4	0	0.0	159.9326	1:1.0000:8:true;2:1.0000:11:true	RPFVEDKSDDSEDDHKPIGLR	RPFVEDKS[Phospho]DDS[Phospho]EDDHKPIGLR	Os08t0154600-01	1.0	Rice_leaf_24h_phospho_test3	Rice_leaf_24h_phospho_test3.13347.13347.4	mzspec:PXD002222:Rice_leaf_24h_phospho_test3:scan:13347:RPFVEDKS[Phospho]DDS[Phospho]EDDHKPIGLR/4	0	-0.00107500000001437	-1.6423877828263302	0.0	7757	7757	Phospho	1.0	8	115	1	1.0	33	0.0	0.0	0.0	0.0	0.0	0.0
1;3	521;523	1.0000;1.0000	Phospho;Phospho	LOC_Os01g36860.3	mzspec:PXD002222:Rice_leaf_24h_phospho_test2:scan:03775:S[Phospho]VS[Phospho]PGNQVEGNNK/2	0	0.0	159.9326	1:1.0000:1:true;2:1.0000:3:true	SVSPGNQVEGNNK	S[Phospho]VS[Phospho]PGNQVEGNNK	LOC_Os01g36860.3	1.0	Rice_leaf_24h_phospho_test2	Rice_leaf_24h_phospho_test2.03775.03775.2	mzspec:PXD002222:Rice_leaf_24h_phospho_test2:scan:03775:S[Phospho]VS[Phospho]PGNQVEGNNK/2	0	-0.0017459999999118734	-2.342713376886236	0.0	944	944	Phospho	1.0	3	523	1	1.0	34	0.0	0.0	0.0	0.0	0.0	0.0
1;3	521;523	1.0000;1.0000	Phospho;Phospho	LOC_Os01g36860.3	mzspec:PXD002222:Rice_leaf_24h_phospho_test2:scan:03652:S[Phospho]VS[Phospho]PGNQVEGNNK/2	0	0.0	159.9326	1:1.0000:1:true;2:1.0000:3:true	SVSPGNQVEGNNK	S[Phospho]VS[Phospho]PGNQVEGNNK	LOC_Os01g36860.3	1.0	Rice_leaf_24h_phospho_test2	Rice_leaf_24h_phospho_test2.03652.03652.2	mzspec:PXD002222:Rice_leaf_24h_phospho_test2:scan:03652:S[Phospho]VS[Phospho]PGNQVEGNNK/2	0	-0.0010129999999435313	-1.359203121863258	0.0	1441	1441	Phospho	1.0	1	521	1	1.0	35	0.0	0.0	0.0	0.0	0.0	0.0
1;3	521;523	1.0000;1.0000	Phospho;Phospho	LOC_Os01g36860.3	mzspec:PXD002222:Rice_leaf_24h_phospho_test2:scan:03652:S[Phospho]VS[Phospho]PGNQVEGNNK/2	0	0.0	159.9326	1:1.0000:1:true;2:1.0000:3:true	SVSPGNQVEGNNK	S[Phospho]VS[Phospho]PGNQVEGNNK	LOC_Os01g36860.3	1.0	Rice_leaf_24h_phospho_test2	Rice_leaf_24h_phospho_test2.03652.03652.2	mzspec:PXD002222:Rice_leaf_24h_phospho_test2:scan:03652:S[Phospho]VS[Phospho]PGNQVEGNNK/2	0	-0.0010129999999435313	-1.359203121863258	0.0	1441	1441	Phospho	1.0	3	523	1	1.0	36	0.0	0.0	0.0	0.0	0.0	0.0
1;3	521;523	1.0000;1.0000	Phospho;Phospho	LOC_Os01g36860.3	mzspec:PXD002222:Rice_leaf_0h_phospho_test2:scan:03696:S[Phospho]VS[Phospho]PGNQVEGNNK/2	0	0.0	159.9326	1:1.0000:1:true;2:1.0000:3:true	SVSPGNQVEGNNK	S[Phospho]VS[Phospho]PGNQVEGNNK	LOC_Os01g36860.3	1.0	Rice_leaf_0h_phospho_test2	Rice_leaf_0h_phospho_test2.03696.03696.2	mzspec:PXD002222:Rice_leaf_0h_phospho_test2:scan:03696:S[Phospho]VS[Phospho]PGNQVEGNNK/2	0	-0.0019289999999045906	-2.5882555005831183	0.0	8970	8970	Phospho	1.0	1	521	1	1.0	37	0.0	0.0	0.0	0.0	0.0	0.0
1;3	521;523	1.0000;1.0000	Phospho;Phospho	LOC_Os01g36860.3	mzspec:PXD002222:Rice_leaf_0h_phospho_test2:scan:03696:S[Phospho]VS[Phospho]PGNQVEGNNK/2	0	0.0	159.9326	1:1.0000:1:true;2:1.0000:3:true	SVSPGNQVEGNNK	S[Phospho]VS[Phospho]PGNQVEGNNK	LOC_Os01g36860.3	1.0	Rice_leaf_0h_phospho_test2	Rice_leaf_0h_phospho_test2.03696.03696.2	mzspec:PXD002222:Rice_leaf_0h_phospho_test2:scan:03696:S[Phospho]VS[Phospho]PGNQVEGNNK/2	0	-0.0019289999999045906	-2.5882555005831183	0.0	8970	8970	Phospho	1.0	3	523	1	1.0	38	0.0	0.0	0.0	0.0	0.0	0.0
1;3	521;523	1.0000;1.0000	Phospho;Phospho	LOC_Os01g36860.3	mzspec:PXD002222:Rice_leaf_24h_phospho_test3:scan:04239:S[Phospho]VS[Phospho]PGNQVEGNNK/2	0	0.0	159.9326	1:1.0000:1:true;2:1.0000:3:true	SVSPGNQVEGNNK	S[Phospho]VS[Phospho]PGNQVEGNNK	LOC_Os01g36860.3	1.0	Rice_leaf_24h_phospho_test3	Rice_leaf_24h_phospho_test3.04239.04239.2	mzspec:PXD002222:Rice_leaf_24h_phospho_test3:scan:04239:S[Phospho]VS[Phospho]PGNQVEGNNK/2	0	-0.0011349999998628846	-1.5228978708928196	0.0	9260	9260	Phospho	1.0	1	521	1	1.0	39	0.0	0.0	0.0	0.0	0.0	0.0
1;3	521;523	1.0000;1.0000	Phospho;Phospho	LOC_Os01g36860.3	mzspec:PXD002222:Rice_leaf_24h_phospho_test3:scan:04239:S[Phospho]VS[Phospho]PGNQVEGNNK/2	0	0.0	159.9326	1:1.0000:1:true;2:1.0000:3:true	SVSPGNQVEGNNK	S[Phospho]VS[Phospho]PGNQVEGNNK	LOC_Os01g36860.3	1.0	Rice_leaf_24h_phospho_test3	Rice_leaf_24h_phospho_test3.04239.04239.2	mzspec:PXD002222:Rice_leaf_24h_phospho_test3:scan:04239:S[Phospho]VS[Phospho]PGNQVEGNNK/2	0	-0.0011349999998628846	-1.5228978708928196	0.0	9260	9260	Phospho	1.0	3	523	1	1.0	40	0.0	0.0	0.0	0.0	0.0	0.0
1;3	521;523	1.0000;1.0000	Phospho;Phospho	LOC_Os01g36860.3	mzspec:PXD002222:Rice_leaf_24h_phospho_test3:scan:04110:S[Phospho]VS[Phospho]PGNQVEGNNK/2	0	0.0	159.9326	1:1.0000:1:true;2:1.0000:3:true	SVSPGNQVEGNNK	S[Phospho]VS[Phospho]PGNQVEGNNK	LOC_Os01g36860.3	1.0	Rice_leaf_24h_phospho_test3	Rice_leaf_24h_phospho_test3.04110.04110.2	mzspec:PXD002222:Rice_leaf_24h_phospho_test3:scan:04110:S[Phospho]VS[Phospho]PGNQVEGNNK/2	0	-0.00046399999996538094	-0.6225767507726095	0.0	9521	9521	Phospho	1.0	1	521	1	1.0	41	0.0	0.0	0.0	0.0	0.0	0.0
1;3;11	521;523;531	1.0000;1.0000;0	Phospho;Phospho;Deamidated	LOC_Os01g36860.3	mzspec:PXD002222:Rice_leaf_24h_phospho_test1:scan:03592:S[Phospho]VS[Phospho]PGNQVEGN[Deamidated]NK/2	0	0.0	160.916616	1:0.8462:11:true;1:0.0238:6:true;1:0.0411:7:true;1:0.0888:12:true;2:1.0000:1:true;3:1.0000:3:true	SVSPGNQVEGNNK	S[Phospho]VS[Phospho]PGNQVEGN[Deamidated]NK	LOC_Os01g36860.3	1.0	Rice_leaf_24h_phospho_test1	Rice_leaf_24h_phospho_test1.03592.03592.2	mzspec:PXD002222:Rice_leaf_24h_phospho_test1:scan:03592:S[Phospho]VS[Phospho]PGNQVEGN[Deamidated]NK/2	0	0.0012440000000424336	1.6680485636120501	0.0	6169	6169	Phospho	1.0	3	523	1	1.0	42	0.0	0.0	0.0	0.0	0.0	0.0
1;3;11	521;523;531	1.0000;1.0000;0	Phospho;Phospho;Deamidated	LOC_Os01g36860.3	mzspec:PXD002222:Rice_leaf_24h_phospho_test3:scan:03935:S[Phospho]VS[Phospho]PGNQVEGN[Deamidated]NK/2	0	0.0	160.916616	1:0.9418:11:true;1:0.0149:6:true;1:0.0197:7:true;1:0.0235:12:true;2:1.0000:1:true;3:1.0000:3:true	SVSPGNQVEGNNK	S[Phospho]VS[Phospho]PGNQVEGN[Deamidated]NK	LOC_Os01g36860.3	1.0	Rice_leaf_24h_phospho_test3	Rice_leaf_24h_phospho_test3.03935.03935.2	mzspec:PXD002222:Rice_leaf_24h_phospho_test3:scan:03935:S[Phospho]VS[Phospho]PGNQVEGN[Deamidated]NK/2	0	-0.001375999999936539	-1.8450440702138533	0.0	7922	7922	Phospho	1.0	3	523	1	1.0	43	0.0	0.0	0.0	0.0	0.0	0.0
4	319	1.0000	Phospho	LOC_Os04g51960.1	mzspec:PXD002222:Rice_leaf_0h_phospho_test1:scan:01100:RHDS[Phospho]EDEKPR/2	0	0.0	79.9663	1:1.0000:4:true	RHDSEDEKPR	RHDS[Phospho]EDEKPR	LOC_Os04g51960.1	1.0	Rice_leaf_0h_phospho_test1	Rice_leaf_0h_phospho_test1.01100.01100.2	mzspec:PXD002222:Rice_leaf_0h_phospho_test1:scan:01100:RHDS[Phospho]EDEKPR/2	0	-0.0006719999998949787	-0.9958717188518076	0.0	16316	16316	Phospho	1.0	4	319	1	1.0	44	0.0	0.0	0.0	0.0	0.0	0.0
9	167	1.0000	Phospho	Os08t0187700-01	mzspec:PXD002222:Rice_leaf_24h_phospho_test1:scan:21551:GIEDELQFS[Phospho]PLENK/2	0	0.0	79.9663	1:1.0000:9:true	GIEDELQFSPLENK	GIEDELQFS[Phospho]PLENK	Os08t0187700-01	1.0	Rice_leaf_24h_phospho_test1	Rice_leaf_24h_phospho_test1.21551.21551.2	mzspec:PXD002222:Rice_leaf_24h_phospho_test1:scan:21551:GIEDELQFS[Phospho]PLENK/2	0	-0.0040499999998928615	-4.765352007896202	0.0	14885	14885	Phospho	1.0	9	167	1	1.0	45	0.0	0.0	0.0	0.0	0.0	0.0
9	167	1.0000	Phospho	Os08t0187700-01	mzspec:PXD002222:Rice_leaf_24h_phospho_test2:scan:22280:GIEDELQFS[Phospho]PLENKR/2	0	0.0	79.9663	1:1.0000:9:true	GIEDELQFSPLENKR	GIEDELQFS[Phospho]PLENKR	Os08t0187700-01	1.0	Rice_leaf_24h_phospho_test2	Rice_leaf_24h_phospho_test2.22280.22280.2	mzspec:PXD002222:Rice_leaf_24h_phospho_test2:scan:22280:GIEDELQFS[Phospho]PLENKR/2	0	6.500000006326445e-05	0.07004798679711455	0.0	13545	13545	Phospho	1.0	9	167	1	1.0	46	0.0	0.0	0.0	0.0	0.0	0.0
9	167	1.0000	Phospho	Os08t0187700-01	mzspec:PXD002222:Rice_leaf_24h_phospho_test3:scan:22318:GIEDELQFS[Phospho]PLENKR/2	0	0.0	79.9663	1:1.0000:9:true	GIEDELQFSPLENKR	GIEDELQFS[Phospho]PLENKR	Os08t0187700-01	1.0	Rice_leaf_24h_phospho_test3	Rice_leaf_24h_phospho_test3.22318.22318.2	mzspec:PXD002222:Rice_leaf_24h_phospho_test3:scan:22318:GIEDELQFS[Phospho]PLENKR/2	0	-0.0015939999999545762	-1.717792166811439	0.0	12984	12984	Phospho	1.0	9	167	1	1.0	47	0.0	0.0	0.0	0.0	0.0	0.0
9	167	1.0000	Phospho	Os08t0187700-01	mzspec:PXD002222:Rice_leaf_24h_phospho_test1:scan:20753:GIEDELQFS[Phospho]PLENKR/2	0	0.0	79.9663	1:1.0000:9:true	GIEDELQFSPLENKR	GIEDELQFS[Phospho]PLENKR	Os08t0187700-01	1.0	Rice_leaf_24h_phospho_test1	Rice_leaf_24h_phospho_test1.20753.20753.2	mzspec:PXD002222:Rice_leaf_24h_phospho_test1:scan:20753:GIEDELQFS[Phospho]PLENKR/2	0	-0.0015219999997952982	-1.6402005505708153	0.0	11753	11753	Phospho	1.0	9	167	1	1.0	48	0.0	0.0	0.0	0.0	0.0	0.0
9	167	1.0000	Phospho	Os08t0187700-01	mzspec:PXD002222:Rice_leaf_0h_phospho_test1:scan:20831:GIEDELQFS[Phospho]PLENKR/2	0	0.0	79.9663	1:1.0000:9:true	GIEDELQFSPLENKR	GIEDELQFS[Phospho]PLENKR	Os08t0187700-01	1.0	Rice_leaf_0h_phospho_test1	Rice_leaf_0h_phospho_test1.20831.20831.2	mzspec:PXD002222:Rice_leaf_0h_phospho_test1:scan:20831:GIEDELQFS[Phospho]PLENKR/2	0	-0.0010939999999663996	-1.1789614996785127	0.0	2729	2729	Phospho	1.0	9	167	1	1.0	49	0.0	0.0	0.0	0.0	0.0	0.0
9	167	1.0000	Phospho	Os08t0187700-01	mzspec:PXD002222:Rice_leaf_0h_phospho_test2:scan:22656:GIEDELQFS[Phospho]PLENKR/2	0	0.0	79.9663	1:1.0000:9:true	GIEDELQFSPLENKR	GIEDELQFS[Phospho]PLENKR	Os08t0187700-01	1.0	Rice_leaf_0h_phospho_test2	Rice_leaf_0h_phospho_test2.22656.22656.2	mzspec:PXD002222:Rice_leaf_0h_phospho_test2:scan:22656:GIEDELQFS[Phospho]PLENKR/2	0	-0.002493999999956032	-2.6876873676752107	0.0	2699	2699	Phospho	1.0	9	167	1	1.0	50	0.0	0.0	0.0	0.0	0.0	0.0
9	167	1.0000	Phospho	Os08t0187700-01	mzspec:PXD002222:Rice_leaf_0h_phospho_test3:scan:22810:GIEDELQFS[Phospho]PLENKR/2	0	0.0	79.9663	1:1.0000:9:true	GIEDELQFSPLENKR	GIEDELQFS[Phospho]PLENKR	Os08t0187700-01	1.0	Rice_leaf_0h_phospho_test3	Rice_leaf_0h_phospho_test3.22810.22810.2	mzspec:PXD002222:Rice_leaf_0h_phospho_test3:scan:22810:GIEDELQFS[Phospho]PLENKR/2	0	-0.004093999999895459	-4.411945502476073	0.0	1165	1165	Phospho	1.0	9	167	1	1.0	51	0.0	0.0	0.0	0.0	0.0	0.0
1;3	616;618	0;1.0000	Gln->pyro-Glu;Phospho	tr|A0A0P0YD65|A0A0P0YD65_ORYSJ	mzspec:PXD002222:Rice_leaf_24h_phospho_test2:scan:22891:Q[Gln->pyro-Glu]LS[Phospho]IDQFENEGR/2	0	0.0	79.9663	1:1.0000:3:true	QLSIDQFENEGR	Q[Gln->pyro-Glu]LS[Phospho]IDQFENEGR	tr|A0A0P0YD65|A0A0P0YD65_ORYSJ	1.0	Rice_leaf_24h_phospho_test2	Rice_leaf_24h_phospho_test2.22891.22891.2	mzspec:PXD002222:Rice_leaf_24h_phospho_test2:scan:22891:Q[Gln->pyro-Glu]LS[Phospho]IDQFENEGR/2	0	-0.0011790000000928558	-1.5723896844110354	0.0	15140	15140	Phospho	1.0	3	618	1	1.0	52	0.0	0.0	0.0	0.0	0.0	0.0
9	167	1.0000	Phospho	Os08t0187700-01	mzspec:PXD002222:Rice_leaf_24h_phospho_test2:scan:23105:GIEDELQFS[Phospho]PLENK/2	0	0.0	79.9663	1:1.0000:9:true	GIEDELQFSPLENK	GIEDELQFS[Phospho]PLENK	Os08t0187700-01	1.0	Rice_leaf_24h_phospho_test2	Rice_leaf_24h_phospho_test2.23105.23105.2	mzspec:PXD002222:Rice_leaf_24h_phospho_test2:scan:23105:GIEDELQFS[Phospho]PLENK/2	0	-0.002090999999950327	-2.4603335922315663	0.0	16011	16011	Phospho	1.0	9	167	1	1.0	53	0.0	0.0	0.0	0.0	0.0	0.0
9	167	1.0000	Phospho	Os08t0187700-01	mzspec:PXD002222:Rice_leaf_24h_phospho_test3:scan:23144:GIEDELQFS[Phospho]PLENK/2	0	0.0	79.9663	1:1.0000:9:true	GIEDELQFSPLENK	GIEDELQFS[Phospho]PLENK	Os08t0187700-01	1.0	Rice_leaf_24h_phospho_test3	Rice_leaf_24h_phospho_test3.23144.23144.2	mzspec:PXD002222:Rice_leaf_24h_phospho_test3:scan:23144:GIEDELQFS[Phospho]PLENK/2	0	-0.0009919999998828644	-1.16721708429627	0.0	14058	14058	Phospho	1.0	9	167	1	1.0	54	0.0	0.0	0.0	0.0	0.0	0.0
1;3;11	521;523;531	1.0000;1.0000;0	Phospho;Phospho;Deamidated	LOC_Os01g36860.3	mzspec:PXD002222:Rice_leaf_24h_phospho_test3:scan:04578:S[Phospho]VS[Phospho]PGNQVEGN[Deamidated]NK/2	0	0.0	160.916616	1:0.8063:11:true;1:0.0745:6:true;1:0.0984:7:true;1:0.0206:12:true;2:1.0000:1:true;3:1.0000:3:true	SVSPGNQVEGNNK	S[Phospho]VS[Phospho]PGNQVEGN[Deamidated]NK	LOC_Os01g36860.3	1.0	Rice_leaf_24h_phospho_test3	Rice_leaf_24h_phospho_test3.04578.04578.2	mzspec:PXD002222:Rice_leaf_24h_phospho_test3:scan:04578:S[Phospho]VS[Phospho]PGNQVEGN[Deamidated]NK/2	0	-0.0016199999998889325	-2.1722175826158208	0.0	8971	8971	Phospho	1.0	1	521	1	1.0	55	0.0	0.0	0.0	0.0	0.0	0.0
9	167	1.0000	Phospho	Os08t0187700-01	mzspec:PXD002222:Rice_leaf_0h_phospho_test1:scan:21613:GIEDELQFS[Phospho]PLENK/2	0	0.0	79.9663	1:1.0000:9:true	GIEDELQFSPLENK	GIEDELQFS[Phospho]PLENK	Os08t0187700-01	1.0	Rice_leaf_0h_phospho_test1	Rice_leaf_0h_phospho_test1.21613.21613.2	mzspec:PXD002222:Rice_leaf_0h_phospho_test1:scan:21613:GIEDELQFS[Phospho]PLENK/2	0	-0.0012359999998352578	-1.454314834847028	0.0	4547	4547	Phospho	1.0	9	167	1	1.0	56	0.0	0.0	0.0	0.0	0.0	0.0
9	167	1.0000	Phospho	Os08t0187700-01	mzspec:PXD002222:Rice_leaf_0h_phospho_test2:scan:23479:GIEDELQFS[Phospho]PLENK/2	0	0.0	79.9663	1:1.0000:9:true	GIEDELQFSPLENK	GIEDELQFS[Phospho]PLENK	Os08t0187700-01	1.0	Rice_leaf_0h_phospho_test2	Rice_leaf_0h_phospho_test2.23479.23479.2	mzspec:PXD002222:Rice_leaf_0h_phospho_test2:scan:23479:GIEDELQFS[Phospho]PLENK/2	0	-0.0005039999998643907	-0.5930215830609864	0.0	2917	2917	Phospho	1.0	9	167	1	1.0	57	0.0	0.0	0.0	0.0	0.0	0.0
9	167	1.0000	Phospho	Os08t0187700-01	mzspec:PXD002222:Rice_leaf_0h_phospho_test3:scan:23644:GIEDELQFS[Phospho]PLENK/2	0	0.0	79.9663	1:1.0000:9:true	GIEDELQFSPLENK	GIEDELQFS[Phospho]PLENK	Os08t0187700-01	1.0	Rice_leaf_0h_phospho_test3	Rice_leaf_0h_phospho_test3.23644.23644.2	mzspec:PXD002222:Rice_leaf_0h_phospho_test3:scan:23644:GIEDELQFS[Phospho]PLENK/2	0	-0.002249999999889951	-2.647417782105104	0.0	193	193	Phospho	1.0	9	167	1	1.0	58	0.0	0.0	0.0	0.0	0.0	0.0
9;11	368;370	1.0000;1.0000	Phospho;Phospho	Os02t0728300-00	mzspec:PXD002222:Rice_leaf_0h_phospho_test3:scan:04148:GHVGDDVRS[Phospho]DS[Phospho]EGEEEHED/2	0	0.0	159.9326	1:1.0000:9:true;2:1.0000:11:true	GHVGDDVRSDSEGEEEHED	GHVGDDVRS[Phospho]DS[Phospho]EGEEEHED	Os02t0728300-00	1.0	Rice_leaf_0h_phospho_test3	Rice_leaf_0h_phospho_test3.04148.04148.2	mzspec:PXD002222:Rice_leaf_0h_phospho_test3:scan:04148:GHVGDDVRS[Phospho]DS[Phospho]EGEEEHED/2	0	-0.0024359999999887805	-2.1569330587863145	0.0	11222	11222	Phospho	1.0	11	370	1	1.0	59	0.0	0.0	0.0	0.0	0.0	0.0
9;11	368;370	1.0000;1.0000	Phospho;Phospho	Os02t0728300-00	mzspec:PXD002222:Rice_leaf_0h_phospho_test3:scan:04148:GHVGDDVRS[Phospho]DS[Phospho]EGEEEHED/2	0	0.0	159.9326	1:1.0000:9:true;2:1.0000:11:true	GHVGDDVRSDSEGEEEHED	GHVGDDVRS[Phospho]DS[Phospho]EGEEEHED	Os02t0728300-00	1.0	Rice_leaf_0h_phospho_test3	Rice_leaf_0h_phospho_test3.04148.04148.2	mzspec:PXD002222:Rice_leaf_0h_phospho_test3:scan:04148:GHVGDDVRS[Phospho]DS[Phospho]EGEEEHED/2	0	-0.0024359999999887805	-2.1569330587863145	0.0	11222	11222	Phospho	1.0	9	368	1	1.0	60	0.0	0.0	0.0	0.0	0.0	0.0
1;3	616;618	0;1.0000	Gln->pyro-Glu;Phospho	tr|A0A0P0YD65|A0A0P0YD65_ORYSJ	mzspec:PXD002222:Rice_leaf_24h_phospho_test1:scan:21317:Q[Gln->pyro-Glu]LS[Phospho]IDQFENEGR/2	0	0.0	79.9663	1:1.0000:3:true	QLSIDQFENEGR	Q[Gln->pyro-Glu]LS[Phospho]IDQFENEGR	tr|A0A0P0YD65|A0A0P0YD65_ORYSJ	1.0	Rice_leaf_24h_phospho_test1	Rice_leaf_24h_phospho_test1.21317.21317.2	mzspec:PXD002222:Rice_leaf_24h_phospho_test1:scan:21317:Q[Gln->pyro-Glu]LS[Phospho]IDQFENEGR/2	0	-0.0017290000000684813	-2.3059048042750154	0.0	12508	12508	Phospho	1.0	3	618	1	1.0	61	0.0	0.0	0.0	0.0	0.0	0.0
1;3	616;618	0;1.0000	Gln->pyro-Glu;Phospho	tr|A0A0P0YD65|A0A0P0YD65_ORYSJ	mzspec:PXD002222:Rice_leaf_24h_phospho_test3:scan:22966:Q[Gln->pyro-Glu]LS[Phospho]IDQFENEGR/2	0	0.0	79.9663	1:1.0000:3:true	QLSIDQFENEGR	Q[Gln->pyro-Glu]LS[Phospho]IDQFENEGR	tr|A0A0P0YD65|A0A0P0YD65_ORYSJ	1.0	Rice_leaf_24h_phospho_test3	Rice_leaf_24h_phospho_test3.22966.22966.2	mzspec:PXD002222:Rice_leaf_24h_phospho_test3:scan:22966:Q[Gln->pyro-Glu]LS[Phospho]IDQFENEGR/2	0	-0.0011180000000194923	-1.4910361891974009	0.0	11099	11099	Phospho	1.0	3	618	1	1.0	62	0.0	0.0	0.0	0.0	0.0	0.0
1;3	616;618	0;1.0000	Gln->pyro-Glu;Phospho	tr|A0A0P0YD65|A0A0P0YD65_ORYSJ	mzspec:PXD002222:Rice_leaf_0h_phospho_test3:scan:23454:Q[Gln->pyro-Glu]LS[Phospho]IDQFENEGR/2	0	0.0	79.9663	1:1.0000:3:true	QLSIDQFENEGR	Q[Gln->pyro-Glu]LS[Phospho]IDQFENEGR	tr|A0A0P0YD65|A0A0P0YD65_ORYSJ	1.0	Rice_leaf_0h_phospho_test3	Rice_leaf_0h_phospho_test3.23454.23454.2	mzspec:PXD002222:Rice_leaf_0h_phospho_test3:scan:23454:Q[Gln->pyro-Glu]LS[Phospho]IDQFENEGR/2	0	-0.0005080000000816653	-0.6775012381223969	0.0	9708	9708	Phospho	1.0	3	618	1	1.0	63	0.0	0.0	0.0	0.0	0.0	0.0
9	167	1.0000	Phospho	Os08t0187700-01	mzspec:PXD002222:Rice_leaf_24h_phospho_test2:scan:22300:GIEDELQFS[Phospho]PLENKR/3	0	0.0	79.9663	1:1.0000:9:true	GIEDELQFSPLENKR	GIEDELQFS[Phospho]PLENKR	Os08t0187700-01	1.0	Rice_leaf_24h_phospho_test2	Rice_leaf_24h_phospho_test2.22300.22300.3	mzspec:PXD002222:Rice_leaf_24h_phospho_test2:scan:22300:GIEDELQFS[Phospho]PLENKR/3	0	-0.0006039999999529755	-0.9758315350561848	0.0	13606	13606	Phospho	1.0	9	167	1	1.0	64	0.0	0.0	0.0	0.0	0.0	0.0
9	167	1.0000	Phospho	Os08t0187700-01	mzspec:PXD002222:Rice_leaf_24h_phospho_test1:scan:20763:GIEDELQFS[Phospho]PLENKR/3	0	0.0	79.9663	1:1.0000:9:true	GIEDELQFSPLENKR	GIEDELQFS[Phospho]PLENKR	Os08t0187700-01	1.0	Rice_leaf_24h_phospho_test1	Rice_leaf_24h_phospho_test1.20763.20763.3	mzspec:PXD002222:Rice_leaf_24h_phospho_test1:scan:20763:GIEDELQFS[Phospho]PLENKR/3	0	-0.0009700000000520961	-1.5671466707434278	0.0	14304	14304	Phospho	1.0	9	167	1	1.0	65	0.0	0.0	0.0	0.0	0.0	0.0
1;3;11	521;523;531	1.0000;1.0000;0	Phospho;Phospho;Deamidated	LOC_Os01g36860.3	mzspec:PXD002222:Rice_leaf_0h_phospho_test1:scan:03737:S[Phospho]VS[Phospho]PGNQVEGN[Deamidated]NK/2	0	0.0	160.916616	1:0.8928:11:true;1:0.0099:6:true;1:0.0056:7:true;1:0.0916:12:true;2:1.0000:1:true;3:1.0000:3:true	SVSPGNQVEGNNK	S[Phospho]VS[Phospho]PGNQVEGN[Deamidated]NK	LOC_Os01g36860.3	1.0	Rice_leaf_0h_phospho_test1	Rice_leaf_0h_phospho_test1.03737.03737.2	mzspec:PXD002222:Rice_leaf_0h_phospho_test1:scan:03737:S[Phospho]VS[Phospho]PGNQVEGN[Deamidated]NK/2	0	0.0002110000000357104	0.2829246358277362	0.0	13417	13417	Phospho	1.0	3	523	1	1.0	66	0.0	0.0	0.0	0.0	0.0	0.0
1;3;11	521;523;531	1.0000;1.0000;0	Phospho;Phospho;Deamidated	LOC_Os01g36860.3	mzspec:PXD002222:Rice_leaf_0h_phospho_test1:scan:03737:S[Phospho]VS[Phospho]PGNQVEGN[Deamidated]NK/2	0	0.0	160.916616	1:0.8928:11:true;1:0.0099:6:true;1:0.0056:7:true;1:0.0916:12:true;2:1.0000:1:true;3:1.0000:3:true	SVSPGNQVEGNNK	S[Phospho]VS[Phospho]PGNQVEGN[Deamidated]NK	LOC_Os01g36860.3	1.0	Rice_leaf_0h_phospho_test1	Rice_leaf_0h_phospho_test1.03737.03737.2	mzspec:PXD002222:Rice_leaf_0h_phospho_test1:scan:03737:S[Phospho]VS[Phospho]PGNQVEGN[Deamidated]NK/2	0	0.0002110000000357104	0.2829246358277362	0.0	13417	13417	Phospho	1.0	1	521	1	1.0	67	0.0	0.0	0.0	0.0	0.0	0.0
1;3;11	521;523;531	1.0000;1.0000;0	Phospho;Phospho;Deamidated	LOC_Os01g36860.3	mzspec:PXD002222:Rice_leaf_24h_phospho_test3:scan:04578:S[Phospho]VS[Phospho]PGNQVEGN[Deamidated]NK/2	0	0.0	160.916616	1:0.8063:11:true;1:0.0745:6:true;1:0.0984:7:true;1:0.0206:12:true;2:1.0000:1:true;3:1.0000:3:true	SVSPGNQVEGNNK	S[Phospho]VS[Phospho]PGNQVEGN[Deamidated]NK	LOC_Os01g36860.3	1.0	Rice_leaf_24h_phospho_test3	Rice_leaf_24h_phospho_test3.04578.04578.2	mzspec:PXD002222:Rice_leaf_24h_phospho_test3:scan:04578:S[Phospho]VS[Phospho]PGNQVEGN[Deamidated]NK/2	0	-0.0016199999998889325	-2.1722175826158208	0.0	8971	8971	Phospho	1.0	3	523	1	1.0	68	0.0	0.0	0.0	0.0	0.0	0.0
1;3;11	521;523;531	1.0000;1.0000;0	Phospho;Phospho;Deamidated	LOC_Os01g36860.3	mzspec:PXD002222:Rice_leaf_0h_phospho_test2:scan:04112:S[Phospho]VS[Phospho]PGNQVEGN[Deamidated]NK/2	0	0.0	160.916616	1:0.8409:11:true;1:0.0223:6:true;1:0.0378:7:true;1:0.0989:12:true;2:1.0000:1:true;3:1.0000:3:true	SVSPGNQVEGNNK	S[Phospho]VS[Phospho]PGNQVEGN[Deamidated]NK	LOC_Os01g36860.3	1.0	Rice_leaf_0h_phospho_test2	Rice_leaf_0h_phospho_test2.04112.04112.2	mzspec:PXD002222:Rice_leaf_0h_phospho_test2:scan:04112:S[Phospho]VS[Phospho]PGNQVEGN[Deamidated]NK/2	0	-0.0013149999999768625	-1.7632506921514717	0.0	9371	9371	Phospho	1.0	1	521	1	1.0	69	0.0	0.0	0.0	0.0	0.0	0.0
1;3;11	521;523;531	1.0000;1.0000;0	Phospho;Phospho;Deamidated	LOC_Os01g36860.3	mzspec:PXD002222:Rice_leaf_0h_phospho_test2:scan:04112:S[Phospho]VS[Phospho]PGNQVEGN[Deamidated]NK/2	0	0.0	160.916616	1:0.8409:11:true;1:0.0223:6:true;1:0.0378:7:true;1:0.0989:12:true;2:1.0000:1:true;3:1.0000:3:true	SVSPGNQVEGNNK	S[Phospho]VS[Phospho]PGNQVEGN[Deamidated]NK	LOC_Os01g36860.3	1.0	Rice_leaf_0h_phospho_test2	Rice_leaf_0h_phospho_test2.04112.04112.2	mzspec:PXD002222:Rice_leaf_0h_phospho_test2:scan:04112:S[Phospho]VS[Phospho]PGNQVEGN[Deamidated]NK/2	0	-0.0013149999999768625	-1.7632506921514717	0.0	9371	9371	Phospho	1.0	3	523	1	1.0	70	0.0	0.0	0.0	0.0	0.0	0.0
8;11	115;118	1.0000;1.0000	Phospho;Phospho	Os08t0154600-01	mzspec:PXD002222:Rice_leaf_0h_phospho_test2:scan:13201:RPFVEDKS[Phospho]DDS[Phospho]EDDHKPIGLR/4	0	0.0	159.9326	1:1.0000:8:true;2:1.0000:11:true	RPFVEDKSDDSEDDHKPIGLR	RPFVEDKS[Phospho]DDS[Phospho]EDDHKPIGLR	Os08t0154600-01	1.0	Rice_leaf_0h_phospho_test2	Rice_leaf_0h_phospho_test2.13201.13201.4	mzspec:PXD002222:Rice_leaf_0h_phospho_test2:scan:13201:RPFVEDKS[Phospho]DDS[Phospho]EDDHKPIGLR/4	0	-0.0012750000000778527	-1.9479483006543656	0.0	7335	7335	Phospho	1.0	8	115	1	1.0	71	0.0	0.0	0.0	0.0	0.0	0.0
8;11	115;118	1.0000;1.0000	Phospho;Phospho	Os08t0154600-01	mzspec:PXD002222:Rice_leaf_0h_phospho_test2:scan:13367:RPFVEDKS[Phospho]DDS[Phospho]EDDHKPIGLR/4	0	0.0	159.9326	1:1.0000:8:true;2:1.0000:11:true	RPFVEDKSDDSEDDHKPIGLR	RPFVEDKS[Phospho]DDS[Phospho]EDDHKPIGLR	Os08t0154600-01	1.0	Rice_leaf_0h_phospho_test2	Rice_leaf_0h_phospho_test2.13367.13367.4	mzspec:PXD002222:Rice_leaf_0h_phospho_test2:scan:13367:RPFVEDKS[Phospho]DDS[Phospho]EDDHKPIGLR/4	0	-0.0009750000000394721	-1.4896075239991582	0.0	6609	6609	Phospho	1.0	11	118	1	1.0	72	0.0	0.0	0.0	0.0	0.0	0.0
3	618	1.0000	Phospho	tr|A0A0P0YD65|A0A0P0YD65_ORYSJ	mzspec:PXD002222:Rice_leaf_24h_phospho_test2:scan:21066:QLS[Phospho]IDQFENEGR/2	0	0.0	79.9663	1:1.0000:3:true	QLSIDQFENEGR	QLS[Phospho]IDQFENEGR	tr|A0A0P0YD65|A0A0P0YD65_ORYSJ	1.0	Rice_leaf_24h_phospho_test2	Rice_leaf_24h_phospho_test2.21066.21066.2	mzspec:PXD002222:Rice_leaf_24h_phospho_test2:scan:21066:QLS[Phospho]IDQFENEGR/2	0	-0.0005390000000033979	-0.7107747891887771	0.0	3775	3775	Phospho	1.0	3	618	1	1.0	73	0.0	0.0	0.0	0.0	0.0	0.0
1;3;11	521;523;531	1.0000;1.0000;0	Phospho;Phospho;Deamidated	LOC_Os01g36860.3	mzspec:PXD002222:Rice_leaf_0h_phospho_test2:scan:03416:S[Phospho]VS[Phospho]PGNQVEGN[Deamidated]NK/2	0	0.0	160.916616	1:0.9391:11:true;1:0.0109:6:true;1:0.0156:7:true;1:0.0343:12:true;2:1.0000:1:true;3:1.0000:3:true	SVSPGNQVEGNNK	S[Phospho]VS[Phospho]PGNQVEGN[Deamidated]NK	LOC_Os01g36860.3	1.0	Rice_leaf_0h_phospho_test2	Rice_leaf_0h_phospho_test2.03416.03416.2	mzspec:PXD002222:Rice_leaf_0h_phospho_test2:scan:03416:S[Phospho]VS[Phospho]PGNQVEGN[Deamidated]NK/2	0	-0.001071000000024469	-1.4360771797495044	0.0	9889	9889	Phospho	1.0	1	521	1	1.0	74	0.0	0.0	0.0	0.0	0.0	0.0
1;3;11	521;523;531	1.0000;1.0000;0	Phospho;Phospho;Deamidated	LOC_Os01g36860.3	mzspec:PXD002222:Rice_leaf_0h_phospho_test2:scan:03416:S[Phospho]VS[Phospho]PGNQVEGN[Deamidated]NK/2	0	0.0	160.916616	1:0.9391:11:true;1:0.0109:6:true;1:0.0156:7:true;1:0.0343:12:true;2:1.0000:1:true;3:1.0000:3:true	SVSPGNQVEGNNK	S[Phospho]VS[Phospho]PGNQVEGN[Deamidated]NK	LOC_Os01g36860.3	1.0	Rice_leaf_0h_phospho_test2	Rice_leaf_0h_phospho_test2.03416.03416.2	mzspec:PXD002222:Rice_leaf_0h_phospho_test2:scan:03416:S[Phospho]VS[Phospho]PGNQVEGN[Deamidated]NK/2	0	-0.001071000000024469	-1.4360771797495044	0.0	9889	9889	Phospho	1.0	3	523	1	1.0	75	0.0	0.0	0.0	0.0	0.0	0.0
1;3;11	521;523;531	1.0000;1.0000;0	Phospho;Phospho;Deamidated	LOC_Os01g36860.3	mzspec:PXD002222:Rice_leaf_24h_phospho_test3:scan:04064:S[Phospho]VS[Phospho]PGNQVEGN[Deamidated]NK/2	0	0.0	160.916616	1:0.7563:11:true;1:0.0793:6:true;1:0.0686:7:true;1:0.0957:12:true;2:1.0000:1:true;3:1.0000:3:true	SVSPGNQVEGNNK	S[Phospho]VS[Phospho]PGNQVEGN[Deamidated]NK	LOC_Os01g36860.3	1.0	Rice_leaf_24h_phospho_test3	Rice_leaf_24h_phospho_test3.04064.04064.2	mzspec:PXD002222:Rice_leaf_24h_phospho_test3:scan:04064:S[Phospho]VS[Phospho]PGNQVEGN[Deamidated]NK/2	0	-0.002046999999947729	-2.744771229509813	0.0	9913	9913	Phospho	1.0	1	521	1	1.0	76	0.0	0.0	0.0	0.0	0.0	0.0
1;3;11	521;523;531	1.0000;1.0000;0	Phospho;Phospho;Deamidated	LOC_Os01g36860.3	mzspec:PXD002222:Rice_leaf_24h_phospho_test3:scan:04064:S[Phospho]VS[Phospho]PGNQVEGN[Deamidated]NK/2	0	0.0	160.916616	1:0.7563:11:true;1:0.0793:6:true;1:0.0686:7:true;1:0.0957:12:true;2:1.0000:1:true;3:1.0000:3:true	SVSPGNQVEGNNK	S[Phospho]VS[Phospho]PGNQVEGN[Deamidated]NK	LOC_Os01g36860.3	1.0	Rice_leaf_24h_phospho_test3	Rice_leaf_24h_phospho_test3.04064.04064.2	mzspec:PXD002222:Rice_leaf_24h_phospho_test3:scan:04064:S[Phospho]VS[Phospho]PGNQVEGN[Deamidated]NK/2	0	-0.002046999999947729	-2.744771229509813	0.0	9913	9913	Phospho	1.0	3	523	1	1.0	77	0.0	0.0	0.0	0.0	0.0	0.0
1;3;11	521;523;531	1.0000;1.0000;0	Phospho;Phospho;Deamidated	LOC_Os01g36860.3	mzspec:PXD002222:Rice_leaf_0h_phospho_test2:scan:03974:S[Phospho]VS[Phospho]PGNQVEGN[Deamidated]NK/2	0	0.0	160.916616	1:0.9444:11:true;1:0.0188:6:true;1:0.0105:7:true;1:0.0263:12:true;2:1.0000:1:true;3:1.0000:3:true	SVSPGNQVEGNNK	S[Phospho]VS[Phospho]PGNQVEGN[Deamidated]NK	LOC_Os01g36860.3	1.0	Rice_leaf_0h_phospho_test2	Rice_leaf_0h_phospho_test2.03974.03974.2	mzspec:PXD002222:Rice_leaf_0h_phospho_test2:scan:03974:S[Phospho]VS[Phospho]PGNQVEGN[Deamidated]NK/2	0	-0.002046999999947729	-2.744771229509813	0.0	9940	9940	Phospho	1.0	1	521	1	1.0	78	0.0	0.0	0.0	0.0	0.0	0.0
1;3;11	521;523;531	1.0000;1.0000;0	Phospho;Phospho;Deamidated	LOC_Os01g36860.3	mzspec:PXD002222:Rice_leaf_0h_phospho_test2:scan:03974:S[Phospho]VS[Phospho]PGNQVEGN[Deamidated]NK/2	0	0.0	160.916616	1:0.9444:11:true;1:0.0188:6:true;1:0.0105:7:true;1:0.0263:12:true;2:1.0000:1:true;3:1.0000:3:true	SVSPGNQVEGNNK	S[Phospho]VS[Phospho]PGNQVEGN[Deamidated]NK	LOC_Os01g36860.3	1.0	Rice_leaf_0h_phospho_test2	Rice_leaf_0h_phospho_test2.03974.03974.2	mzspec:PXD002222:Rice_leaf_0h_phospho_test2:scan:03974:S[Phospho]VS[Phospho]PGNQVEGN[Deamidated]NK/2	0	-0.002046999999947729	-2.744771229509813	0.0	9940	9940	Phospho	1.0	3	523	1	1.0	79	0.0	0.0	0.0	0.0	0.0	0.0
1;3;11	521;523;531	1.0000;1.0000;0	Phospho;Phospho;Deamidated	LOC_Os01g36860.3	mzspec:PXD002222:Rice_leaf_0h_phospho_test3:scan:04634:S[Phospho]VS[Phospho]PGNQVEGN[Deamidated]NK/2	0	0.0	160.916616	1:0.8440:11:true;1:0.0199:6:true;1:0.0282:7:true;1:0.1078:12:true;2:1.0000:1:true;3:1.0000:3:true	SVSPGNQVEGNNK	S[Phospho]VS[Phospho]PGNQVEGN[Deamidated]NK	LOC_Os01g36860.3	1.0	Rice_leaf_0h_phospho_test3	Rice_leaf_0h_phospho_test3.04634.04634.2	mzspec:PXD002222:Rice_leaf_0h_phospho_test3:scan:04634:S[Phospho]VS[Phospho]PGNQVEGN[Deamidated]NK/2	0	-0.0008259999999609138	-1.1075627921473936	0.0	10092	10092	Phospho	1.0	1	521	1	1.0	80	0.0	0.0	0.0	0.0	0.0	0.0
1;3;11	521;523;531	1.0000;1.0000;0	Phospho;Phospho;Deamidated	LOC_Os01g36860.3	mzspec:PXD002222:Rice_leaf_0h_phospho_test3:scan:04634:S[Phospho]VS[Phospho]PGNQVEGN[Deamidated]NK/2	0	0.0	160.916616	1:0.8440:11:true;1:0.0199:6:true;1:0.0282:7:true;1:0.1078:12:true;2:1.0000:1:true;3:1.0000:3:true	SVSPGNQVEGNNK	S[Phospho]VS[Phospho]PGNQVEGN[Deamidated]NK	LOC_Os01g36860.3	1.0	Rice_leaf_0h_phospho_test3	Rice_leaf_0h_phospho_test3.04634.04634.2	mzspec:PXD002222:Rice_leaf_0h_phospho_test3:scan:04634:S[Phospho]VS[Phospho]PGNQVEGN[Deamidated]NK/2	0	-0.0008259999999609138	-1.1075627921473936	0.0	10092	10092	Phospho	1.0	3	523	1	1.0	81	0.0	0.0	0.0	0.0	0.0	0.0
8;11	115;118	1.0000;1.0000	Phospho;Phospho	Os08t0154600-01	mzspec:PXD002222:Rice_leaf_0h_phospho_test2:scan:13367:RPFVEDKS[Phospho]DDS[Phospho]EDDHKPIGLR/4	0	0.0	159.9326	1:1.0000:8:true;2:1.0000:11:true	RPFVEDKSDDSEDDHKPIGLR	RPFVEDKS[Phospho]DDS[Phospho]EDDHKPIGLR	Os08t0154600-01	1.0	Rice_leaf_0h_phospho_test2	Rice_leaf_0h_phospho_test2.13367.13367.4	mzspec:PXD002222:Rice_leaf_0h_phospho_test2:scan:13367:RPFVEDKS[Phospho]DDS[Phospho]EDDHKPIGLR/4	0	-0.0009750000000394721	-1.4896075239991582	0.0	6609	6609	Phospho	1.0	8	115	1	1.0	82	0.0	0.0	0.0	0.0	0.0	0.0
1;3;11	521;523;531	1.0000;1.0000;0	Phospho;Phospho;Deamidated	LOC_Os01g36860.3	mzspec:PXD002222:Rice_leaf_0h_phospho_test3:scan:03927:S[Phospho]VS[Phospho]PGNQVEGN[Deamidated]NK/2	0	0.0	160.916616	1:0.8525:11:true;1:0.0372:6:true;1:0.0278:7:true;1:0.0825:12:true;2:1.0000:1:true;3:1.0000:3:true	SVSPGNQVEGNNK	S[Phospho]VS[Phospho]PGNQVEGN[Deamidated]NK	LOC_Os01g36860.3	1.0	Rice_leaf_0h_phospho_test3	Rice_leaf_0h_phospho_test3.03927.03927.2	mzspec:PXD002222:Rice_leaf_0h_phospho_test3:scan:03927:S[Phospho]VS[Phospho]PGNQVEGN[Deamidated]NK/2	0	-9.399999999004649e-05	-0.12604225478905254	0.0	11630	11630	Phospho	1.0	1	521	1	1.0	83	0.0	0.0	0.0	0.0	0.0	0.0
1;3;11	521;523;531	1.0000;1.0000;0	Phospho;Phospho;Deamidated	LOC_Os01g36860.3	mzspec:PXD002222:Rice_leaf_0h_phospho_test3:scan:03927:S[Phospho]VS[Phospho]PGNQVEGN[Deamidated]NK/2	0	0.0	160.916616	1:0.8525:11:true;1:0.0372:6:true;1:0.0278:7:true;1:0.0825:12:true;2:1.0000:1:true;3:1.0000:3:true	SVSPGNQVEGNNK	S[Phospho]VS[Phospho]PGNQVEGN[Deamidated]NK	LOC_Os01g36860.3	1.0	Rice_leaf_0h_phospho_test3	Rice_leaf_0h_phospho_test3.03927.03927.2	mzspec:PXD002222:Rice_leaf_0h_phospho_test3:scan:03927:S[Phospho]VS[Phospho]PGNQVEGN[Deamidated]NK/2	0	-9.399999999004649e-05	-0.12604225478905254	0.0	11630	11630	Phospho	1.0	3	523	1	1.0	84	0.0	0.0	0.0	0.0	0.0	0.0
1;5	805;809	1.0000;1.0000	Phospho;Phospho	Os06t0728600-00	mzspec:PXD002222:Rice_leaf_0h_phospho_test3:scan:05293:S[Phospho]PPVS[Phospho]PVK/2	0	0.0	159.9326	1:1.0000:1:true;2:1.0000:5:true	SPPVSPVK	S[Phospho]PPVS[Phospho]PVK	Os06t0728600-00	1.0	Rice_leaf_0h_phospho_test3	Rice_leaf_0h_phospho_test3.05293.05293.2	mzspec:PXD002222:Rice_leaf_0h_phospho_test3:scan:05293:S[Phospho]PPVS[Phospho]PVK/2	0	-0.0008890000000292275	-1.8303254954078656	0.0	11061	11061	Phospho	1.0	1	805	1	1.0	85	0.0	0.0	0.0	0.0	0.0	0.0
1;5	805;809	1.0000;1.0000	Phospho;Phospho	Os06t0728600-00	mzspec:PXD002222:Rice_leaf_0h_phospho_test3:scan:05293:S[Phospho]PPVS[Phospho]PVK/2	0	0.0	159.9326	1:1.0000:1:true;2:1.0000:5:true	SPPVSPVK	S[Phospho]PPVS[Phospho]PVK	Os06t0728600-00	1.0	Rice_leaf_0h_phospho_test3	Rice_leaf_0h_phospho_test3.05293.05293.2	mzspec:PXD002222:Rice_leaf_0h_phospho_test3:scan:05293:S[Phospho]PPVS[Phospho]PVK/2	0	-0.0008890000000292275	-1.8303254954078656	0.0	11061	11061	Phospho	1.0	5	809	1	1.0	86	0.0	0.0	0.0	0.0	0.0	0.0
3;5;11	482;484;490	0;1.0000;0	Deamidated;Phospho;Carbamidomethyl	Os03t0214900-01	mzspec:PXD002222:Rice_leaf_0h_phospho_test3:scan:09868:KFN[Deamidated]GS[Phospho]PDDIDC[Carbamidomethyl]NEK/2	0	0.0	137.97178	1:0.9067:3:true;1:0.0933:12:true;2:1.0000:5:true	KFNGSPDDIDCNEK	KFN[Deamidated]GS[Phospho]PDDIDC[Carbamidomethyl]NEK	Os03t0214900-01	1.0	Rice_leaf_0h_phospho_test3	Rice_leaf_0h_phospho_test3.09868.09868.2	mzspec:PXD002222:Rice_leaf_0h_phospho_test3:scan:09868:KFN[Deamidated]GS[Phospho]PDDIDC[Carbamidomethyl]NEK/2	0	-0.0011050000000523141	-1.2843878502050579	0.0	10151	10151	Phospho	1.0	5	484	1	1.0	87	0.0	0.0	0.0	0.0	0.0	0.0
3;10	271;278	1.0000;1.0000	Phospho;Phospho	Os08t0178300-02	mzspec:PXD002222:Rice_leaf_24h_phospho_test3:scan:09095:HDS[Phospho]EEPKDLS[Phospho]PPR/2	0	0.0	159.93266200000005	1:1.0000:3:true;2:1.0000:10:true	HDSEEPKDLSPPR	HDS[Phospho]EEPKDLS[Phospho]PPR	Os08t0178300-02	1.0	Rice_leaf_24h_phospho_test3	Rice_leaf_24h_phospho_test3.09095.09095.2	mzspec:PXD002222:Rice_leaf_24h_phospho_test3:scan:09095:HDS[Phospho]EEPKDLS[Phospho]PPR/2	0	0.0017329999999446954	2.0783634775826467	0.0	6300	6300	Phospho	1.0	3	271	1	1.0	88	0.0	0.0	0.0	0.0	0.0	0.0
1;3	92;94	1.0000;1.0000	Phospho;Phospho	LOC_Os05g01540.2	mzspec:PXD002222:Rice_leaf_0h_phospho_test2:scan:08659:S[Phospho]PS[Phospho]PPPPPPPPR/2	0	0.0	159.9326	1:1.0000:1:true;2:1.0000:3:true	SPSPPPPPPPPR	S[Phospho]PS[Phospho]PPPPPPPPR	LOC_Os05g01540.2	1.0	Rice_leaf_0h_phospho_test2	Rice_leaf_0h_phospho_test2.08659.08659.2	mzspec:PXD002222:Rice_leaf_0h_phospho_test2:scan:08659:S[Phospho]PS[Phospho]PPPPPPPPR/2	0	-0.0006489999998393612	-0.9381338847458248	0.0	6987	6987	Phospho	1.0	3	94	1	1.0	89	0.0	0.0	0.0	0.0	0.0	0.0
1;3	92;94	1.0000;1.0000	Phospho;Phospho	LOC_Os05g01540.2	mzspec:PXD002222:Rice_leaf_0h_phospho_test2:scan:08255:S[Phospho]PS[Phospho]PPPPPPPPR/2	0	0.0	159.9326	1:1.0000:1:true;2:1.0000:3:true	SPSPPPPPPPPR	S[Phospho]PS[Phospho]PPPPPPPPR	LOC_Os05g01540.2	1.0	Rice_leaf_0h_phospho_test2	Rice_leaf_0h_phospho_test2.08255.08255.2	mzspec:PXD002222:Rice_leaf_0h_phospho_test2:scan:08255:S[Phospho]PS[Phospho]PPPPPPPPR/2	0	-0.0015039999999544307	-2.1740421617322125	0.0	7116	7116	Phospho	1.0	1	92	1	1.0	90	0.0	0.0	0.0	0.0	0.0	0.0
4	37	1.0000	Phospho	LOC_Os10g06130.1	mzspec:PXD002222:Rice_leaf_0h_phospho_test3:scan:04542:REDS[Phospho]DDPEEEDPDER/2	0	0.0	79.9663	1:1.0000:4:true	REDSDDPEEEDPDER	REDS[Phospho]DDPEEEDPDER	LOC_Os10g06130.1	1.0	Rice_leaf_0h_phospho_test3	Rice_leaf_0h_phospho_test3.04542.04542.2	mzspec:PXD002222:Rice_leaf_0h_phospho_test3:scan:04542:REDS[Phospho]DDPEEEDPDER/2	0	-0.0017930000001342703	-1.8738775796072795	0.0	11179	11179	Phospho	1.0	4	37	1	1.0	91	0.0	0.0	0.0	0.0	0.0	0.0
12	508	1.0000	Phospho	Os09t0416200-01	mzspec:PXD002222:Rice_leaf_24h_phospho_test3:scan:18821:VMPDLPLEDGDS[Phospho]HHK/3	0	0.0	79.96633100000003	1:1.0000:12:true	VMPDLPLEDGDSHHK	VMPDLPLEDGDS[Phospho]HHK	Os09t0416200-01	1.0	Rice_leaf_24h_phospho_test3	Rice_leaf_24h_phospho_test3.18821.18821.3	mzspec:PXD002222:Rice_leaf_24h_phospho_test3:scan:18821:VMPDLPLEDGDS[Phospho]HHK/3	0	-0.001103999999941152	-1.8693160884450992	0.0	13848	13848	Phospho	1.0	12	508	1	1.0	92	0.0	0.0	0.0	0.0	0.0	0.0
4	37	1.0000	Phospho	LOC_Os10g06130.1	mzspec:PXD002222:Rice_leaf_0h_phospho_test1:scan:04040:REDS[Phospho]DDPEEEDPDER/2	0	0.0	79.9663	1:1.0000:4:true	REDSDDPEEEDPDER	REDS[Phospho]DDPEEEDPDER	LOC_Os10g06130.1	1.0	Rice_leaf_0h_phospho_test1	Rice_leaf_0h_phospho_test1.04040.04040.2	mzspec:PXD002222:Rice_leaf_0h_phospho_test1:scan:04040:REDS[Phospho]DDPEEEDPDER/2	0	-0.002246000000013737	-2.347311234527896	0.0	12763	12763	Phospho	1.0	4	37	1	1.0	93	0.0	0.0	0.0	0.0	0.0	0.0
3;10	271;278	1.0000;1.0000	Phospho;Phospho	Os08t0178300-02	mzspec:PXD002222:Rice_leaf_0h_phospho_test3:scan:09398:HDS[Phospho]EEPKDLS[Phospho]PPR/2	0	0.0	159.93266200000005	1:1.0000:3:true;2:1.0000:10:true	HDSEEPKDLSPPR	HDS[Phospho]EEPKDLS[Phospho]PPR	Os08t0178300-02	1.0	Rice_leaf_0h_phospho_test3	Rice_leaf_0h_phospho_test3.09398.09398.2	mzspec:PXD002222:Rice_leaf_0h_phospho_test3:scan:09398:HDS[Phospho]EEPKDLS[Phospho]PPR/2	0	-0.0006750000000010914	-0.809518377042888	0.0	16334	16334	Phospho	1.0	10	278	1	1.0	94	0.0	0.0	0.0	0.0	0.0	0.0
3;10	271;278	1.0000;1.0000	Phospho;Phospho	Os08t0178300-02	mzspec:PXD002222:Rice_leaf_0h_phospho_test3:scan:09398:HDS[Phospho]EEPKDLS[Phospho]PPR/2	0	0.0	159.93266200000005	1:1.0000:3:true;2:1.0000:10:true	HDSEEPKDLSPPR	HDS[Phospho]EEPKDLS[Phospho]PPR	Os08t0178300-02	1.0	Rice_leaf_0h_phospho_test3	Rice_leaf_0h_phospho_test3.09398.09398.2	mzspec:PXD002222:Rice_leaf_0h_phospho_test3:scan:09398:HDS[Phospho]EEPKDLS[Phospho]PPR/2	0	-0.0006750000000010914	-0.809518377042888	0.0	16334	16334	Phospho	1.0	3	271	1	1.0	95	0.0	0.0	0.0	0.0	0.0	0.0
3;10	271;278	1.0000;1.0000	Phospho;Phospho	Os08t0178300-02	mzspec:PXD002222:Rice_leaf_24h_phospho_test3:scan:09095:HDS[Phospho]EEPKDLS[Phospho]PPR/2	0	0.0	159.93266200000005	1:1.0000:3:true;2:1.0000:10:true	HDSEEPKDLSPPR	HDS[Phospho]EEPKDLS[Phospho]PPR	Os08t0178300-02	1.0	Rice_leaf_24h_phospho_test3	Rice_leaf_24h_phospho_test3.09095.09095.2	mzspec:PXD002222:Rice_leaf_24h_phospho_test3:scan:09095:HDS[Phospho]EEPKDLS[Phospho]PPR/2	0	0.0017329999999446954	2.0783634775826467	0.0	6300	6300	Phospho	1.0	10	278	1	1.0	96	0.0	0.0	0.0	0.0	0.0	0.0
7	135	1.0000	Phospho	Os05t0560000-01	mzspec:PXD002222:Rice_leaf_0h_phospho_test3:scan:12262:GPQLPPT[Phospho]PGPR/2	0	0.0	79.9663	1:1.0000:7:true	GPQLPPTPGPR	GPQLPPT[Phospho]PGPR	Os05t0560000-01	1.0	Rice_leaf_0h_phospho_test3	Rice_leaf_0h_phospho_test3.12262.12262.2	mzspec:PXD002222:Rice_leaf_0h_phospho_test3:scan:12262:GPQLPPT[Phospho]PGPR/2	0	0.0006240000000161673	1.0420931953132455	0.0	11862	11862	Phospho	1.0	7	135	1	1.0	97	0.0	0.0	0.0	0.0	0.0	0.0
3;10	271;278	1.0000;1.0000	Phospho;Phospho	Os08t0178300-02	mzspec:PXD002222:Rice_leaf_0h_phospho_test2:scan:08877:HDS[Phospho]EEPKDLS[Phospho]PPR/2	0	0.0	159.93266200000005	1:1.0000:3:true;2:1.0000:10:true	HDSEEPKDLSPPR	HDS[Phospho]EEPKDLS[Phospho]PPR	Os08t0178300-02	1.0	Rice_leaf_0h_phospho_test2	Rice_leaf_0h_phospho_test2.08877.08877.2	mzspec:PXD002222:Rice_leaf_0h_phospho_test2:scan:08877:HDS[Phospho]EEPKDLS[Phospho]PPR/2	0	-0.0005750000000261932	-0.6895897286223883	0.0	420	420	Phospho	1.0	10	278	1	1.0	98	0.0	0.0	0.0	0.0	0.0	0.0
7	135	1.0000	Phospho	Os05t0560000-01	mzspec:PXD002222:Rice_leaf_24h_phospho_test3:scan:11647:GPQLPPT[Phospho]PGPR/2	0	0.0	79.9663	1:1.0000:7:true	GPQLPPTPGPR	GPQLPPT[Phospho]PGPR	Os05t0560000-01	1.0	Rice_leaf_24h_phospho_test3	Rice_leaf_24h_phospho_test3.11647.11647.2	mzspec:PXD002222:Rice_leaf_24h_phospho_test3:scan:11647:GPQLPPT[Phospho]PGPR/2	0	-0.002550000000042019	-4.258553923114926	0.0	9107	9107	Phospho	1.0	7	135	1	1.0	99	0.0	0.0	0.0	0.0	0.0	0.0
7	135	1.0000	Phospho	Os05t0560000-01	mzspec:PXD002222:Rice_leaf_24h_phospho_test3:scan:12020:GPQLPPT[Phospho]PGPR/2	0	0.0	79.9663	1:1.0000:7:true	GPQLPPTPGPR	GPQLPPT[Phospho]PGPR	Os05t0560000-01	1.0	Rice_leaf_24h_phospho_test3	Rice_leaf_24h_phospho_test3.12020.12020.2	mzspec:PXD002222:Rice_leaf_24h_phospho_test3:scan:12020:GPQLPPT[Phospho]PGPR/2	0	-0.0003530000000182554	-0.5895174646715842	0.0	8902	8902	Phospho	1.0	7	135	1	1.0	100	0.0	0.0	0.0	0.0	0.0	0.0
7	135	1.0000	Phospho	Os05t0560000-01	mzspec:PXD002222:Rice_leaf_0h_phospho_test2:scan:11349:GPQLPPT[Phospho]PGPR/2	0	0.0	79.9663	1:1.0000:7:true	GPQLPPTPGPR	GPQLPPT[Phospho]PGPR	Os05t0560000-01	1.0	Rice_leaf_0h_phospho_test2	Rice_leaf_0h_phospho_test2.11349.11349.2	mzspec:PXD002222:Rice_leaf_0h_phospho_test2:scan:11349:GPQLPPT[Phospho]PGPR/2	0	-0.001450999999974556	-2.423200683227288	0.0	6876	6876	Phospho	1.0	7	135	1	1.0	101	0.0	0.0	0.0	0.0	0.0	0.0
7	135	1.0000	Phospho	Os05t0560000-01	mzspec:PXD002222:Rice_leaf_0h_phospho_test2:scan:11941:GPQLPPT[Phospho]PGPR/2	0	0.0	79.9663	1:1.0000:7:true	GPQLPPTPGPR	GPQLPPT[Phospho]PGPR	Os05t0560000-01	1.0	Rice_leaf_0h_phospho_test2	Rice_leaf_0h_phospho_test2.11941.11941.2	mzspec:PXD002222:Rice_leaf_0h_phospho_test2:scan:11941:GPQLPPT[Phospho]PGPR/2	0	-4.8000000106185325e-05	-0.08016101519935065	0.0	6622	6622	Phospho	1.0	7	135	1	1.0	102	0.0	0.0	0.0	0.0	0.0	0.0
7	135	1.0000	Phospho	Os05t0560000-01	mzspec:PXD002222:Rice_leaf_24h_phospho_test3:scan:11526:GPQLPPT[Phospho]PGPR/2	0	0.0	79.9663	1:1.0000:7:true	GPQLPPTPGPR	GPQLPPT[Phospho]PGPR	Os05t0560000-01	1.0	Rice_leaf_24h_phospho_test3	Rice_leaf_24h_phospho_test3.11526.11526.2	mzspec:PXD002222:Rice_leaf_24h_phospho_test3:scan:11526:GPQLPPT[Phospho]PGPR/2	0	-0.0009629999999560824	-1.6082303638059108	0.0	4407	4407	Phospho	1.0	7	135	1	1.0	103	0.0	0.0	0.0	0.0	0.0	0.0
7	135	1.0000	Phospho	Os05t0560000-01	mzspec:PXD002222:Rice_leaf_24h_phospho_test1:scan:10615:GPQLPPT[Phospho]PGPR/2	0	0.0	79.9663	1:1.0000:7:true	GPQLPPTPGPR	GPQLPPT[Phospho]PGPR	Os05t0560000-01	1.0	Rice_leaf_24h_phospho_test1	Rice_leaf_24h_phospho_test1.10615.10615.2	mzspec:PXD002222:Rice_leaf_24h_phospho_test1:scan:10615:GPQLPPT[Phospho]PGPR/2	0	-0.0006580000000440122	-1.0988739143336772	0.0	4402	4402	Phospho	1.0	7	135	1	1.0	104	0.0	0.0	0.0	0.0	0.0	0.0
7	135	1.0000	Phospho	Os05t0560000-01	mzspec:PXD002222:Rice_leaf_0h_phospho_test2:scan:11778:GPQLPPT[Phospho]PGPR/2	0	0.0	79.9663	1:1.0000:7:true	GPQLPPTPGPR	GPQLPPT[Phospho]PGPR	Os05t0560000-01	1.0	Rice_leaf_0h_phospho_test2	Rice_leaf_0h_phospho_test2.11778.11778.2	mzspec:PXD002222:Rice_leaf_0h_phospho_test2:scan:11778:GPQLPPT[Phospho]PGPR/2	0	-0.002062000000023545	-3.4435836036935497	0.0	3845	3845	Phospho	1.0	7	135	1	1.0	105	0.0	0.0	0.0	0.0	0.0	0.0
7	135	1.0000	Phospho	Os05t0560000-01	mzspec:PXD002222:Rice_leaf_0h_phospho_test3:scan:11757:GPQLPPT[Phospho]PGPR/2	0	0.0	79.9663	1:1.0000:7:true	GPQLPPTPGPR	GPQLPPT[Phospho]PGPR	Os05t0560000-01	1.0	Rice_leaf_0h_phospho_test3	Rice_leaf_0h_phospho_test3.11757.11757.2	mzspec:PXD002222:Rice_leaf_0h_phospho_test3:scan:11757:GPQLPPT[Phospho]PGPR/2	0	-0.0021839999999428983	-3.6473261834064985	0.0	2589	2589	Phospho	1.0	7	135	1	1.0	106	0.0	0.0	0.0	0.0	0.0	0.0
4	37	1.0000	Phospho	LOC_Os10g06130.1	mzspec:PXD002222:Rice_leaf_0h_phospho_test3:scan:04270:REDS[Phospho]DDPEEEDPDER/2	0	0.0	79.9663	1:1.0000:4:true	REDSDDPEEEDPDER	REDS[Phospho]DDPEEEDPDER	LOC_Os10g06130.1	1.0	Rice_leaf_0h_phospho_test3	Rice_leaf_0h_phospho_test3.04270.04270.2	mzspec:PXD002222:Rice_leaf_0h_phospho_test3:scan:04270:REDS[Phospho]DDPEEEDPDER/2	0	-0.0015460000000757645	-1.615736050194022	0.0	11134	11134	Phospho	1.0	4	37	1	1.0	107	0.0	0.0	0.0	0.0	0.0	0.0
4	37	1.0000	Phospho	LOC_Os10g06130.1	mzspec:PXD002222:Rice_leaf_0h_phospho_test3:scan:04401:REDS[Phospho]DDPEEEDPDER/2	0	0.0	79.9663	1:1.0000:4:true	REDSDDPEEEDPDER	REDS[Phospho]DDPEEEDPDER	LOC_Os10g06130.1	1.0	Rice_leaf_0h_phospho_test3	Rice_leaf_0h_phospho_test3.04401.04401.2	mzspec:PXD002222:Rice_leaf_0h_phospho_test3:scan:04401:REDS[Phospho]DDPEEEDPDER/2	0	-0.002221000000076856	-2.321183549436765	0.0	10154	10154	Phospho	1.0	4	37	1	1.0	108	0.0	0.0	0.0	0.0	0.0	0.0
7;9	296;298	1.0000;1.0000	Phospho;Phospho	Os02t0146400-01	mzspec:PXD002222:Rice_leaf_0h_phospho_test3:scan:19665:LPGGLVT[Phospho]PT[Phospho]PK/2	0	0.0	159.9326	1:1.0000:7:true;2:1.0000:9:true	LPGGLVTPTPK	LPGGLVT[Phospho]PT[Phospho]PK	Os02t0146400-01	1.0	Rice_leaf_0h_phospho_test3	Rice_leaf_0h_phospho_test3.19665.19665.2	mzspec:PXD002222:Rice_leaf_0h_phospho_test3:scan:19665:LPGGLVT[Phospho]PT[Phospho]PK/2	0	-0.002053000000046268	-3.3097265836098884	0.0	15372	15372	Phospho	1.0	9	298	1	1.0	109	0.0	0.0	0.0	0.0	0.0	0.0
12	508	1.0000	Phospho	Os09t0416200-01	mzspec:PXD002222:Rice_leaf_24h_phospho_test1:scan:17466:VMPDLPLEDGDS[Phospho]HHK/3	0	0.0	79.96633100000003	1:1.0000:12:true	VMPDLPLEDGDSHHK	VMPDLPLEDGDS[Phospho]HHK	Os09t0416200-01	1.0	Rice_leaf_24h_phospho_test1	Rice_leaf_24h_phospho_test1.17466.17466.3	mzspec:PXD002222:Rice_leaf_24h_phospho_test1:scan:17466:VMPDLPLEDGDS[Phospho]HHK/3	0	-0.0011650000000145155	-1.972602575345796	0.0	13029	13029	Phospho	1.0	12	508	1	1.0	110	0.0	0.0	0.0	0.0	0.0	0.0
9	61	1.0000	Phospho	LOC_Os02g54730.1	mzspec:PXD002222:Rice_leaf_0h_phospho_test2:scan:04419:DDDGEGLGS[Phospho]PR/2	0	0.0	79.9663	1:1.0000:9:true	DDDGEGLGSPR	DDDGEGLGS[Phospho]PR	LOC_Os02g54730.1	1.0	Rice_leaf_0h_phospho_test2	Rice_leaf_0h_phospho_test2.04419.04419.2	mzspec:PXD002222:Rice_leaf_0h_phospho_test2:scan:04419:DDDGEGLGS[Phospho]PR/2	0	-0.001458999999954358	-2.4348131959738635	0.0	5958	5958	Phospho	1.0	9	61	1	1.0	111	0.0	0.0	0.0	0.0	0.0	0.0
9	61	1.0000	Phospho	LOC_Os02g54730.1	mzspec:PXD002222:Rice_leaf_24h_phospho_test1:scan:04400:DDDGEGLGS[Phospho]PR/2	0	0.0	79.9663	1:1.0000:9:true	DDDGEGLGSPR	DDDGEGLGS[Phospho]PR	LOC_Os02g54730.1	1.0	Rice_leaf_24h_phospho_test1	Rice_leaf_24h_phospho_test1.04400.04400.2	mzspec:PXD002222:Rice_leaf_24h_phospho_test1:scan:04400:DDDGEGLGS[Phospho]PR/2	0	-0.002801999999860527	-4.676042888959972	0.0	8895	8895	Phospho	1.0	9	61	1	1.0	112	0.0	0.0	0.0	0.0	0.0	0.0
9	61	1.0000	Phospho	LOC_Os02g54730.1	mzspec:PXD002222:Rice_leaf_0h_phospho_test2:scan:04552:DDDGEGLGS[Phospho]PR/2	0	0.0	79.9663	1:1.0000:9:true	DDDGEGLGSPR	DDDGEGLGS[Phospho]PR	LOC_Os02g54730.1	1.0	Rice_leaf_0h_phospho_test2	Rice_leaf_0h_phospho_test2.04552.04552.2	mzspec:PXD002222:Rice_leaf_0h_phospho_test2:scan:04552:DDDGEGLGS[Phospho]PR/2	0	-0.0013369999999213178	-2.2312167532058367	0.0	9088	9088	Phospho	1.0	9	61	1	1.0	113	0.0	0.0	0.0	0.0	0.0	0.0
9	61	1.0000	Phospho	LOC_Os02g54730.1	mzspec:PXD002222:Rice_leaf_24h_phospho_test3:scan:04980:DDDGEGLGS[Phospho]PR/2	0	0.0	79.9663	1:1.0000:9:true	DDDGEGLGSPR	DDDGEGLGS[Phospho]PR	LOC_Os02g54730.1	1.0	Rice_leaf_24h_phospho_test3	Rice_leaf_24h_phospho_test3.04980.04980.2	mzspec:PXD002222:Rice_leaf_24h_phospho_test3:scan:04980:DDDGEGLGS[Phospho]PR/2	0	-0.0012759999999616412	-2.129418531916685	0.0	9342	9342	Phospho	1.0	9	61	1	1.0	114	0.0	0.0	0.0	0.0	0.0	0.0
9	61	1.0000	Phospho	LOC_Os02g54730.1	mzspec:PXD002222:Rice_leaf_0h_phospho_test3:scan:04875:DDDGEGLGS[Phospho]PR/2	0	0.0	79.9663	1:1.0000:9:true	DDDGEGLGSPR	DDDGEGLGS[Phospho]PR	LOC_Os02g54730.1	1.0	Rice_leaf_0h_phospho_test3	Rice_leaf_0h_phospho_test3.04875.04875.2	mzspec:PXD002222:Rice_leaf_0h_phospho_test3:scan:04875:DDDGEGLGS[Phospho]PR/2	0	-0.001641999999947075	-2.740207860031041	0.0	10940	10940	Phospho	1.0	9	61	1	1.0	115	0.0	0.0	0.0	0.0	0.0	0.0
6	22	1.0000	Phospho	Os12t0256300-01	mzspec:PXD002222:Rice_leaf_0h_phospho_test3:scan:01106:HRHDDS[Phospho]PPRR/4	0	0.0	79.96633100000003	1:1.0000:6:true	HRHDDSPPRR	HRHDDS[Phospho]PPRR	Os12t0256300-01	1.0	Rice_leaf_0h_phospho_test3	Rice_leaf_0h_phospho_test3.01106.01106.4	mzspec:PXD002222:Rice_leaf_0h_phospho_test3:scan:01106:HRHDDS[Phospho]PPRR/4	0	-0.0005319999999642279	-1.569763058619077	0.0	14731	14731	Phospho	1.0	6	22	1	1.0	116	0.0	0.0	0.0	0.0	0.0	0.0
6	22	1.0000	Phospho	Os12t0256300-01	mzspec:PXD002222:Rice_leaf_24h_phospho_test2:scan:01126:HRHDDS[Phospho]PPRR/4	0	0.0	79.96633100000003	1:1.0000:6:true	HRHDDSPPRR	HRHDDS[Phospho]PPRR	Os12t0256300-01	1.0	Rice_leaf_24h_phospho_test2	Rice_leaf_24h_phospho_test2.01126.01126.4	mzspec:PXD002222:Rice_leaf_24h_phospho_test2:scan:01126:HRHDDS[Phospho]PPRR/4	0	-0.0005930000000375912	-1.7497546877494634	0.0	14663	14663	Phospho	1.0	6	22	1	1.0	117	0.0	0.0	0.0	0.0	0.0	0.0
6	22	1.0000	Phospho	Os12t0256300-01	mzspec:PXD002222:Rice_leaf_0h_phospho_test2:scan:01079:HRHDDS[Phospho]PPRR/4	0	0.0	79.96633100000003	1:1.0000:6:true	HRHDDSPPRR	HRHDDS[Phospho]PPRR	Os12t0256300-01	1.0	Rice_leaf_0h_phospho_test2	Rice_leaf_0h_phospho_test2.01079.01079.4	mzspec:PXD002222:Rice_leaf_0h_phospho_test2:scan:01079:HRHDDS[Phospho]PPRR/4	0	-0.00022699999999531426	-0.6698049141412321	0.0	7809	7809	Phospho	1.0	6	22	1	1.0	118	0.0	0.0	0.0	0.0	0.0	0.0
12	508	1.0000	Phospho	Os09t0416200-01	mzspec:PXD002222:Rice_leaf_24h_phospho_test3:scan:18933:VMPDLPLEDGDS[Phospho]HHK/3	0	0.0	79.96633100000003	1:1.0000:12:true	VMPDLPLEDGDSHHK	VMPDLPLEDGDS[Phospho]HHK	Os09t0416200-01	1.0	Rice_leaf_24h_phospho_test3	Rice_leaf_24h_phospho_test3.18933.18933.3	mzspec:PXD002222:Rice_leaf_24h_phospho_test3:scan:18933:VMPDLPLEDGDS[Phospho]HHK/3	0	-0.0019579999999450592	-3.3153269033223767	0.0	10845	10845	Phospho	1.0	12	508	1	1.0	119	0.0	0.0	0.0	0.0	0.0	0.0
9	25	1.0000	Phospho	Os06t0698859-01	mzspec:PXD002222:Rice_leaf_0h_phospho_test1:scan:03872:RPPPPPPDS[Phospho]PEGR/3	0	0.0	79.9663	1:1.0000:9:true	RPPPPPPDSPEGR	RPPPPPPDS[Phospho]PEGR	Os06t0698859-01	1.0	Rice_leaf_0h_phospho_test1	Rice_leaf_0h_phospho_test1.03872.03872.3	mzspec:PXD002222:Rice_leaf_0h_phospho_test1:scan:03872:RPPPPPPDS[Phospho]PEGR/3	0	-0.002179000000012365	-4.414823717035898	0.0	12483	12483	Phospho	1.0	9	25	1	1.0	120	0.0	0.0	0.0	0.0	0.0	0.0
9	25	1.0000	Phospho	Os06t0698859-01	mzspec:PXD002222:Rice_leaf_24h_phospho_test3:scan:04146:RPPPPPPDS[Phospho]PEGR/3	0	0.0	79.9663	1:1.0000:9:true	RPPPPPPDSPEGR	RPPPPPPDS[Phospho]PEGR	Os06t0698859-01	1.0	Rice_leaf_24h_phospho_test3	Rice_leaf_24h_phospho_test3.04146.04146.3	mzspec:PXD002222:Rice_leaf_24h_phospho_test3:scan:04146:RPPPPPPDS[Phospho]PEGR/3	0	-0.0014460000000440232	-2.929708625512637	0.0	8929	8929	Phospho	1.0	9	25	1	1.0	121	0.0	0.0	0.0	0.0	0.0	0.0
9	25	1.0000	Phospho	Os06t0698859-01	mzspec:PXD002222:Rice_leaf_24h_phospho_test3:scan:03858:RPPPPPPDS[Phospho]PEGR/3	0	0.0	79.9663	1:1.0000:9:true	RPPPPPPDSPEGR	RPPPPPPDS[Phospho]PEGR	Os06t0698859-01	1.0	Rice_leaf_24h_phospho_test3	Rice_leaf_24h_phospho_test3.03858.03858.3	mzspec:PXD002222:Rice_leaf_24h_phospho_test3:scan:03858:RPPPPPPDS[Phospho]PEGR/3	0	-0.0005609999999478532	-1.1366296948200392	0.0	7963	7963	Phospho	1.0	9	25	1	1.0	122	0.0	0.0	0.0	0.0	0.0	0.0
9	25	1.0000	Phospho	Os06t0698859-01	mzspec:PXD002222:Rice_leaf_24h_phospho_test1:scan:03527:RPPPPPPDS[Phospho]PEGR/3	0	0.0	79.9663	1:1.0000:9:true	RPPPPPPDSPEGR	RPPPPPPDS[Phospho]PEGR	Os06t0698859-01	1.0	Rice_leaf_24h_phospho_test1	Rice_leaf_24h_phospho_test1.03527.03527.3	mzspec:PXD002222:Rice_leaf_24h_phospho_test1:scan:03527:RPPPPPPDS[Phospho]PEGR/3	0	-0.0001950000000192631	-0.395085188114804	0.0	6229	6229	Phospho	1.0	9	25	1	1.0	123	0.0	0.0	0.0	0.0	0.0	0.0
7;9	296;298	1.0000;1.0000	Phospho;Phospho	Os02t0146400-01	mzspec:PXD002222:Rice_leaf_24h_phospho_test2:scan:18995:LPGGLVT[Phospho]PT[Phospho]PK/2	0	0.0	159.9326	1:1.0000:7:true;2:1.0000:9:true	LPGGLVTPTPK	LPGGLVT[Phospho]PT[Phospho]PK	Os02t0146400-01	1.0	Rice_leaf_24h_phospho_test2	Rice_leaf_24h_phospho_test2.18995.18995.2	mzspec:PXD002222:Rice_leaf_24h_phospho_test2:scan:18995:LPGGLVT[Phospho]PT[Phospho]PK/2	0	-0.001686000000063359	-2.718070638115058	0.0	13475	13475	Phospho	1.0	9	298	1	1.0	124	0.0	0.0	0.0	0.0	0.0	0.0
4	37	1.0000	Phospho	LOC_Os10g06130.1	mzspec:PXD002222:Rice_leaf_24h_phospho_test3:scan:04437:REDS[Phospho]DDPEEEDPDER/2	0	0.0	79.9663	1:1.0000:4:true	REDSDDPEEEDPDER	REDS[Phospho]DDPEEEDPDER	LOC_Os10g06130.1	1.0	Rice_leaf_24h_phospho_test3	Rice_leaf_24h_phospho_test3.04437.04437.2	mzspec:PXD002222:Rice_leaf_24h_phospho_test3:scan:04437:REDS[Phospho]DDPEEEDPDER/2	0	-0.003074999999967077	-3.2137052742884458	0.0	9910	9910	Phospho	1.0	4	37	1	1.0	125	0.0	0.0	0.0	0.0	0.0	0.0
7;9	296;298	1.0000;1.0000	Phospho;Phospho	Os02t0146400-01	mzspec:PXD002222:Rice_leaf_0h_phospho_test3:scan:19665:LPGGLVT[Phospho]PT[Phospho]PK/2	0	0.0	159.9326	1:1.0000:7:true;2:1.0000:9:true	LPGGLVTPTPK	LPGGLVT[Phospho]PT[Phospho]PK	Os02t0146400-01	1.0	Rice_leaf_0h_phospho_test3	Rice_leaf_0h_phospho_test3.19665.19665.2	mzspec:PXD002222:Rice_leaf_0h_phospho_test3:scan:19665:LPGGLVT[Phospho]PT[Phospho]PK/2	0	-0.002053000000046268	-3.3097265836098884	0.0	15372	15372	Phospho	1.0	7	296	1	1.0	126	0.0	0.0	0.0	0.0	0.0	0.0
4	37	1.0000	Phospho	LOC_Os10g06130.1	mzspec:PXD002222:Rice_leaf_0h_phospho_test2:scan:03705:REDS[Phospho]DDPEEEDPDER/2	0	0.0	79.9663	1:1.0000:4:true	REDSDDPEEEDPDER	REDS[Phospho]DDPEEEDPDER	LOC_Os10g06130.1	1.0	Rice_leaf_0h_phospho_test2	Rice_leaf_0h_phospho_test2.03705.03705.2	mzspec:PXD002222:Rice_leaf_0h_phospho_test2:scan:03705:REDS[Phospho]DDPEEEDPDER/2	0	-0.002246000000013737	-2.347311234527896	0.0	9981	9981	Phospho	1.0	4	37	1	1.0	127	0.0	0.0	0.0	0.0	0.0	0.0
7	135	1.0000	Phospho	Os05t0560000-01	mzspec:PXD002222:Rice_leaf_24h_phospho_test3:scan:12205:GPQLPPT[Phospho]PGPR/2	0	0.0	79.9663	1:1.0000:7:true	GPQLPPTPGPR	GPQLPPT[Phospho]PGPR	Os05t0560000-01	1.0	Rice_leaf_24h_phospho_test3	Rice_leaf_24h_phospho_test3.12205.12205.2	mzspec:PXD002222:Rice_leaf_24h_phospho_test3:scan:12205:GPQLPPT[Phospho]PGPR/2	0	-0.0027330000000347354	-4.56416779287421	0.0	762	762	Phospho	1.0	7	135	1	1.0	128	0.0	0.0	0.0	0.0	0.0	0.0
3;10	271;278	1.0000;1.0000	Phospho;Phospho	Os08t0178300-02	mzspec:PXD002222:Rice_leaf_0h_phospho_test2:scan:08877:HDS[Phospho]EEPKDLS[Phospho]PPR/2	0	0.0	159.93266200000005	1:1.0000:3:true;2:1.0000:10:true	HDSEEPKDLSPPR	HDS[Phospho]EEPKDLS[Phospho]PPR	Os08t0178300-02	1.0	Rice_leaf_0h_phospho_test2	Rice_leaf_0h_phospho_test2.08877.08877.2	mzspec:PXD002222:Rice_leaf_0h_phospho_test2:scan:08877:HDS[Phospho]EEPKDLS[Phospho]PPR/2	0	-0.0005750000000261932	-0.6895897286223883	0.0	420	420	Phospho	1.0	3	271	1	1.0	129	0.0	0.0	0.0	0.0	0.0	0.0
8;11	115;118	1.0000;1.0000	Phospho;Phospho	Os08t0154600-01	mzspec:PXD002222:Rice_leaf_0h_phospho_test1:scan:12519:RPFVEDKS[Phospho]DDS[Phospho]EDDHKPIGLR/4	0	0.0	159.9326	1:1.0000:8:true;2:1.0000:11:true	RPFVEDKSDDSEDDHKPIGLR	RPFVEDKS[Phospho]DDS[Phospho]EDDHKPIGLR	Os08t0154600-01	1.0	Rice_leaf_0h_phospho_test1	Rice_leaf_0h_phospho_test1.12519.12519.4	mzspec:PXD002222:Rice_leaf_0h_phospho_test1:scan:12519:RPFVEDKS[Phospho]DDS[Phospho]EDDHKPIGLR/4	0	-0.0002750000001014996	-0.4201457120352605	0.0	14297	14297	Phospho	1.0	11	118	1	1.0	130	0.0	0.0	0.0	0.0	0.0	0.0
4;8	316;320	1.0000;1.0000	Phospho;Phospho	LOC_Os01g67250.2	mzspec:PXD002222:Rice_leaf_24h_phospho_test3:scan:06142:VHES[Phospho]PVLS[Phospho]PQRK/2	0	0.0	159.93266200000005	1:1.0000:4:true;2:1.0000:8:true	VHESPVLSPQRK	VHES[Phospho]PVLS[Phospho]PQRK	LOC_Os01g67250.2	1.0	Rice_leaf_24h_phospho_test3	Rice_leaf_24h_phospho_test3.06142.06142.2	mzspec:PXD002222:Rice_leaf_24h_phospho_test3:scan:06142:VHES[Phospho]PVLS[Phospho]PQRK/2	0	-0.002103000000033717	-2.7352461027259083	0.0	5516	5516	Phospho	1.0	8	320	1	1.0	131	0.0	0.0	0.0	0.0	0.0	0.0
4;8	316;320	1.0000;1.0000	Phospho;Phospho	LOC_Os01g67250.2	mzspec:PXD002222:Rice_leaf_0h_phospho_test3:scan:06076:VHES[Phospho]PVLS[Phospho]PQRK/2	0	0.0	159.93266200000005	1:1.0000:4:true;2:1.0000:8:true	VHESPVLSPQRK	VHES[Phospho]PVLS[Phospho]PQRK	LOC_Os01g67250.2	1.0	Rice_leaf_0h_phospho_test3	Rice_leaf_0h_phospho_test3.06076.06076.2	mzspec:PXD002222:Rice_leaf_0h_phospho_test3:scan:06076:VHES[Phospho]PVLS[Phospho]PQRK/2	0	-0.0014310000001387382	-1.8612159644876376	0.0	13344	13344	Phospho	1.0	8	320	1	1.0	132	0.0	0.0	0.0	0.0	0.0	0.0
4;8	316;320	1.0000;1.0000	Phospho;Phospho	LOC_Os01g67250.2	mzspec:PXD002222:Rice_leaf_0h_phospho_test3:scan:06076:VHES[Phospho]PVLS[Phospho]PQRK/2	0	0.0	159.93266200000005	1:1.0000:4:true;2:1.0000:8:true	VHESPVLSPQRK	VHES[Phospho]PVLS[Phospho]PQRK	LOC_Os01g67250.2	1.0	Rice_leaf_0h_phospho_test3	Rice_leaf_0h_phospho_test3.06076.06076.2	mzspec:PXD002222:Rice_leaf_0h_phospho_test3:scan:06076:VHES[Phospho]PVLS[Phospho]PQRK/2	0	-0.0014310000001387382	-1.8612159644876376	0.0	13344	13344	Phospho	1.0	4	316	1	1.0	133	0.0	0.0	0.0	0.0	0.0	0.0
4;8	316;320	1.0000;1.0000	Phospho;Phospho	LOC_Os01g67250.2	mzspec:PXD002222:Rice_leaf_0h_phospho_test1:scan:05675:VHES[Phospho]PVLS[Phospho]PQRK/2	0	0.0	159.93266200000005	1:1.0000:4:true;2:1.0000:8:true	VHESPVLSPQRK	VHES[Phospho]PVLS[Phospho]PQRK	LOC_Os01g67250.2	1.0	Rice_leaf_0h_phospho_test1	Rice_leaf_0h_phospho_test1.05675.05675.2	mzspec:PXD002222:Rice_leaf_0h_phospho_test1:scan:05675:VHES[Phospho]PVLS[Phospho]PQRK/2	0	-0.0013700000000653745	-1.7818769190933097	0.0	12136	12136	Phospho	1.0	8	320	1	1.0	134	0.0	0.0	0.0	0.0	0.0	0.0
4;8	316;320	1.0000;1.0000	Phospho;Phospho	LOC_Os01g67250.2	mzspec:PXD002222:Rice_leaf_0h_phospho_test1:scan:05675:VHES[Phospho]PVLS[Phospho]PQRK/2	0	0.0	159.93266200000005	1:1.0000:4:true;2:1.0000:8:true	VHESPVLSPQRK	VHES[Phospho]PVLS[Phospho]PQRK	LOC_Os01g67250.2	1.0	Rice_leaf_0h_phospho_test1	Rice_leaf_0h_phospho_test1.05675.05675.2	mzspec:PXD002222:Rice_leaf_0h_phospho_test1:scan:05675:VHES[Phospho]PVLS[Phospho]PQRK/2	0	-0.0013700000000653745	-1.7818769190933097	0.0	12136	12136	Phospho	1.0	4	316	1	1.0	135	0.0	0.0	0.0	0.0	0.0	0.0
4;8	316;320	1.0000;1.0000	Phospho;Phospho	LOC_Os01g67250.2	mzspec:PXD002222:Rice_leaf_24h_phospho_test2:scan:05720:VHES[Phospho]PVLS[Phospho]PQRK/2	0	0.0	159.93266200000005	1:1.0000:4:true;2:1.0000:8:true	VHESPVLSPQRK	VHES[Phospho]PVLS[Phospho]PQRK	LOC_Os01g67250.2	1.0	Rice_leaf_24h_phospho_test2	Rice_leaf_24h_phospho_test2.05720.05720.2	mzspec:PXD002222:Rice_leaf_24h_phospho_test2:scan:05720:VHES[Phospho]PVLS[Phospho]PQRK/2	0	-0.002103000000033717	-2.7352461027259083	0.0	8964	8964	Phospho	1.0	8	320	1	1.0	136	0.0	0.0	0.0	0.0	0.0	0.0
4;8	316;320	1.0000;1.0000	Phospho;Phospho	LOC_Os01g67250.2	mzspec:PXD002222:Rice_leaf_24h_phospho_test2:scan:05720:VHES[Phospho]PVLS[Phospho]PQRK/2	0	0.0	159.93266200000005	1:1.0000:4:true;2:1.0000:8:true	VHESPVLSPQRK	VHES[Phospho]PVLS[Phospho]PQRK	LOC_Os01g67250.2	1.0	Rice_leaf_24h_phospho_test2	Rice_leaf_24h_phospho_test2.05720.05720.2	mzspec:PXD002222:Rice_leaf_24h_phospho_test2:scan:05720:VHES[Phospho]PVLS[Phospho]PQRK/2	0	-0.002103000000033717	-2.7352461027259083	0.0	8964	8964	Phospho	1.0	4	316	1	1.0	137	0.0	0.0	0.0	0.0	0.0	0.0
4;8	316;320	1.0000;1.0000	Phospho;Phospho	LOC_Os01g67250.2	mzspec:PXD002222:Rice_leaf_24h_phospho_test1:scan:05676:VHES[Phospho]PVLS[Phospho]PQRK/2	0	0.0	159.93266200000005	1:1.0000:4:true;2:1.0000:8:true	VHESPVLSPQRK	VHES[Phospho]PVLS[Phospho]PQRK	LOC_Os01g67250.2	1.0	Rice_leaf_24h_phospho_test1	Rice_leaf_24h_phospho_test1.05676.05676.2	mzspec:PXD002222:Rice_leaf_24h_phospho_test1:scan:05676:VHES[Phospho]PVLS[Phospho]PQRK/2	0	-0.002294000000119923	-2.983668359429696	0.0	7710	7710	Phospho	1.0	8	320	1	1.0	138	0.0	0.0	0.0	0.0	0.0	0.0
4;8	316;320	1.0000;1.0000	Phospho;Phospho	LOC_Os01g67250.2	mzspec:PXD002222:Rice_leaf_24h_phospho_test1:scan:05676:VHES[Phospho]PVLS[Phospho]PQRK/2	0	0.0	159.93266200000005	1:1.0000:4:true;2:1.0000:8:true	VHESPVLSPQRK	VHES[Phospho]PVLS[Phospho]PQRK	LOC_Os01g67250.2	1.0	Rice_leaf_24h_phospho_test1	Rice_leaf_24h_phospho_test1.05676.05676.2	mzspec:PXD002222:Rice_leaf_24h_phospho_test1:scan:05676:VHES[Phospho]PVLS[Phospho]PQRK/2	0	-0.002294000000119923	-2.983668359429696	0.0	7710	7710	Phospho	1.0	4	316	1	1.0	139	0.0	0.0	0.0	0.0	0.0	0.0
4;8	316;320	1.0000;1.0000	Phospho;Phospho	LOC_Os01g67250.2	mzspec:PXD002222:Rice_leaf_24h_phospho_test3:scan:06142:VHES[Phospho]PVLS[Phospho]PQRK/2	0	0.0	159.93266200000005	1:1.0000:4:true;2:1.0000:8:true	VHESPVLSPQRK	VHES[Phospho]PVLS[Phospho]PQRK	LOC_Os01g67250.2	1.0	Rice_leaf_24h_phospho_test3	Rice_leaf_24h_phospho_test3.06142.06142.2	mzspec:PXD002222:Rice_leaf_24h_phospho_test3:scan:06142:VHES[Phospho]PVLS[Phospho]PQRK/2	0	-0.002103000000033717	-2.7352461027259083	0.0	5516	5516	Phospho	1.0	4	316	1	1.0	140	0.0	0.0	0.0	0.0	0.0	0.0
4	37	1.0000	Phospho	LOC_Os10g06130.1	mzspec:PXD002222:Rice_leaf_0h_phospho_test1:scan:04163:REDS[Phospho]DDPEEEDPDER/2	0	0.0	79.9663	1:1.0000:4:true	REDSDDPEEEDPDER	REDS[Phospho]DDPEEEDPDER	LOC_Os10g06130.1	1.0	Rice_leaf_0h_phospho_test1	Rice_leaf_0h_phospho_test1.04163.04163.2	mzspec:PXD002222:Rice_leaf_0h_phospho_test1:scan:04163:REDS[Phospho]DDPEEEDPDER/2	0	-0.002587000000062289	-2.7036928601214325	0.0	13089	13089	Phospho	1.0	4	37	1	1.0	141	0.0	0.0	0.0	0.0	0.0	0.0
4;8	316;320	1.0000;1.0000	Phospho;Phospho	LOC_Os01g67250.2	mzspec:PXD002222:Rice_leaf_0h_phospho_test2:scan:05626:VHES[Phospho]PVLS[Phospho]PQRK/2	0	0.0	159.93266200000005	1:1.0000:4:true;2:1.0000:8:true	VHESPVLSPQRK	VHES[Phospho]PVLS[Phospho]PQRK	LOC_Os01g67250.2	1.0	Rice_leaf_0h_phospho_test2	Rice_leaf_0h_phospho_test2.05626.05626.2	mzspec:PXD002222:Rice_leaf_0h_phospho_test2:scan:05626:VHES[Phospho]PVLS[Phospho]PQRK/2	0	-0.0015540000000555665	-2.0211946950641466	0.0	5207	5207	Phospho	1.0	8	320	1	1.0	142	0.0	0.0	0.0	0.0	0.0	0.0
4;8	316;320	1.0000;1.0000	Phospho;Phospho	LOC_Os01g67250.2	mzspec:PXD002222:Rice_leaf_0h_phospho_test2:scan:05626:VHES[Phospho]PVLS[Phospho]PQRK/2	0	0.0	159.93266200000005	1:1.0000:4:true;2:1.0000:8:true	VHESPVLSPQRK	VHES[Phospho]PVLS[Phospho]PQRK	LOC_Os01g67250.2	1.0	Rice_leaf_0h_phospho_test2	Rice_leaf_0h_phospho_test2.05626.05626.2	mzspec:PXD002222:Rice_leaf_0h_phospho_test2:scan:05626:VHES[Phospho]PVLS[Phospho]PQRK/2	0	-0.0015540000000555665	-2.0211946950641466	0.0	5207	5207	Phospho	1.0	4	316	1	1.0	143	0.0	0.0	0.0	0.0	0.0	0.0
8;11	115;118	1.0000;1.0000	Phospho;Phospho	Os08t0154600-01	mzspec:PXD002222:Rice_leaf_0h_phospho_test1:scan:12398:RPFVEDKS[Phospho]DDS[Phospho]EDDHKPIGLR/4	0	0.0	159.9326	1:1.0000:8:true;2:1.0000:11:true	RPFVEDKSDDSEDDHKPIGLR	RPFVEDKS[Phospho]DDS[Phospho]EDDHKPIGLR	Os08t0154600-01	1.0	Rice_leaf_0h_phospho_test1	Rice_leaf_0h_phospho_test1.12398.12398.4	mzspec:PXD002222:Rice_leaf_0h_phospho_test1:scan:12398:RPFVEDKS[Phospho]DDS[Phospho]EDDHKPIGLR/4	0	-0.0009750000000394721	-1.4896075239991582	0.0	14887	14887	Phospho	1.0	8	115	1	1.0	144	0.0	0.0	0.0	0.0	0.0	0.0
3	313	1.0000	Phospho	LOC_Os01g62650.2	mzspec:PXD002222:Rice_leaf_0h_phospho_test1:scan:18671:VPS[Phospho]PGLPPVGVR/2	0	0.0	79.9663	1:1.0000:3:true	VPSPGLPPVGVR	VPS[Phospho]PGLPPVGVR	LOC_Os01g62650.2	1.0	Rice_leaf_0h_phospho_test1	Rice_leaf_0h_phospho_test1.18671.18671.2	mzspec:PXD002222:Rice_leaf_0h_phospho_test1:scan:18671:VPS[Phospho]PGLPPVGVR/2	0	-0.0019379999999955546	-3.0868035043934734	0.0	16300	16300	Phospho	1.0	3	313	1	1.0	145	0.0	0.0	0.0	0.0	0.0	0.0
4	319	1.0000	Phospho	LOC_Os04g51960.1	mzspec:PXD002222:Rice_leaf_24h_phospho_test3:scan:01098:RHDS[Phospho]EDEKPR/3	0	0.0	79.9663	1:1.0000:4:true	RHDSEDEKPR	RHDS[Phospho]EDEKPR	LOC_Os04g51960.1	1.0	Rice_leaf_24h_phospho_test3	Rice_leaf_24h_phospho_test3.01098.01098.3	mzspec:PXD002222:Rice_leaf_24h_phospho_test3:scan:01098:RHDS[Phospho]EDEKPR/3	0	-0.0007080000000314612	-1.572659204298329	0.0	2444	2444	Phospho	1.0	4	319	1	1.0	146	0.0	0.0	0.0	0.0	0.0	0.0
12	508	1.0000	Phospho	Os09t0416200-01	mzspec:PXD002222:Rice_leaf_0h_phospho_test1:scan:17524:VMPDLPLEDGDS[Phospho]HHK/3	0	0.0	79.96633100000003	1:1.0000:12:true	VMPDLPLEDGDSHHK	VMPDLPLEDGDS[Phospho]HHK	Os09t0416200-01	1.0	Rice_leaf_0h_phospho_test1	Rice_leaf_0h_phospho_test1.17524.17524.3	mzspec:PXD002222:Rice_leaf_0h_phospho_test1:scan:17524:VMPDLPLEDGDS[Phospho]HHK/3	0	-0.001103999999941152	-1.8693160884450992	0.0	15643	15643	Phospho	1.0	12	508	1	1.0	147	0.0	0.0	0.0	0.0	0.0	0.0
8;11	115;118	1.0000;1.0000	Phospho;Phospho	Os08t0154600-01	mzspec:PXD002222:Rice_leaf_24h_phospho_test1:scan:12323:RPFVEDKS[Phospho]DDS[Phospho]EDDHKPIGLR/4	0	0.0	159.9326	1:1.0000:8:true;2:1.0000:11:true	RPFVEDKSDDSEDDHKPIGLR	RPFVEDKS[Phospho]DDS[Phospho]EDDHKPIGLR	Os08t0154600-01	1.0	Rice_leaf_24h_phospho_test1	Rice_leaf_24h_phospho_test1.12323.12323.4	mzspec:PXD002222:Rice_leaf_24h_phospho_test1:scan:12323:RPFVEDKS[Phospho]DDS[Phospho]EDDHKPIGLR/4	0	-0.001174999999989268	-1.7951680416535027	0.0	14356	14356	Phospho	1.0	11	118	1	1.0	148	0.0	0.0	0.0	0.0	0.0	0.0
8;11	115;118	1.0000;1.0000	Phospho;Phospho	Os08t0154600-01	mzspec:PXD002222:Rice_leaf_24h_phospho_test1:scan:12323:RPFVEDKS[Phospho]DDS[Phospho]EDDHKPIGLR/4	0	0.0	159.9326	1:1.0000:8:true;2:1.0000:11:true	RPFVEDKSDDSEDDHKPIGLR	RPFVEDKS[Phospho]DDS[Phospho]EDDHKPIGLR	Os08t0154600-01	1.0	Rice_leaf_24h_phospho_test1	Rice_leaf_24h_phospho_test1.12323.12323.4	mzspec:PXD002222:Rice_leaf_24h_phospho_test1:scan:12323:RPFVEDKS[Phospho]DDS[Phospho]EDDHKPIGLR/4	0	-0.001174999999989268	-1.7951680416535027	0.0	14356	14356	Phospho	1.0	8	115	1	1.0	149	0.0	0.0	0.0	0.0	0.0	0.0
3	313	1.0000	Phospho	LOC_Os01g62650.2	mzspec:PXD002222:Rice_leaf_0h_phospho_test1:scan:18547:VPS[Phospho]PGLPPVGVR/2	0	0.0	79.9663	1:1.0000:3:true	VPSPGLPPVGVR	VPS[Phospho]PGLPPVGVR	LOC_Os01g62650.2	1.0	Rice_leaf_0h_phospho_test1	Rice_leaf_0h_phospho_test1.18547.18547.2	mzspec:PXD002222:Rice_leaf_0h_phospho_test1:scan:18547:VPS[Phospho]PGLPPVGVR/2	0	-0.0009009999999989304	-1.4350928573073258	0.0	15858	15858	Phospho	1.0	3	313	1	1.0	150	0.0	0.0	0.0	0.0	0.0	0.0
3	313	1.0000	Phospho	LOC_Os01g62650.2	mzspec:PXD002222:Rice_leaf_0h_phospho_test3:scan:20530:VPS[Phospho]PGLPPVGVR/2	0	0.0	79.9663	1:1.0000:3:true	VPSPGLPPVGVR	VPS[Phospho]PGLPPVGVR	LOC_Os01g62650.2	1.0	Rice_leaf_0h_phospho_test3	Rice_leaf_0h_phospho_test3.20530.20530.2	mzspec:PXD002222:Rice_leaf_0h_phospho_test3:scan:20530:VPS[Phospho]PGLPPVGVR/2	0	-0.0014499999999770807	-2.3095279057327427	0.0	15383	15383	Phospho	1.0	3	313	1	1.0	151	0.0	0.0	0.0	0.0	0.0	0.0
6	384	1.0000	Phospho	LOC_Os02g49680.1	mzspec:PXD002222:Rice_leaf_0h_phospho_test1:scan:14842:KLLPGS[Phospho]VDG/2	0	0.0	79.9663	1:1.0000:6:true	KLLPGSVDG	KLLPGS[Phospho]VDG	LOC_Os02g49680.1	1.0	Rice_leaf_0h_phospho_test1	Rice_leaf_0h_phospho_test1.14842.14842.2	mzspec:PXD002222:Rice_leaf_0h_phospho_test1:scan:14842:KLLPGS[Phospho]VDG/2	0	-0.0008160000000430044	-1.6886061022710837	0.0	3068	3068	Phospho	1.0	6	384	1	1.0	152	0.0	0.0	0.0	0.0	0.0	0.0
8;11	115;118	1.0000;1.0000	Phospho;Phospho	Os08t0154600-01	mzspec:PXD002222:Rice_leaf_0h_phospho_test1:scan:12398:RPFVEDKS[Phospho]DDS[Phospho]EDDHKPIGLR/4	0	0.0	159.9326	1:1.0000:8:true;2:1.0000:11:true	RPFVEDKSDDSEDDHKPIGLR	RPFVEDKS[Phospho]DDS[Phospho]EDDHKPIGLR	Os08t0154600-01	1.0	Rice_leaf_0h_phospho_test1	Rice_leaf_0h_phospho_test1.12398.12398.4	mzspec:PXD002222:Rice_leaf_0h_phospho_test1:scan:12398:RPFVEDKS[Phospho]DDS[Phospho]EDDHKPIGLR/4	0	-0.0009750000000394721	-1.4896075239991582	0.0	14887	14887	Phospho	1.0	11	118	1	1.0	153	0.0	0.0	0.0	0.0	0.0	0.0
1;3	92;94	1.0000;1.0000	Phospho;Phospho	LOC_Os05g01540.2	mzspec:PXD002222:Rice_leaf_0h_phospho_test2:scan:08255:S[Phospho]PS[Phospho]PPPPPPPPR/2	0	0.0	159.9326	1:1.0000:1:true;2:1.0000:3:true	SPSPPPPPPPPR	S[Phospho]PS[Phospho]PPPPPPPPR	LOC_Os05g01540.2	1.0	Rice_leaf_0h_phospho_test2	Rice_leaf_0h_phospho_test2.08255.08255.2	mzspec:PXD002222:Rice_leaf_0h_phospho_test2:scan:08255:S[Phospho]PS[Phospho]PPPPPPPPR/2	0	-0.0015039999999544307	-2.1740421617322125	0.0	7116	7116	Phospho	1.0	3	94	1	1.0	154	0.0	0.0	0.0	0.0	0.0	0.0
1;3	92;94	1.0000;1.0000	Phospho;Phospho	LOC_Os05g01540.2	mzspec:PXD002222:Rice_leaf_0h_phospho_test1:scan:08256:S[Phospho]PS[Phospho]PPPPPPPPR/2	0	0.0	159.9326	1:1.0000:1:true;2:1.0000:3:true	SPSPPPPPPPPR	S[Phospho]PS[Phospho]PPPPPPPPR	LOC_Os05g01540.2	1.0	Rice_leaf_0h_phospho_test1	Rice_leaf_0h_phospho_test1.08256.08256.2	mzspec:PXD002222:Rice_leaf_0h_phospho_test1:scan:08256:S[Phospho]PS[Phospho]PPPPPPPPR/2	0	-0.0007709999999860884	-1.1144857092527112	0.0	10354	10354	Phospho	1.0	1	92	1	1.0	155	0.0	0.0	0.0	0.0	0.0	0.0
1;3	92;94	1.0000;1.0000	Phospho;Phospho	LOC_Os05g01540.2	mzspec:PXD002222:Rice_leaf_0h_phospho_test1:scan:08256:S[Phospho]PS[Phospho]PPPPPPPPR/2	0	0.0	159.9326	1:1.0000:1:true;2:1.0000:3:true	SPSPPPPPPPPR	S[Phospho]PS[Phospho]PPPPPPPPR	LOC_Os05g01540.2	1.0	Rice_leaf_0h_phospho_test1	Rice_leaf_0h_phospho_test1.08256.08256.2	mzspec:PXD002222:Rice_leaf_0h_phospho_test1:scan:08256:S[Phospho]PS[Phospho]PPPPPPPPR/2	0	-0.0007709999999860884	-1.1144857092527112	0.0	10354	10354	Phospho	1.0	3	94	1	1.0	156	0.0	0.0	0.0	0.0	0.0	0.0
7	319	1.0000	Phospho	LOC_Os10g39440.2	mzspec:PXD002222:Rice_leaf_24h_phospho_test2:scan:20265:MPEIMGS[Phospho]MR/2	0	0.0	79.9663	1:1.0000:7:true	MPEIMGSMR	MPEIMGS[Phospho]MR	LOC_Os10g39440.2	1.0	Rice_leaf_24h_phospho_test2	Rice_leaf_24h_phospho_test2.20265.20265.2	mzspec:PXD002222:Rice_leaf_24h_phospho_test2:scan:20265:MPEIMGS[Phospho]MR/2	0	-0.0016949999999269494	-2.9935177729061166	0.0	11537	11537	Phospho	1.0	7	319	1	1.0	157	0.0	0.0	0.0	0.0	0.0	0.0
1;3	796;798	0;1.0000	Gln->pyro-Glu;Phospho	LOC_Os08g08000.1	mzspec:PXD002222:Rice_leaf_24h_phospho_test3:scan:16549:Q[Gln->pyro-Glu]MS[Phospho]GGVPIHGHGIGGQR/2	0	0.0	79.96633100000003	1:1.0000:3:true	QMSGGVPIHGHGIGGQR	Q[Gln->pyro-Glu]MS[Phospho]GGVPIHGHGIGGQR	LOC_Os08g08000.1	1.0	Rice_leaf_24h_phospho_test3	Rice_leaf_24h_phospho_test3.16549.16549.2	mzspec:PXD002222:Rice_leaf_24h_phospho_test3:scan:16549:Q[Gln->pyro-Glu]MS[Phospho]GGVPIHGHGIGGQR/2	0	0.0010809999998855346	1.2341650754077826	0.0	334	334	Phospho	1.0	3	798	1	1.0	158	0.0	0.0	0.0	0.0	0.0	0.0
4;8	392;396	1.0000;1.0000	Phospho;Phospho	Os06t0562700-01	mzspec:PXD002222:Rice_leaf_0h_phospho_test1:scan:01222:REHT[Phospho]PPRT[Phospho]PGDR/4	0	0.0	159.93266200000005	1:1.0000:4:true;2:1.0000:8:true	REHTPPRTPGDR	REHT[Phospho]PPRT[Phospho]PGDR	Os06t0562700-01	1.0	Rice_leaf_0h_phospho_test1	Rice_leaf_0h_phospho_test1.01222.01222.4	mzspec:PXD002222:Rice_leaf_0h_phospho_test1:scan:01222:REHT[Phospho]PPRT[Phospho]PGDR/4	0	-0.00020699999998896598	-0.5234942631805499	0.0	14772	14772	Phospho	1.0	4	392	1	1.0	159	0.0	0.0	0.0	0.0	0.0	0.0
12	508	1.0000	Phospho	Os09t0416200-01	mzspec:PXD002222:Rice_leaf_0h_phospho_test3:scan:19307:VMPDLPLEDGDS[Phospho]HHK/3	0	0.0	79.96633100000003	1:1.0000:12:true	VMPDLPLEDGDSHHK	VMPDLPLEDGDS[Phospho]HHK	Os09t0416200-01	1.0	Rice_leaf_0h_phospho_test3	Rice_leaf_0h_phospho_test3.19307.19307.3	mzspec:PXD002222:Rice_leaf_0h_phospho_test3:scan:19307:VMPDLPLEDGDS[Phospho]HHK/3	0	-0.0011650000000145155	-1.972602575345796	0.0	15216	15216	Phospho	1.0	12	508	1	1.0	160	0.0	0.0	0.0	0.0	0.0	0.0
4;8	392;396	1.0000;1.0000	Phospho;Phospho	Os06t0562700-01	mzspec:PXD002222:Rice_leaf_0h_phospho_test1:scan:01222:REHT[Phospho]PPRT[Phospho]PGDR/4	0	0.0	159.93266200000005	1:1.0000:4:true;2:1.0000:8:true	REHTPPRTPGDR	REHT[Phospho]PPRT[Phospho]PGDR	Os06t0562700-01	1.0	Rice_leaf_0h_phospho_test1	Rice_leaf_0h_phospho_test1.01222.01222.4	mzspec:PXD002222:Rice_leaf_0h_phospho_test1:scan:01222:REHT[Phospho]PPRT[Phospho]PGDR/4	0	-0.00020699999998896598	-0.5234942631805499	0.0	14772	14772	Phospho	1.0	8	396	1	1.0	161	0.0	0.0	0.0	0.0	0.0	0.0
1;3	92;94	1.0000;1.0000	Phospho;Phospho	LOC_Os05g01540.2	mzspec:PXD002222:Rice_leaf_0h_phospho_test1:scan:08487:S[Phospho]PS[Phospho]PPPPPPPPR/2	0	0.0	159.9326	1:1.0000:1:true;2:1.0000:3:true	SPSPPPPPPPPR	S[Phospho]PS[Phospho]PPPPPPPPR	LOC_Os05g01540.2	1.0	Rice_leaf_0h_phospho_test1	Rice_leaf_0h_phospho_test1.08487.08487.2	mzspec:PXD002222:Rice_leaf_0h_phospho_test1:scan:08487:S[Phospho]PS[Phospho]PPPPPPPPR/2	0	-0.0007709999999860884	-1.1144857092527112	0.0	10611	10611	Phospho	1.0	1	92	1	1.0	162	0.0	0.0	0.0	0.0	0.0	0.0
3	313	1.0000	Phospho	LOC_Os01g62650.2	mzspec:PXD002222:Rice_leaf_0h_phospho_test3:scan:20657:VPS[Phospho]PGLPPVGVR/2	0	0.0	79.9663	1:1.0000:3:true	VPSPGLPPVGVR	VPS[Phospho]PGLPPVGVR	LOC_Os01g62650.2	1.0	Rice_leaf_0h_phospho_test3	Rice_leaf_0h_phospho_test3.20657.20657.2	mzspec:PXD002222:Rice_leaf_0h_phospho_test3:scan:20657:VPS[Phospho]PGLPPVGVR/2	0	-0.001266999999984364	-2.018049556257604	0.0	15268	15268	Phospho	1.0	3	313	1	1.0	163	0.0	0.0	0.0	0.0	0.0	0.0
1;3	92;94	1.0000;1.0000	Phospho;Phospho	LOC_Os05g01540.2	mzspec:PXD002222:Rice_leaf_0h_phospho_test1:scan:08487:S[Phospho]PS[Phospho]PPPPPPPPR/2	0	0.0	159.9326	1:1.0000:1:true;2:1.0000:3:true	SPSPPPPPPPPR	S[Phospho]PS[Phospho]PPPPPPPPR	LOC_Os05g01540.2	1.0	Rice_leaf_0h_phospho_test1	Rice_leaf_0h_phospho_test1.08487.08487.2	mzspec:PXD002222:Rice_leaf_0h_phospho_test1:scan:08487:S[Phospho]PS[Phospho]PPPPPPPPR/2	0	-0.0007709999999860884	-1.1144857092527112	0.0	10611	10611	Phospho	1.0	3	94	1	1.0	164	0.0	0.0	0.0	0.0	0.0	0.0
6	384	1.0000	Phospho	LOC_Os02g49680.1	mzspec:PXD002222:Rice_leaf_0h_phospho_test3:scan:16227:KLLPGS[Phospho]VDG/2	0	0.0	79.9663	1:1.0000:6:true	KLLPGSVDG	KLLPGS[Phospho]VDG	LOC_Os02g49680.1	1.0	Rice_leaf_0h_phospho_test3	Rice_leaf_0h_phospho_test3.16227.16227.2	mzspec:PXD002222:Rice_leaf_0h_phospho_test3:scan:16227:KLLPGS[Phospho]VDG/2	0	-0.0009379999999623578	-1.9410692693422045	0.0	16252	16252	Phospho	1.0	6	384	1	1.0	165	0.0	0.0	0.0	0.0	0.0	0.0
12	508	1.0000	Phospho	Os09t0416200-01	mzspec:PXD002222:Rice_leaf_24h_phospho_test2:scan:18877:VMPDLPLEDGDS[Phospho]HHK/3	0	0.0	79.96633100000003	1:1.0000:12:true	VMPDLPLEDGDSHHK	VMPDLPLEDGDS[Phospho]HHK	Os09t0416200-01	1.0	Rice_leaf_24h_phospho_test2	Rice_leaf_24h_phospho_test2.18877.18877.3	mzspec:PXD002222:Rice_leaf_24h_phospho_test2:scan:18877:VMPDLPLEDGDS[Phospho]HHK/3	0	-0.0016530000000329892	-2.7988944695888818	0.0	15306	15306	Phospho	1.0	12	508	1	1.0	166	0.0	0.0	0.0	0.0	0.0	0.0
3	313	1.0000	Phospho	LOC_Os01g62650.2	mzspec:PXD002222:Rice_leaf_24h_phospho_test2:scan:20005:VPS[Phospho]PGLPPVGVR/2	0	0.0	79.9663	1:1.0000:3:true	VPSPGLPPVGVR	VPS[Phospho]PGLPPVGVR	LOC_Os01g62650.2	1.0	Rice_leaf_24h_phospho_test2	Rice_leaf_24h_phospho_test2.20005.20005.2	mzspec:PXD002222:Rice_leaf_24h_phospho_test2:scan:20005:VPS[Phospho]PGLPPVGVR/2	0	-0.0017550000000028374	-2.7953251549183338	0.0	15296	15296	Phospho	1.0	3	313	1	1.0	167	0.0	0.0	0.0	0.0	0.0	0.0
6	384	1.0000	Phospho	LOC_Os02g49680.1	mzspec:PXD002222:Rice_leaf_24h_phospho_test1:scan:14737:KLLPGS[Phospho]VDG/2	0	0.0	79.9663	1:1.0000:6:true	KLLPGSVDG	KLLPGS[Phospho]VDG	LOC_Os02g49680.1	1.0	Rice_leaf_24h_phospho_test1	Rice_leaf_24h_phospho_test1.14737.14737.2	mzspec:PXD002222:Rice_leaf_24h_phospho_test1:scan:14737:KLLPGS[Phospho]VDG/2	0	-0.0009990000000357213	-2.067300853113025	0.0	14910	14910	Phospho	1.0	6	384	1	1.0	168	0.0	0.0	0.0	0.0	0.0	0.0
8;11	115;118	1.0000;1.0000	Phospho;Phospho	Os08t0154600-01	mzspec:PXD002222:Rice_leaf_24h_phospho_test1:scan:12450:RPFVEDKS[Phospho]DDS[Phospho]EDDHKPIGLR/4	0	0.0	159.9326	1:1.0000:8:true;2:1.0000:11:true	RPFVEDKSDDSEDDHKPIGLR	RPFVEDKS[Phospho]DDS[Phospho]EDDHKPIGLR	Os08t0154600-01	1.0	Rice_leaf_24h_phospho_test1	Rice_leaf_24h_phospho_test1.12450.12450.4	mzspec:PXD002222:Rice_leaf_24h_phospho_test1:scan:12450:RPFVEDKS[Phospho]DDS[Phospho]EDDHKPIGLR/4	0	-0.0006750000000010914	-1.03126674734395	0.0	14953	14953	Phospho	1.0	11	118	1	1.0	169	0.0	0.0	0.0	0.0	0.0	0.0
8;11	115;118	1.0000;1.0000	Phospho;Phospho	Os08t0154600-01	mzspec:PXD002222:Rice_leaf_24h_phospho_test1:scan:12450:RPFVEDKS[Phospho]DDS[Phospho]EDDHKPIGLR/4	0	0.0	159.9326	1:1.0000:8:true;2:1.0000:11:true	RPFVEDKSDDSEDDHKPIGLR	RPFVEDKS[Phospho]DDS[Phospho]EDDHKPIGLR	Os08t0154600-01	1.0	Rice_leaf_24h_phospho_test1	Rice_leaf_24h_phospho_test1.12450.12450.4	mzspec:PXD002222:Rice_leaf_24h_phospho_test1:scan:12450:RPFVEDKS[Phospho]DDS[Phospho]EDDHKPIGLR/4	0	-0.0006750000000010914	-1.03126674734395	0.0	14953	14953	Phospho	1.0	8	115	1	1.0	170	0.0	0.0	0.0	0.0	0.0	0.0
1;3	616;618	0;1.0000	Gln->pyro-Glu;Phospho	tr|A0A0P0YD65|A0A0P0YD65_ORYSJ	mzspec:PXD002222:Rice_leaf_0h_phospho_test1:scan:21391:Q[Gln->pyro-Glu]LS[Phospho]IDQFENEGR/2	0	0.0	79.9663	1:1.0000:3:true	QLSIDQFENEGR	Q[Gln->pyro-Glu]LS[Phospho]IDQFENEGR	tr|A0A0P0YD65|A0A0P0YD65_ORYSJ	1.0	Rice_leaf_0h_phospho_test1	Rice_leaf_0h_phospho_test1.21391.21391.2	mzspec:PXD002222:Rice_leaf_0h_phospho_test1:scan:21391:Q[Gln->pyro-Glu]LS[Phospho]IDQFENEGR/2	0	-0.0006910000000743821	-0.9215617234600602	0.0	8696	8696	Phospho	1.0	3	618	1	1.0	171	0.0	0.0	0.0	0.0	0.0	0.0
1;5	805;809	1.0000;1.0000	Phospho;Phospho	Os06t0728600-00	mzspec:PXD002222:Rice_leaf_24h_phospho_test1:scan:04637:S[Phospho]PPVS[Phospho]PVK/2	0	0.0	159.9326	1:1.0000:1:true;2:1.0000:5:true	SPPVSPVK	S[Phospho]PPVS[Phospho]PVK	Os06t0728600-00	1.0	Rice_leaf_24h_phospho_test1	Rice_leaf_24h_phospho_test1.04637.04637.2	mzspec:PXD002222:Rice_leaf_24h_phospho_test1:scan:04637:S[Phospho]PPVS[Phospho]PVK/2	0	-0.0005839999999466272	-1.2023735536393272	0.0	9800	9800	Phospho	1.0	5	809	1	1.0	172	0.0	0.0	0.0	0.0	0.0	0.0
8;11	115;118	1.0000;1.0000	Phospho;Phospho	Os08t0154600-01	mzspec:PXD002222:Rice_leaf_24h_phospho_test3:scan:13474:RPFVEDKS[Phospho]DDS[Phospho]EDDHKPIGLR/4	0	0.0	159.9326	1:1.0000:8:true;2:1.0000:11:true	RPFVEDKSDDSEDDHKPIGLR	RPFVEDKS[Phospho]DDS[Phospho]EDDHKPIGLR	Os08t0154600-01	1.0	Rice_leaf_24h_phospho_test3	Rice_leaf_24h_phospho_test3.13474.13474.4	mzspec:PXD002222:Rice_leaf_24h_phospho_test3:scan:13474:RPFVEDKS[Phospho]DDS[Phospho]EDDHKPIGLR/4	0	-0.0018750000000409273	-2.8646298537910915	0.0	6200	6200	Phospho	1.0	11	118	1	1.0	173	0.0	0.0	0.0	0.0	0.0	0.0
5	315	1.0000	Phospho	Os08t0108300-01	mzspec:PXD002222:Rice_leaf_24h_phospho_test3:scan:21588:IEILS[Phospho]EDEDIR/2	0	0.0	79.9663	1:1.0000:5:true	IEILSEDEDIR	IEILS[Phospho]EDEDIR	Os08t0108300-01	1.0	Rice_leaf_24h_phospho_test3	Rice_leaf_24h_phospho_test3.21588.21588.2	mzspec:PXD002222:Rice_leaf_24h_phospho_test3:scan:21588:IEILS[Phospho]EDEDIR/2	0	-0.0013160000000880243	-1.8631748524798744	0.0	16303	16303	Phospho	1.0	5	315	1	1.0	174	0.0	0.0	0.0	0.0	0.0	0.0
1;3	92;94	1.0000;1.0000	Phospho;Phospho	LOC_Os05g01540.2	mzspec:PXD002222:Rice_leaf_24h_phospho_test1:scan:08391:S[Phospho]PS[Phospho]PPPPPPPPR/2	0	0.0	159.9326	1:1.0000:1:true;2:1.0000:3:true	SPSPPPPPPPPR	S[Phospho]PS[Phospho]PPPPPPPPR	LOC_Os05g01540.2	1.0	Rice_leaf_24h_phospho_test1	Rice_leaf_24h_phospho_test1.08391.08391.2	mzspec:PXD002222:Rice_leaf_24h_phospho_test1:scan:08391:S[Phospho]PS[Phospho]PPPPPPPPR/2	0	-0.0007709999999860884	-1.1144857092527112	0.0	16253	16253	Phospho	1.0	1	92	1	1.0	175	0.0	0.0	0.0	0.0	0.0	0.0
1;3	92;94	1.0000;1.0000	Phospho;Phospho	LOC_Os05g01540.2	mzspec:PXD002222:Rice_leaf_24h_phospho_test1:scan:08391:S[Phospho]PS[Phospho]PPPPPPPPR/2	0	0.0	159.9326	1:1.0000:1:true;2:1.0000:3:true	SPSPPPPPPPPR	S[Phospho]PS[Phospho]PPPPPPPPR	LOC_Os05g01540.2	1.0	Rice_leaf_24h_phospho_test1	Rice_leaf_24h_phospho_test1.08391.08391.2	mzspec:PXD002222:Rice_leaf_24h_phospho_test1:scan:08391:S[Phospho]PS[Phospho]PPPPPPPPR/2	0	-0.0007709999999860884	-1.1144857092527112	0.0	16253	16253	Phospho	1.0	3	94	1	1.0	176	0.0	0.0	0.0	0.0	0.0	0.0
1;5	175;179	0;1.0000	Gln->pyro-Glu;Phospho	Os07t0588200-01	mzspec:PXD002222:Rice_leaf_24h_phospho_test3:scan:21427:Q[Gln->pyro-Glu]HEKS[Phospho]PDLRPLPLLK/3	0	0.0	79.9663	1:1.0000:5:true	QHEKSPDLRPLPLLK	Q[Gln->pyro-Glu]HEKS[Phospho]PDLRPLPLLK	Os07t0588200-01	1.0	Rice_leaf_24h_phospho_test3	Rice_leaf_24h_phospho_test3.21427.21427.3	mzspec:PXD002222:Rice_leaf_24h_phospho_test3:scan:21427:Q[Gln->pyro-Glu]HEKS[Phospho]PDLRPLPLLK/3	0	-0.0012280000000828295	-2.0065612856020336	0.0	14157	14157	Phospho	1.0	5	179	1	1.0	177	0.0	0.0	0.0	0.0	0.0	0.0
7	206	1.0000	Phospho	Os01t0747800-01	mzspec:PXD002222:Rice_leaf_0h_phospho_test1:scan:18583:GFFLHPS[Phospho]PR/2	0	0.0	79.9663	1:1.0000:7:true	GFFLHPSPR	GFFLHPS[Phospho]PR	Os01t0747800-01	1.0	Rice_leaf_0h_phospho_test1	Rice_leaf_0h_phospho_test1.18583.18583.2	mzspec:PXD002222:Rice_leaf_0h_phospho_test1:scan:18583:GFFLHPS[Phospho]PR/2	0	-0.0006660000000238142	-1.1699282260518564	0.0	14780	14780	Phospho	1.0	7	206	1	1.0	178	0.0	0.0	0.0	0.0	0.0	0.0
7	206	1.0000	Phospho	Os01t0747800-01	mzspec:PXD002222:Rice_leaf_0h_phospho_test2:scan:20092:GFFLHPS[Phospho]PR/2	0	0.0	79.9663	1:1.0000:7:true	GFFLHPSPR	GFFLHPS[Phospho]PR	Os01t0747800-01	1.0	Rice_leaf_0h_phospho_test2	Rice_leaf_0h_phospho_test2.20092.20092.2	mzspec:PXD002222:Rice_leaf_0h_phospho_test2:scan:20092:GFFLHPS[Phospho]PR/2	0	-0.00011699999993197707	-0.205527931476863	0.0	9816	9816	Phospho	1.0	7	206	1	1.0	179	0.0	0.0	0.0	0.0	0.0	0.0
7	206	1.0000	Phospho	Os01t0747800-01	mzspec:PXD002222:Rice_leaf_0h_phospho_test3:scan:20415:GFFLHPS[Phospho]PR/2	0	0.0	79.9663	1:1.0000:7:true	GFFLHPSPR	GFFLHPS[Phospho]PR	Os01t0747800-01	1.0	Rice_leaf_0h_phospho_test3	Rice_leaf_0h_phospho_test3.20415.20415.2	mzspec:PXD002222:Rice_leaf_0h_phospho_test3:scan:20415:GFFLHPS[Phospho]PR/2	0	-0.0016089999999167044	-2.826448221550568	0.0	5984	5984	Phospho	1.0	7	206	1	1.0	180	0.0	0.0	0.0	0.0	0.0	0.0
4;8	316;320	1.0000;1.0000	Phospho;Phospho	LOC_Os01g67250.2	mzspec:PXD002222:Rice_leaf_24h_phospho_test3:scan:08021:VHES[Phospho]PVLS[Phospho]PQR/2	0	0.0	159.9326	1:1.0000:4:true;2:1.0000:8:true	VHESPVLSPQR	VHES[Phospho]PVLS[Phospho]PQR	LOC_Os01g67250.2	1.0	Rice_leaf_24h_phospho_test3	Rice_leaf_24h_phospho_test3.08021.08021.2	mzspec:PXD002222:Rice_leaf_24h_phospho_test3:scan:08021:VHES[Phospho]PVLS[Phospho]PQR/2	0	-0.00100000000009004	-1.4188327129759808	0.0	7436	7436	Phospho	1.0	4	316	1	1.0	181	0.0	0.0	0.0	0.0	0.0	0.0
7	206	1.0000	Phospho	Os01t0747800-01	mzspec:PXD002222:Rice_leaf_24h_phospho_test3:scan:19952:GFFLHPS[Phospho]PR/2	0	0.0	79.9663	1:1.0000:7:true	GFFLHPSPR	GFFLHPS[Phospho]PR	Os01t0747800-01	1.0	Rice_leaf_24h_phospho_test3	Rice_leaf_24h_phospho_test3.19952.19952.2	mzspec:PXD002222:Rice_leaf_24h_phospho_test3:scan:19952:GFFLHPS[Phospho]PR/2	0	-0.000726999999869804	-1.2770838140494998	0.0	4330	4330	Phospho	1.0	7	206	1	1.0	182	0.0	0.0	0.0	0.0	0.0	0.0
1;5	175;179	0;1.0000	Gln->pyro-Glu;Phospho	Os07t0588200-01	mzspec:PXD002222:Rice_leaf_24h_phospho_test1:scan:19948:Q[Gln->pyro-Glu]HEKS[Phospho]PDLRPLPLLK/3	0	0.0	79.9663	1:1.0000:5:true	QHEKSPDLRPLPLLK	Q[Gln->pyro-Glu]HEKS[Phospho]PDLRPLPLLK	Os07t0588200-01	1.0	Rice_leaf_24h_phospho_test1	Rice_leaf_24h_phospho_test1.19948.19948.3	mzspec:PXD002222:Rice_leaf_24h_phospho_test1:scan:19948:Q[Gln->pyro-Glu]HEKS[Phospho]PDLRPLPLLK/3	0	-0.0019300000000157524	-3.153634593633811	0.0	12419	12419	Phospho	1.0	5	179	1	1.0	183	0.0	0.0	0.0	0.0	0.0	0.0
1;20	363;382	1.0000;1.0000	Phospho;Oxidation	Os03t0275500-01	mzspec:PXD002222:Rice_leaf_24h_phospho_test2:scan:14157:S[Phospho]PPREPEPEPVKEEEPEPDM[Oxidation]NEIK/3	0	0.0	95.9612	1:1.0000:20:true;2:1.0000:1:true	SPPREPEPEPVKEEEPEPDMNEIK	S[Phospho]PPREPEPEPVKEEEPEPDM[Oxidation]NEIK	Os03t0275500-01	1.0	Rice_leaf_24h_phospho_test2	Rice_leaf_24h_phospho_test2.14157.14157.3	mzspec:PXD002222:Rice_leaf_24h_phospho_test2:scan:14157:S[Phospho]PPREPEPEPVKEEEPEPDM[Oxidation]NEIK/3	0	-0.003194999999891479	-3.3048423681903354	0.0	2480	2480	Phospho	1.0	1	363	1	1.0	184	0.0	0.0	0.0	0.0	0.0	0.0
1;5	175;179	0;1.0000	Gln->pyro-Glu;Phospho	Os07t0588200-01	mzspec:PXD002222:Rice_leaf_24h_phospho_test2:scan:21415:Q[Gln->pyro-Glu]HEKS[Phospho]PDLRPLPLLK/3	0	0.0	79.9663	1:1.0000:5:true	QHEKSPDLRPLPLLK	Q[Gln->pyro-Glu]HEKS[Phospho]PDLRPLPLLK	Os07t0588200-01	1.0	Rice_leaf_24h_phospho_test2	Rice_leaf_24h_phospho_test2.21415.21415.3	mzspec:PXD002222:Rice_leaf_24h_phospho_test2:scan:21415:Q[Gln->pyro-Glu]HEKS[Phospho]PDLRPLPLLK/3	0	-0.0024280000000089785	-3.967370359227312	0.0	10511	10511	Phospho	1.0	5	179	1	1.0	185	0.0	0.0	0.0	0.0	0.0	0.0
1;5	175;179	0;1.0000	Gln->pyro-Glu;Phospho	Os07t0588200-01	mzspec:PXD002222:Rice_leaf_0h_phospho_test1:scan:20036:Q[Gln->pyro-Glu]HEKS[Phospho]PDLRPLPLLK/3	0	0.0	79.9663	1:1.0000:5:true	QHEKSPDLRPLPLLK	Q[Gln->pyro-Glu]HEKS[Phospho]PDLRPLPLLK	Os07t0588200-01	1.0	Rice_leaf_0h_phospho_test1	Rice_leaf_0h_phospho_test1.20036.20036.3	mzspec:PXD002222:Rice_leaf_0h_phospho_test1:scan:20036:Q[Gln->pyro-Glu]HEKS[Phospho]PDLRPLPLLK/3	0	-0.001628000000096108	-2.660164310205715	0.0	8298	8298	Phospho	1.0	5	179	1	1.0	186	0.0	0.0	0.0	0.0	0.0	0.0
4;8	316;320	1.0000;1.0000	Phospho;Phospho	LOC_Os01g67250.2	mzspec:PXD002222:Rice_leaf_0h_phospho_test2:scan:07554:VHES[Phospho]PVLS[Phospho]PQR/2	0	0.0	159.9326	1:1.0000:4:true;2:1.0000:8:true	VHESPVLSPQR	VHES[Phospho]PVLS[Phospho]PQR	LOC_Os01g67250.2	1.0	Rice_leaf_0h_phospho_test2	Rice_leaf_0h_phospho_test2.07554.07554.2	mzspec:PXD002222:Rice_leaf_0h_phospho_test2:scan:07554:VHES[Phospho]PVLS[Phospho]PQR/2	0	-0.0007560000000239597	-1.072637530947256	0.0	7346	7346	Phospho	1.0	8	320	1	1.0	187	0.0	0.0	0.0	0.0	0.0	0.0
1;5	175;179	0;1.0000	Gln->pyro-Glu;Phospho	Os07t0588200-01	mzspec:PXD002222:Rice_leaf_0h_phospho_test2:scan:21734:Q[Gln->pyro-Glu]HEKS[Phospho]PDLRPLPLLK/3	0	0.0	79.9663	1:1.0000:5:true	QHEKSPDLRPLPLLK	Q[Gln->pyro-Glu]HEKS[Phospho]PDLRPLPLLK	Os07t0588200-01	1.0	Rice_leaf_0h_phospho_test2	Rice_leaf_0h_phospho_test2.21734.21734.3	mzspec:PXD002222:Rice_leaf_0h_phospho_test2:scan:21734:Q[Gln->pyro-Glu]HEKS[Phospho]PDLRPLPLLK/3	0	-0.001728000000071006	-2.8235650663101937	0.0	7822	7822	Phospho	1.0	5	179	1	1.0	188	0.0	0.0	0.0	0.0	0.0	0.0
1;5	175;179	0;1.0000	Gln->pyro-Glu;Phospho	Os07t0588200-01	mzspec:PXD002222:Rice_leaf_0h_phospho_test3:scan:21914:Q[Gln->pyro-Glu]HEKS[Phospho]PDLRPLPLLK/3	0	0.0	79.9663	1:1.0000:5:true	QHEKSPDLRPLPLLK	Q[Gln->pyro-Glu]HEKS[Phospho]PDLRPLPLLK	Os07t0588200-01	1.0	Rice_leaf_0h_phospho_test3	Rice_leaf_0h_phospho_test3.21914.21914.3	mzspec:PXD002222:Rice_leaf_0h_phospho_test3:scan:21914:Q[Gln->pyro-Glu]HEKS[Phospho]PDLRPLPLLK/3	0	-0.002478999999993903	-4.050704744836882	0.0	7472	7472	Phospho	1.0	5	179	1	1.0	189	0.0	0.0	0.0	0.0	0.0	0.0
4;8	316;320	1.0000;1.0000	Phospho;Phospho	LOC_Os01g67250.2	mzspec:PXD002222:Rice_leaf_0h_phospho_test2:scan:07554:VHES[Phospho]PVLS[Phospho]PQR/2	0	0.0	159.9326	1:1.0000:4:true;2:1.0000:8:true	VHESPVLSPQR	VHES[Phospho]PVLS[Phospho]PQR	LOC_Os01g67250.2	1.0	Rice_leaf_0h_phospho_test2	Rice_leaf_0h_phospho_test2.07554.07554.2	mzspec:PXD002222:Rice_leaf_0h_phospho_test2:scan:07554:VHES[Phospho]PVLS[Phospho]PQR/2	0	-0.0007560000000239597	-1.072637530947256	0.0	7346	7346	Phospho	1.0	4	316	1	1.0	190	0.0	0.0	0.0	0.0	0.0	0.0
4;8	316;320	1.0000;1.0000	Phospho;Phospho	LOC_Os01g67250.2	mzspec:PXD002222:Rice_leaf_24h_phospho_test3:scan:08163:VHES[Phospho]PVLS[Phospho]PQR/2	0	0.0	159.9326	1:1.0000:4:true;2:1.0000:8:true	VHESPVLSPQR	VHES[Phospho]PVLS[Phospho]PQR	LOC_Os01g67250.2	1.0	Rice_leaf_24h_phospho_test3	Rice_leaf_24h_phospho_test3.08163.08163.2	mzspec:PXD002222:Rice_leaf_24h_phospho_test3:scan:08163:VHES[Phospho]PVLS[Phospho]PQR/2	0	-0.0006950000000642831	-0.986088735520726	0.0	6742	6742	Phospho	1.0	8	320	1	1.0	191	0.0	0.0	0.0	0.0	0.0	0.0
1;20	363;382	1.0000;1.0000	Phospho;Oxidation	Os03t0275500-01	mzspec:PXD002222:Rice_leaf_0h_phospho_test3:scan:14729:S[Phospho]PPREPEPEPVKEEEPEPDM[Oxidation]NEIK/3	0	0.0	95.9612	1:1.0000:20:true;2:1.0000:1:true	SPPREPEPEPVKEEEPEPDMNEIK	S[Phospho]PPREPEPEPVKEEEPEPDM[Oxidation]NEIK	Os03t0275500-01	1.0	Rice_leaf_0h_phospho_test3	Rice_leaf_0h_phospho_test3.14729.14729.3	mzspec:PXD002222:Rice_leaf_0h_phospho_test3:scan:14729:S[Phospho]PPREPEPEPVKEEEPEPDM[Oxidation]NEIK/3	0	-0.0024949999999535066	-2.58077674765612	0.0	11183	11183	Phospho	1.0	1	363	1	1.0	192	0.0	0.0	0.0	0.0	0.0	0.0
1;3	92;94	1.0000;1.0000	Phospho;Phospho	LOC_Os05g01540.2	mzspec:PXD002222:Rice_leaf_0h_phospho_test3:scan:09374:S[Phospho]PS[Phospho]PPPPPPPPR/2	0	0.0	159.9326	1:1.0000:1:true;2:1.0000:3:true	SPSPPPPPPPPR	S[Phospho]PS[Phospho]PPPPPPPPR	LOC_Os05g01540.2	1.0	Rice_leaf_0h_phospho_test3	Rice_leaf_0h_phospho_test3.09374.09374.2	mzspec:PXD002222:Rice_leaf_0h_phospho_test3:scan:09374:S[Phospho]PS[Phospho]PPPPPPPPR/2	0	-0.0010159999998222704	-1.4686348643620084	0.0	16061	16061	Phospho	1.0	3	94	1	1.0	193	0.0	0.0	0.0	0.0	0.0	0.0
1;3	92;94	1.0000;1.0000	Phospho;Phospho	LOC_Os05g01540.2	mzspec:PXD002222:Rice_leaf_0h_phospho_test3:scan:09374:S[Phospho]PS[Phospho]PPPPPPPPR/2	0	0.0	159.9326	1:1.0000:1:true;2:1.0000:3:true	SPSPPPPPPPPR	S[Phospho]PS[Phospho]PPPPPPPPR	LOC_Os05g01540.2	1.0	Rice_leaf_0h_phospho_test3	Rice_leaf_0h_phospho_test3.09374.09374.2	mzspec:PXD002222:Rice_leaf_0h_phospho_test3:scan:09374:S[Phospho]PS[Phospho]PPPPPPPPR/2	0	-0.0010159999998222704	-1.4686348643620084	0.0	16061	16061	Phospho	1.0	1	92	1	1.0	194	0.0	0.0	0.0	0.0	0.0	0.0
9	524	1.0000	Phospho	Os05t0148600-01	mzspec:PXD002222:Rice_leaf_0h_phospho_test2:scan:24400:GFVPFVPGS[Phospho]PVER/2	0	0.0	79.9663	1:1.0000:9:true	GFVPFVPGSPVER	GFVPFVPGS[Phospho]PVER	Os05t0148600-01	1.0	Rice_leaf_0h_phospho_test2	Rice_leaf_0h_phospho_test2.24400.24400.2	mzspec:PXD002222:Rice_leaf_0h_phospho_test2:scan:24400:GFVPFVPGS[Phospho]PVER/2	0	-0.0011489999999412248	-1.5646378553306357	0.0	1141	1141	Phospho	1.0	9	524	1	1.0	195	0.0	0.0	0.0	0.0	0.0	0.0
9	524	1.0000	Phospho	Os05t0148600-01	mzspec:PXD002222:Rice_leaf_0h_phospho_test1:scan:22511:GFVPFVPGS[Phospho]PVER/2	0	0.0	79.9663	1:1.0000:9:true	GFVPFVPGSPVER	GFVPFVPGS[Phospho]PVER	Os05t0148600-01	1.0	Rice_leaf_0h_phospho_test1	Rice_leaf_0h_phospho_test1.22511.22511.2	mzspec:PXD002222:Rice_leaf_0h_phospho_test1:scan:22511:GFVPFVPGS[Phospho]PVER/2	0	-0.0007219999999961146	-0.9831753973894048	0.0	1766	1766	Phospho	1.0	9	524	1	1.0	196	0.0	0.0	0.0	0.0	0.0	0.0
1;5;6	58;62;63	0;1.0000;0	Gln->pyro-Glu;Phospho;Carbamidomethyl	sp|P12085|ATPB_ORYSJ	mzspec:PXD002222:Rice_leaf_0h_phospho_test1:scan:21947:Q[Gln->pyro-Glu]INVT[Phospho]C[Carbamidomethyl]EVQQLLGNNR/3	0	0.0	136.987764	1:1.0000:5:true	QINVTCEVQQLLGNNR	Q[Gln->pyro-Glu]INVT[Phospho]C[Carbamidomethyl]EVQQLLGNNR	sp|P12085|ATPB_ORYSJ	1.0	Rice_leaf_0h_phospho_test1	Rice_leaf_0h_phospho_test1.21947.21947.3	mzspec:PXD002222:Rice_leaf_0h_phospho_test1:scan:21947:Q[Gln->pyro-Glu]INVT[Phospho]C[Carbamidomethyl]EVQQLLGNNR/3	0	-0.3255319999999529	-500.5850587488967	0.0	4630	4630	Phospho	1.0	5	62	1	1.0	197	0.0	0.0	0.0	0.0	0.0	0.0
3;5;6	60;62;63	0;1.0000;0	Deamidated;Phospho;Carbamidomethyl	sp|P12085|ATPB_ORYSJ	mzspec:PXD002222:Rice_leaf_0h_phospho_test2:scan:26518:QIN[Deamidated]VT[Phospho]C[Carbamidomethyl]EVQQLLGNNR/3	0	0.0	137.97178	1:0.4181:3:true;1:0.0074:1:true;1:0.2896:9:true;1:0.1626:10:true;1:0.0571:14:true;1:0.0575:15:true;2:1.0000:5:true	QINVTCEVQQLLGNNR	QIN[Deamidated]VT[Phospho]C[Carbamidomethyl]EVQQLLGNNR	sp|P12085|ATPB_ORYSJ	1.0	Rice_leaf_0h_phospho_test2	Rice_leaf_0h_phospho_test2.26518.26518.3	mzspec:PXD002222:Rice_leaf_0h_phospho_test2:scan:26518:QIN[Deamidated]VT[Phospho]C[Carbamidomethyl]EVQQLLGNNR/3	0	-0.003345999999964988	-5.098227034357507	0.0	354	354	Phospho	1.0	5	62	1	1.0	198	0.0	0.0	0.0	0.0	0.0	0.0
4;5	144;145	1.0000;1.0000	Phospho;Phospho	LOC_Os02g06584.3	mzspec:PXD002222:Rice_leaf_24h_phospho_test3:scan:01745:DKFS[Phospho]S[Phospho]GDEKEDHEK/3	0	0.0	159.93266200000005	1:1.0000:4:true;2:1.0000:5:true	DKFSSGDEKEDHEK	DKFS[Phospho]S[Phospho]GDEKEDHEK	LOC_Os02g06584.3	1.0	Rice_leaf_24h_phospho_test3	Rice_leaf_24h_phospho_test3.01745.01745.3	mzspec:PXD002222:Rice_leaf_24h_phospho_test3:scan:01745:DKFS[Phospho]S[Phospho]GDEKEDHEK/3	0	-0.0001990000000660075	-0.3293481654744608	0.0	1839	1839	Phospho	1.0	5	145	1	1.0	199	0.0	0.0	0.0	0.0	0.0	0.0
1;3	92;94	1.0000;1.0000	Phospho;Phospho	LOC_Os05g01540.2	mzspec:PXD002222:Rice_leaf_0h_phospho_test3:scan:08855:S[Phospho]PS[Phospho]PPPPPPPPR/2	0	0.0	159.9326	1:1.0000:1:true;2:1.0000:3:true	SPSPPPPPPPPR	S[Phospho]PS[Phospho]PPPPPPPPR	LOC_Os05g01540.2	1.0	Rice_leaf_0h_phospho_test3	Rice_leaf_0h_phospho_test3.08855.08855.2	mzspec:PXD002222:Rice_leaf_0h_phospho_test3:scan:08855:S[Phospho]PS[Phospho]PPPPPPPPR/2	0	-0.001625999999873784	-2.3503939859104284	0.0	13743	13743	Phospho	1.0	1	92	1	1.0	200	0.0	0.0	0.0	0.0	0.0	0.0
1;3;5	303;305;307	1.0000;1.0000;0	Phospho;Phospho;Carbamidomethyl	LOC_Os02g57390.1	mzspec:PXD002222:Rice_leaf_24h_phospho_test3:scan:19631:T[Phospho]PS[Phospho]PC[Carbamidomethyl]LPPVGVR/2	0	0.0	216.95406400000002	1:1.0000:1:true;2:1.0000:3:true	TPSPCLPPVGVR	T[Phospho]PS[Phospho]PC[Carbamidomethyl]LPPVGVR	LOC_Os02g57390.1	1.0	Rice_leaf_24h_phospho_test3	Rice_leaf_24h_phospho_test3.19631.19631.2	mzspec:PXD002222:Rice_leaf_24h_phospho_test3:scan:19631:T[Phospho]PS[Phospho]PC[Carbamidomethyl]LPPVGVR/2	0	-0.003971999999976107	-5.514282290970867	0.0	55	55	Phospho	1.0	3	305	1	1.0	201	0.0	0.0	0.0	0.0	0.0	0.0
1;3;5	303;305;307	1.0000;1.0000;0	Phospho;Phospho;Carbamidomethyl	LOC_Os02g57390.1	mzspec:PXD002222:Rice_leaf_24h_phospho_test3:scan:19631:T[Phospho]PS[Phospho]PC[Carbamidomethyl]LPPVGVR/2	0	0.0	216.95406400000002	1:1.0000:1:true;2:1.0000:3:true	TPSPCLPPVGVR	T[Phospho]PS[Phospho]PC[Carbamidomethyl]LPPVGVR	LOC_Os02g57390.1	1.0	Rice_leaf_24h_phospho_test3	Rice_leaf_24h_phospho_test3.19631.19631.2	mzspec:PXD002222:Rice_leaf_24h_phospho_test3:scan:19631:T[Phospho]PS[Phospho]PC[Carbamidomethyl]LPPVGVR/2	0	-0.003971999999976107	-5.514282290970867	0.0	55	55	Phospho	1.0	1	303	1	1.0	202	0.0	0.0	0.0	0.0	0.0	0.0
1;3	92;94	1.0000;1.0000	Phospho;Phospho	LOC_Os05g01540.2	mzspec:PXD002222:Rice_leaf_0h_phospho_test3:scan:08855:S[Phospho]PS[Phospho]PPPPPPPPR/2	0	0.0	159.9326	1:1.0000:1:true;2:1.0000:3:true	SPSPPPPPPPPR	S[Phospho]PS[Phospho]PPPPPPPPR	LOC_Os05g01540.2	1.0	Rice_leaf_0h_phospho_test3	Rice_leaf_0h_phospho_test3.08855.08855.2	mzspec:PXD002222:Rice_leaf_0h_phospho_test3:scan:08855:S[Phospho]PS[Phospho]PPPPPPPPR/2	0	-0.001625999999873784	-2.3503939859104284	0.0	13743	13743	Phospho	1.0	3	94	1	1.0	203	0.0	0.0	0.0	0.0	0.0	0.0
9	524	1.0000	Phospho	Os05t0148600-01	mzspec:PXD002222:Rice_leaf_24h_phospho_test3:scan:24103:GFVPFVPGS[Phospho]PVER/2	0	0.0	79.9663	1:1.0000:9:true	GFVPFVPGSPVER	GFVPFVPGS[Phospho]PVER	Os05t0148600-01	1.0	Rice_leaf_24h_phospho_test3	Rice_leaf_24h_phospho_test3.24103.24103.2	mzspec:PXD002222:Rice_leaf_24h_phospho_test3:scan:24103:GFVPFVPGS[Phospho]PVER/2	0	0.0006210000000237414	0.8456397808939722	0.0	14235	14235	Phospho	1.0	9	524	1	1.0	204	0.0	0.0	0.0	0.0	0.0	0.0
9	524	1.0000	Phospho	Os05t0148600-01	mzspec:PXD002222:Rice_leaf_24h_phospho_test1:scan:22456:GFVPFVPGS[Phospho]PVER/2	0	0.0	79.9663	1:1.0000:9:true	GFVPFVPGSPVER	GFVPFVPGS[Phospho]PVER	Os05t0148600-01	1.0	Rice_leaf_24h_phospho_test1	Rice_leaf_24h_phospho_test1.22456.22456.2	mzspec:PXD002222:Rice_leaf_24h_phospho_test1:scan:22456:GFVPFVPGS[Phospho]PVER/2	0	-0.0015760000000000214	-2.1461003134266785	0.0	12426	12426	Phospho	1.0	9	524	1	1.0	205	0.0	0.0	0.0	0.0	0.0	0.0
9	524	1.0000	Phospho	Os05t0148600-01	mzspec:PXD002222:Rice_leaf_24h_phospho_test2:scan:24059:GFVPFVPGS[Phospho]PVER/2	0	0.0	79.9663	1:1.0000:9:true	GFVPFVPGSPVER	GFVPFVPGS[Phospho]PVER	Os05t0148600-01	1.0	Rice_leaf_24h_phospho_test2	Rice_leaf_24h_phospho_test2.24059.24059.2	mzspec:PXD002222:Rice_leaf_24h_phospho_test2:scan:24059:GFVPFVPGS[Phospho]PVER/2	0	-0.0016369999999596985	-2.2291663788026224	0.0	2056	2056	Phospho	1.0	9	524	1	1.0	206	0.0	0.0	0.0	0.0	0.0	0.0
1;5	805;809	1.0000;1.0000	Phospho;Phospho	Os06t0728600-00	mzspec:PXD002222:Rice_leaf_24h_phospho_test2:scan:04647:S[Phospho]PPVS[Phospho]PVK/2	0	0.0	159.9326	1:1.0000:1:true;2:1.0000:5:true	SPPVSPVK	S[Phospho]PPVS[Phospho]PVK	Os06t0728600-00	1.0	Rice_leaf_24h_phospho_test2	Rice_leaf_24h_phospho_test2.04647.04647.2	mzspec:PXD002222:Rice_leaf_24h_phospho_test2:scan:04647:S[Phospho]PPVS[Phospho]PVK/2	0	-0.0006750000000010914	-1.3897297068185477	0.0	1676	1676	Phospho	1.0	5	809	1	1.0	207	0.0	0.0	0.0	0.0	0.0	0.0
1;5	805;809	1.0000;1.0000	Phospho;Phospho	Os06t0728600-00	mzspec:PXD002222:Rice_leaf_24h_phospho_test2:scan:04647:S[Phospho]PPVS[Phospho]PVK/2	0	0.0	159.9326	1:1.0000:1:true;2:1.0000:5:true	SPPVSPVK	S[Phospho]PPVS[Phospho]PVK	Os06t0728600-00	1.0	Rice_leaf_24h_phospho_test2	Rice_leaf_24h_phospho_test2.04647.04647.2	mzspec:PXD002222:Rice_leaf_24h_phospho_test2:scan:04647:S[Phospho]PPVS[Phospho]PVK/2	0	-0.0006750000000010914	-1.3897297068185477	0.0	1676	1676	Phospho	1.0	1	805	1	1.0	208	0.0	0.0	0.0	0.0	0.0	0.0
8	166	1.0000	Phospho	Os07t0194000-01	mzspec:PXD002222:Rice_leaf_24h_phospho_test3:scan:20493:IELLVDKT[Phospho]ENLR/2	0	0.0	79.9663	1:1.0000:8:true	IELLVDKTENLR	IELLVDKT[Phospho]ENLR	Os07t0194000-01	1.0	Rice_leaf_24h_phospho_test3	Rice_leaf_24h_phospho_test3.20493.20493.2	mzspec:PXD002222:Rice_leaf_24h_phospho_test3:scan:20493:IELLVDKT[Phospho]ENLR/2	0	-0.0021329999999579736	-2.7995893158111023	0.0	392	392	Phospho	1.0	8	166	1	1.0	209	0.0	0.0	0.0	0.0	0.0	0.0
5	315	1.0000	Phospho	Os08t0108300-01	mzspec:PXD002222:Rice_leaf_0h_phospho_test2:scan:21899:IEILS[Phospho]EDEDIRFEEEGRK/3	0	0.0	79.9663	1:1.0000:5:true	IEILSEDEDIRFEEEGRK	IEILS[Phospho]EDEDIRFEEEGRK	Os08t0108300-01	1.0	Rice_leaf_0h_phospho_test2	Rice_leaf_0h_phospho_test2.21899.21899.3	mzspec:PXD002222:Rice_leaf_0h_phospho_test2:scan:21899:IEILS[Phospho]EDEDIRFEEEGRK/3	0	-2.8000000042993634e-05	-0.0366962295025198	0.0	9490	9490	Phospho	1.0	5	315	1	1.0	210	0.0	0.0	0.0	0.0	0.0	0.0
1;3	92;94	1.0000;1.0000	Phospho;Phospho	LOC_Os05g01540.2	mzspec:PXD002222:Rice_leaf_0h_phospho_test3:scan:09241:S[Phospho]PS[Phospho]PPPPPPPPR/2	0	0.0	159.9326	1:1.0000:1:true;2:1.0000:3:true	SPSPPPPPPPPR	S[Phospho]PS[Phospho]PPPPPPPPR	LOC_Os05g01540.2	1.0	Rice_leaf_0h_phospho_test3	Rice_leaf_0h_phospho_test3.09241.09241.2	mzspec:PXD002222:Rice_leaf_0h_phospho_test3:scan:09241:S[Phospho]PS[Phospho]PPPPPPPPR/2	0	-0.000404999999886968	-0.5854302362250581	0.0	15604	15604	Phospho	1.0	1	92	1	1.0	211	0.0	0.0	0.0	0.0	0.0	0.0
1;3	92;94	1.0000;1.0000	Phospho;Phospho	LOC_Os05g01540.2	mzspec:PXD002222:Rice_leaf_0h_phospho_test3:scan:09241:S[Phospho]PS[Phospho]PPPPPPPPR/2	0	0.0	159.9326	1:1.0000:1:true;2:1.0000:3:true	SPSPPPPPPPPR	S[Phospho]PS[Phospho]PPPPPPPPR	LOC_Os05g01540.2	1.0	Rice_leaf_0h_phospho_test3	Rice_leaf_0h_phospho_test3.09241.09241.2	mzspec:PXD002222:Rice_leaf_0h_phospho_test3:scan:09241:S[Phospho]PS[Phospho]PPPPPPPPR/2	0	-0.000404999999886968	-0.5854302362250581	0.0	15604	15604	Phospho	1.0	3	94	1	1.0	212	0.0	0.0	0.0	0.0	0.0	0.0
4;8	316;320	1.0000;1.0000	Phospho;Phospho	LOC_Os01g67250.2	mzspec:PXD002222:Rice_leaf_24h_phospho_test3:scan:08021:VHES[Phospho]PVLS[Phospho]PQR/2	0	0.0	159.9326	1:1.0000:4:true;2:1.0000:8:true	VHESPVLSPQR	VHES[Phospho]PVLS[Phospho]PQR	LOC_Os01g67250.2	1.0	Rice_leaf_24h_phospho_test3	Rice_leaf_24h_phospho_test3.08021.08021.2	mzspec:PXD002222:Rice_leaf_24h_phospho_test3:scan:08021:VHES[Phospho]PVLS[Phospho]PQR/2	0	-0.00100000000009004	-1.4188327129759808	0.0	7436	7436	Phospho	1.0	8	320	1	1.0	213	0.0	0.0	0.0	0.0	0.0	0.0
1;20	363;382	1.0000;1.0000	Phospho;Oxidation	Os03t0275500-01	mzspec:PXD002222:Rice_leaf_24h_phospho_test3:scan:14493:S[Phospho]PPREPEPEPVKEEEPEPDM[Oxidation]NEIK/3	0	0.0	95.9612	1:1.0000:20:true;2:1.0000:1:true	SPPREPEPEPVKEEEPEPDMNEIK	S[Phospho]PPREPEPEPVKEEEPEPDM[Oxidation]NEIK	Os03t0275500-01	1.0	Rice_leaf_24h_phospho_test3	Rice_leaf_24h_phospho_test3.14493.14493.3	mzspec:PXD002222:Rice_leaf_24h_phospho_test3:scan:14493:S[Phospho]PPREPEPEPVKEEEPEPDM[Oxidation]NEIK/3	0	-0.0013949999998885687	-1.4429593437915011	0.0	10186	10186	Phospho	1.0	1	363	1	1.0	214	0.0	0.0	0.0	0.0	0.0	0.0
1;21	363;383	1.0000;0	Phospho;Deamidated	Os03t0275500-01	mzspec:PXD002222:Rice_leaf_24h_phospho_test1:scan:15738:S[Phospho]PPREPEPEPVKEEEPEPDMN[Deamidated]EIK/3	0	0.0	80.950316	1:1.0000:21:true;2:1.0000:1:true	SPPREPEPEPVKEEEPEPDMNEIK	S[Phospho]PPREPEPEPVKEEEPEPDMN[Deamidated]EIK	Os03t0275500-01	1.0	Rice_leaf_24h_phospho_test1	Rice_leaf_24h_phospho_test1.15738.15738.3	mzspec:PXD002222:Rice_leaf_24h_phospho_test1:scan:15738:S[Phospho]PPREPEPEPVKEEEPEPDMN[Deamidated]EIK/3	0	-0.00012300000003051537	-0.12789059030135905	0.0	15344	15344	Phospho	1.0	1	363	1	1.0	215	0.0	0.0	0.0	0.0	0.0	0.0
1;5	805;809	1.0000;1.0000	Phospho;Phospho	Os06t0728600-00	mzspec:PXD002222:Rice_leaf_24h_phospho_test1:scan:04637:S[Phospho]PPVS[Phospho]PVK/2	0	0.0	159.9326	1:1.0000:1:true;2:1.0000:5:true	SPPVSPVK	S[Phospho]PPVS[Phospho]PVK	Os06t0728600-00	1.0	Rice_leaf_24h_phospho_test1	Rice_leaf_24h_phospho_test1.04637.04637.2	mzspec:PXD002222:Rice_leaf_24h_phospho_test1:scan:04637:S[Phospho]PPVS[Phospho]PVK/2	0	-0.0005839999999466272	-1.2023735536393272	0.0	9800	9800	Phospho	1.0	1	805	1	1.0	216	0.0	0.0	0.0	0.0	0.0	0.0
4;8	316;320	1.0000;1.0000	Phospho;Phospho	LOC_Os01g67250.2	mzspec:PXD002222:Rice_leaf_24h_phospho_test2:scan:07784:VHES[Phospho]PVLS[Phospho]PQR/2	0	0.0	159.9326	1:1.0000:4:true;2:1.0000:8:true	VHESPVLSPQR	VHES[Phospho]PVLS[Phospho]PQR	LOC_Os01g67250.2	1.0	Rice_leaf_24h_phospho_test2	Rice_leaf_24h_phospho_test2.07784.07784.2	mzspec:PXD002222:Rice_leaf_24h_phospho_test2:scan:07784:VHES[Phospho]PVLS[Phospho]PQR/2	0	-0.00130500000000211	-1.8515766902699329	0.0	5561	5561	Phospho	1.0	4	316	1	1.0	217	0.0	0.0	0.0	0.0	0.0	0.0
1	363	1.0000	Phospho	Os03t0275500-01	mzspec:PXD002222:Rice_leaf_24h_phospho_test2:scan:17405:S[Phospho]PPREPEPEPVKEEEPEPDMNEIK/3	0	0.0	79.96633100000003	1:1.0000:1:true	SPPREPEPEPVKEEEPEPDMNEIK	S[Phospho]PPREPEPEPVKEEEPEPDMNEIK	Os03t0275500-01	1.0	Rice_leaf_24h_phospho_test2	Rice_leaf_24h_phospho_test2.17405.17405.3	mzspec:PXD002222:Rice_leaf_24h_phospho_test2:scan:17405:S[Phospho]PPREPEPEPVKEEEPEPDMNEIK/3	0	-0.0027279999999336732	-2.8374354237803967	0.0	10946	10946	Phospho	1.0	1	363	1	1.0	218	0.0	0.0	0.0	0.0	0.0	0.0
4;8	316;320	1.0000;1.0000	Phospho;Phospho	LOC_Os01g67250.2	mzspec:PXD002222:Rice_leaf_24h_phospho_test2:scan:07654:VHES[Phospho]PVLS[Phospho]PQR/2	0	0.0	159.9326	1:1.0000:4:true;2:1.0000:8:true	VHESPVLSPQR	VHES[Phospho]PVLS[Phospho]PQR	LOC_Os01g67250.2	1.0	Rice_leaf_24h_phospho_test2	Rice_leaf_24h_phospho_test2.07654.07654.2	mzspec:PXD002222:Rice_leaf_24h_phospho_test2:scan:07654:VHES[Phospho]PVLS[Phospho]PQR/2	0	-0.00100000000009004	-1.4188327129759808	0.0	6716	6716	Phospho	1.0	4	316	1	1.0	219	0.0	0.0	0.0	0.0	0.0	0.0
4;8	316;320	1.0000;1.0000	Phospho;Phospho	LOC_Os01g67250.2	mzspec:PXD002222:Rice_leaf_0h_phospho_test2:scan:07684:VHES[Phospho]PVLS[Phospho]PQR/2	0	0.0	159.9326	1:1.0000:4:true;2:1.0000:8:true	VHESPVLSPQR	VHES[Phospho]PVLS[Phospho]PQR	LOC_Os01g67250.2	1.0	Rice_leaf_0h_phospho_test2	Rice_leaf_0h_phospho_test2.07684.07684.2	mzspec:PXD002222:Rice_leaf_0h_phospho_test2:scan:07684:VHES[Phospho]PVLS[Phospho]PQR/2	0	-0.0013660000000754735	-1.9381254858577648	0.0	5571	5571	Phospho	1.0	8	320	1	1.0	220	0.0	0.0	0.0	0.0	0.0	0.0
4;8	316;320	1.0000;1.0000	Phospho;Phospho	LOC_Os01g67250.2	mzspec:PXD002222:Rice_leaf_0h_phospho_test2:scan:07684:VHES[Phospho]PVLS[Phospho]PQR/2	0	0.0	159.9326	1:1.0000:4:true;2:1.0000:8:true	VHESPVLSPQR	VHES[Phospho]PVLS[Phospho]PQR	LOC_Os01g67250.2	1.0	Rice_leaf_0h_phospho_test2	Rice_leaf_0h_phospho_test2.07684.07684.2	mzspec:PXD002222:Rice_leaf_0h_phospho_test2:scan:07684:VHES[Phospho]PVLS[Phospho]PQR/2	0	-0.0013660000000754735	-1.9381254858577648	0.0	5571	5571	Phospho	1.0	4	316	1	1.0	221	0.0	0.0	0.0	0.0	0.0	0.0
4;8	316;320	1.0000;1.0000	Phospho;Phospho	LOC_Os01g67250.2	mzspec:PXD002222:Rice_leaf_24h_phospho_test2:scan:07784:VHES[Phospho]PVLS[Phospho]PQR/2	0	0.0	159.9326	1:1.0000:4:true;2:1.0000:8:true	VHESPVLSPQR	VHES[Phospho]PVLS[Phospho]PQR	LOC_Os01g67250.2	1.0	Rice_leaf_24h_phospho_test2	Rice_leaf_24h_phospho_test2.07784.07784.2	mzspec:PXD002222:Rice_leaf_24h_phospho_test2:scan:07784:VHES[Phospho]PVLS[Phospho]PQR/2	0	-0.00130500000000211	-1.8515766902699329	0.0	5561	5561	Phospho	1.0	8	320	1	1.0	222	0.0	0.0	0.0	0.0	0.0	0.0
4;8	316;320	1.0000;1.0000	Phospho;Phospho	LOC_Os01g67250.2	mzspec:PXD002222:Rice_leaf_24h_phospho_test1:scan:07347:VHES[Phospho]PVLS[Phospho]PQR/2	0	0.0	159.9326	1:1.0000:4:true;2:1.0000:8:true	VHESPVLSPQR	VHES[Phospho]PVLS[Phospho]PQR	LOC_Os01g67250.2	1.0	Rice_leaf_24h_phospho_test1	Rice_leaf_24h_phospho_test1.07347.07347.2	mzspec:PXD002222:Rice_leaf_24h_phospho_test1:scan:07347:VHES[Phospho]PVLS[Phospho]PQR/2	0	-0.0011830000000827567	-1.6784790994168732	0.0	1327	1327	Phospho	1.0	8	320	1	1.0	223	0.0	0.0	0.0	0.0	0.0	0.0
4;8	316;320	1.0000;1.0000	Phospho;Phospho	LOC_Os01g67250.2	mzspec:PXD002222:Rice_leaf_0h_phospho_test2:scan:07423:VHES[Phospho]PVLS[Phospho]PQR/2	0	0.0	159.9326	1:1.0000:4:true;2:1.0000:8:true	VHESPVLSPQR	VHES[Phospho]PVLS[Phospho]PQR	LOC_Os01g67250.2	1.0	Rice_leaf_0h_phospho_test2	Rice_leaf_0h_phospho_test2.07423.07423.2	mzspec:PXD002222:Rice_leaf_0h_phospho_test2:scan:07423:VHES[Phospho]PVLS[Phospho]PQR/2	0	-0.0013660000000754735	-1.9381254858577648	0.0	5079	5079	Phospho	1.0	4	316	1	1.0	224	0.0	0.0	0.0	0.0	0.0	0.0
4;8	316;320	1.0000;1.0000	Phospho;Phospho	LOC_Os01g67250.2	mzspec:PXD002222:Rice_leaf_0h_phospho_test2:scan:07423:VHES[Phospho]PVLS[Phospho]PQR/2	0	0.0	159.9326	1:1.0000:4:true;2:1.0000:8:true	VHESPVLSPQR	VHES[Phospho]PVLS[Phospho]PQR	LOC_Os01g67250.2	1.0	Rice_leaf_0h_phospho_test2	Rice_leaf_0h_phospho_test2.07423.07423.2	mzspec:PXD002222:Rice_leaf_0h_phospho_test2:scan:07423:VHES[Phospho]PVLS[Phospho]PQR/2	0	-0.0013660000000754735	-1.9381254858577648	0.0	5079	5079	Phospho	1.0	8	320	1	1.0	225	0.0	0.0	0.0	0.0	0.0	0.0
1	363	1.0000	Phospho	Os03t0275500-01	mzspec:PXD002222:Rice_leaf_0h_phospho_test3:scan:17990:S[Phospho]PPREPEPEPVKEEEPEPDMNEIK/3	0	0.0	79.96633100000003	1:1.0000:1:true	SPPREPEPEPVKEEEPEPDMNEIK	S[Phospho]PPREPEPEPVKEEEPEPDMNEIK	Os03t0275500-01	1.0	Rice_leaf_0h_phospho_test3	Rice_leaf_0h_phospho_test3.17990.17990.3	mzspec:PXD002222:Rice_leaf_0h_phospho_test3:scan:17990:S[Phospho]PPREPEPEPVKEEEPEPDMNEIK/3	0	-0.0018279999999322167	-1.9013313616584844	0.0	9671	9671	Phospho	1.0	1	363	1	1.0	226	0.0	0.0	0.0	0.0	0.0	0.0
1;21	363;383	1.0000;0	Phospho;Deamidated	Os03t0275500-01	mzspec:PXD002222:Rice_leaf_24h_phospho_test1:scan:16763:S[Phospho]PPREPEPEPVKEEEPEPDMN[Deamidated]EIK/3	0	0.0	80.950316	1:1.0000:21:true;2:1.0000:1:true	SPPREPEPEPVKEEEPEPDMNEIK	S[Phospho]PPREPEPEPVKEEEPEPDMN[Deamidated]EIK	Os03t0275500-01	1.0	Rice_leaf_24h_phospho_test1	Rice_leaf_24h_phospho_test1.16763.16763.3	mzspec:PXD002222:Rice_leaf_24h_phospho_test1:scan:16763:S[Phospho]PPREPEPEPVKEEEPEPDMN[Deamidated]EIK/3	0	-0.000523000000043794	-0.5437949489155895	0.0	13422	13422	Phospho	1.0	1	363	1	1.0	227	0.0	0.0	0.0	0.0	0.0	0.0
1	363	1.0000	Phospho	Os03t0275500-01	mzspec:PXD002222:Rice_leaf_0h_phospho_test2:scan:17792:S[Phospho]PPREPEPEPVKEEEPEPDMNEIK/3	0	0.0	79.96633100000003	1:1.0000:1:true	SPPREPEPEPVKEEEPEPDMNEIK	S[Phospho]PPREPEPEPVKEEEPEPDMNEIK	Os03t0275500-01	1.0	Rice_leaf_0h_phospho_test2	Rice_leaf_0h_phospho_test2.17792.17792.3	mzspec:PXD002222:Rice_leaf_0h_phospho_test2:scan:17792:S[Phospho]PPREPEPEPVKEEEPEPDMNEIK/3	0	-0.0028279999999085703	-2.941446986212109	0.0	7624	7624	Phospho	1.0	1	363	1	1.0	228	0.0	0.0	0.0	0.0	0.0	0.0
1	363	1.0000	Phospho	Os03t0275500-01	mzspec:PXD002222:Rice_leaf_0h_phospho_test3:scan:18120:S[Phospho]PPREPEPEPVKEEEPEPDMNEIK/3	0	0.0	79.96633100000003	1:1.0000:1:true	SPPREPEPEPVKEEEPEPDMNEIK	S[Phospho]PPREPEPEPVKEEEPEPDMNEIK	Os03t0275500-01	1.0	Rice_leaf_0h_phospho_test3	Rice_leaf_0h_phospho_test3.18120.18120.3	mzspec:PXD002222:Rice_leaf_0h_phospho_test3:scan:18120:S[Phospho]PPREPEPEPVKEEEPEPDMNEIK/3	0	-0.0025279999998701896	-2.6294122987987225	0.0	4820	4820	Phospho	1.0	1	363	1	1.0	229	0.0	0.0	0.0	0.0	0.0	0.0
1	363	1.0000	Phospho	Os03t0275500-01	mzspec:PXD002222:Rice_leaf_0h_phospho_test1:scan:16327:S[Phospho]PPREPEPEPVKEEEPEPDMNEIK/3	0	0.0	79.96633100000003	1:1.0000:1:true	SPPREPEPEPVKEEEPEPDMNEIK	S[Phospho]PPREPEPEPVKEEEPEPDMNEIK	Os03t0275500-01	1.0	Rice_leaf_0h_phospho_test1	Rice_leaf_0h_phospho_test1.16327.16327.3	mzspec:PXD002222:Rice_leaf_0h_phospho_test1:scan:16327:S[Phospho]PPREPEPEPVKEEEPEPDMNEIK/3	0	-0.002427999999895292	-2.5254007363670095	0.0	2704	2704	Phospho	1.0	1	363	1	1.0	230	0.0	0.0	0.0	0.0	0.0	0.0
1	363	1.0000	Phospho	Os03t0275500-01	mzspec:PXD002222:Rice_leaf_24h_phospho_test2:scan:17530:S[Phospho]PPREPEPEPVKEEEPEPDMNEIK/3	0	0.0	79.96633100000003	1:1.0000:1:true	SPPREPEPEPVKEEEPEPDMNEIK	S[Phospho]PPREPEPEPVKEEEPEPDMNEIK	Os03t0275500-01	1.0	Rice_leaf_24h_phospho_test2	Rice_leaf_24h_phospho_test2.17530.17530.3	mzspec:PXD002222:Rice_leaf_24h_phospho_test2:scan:17530:S[Phospho]PPREPEPEPVKEEEPEPDMNEIK/3	0	-0.002127999999970598	-2.2133660490718707	0.0	2026	2026	Phospho	1.0	1	363	1	1.0	231	0.0	0.0	0.0	0.0	0.0	0.0
1	363	1.0000	Phospho	Os03t0275500-01	mzspec:PXD002222:Rice_leaf_24h_phospho_test3:scan:17586:S[Phospho]PPREPEPEPVKEEEPEPDMNEIK/3	0	0.0	79.96633100000003	1:1.0000:1:true	SPPREPEPEPVKEEEPEPDMNEIK	S[Phospho]PPREPEPEPVKEEEPEPDMNEIK	Os03t0275500-01	1.0	Rice_leaf_24h_phospho_test3	Rice_leaf_24h_phospho_test3.17586.17586.3	mzspec:PXD002222:Rice_leaf_24h_phospho_test3:scan:17586:S[Phospho]PPREPEPEPVKEEEPEPDMNEIK/3	0	-0.001927999999907116	-2.005342924090197	0.0	1184	1184	Phospho	1.0	1	363	1	1.0	232	0.0	0.0	0.0	0.0	0.0	0.0
1	363	1.0000	Phospho	Os03t0275500-01	mzspec:PXD002222:Rice_leaf_0h_phospho_test2:scan:17672:S[Phospho]PPREPEPEPVKEEEPEPDMNEIK/3	0	0.0	79.96633100000003	1:1.0000:1:true	SPPREPEPEPVKEEEPEPDMNEIK	S[Phospho]PPREPEPEPVKEEEPEPDMNEIK	Os03t0275500-01	1.0	Rice_leaf_0h_phospho_test2	Rice_leaf_0h_phospho_test2.17672.17672.3	mzspec:PXD002222:Rice_leaf_0h_phospho_test2:scan:17672:S[Phospho]PPREPEPEPVKEEEPEPDMNEIK/3	0	-0.0012279999999691429	-1.2772619869499588	0.0	694	694	Phospho	1.0	1	363	1	1.0	233	0.0	0.0	0.0	0.0	0.0	0.0
3	282	1.0000	Phospho	Os07t0557500-01	mzspec:PXD002222:Rice_leaf_24h_phospho_test3:scan:16431:GDS[Phospho]PPPLPDHLR/2	0	0.0	79.9663	1:1.0000:3:true	GDSPPPLPDHLR	GDS[Phospho]PPPLPDHLR	Os07t0557500-01	1.0	Rice_leaf_24h_phospho_test3	Rice_leaf_24h_phospho_test3.16431.16431.2	mzspec:PXD002222:Rice_leaf_24h_phospho_test3:scan:16431:GDS[Phospho]PPPLPDHLR/2	0	-0.000258999999914522	-0.3749172994892226	0.0	8137	8137	Phospho	1.0	3	282	1	1.0	234	0.0	0.0	0.0	0.0	0.0	0.0
3	282	1.0000	Phospho	Os07t0557500-01	mzspec:PXD002222:Rice_leaf_24h_phospho_test3:scan:16552:GDS[Phospho]PPPLPDHLR/2	0	0.0	79.9663	1:1.0000:3:true	GDSPPPLPDHLR	GDS[Phospho]PPPLPDHLR	Os07t0557500-01	1.0	Rice_leaf_24h_phospho_test3	Rice_leaf_24h_phospho_test3.16552.16552.2	mzspec:PXD002222:Rice_leaf_24h_phospho_test3:scan:16552:GDS[Phospho]PPPLPDHLR/2	0	-0.0018460000000004586	-2.6721904829563323	0.0	7690	7690	Phospho	1.0	3	282	1	1.0	235	0.0	0.0	0.0	0.0	0.0	0.0
1	363	1.0000	Phospho	Os03t0275500-01	mzspec:PXD002222:Rice_leaf_24h_phospho_test3:scan:17705:S[Phospho]PPREPEPEPVKEEEPEPDMNEIK/3	0	0.0	79.96633100000003	1:1.0000:1:true	SPPREPEPEPVKEEEPEPDMNEIK	S[Phospho]PPREPEPEPVKEEEPEPDMNEIK	Os03t0275500-01	1.0	Rice_leaf_24h_phospho_test3	Rice_leaf_24h_phospho_test3.17705.17705.3	mzspec:PXD002222:Rice_leaf_24h_phospho_test3:scan:17705:S[Phospho]PPREPEPEPVKEEEPEPDMNEIK/3	0	-0.0025279999998701896	-2.6294122987987225	0.0	11588	11588	Phospho	1.0	1	363	1	1.0	236	0.0	0.0	0.0	0.0	0.0	0.0
4;8	316;320	1.0000;1.0000	Phospho;Phospho	LOC_Os01g67250.2	mzspec:PXD002222:Rice_leaf_24h_phospho_test1:scan:07347:VHES[Phospho]PVLS[Phospho]PQR/2	0	0.0	159.9326	1:1.0000:4:true;2:1.0000:8:true	VHESPVLSPQR	VHES[Phospho]PVLS[Phospho]PQR	LOC_Os01g67250.2	1.0	Rice_leaf_24h_phospho_test1	Rice_leaf_24h_phospho_test1.07347.07347.2	mzspec:PXD002222:Rice_leaf_24h_phospho_test1:scan:07347:VHES[Phospho]PVLS[Phospho]PQR/2	0	-0.0011830000000827567	-1.6784790994168732	0.0	1327	1327	Phospho	1.0	4	316	1	1.0	237	0.0	0.0	0.0	0.0	0.0	0.0
4;8	316;320	1.0000;1.0000	Phospho;Phospho	LOC_Os01g67250.2	mzspec:PXD002222:Rice_leaf_24h_phospho_test1:scan:07226:VHES[Phospho]PVLS[Phospho]PQR/2	0	0.0	159.9326	1:1.0000:4:true;2:1.0000:8:true	VHESPVLSPQR	VHES[Phospho]PVLS[Phospho]PQR	LOC_Os01g67250.2	1.0	Rice_leaf_24h_phospho_test1	Rice_leaf_24h_phospho_test1.07226.07226.2	mzspec:PXD002222:Rice_leaf_24h_phospho_test1:scan:07226:VHES[Phospho]PVLS[Phospho]PQR/2	0	-0.0011830000000827567	-1.6784790994168732	0.0	454	454	Phospho	1.0	8	320	1	1.0	238	0.0	0.0	0.0	0.0	0.0	0.0
6	1122	1.0000	Phospho	LOC_Os09g36090.1	mzspec:PXD002222:Rice_leaf_0h_phospho_test1:scan:03127:DNNPVS[Phospho]PGKGEGR/2	0	0.0	79.9663	1:1.0000:6:true	DNNPVSPGKGEGR	DNNPVS[Phospho]PGKGEGR	LOC_Os09g36090.1	1.0	Rice_leaf_0h_phospho_test1	Rice_leaf_0h_phospho_test1.03127.03127.2	mzspec:PXD002222:Rice_leaf_0h_phospho_test1:scan:03127:DNNPVS[Phospho]PGKGEGR/2	0	-0.0012239999999792415	-1.7391140344975768	0.0	10696	10696	Phospho	1.0	6	1122	1	1.0	239	0.0	0.0	0.0	0.0	0.0	0.0
1;21	363;383	1.0000;0	Phospho;Deamidated	Os03t0275500-01	mzspec:PXD002222:Rice_leaf_24h_phospho_test3:scan:18150:S[Phospho]PPREPEPEPVKEEEPEPDMN[Deamidated]EIK/3	0	0.0	80.950316	1:1.0000:21:true;2:1.0000:1:true	SPPREPEPEPVKEEEPEPDMNEIK	S[Phospho]PPREPEPEPVKEEEPEPDMN[Deamidated]EIK	Os03t0275500-01	1.0	Rice_leaf_24h_phospho_test3	Rice_leaf_24h_phospho_test3.18150.18150.3	mzspec:PXD002222:Rice_leaf_24h_phospho_test3:scan:18150:S[Phospho]PPREPEPEPVKEEEPEPDMN[Deamidated]EIK/3	0	0.0002769999998690764	0.2880137681946644	0.0	11712	11712	Phospho	1.0	1	363	1	1.0	240	0.0	0.0	0.0	0.0	0.0	0.0
4;8	316;320	1.0000;1.0000	Phospho;Phospho	LOC_Os01g67250.2	mzspec:PXD002222:Rice_leaf_24h_phospho_test3:scan:08163:VHES[Phospho]PVLS[Phospho]PQR/2	0	0.0	159.9326	1:1.0000:4:true;2:1.0000:8:true	VHESPVLSPQR	VHES[Phospho]PVLS[Phospho]PQR	LOC_Os01g67250.2	1.0	Rice_leaf_24h_phospho_test3	Rice_leaf_24h_phospho_test3.08163.08163.2	mzspec:PXD002222:Rice_leaf_24h_phospho_test3:scan:08163:VHES[Phospho]PVLS[Phospho]PQR/2	0	-0.0006950000000642831	-0.986088735520726	0.0	6742	6742	Phospho	1.0	4	316	1	1.0	241	0.0	0.0	0.0	0.0	0.0	0.0
4;8	316;320	1.0000;1.0000	Phospho;Phospho	LOC_Os01g67250.2	mzspec:PXD002222:Rice_leaf_24h_phospho_test2:scan:07654:VHES[Phospho]PVLS[Phospho]PQR/2	0	0.0	159.9326	1:1.0000:4:true;2:1.0000:8:true	VHESPVLSPQR	VHES[Phospho]PVLS[Phospho]PQR	LOC_Os01g67250.2	1.0	Rice_leaf_24h_phospho_test2	Rice_leaf_24h_phospho_test2.07654.07654.2	mzspec:PXD002222:Rice_leaf_24h_phospho_test2:scan:07654:VHES[Phospho]PVLS[Phospho]PQR/2	0	-0.00100000000009004	-1.4188327129759808	0.0	6716	6716	Phospho	1.0	8	320	1	1.0	242	0.0	0.0	0.0	0.0	0.0	0.0
1;21	363;383	1.0000;0	Phospho;Deamidated	Os03t0275500-01	mzspec:PXD002222:Rice_leaf_0h_phospho_test3:scan:18570:S[Phospho]PPREPEPEPVKEEEPEPDMN[Deamidated]EIK/3	0	0.0	80.950316	1:1.0000:21:true;2:1.0000:1:true	SPPREPEPEPVKEEEPEPDMNEIK	S[Phospho]PPREPEPEPVKEEEPEPDMN[Deamidated]EIK	Os03t0275500-01	1.0	Rice_leaf_0h_phospho_test3	Rice_leaf_0h_phospho_test3.18570.18570.3	mzspec:PXD002222:Rice_leaf_0h_phospho_test3:scan:18570:S[Phospho]PPREPEPEPVKEEEPEPDMN[Deamidated]EIK/3	0	0.0006769999998823549	0.7039181268088949	0.0	9474	9474	Phospho	1.0	1	363	1	1.0	243	0.0	0.0	0.0	0.0	0.0	0.0
4;8	316;320	1.0000;1.0000	Phospho;Phospho	LOC_Os01g67250.2	mzspec:PXD002222:Rice_leaf_24h_phospho_test1:scan:07226:VHES[Phospho]PVLS[Phospho]PQR/2	0	0.0	159.9326	1:1.0000:4:true;2:1.0000:8:true	VHESPVLSPQR	VHES[Phospho]PVLS[Phospho]PQR	LOC_Os01g67250.2	1.0	Rice_leaf_24h_phospho_test1	Rice_leaf_24h_phospho_test1.07226.07226.2	mzspec:PXD002222:Rice_leaf_24h_phospho_test1:scan:07226:VHES[Phospho]PVLS[Phospho]PQR/2	0	-0.0011830000000827567	-1.6784790994168732	0.0	454	454	Phospho	1.0	4	316	1	1.0	244	0.0	0.0	0.0	0.0	0.0	0.0
1;21	363;383	1.0000;0	Phospho;Deamidated	Os03t0275500-01	mzspec:PXD002222:Rice_leaf_0h_phospho_test2:scan:17035:S[Phospho]PPREPEPEPVKEEEPEPDMN[Deamidated]EIK/3	0	0.0	80.950316	1:1.0000:21:true;2:1.0000:1:true	SPPREPEPEPVKEEEPEPDMNEIK	S[Phospho]PPREPEPEPVKEEEPEPDMN[Deamidated]EIK	Os03t0275500-01	1.0	Rice_leaf_0h_phospho_test2	Rice_leaf_0h_phospho_test2.17035.17035.3	mzspec:PXD002222:Rice_leaf_0h_phospho_test2:scan:17035:S[Phospho]PPREPEPEPVKEEEPEPDMN[Deamidated]EIK/3	0	-0.00012300000003051537	-0.12789059030135905	0.0	6240	6240	Phospho	1.0	1	363	1	1.0	245	0.0	0.0	0.0	0.0	0.0	0.0
1;21	363;383	1.0000;0	Phospho;Deamidated	Os03t0275500-01	mzspec:PXD002222:Rice_leaf_0h_phospho_test3:scan:17378:S[Phospho]PPREPEPEPVKEEEPEPDMN[Deamidated]EIK/3	0	0.0	80.950316	1:1.0000:21:true;2:1.0000:1:true	SPPREPEPEPVKEEEPEPDMNEIK	S[Phospho]PPREPEPEPVKEEEPEPDMN[Deamidated]EIK	Os03t0275500-01	1.0	Rice_leaf_0h_phospho_test3	Rice_leaf_0h_phospho_test3.17378.17378.3	mzspec:PXD002222:Rice_leaf_0h_phospho_test3:scan:17378:S[Phospho]PPREPEPEPVKEEEPEPDMN[Deamidated]EIK/3	0	-0.001823000000058528	-1.895484114382287	0.0	4973	4973	Phospho	1.0	1	363	1	1.0	246	0.0	0.0	0.0	0.0	0.0	0.0
1;21	363;383	1.0000;0	Phospho;Deamidated	Os03t0275500-01	mzspec:PXD002222:Rice_leaf_24h_phospho_test2:scan:18054:S[Phospho]PPREPEPEPVKEEEPEPDMN[Deamidated]EIK/3	0	0.0	80.950316	1:1.0000:21:true;2:1.0000:1:true	SPPREPEPEPVKEEEPEPDMNEIK	S[Phospho]PPREPEPEPVKEEEPEPDMN[Deamidated]EIK	Os03t0275500-01	1.0	Rice_leaf_24h_phospho_test2	Rice_leaf_24h_phospho_test2.18054.18054.3	mzspec:PXD002222:Rice_leaf_24h_phospho_test2:scan:18054:S[Phospho]PPREPEPEPVKEEEPEPDMN[Deamidated]EIK/3	0	-2.300000005561742e-05	-0.0239145006773532	0.0	4465	4465	Phospho	1.0	1	363	1	1.0	247	0.0	0.0	0.0	0.0	0.0	0.0
1	363	1.0000	Phospho	Os03t0275500-01	mzspec:PXD002222:Rice_leaf_0h_phospho_test1:scan:16446:S[Phospho]PPREPEPEPVKEEEPEPDMNEIK/3	0	0.0	79.96633100000003	1:1.0000:1:true	SPPREPEPEPVKEEEPEPDMNEIK	S[Phospho]PPREPEPEPVKEEEPEPDMNEIK	Os03t0275500-01	1.0	Rice_leaf_0h_phospho_test1	Rice_leaf_0h_phospho_test1.16446.16446.3	mzspec:PXD002222:Rice_leaf_0h_phospho_test1:scan:16446:S[Phospho]PPREPEPEPVKEEEPEPDMNEIK/3	0	-0.0038279999998849243	-3.981562610765734	0.0	15654	15654	Phospho	1.0	1	363	1	1.0	248	0.0	0.0	0.0	0.0	0.0	0.0
1	2	1.0000	Phospho	Os04t0409500-01	mzspec:PXD002222:Rice_leaf_24h_phospho_test3:scan:06173:S[Phospho]PPPPPPPPR/2	0	0.0	79.9663	1:1.0000:1:true	SPPPPPPPPR	S[Phospho]PPPPPPPPR	Os04t0409500-01	1.0	Rice_leaf_24h_phospho_test3	Rice_leaf_24h_phospho_test3.06173.06173.2	mzspec:PXD002222:Rice_leaf_24h_phospho_test3:scan:06173:S[Phospho]PPPPPPPPR/2	0	-0.0013699999999516874	-2.447419124899581	0.0	5256	5256	Phospho	1.0	1	2	1	1.0	249	0.0	0.0	0.0	0.0	0.0	0.0
1	363	1.0000	Phospho	Os03t0275500-01	mzspec:PXD002222:Rice_leaf_24h_phospho_test1:scan:16253:S[Phospho]PPREPEPEPVKEEEPEPDMNEIK/3	0	0.0	79.96633100000003	1:1.0000:1:true	SPPREPEPEPVKEEEPEPDMNEIK	S[Phospho]PPREPEPEPVKEEEPEPDMNEIK	Os03t0275500-01	1.0	Rice_leaf_24h_phospho_test1	Rice_leaf_24h_phospho_test1.16253.16253.3	mzspec:PXD002222:Rice_leaf_24h_phospho_test1:scan:16253:S[Phospho]PPREPEPEPVKEEEPEPDMNEIK/3	0	-0.005027999999924759	-5.229701360301031	0.0	13827	13827	Phospho	1.0	1	363	1	1.0	250	0.0	0.0	0.0	0.0	0.0	0.0
1	363	1.0000	Phospho	Os03t0275500-01	mzspec:PXD002222:Rice_leaf_24h_phospho_test1:scan:16377:S[Phospho]PPREPEPEPVKEEEPEPDMNEIK/3	0	0.0	79.96633100000003	1:1.0000:1:true	SPPREPEPEPVKEEEPEPDMNEIK	S[Phospho]PPREPEPEPVKEEEPEPDMNEIK	Os03t0275500-01	1.0	Rice_leaf_24h_phospho_test1	Rice_leaf_24h_phospho_test1.16377.16377.3	mzspec:PXD002222:Rice_leaf_24h_phospho_test1:scan:16377:S[Phospho]PPREPEPEPVKEEEPEPDMNEIK/3	0	-0.0035279999999602296	-3.6695279234705938	0.0	12392	12392	Phospho	1.0	1	363	1	1.0	251	0.0	0.0	0.0	0.0	0.0	0.0
1	2	1.0000	Phospho	Os04t0409500-01	mzspec:PXD002222:Rice_leaf_0h_phospho_test2:scan:05657:S[Phospho]PPPPPPPPR/2	0	0.0	79.9663	1:1.0000:1:true	SPPPPPPPPR	S[Phospho]PPPPPPPPR	Os04t0409500-01	1.0	Rice_leaf_0h_phospho_test2	Rice_leaf_0h_phospho_test2.05657.05657.2	mzspec:PXD002222:Rice_leaf_0h_phospho_test2:scan:05657:S[Phospho]PPPPPPPPR/2	0	-0.0012479999999186475	-2.229473772104587	0.0	5768	5768	Phospho	1.0	1	2	1	1.0	252	0.0	0.0	0.0	0.0	0.0	0.0
13	508	1.0000	Phospho	Os09t0416200-01	mzspec:PXD002222:Rice_leaf_24h_phospho_test3:scan:16605:KVMPDLPLEDGDS[Phospho]HHK/3	0	0.0	79.9663	1:1.0000:13:true	KVMPDLPLEDGDSHHK	KVMPDLPLEDGDS[Phospho]HHK	Os09t0416200-01	1.0	Rice_leaf_24h_phospho_test3	Rice_leaf_24h_phospho_test3.16605.16605.3	mzspec:PXD002222:Rice_leaf_24h_phospho_test3:scan:16605:KVMPDLPLEDGDS[Phospho]HHK/3	0	-0.0011519999999336505	-1.8190757146394487	0.0	8216	8216	Phospho	1.0	13	508	1	1.0	253	0.0	0.0	0.0	0.0	0.0	0.0
13	508	1.0000	Phospho	Os09t0416200-01	mzspec:PXD002222:Rice_leaf_0h_phospho_test2:scan:16682:KVMPDLPLEDGDS[Phospho]HHK/3	0	0.0	79.9663	1:1.0000:13:true	KVMPDLPLEDGDSHHK	KVMPDLPLEDGDS[Phospho]HHK	Os09t0416200-01	1.0	Rice_leaf_0h_phospho_test2	Rice_leaf_0h_phospho_test2.16682.16682.3	mzspec:PXD002222:Rice_leaf_0h_phospho_test2:scan:16682:KVMPDLPLEDGDS[Phospho]HHK/3	0	-0.002751999999873078	-4.345569762799661	0.0	7173	7173	Phospho	1.0	13	508	1	1.0	254	0.0	0.0	0.0	0.0	0.0	0.0
1	2	1.0000	Phospho	Os04t0409500-01	mzspec:PXD002222:Rice_leaf_0h_phospho_test3:scan:06109:S[Phospho]PPPPPPPPR/2	0	0.0	79.9663	1:1.0000:1:true	SPPPPPPPPR	S[Phospho]PPPPPPPPR	Os04t0409500-01	1.0	Rice_leaf_0h_phospho_test3	Rice_leaf_0h_phospho_test3.06109.06109.2	mzspec:PXD002222:Rice_leaf_0h_phospho_test3:scan:06109:S[Phospho]PPPPPPPPR/2	0	-0.0011259999999992942	-2.0115284195126883	0.0	12117	12117	Phospho	1.0	1	2	1	1.0	255	0.0	0.0	0.0	0.0	0.0	0.0
3	313	1.0000	Phospho	LOC_Os01g62650.2	mzspec:PXD002222:Rice_leaf_0h_phospho_test2:scan:20143:VPS[Phospho]PGLPPVGVR/2	0	0.0	79.9663	1:1.0000:3:true	VPSPGLPPVGVR	VPS[Phospho]PGLPPVGVR	LOC_Os01g62650.2	1.0	Rice_leaf_0h_phospho_test2	Rice_leaf_0h_phospho_test2.20143.20143.2	mzspec:PXD002222:Rice_leaf_0h_phospho_test2:scan:20143:VPS[Phospho]PGLPPVGVR/2	0	-0.0005340000000160217	-0.8505433804950214	0.0	9051	9051	Phospho	1.0	3	313	1	1.0	256	0.0	0.0	0.0	0.0	0.0	0.0
1;5;6	58;62;63	0;1.0000;0	Gln->pyro-Glu;Phospho;Carbamidomethyl	sp|P12085|ATPB_ORYSJ	mzspec:PXD002222:Rice_leaf_24h_phospho_test1:scan:21871:Q[Gln->pyro-Glu]INVT[Phospho]C[Carbamidomethyl]EVQQLLGNNR/3	0	0.0	136.987764	1:1.0000:5:true	QINVTCEVQQLLGNNR	Q[Gln->pyro-Glu]INVT[Phospho]C[Carbamidomethyl]EVQQLLGNNR	sp|P12085|ATPB_ORYSJ	1.0	Rice_leaf_24h_phospho_test1	Rice_leaf_24h_phospho_test1.21871.21871.3	mzspec:PXD002222:Rice_leaf_24h_phospho_test1:scan:21871:Q[Gln->pyro-Glu]INVT[Phospho]C[Carbamidomethyl]EVQQLLGNNR/3	0	0.007569000000103188	11.639188496745641	0.0	11047	11047	Phospho	1.0	5	62	1	1.0	257	0.0	0.0	0.0	0.0	0.0	0.0
4;6	85;87	1.0000;1.0000	Phospho;Phospho	Os01t0959000-01	mzspec:PXD002222:Rice_leaf_0h_phospho_test1:scan:01208:KGRS[Phospho]PS[Phospho]PPPPK/3	0	0.0	159.9326	1:1.0000:4:true;2:1.0000:6:true	KGRSPSPPPPK	KGRS[Phospho]PS[Phospho]PPPPK	Os01t0959000-01	1.0	Rice_leaf_0h_phospho_test1	Rice_leaf_0h_phospho_test1.01208.01208.3	mzspec:PXD002222:Rice_leaf_0h_phospho_test1:scan:01208:KGRS[Phospho]PS[Phospho]PPPPK/3	0	-0.00028699999990067216	-0.657449930080938	0.0	14848	14848	Phospho	1.0	6	87	1	1.0	258	0.0	0.0	0.0	0.0	0.0	0.0
4;6	85;87	1.0000;1.0000	Phospho;Phospho	Os01t0959000-01	mzspec:PXD002222:Rice_leaf_0h_phospho_test1:scan:01208:KGRS[Phospho]PS[Phospho]PPPPK/3	0	0.0	159.9326	1:1.0000:4:true;2:1.0000:6:true	KGRSPSPPPPK	KGRS[Phospho]PS[Phospho]PPPPK	Os01t0959000-01	1.0	Rice_leaf_0h_phospho_test1	Rice_leaf_0h_phospho_test1.01208.01208.3	mzspec:PXD002222:Rice_leaf_0h_phospho_test1:scan:01208:KGRS[Phospho]PS[Phospho]PPPPK/3	0	-0.00028699999990067216	-0.657449930080938	0.0	14848	14848	Phospho	1.0	4	85	1	1.0	259	0.0	0.0	0.0	0.0	0.0	0.0
4;8	1391;1395	1.0000;0	Phospho;Deamidated	LOC_Os09g24440.1	mzspec:PXD002222:Rice_leaf_24h_phospho_test3:scan:18540:DHFS[Phospho]PVVN[Deamidated]GQEVLDKPR/3	0	0.0	80.950316	1:0.7948:8:true;1:0.2052:10:true;2:1.0000:4:true	DHFSPVVNGQEVLDKPR	DHFS[Phospho]PVVN[Deamidated]GQEVLDKPR	LOC_Os09g24440.1	1.0	Rice_leaf_24h_phospho_test3	Rice_leaf_24h_phospho_test3.18540.18540.3	mzspec:PXD002222:Rice_leaf_24h_phospho_test3:scan:18540:DHFS[Phospho]PVVN[Deamidated]GQEVLDKPR/3	0	-0.004015999999978703	-5.964496831599733	0.0	4373	4373	Phospho	1.0	4	1391	1	1.0	260	0.0	0.0	0.0	0.0	0.0	0.0
4;8	1391;1395	1.0000;0	Phospho;Deamidated	LOC_Os09g24440.1	mzspec:PXD002222:Rice_leaf_0h_phospho_test2:scan:18632:DHFS[Phospho]PVVN[Deamidated]GQEVLDKPR/2	0	0.0	80.950316	1:0.5877:8:true;1:0.4123:10:true;2:1.0000:4:true	DHFSPVVNGQEVLDKPR	DHFS[Phospho]PVVN[Deamidated]GQEVLDKPR	LOC_Os09g24440.1	1.0	Rice_leaf_0h_phospho_test2	Rice_leaf_0h_phospho_test2.18632.18632.2	mzspec:PXD002222:Rice_leaf_0h_phospho_test2:scan:18632:DHFS[Phospho]PVVN[Deamidated]GQEVLDKPR/2	0	-0.004213000000163447	-4.173466475879099	0.0	2344	2344	Phospho	1.0	4	1391	1	1.0	261	0.0	0.0	0.0	0.0	0.0	0.0
4;8	1391;1395	1.0000;0	Phospho;Deamidated	LOC_Os09g24440.1	mzspec:PXD002222:Rice_leaf_24h_phospho_test2:scan:18417:DHFS[Phospho]PVVN[Deamidated]GQEVLDKPR/3	0	0.0	80.950316	1:0.6649:8:true;1:0.3351:10:true;2:1.0000:4:true	DHFSPVVNGQEVLDKPR	DHFS[Phospho]PVVN[Deamidated]GQEVLDKPR	LOC_Os09g24440.1	1.0	Rice_leaf_24h_phospho_test2	Rice_leaf_24h_phospho_test2.18417.18417.3	mzspec:PXD002222:Rice_leaf_24h_phospho_test2:scan:18417:DHFS[Phospho]PVVN[Deamidated]GQEVLDKPR/3	0	-0.005315999999993437	-7.8952353478369455	0.0	2708	2708	Phospho	1.0	4	1391	1	1.0	262	0.0	0.0	0.0	0.0	0.0	0.0
1;3	463;465	0;1.0000	Gln->pyro-Glu;Phospho	Os02t0717600-01	mzspec:PXD002222:Rice_leaf_24h_phospho_test3:scan:19628:Q[Gln->pyro-Glu]DS[Phospho]FGGGELPR/2	0	0.0	79.9663	1:1.0000:3:true	QDSFGGGELPR	Q[Gln->pyro-Glu]DS[Phospho]FGGGELPR	Os02t0717600-01	1.0	Rice_leaf_24h_phospho_test3	Rice_leaf_24h_phospho_test3.19628.19628.2	mzspec:PXD002222:Rice_leaf_24h_phospho_test3:scan:19628:Q[Gln->pyro-Glu]DS[Phospho]FGGGELPR/2	0	-0.00200700000004872	-3.2727385172585013	0.0	4113	4113	Phospho	1.0	3	465	1	1.0	263	0.0	0.0	0.0	0.0	0.0	0.0
1;3	463;465	0;1.0000	Gln->pyro-Glu;Phospho	Os02t0717600-01	mzspec:PXD002222:Rice_leaf_24h_phospho_test1:scan:18110:Q[Gln->pyro-Glu]DS[Phospho]FGGGELPR/2	0	0.0	79.9663	1:1.0000:3:true	QDSFGGGELPR	Q[Gln->pyro-Glu]DS[Phospho]FGGGELPR	Os02t0717600-01	1.0	Rice_leaf_24h_phospho_test1	Rice_leaf_24h_phospho_test1.18110.18110.2	mzspec:PXD002222:Rice_leaf_24h_phospho_test1:scan:18110:Q[Gln->pyro-Glu]DS[Phospho]FGGGELPR/2	0	-0.0015570000000479922	-2.5389406434503514	0.0	10469	10469	Phospho	1.0	3	465	1	1.0	264	0.0	0.0	0.0	0.0	0.0	0.0
1;3	463;465	0;1.0000	Gln->pyro-Glu;Phospho	Os02t0717600-01	mzspec:PXD002222:Rice_leaf_24h_phospho_test2:scan:19492:Q[Gln->pyro-Glu]DS[Phospho]FGGGELPR/2	0	0.0	79.9663	1:1.0000:3:true	QDSFGGGELPR	Q[Gln->pyro-Glu]DS[Phospho]FGGGELPR	Os02t0717600-01	1.0	Rice_leaf_24h_phospho_test2	Rice_leaf_24h_phospho_test2.19492.19492.2	mzspec:PXD002222:Rice_leaf_24h_phospho_test2:scan:19492:Q[Gln->pyro-Glu]DS[Phospho]FGGGELPR/2	0	-0.001007999999956155	-1.6437072372561012	0.0	14166	14166	Phospho	1.0	3	465	1	1.0	265	0.0	0.0	0.0	0.0	0.0	0.0
3	465	1.0000	Phospho	Os02t0717600-01	mzspec:PXD002222:Rice_leaf_24h_phospho_test3:scan:16339:QDS[Phospho]FGGGELPR/2	0	0.0	79.96633100000003	1:1.0000:3:true	QDSFGGGELPR	QDS[Phospho]FGGGELPR	Os02t0717600-01	1.0	Rice_leaf_24h_phospho_test3	Rice_leaf_24h_phospho_test3.16339.16339.2	mzspec:PXD002222:Rice_leaf_24h_phospho_test3:scan:16339:QDS[Phospho]FGGGELPR/2	0	-1.9999999949504854e-06	-0.0032166691988830586	0.0	7728	7728	Phospho	1.0	3	465	1	1.0	266	0.0	0.0	0.0	0.0	0.0	0.0
1;3	92;94	1.0000;1.0000	Phospho;Phospho	LOC_Os05g01540.2	mzspec:PXD002222:Rice_leaf_0h_phospho_test3:scan:09116:S[Phospho]PS[Phospho]PPPPPPPPR/2	0	0.0	159.9326	1:1.0000:1:true;2:1.0000:3:true	SPSPPPPPPPPR	S[Phospho]PS[Phospho]PPPPPPPPR	LOC_Os05g01540.2	1.0	Rice_leaf_0h_phospho_test3	Rice_leaf_0h_phospho_test3.09116.09116.2	mzspec:PXD002222:Rice_leaf_0h_phospho_test3:scan:09116:S[Phospho]PS[Phospho]PPPPPPPPR/2	0	-0.0005269999999200081	-0.7617820605676091	0.0	12972	12972	Phospho	1.0	3	94	1	1.0	267	0.0	0.0	0.0	0.0	0.0	0.0
4;8	1391;1395	1.0000;0	Phospho;Deamidated	LOC_Os09g24440.1	mzspec:PXD002222:Rice_leaf_24h_phospho_test2:scan:18428:DHFS[Phospho]PVVN[Deamidated]GQEVLDKPR/2	0	0.0	80.950316	1:0.7073:8:true;1:0.2927:10:true;2:1.0000:4:true	DHFSPVVNGQEVLDKPR	DHFS[Phospho]PVVN[Deamidated]GQEVLDKPR	LOC_Os09g24440.1	1.0	Rice_leaf_24h_phospho_test2	Rice_leaf_24h_phospho_test2.18428.18428.2	mzspec:PXD002222:Rice_leaf_24h_phospho_test2:scan:18428:DHFS[Phospho]PVVN[Deamidated]GQEVLDKPR/2	0	-0.002113000000122156	-2.0931722439354923	0.0	3281	3281	Phospho	1.0	4	1391	1	1.0	268	0.0	0.0	0.0	0.0	0.0	0.0
1	525	1.0000	Phospho	LOC_Os05g51500.1	mzspec:PXD002222:Rice_leaf_24h_phospho_test1:scan:21612:S[Phospho]WDDIDVNLPK/2	0	0.0	79.9663	1:1.0000:1:true	SWDDIDVNLPK	S[Phospho]WDDIDVNLPK	LOC_Os05g51500.1	1.0	Rice_leaf_24h_phospho_test1	Rice_leaf_24h_phospho_test1.21612.21612.2	mzspec:PXD002222:Rice_leaf_24h_phospho_test1:scan:21612:S[Phospho]WDDIDVNLPK/2	0	-0.0010489999999663267	-1.5174190565081285	0.0	15321	15321	Phospho	1.0	1	525	1	1.0	269	0.0	0.0	0.0	0.0	0.0	0.0
4;6	85;87	1.0000;1.0000	Phospho;Phospho	Os01t0959000-01	mzspec:PXD002222:Rice_leaf_0h_phospho_test3:scan:01224:KGRS[Phospho]PS[Phospho]PPPPK/2	0	0.0	159.9326	1:1.0000:4:true;2:1.0000:6:true	KGRSPSPPPPK	KGRS[Phospho]PS[Phospho]PPPPK	Os01t0959000-01	1.0	Rice_leaf_0h_phospho_test3	Rice_leaf_0h_phospho_test3.01224.01224.2	mzspec:PXD002222:Rice_leaf_0h_phospho_test3:scan:01224:KGRS[Phospho]PS[Phospho]PPPPK/2	0	0.0018370000000231808	2.807584576824333	0.0	14567	14567	Phospho	1.0	6	87	1	1.0	270	0.0	0.0	0.0	0.0	0.0	0.0
1	525	1.0000	Phospho	LOC_Os05g51500.1	mzspec:PXD002222:Rice_leaf_24h_phospho_test3:scan:23232:S[Phospho]WDDIDVNLPK/2	0	0.0	79.9663	1:1.0000:1:true	SWDDIDVNLPK	S[Phospho]WDDIDVNLPK	LOC_Os05g51500.1	1.0	Rice_leaf_24h_phospho_test3	Rice_leaf_24h_phospho_test3.23232.23232.2	mzspec:PXD002222:Rice_leaf_24h_phospho_test3:scan:23232:S[Phospho]WDDIDVNLPK/2	0	-0.0006219999999075299	-0.8997470477007027	0.0	15230	15230	Phospho	1.0	1	525	1	1.0	271	0.0	0.0	0.0	0.0	0.0	0.0
1	525	1.0000	Phospho	LOC_Os05g51500.1	mzspec:PXD002222:Rice_leaf_24h_phospho_test2:scan:23177:S[Phospho]WDDIDVNLPK/2	0	0.0	79.9663	1:1.0000:1:true	SWDDIDVNLPK	S[Phospho]WDDIDVNLPK	LOC_Os05g51500.1	1.0	Rice_leaf_24h_phospho_test2	Rice_leaf_24h_phospho_test2.23177.23177.2	mzspec:PXD002222:Rice_leaf_24h_phospho_test2:scan:23177:S[Phospho]WDDIDVNLPK/2	0	-0.00043899999991481314	-0.6350304725445067	0.0	10626	10626	Phospho	1.0	1	525	1	1.0	272	0.0	0.0	0.0	0.0	0.0	0.0
4;8	1391;1395	1.0000;0	Phospho;Deamidated	LOC_Os09g24440.1	mzspec:PXD002222:Rice_leaf_0h_phospho_test2:scan:18696:DHFS[Phospho]PVVN[Deamidated]GQEVLDKPR/3	0	0.0	80.950316	1:0.6660:8:true;1:0.3340:10:true;2:1.0000:4:true	DHFSPVVNGQEVLDKPR	DHFS[Phospho]PVVN[Deamidated]GQEVLDKPR	LOC_Os09g24440.1	1.0	Rice_leaf_0h_phospho_test2	Rice_leaf_0h_phospho_test2.18696.18696.3	mzspec:PXD002222:Rice_leaf_0h_phospho_test2:scan:18696:DHFS[Phospho]PVVN[Deamidated]GQEVLDKPR/3	0	-0.003815999999915221	-5.66746013670309	0.0	5785	5785	Phospho	1.0	4	1391	1	1.0	273	0.0	0.0	0.0	0.0	0.0	0.0
4;8	316;320	1.0000;1.0000	Phospho;Phospho	LOC_Os01g67250.2	mzspec:PXD002222:Rice_leaf_0h_phospho_test1:scan:07231:VHES[Phospho]PVLS[Phospho]PQR/2	0	0.0	159.9326	1:1.0000:4:true;2:1.0000:8:true	VHESPVLSPQR	VHES[Phospho]PVLS[Phospho]PQR	LOC_Os01g67250.2	1.0	Rice_leaf_0h_phospho_test1	Rice_leaf_0h_phospho_test1.07231.07231.2	mzspec:PXD002222:Rice_leaf_0h_phospho_test1:scan:07231:VHES[Phospho]PVLS[Phospho]PQR/2	0	-0.0010610000000497166	-1.5053815084025106	0.0	13706	13706	Phospho	1.0	4	316	1	1.0	274	0.0	0.0	0.0	0.0	0.0	0.0
4;8	316;320	1.0000;1.0000	Phospho;Phospho	LOC_Os01g67250.2	mzspec:PXD002222:Rice_leaf_0h_phospho_test3:scan:08142:VHES[Phospho]PVLS[Phospho]PQR/2	0	0.0	159.9326	1:1.0000:4:true;2:1.0000:8:true	VHESPVLSPQR	VHES[Phospho]PVLS[Phospho]PQR	LOC_Os01g67250.2	1.0	Rice_leaf_0h_phospho_test3	Rice_leaf_0h_phospho_test3.08142.08142.2	mzspec:PXD002222:Rice_leaf_0h_phospho_test3:scan:08142:VHES[Phospho]PVLS[Phospho]PQR/2	0	-0.0008780000000569999	-1.2457351219616184	0.0	13551	13551	Phospho	1.0	8	320	1	1.0	275	0.0	0.0	0.0	0.0	0.0	0.0
4;8	316;320	1.0000;1.0000	Phospho;Phospho	LOC_Os01g67250.2	mzspec:PXD002222:Rice_leaf_0h_phospho_test3:scan:08142:VHES[Phospho]PVLS[Phospho]PQR/2	0	0.0	159.9326	1:1.0000:4:true;2:1.0000:8:true	VHESPVLSPQR	VHES[Phospho]PVLS[Phospho]PQR	LOC_Os01g67250.2	1.0	Rice_leaf_0h_phospho_test3	Rice_leaf_0h_phospho_test3.08142.08142.2	mzspec:PXD002222:Rice_leaf_0h_phospho_test3:scan:08142:VHES[Phospho]PVLS[Phospho]PQR/2	0	-0.0008780000000569999	-1.2457351219616184	0.0	13551	13551	Phospho	1.0	4	316	1	1.0	276	0.0	0.0	0.0	0.0	0.0	0.0
4;8	1391;1395	1.0000;0	Phospho;Deamidated	LOC_Os09g24440.1	mzspec:PXD002222:Rice_leaf_24h_phospho_test1:scan:18924:DHFS[Phospho]PVVN[Deamidated]GQEVLDKPR/3	0	0.0	80.950316	1:0.6487:8:true;1:0.3513:10:true;2:1.0000:4:true	DHFSPVVNGQEVLDKPR	DHFS[Phospho]PVVN[Deamidated]GQEVLDKPR	LOC_Os09g24440.1	1.0	Rice_leaf_24h_phospho_test1	Rice_leaf_24h_phospho_test1.18924.18924.3	mzspec:PXD002222:Rice_leaf_24h_phospho_test1:scan:18924:DHFS[Phospho]PVVN[Deamidated]GQEVLDKPR/3	0	-0.00451599999996688	-6.707088568588069	0.0	11757	11757	Phospho	1.0	4	1391	1	1.0	277	0.0	0.0	0.0	0.0	0.0	0.0
4;8	1391;1395	1.0000;0	Phospho;Deamidated	LOC_Os09g24440.1	mzspec:PXD002222:Rice_leaf_24h_phospho_test1:scan:17127:DHFS[Phospho]PVVN[Deamidated]GQEVLDKPR/2	0	0.0	80.950316	1:0.5488:8:true;1:0.4512:10:true;2:1.0000:4:true	DHFSPVVNGQEVLDKPR	DHFS[Phospho]PVVN[Deamidated]GQEVLDKPR	LOC_Os09g24440.1	1.0	Rice_leaf_24h_phospho_test1	Rice_leaf_24h_phospho_test1.17127.17127.2	mzspec:PXD002222:Rice_leaf_24h_phospho_test1:scan:17127:DHFS[Phospho]PVVN[Deamidated]GQEVLDKPR/2	0	-0.0015130000001590815	-1.4988024634284414	0.0	12061	12061	Phospho	1.0	4	1391	1	1.0	278	0.0	0.0	0.0	0.0	0.0	0.0
4;8	1391;1395	1.0000;0	Phospho;Deamidated	LOC_Os09g24440.1	mzspec:PXD002222:Rice_leaf_24h_phospho_test3:scan:20410:DHFS[Phospho]PVVN[Deamidated]GQEVLDKPR/3	0	0.0	80.950316	1:0.8624:8:true;1:0.1376:10:true;2:1.0000:4:true	DHFSPVVNGQEVLDKPR	DHFS[Phospho]PVVN[Deamidated]GQEVLDKPR	LOC_Os09g24440.1	1.0	Rice_leaf_24h_phospho_test3	Rice_leaf_24h_phospho_test3.20410.20410.3	mzspec:PXD002222:Rice_leaf_24h_phospho_test3:scan:20410:DHFS[Phospho]PVVN[Deamidated]GQEVLDKPR/3	0	-0.002915999999913765	-4.3307950100903145	0.0	2099	2099	Phospho	1.0	4	1391	1	1.0	279	0.0	0.0	0.0	0.0	0.0	0.0
4;8	1391;1395	1.0000;0	Phospho;Deamidated	LOC_Os09g24440.1	mzspec:PXD002222:Rice_leaf_24h_phospho_test3:scan:18577:DHFS[Phospho]PVVN[Deamidated]GQEVLDKPR/2	0	0.0	80.950316	1:0.5569:8:true;1:0.4431:10:true;2:1.0000:4:true	DHFSPVVNGQEVLDKPR	DHFS[Phospho]PVVN[Deamidated]GQEVLDKPR	LOC_Os09g24440.1	1.0	Rice_leaf_24h_phospho_test3	Rice_leaf_24h_phospho_test3.18577.18577.2	mzspec:PXD002222:Rice_leaf_24h_phospho_test3:scan:18577:DHFS[Phospho]PVVN[Deamidated]GQEVLDKPR/2	0	-0.006113000000141256	-6.0556374475786106	0.0	371	371	Phospho	1.0	4	1391	1	1.0	280	0.0	0.0	0.0	0.0	0.0	0.0
8;11	115;118	1.0000;1.0000	Phospho;Phospho	Os08t0154600-01	mzspec:PXD002222:Rice_leaf_24h_phospho_test3:scan:13337:RPFVEDKS[Phospho]DDS[Phospho]EDDHKPIGLR/3	0	0.0	159.9326	1:1.0000:8:true;2:1.0000:11:true	RPFVEDKSDDSEDDHKPIGLR	RPFVEDKS[Phospho]DDS[Phospho]EDDHKPIGLR	Os08t0154600-01	1.0	Rice_leaf_24h_phospho_test3	Rice_leaf_24h_phospho_test3.13337.13337.3	mzspec:PXD002222:Rice_leaf_24h_phospho_test3:scan:13337:RPFVEDKS[Phospho]DDS[Phospho]EDDHKPIGLR/3	0	-0.0012590000000045618	-1.4431828302204401	0.0	2592	2592	Phospho	1.0	8	115	1	1.0	281	0.0	0.0	0.0	0.0	0.0	0.0
1;3	92;94	1.0000;1.0000	Phospho;Phospho	LOC_Os05g01540.2	mzspec:PXD002222:Rice_leaf_0h_phospho_test3:scan:09116:S[Phospho]PS[Phospho]PPPPPPPPR/2	0	0.0	159.9326	1:1.0000:1:true;2:1.0000:3:true	SPSPPPPPPPPR	S[Phospho]PS[Phospho]PPPPPPPPR	LOC_Os05g01540.2	1.0	Rice_leaf_0h_phospho_test3	Rice_leaf_0h_phospho_test3.09116.09116.2	mzspec:PXD002222:Rice_leaf_0h_phospho_test3:scan:09116:S[Phospho]PS[Phospho]PPPPPPPPR/2	0	-0.0005269999999200081	-0.7617820605676091	0.0	12972	12972	Phospho	1.0	1	92	1	1.0	282	0.0	0.0	0.0	0.0	0.0	0.0
1;3	92;94	1.0000;1.0000	Phospho;Phospho	LOC_Os05g01540.2	mzspec:PXD002222:Rice_leaf_0h_phospho_test1:scan:08369:S[Phospho]PS[Phospho]PPPPPPPPR/2	0	0.0	159.9326	1:1.0000:1:true;2:1.0000:3:true	SPSPPPPPPPPR	S[Phospho]PS[Phospho]PPPPPPPPR	LOC_Os05g01540.2	1.0	Rice_leaf_0h_phospho_test1	Rice_leaf_0h_phospho_test1.08369.08369.2	mzspec:PXD002222:Rice_leaf_0h_phospho_test1:scan:08369:S[Phospho]PS[Phospho]PPPPPPPPR/2	0	-0.000404999999886968	-0.5854302362250581	0.0	10748	10748	Phospho	1.0	1	92	1	1.0	283	0.0	0.0	0.0	0.0	0.0	0.0
3	313	1.0000	Phospho	LOC_Os01g62650.2	mzspec:PXD002222:Rice_leaf_0h_phospho_test2:scan:20269:VPS[Phospho]PGLPPVGVR/2	0	0.0	79.9663	1:1.0000:3:true	VPSPGLPPVGVR	VPS[Phospho]PGLPPVGVR	LOC_Os01g62650.2	1.0	Rice_leaf_0h_phospho_test2	Rice_leaf_0h_phospho_test2.20269.20269.2	mzspec:PXD002222:Rice_leaf_0h_phospho_test2:scan:20269:VPS[Phospho]PGLPPVGVR/2	0	-0.0009009999999989304	-1.4350928573073258	0.0	8951	8951	Phospho	1.0	3	313	1	1.0	284	0.0	0.0	0.0	0.0	0.0	0.0
12	508	1.0000	Phospho	Os09t0416200-01	mzspec:PXD002222:Rice_leaf_0h_phospho_test1:scan:17637:VMPDLPLEDGDS[Phospho]HHK/3	0	0.0	79.96633100000003	1:1.0000:12:true	VMPDLPLEDGDSHHK	VMPDLPLEDGDS[Phospho]HHK	Os09t0416200-01	1.0	Rice_leaf_0h_phospho_test1	Rice_leaf_0h_phospho_test1.17637.17637.3	mzspec:PXD002222:Rice_leaf_0h_phospho_test1:scan:17637:VMPDLPLEDGDS[Phospho]HHK/3	0	-0.0022020000000111395	-3.728472850540167	0.0	15904	15904	Phospho	1.0	12	508	1	1.0	285	0.0	0.0	0.0	0.0	0.0	0.0
1;3	616;618	0;1.0000	Gln->pyro-Glu;Phospho	tr|A0A0P0YD65|A0A0P0YD65_ORYSJ	mzspec:PXD002222:Rice_leaf_0h_phospho_test2:scan:23275:Q[Gln->pyro-Glu]LS[Phospho]IDQFENEGR/2	0	0.0	79.9663	1:1.0000:3:true	QLSIDQFENEGR	Q[Gln->pyro-Glu]LS[Phospho]IDQFENEGR	tr|A0A0P0YD65|A0A0P0YD65_ORYSJ	1.0	Rice_leaf_0h_phospho_test2	Rice_leaf_0h_phospho_test2.23275.23275.2	mzspec:PXD002222:Rice_leaf_0h_phospho_test2:scan:23275:Q[Gln->pyro-Glu]LS[Phospho]IDQFENEGR/2	0	-0.001372000000060325	-1.8297868082585995	0.0	8378	8378	Phospho	1.0	3	618	1	1.0	286	0.0	0.0	0.0	0.0	0.0	0.0
8;11	115;118	1.0000;1.0000	Phospho;Phospho	Os08t0154600-01	mzspec:PXD002222:Rice_leaf_24h_phospho_test3:scan:13474:RPFVEDKS[Phospho]DDS[Phospho]EDDHKPIGLR/4	0	0.0	159.9326	1:1.0000:8:true;2:1.0000:11:true	RPFVEDKSDDSEDDHKPIGLR	RPFVEDKS[Phospho]DDS[Phospho]EDDHKPIGLR	Os08t0154600-01	1.0	Rice_leaf_24h_phospho_test3	Rice_leaf_24h_phospho_test3.13474.13474.4	mzspec:PXD002222:Rice_leaf_24h_phospho_test3:scan:13474:RPFVEDKS[Phospho]DDS[Phospho]EDDHKPIGLR/4	0	-0.0018750000000409273	-2.8646298537910915	0.0	6200	6200	Phospho	1.0	8	115	1	1.0	287	0.0	0.0	0.0	0.0	0.0	0.0
1;3	92;94	1.0000;1.0000	Phospho;Phospho	LOC_Os05g01540.2	mzspec:PXD002222:Rice_leaf_0h_phospho_test1:scan:08369:S[Phospho]PS[Phospho]PPPPPPPPR/2	0	0.0	159.9326	1:1.0000:1:true;2:1.0000:3:true	SPSPPPPPPPPR	S[Phospho]PS[Phospho]PPPPPPPPR	LOC_Os05g01540.2	1.0	Rice_leaf_0h_phospho_test1	Rice_leaf_0h_phospho_test1.08369.08369.2	mzspec:PXD002222:Rice_leaf_0h_phospho_test1:scan:08369:S[Phospho]PS[Phospho]PPPPPPPPR/2	0	-0.000404999999886968	-0.5854302362250581	0.0	10748	10748	Phospho	1.0	3	94	1	1.0	288	0.0	0.0	0.0	0.0	0.0	0.0
1;5	805;809	1.0000;1.0000	Phospho;Phospho	Os06t0728600-00	mzspec:PXD002222:Rice_leaf_0h_phospho_test2:scan:04659:S[Phospho]PPVS[Phospho]PVK/2	0	0.0	159.9326	1:1.0000:1:true;2:1.0000:5:true	SPPVSPVK	S[Phospho]PPVS[Phospho]PVK	Os06t0728600-00	1.0	Rice_leaf_0h_phospho_test2	Rice_leaf_0h_phospho_test2.04659.04659.2	mzspec:PXD002222:Rice_leaf_0h_phospho_test2:scan:04659:S[Phospho]PPVS[Phospho]PVK/2	0	-0.0007060000000365108	-1.4535543304637748	0.0	9081	9081	Phospho	1.0	5	809	1	1.0	289	0.0	0.0	0.0	0.0	0.0	0.0
1;5	805;809	1.0000;1.0000	Phospho;Phospho	Os06t0728600-00	mzspec:PXD002222:Rice_leaf_0h_phospho_test2:scan:04659:S[Phospho]PPVS[Phospho]PVK/2	0	0.0	159.9326	1:1.0000:1:true;2:1.0000:5:true	SPPVSPVK	S[Phospho]PPVS[Phospho]PVK	Os06t0728600-00	1.0	Rice_leaf_0h_phospho_test2	Rice_leaf_0h_phospho_test2.04659.04659.2	mzspec:PXD002222:Rice_leaf_0h_phospho_test2:scan:04659:S[Phospho]PPVS[Phospho]PVK/2	0	-0.0007060000000365108	-1.4535543304637748	0.0	9081	9081	Phospho	1.0	1	805	1	1.0	290	0.0	0.0	0.0	0.0	0.0	0.0
1;3	92;94	1.0000;1.0000	Phospho;Phospho	LOC_Os05g01540.2	mzspec:PXD002222:Rice_leaf_0h_phospho_test3:scan:09509:S[Phospho]PS[Phospho]PPPPPPPPR/2	0	0.0	159.9326	1:1.0000:1:true;2:1.0000:3:true	SPSPPPPPPPPR	S[Phospho]PS[Phospho]PPPPPPPPR	LOC_Os05g01540.2	1.0	Rice_leaf_0h_phospho_test3	Rice_leaf_0h_phospho_test3.09509.09509.2	mzspec:PXD002222:Rice_leaf_0h_phospho_test3:scan:09509:S[Phospho]PS[Phospho]PPPPPPPPR/2	0	-0.0007099999999127249	-1.0263097969992685	0.0	12602	12602	Phospho	1.0	1	92	1	1.0	291	0.0	0.0	0.0	0.0	0.0	0.0
8;11	115;118	1.0000;1.0000	Phospho;Phospho	Os08t0154600-01	mzspec:PXD002222:Rice_leaf_24h_phospho_test2:scan:13071:RPFVEDKS[Phospho]DDS[Phospho]EDDHKPIGLR/4	0	0.0	159.9326	1:1.0000:8:true;2:1.0000:11:true	RPFVEDKSDDSEDDHKPIGLR	RPFVEDKS[Phospho]DDS[Phospho]EDDHKPIGLR	Os08t0154600-01	1.0	Rice_leaf_24h_phospho_test2	Rice_leaf_24h_phospho_test2.13071.13071.4	mzspec:PXD002222:Rice_leaf_24h_phospho_test2:scan:13071:RPFVEDKS[Phospho]DDS[Phospho]EDDHKPIGLR/4	0	-0.0016750000000911314	-2.559069336136746	0.0	6130	6130	Phospho	1.0	11	118	1	1.0	292	0.0	0.0	0.0	0.0	0.0	0.0
8;11	115;118	1.0000;1.0000	Phospho;Phospho	Os08t0154600-01	mzspec:PXD002222:Rice_leaf_24h_phospho_test2:scan:13071:RPFVEDKS[Phospho]DDS[Phospho]EDDHKPIGLR/4	0	0.0	159.9326	1:1.0000:8:true;2:1.0000:11:true	RPFVEDKSDDSEDDHKPIGLR	RPFVEDKS[Phospho]DDS[Phospho]EDDHKPIGLR	Os08t0154600-01	1.0	Rice_leaf_24h_phospho_test2	Rice_leaf_24h_phospho_test2.13071.13071.4	mzspec:PXD002222:Rice_leaf_24h_phospho_test2:scan:13071:RPFVEDKS[Phospho]DDS[Phospho]EDDHKPIGLR/4	0	-0.0016750000000911314	-2.559069336136746	0.0	6130	6130	Phospho	1.0	8	115	1	1.0	293	0.0	0.0	0.0	0.0	0.0	0.0
1;3	92;94	1.0000;1.0000	Phospho;Phospho	LOC_Os05g01540.2	mzspec:PXD002222:Rice_leaf_0h_phospho_test3:scan:09509:S[Phospho]PS[Phospho]PPPPPPPPR/2	0	0.0	159.9326	1:1.0000:1:true;2:1.0000:3:true	SPSPPPPPPPPR	S[Phospho]PS[Phospho]PPPPPPPPR	LOC_Os05g01540.2	1.0	Rice_leaf_0h_phospho_test3	Rice_leaf_0h_phospho_test3.09509.09509.2	mzspec:PXD002222:Rice_leaf_0h_phospho_test3:scan:09509:S[Phospho]PS[Phospho]PPPPPPPPR/2	0	-0.0007099999999127249	-1.0263097969992685	0.0	12602	12602	Phospho	1.0	3	94	1	1.0	294	0.0	0.0	0.0	0.0	0.0	0.0
1;5	805;809	1.0000;1.0000	Phospho;Phospho	Os06t0728600-00	mzspec:PXD002222:Rice_leaf_0h_phospho_test2:scan:04795:S[Phospho]PPVS[Phospho]PVK/2	0	0.0	159.9326	1:1.0000:1:true;2:1.0000:5:true	SPPVSPVK	S[Phospho]PPVS[Phospho]PVK	Os06t0728600-00	1.0	Rice_leaf_0h_phospho_test2	Rice_leaf_0h_phospho_test2.04795.04795.2	mzspec:PXD002222:Rice_leaf_0h_phospho_test2:scan:04795:S[Phospho]PPVS[Phospho]PVK/2	0	-0.0009499999999889043	-1.9559158836445407	0.0	5847	5847	Phospho	1.0	5	809	1	1.0	295	0.0	0.0	0.0	0.0	0.0	0.0
12	508	1.0000	Phospho	Os09t0416200-01	mzspec:PXD002222:Rice_leaf_0h_phospho_test3:scan:19380:VMPDLPLEDGDS[Phospho]HHK/2	0	0.0	79.96633100000003	1:1.0000:12:true	VMPDLPLEDGDSHHK	VMPDLPLEDGDS[Phospho]HHK	Os09t0416200-01	1.0	Rice_leaf_0h_phospho_test3	Rice_leaf_0h_phospho_test3.19380.19380.2	mzspec:PXD002222:Rice_leaf_0h_phospho_test3:scan:19380:VMPDLPLEDGDS[Phospho]HHK/2	0	-0.002347999999983585	-2.65196309894952	0.0	16085	16085	Phospho	1.0	12	508	1	1.0	296	0.0	0.0	0.0	0.0	0.0	0.0
8;11	115;118	1.0000;1.0000	Phospho;Phospho	Os08t0154600-01	mzspec:PXD002222:Rice_leaf_24h_phospho_test3:scan:13337:RPFVEDKS[Phospho]DDS[Phospho]EDDHKPIGLR/3	0	0.0	159.9326	1:1.0000:8:true;2:1.0000:11:true	RPFVEDKSDDSEDDHKPIGLR	RPFVEDKS[Phospho]DDS[Phospho]EDDHKPIGLR	Os08t0154600-01	1.0	Rice_leaf_24h_phospho_test3	Rice_leaf_24h_phospho_test3.13337.13337.3	mzspec:PXD002222:Rice_leaf_24h_phospho_test3:scan:13337:RPFVEDKS[Phospho]DDS[Phospho]EDDHKPIGLR/3	0	-0.0012590000000045618	-1.4431828302204401	0.0	2592	2592	Phospho	1.0	11	118	1	1.0	297	0.0	0.0	0.0	0.0	0.0	0.0
1;3	92;94	1.0000;1.0000	Phospho;Phospho	LOC_Os05g01540.2	mzspec:PXD002222:Rice_leaf_0h_phospho_test3:scan:08992:S[Phospho]PS[Phospho]PPPPPPPPR/2	0	0.0	159.9326	1:1.0000:1:true;2:1.0000:3:true	SPSPPPPPPPPR	S[Phospho]PS[Phospho]PPPPPPPPR	LOC_Os05g01540.2	1.0	Rice_leaf_0h_phospho_test3	Rice_leaf_0h_phospho_test3.08992.08992.2	mzspec:PXD002222:Rice_leaf_0h_phospho_test3:scan:08992:S[Phospho]PS[Phospho]PPPPPPPPR/2	0	-0.0007709999999860884	-1.1144857092527112	0.0	12708	12708	Phospho	1.0	1	92	1	1.0	298	0.0	0.0	0.0	0.0	0.0	0.0
1;3	92;94	1.0000;1.0000	Phospho;Phospho	LOC_Os05g01540.2	mzspec:PXD002222:Rice_leaf_0h_phospho_test3:scan:08992:S[Phospho]PS[Phospho]PPPPPPPPR/2	0	0.0	159.9326	1:1.0000:1:true;2:1.0000:3:true	SPSPPPPPPPPR	S[Phospho]PS[Phospho]PPPPPPPPR	LOC_Os05g01540.2	1.0	Rice_leaf_0h_phospho_test3	Rice_leaf_0h_phospho_test3.08992.08992.2	mzspec:PXD002222:Rice_leaf_0h_phospho_test3:scan:08992:S[Phospho]PS[Phospho]PPPPPPPPR/2	0	-0.0007709999999860884	-1.1144857092527112	0.0	12708	12708	Phospho	1.0	3	94	1	1.0	299	0.0	0.0	0.0	0.0	0.0	0.0
1	525	1.0000	Phospho	LOC_Os05g51500.1	mzspec:PXD002222:Rice_leaf_0h_phospho_test3:scan:23728:S[Phospho]WDDIDVNLPK/2	0	0.0	79.9663	1:1.0000:1:true	SWDDIDVNLPK	S[Phospho]WDDIDVNLPK	LOC_Os05g51500.1	1.0	Rice_leaf_0h_phospho_test3	Rice_leaf_0h_phospho_test3.23728.23728.2	mzspec:PXD002222:Rice_leaf_0h_phospho_test3:scan:23728:S[Phospho]WDDIDVNLPK/2	0	-0.0014159999999492356	-2.0482987454789816	0.0	10027	10027	Phospho	1.0	1	525	1	1.0	300	0.0	0.0	0.0	0.0	0.0	0.0
4;8	316;320	1.0000;1.0000	Phospho;Phospho	LOC_Os01g67250.2	mzspec:PXD002222:Rice_leaf_0h_phospho_test3:scan:08003:VHES[Phospho]PVLS[Phospho]PQR/2	0	0.0	159.9326	1:1.0000:4:true;2:1.0000:8:true	VHESPVLSPQR	VHES[Phospho]PVLS[Phospho]PQR	LOC_Os01g67250.2	1.0	Rice_leaf_0h_phospho_test3	Rice_leaf_0h_phospho_test3.08003.08003.2	mzspec:PXD002222:Rice_leaf_0h_phospho_test3:scan:08003:VHES[Phospho]PVLS[Phospho]PQR/2	0	-0.0010610000000497166	-1.5053815084025106	0.0	13289	13289	Phospho	1.0	8	320	1	1.0	301	0.0	0.0	0.0	0.0	0.0	0.0
1	525	1.0000	Phospho	LOC_Os05g51500.1	mzspec:PXD002222:Rice_leaf_0h_phospho_test1:scan:21687:S[Phospho]WDDIDVNLPK/2	0	0.0	79.9663	1:1.0000:1:true	SWDDIDVNLPK	S[Phospho]WDDIDVNLPK	LOC_Os05g51500.1	1.0	Rice_leaf_0h_phospho_test1	Rice_leaf_0h_phospho_test1.21687.21687.2	mzspec:PXD002222:Rice_leaf_0h_phospho_test1:scan:21687:S[Phospho]WDDIDVNLPK/2	0	-0.0016599999999016286	-2.4012541789657598	0.0	8797	8797	Phospho	1.0	1	525	1	1.0	302	0.0	0.0	0.0	0.0	0.0	0.0
7	40	1.0000	Phospho	Os07t0208600-01	mzspec:PXD002222:Rice_leaf_0h_phospho_test2:scan:21614:DIHPEPS[Phospho]PPHLPPPPLR/3	0	0.0	79.9663	1:1.0000:7:true	DIHPEPSPPHLPPPPLR	DIHPEPS[Phospho]PPHLPPPPLR	Os07t0208600-01	1.0	Rice_leaf_0h_phospho_test2	Rice_leaf_0h_phospho_test2.21614.21614.3	mzspec:PXD002222:Rice_leaf_0h_phospho_test2:scan:21614:DIHPEPS[Phospho]PPHLPPPPLR/3	0	-0.0015240000000176224	-2.311433245525193	0.0	9995	9995	Phospho	1.0	7	40	1	1.0	303	0.0	0.0	0.0	0.0	0.0	0.0
7	40	1.0000	Phospho	Os07t0208600-01	mzspec:PXD002222:Rice_leaf_24h_phospho_test3:scan:21033:DIHPEPS[Phospho]PPHLPPPPLR/3	0	0.0	79.9663	1:1.0000:7:true	DIHPEPSPPHLPPPPLR	DIHPEPS[Phospho]PPHLPPPPLR	Os07t0208600-01	1.0	Rice_leaf_24h_phospho_test3	Rice_leaf_24h_phospho_test3.21033.21033.3	mzspec:PXD002222:Rice_leaf_24h_phospho_test3:scan:21033:DIHPEPS[Phospho]PPHLPPPPLR/3	0	-0.001823999999942316	-2.7664397898004385	0.0	10899	10899	Phospho	1.0	7	40	1	1.0	304	0.0	0.0	0.0	0.0	0.0	0.0
1;5;6	58;62;63	0;1.0000;0	Gln->pyro-Glu;Phospho;Carbamidomethyl	sp|P12085|ATPB_ORYSJ	mzspec:PXD002222:Rice_leaf_24h_phospho_test1:scan:23453:Q[Gln->pyro-Glu]INVT[Phospho]C[Carbamidomethyl]EVQQLLGNNR/4	0	0.0	136.987764	1:1.0000:5:true	QINVTCEVQQLLGNNR	Q[Gln->pyro-Glu]INVT[Phospho]C[Carbamidomethyl]EVQQLLGNNR	sp|P12085|ATPB_ORYSJ	1.0	Rice_leaf_24h_phospho_test1	Rice_leaf_24h_phospho_test1.23453.23453.4	mzspec:PXD002222:Rice_leaf_24h_phospho_test1:scan:23453:Q[Gln->pyro-Glu]INVT[Phospho]C[Carbamidomethyl]EVQQLLGNNR/4	0	0.008174000000053638	16.75071667677691	0.0	13383	13383	Phospho	1.0	5	62	1	1.0	305	0.0	0.0	0.0	0.0	0.0	0.0
1;5	805;809	1.0000;1.0000	Phospho;Phospho	Os06t0728600-00	mzspec:PXD002222:Rice_leaf_24h_phospho_test2:scan:04780:S[Phospho]PPVS[Phospho]PVK/2	0	0.0	159.9326	1:1.0000:1:true;2:1.0000:5:true	SPPVSPVK	S[Phospho]PPVS[Phospho]PVK	Os06t0728600-00	1.0	Rice_leaf_24h_phospho_test2	Rice_leaf_24h_phospho_test2.04780.04780.2	mzspec:PXD002222:Rice_leaf_24h_phospho_test2:scan:04780:S[Phospho]PPVS[Phospho]PVK/2	0	-0.0009499999999889043	-1.9559158836445407	0.0	2360	2360	Phospho	1.0	5	809	1	1.0	306	0.0	0.0	0.0	0.0	0.0	0.0
4;6	85;87	1.0000;1.0000	Phospho;Phospho	Os01t0959000-01	mzspec:PXD002222:Rice_leaf_24h_phospho_test3:scan:01220:KGRS[Phospho]PS[Phospho]PPPPK/2	0	0.0	159.9326	1:1.0000:4:true;2:1.0000:6:true	KGRSPSPPPPK	KGRS[Phospho]PS[Phospho]PPPPK	Os01t0959000-01	1.0	Rice_leaf_24h_phospho_test3	Rice_leaf_24h_phospho_test3.01220.01220.2	mzspec:PXD002222:Rice_leaf_24h_phospho_test3:scan:01220:KGRS[Phospho]PS[Phospho]PPPPK/2	0	0.0003720000000839718	0.5685473395760644	0.0	1467	1467	Phospho	1.0	4	85	1	1.0	307	0.0	0.0	0.0	0.0	0.0	0.0
7	40	1.0000	Phospho	Os07t0208600-01	mzspec:PXD002222:Rice_leaf_24h_phospho_test1:scan:19612:DIHPEPS[Phospho]PPHLPPPPLR/3	0	0.0	79.9663	1:1.0000:7:true	DIHPEPSPPHLPPPPLR	DIHPEPS[Phospho]PPHLPPPPLR	Os07t0208600-01	1.0	Rice_leaf_24h_phospho_test1	Rice_leaf_24h_phospho_test1.19612.19612.3	mzspec:PXD002222:Rice_leaf_24h_phospho_test1:scan:19612:DIHPEPS[Phospho]PPHLPPPPLR/3	0	-0.0001240000000279906	-0.18806937172343047	0.0	12489	12489	Phospho	1.0	7	40	1	1.0	308	0.0	0.0	0.0	0.0	0.0	0.0
1;5;6	58;62;63	0;1.0000;0	Gln->pyro-Glu;Phospho;Carbamidomethyl	sp|P12085|ATPB_ORYSJ	mzspec:PXD002222:Rice_leaf_24h_phospho_test3:scan:24449:Q[Gln->pyro-Glu]INVT[Phospho]C[Carbamidomethyl]EVQQLLGNNR/3	0	0.0	136.987764	1:1.0000:5:true	QINVTCEVQQLLGNNR	Q[Gln->pyro-Glu]INVT[Phospho]C[Carbamidomethyl]EVQQLLGNNR	sp|P12085|ATPB_ORYSJ	1.0	Rice_leaf_24h_phospho_test3	Rice_leaf_24h_phospho_test3.24449.24449.3	mzspec:PXD002222:Rice_leaf_24h_phospho_test3:scan:24449:Q[Gln->pyro-Glu]INVT[Phospho]C[Carbamidomethyl]EVQQLLGNNR/3	0	0.008869000000004235	13.638256411187621	0.0	11678	11678	Phospho	1.0	5	62	1	1.0	309	0.0	0.0	0.0	0.0	0.0	0.0
4;6	85;87	1.0000;1.0000	Phospho;Phospho	Os01t0959000-01	mzspec:PXD002222:Rice_leaf_24h_phospho_test3:scan:01220:KGRS[Phospho]PS[Phospho]PPPPK/2	0	0.0	159.9326	1:1.0000:4:true;2:1.0000:6:true	KGRSPSPPPPK	KGRS[Phospho]PS[Phospho]PPPPK	Os01t0959000-01	1.0	Rice_leaf_24h_phospho_test3	Rice_leaf_24h_phospho_test3.01220.01220.2	mzspec:PXD002222:Rice_leaf_24h_phospho_test3:scan:01220:KGRS[Phospho]PS[Phospho]PPPPK/2	0	0.0003720000000839718	0.5685473395760644	0.0	1467	1467	Phospho	1.0	6	87	1	1.0	310	0.0	0.0	0.0	0.0	0.0	0.0
4;6	85;87	1.0000;1.0000	Phospho;Phospho	Os01t0959000-01	mzspec:PXD002222:Rice_leaf_24h_phospho_test3:scan:01385:KGRS[Phospho]PS[Phospho]PPPPK/3	0	0.0	159.9326	1:1.0000:4:true;2:1.0000:6:true	KGRSPSPPPPK	KGRS[Phospho]PS[Phospho]PPPPK	Os01t0959000-01	1.0	Rice_leaf_24h_phospho_test3	Rice_leaf_24h_phospho_test3.01385.01385.3	mzspec:PXD002222:Rice_leaf_24h_phospho_test3:scan:01385:KGRS[Phospho]PS[Phospho]PPPPK/3	0	0.0008420000000910478	1.928825231287788	0.0	2235	2235	Phospho	1.0	4	85	1	1.0	311	0.0	0.0	0.0	0.0	0.0	0.0
4;6	85;87	1.0000;1.0000	Phospho;Phospho	Os01t0959000-01	mzspec:PXD002222:Rice_leaf_24h_phospho_test3:scan:01385:KGRS[Phospho]PS[Phospho]PPPPK/3	0	0.0	159.9326	1:1.0000:4:true;2:1.0000:6:true	KGRSPSPPPPK	KGRS[Phospho]PS[Phospho]PPPPK	Os01t0959000-01	1.0	Rice_leaf_24h_phospho_test3	Rice_leaf_24h_phospho_test3.01385.01385.3	mzspec:PXD002222:Rice_leaf_24h_phospho_test3:scan:01385:KGRS[Phospho]PS[Phospho]PPPPK/3	0	0.0008420000000910478	1.928825231287788	0.0	2235	2235	Phospho	1.0	6	87	1	1.0	312	0.0	0.0	0.0	0.0	0.0	0.0
4;6	85;87	1.0000;1.0000	Phospho;Phospho	Os01t0959000-01	mzspec:PXD002222:Rice_leaf_24h_phospho_test3:scan:01225:KGRS[Phospho]PS[Phospho]PPPPK/3	0	0.0	159.9326	1:1.0000:4:true;2:1.0000:6:true	KGRSPSPPPPK	KGRS[Phospho]PS[Phospho]PPPPK	Os01t0959000-01	1.0	Rice_leaf_24h_phospho_test3	Rice_leaf_24h_phospho_test3.01225.01225.3	mzspec:PXD002222:Rice_leaf_24h_phospho_test3:scan:01225:KGRS[Phospho]PS[Phospho]PPPPK/3	0	0.000232000000039534	0.5314577834758107	0.0	2302	2302	Phospho	1.0	4	85	1	1.0	313	0.0	0.0	0.0	0.0	0.0	0.0
4;6	85;87	1.0000;1.0000	Phospho;Phospho	Os01t0959000-01	mzspec:PXD002222:Rice_leaf_24h_phospho_test3:scan:01225:KGRS[Phospho]PS[Phospho]PPPPK/3	0	0.0	159.9326	1:1.0000:4:true;2:1.0000:6:true	KGRSPSPPPPK	KGRS[Phospho]PS[Phospho]PPPPK	Os01t0959000-01	1.0	Rice_leaf_24h_phospho_test3	Rice_leaf_24h_phospho_test3.01225.01225.3	mzspec:PXD002222:Rice_leaf_24h_phospho_test3:scan:01225:KGRS[Phospho]PS[Phospho]PPPPK/3	0	0.000232000000039534	0.5314577834758107	0.0	2302	2302	Phospho	1.0	6	87	1	1.0	314	0.0	0.0	0.0	0.0	0.0	0.0
4;6	85;87	1.0000;1.0000	Phospho;Phospho	Os01t0959000-01	mzspec:PXD002222:Rice_leaf_24h_phospho_test1:scan:01174:KGRS[Phospho]PS[Phospho]PPPPK/2	0	0.0	159.9326	1:1.0000:4:true;2:1.0000:6:true	KGRSPSPPPPK	KGRS[Phospho]PS[Phospho]PPPPK	Os01t0959000-01	1.0	Rice_leaf_24h_phospho_test1	Rice_leaf_24h_phospho_test1.01174.01174.2	mzspec:PXD002222:Rice_leaf_24h_phospho_test1:scan:01174:KGRS[Phospho]PS[Phospho]PPPPK/2	0	-0.00048199999991993536	-0.7366661762588259	0.0	6453	6453	Phospho	1.0	4	85	1	1.0	315	0.0	0.0	0.0	0.0	0.0	0.0
4;6	85;87	1.0000;1.0000	Phospho;Phospho	Os01t0959000-01	mzspec:PXD002222:Rice_leaf_24h_phospho_test1:scan:01174:KGRS[Phospho]PS[Phospho]PPPPK/2	0	0.0	159.9326	1:1.0000:4:true;2:1.0000:6:true	KGRSPSPPPPK	KGRS[Phospho]PS[Phospho]PPPPK	Os01t0959000-01	1.0	Rice_leaf_24h_phospho_test1	Rice_leaf_24h_phospho_test1.01174.01174.2	mzspec:PXD002222:Rice_leaf_24h_phospho_test1:scan:01174:KGRS[Phospho]PS[Phospho]PPPPK/2	0	-0.00048199999991993536	-0.7366661762588259	0.0	6453	6453	Phospho	1.0	6	87	1	1.0	316	0.0	0.0	0.0	0.0	0.0	0.0
1;5	805;809	1.0000;1.0000	Phospho;Phospho	Os06t0728600-00	mzspec:PXD002222:Rice_leaf_24h_phospho_test2:scan:04780:S[Phospho]PPVS[Phospho]PVK/2	0	0.0	159.9326	1:1.0000:1:true;2:1.0000:5:true	SPPVSPVK	S[Phospho]PPVS[Phospho]PVK	Os06t0728600-00	1.0	Rice_leaf_24h_phospho_test2	Rice_leaf_24h_phospho_test2.04780.04780.2	mzspec:PXD002222:Rice_leaf_24h_phospho_test2:scan:04780:S[Phospho]PPVS[Phospho]PVK/2	0	-0.0009499999999889043	-1.9559158836445407	0.0	2360	2360	Phospho	1.0	1	805	1	1.0	317	0.0	0.0	0.0	0.0	0.0	0.0
4;5	144;145	1.0000;1.0000	Phospho;Phospho	LOC_Os02g06584.3	mzspec:PXD002222:Rice_leaf_24h_phospho_test3:scan:01745:DKFS[Phospho]S[Phospho]GDEKEDHEK/3	0	0.0	159.93266200000005	1:1.0000:4:true;2:1.0000:5:true	DKFSSGDEKEDHEK	DKFS[Phospho]S[Phospho]GDEKEDHEK	LOC_Os02g06584.3	1.0	Rice_leaf_24h_phospho_test3	Rice_leaf_24h_phospho_test3.01745.01745.3	mzspec:PXD002222:Rice_leaf_24h_phospho_test3:scan:01745:DKFS[Phospho]S[Phospho]GDEKEDHEK/3	0	-0.0001990000000660075	-0.3293481654744608	0.0	1839	1839	Phospho	1.0	4	144	1	1.0	318	0.0	0.0	0.0	0.0	0.0	0.0
1;5;6	58;62;63	0;1.0000;0	Gln->pyro-Glu;Phospho;Carbamidomethyl	sp|P12085|ATPB_ORYSJ	mzspec:PXD002222:Rice_leaf_24h_phospho_test3:scan:25087:Q[Gln->pyro-Glu]INVT[Phospho]C[Carbamidomethyl]EVQQLLGNNR/4	0	0.0	136.987764	1:1.0000:5:true	QINVTCEVQQLLGNNR	Q[Gln->pyro-Glu]INVT[Phospho]C[Carbamidomethyl]EVQQLLGNNR	sp|P12085|ATPB_ORYSJ	1.0	Rice_leaf_24h_phospho_test3	Rice_leaf_24h_phospho_test3.25087.25087.4	mzspec:PXD002222:Rice_leaf_24h_phospho_test3:scan:25087:Q[Gln->pyro-Glu]INVT[Phospho]C[Carbamidomethyl]EVQQLLGNNR/4	0	0.008721000000036838	17.871666275731574	0.0	11434	11434	Phospho	1.0	5	62	1	1.0	319	0.0	0.0	0.0	0.0	0.0	0.0
4;6	85;87	1.0000;1.0000	Phospho;Phospho	Os01t0959000-01	mzspec:PXD002222:Rice_leaf_0h_phospho_test3:scan:01224:KGRS[Phospho]PS[Phospho]PPPPK/2	0	0.0	159.9326	1:1.0000:4:true;2:1.0000:6:true	KGRSPSPPPPK	KGRS[Phospho]PS[Phospho]PPPPK	Os01t0959000-01	1.0	Rice_leaf_0h_phospho_test3	Rice_leaf_0h_phospho_test3.01224.01224.2	mzspec:PXD002222:Rice_leaf_0h_phospho_test3:scan:01224:KGRS[Phospho]PS[Phospho]PPPPK/2	0	0.0018370000000231808	2.807584576824333	0.0	14567	14567	Phospho	1.0	4	85	1	1.0	320	0.0	0.0	0.0	0.0	0.0	0.0
7	40	1.0000	Phospho	Os07t0208600-01	mzspec:PXD002222:Rice_leaf_24h_phospho_test2:scan:20929:DIHPEPS[Phospho]PPHLPPPPLR/3	0	0.0	79.9663	1:1.0000:7:true	DIHPEPSPPHLPPPPLR	DIHPEPS[Phospho]PPHLPPPPLR	Os07t0208600-01	1.0	Rice_leaf_24h_phospho_test2	Rice_leaf_24h_phospho_test2.20929.20929.3	mzspec:PXD002222:Rice_leaf_24h_phospho_test2:scan:20929:DIHPEPS[Phospho]PPHLPPPPLR/3	0	-0.0023199999999405922	-3.5187172765217336	0.0	10688	10688	Phospho	1.0	7	40	1	1.0	321	0.0	0.0	0.0	0.0	0.0	0.0
7	40	1.0000	Phospho	Os07t0208600-01	mzspec:PXD002222:Rice_leaf_0h_phospho_test2:scan:21335:DIHPEPS[Phospho]PPHLPPPPLR/3	0	0.0	79.9663	1:1.0000:7:true	DIHPEPSPPHLPPPPLR	DIHPEPS[Phospho]PPHLPPPPLR	Os07t0208600-01	1.0	Rice_leaf_0h_phospho_test2	Rice_leaf_0h_phospho_test2.21335.21335.3	mzspec:PXD002222:Rice_leaf_0h_phospho_test2:scan:21335:DIHPEPS[Phospho]PPHLPPPPLR/3	0	-0.0012239999999792415	-1.85642670107752	0.0	8073	8073	Phospho	1.0	7	40	1	1.0	322	0.0	0.0	0.0	0.0	0.0	0.0
1	525	1.0000	Phospho	LOC_Os05g51500.1	mzspec:PXD002222:Rice_leaf_0h_phospho_test2:scan:23577:S[Phospho]WDDIDVNLPK/2	0	0.0	79.9663	1:1.0000:1:true	SWDDIDVNLPK	S[Phospho]WDDIDVNLPK	LOC_Os05g51500.1	1.0	Rice_leaf_0h_phospho_test2	Rice_leaf_0h_phospho_test2.23577.23577.2	mzspec:PXD002222:Rice_leaf_0h_phospho_test2:scan:23577:S[Phospho]WDDIDVNLPK/2	0	-0.001191999999946347	-1.7242740851614269	0.0	8487	8487	Phospho	1.0	1	525	1	1.0	323	0.0	0.0	0.0	0.0	0.0	0.0
7	40	1.0000	Phospho	Os07t0208600-01	mzspec:PXD002222:Rice_leaf_0h_phospho_test2:scan:21472:DIHPEPS[Phospho]PPHLPPPPLR/3	0	0.0	79.9663	1:1.0000:7:true	DIHPEPSPPHLPPPPLR	DIHPEPS[Phospho]PPHLPPPPLR	Os07t0208600-01	1.0	Rice_leaf_0h_phospho_test2	Rice_leaf_0h_phospho_test2.21472.21472.3	mzspec:PXD002222:Rice_leaf_0h_phospho_test2:scan:21472:DIHPEPS[Phospho]PPHLPPPPLR/3	0	-0.001823999999942316	-2.7664397898004385	0.0	7583	7583	Phospho	1.0	7	40	1	1.0	324	0.0	0.0	0.0	0.0	0.0	0.0
4;8	316;320	1.0000;1.0000	Phospho;Phospho	LOC_Os01g67250.2	mzspec:PXD002222:Rice_leaf_0h_phospho_test3:scan:08003:VHES[Phospho]PVLS[Phospho]PQR/2	0	0.0	159.9326	1:1.0000:4:true;2:1.0000:8:true	VHESPVLSPQR	VHES[Phospho]PVLS[Phospho]PQR	LOC_Os01g67250.2	1.0	Rice_leaf_0h_phospho_test3	Rice_leaf_0h_phospho_test3.08003.08003.2	mzspec:PXD002222:Rice_leaf_0h_phospho_test3:scan:08003:VHES[Phospho]PVLS[Phospho]PQR/2	0	-0.0010610000000497166	-1.5053815084025106	0.0	13289	13289	Phospho	1.0	4	316	1	1.0	325	0.0	0.0	0.0	0.0	0.0	0.0
4;8	316;320	1.0000;1.0000	Phospho;Phospho	LOC_Os01g67250.2	mzspec:PXD002222:Rice_leaf_0h_phospho_test1:scan:07352:VHES[Phospho]PVLS[Phospho]PQR/2	0	0.0	159.9326	1:1.0000:4:true;2:1.0000:8:true	VHESPVLSPQR	VHES[Phospho]PVLS[Phospho]PQR	LOC_Os01g67250.2	1.0	Rice_leaf_0h_phospho_test1	Rice_leaf_0h_phospho_test1.07352.07352.2	mzspec:PXD002222:Rice_leaf_0h_phospho_test1:scan:07352:VHES[Phospho]PVLS[Phospho]PQR/2	0	-0.000573000000031243	-0.8129911445063638	0.0	10690	10690	Phospho	1.0	8	320	1	1.0	326	0.0	0.0	0.0	0.0	0.0	0.0
4;8	316;320	1.0000;1.0000	Phospho;Phospho	LOC_Os01g67250.2	mzspec:PXD002222:Rice_leaf_0h_phospho_test1:scan:07352:VHES[Phospho]PVLS[Phospho]PQR/2	0	0.0	159.9326	1:1.0000:4:true;2:1.0000:8:true	VHESPVLSPQR	VHES[Phospho]PVLS[Phospho]PQR	LOC_Os01g67250.2	1.0	Rice_leaf_0h_phospho_test1	Rice_leaf_0h_phospho_test1.07352.07352.2	mzspec:PXD002222:Rice_leaf_0h_phospho_test1:scan:07352:VHES[Phospho]PVLS[Phospho]PQR/2	0	-0.000573000000031243	-0.8129911445063638	0.0	10690	10690	Phospho	1.0	4	316	1	1.0	327	0.0	0.0	0.0	0.0	0.0	0.0
1;5	805;809	1.0000;1.0000	Phospho;Phospho	Os06t0728600-00	mzspec:PXD002222:Rice_leaf_0h_phospho_test2:scan:04795:S[Phospho]PPVS[Phospho]PVK/2	0	0.0	159.9326	1:1.0000:1:true;2:1.0000:5:true	SPPVSPVK	S[Phospho]PPVS[Phospho]PVK	Os06t0728600-00	1.0	Rice_leaf_0h_phospho_test2	Rice_leaf_0h_phospho_test2.04795.04795.2	mzspec:PXD002222:Rice_leaf_0h_phospho_test2:scan:04795:S[Phospho]PPVS[Phospho]PVK/2	0	-0.0009499999999889043	-1.9559158836445407	0.0	5847	5847	Phospho	1.0	1	805	1	1.0	328	0.0	0.0	0.0	0.0	0.0	0.0
4;8	1391;1395	1.0000;0	Phospho;Deamidated	LOC_Os09g24440.1	mzspec:PXD002222:Rice_leaf_24h_phospho_test1:scan:17124:DHFS[Phospho]PVVN[Deamidated]GQEVLDKPR/3	0	0.0	80.950316	1:0.8005:8:true;1:0.1995:10:true;2:1.0000:4:true	DHFSPVVNGQEVLDKPR	DHFS[Phospho]PVVN[Deamidated]GQEVLDKPR	LOC_Os09g24440.1	1.0	Rice_leaf_24h_phospho_test1	Rice_leaf_24h_phospho_test1.17124.17124.3	mzspec:PXD002222:Rice_leaf_24h_phospho_test1:scan:17124:DHFS[Phospho]PVVN[Deamidated]GQEVLDKPR/3	0	-0.001015999999935957	-1.5089464095008662	0.0	13155	13155	Phospho	1.0	4	1391	1	1.0	329	0.0	0.0	0.0	0.0	0.0	0.0
4;8	1391;1395	1.0000;0	Phospho;Deamidated	LOC_Os09g24440.1	mzspec:PXD002222:Rice_leaf_24h_phospho_test1:scan:17242:DHFS[Phospho]PVVN[Deamidated]GQEVLDKPR/3	0	0.0	80.950316	1:0.6641:8:true;1:0.3359:10:true;2:1.0000:4:true	DHFSPVVNGQEVLDKPR	DHFS[Phospho]PVVN[Deamidated]GQEVLDKPR	LOC_Os09g24440.1	1.0	Rice_leaf_24h_phospho_test1	Rice_leaf_24h_phospho_test1.17242.17242.3	mzspec:PXD002222:Rice_leaf_24h_phospho_test1:scan:17242:DHFS[Phospho]PVVN[Deamidated]GQEVLDKPR/3	0	-0.0039160000000038045	-5.815978484235834	0.0	13162	13162	Phospho	1.0	4	1391	1	1.0	330	0.0	0.0	0.0	0.0	0.0	0.0
4;8	1391;1395	1.0000;0	Phospho;Deamidated	LOC_Os09g24440.1	mzspec:PXD002222:Rice_leaf_0h_phospho_test3:scan:19028:DHFS[Phospho]PVVN[Deamidated]GQEVLDKPR/3	0	0.0	80.950316	1:0.9817:8:true;1:0.0183:10:true;2:1.0000:4:true	DHFSPVVNGQEVLDKPR	DHFS[Phospho]PVVN[Deamidated]GQEVLDKPR	LOC_Os09g24440.1	1.0	Rice_leaf_0h_phospho_test3	Rice_leaf_0h_phospho_test3.19028.19028.3	mzspec:PXD002222:Rice_leaf_0h_phospho_test3:scan:19028:DHFS[Phospho]PVVN[Deamidated]GQEVLDKPR/3	0	-0.0037159999999403226	-5.518941789339192	0.0	14172	14172	Phospho	1.0	4	1391	1	1.0	331	0.0	0.0	0.0	0.0	0.0	0.0
4;8	1391;1395	1.0000;0	Phospho;Deamidated	LOC_Os09g24440.1	mzspec:PXD002222:Rice_leaf_0h_phospho_test3:scan:19005:DHFS[Phospho]PVVN[Deamidated]GQEVLDKPR/2	0	0.0	80.950316	1:0.5638:8:true;1:0.4362:10:true;2:1.0000:4:true	DHFSPVVNGQEVLDKPR	DHFS[Phospho]PVVN[Deamidated]GQEVLDKPR	LOC_Os09g24440.1	1.0	Rice_leaf_0h_phospho_test3	Rice_leaf_0h_phospho_test3.19005.19005.2	mzspec:PXD002222:Rice_leaf_0h_phospho_test3:scan:19005:DHFS[Phospho]PVVN[Deamidated]GQEVLDKPR/2	0	-0.00341300000013689	-3.3809734351279523	0.0	14615	14615	Phospho	1.0	4	1391	1	1.0	332	0.0	0.0	0.0	0.0	0.0	0.0
1;5;6;14	58;62;63;71	0;1.0000;0;0	Gln->pyro-Glu;Phospho;Carbamidomethyl;Deamidated	sp|P12085|ATPB_ORYSJ	mzspec:PXD002222:Rice_leaf_24h_phospho_test3:scan:25119:Q[Gln->pyro-Glu]INVT[Phospho]C[Carbamidomethyl]EVQQLLGN[Deamidated]NR/2	0	0.0	137.97178	1:0.1814:1:true;2:0.2701:14:true;2:0.1923:3:true;2:0.1717:9:true;2:0.1695:10:true;2:0.0148:15:true;3:1.0000:5:true	QINVTCEVQQLLGNNR	Q[Gln->pyro-Glu]INVT[Phospho]C[Carbamidomethyl]EVQQLLGN[Deamidated]NR	sp|P12085|ATPB_ORYSJ	1.0	Rice_leaf_24h_phospho_test3	Rice_leaf_24h_phospho_test3.25119.25119.2	mzspec:PXD002222:Rice_leaf_24h_phospho_test3:scan:25119:Q[Gln->pyro-Glu]INVT[Phospho]C[Carbamidomethyl]EVQQLLGN[Deamidated]NR/2	0	0.01450600000009672	14.871192270198168	0.0	13964	13964	Phospho	1.0	5	62	1	1.0	333	0.0	0.0	0.0	0.0	0.0	0.0
7	40	1.0000	Phospho	Os07t0208600-01	mzspec:PXD002222:Rice_leaf_0h_phospho_test3:scan:21370:DIHPEPS[Phospho]PPHLPPPPLR/3	0	0.0	79.9663	1:1.0000:7:true	DIHPEPSPPHLPPPPLR	DIHPEPS[Phospho]PPHLPPPPLR	Os07t0208600-01	1.0	Rice_leaf_0h_phospho_test3	Rice_leaf_0h_phospho_test3.21370.21370.3	mzspec:PXD002222:Rice_leaf_0h_phospho_test3:scan:21370:DIHPEPS[Phospho]PPHLPPPPLR/3	0	-0.0011240000000043435	-1.7047578529857712	0.0	1861	1861	Phospho	1.0	7	40	1	1.0	334	0.0	0.0	0.0	0.0	0.0	0.0
7	40	1.0000	Phospho	Os07t0208600-01	mzspec:PXD002222:Rice_leaf_0h_phospho_test1:scan:19785:DIHPEPS[Phospho]PPHLPPPPLR/3	0	0.0	79.9663	1:1.0000:7:true	DIHPEPSPPHLPPPPLR	DIHPEPS[Phospho]PPHLPPPPLR	Os07t0208600-01	1.0	Rice_leaf_0h_phospho_test1	Rice_leaf_0h_phospho_test1.19785.19785.3	mzspec:PXD002222:Rice_leaf_0h_phospho_test1:scan:19785:DIHPEPS[Phospho]PPHLPPPPLR/3	0	-0.0027239999999437714	-4.131459422971031	0.0	2131	2131	Phospho	1.0	7	40	1	1.0	335	0.0	0.0	0.0	0.0	0.0	0.0
7	40	1.0000	Phospho	Os07t0208600-01	mzspec:PXD002222:Rice_leaf_0h_phospho_test1:scan:19657:DIHPEPS[Phospho]PPHLPPPPLR/3	0	0.0	79.9663	1:1.0000:7:true	DIHPEPSPPHLPPPPLR	DIHPEPS[Phospho]PPHLPPPPLR	Os07t0208600-01	1.0	Rice_leaf_0h_phospho_test1	Rice_leaf_0h_phospho_test1.19657.19657.3	mzspec:PXD002222:Rice_leaf_0h_phospho_test1:scan:19657:DIHPEPS[Phospho]PPHLPPPPLR/3	0	-0.0005239999999275824	-0.7947447640904248	0.0	3269	3269	Phospho	1.0	7	40	1	1.0	336	0.0	0.0	0.0	0.0	0.0	0.0
7	40	1.0000	Phospho	Os07t0208600-01	mzspec:PXD002222:Rice_leaf_24h_phospho_test2:scan:21126:DIHPEPS[Phospho]PPHLPPPPLR/3	0	0.0	79.9663	1:1.0000:7:true	DIHPEPSPPHLPPPPLR	DIHPEPS[Phospho]PPHLPPPPLR	Os07t0208600-01	1.0	Rice_leaf_24h_phospho_test2	Rice_leaf_24h_phospho_test2.21126.21126.3	mzspec:PXD002222:Rice_leaf_24h_phospho_test2:scan:21126:DIHPEPS[Phospho]PPHLPPPPLR/3	0	-0.0013239999999541394	-2.008095549169268	0.0	3272	3272	Phospho	1.0	7	40	1	1.0	337	0.0	0.0	0.0	0.0	0.0	0.0
7	40	1.0000	Phospho	Os07t0208600-01	mzspec:PXD002222:Rice_leaf_24h_phospho_test3:scan:21203:DIHPEPS[Phospho]PPHLPPPPLR/3	0	0.0	79.9663	1:1.0000:7:true	DIHPEPSPPHLPPPPLR	DIHPEPS[Phospho]PPHLPPPPLR	Os07t0208600-01	1.0	Rice_leaf_24h_phospho_test3	Rice_leaf_24h_phospho_test3.21203.21203.3	mzspec:PXD002222:Rice_leaf_24h_phospho_test3:scan:21203:DIHPEPS[Phospho]PPHLPPPPLR/3	0	-0.001023999999915759	-1.553089004721595	0.0	4085	4085	Phospho	1.0	7	40	1	1.0	338	0.0	0.0	0.0	0.0	0.0	0.0
7	40	1.0000	Phospho	Os07t0208600-01	mzspec:PXD002222:Rice_leaf_0h_phospho_test3:scan:21672:DIHPEPS[Phospho]PPHLPPPPLR/3	0	0.0	79.9663	1:1.0000:7:true	DIHPEPSPPHLPPPPLR	DIHPEPS[Phospho]PPHLPPPPLR	Os07t0208600-01	1.0	Rice_leaf_0h_phospho_test3	Rice_leaf_0h_phospho_test3.21672.21672.3	mzspec:PXD002222:Rice_leaf_0h_phospho_test3:scan:21672:DIHPEPS[Phospho]PPHLPPPPLR/3	0	-0.0014239999999290376	-2.159764397261017	0.0	4450	4450	Phospho	1.0	7	40	1	1.0	339	0.0	0.0	0.0	0.0	0.0	0.0
7	40	1.0000	Phospho	Os07t0208600-01	mzspec:PXD002222:Rice_leaf_0h_phospho_test1:scan:19493:DIHPEPS[Phospho]PPHLPPPPLR/3	0	0.0	79.9663	1:1.0000:7:true	DIHPEPSPPHLPPPPLR	DIHPEPS[Phospho]PPHLPPPPLR	Os07t0208600-01	1.0	Rice_leaf_0h_phospho_test1	Rice_leaf_0h_phospho_test1.19493.19493.3	mzspec:PXD002222:Rice_leaf_0h_phospho_test1:scan:19493:DIHPEPS[Phospho]PPHLPPPPLR/3	0	-0.0023810000000139553	-3.6112352739921936	0.0	5010	5010	Phospho	1.0	7	40	1	1.0	340	0.0	0.0	0.0	0.0	0.0	0.0
7	40	1.0000	Phospho	Os07t0208600-01	mzspec:PXD002222:Rice_leaf_0h_phospho_test3:scan:21521:DIHPEPS[Phospho]PPHLPPPPLR/3	0	0.0	79.9663	1:1.0000:7:true	DIHPEPSPPHLPPPPLR	DIHPEPS[Phospho]PPHLPPPPLR	Os07t0208600-01	1.0	Rice_leaf_0h_phospho_test3	Rice_leaf_0h_phospho_test3.21521.21521.3	mzspec:PXD002222:Rice_leaf_0h_phospho_test3:scan:21521:DIHPEPS[Phospho]PPHLPPPPLR/3	0	-0.008240000000000691	-12.497513085898259	0.0	7068	7068	Phospho	1.0	7	40	1	1.0	341	0.0	0.0	0.0	0.0	0.0	0.0
9	61	1.0000	Phospho	LOC_Os02g54730.1	mzspec:PXD002222:Rice_leaf_24h_phospho_test2:scan:04513:DDDGEGLGS[Phospho]PR/2	0	0.0	79.9663	1:1.0000:9:true	DDDGEGLGSPR	DDDGEGLGS[Phospho]PR	LOC_Os02g54730.1	1.0	Rice_leaf_24h_phospho_test2	Rice_leaf_24h_phospho_test2.04513.04513.2	mzspec:PXD002222:Rice_leaf_24h_phospho_test2:scan:04513:DDDGEGLGS[Phospho]PR/2	0	-0.0020689999998921853	-3.4527954094345485	0.0	2143	2143	Phospho	1.0	9	61	1	1.0	342	0.0	0.0	0.0	0.0	0.0	0.0
9	25	1.0000	Phospho	Os06t0698859-01	mzspec:PXD002222:Rice_leaf_0h_phospho_test1:scan:03630:RPPPPPPDS[Phospho]PEGR/3	0	0.0	79.9663	1:1.0000:9:true	RPPPPPPDSPEGR	RPPPPPPDS[Phospho]PEGR	Os06t0698859-01	1.0	Rice_leaf_0h_phospho_test1	Rice_leaf_0h_phospho_test1.03630.03630.3	mzspec:PXD002222:Rice_leaf_0h_phospho_test1:scan:03630:RPPPPPPDS[Phospho]PEGR/3	0	-0.0009280000000444488	-1.8802002797532344	0.0	13946	13946	Phospho	1.0	9	25	1	1.0	343	0.0	0.0	0.0	0.0	0.0	0.0
3;5;11	482;484;490	0;1.0000;0	Deamidated;Phospho;Carbamidomethyl	Os03t0214900-01	mzspec:PXD002222:Rice_leaf_24h_phospho_test3:scan:09812:KFN[Deamidated]GS[Phospho]PDDIDC[Carbamidomethyl]NEK/2	0	0.0	137.97178	1:0.9862:3:true;1:0.0137:12:true;2:1.0000:5:true	KFNGSPDDIDCNEK	KFN[Deamidated]GS[Phospho]PDDIDC[Carbamidomethyl]NEK	Os03t0214900-01	1.0	Rice_leaf_24h_phospho_test3	Rice_leaf_24h_phospho_test3.09812.09812.2	mzspec:PXD002222:Rice_leaf_24h_phospho_test3:scan:09812:KFN[Deamidated]GS[Phospho]PDDIDC[Carbamidomethyl]NEK/2	0	-0.002691999999910877	-3.129024518075887	0.0	8922	8922	Phospho	1.0	5	484	1	1.0	344	0.0	0.0	0.0	0.0	0.0	0.0
6	98	1.0000	Phospho	Os02t0118200-01	mzspec:PXD002222:Rice_leaf_24h_phospho_test3:scan:21856:NFRPDS[Phospho]VLGEGGFGR/2	0	0.0	79.9663	1:1.0000:6:true	NFRPDSVLGEGGFGR	NFRPDS[Phospho]VLGEGGFGR	Os02t0118200-01	1.0	Rice_leaf_24h_phospho_test3	Rice_leaf_24h_phospho_test3.21856.21856.2	mzspec:PXD002222:Rice_leaf_24h_phospho_test3:scan:21856:NFRPDS[Phospho]VLGEGGFGR/2	0	-0.002356000000077075	-2.790202878679637	0.0	15213	15213	Phospho	1.0	6	98	1	1.0	345	0.0	0.0	0.0	0.0	0.0	0.0
3	510	1.0000	Phospho	Os08t0500300-01	mzspec:PXD002222:Rice_leaf_0h_phospho_test2:scan:21963:VNS[Phospho]LLNLPR/2	0	0.0	79.9663	1:1.0000:3:true	VNSLLNLPR	VNS[Phospho]LLNLPR	Os08t0500300-01	1.0	Rice_leaf_0h_phospho_test2	Rice_leaf_0h_phospho_test2.21963.21963.2	mzspec:PXD002222:Rice_leaf_0h_phospho_test2:scan:21963:VNS[Phospho]LLNLPR/2	0	-0.000757000000021435	-1.3681747226236038	0.0	7593	7593	Phospho	1.0	3	510	1	1.0	346	0.0	0.0	0.0	0.0	0.0	0.0
3	330	1.0000	Phospho	Os01t0959000-01	mzspec:PXD002222:Rice_leaf_24h_phospho_test3:scan:01456:RRS[Phospho]PPPPPR/3	0	0.0	79.96633100000003	1:1.0000:3:true	RRSPPPPPR	RRS[Phospho]PPPPPR	Os01t0959000-01	1.0	Rice_leaf_24h_phospho_test3	Rice_leaf_24h_phospho_test3.01456.01456.3	mzspec:PXD002222:Rice_leaf_24h_phospho_test3:scan:01456:RRS[Phospho]PPPPPR/3	0	-0.0003539999999588872	-0.9302750077109344	0.0	1485	1485	Phospho	1.0	3	330	1	1.0	347	0.0	0.0	0.0	0.0	0.0	0.0
3	220	1.0000	Phospho	LOC_Os08g39140.2	mzspec:PXD002222:Rice_leaf_24h_phospho_test3:scan:02792:EIS[Phospho]DDEDEEEKK/2	0	0.0	79.96633100000003	1:1.0000:3:true	EISDDEDEEEKK	EIS[Phospho]DDEDEEEKK	LOC_Os08g39140.2	1.0	Rice_leaf_24h_phospho_test3	Rice_leaf_24h_phospho_test3.02792.02792.2	mzspec:PXD002222:Rice_leaf_24h_phospho_test3:scan:02792:EIS[Phospho]DDEDEEEKK/2	0	-0.0009390000000166764	-1.2142833379291091	0.0	7729	7729	Phospho	1.0	3	220	1	1.0	348	0.0	0.0	0.0	0.0	0.0	0.0
1;3	218;220	0;1.0000	Glu->pyro-Glu;Phospho	LOC_Os08g39140.2	mzspec:PXD002222:Rice_leaf_24h_phospho_test3:scan:06744:E[Glu->pyro-Glu]IS[Phospho]DDEDEEEKK/2	0	0.0	79.96633100000003	1:1.0000:3:true	EISDDEDEEEKK	E[Glu->pyro-Glu]IS[Phospho]DDEDEEEKK	LOC_Os08g39140.2	1.0	Rice_leaf_24h_phospho_test3	Rice_leaf_24h_phospho_test3.06744.06744.2	mzspec:PXD002222:Rice_leaf_24h_phospho_test3:scan:06744:E[Glu->pyro-Glu]IS[Phospho]DDEDEEEKK/2	0	-0.002253999999993539	-2.949140998433149	0.0	7543	7543	Phospho	1.0	3	220	1	1.0	349	0.0	0.0	0.0	0.0	0.0	0.0
10	248	1.0000	Phospho	Os07t0694500-01	mzspec:PXD002222:Rice_leaf_0h_phospho_test1:scan:20811:EVEEEILDDS[Phospho]DEDWDPR/2	0	0.0	79.9663	1:1.0000:10:true	EVEEEILDDSDEDWDPR	EVEEEILDDS[Phospho]DEDWDPR	Os07t0694500-01	1.0	Rice_leaf_0h_phospho_test1	Rice_leaf_0h_phospho_test1.20811.20811.2	mzspec:PXD002222:Rice_leaf_0h_phospho_test1:scan:20811:EVEEEILDDS[Phospho]DEDWDPR/2	0	-0.002456000000165659	-2.2616758103558268	0.0	106	106	Phospho	1.0	10	248	1	1.0	350	0.0	0.0	0.0	0.0	0.0	0.0
10	248	1.0000	Phospho	Os07t0694500-01	mzspec:PXD002222:Rice_leaf_0h_phospho_test3:scan:22831:EVEEEILDDS[Phospho]DEDWDPR/2	0	0.0	79.9663	1:1.0000:10:true	EVEEEILDDSDEDWDPR	EVEEEILDDS[Phospho]DEDWDPR	Os07t0694500-01	1.0	Rice_leaf_0h_phospho_test3	Rice_leaf_0h_phospho_test3.22831.22831.2	mzspec:PXD002222:Rice_leaf_0h_phospho_test3:scan:22831:EVEEEILDDS[Phospho]DEDWDPR/2	0	-0.003456000000142012	-3.182553583218121	0.0	1114	1114	Phospho	1.0	10	248	1	1.0	351	0.0	0.0	0.0	0.0	0.0	0.0
10	248	1.0000	Phospho	Os07t0694500-01	mzspec:PXD002222:Rice_leaf_0h_phospho_test2:scan:22657:EVEEEILDDS[Phospho]DEDWDPR/2	0	0.0	79.9663	1:1.0000:10:true	EVEEEILDDSDEDWDPR	EVEEEILDDS[Phospho]DEDWDPR	Os07t0694500-01	1.0	Rice_leaf_0h_phospho_test2	Rice_leaf_0h_phospho_test2.22657.22657.2	mzspec:PXD002222:Rice_leaf_0h_phospho_test2:scan:22657:EVEEEILDDS[Phospho]DEDWDPR/2	0	-0.002356000000190761	-2.169588033090536	0.0	4914	4914	Phospho	1.0	10	248	1	1.0	352	0.0	0.0	0.0	0.0	0.0	0.0
10	248	1.0000	Phospho	Os07t0694500-01	mzspec:PXD002222:Rice_leaf_24h_phospho_test1:scan:20762:EVEEEILDDS[Phospho]DEDWDPR/2	0	0.0	79.9663	1:1.0000:10:true	EVEEEILDDSDEDWDPR	EVEEEILDDS[Phospho]DEDWDPR	Os07t0694500-01	1.0	Rice_leaf_24h_phospho_test1	Rice_leaf_24h_phospho_test1.20762.20762.2	mzspec:PXD002222:Rice_leaf_24h_phospho_test1:scan:20762:EVEEEILDDS[Phospho]DEDWDPR/2	0	-0.001956000000063796	-1.8012369238199883	0.0	10618	10618	Phospho	1.0	10	248	1	1.0	353	0.0	0.0	0.0	0.0	0.0	0.0
9	73	1.0000	Phospho	Os10t0563600-01	mzspec:PXD002222:Rice_leaf_24h_phospho_test3:scan:18962:LGLGGLGGS[Phospho]PR/2	0	0.0	79.9663	1:1.0000:9:true	LGLGGLGGSPR	LGLGGLGGS[Phospho]PR	Os10t0563600-01	1.0	Rice_leaf_24h_phospho_test3	Rice_leaf_24h_phospho_test3.18962.18962.2	mzspec:PXD002222:Rice_leaf_24h_phospho_test3:scan:18962:LGLGGLGGS[Phospho]PR/2	0	-0.0014050000000906948	-2.6396455590106096	0.0	4319	4319	Phospho	1.0	9	73	1	1.0	354	0.0	0.0	0.0	0.0	0.0	0.0
10	248	1.0000	Phospho	Os07t0694500-01	mzspec:PXD002222:Rice_leaf_24h_phospho_test2:scan:22286:EVEEEILDDS[Phospho]DEDWDPR/2	0	0.0	79.9663	1:1.0000:10:true	EVEEEILDDSDEDWDPR	EVEEEILDDS[Phospho]DEDWDPR	Os07t0694500-01	1.0	Rice_leaf_24h_phospho_test2	Rice_leaf_24h_phospho_test2.22286.22286.2	mzspec:PXD002222:Rice_leaf_24h_phospho_test2:scan:22286:EVEEEILDDS[Phospho]DEDWDPR/2	0	-0.0016560000001391018	-1.5249735920241152	0.0	10844	10844	Phospho	1.0	10	248	1	1.0	355	0.0	0.0	0.0	0.0	0.0	0.0
10	248	1.0000	Phospho	Os07t0694500-01	mzspec:PXD002222:Rice_leaf_24h_phospho_test3:scan:22325:EVEEEILDDS[Phospho]DEDWDPR/2	0	0.0	79.9663	1:1.0000:10:true	EVEEEILDDSDEDWDPR	EVEEEILDDS[Phospho]DEDWDPR	Os07t0694500-01	1.0	Rice_leaf_24h_phospho_test3	Rice_leaf_24h_phospho_test3.22325.22325.2	mzspec:PXD002222:Rice_leaf_24h_phospho_test3:scan:22325:EVEEEILDDS[Phospho]DEDWDPR/2	0	0.0014439999997648554	1.3297475038280573	0.0	14641	14641	Phospho	1.0	10	248	1	1.0	356	0.0	0.0	0.0	0.0	0.0	0.0
9	73	1.0000	Phospho	Os10t0563600-01	mzspec:PXD002222:Rice_leaf_24h_phospho_test2:scan:18737:LGLGGLGGS[Phospho]PR/2	0	0.0	79.9663	1:1.0000:9:true	LGLGGLGGSPR	LGLGGLGGS[Phospho]PR	Os10t0563600-01	1.0	Rice_leaf_24h_phospho_test2	Rice_leaf_24h_phospho_test2.18737.18737.2	mzspec:PXD002222:Rice_leaf_24h_phospho_test2:scan:18737:LGLGGLGGS[Phospho]PR/2	0	-0.0009780000000318976	-1.8374187591672104	0.0	3404	3404	Phospho	1.0	9	73	1	1.0	357	0.0	0.0	0.0	0.0	0.0	0.0
8	310	1.0000	Phospho	LOC_Os07g32400.3	mzspec:PXD002222:Rice_leaf_24h_phospho_test2:scan:06732:NQIEEPET[Phospho]PR/2	0	0.0	79.9663	1:1.0000:8:true	NQIEEPETPR	NQIEEPET[Phospho]PR	LOC_Os07g32400.3	1.0	Rice_leaf_24h_phospho_test2	Rice_leaf_24h_phospho_test2.06732.06732.2	mzspec:PXD002222:Rice_leaf_24h_phospho_test2:scan:06732:NQIEEPET[Phospho]PR/2	0	-0.00016699999991942605	-0.2582023474799251	0.0	6091	6091	Phospho	1.0	8	310	1	1.0	358	0.0	0.0	0.0	0.0	0.0	0.0
8	310	1.0000	Phospho	LOC_Os07g32400.3	mzspec:PXD002222:Rice_leaf_24h_phospho_test3:scan:07128:NQIEEPET[Phospho]PR/2	0	0.0	79.9663	1:1.0000:8:true	NQIEEPETPR	NQIEEPET[Phospho]PR	LOC_Os07g32400.3	1.0	Rice_leaf_24h_phospho_test3	Rice_leaf_24h_phospho_test3.07128.07128.2	mzspec:PXD002222:Rice_leaf_24h_phospho_test3:scan:07128:NQIEEPET[Phospho]PR/2	0	-0.0005330000000185464	-0.8240829417843618	0.0	7480	7480	Phospho	1.0	8	310	1	1.0	359	0.0	0.0	0.0	0.0	0.0	0.0
8	310	1.0000	Phospho	LOC_Os07g32400.3	mzspec:PXD002222:Rice_leaf_0h_phospho_test3:scan:07150:NQIEEPET[Phospho]PR/2	0	0.0	79.9663	1:1.0000:8:true	NQIEEPETPR	NQIEEPET[Phospho]PR	LOC_Os07g32400.3	1.0	Rice_leaf_0h_phospho_test3	Rice_leaf_0h_phospho_test3.07150.07150.2	mzspec:PXD002222:Rice_leaf_0h_phospho_test3:scan:07150:NQIEEPET[Phospho]PR/2	0	-0.0015099999999392821	-2.3346439812402453	0.0	13891	13891	Phospho	1.0	8	310	1	1.0	360	0.0	0.0	0.0	0.0	0.0	0.0
8	310	1.0000	Phospho	LOC_Os07g32400.3	mzspec:PXD002222:Rice_leaf_0h_phospho_test1:scan:06371:NQIEEPET[Phospho]PR/2	0	0.0	79.9663	1:1.0000:8:true	NQIEEPETPR	NQIEEPET[Phospho]PR	LOC_Os07g32400.3	1.0	Rice_leaf_0h_phospho_test1	Rice_leaf_0h_phospho_test1.06371.06371.2	mzspec:PXD002222:Rice_leaf_0h_phospho_test1:scan:06371:NQIEEPET[Phospho]PR/2	0	0.00135899999997946	2.1011795831689533	0.0	13914	13914	Phospho	1.0	8	310	1	1.0	361	0.0	0.0	0.0	0.0	0.0	0.0
3	330	1.0000	Phospho	Os01t0959000-01	mzspec:PXD002222:Rice_leaf_24h_phospho_test3:scan:01742:RRS[Phospho]PPPPPR/3	0	0.0	79.96633100000003	1:1.0000:3:true	RRSPPPPPR	RRS[Phospho]PPPPPR	Os01t0959000-01	1.0	Rice_leaf_24h_phospho_test3	Rice_leaf_24h_phospho_test3.01742.01742.3	mzspec:PXD002222:Rice_leaf_24h_phospho_test3:scan:01742:RRS[Phospho]PPPPPR/3	0	-0.0003539999999588872	-0.9302750077109344	0.0	1658	1658	Phospho	1.0	3	330	1	1.0	362	0.0	0.0	0.0	0.0	0.0	0.0
3	330	1.0000	Phospho	Os01t0959000-01	mzspec:PXD002222:Rice_leaf_24h_phospho_test3:scan:01867:RRS[Phospho]PPPPPR/3	0	0.0	79.96633100000003	1:1.0000:3:true	RRSPPPPPR	RRS[Phospho]PPPPPR	Os01t0959000-01	1.0	Rice_leaf_24h_phospho_test3	Rice_leaf_24h_phospho_test3.01867.01867.3	mzspec:PXD002222:Rice_leaf_24h_phospho_test3:scan:01867:RRS[Phospho]PPPPPR/3	0	-0.00041499999997540726	-1.0905766333954705	0.0	1738	1738	Phospho	1.0	3	330	1	1.0	363	0.0	0.0	0.0	0.0	0.0	0.0
3	330	1.0000	Phospho	Os01t0959000-01	mzspec:PXD002222:Rice_leaf_24h_phospho_test2:scan:01609:RRS[Phospho]PPPPPR/3	0	0.0	79.96633100000003	1:1.0000:3:true	RRSPPPPPR	RRS[Phospho]PPPPPR	Os01t0959000-01	1.0	Rice_leaf_24h_phospho_test2	Rice_leaf_24h_phospho_test2.01609.01609.3	mzspec:PXD002222:Rice_leaf_24h_phospho_test2:scan:01609:RRS[Phospho]PPPPPR/3	0	-0.0003539999999588872	-0.9302750077109344	0.0	3469	3469	Phospho	1.0	3	330	1	1.0	364	0.0	0.0	0.0	0.0	0.0	0.0
3	380	1.0000	Phospho	Os06t0669400-01	mzspec:PXD002222:Rice_leaf_24h_phospho_test3:scan:18289:QVS[Phospho]VDVPDVR/2	0	0.0	79.9663	1:1.0000:3:true	QVSVDVPDVR	QVS[Phospho]VDVPDVR	Os06t0669400-01	1.0	Rice_leaf_24h_phospho_test3	Rice_leaf_24h_phospho_test3.18289.18289.2	mzspec:PXD002222:Rice_leaf_24h_phospho_test3:scan:18289:QVS[Phospho]VDVPDVR/2	0	-0.0007339999999658176	-1.2289007945922148	0.0	11827	11827	Phospho	1.0	3	380	1	1.0	365	0.0	0.0	0.0	0.0	0.0	0.0
7	162	1.0000	Phospho	Os01t0881500-01	mzspec:PXD002222:Rice_leaf_0h_phospho_test3:scan:13402:NVILPNS[Phospho]PK/2	0	0.0	79.9663	1:1.0000:7:true	NVILPNSPK	NVILPNS[Phospho]PK	Os01t0881500-01	1.0	Rice_leaf_0h_phospho_test3	Rice_leaf_0h_phospho_test3.13402.13402.2	mzspec:PXD002222:Rice_leaf_0h_phospho_test3:scan:13402:NVILPNS[Phospho]PK/2	0	-0.0016590000000178404	-3.122687265659573	0.0	14203	14203	Phospho	1.0	7	162	1	1.0	366	0.0	0.0	0.0	0.0	0.0	0.0
2;4	189;191	1.0000;1.0000	Phospho;Phospho	LOC_Os04g41100.6	mzspec:PXD002222:Rice_leaf_24h_phospho_test3:scan:05474:RS[Phospho]ET[Phospho]PEPVKPPHR/3	0	0.0	159.9326	1:1.0000:2:true;2:1.0000:4:true	RSETPEPVKPPHR	RS[Phospho]ET[Phospho]PEPVKPPHR	LOC_Os04g41100.6	1.0	Rice_leaf_24h_phospho_test3	Rice_leaf_24h_phospho_test3.05474.05474.3	mzspec:PXD002222:Rice_leaf_24h_phospho_test3:scan:05474:RS[Phospho]ET[Phospho]PEPVKPPHR/3	0	-0.0010740000000168948	-1.9045192571827567	0.0	5801	5801	Phospho	1.0	2	189	1	1.0	367	0.0	0.0	0.0	0.0	0.0	0.0
3	313	1.0000	Phospho	LOC_Os01g62650.2	mzspec:PXD002222:Rice_leaf_24h_phospho_test2:scan:20134:VPS[Phospho]PGLPPVGVR/2	0	0.0	79.9663	1:1.0000:3:true	VPSPGLPPVGVR	VPS[Phospho]PGLPPVGVR	LOC_Os01g62650.2	1.0	Rice_leaf_24h_phospho_test2	Rice_leaf_24h_phospho_test2.20134.20134.2	mzspec:PXD002222:Rice_leaf_24h_phospho_test2:scan:20134:VPS[Phospho]PGLPPVGVR/2	0	-0.003524999999967804	-5.614541977767064	0.0	14023	14023	Phospho	1.0	3	313	1	1.0	368	0.0	0.0	0.0	0.0	0.0	0.0
3	313	1.0000	Phospho	LOC_Os01g62650.2	mzspec:PXD002222:Rice_leaf_24h_phospho_test2:scan:19878:VPS[Phospho]PGLPPVGVR/2	0	0.0	79.9663	1:1.0000:3:true	VPSPGLPPVGVR	VPS[Phospho]PGLPPVGVR	LOC_Os01g62650.2	1.0	Rice_leaf_24h_phospho_test2	Rice_leaf_24h_phospho_test2.19878.19878.2	mzspec:PXD002222:Rice_leaf_24h_phospho_test2:scan:19878:VPS[Phospho]PGLPPVGVR/2	0	-0.0014499999999770807	-2.3095279057327427	0.0	14732	14732	Phospho	1.0	3	313	1	1.0	369	0.0	0.0	0.0	0.0	0.0	0.0
3;5	179;181	1.0000;1.0000	Phospho;Phospho	LOC_Os04g39629.1	mzspec:PXD002222:Rice_leaf_0h_phospho_test3:scan:01099:RRT[Phospho]HS[Phospho]PDMHHQR/4	0	0.0	159.9326	1:1.0000:3:true;2:1.0000:5:true	RRTHSPDMHHQR	RRT[Phospho]HS[Phospho]PDMHHQR	LOC_Os04g39629.1	1.0	Rice_leaf_0h_phospho_test3	Rice_leaf_0h_phospho_test3.01099.01099.4	mzspec:PXD002222:Rice_leaf_0h_phospho_test3:scan:01099:RRT[Phospho]HS[Phospho]PDMHHQR/4	0	-0.000504000000034921	-1.1716087974210514	0.0	14515	14515	Phospho	1.0	5	181	1	1.0	370	0.0	0.0	0.0	0.0	0.0	0.0
3;5	179;181	1.0000;1.0000	Phospho;Phospho	LOC_Os04g39629.1	mzspec:PXD002222:Rice_leaf_0h_phospho_test3:scan:01099:RRT[Phospho]HS[Phospho]PDMHHQR/4	0	0.0	159.9326	1:1.0000:3:true;2:1.0000:5:true	RRTHSPDMHHQR	RRT[Phospho]HS[Phospho]PDMHHQR	LOC_Os04g39629.1	1.0	Rice_leaf_0h_phospho_test3	Rice_leaf_0h_phospho_test3.01099.01099.4	mzspec:PXD002222:Rice_leaf_0h_phospho_test3:scan:01099:RRT[Phospho]HS[Phospho]PDMHHQR/4	0	-0.000504000000034921	-1.1716087974210514	0.0	14515	14515	Phospho	1.0	3	179	1	1.0	371	0.0	0.0	0.0	0.0	0.0	0.0
5	501	1.0000	Phospho	Os03t0101300-01	mzspec:PXD002222:Rice_leaf_24h_phospho_test1:scan:09404:IVGDS[Phospho]PQQQVVELHHHHQR/3	0	0.0	79.9663	1:1.0000:5:true	IVGDSPQQQVVELHHHHQR	IVGDS[Phospho]PQQQVVELHHHHQR	Os03t0101300-01	1.0	Rice_leaf_24h_phospho_test1	Rice_leaf_24h_phospho_test1.09404.09404.3	mzspec:PXD002222:Rice_leaf_24h_phospho_test1:scan:09404:IVGDS[Phospho]PQQQVVELHHHHQR/3	0	-0.0026149999999915963	-3.372570428142524	0.0	3433	3433	Phospho	1.0	5	501	1	1.0	372	0.0	0.0	0.0	0.0	0.0	0.0
3	330	1.0000	Phospho	Os01t0959000-01	mzspec:PXD002222:Rice_leaf_0h_phospho_test1:scan:01403:RRS[Phospho]PPPPPR/3	0	0.0	79.96633100000003	1:1.0000:3:true	RRSPPPPPR	RRS[Phospho]PPPPPR	Os01t0959000-01	1.0	Rice_leaf_0h_phospho_test1	Rice_leaf_0h_phospho_test1.01403.01403.3	mzspec:PXD002222:Rice_leaf_0h_phospho_test1:scan:01403:RRS[Phospho]PPPPPR/3	0	-0.0004459999999539832	-1.172041393910888	0.0	14937	14937	Phospho	1.0	3	330	1	1.0	373	0.0	0.0	0.0	0.0	0.0	0.0
3	330	1.0000	Phospho	Os01t0959000-01	mzspec:PXD002222:Rice_leaf_0h_phospho_test1:scan:01286:RRS[Phospho]PPPPPR/3	0	0.0	79.96633100000003	1:1.0000:3:true	RRSPPPPPR	RRS[Phospho]PPPPPR	Os01t0959000-01	1.0	Rice_leaf_0h_phospho_test1	Rice_leaf_0h_phospho_test1.01286.01286.3	mzspec:PXD002222:Rice_leaf_0h_phospho_test1:scan:01286:RRS[Phospho]PPPPPR/3	0	-0.00026299999996126644	-0.6911365170066595	0.0	14327	14327	Phospho	1.0	3	330	1	1.0	374	0.0	0.0	0.0	0.0	0.0	0.0
3	330	1.0000	Phospho	Os01t0959000-01	mzspec:PXD002222:Rice_leaf_0h_phospho_test2:scan:01546:RRS[Phospho]PPPPPR/3	0	0.0	79.96633100000003	1:1.0000:3:true	RRSPPPPPR	RRS[Phospho]PPPPPR	Os01t0959000-01	1.0	Rice_leaf_0h_phospho_test2	Rice_leaf_0h_phospho_test2.01546.01546.3	mzspec:PXD002222:Rice_leaf_0h_phospho_test2:scan:01546:RRS[Phospho]PPPPPR/3	0	-0.00011000000000649379	-0.2890685052715486	0.0	8156	8156	Phospho	1.0	3	330	1	1.0	375	0.0	0.0	0.0	0.0	0.0	0.0
3	330	1.0000	Phospho	Os01t0959000-01	mzspec:PXD002222:Rice_leaf_0h_phospho_test2:scan:01229:RRS[Phospho]PPPPPR/3	0	0.0	79.96633100000003	1:1.0000:3:true	RRSPPPPPR	RRS[Phospho]PPPPPR	Os01t0959000-01	1.0	Rice_leaf_0h_phospho_test2	Rice_leaf_0h_phospho_test2.01229.01229.3	mzspec:PXD002222:Rice_leaf_0h_phospho_test2:scan:01229:RRS[Phospho]PPPPPR/3	0	0.0001950000000192631	0.5124396230017515	0.0	7631	7631	Phospho	1.0	3	330	1	1.0	376	0.0	0.0	0.0	0.0	0.0	0.0
3	330	1.0000	Phospho	Os01t0959000-01	mzspec:PXD002222:Rice_leaf_0h_phospho_test2:scan:01385:RRS[Phospho]PPPPPR/3	0	0.0	79.96633100000003	1:1.0000:3:true	RRSPPPPPR	RRS[Phospho]PPPPPR	Os01t0959000-01	1.0	Rice_leaf_0h_phospho_test2	Rice_leaf_0h_phospho_test2.01385.01385.3	mzspec:PXD002222:Rice_leaf_0h_phospho_test2:scan:01385:RRS[Phospho]PPPPPR/3	0	-0.00029299999994236714	-0.7699733820263986	0.0	7596	7596	Phospho	1.0	3	330	1	1.0	377	0.0	0.0	0.0	0.0	0.0	0.0
3	330	1.0000	Phospho	Os01t0959000-01	mzspec:PXD002222:Rice_leaf_24h_phospho_test1:scan:01706:RRS[Phospho]PPPPPR/3	0	0.0	79.96633100000003	1:1.0000:3:true	RRSPPPPPR	RRS[Phospho]PPPPPR	Os01t0959000-01	1.0	Rice_leaf_24h_phospho_test1	Rice_leaf_24h_phospho_test1.01706.01706.3	mzspec:PXD002222:Rice_leaf_24h_phospho_test1:scan:01706:RRS[Phospho]PPPPPR/3	0	-0.0005989999999655993	-1.5741094057953773	0.0	7413	7413	Phospho	1.0	3	330	1	1.0	378	0.0	0.0	0.0	0.0	0.0	0.0
3	330	1.0000	Phospho	Os01t0959000-01	mzspec:PXD002222:Rice_leaf_24h_phospho_test1:scan:01462:RRS[Phospho]PPPPPR/3	0	0.0	79.96633100000003	1:1.0000:3:true	RRSPPPPPR	RRS[Phospho]PPPPPR	Os01t0959000-01	1.0	Rice_leaf_24h_phospho_test1	Rice_leaf_24h_phospho_test1.01462.01462.3	mzspec:PXD002222:Rice_leaf_24h_phospho_test1:scan:01462:RRS[Phospho]PPPPPR/3	0	-0.0008119999999962603	-2.1338511478687243	0.0	6355	6355	Phospho	1.0	3	330	1	1.0	379	0.0	0.0	0.0	0.0	0.0	0.0
3	330	1.0000	Phospho	Os01t0959000-01	mzspec:PXD002222:Rice_leaf_24h_phospho_test1:scan:01360:RRS[Phospho]PPPPPR/3	0	0.0	79.96633100000003	1:1.0000:3:true	RRSPPPPPR	RRS[Phospho]PPPPPR	Os01t0959000-01	1.0	Rice_leaf_24h_phospho_test1	Rice_leaf_24h_phospho_test1.01360.01360.3	mzspec:PXD002222:Rice_leaf_24h_phospho_test1:scan:01360:RRS[Phospho]PPPPPR/3	0	-0.0008729999999559367	-2.294152773403881	0.0	6314	6314	Phospho	1.0	3	330	1	1.0	380	0.0	0.0	0.0	0.0	0.0	0.0
9	73	1.0000	Phospho	Os10t0563600-01	mzspec:PXD002222:Rice_leaf_24h_phospho_test2:scan:18624:LGLGGLGGS[Phospho]PR/2	0	0.0	79.9663	1:1.0000:9:true	LGLGGLGGSPR	LGLGGLGGS[Phospho]PR	Os10t0563600-01	1.0	Rice_leaf_24h_phospho_test2	Rice_leaf_24h_phospho_test2.18624.18624.2	mzspec:PXD002222:Rice_leaf_24h_phospho_test2:scan:18624:LGLGGLGGS[Phospho]PR/2	0	-0.0009780000000318976	-1.8374187591672104	0.0	4140	4140	Phospho	1.0	9	73	1	1.0	381	0.0	0.0	0.0	0.0	0.0	0.0
9	73	1.0000	Phospho	Os10t0563600-01	mzspec:PXD002222:Rice_leaf_0h_phospho_test2:scan:18945:LGLGGLGGS[Phospho]PR/2	0	0.0	79.9663	1:1.0000:9:true	LGLGGLGGSPR	LGLGGLGGS[Phospho]PR	Os10t0563600-01	1.0	Rice_leaf_0h_phospho_test2	Rice_leaf_0h_phospho_test2.18945.18945.2	mzspec:PXD002222:Rice_leaf_0h_phospho_test2:scan:18945:LGLGGLGGS[Phospho]PR/2	0	-0.0007950000000391808	-1.4936072735810648	0.0	6187	6187	Phospho	1.0	9	73	1	1.0	382	0.0	0.0	0.0	0.0	0.0	0.0
7	162	1.0000	Phospho	Os01t0881500-01	mzspec:PXD002222:Rice_leaf_24h_phospho_test1:scan:12223:NVILPNS[Phospho]PK/2	0	0.0	79.9663	1:1.0000:7:true	NVILPNSPK	NVILPNS[Phospho]PK	Os01t0881500-01	1.0	Rice_leaf_24h_phospho_test1	Rice_leaf_24h_phospho_test1.12223.12223.2	mzspec:PXD002222:Rice_leaf_24h_phospho_test1:scan:12223:NVILPNS[Phospho]PK/2	0	-0.0015369999999848005	-2.8930502273777496	0.0	11213	11213	Phospho	1.0	7	162	1	1.0	383	0.0	0.0	0.0	0.0	0.0	0.0
14	338	1.0000	Phospho	LOC_Os05g32600.1	mzspec:PXD002222:Rice_leaf_24h_phospho_test2:scan:22989:IPDLNLQDGPVVLS[Phospho]PPRK/3	0	0.0	79.9663	1:1.0000:14:true	IPDLNLQDGPVVLSPPRK	IPDLNLQDGPVVLS[Phospho]PPRK	LOC_Os05g32600.1	1.0	Rice_leaf_24h_phospho_test2	Rice_leaf_24h_phospho_test2.22989.22989.3	mzspec:PXD002222:Rice_leaf_24h_phospho_test2:scan:22989:IPDLNLQDGPVVLS[Phospho]PPRK/3	0	-0.0014270000000351502	-2.098439074014261	0.0	4739	4739	Phospho	1.0	14	338	1	1.0	384	0.0	0.0	0.0	0.0	0.0	0.0
1;3	92;94	1.0000;1.0000	Phospho;Phospho	LOC_Os05g01540.2	mzspec:PXD002222:Rice_leaf_24h_phospho_test3:scan:09370:S[Phospho]PS[Phospho]PPPPPPPPR/2	0	0.0	159.9326	1:1.0000:1:true;2:1.0000:3:true	SPSPPPPPPPPR	S[Phospho]PS[Phospho]PPPPPPPPR	LOC_Os05g01540.2	1.0	Rice_leaf_24h_phospho_test3	Rice_leaf_24h_phospho_test3.09370.09370.2	mzspec:PXD002222:Rice_leaf_24h_phospho_test3:scan:09370:S[Phospho]PS[Phospho]PPPPPPPPR/2	0	8.300000001781882e-05	0.11997706081647593	0.0	2345	2345	Phospho	1.0	1	92	1	1.0	385	0.0	0.0	0.0	0.0	0.0	0.0
1;3	92;94	1.0000;1.0000	Phospho;Phospho	LOC_Os05g01540.2	mzspec:PXD002222:Rice_leaf_24h_phospho_test3:scan:09370:S[Phospho]PS[Phospho]PPPPPPPPR/2	0	0.0	159.9326	1:1.0000:1:true;2:1.0000:3:true	SPSPPPPPPPPR	S[Phospho]PS[Phospho]PPPPPPPPR	LOC_Os05g01540.2	1.0	Rice_leaf_24h_phospho_test3	Rice_leaf_24h_phospho_test3.09370.09370.2	mzspec:PXD002222:Rice_leaf_24h_phospho_test3:scan:09370:S[Phospho]PS[Phospho]PPPPPPPPR/2	0	8.300000001781882e-05	0.11997706081647593	0.0	2345	2345	Phospho	1.0	3	94	1	1.0	386	0.0	0.0	0.0	0.0	0.0	0.0
1;7	221;227	1.0000;1.0000	Phospho;Phospho	Os05t0120100-02	mzspec:PXD002222:Rice_leaf_0h_phospho_test1:scan:04303:S[Phospho]PQDQVS[Phospho]PPPK/2	0	0.0	159.9326	1:1.0000:1:true;2:1.0000:7:true	SPQDQVSPPPK	S[Phospho]PQDQVS[Phospho]PPPK	Os05t0120100-02	1.0	Rice_leaf_0h_phospho_test1	Rice_leaf_0h_phospho_test1.04303.04303.2	mzspec:PXD002222:Rice_leaf_0h_phospho_test1:scan:04303:S[Phospho]PQDQVS[Phospho]PPPK/2	0	-0.001912000000061198	-2.8525810166632435	0.0	12937	12937	Phospho	1.0	1	221	1	1.0	387	0.0	0.0	0.0	0.0	0.0	0.0
1;3	92;94	1.0000;1.0000	Phospho;Phospho	LOC_Os05g01540.2	mzspec:PXD002222:Rice_leaf_24h_phospho_test2:scan:08841:S[Phospho]PS[Phospho]PPPPPPPPR/2	0	0.0	159.9326	1:1.0000:1:true;2:1.0000:3:true	SPSPPPPPPPPR	S[Phospho]PS[Phospho]PPPPPPPPR	LOC_Os05g01540.2	1.0	Rice_leaf_24h_phospho_test2	Rice_leaf_24h_phospho_test2.08841.08841.2	mzspec:PXD002222:Rice_leaf_24h_phospho_test2:scan:08841:S[Phospho]PS[Phospho]PPPPPPPPR/2	0	8.300000001781882e-05	0.11997706081647593	0.0	6376	6376	Phospho	1.0	1	92	1	1.0	388	0.0	0.0	0.0	0.0	0.0	0.0
1;7	221;227	1.0000;1.0000	Phospho;Phospho	Os05t0120100-02	mzspec:PXD002222:Rice_leaf_24h_phospho_test3:scan:05004:S[Phospho]PQDQVS[Phospho]PPPK/2	0	0.0	159.9326	1:1.0000:1:true;2:1.0000:7:true	SPQDQVSPPPK	S[Phospho]PQDQVS[Phospho]PPPK	Os05t0120100-02	1.0	Rice_leaf_24h_phospho_test3	Rice_leaf_24h_phospho_test3.05004.05004.2	mzspec:PXD002222:Rice_leaf_24h_phospho_test3:scan:05004:S[Phospho]PQDQVS[Phospho]PPPK/2	0	-0.0029170000000249274	-4.351976373123146	0.0	9381	9381	Phospho	1.0	7	227	1	1.0	389	0.0	0.0	0.0	0.0	0.0	0.0
1;7	221;227	1.0000;1.0000	Phospho;Phospho	Os05t0120100-02	mzspec:PXD002222:Rice_leaf_24h_phospho_test3:scan:05004:S[Phospho]PQDQVS[Phospho]PPPK/2	0	0.0	159.9326	1:1.0000:1:true;2:1.0000:7:true	SPQDQVSPPPK	S[Phospho]PQDQVS[Phospho]PPPK	Os05t0120100-02	1.0	Rice_leaf_24h_phospho_test3	Rice_leaf_24h_phospho_test3.05004.05004.2	mzspec:PXD002222:Rice_leaf_24h_phospho_test3:scan:05004:S[Phospho]PQDQVS[Phospho]PPPK/2	0	-0.0029170000000249274	-4.351976373123146	0.0	9381	9381	Phospho	1.0	1	221	1	1.0	390	0.0	0.0	0.0	0.0	0.0	0.0
14	338	1.0000	Phospho	LOC_Os05g32600.1	mzspec:PXD002222:Rice_leaf_24h_phospho_test3:scan:23036:IPDLNLQDGPVVLS[Phospho]PPRK/3	0	0.0	79.9663	1:1.0000:14:true	IPDLNLQDGPVVLSPPRK	IPDLNLQDGPVVLS[Phospho]PPRK	LOC_Os05g32600.1	1.0	Rice_leaf_24h_phospho_test3	Rice_leaf_24h_phospho_test3.23036.23036.3	mzspec:PXD002222:Rice_leaf_24h_phospho_test3:scan:23036:IPDLNLQDGPVVLS[Phospho]PPRK/3	0	-0.002426000000014028	-3.5674934782499204	0.0	13144	13144	Phospho	1.0	14	338	1	1.0	391	0.0	0.0	0.0	0.0	0.0	0.0
14	338	1.0000	Phospho	LOC_Os05g32600.1	mzspec:PXD002222:Rice_leaf_0h_phospho_test3:scan:23611:IPDLNLQDGPVVLS[Phospho]PPRK/3	0	0.0	79.9663	1:1.0000:14:true	IPDLNLQDGPVVLSPPRK	IPDLNLQDGPVVLS[Phospho]PPRK	LOC_Os05g32600.1	1.0	Rice_leaf_0h_phospho_test3	Rice_leaf_0h_phospho_test3.23611.23611.3	mzspec:PXD002222:Rice_leaf_0h_phospho_test3:scan:23611:IPDLNLQDGPVVLS[Phospho]PPRK/3	0	-0.001426000000037675	-2.0969685490887766	0.0	4244	4244	Phospho	1.0	14	338	1	1.0	392	0.0	0.0	0.0	0.0	0.0	0.0
9	73	1.0000	Phospho	Os10t0563600-01	mzspec:PXD002222:Rice_leaf_0h_phospho_test1:scan:17504:LGLGGLGGS[Phospho]PR/2	0	0.0	79.9663	1:1.0000:9:true	LGLGGLGGSPR	LGLGGLGGS[Phospho]PR	Os10t0563600-01	1.0	Rice_leaf_0h_phospho_test1	Rice_leaf_0h_phospho_test1.17504.17504.2	mzspec:PXD002222:Rice_leaf_0h_phospho_test1:scan:17504:LGLGGLGGS[Phospho]PR/2	0	-0.0009170000000722213	-1.7228149307096914	0.0	8481	8481	Phospho	1.0	9	73	1	1.0	393	0.0	0.0	0.0	0.0	0.0	0.0
14	338	1.0000	Phospho	LOC_Os05g32600.1	mzspec:PXD002222:Rice_leaf_0h_phospho_test2:scan:23367:IPDLNLQDGPVVLS[Phospho]PPRK/3	0	0.0	79.9663	1:1.0000:14:true	IPDLNLQDGPVVLSPPRK	IPDLNLQDGPVVLS[Phospho]PPRK	LOC_Os05g32600.1	1.0	Rice_leaf_0h_phospho_test2	Rice_leaf_0h_phospho_test2.23367.23367.3	mzspec:PXD002222:Rice_leaf_0h_phospho_test2:scan:23367:IPDLNLQDGPVVLS[Phospho]PPRK/3	0	-2.6000000048043148e-05	-0.038233648229742456	0.0	3486	3486	Phospho	1.0	14	338	1	1.0	394	0.0	0.0	0.0	0.0	0.0	0.0
1;7	221;227	1.0000;1.0000	Phospho;Phospho	Os05t0120100-02	mzspec:PXD002222:Rice_leaf_24h_phospho_test3:scan:04700:S[Phospho]PQDQVS[Phospho]PPPK/2	0	0.0	159.9326	1:1.0000:1:true;2:1.0000:7:true	SPQDQVSPPPK	S[Phospho]PQDQVS[Phospho]PPPK	Os05t0120100-02	1.0	Rice_leaf_24h_phospho_test3	Rice_leaf_24h_phospho_test3.04700.04700.2	mzspec:PXD002222:Rice_leaf_24h_phospho_test3:scan:04700:S[Phospho]PQDQVS[Phospho]PPPK/2	0	-0.00044700000000830187	-0.6668952481335454	0.0	9346	9346	Phospho	1.0	7	227	1	1.0	395	0.0	0.0	0.0	0.0	0.0	0.0
1;3	92;94	1.0000;1.0000	Phospho;Phospho	LOC_Os05g01540.2	mzspec:PXD002222:Rice_leaf_24h_phospho_test2:scan:08841:S[Phospho]PS[Phospho]PPPPPPPPR/2	0	0.0	159.9326	1:1.0000:1:true;2:1.0000:3:true	SPSPPPPPPPPR	S[Phospho]PS[Phospho]PPPPPPPPR	LOC_Os05g01540.2	1.0	Rice_leaf_24h_phospho_test2	Rice_leaf_24h_phospho_test2.08841.08841.2	mzspec:PXD002222:Rice_leaf_24h_phospho_test2:scan:08841:S[Phospho]PS[Phospho]PPPPPPPPR/2	0	8.300000001781882e-05	0.11997706081647593	0.0	6376	6376	Phospho	1.0	3	94	1	1.0	396	0.0	0.0	0.0	0.0	0.0	0.0
1;3	92;94	1.0000;1.0000	Phospho;Phospho	LOC_Os05g01540.2	mzspec:PXD002222:Rice_leaf_24h_phospho_test3:scan:09493:S[Phospho]PS[Phospho]PPPPPPPPR/2	0	0.0	159.9326	1:1.0000:1:true;2:1.0000:3:true	SPSPPPPPPPPR	S[Phospho]PS[Phospho]PPPPPPPPR	LOC_Os05g01540.2	1.0	Rice_leaf_24h_phospho_test3	Rice_leaf_24h_phospho_test3.09493.09493.2	mzspec:PXD002222:Rice_leaf_24h_phospho_test3:scan:09493:S[Phospho]PS[Phospho]PPPPPPPPR/2	0	-0.0006489999998393612	-0.9381338847458248	0.0	6380	6380	Phospho	1.0	1	92	1	1.0	397	0.0	0.0	0.0	0.0	0.0	0.0
9	73	1.0000	Phospho	Os10t0563600-01	mzspec:PXD002222:Rice_leaf_24h_phospho_test1:scan:17441:LGLGGLGGS[Phospho]PR/2	0	0.0	79.9663	1:1.0000:9:true	LGLGGLGGSPR	LGLGGLGGS[Phospho]PR	Os10t0563600-01	1.0	Rice_leaf_24h_phospho_test1	Rice_leaf_24h_phospho_test1.17441.17441.2	mzspec:PXD002222:Rice_leaf_24h_phospho_test1:scan:17441:LGLGGLGGS[Phospho]PR/2	0	-0.0009780000000318976	-1.8374187591672104	0.0	12624	12624	Phospho	1.0	9	73	1	1.0	398	0.0	0.0	0.0	0.0	0.0	0.0
9	73	1.0000	Phospho	Os10t0563600-01	mzspec:PXD002222:Rice_leaf_24h_phospho_test3:scan:18844:LGLGGLGGS[Phospho]PR/2	0	0.0	79.9663	1:1.0000:9:true	LGLGGLGGSPR	LGLGGLGGS[Phospho]PR	Os10t0563600-01	1.0	Rice_leaf_24h_phospho_test3	Rice_leaf_24h_phospho_test3.18844.18844.2	mzspec:PXD002222:Rice_leaf_24h_phospho_test3:scan:18844:LGLGGLGGS[Phospho]PR/2	0	-0.0009170000000722213	-1.7228149307096914	0.0	13865	13865	Phospho	1.0	9	73	1	1.0	399	0.0	0.0	0.0	0.0	0.0	0.0
9	73	1.0000	Phospho	Os10t0563600-01	mzspec:PXD002222:Rice_leaf_0h_phospho_test1:scan:17407:LGLGGLGGS[Phospho]PR/2	0	0.0	79.9663	1:1.0000:9:true	LGLGGLGGSPR	LGLGGLGGS[Phospho]PR	Os10t0563600-01	1.0	Rice_leaf_0h_phospho_test1	Rice_leaf_0h_phospho_test1.17407.17407.2	mzspec:PXD002222:Rice_leaf_0h_phospho_test1:scan:17407:LGLGGLGGS[Phospho]PR/2	0	-0.0017100000000027649	-3.212664701511792	0.0	14875	14875	Phospho	1.0	9	73	1	1.0	400	0.0	0.0	0.0	0.0	0.0	0.0
1;3	92;94	1.0000;1.0000	Phospho;Phospho	LOC_Os05g01540.2	mzspec:PXD002222:Rice_leaf_24h_phospho_test3:scan:08991:S[Phospho]PS[Phospho]PPPPPPPPR/2	0	0.0	159.9326	1:1.0000:1:true;2:1.0000:3:true	SPSPPPPPPPPR	S[Phospho]PS[Phospho]PPPPPPPPR	LOC_Os05g01540.2	1.0	Rice_leaf_24h_phospho_test3	Rice_leaf_24h_phospho_test3.08991.08991.2	mzspec:PXD002222:Rice_leaf_24h_phospho_test3:scan:08991:S[Phospho]PS[Phospho]PPPPPPPPR/2	0	-0.0010159999998222704	-1.4686348643620084	0.0	1583	1583	Phospho	1.0	3	94	1	1.0	401	0.0	0.0	0.0	0.0	0.0	0.0
1;3	92;94	1.0000;1.0000	Phospho;Phospho	LOC_Os05g01540.2	mzspec:PXD002222:Rice_leaf_24h_phospho_test3:scan:08991:S[Phospho]PS[Phospho]PPPPPPPPR/2	0	0.0	159.9326	1:1.0000:1:true;2:1.0000:3:true	SPSPPPPPPPPR	S[Phospho]PS[Phospho]PPPPPPPPR	LOC_Os05g01540.2	1.0	Rice_leaf_24h_phospho_test3	Rice_leaf_24h_phospho_test3.08991.08991.2	mzspec:PXD002222:Rice_leaf_24h_phospho_test3:scan:08991:S[Phospho]PS[Phospho]PPPPPPPPR/2	0	-0.0010159999998222704	-1.4686348643620084	0.0	1583	1583	Phospho	1.0	1	92	1	1.0	402	0.0	0.0	0.0	0.0	0.0	0.0
1;3	92;94	1.0000;1.0000	Phospho;Phospho	LOC_Os05g01540.2	mzspec:PXD002222:Rice_leaf_24h_phospho_test2:scan:08593:S[Phospho]PS[Phospho]PPPPPPPPR/2	0	0.0	159.9326	1:1.0000:1:true;2:1.0000:3:true	SPSPPPPPPPPR	S[Phospho]PS[Phospho]PPPPPPPPR	LOC_Os05g01540.2	1.0	Rice_leaf_24h_phospho_test2	Rice_leaf_24h_phospho_test2.08593.08593.2	mzspec:PXD002222:Rice_leaf_24h_phospho_test2:scan:08593:S[Phospho]PS[Phospho]PPPPPPPPR/2	0	-0.0008929999999054418	-1.2908375334309272	0.0	381	381	Phospho	1.0	3	94	1	1.0	403	0.0	0.0	0.0	0.0	0.0	0.0
1;7	221;227	1.0000;1.0000	Phospho;Phospho	Os05t0120100-02	mzspec:PXD002222:Rice_leaf_0h_phospho_test1:scan:04303:S[Phospho]PQDQVS[Phospho]PPPK/2	0	0.0	159.9326	1:1.0000:1:true;2:1.0000:7:true	SPQDQVSPPPK	S[Phospho]PQDQVS[Phospho]PPPK	Os05t0120100-02	1.0	Rice_leaf_0h_phospho_test1	Rice_leaf_0h_phospho_test1.04303.04303.2	mzspec:PXD002222:Rice_leaf_0h_phospho_test1:scan:04303:S[Phospho]PQDQVS[Phospho]PPPK/2	0	-0.001912000000061198	-2.8525810166632435	0.0	12937	12937	Phospho	1.0	7	227	1	1.0	404	0.0	0.0	0.0	0.0	0.0	0.0
9	73	1.0000	Phospho	Os10t0563600-01	mzspec:PXD002222:Rice_leaf_0h_phospho_test2:scan:18819:LGLGGLGGS[Phospho]PR/2	0	0.0	79.9663	1:1.0000:9:true	LGLGGLGGSPR	LGLGGLGGS[Phospho]PR	Os10t0563600-01	1.0	Rice_leaf_0h_phospho_test2	Rice_leaf_0h_phospho_test2.18819.18819.2	mzspec:PXD002222:Rice_leaf_0h_phospho_test2:scan:18819:LGLGGLGGS[Phospho]PR/2	0	-0.0010390000001052613	-1.9520225878383184	0.0	8578	8578	Phospho	1.0	9	73	1	1.0	405	0.0	0.0	0.0	0.0	0.0	0.0
9	73	1.0000	Phospho	Os10t0563600-01	mzspec:PXD002222:Rice_leaf_0h_phospho_test2:scan:19070:LGLGGLGGS[Phospho]PR/2	0	0.0	79.9663	1:1.0000:9:true	LGLGGLGGSPR	LGLGGLGGS[Phospho]PR	Os10t0563600-01	1.0	Rice_leaf_0h_phospho_test2	Rice_leaf_0h_phospho_test2.19070.19070.2	mzspec:PXD002222:Rice_leaf_0h_phospho_test2:scan:19070:LGLGGLGGS[Phospho]PR/2	0	-0.0012830000000576547	-2.4104379018819824	0.0	8854	8854	Phospho	1.0	9	73	1	1.0	406	0.0	0.0	0.0	0.0	0.0	0.0
9	73	1.0000	Phospho	Os10t0563600-01	mzspec:PXD002222:Rice_leaf_24h_phospho_test1:scan:17543:LGLGGLGGS[Phospho]PR/2	0	0.0	79.9663	1:1.0000:9:true	LGLGGLGGSPR	LGLGGLGGS[Phospho]PR	Os10t0563600-01	1.0	Rice_leaf_24h_phospho_test1	Rice_leaf_24h_phospho_test1.17543.17543.2	mzspec:PXD002222:Rice_leaf_24h_phospho_test1:scan:17543:LGLGGLGGS[Phospho]PR/2	0	-0.002260000000092077	-4.2459779097665065	0.0	12220	12220	Phospho	1.0	9	73	1	1.0	407	0.0	0.0	0.0	0.0	0.0	0.0
3;5	85;87	1.0000;1.0000	Phospho;Phospho	Os01t0959000-01	mzspec:PXD002222:Rice_leaf_24h_phospho_test2:scan:01208:GRS[Phospho]PS[Phospho]PPPPK/2	0	0.0	159.9326	1:1.0000:3:true;2:1.0000:5:true	GRSPSPPPPK	GRS[Phospho]PS[Phospho]PPPPK	Os01t0959000-01	1.0	Rice_leaf_24h_phospho_test2	Rice_leaf_24h_phospho_test2.01208.01208.2	mzspec:PXD002222:Rice_leaf_24h_phospho_test2:scan:01208:GRS[Phospho]PS[Phospho]PPPPK/2	0	0.0001929999999674692	0.3269792084399379	0.0	15815	15815	Phospho	1.0	5	87	1	1.0	408	0.0	0.0	0.0	0.0	0.0	0.0
3;5	85;87	1.0000;1.0000	Phospho;Phospho	Os01t0959000-01	mzspec:PXD002222:Rice_leaf_24h_phospho_test2:scan:01208:GRS[Phospho]PS[Phospho]PPPPK/2	0	0.0	159.9326	1:1.0000:3:true;2:1.0000:5:true	GRSPSPPPPK	GRS[Phospho]PS[Phospho]PPPPK	Os01t0959000-01	1.0	Rice_leaf_24h_phospho_test2	Rice_leaf_24h_phospho_test2.01208.01208.2	mzspec:PXD002222:Rice_leaf_24h_phospho_test2:scan:01208:GRS[Phospho]PS[Phospho]PPPPK/2	0	0.0001929999999674692	0.3269792084399379	0.0	15815	15815	Phospho	1.0	3	85	1	1.0	409	0.0	0.0	0.0	0.0	0.0	0.0
3;5	85;87	1.0000;1.0000	Phospho;Phospho	Os01t0959000-01	mzspec:PXD002222:Rice_leaf_0h_phospho_test2:scan:01291:GRS[Phospho]PS[Phospho]PPPPK/2	0	0.0	159.9326	1:1.0000:3:true;2:1.0000:5:true	GRSPSPPPPK	GRS[Phospho]PS[Phospho]PPPPK	Os01t0959000-01	1.0	Rice_leaf_0h_phospho_test2	Rice_leaf_0h_phospho_test2.01291.01291.2	mzspec:PXD002222:Rice_leaf_0h_phospho_test2:scan:01291:GRS[Phospho]PS[Phospho]PPPPK/2	0	-0.00035600000012436794	-0.6031326334969119	0.0	7623	7623	Phospho	1.0	5	87	1	1.0	410	0.0	0.0	0.0	0.0	0.0	0.0
3;5	85;87	1.0000;1.0000	Phospho;Phospho	Os01t0959000-01	mzspec:PXD002222:Rice_leaf_0h_phospho_test2:scan:01291:GRS[Phospho]PS[Phospho]PPPPK/2	0	0.0	159.9326	1:1.0000:3:true;2:1.0000:5:true	GRSPSPPPPK	GRS[Phospho]PS[Phospho]PPPPK	Os01t0959000-01	1.0	Rice_leaf_0h_phospho_test2	Rice_leaf_0h_phospho_test2.01291.01291.2	mzspec:PXD002222:Rice_leaf_0h_phospho_test2:scan:01291:GRS[Phospho]PS[Phospho]PPPPK/2	0	-0.00035600000012436794	-0.6031326334969119	0.0	7623	7623	Phospho	1.0	3	85	1	1.0	411	0.0	0.0	0.0	0.0	0.0	0.0
3;5	85;87	1.0000;1.0000	Phospho;Phospho	Os01t0959000-01	mzspec:PXD002222:Rice_leaf_24h_phospho_test1:scan:01743:GRS[Phospho]PS[Phospho]PPPPK/2	0	0.0	159.9326	1:1.0000:3:true;2:1.0000:5:true	GRSPSPPPPK	GRS[Phospho]PS[Phospho]PPPPK	Os01t0959000-01	1.0	Rice_leaf_24h_phospho_test1	Rice_leaf_24h_phospho_test1.01743.01743.2	mzspec:PXD002222:Rice_leaf_24h_phospho_test1:scan:01743:GRS[Phospho]PS[Phospho]PPPPK/2	0	-0.0011490000000549114	-1.9466275159521709	0.0	7395	7395	Phospho	1.0	5	87	1	1.0	412	0.0	0.0	0.0	0.0	0.0	0.0
3;5	85;87	1.0000;1.0000	Phospho;Phospho	Os01t0959000-01	mzspec:PXD002222:Rice_leaf_24h_phospho_test1:scan:01743:GRS[Phospho]PS[Phospho]PPPPK/2	0	0.0	159.9326	1:1.0000:3:true;2:1.0000:5:true	GRSPSPPPPK	GRS[Phospho]PS[Phospho]PPPPK	Os01t0959000-01	1.0	Rice_leaf_24h_phospho_test1	Rice_leaf_24h_phospho_test1.01743.01743.2	mzspec:PXD002222:Rice_leaf_24h_phospho_test1:scan:01743:GRS[Phospho]PS[Phospho]PPPPK/2	0	-0.0011490000000549114	-1.9466275159521709	0.0	7395	7395	Phospho	1.0	3	85	1	1.0	413	0.0	0.0	0.0	0.0	0.0	0.0
4;5	1413;1414	1.0000;1.0000	Phospho;Phospho	Os04t0645100-01	mzspec:PXD002222:Rice_leaf_24h_phospho_test3:scan:18228:EVLS[Phospho]S[Phospho]EPEEIGNDEK/2	0	0.0	159.9326	1:1.0000:4:true;2:1.0000:5:true	EVLSSEPEEIGNDEK	EVLS[Phospho]S[Phospho]EPEEIGNDEK	Os04t0645100-01	1.0	Rice_leaf_24h_phospho_test3	Rice_leaf_24h_phospho_test3.18228.18228.2	mzspec:PXD002222:Rice_leaf_24h_phospho_test3:scan:18228:EVLS[Phospho]S[Phospho]EPEEIGNDEK/2	0	-0.004905000000121618	-5.3439801718546205	0.0	2228	2228	Phospho	1.0	4	1413	1	1.0	414	0.0	0.0	0.0	0.0	0.0	0.0
4;5	1413;1414	1.0000;1.0000	Phospho;Phospho	Os04t0645100-01	mzspec:PXD002222:Rice_leaf_24h_phospho_test3:scan:18228:EVLS[Phospho]S[Phospho]EPEEIGNDEK/2	0	0.0	159.9326	1:1.0000:4:true;2:1.0000:5:true	EVLSSEPEEIGNDEK	EVLS[Phospho]S[Phospho]EPEEIGNDEK	Os04t0645100-01	1.0	Rice_leaf_24h_phospho_test3	Rice_leaf_24h_phospho_test3.18228.18228.2	mzspec:PXD002222:Rice_leaf_24h_phospho_test3:scan:18228:EVLS[Phospho]S[Phospho]EPEEIGNDEK/2	0	-0.004905000000121618	-5.3439801718546205	0.0	2228	2228	Phospho	1.0	5	1414	1	1.0	415	0.0	0.0	0.0	0.0	0.0	0.0
4	37	1.0000	Phospho	LOC_Os10g06130.1	mzspec:PXD002222:Rice_leaf_24h_phospho_test1:scan:03951:REDS[Phospho]DDPEEEDPDER/2	0	0.0	79.9663	1:1.0000:4:true	REDSDDPEEEDPDER	REDS[Phospho]DDPEEEDPDER	LOC_Os10g06130.1	1.0	Rice_leaf_24h_phospho_test1	Rice_leaf_24h_phospho_test1.03951.03951.2	mzspec:PXD002222:Rice_leaf_24h_phospho_test1:scan:03951:REDS[Phospho]DDPEEEDPDER/2	0	0.0008539999998902205	0.8925217248516807	0.0	9402	9402	Phospho	1.0	4	37	1	1.0	416	0.0	0.0	0.0	0.0	0.0	0.0
1;3	92;94	1.0000;1.0000	Phospho;Phospho	LOC_Os05g01540.2	mzspec:PXD002222:Rice_leaf_24h_phospho_test3:scan:09240:S[Phospho]PS[Phospho]PPPPPPPPR/2	0	0.0	159.9326	1:1.0000:1:true;2:1.0000:3:true	SPSPPPPPPPPR	S[Phospho]PS[Phospho]PPPPPPPPR	LOC_Os05g01540.2	1.0	Rice_leaf_24h_phospho_test3	Rice_leaf_24h_phospho_test3.09240.09240.2	mzspec:PXD002222:Rice_leaf_24h_phospho_test3:scan:09240:S[Phospho]PS[Phospho]PPPPPPPPR/2	0	-0.0008319999998320782	-1.202661621177484	0.0	370	370	Phospho	1.0	1	92	1	1.0	417	0.0	0.0	0.0	0.0	0.0	0.0
1;3	92;94	1.0000;1.0000	Phospho;Phospho	LOC_Os05g01540.2	mzspec:PXD002222:Rice_leaf_24h_phospho_test3:scan:09240:S[Phospho]PS[Phospho]PPPPPPPPR/2	0	0.0	159.9326	1:1.0000:1:true;2:1.0000:3:true	SPSPPPPPPPPR	S[Phospho]PS[Phospho]PPPPPPPPR	LOC_Os05g01540.2	1.0	Rice_leaf_24h_phospho_test3	Rice_leaf_24h_phospho_test3.09240.09240.2	mzspec:PXD002222:Rice_leaf_24h_phospho_test3:scan:09240:S[Phospho]PS[Phospho]PPPPPPPPR/2	0	-0.0008319999998320782	-1.202661621177484	0.0	370	370	Phospho	1.0	3	94	1	1.0	418	0.0	0.0	0.0	0.0	0.0	0.0
1;3	92;94	1.0000;1.0000	Phospho;Phospho	LOC_Os05g01540.2	mzspec:PXD002222:Rice_leaf_24h_phospho_test2:scan:08593:S[Phospho]PS[Phospho]PPPPPPPPR/2	0	0.0	159.9326	1:1.0000:1:true;2:1.0000:3:true	SPSPPPPPPPPR	S[Phospho]PS[Phospho]PPPPPPPPR	LOC_Os05g01540.2	1.0	Rice_leaf_24h_phospho_test2	Rice_leaf_24h_phospho_test2.08593.08593.2	mzspec:PXD002222:Rice_leaf_24h_phospho_test2:scan:08593:S[Phospho]PS[Phospho]PPPPPPPPR/2	0	-0.0008929999999054418	-1.2908375334309272	0.0	381	381	Phospho	1.0	1	92	1	1.0	419	0.0	0.0	0.0	0.0	0.0	0.0
2;4	189;191	1.0000;1.0000	Phospho;Phospho	LOC_Os04g41100.6	mzspec:PXD002222:Rice_leaf_24h_phospho_test3:scan:05474:RS[Phospho]ET[Phospho]PEPVKPPHR/3	0	0.0	159.9326	1:1.0000:2:true;2:1.0000:4:true	RSETPEPVKPPHR	RS[Phospho]ET[Phospho]PEPVKPPHR	LOC_Os04g41100.6	1.0	Rice_leaf_24h_phospho_test3	Rice_leaf_24h_phospho_test3.05474.05474.3	mzspec:PXD002222:Rice_leaf_24h_phospho_test3:scan:05474:RS[Phospho]ET[Phospho]PEPVKPPHR/3	0	-0.0010740000000168948	-1.9045192571827567	0.0	5801	5801	Phospho	1.0	4	191	1	1.0	420	0.0	0.0	0.0	0.0	0.0	0.0
7	162	1.0000	Phospho	Os01t0881500-01	mzspec:PXD002222:Rice_leaf_24h_phospho_test2:scan:12937:NVILPNS[Phospho]PK/2	0	0.0	79.9663	1:1.0000:7:true	NVILPNSPK	NVILPNS[Phospho]PK	Os01t0881500-01	1.0	Rice_leaf_24h_phospho_test2	Rice_leaf_24h_phospho_test2.12937.12937.2	mzspec:PXD002222:Rice_leaf_24h_phospho_test2:scan:12937:NVILPNS[Phospho]PK/2	0	-0.0014149999999517606	-2.6634131890959263	0.0	10103	10103	Phospho	1.0	7	162	1	1.0	421	0.0	0.0	0.0	0.0	0.0	0.0
9	73	1.0000	Phospho	Os10t0563600-01	mzspec:PXD002222:Rice_leaf_0h_phospho_test3:scan:19217:LGLGGLGGS[Phospho]PR/2	0	0.0	79.9663	1:1.0000:9:true	LGLGGLGGSPR	LGLGGLGGS[Phospho]PR	Os10t0563600-01	1.0	Rice_leaf_0h_phospho_test3	Rice_leaf_0h_phospho_test3.19217.19217.2	mzspec:PXD002222:Rice_leaf_0h_phospho_test3:scan:19217:LGLGGLGGS[Phospho]PR/2	0	-0.001527000000010048	-2.8688532159256472	0.0	15629	15629	Phospho	1.0	9	73	1	1.0	422	0.0	0.0	0.0	0.0	0.0	0.0
2;4	189;191	1.0000;1.0000	Phospho;Phospho	LOC_Os04g41100.6	mzspec:PXD002222:Rice_leaf_0h_phospho_test1:scan:05161:RS[Phospho]ET[Phospho]PEPVKPPHR/3	0	0.0	159.9326	1:1.0000:2:true;2:1.0000:4:true	RSETPEPVKPPHR	RS[Phospho]ET[Phospho]PEPVKPPHR	LOC_Os04g41100.6	1.0	Rice_leaf_0h_phospho_test1	Rice_leaf_0h_phospho_test1.05161.05161.3	mzspec:PXD002222:Rice_leaf_0h_phospho_test1:scan:05161:RS[Phospho]ET[Phospho]PEPVKPPHR/3	0	-0.0010129999999435313	-1.796348237791655	0.0	12265	12265	Phospho	1.0	4	191	1	1.0	423	0.0	0.0	0.0	0.0	0.0	0.0
2;4	189;191	1.0000;1.0000	Phospho;Phospho	LOC_Os04g41100.6	mzspec:PXD002222:Rice_leaf_0h_phospho_test1:scan:05045:RS[Phospho]ET[Phospho]PEPVKPPHR/3	0	0.0	159.9326	1:1.0000:2:true;2:1.0000:4:true	RSETPEPVKPPHR	RS[Phospho]ET[Phospho]PEPVKPPHR	LOC_Os04g41100.6	1.0	Rice_leaf_0h_phospho_test1	Rice_leaf_0h_phospho_test1.05045.05045.3	mzspec:PXD002222:Rice_leaf_0h_phospho_test1:scan:05045:RS[Phospho]ET[Phospho]PEPVKPPHR/3	0	-0.0008619999999837091	-1.528580632806969	0.0	12361	12361	Phospho	1.0	4	191	1	1.0	424	0.0	0.0	0.0	0.0	0.0	0.0
1;3	530;532	0;1.0000	Gln->pyro-Glu;Phospho	LOC_Os05g05240.1	mzspec:PXD002222:Rice_leaf_24h_phospho_test2:scan:02294:Q[Gln->pyro-Glu]RS[Phospho]PQGLHK/2	0	0.0	79.9663	1:1.0000:3:true	QRSPQGLHK	Q[Gln->pyro-Glu]RS[Phospho]PQGLHK	LOC_Os05g05240.1	1.0	Rice_leaf_24h_phospho_test2	Rice_leaf_24h_phospho_test2.02294.02294.2	mzspec:PXD002222:Rice_leaf_24h_phospho_test2:scan:02294:Q[Gln->pyro-Glu]RS[Phospho]PQGLHK/2	0	-0.000601999999958025	-1.0802785495692542	0.0	4581	4581	Phospho	1.0	3	532	1	1.0	425	0.0	0.0	0.0	0.0	0.0	0.0
1;3	530;532	0;1.0000	Gln->pyro-Glu;Phospho	LOC_Os05g05240.1	mzspec:PXD002222:Rice_leaf_0h_phospho_test2:scan:02231:Q[Gln->pyro-Glu]RS[Phospho]PQGLHK/2	0	0.0	79.9663	1:1.0000:3:true	QRSPQGLHK	Q[Gln->pyro-Glu]RS[Phospho]PQGLHK	LOC_Os05g05240.1	1.0	Rice_leaf_0h_phospho_test2	Rice_leaf_0h_phospho_test2.02231.02231.2	mzspec:PXD002222:Rice_leaf_0h_phospho_test2:scan:02231:Q[Gln->pyro-Glu]RS[Phospho]PQGLHK/2	0	-0.0009680000000571453	-1.7370591962087774	0.0	9670	9670	Phospho	1.0	3	532	1	1.0	426	0.0	0.0	0.0	0.0	0.0	0.0
3	363	1.0000	Phospho	Os06t0186600-02	mzspec:PXD002222:Rice_leaf_0h_phospho_test3:scan:25641:KDS[Phospho]FGDLLMNLPR/2	0	0.0	79.9663	1:1.0000:3:true	KDSFGDLLMNLPR	KDS[Phospho]FGDLLMNLPR	Os06t0186600-02	1.0	Rice_leaf_0h_phospho_test3	Rice_leaf_0h_phospho_test3.25641.25641.2	mzspec:PXD002222:Rice_leaf_0h_phospho_test3:scan:25641:KDS[Phospho]FGDLLMNLPR/2	0	-0.001233999999953994	-1.5553788459182414	0.0	8492	8492	Phospho	1.0	3	363	1	1.0	427	0.0	0.0	0.0	0.0	0.0	0.0
3	363	1.0000	Phospho	Os06t0186600-02	mzspec:PXD002222:Rice_leaf_24h_phospho_test2:scan:25122:KDS[Phospho]FGDLLMNLPR/2	0	0.0	79.9663	1:1.0000:3:true	KDSFGDLLMNLPR	KDS[Phospho]FGDLLMNLPR	Os06t0186600-02	1.0	Rice_leaf_24h_phospho_test2	Rice_leaf_24h_phospho_test2.25122.25122.2	mzspec:PXD002222:Rice_leaf_24h_phospho_test2:scan:25122:KDS[Phospho]FGDLLMNLPR/2	0	-0.0033589999999321662	-4.233806761368432	0.0	15843	15843	Phospho	1.0	3	363	1	1.0	428	0.0	0.0	0.0	0.0	0.0	0.0
3	363	1.0000	Phospho	Os06t0186600-02	mzspec:PXD002222:Rice_leaf_24h_phospho_test3:scan:25103:KDS[Phospho]FGDLLMNLPR/2	0	0.0	79.9663	1:1.0000:3:true	KDSFGDLLMNLPR	KDS[Phospho]FGDLLMNLPR	Os06t0186600-02	1.0	Rice_leaf_24h_phospho_test3	Rice_leaf_24h_phospho_test3.25103.25103.2	mzspec:PXD002222:Rice_leaf_24h_phospho_test3:scan:25103:KDS[Phospho]FGDLLMNLPR/2	0	-0.0037969999999631905	-4.78587802116247	0.0	16125	16125	Phospho	1.0	3	363	1	1.0	429	0.0	0.0	0.0	0.0	0.0	0.0
2;4	189;191	1.0000;1.0000	Phospho;Phospho	LOC_Os04g41100.6	mzspec:PXD002222:Rice_leaf_0h_phospho_test1:scan:05045:RS[Phospho]ET[Phospho]PEPVKPPHR/3	0	0.0	159.9326	1:1.0000:2:true;2:1.0000:4:true	RSETPEPVKPPHR	RS[Phospho]ET[Phospho]PEPVKPPHR	LOC_Os04g41100.6	1.0	Rice_leaf_0h_phospho_test1	Rice_leaf_0h_phospho_test1.05045.05045.3	mzspec:PXD002222:Rice_leaf_0h_phospho_test1:scan:05045:RS[Phospho]ET[Phospho]PEPVKPPHR/3	0	-0.0008619999999837091	-1.528580632806969	0.0	12361	12361	Phospho	1.0	2	189	1	1.0	430	0.0	0.0	0.0	0.0	0.0	0.0
2;4	189;191	1.0000;1.0000	Phospho;Phospho	LOC_Os04g41100.6	mzspec:PXD002222:Rice_leaf_0h_phospho_test1:scan:05161:RS[Phospho]ET[Phospho]PEPVKPPHR/3	0	0.0	159.9326	1:1.0000:2:true;2:1.0000:4:true	RSETPEPVKPPHR	RS[Phospho]ET[Phospho]PEPVKPPHR	LOC_Os04g41100.6	1.0	Rice_leaf_0h_phospho_test1	Rice_leaf_0h_phospho_test1.05161.05161.3	mzspec:PXD002222:Rice_leaf_0h_phospho_test1:scan:05161:RS[Phospho]ET[Phospho]PEPVKPPHR/3	0	-0.0010129999999435313	-1.796348237791655	0.0	12265	12265	Phospho	1.0	2	189	1	1.0	431	0.0	0.0	0.0	0.0	0.0	0.0
3	313	1.0000	Phospho	LOC_Os01g62650.2	mzspec:PXD002222:Rice_leaf_24h_phospho_test1:scan:18604:VPS[Phospho]PGLPPVGVR/2	0	0.0	79.9663	1:1.0000:3:true	VPSPGLPPVGVR	VPS[Phospho]PGLPPVGVR	LOC_Os01g62650.2	1.0	Rice_leaf_24h_phospho_test1	Rice_leaf_24h_phospho_test1.18604.18604.2	mzspec:PXD002222:Rice_leaf_24h_phospho_test1:scan:18604:VPS[Phospho]PGLPPVGVR/2	0	-0.0009619999999586072	-1.5322523070720129	0.0	12432	12432	Phospho	1.0	3	313	1	1.0	432	0.0	0.0	0.0	0.0	0.0	0.0
3	313	1.0000	Phospho	LOC_Os01g62650.2	mzspec:PXD002222:Rice_leaf_0h_phospho_test2:scan:20395:VPS[Phospho]PGLPPVGVR/2	0	0.0	79.9663	1:1.0000:3:true	VPSPGLPPVGVR	VPS[Phospho]PGLPPVGVR	LOC_Os01g62650.2	1.0	Rice_leaf_0h_phospho_test2	Rice_leaf_0h_phospho_test2.20395.20395.2	mzspec:PXD002222:Rice_leaf_0h_phospho_test2:scan:20395:VPS[Phospho]PGLPPVGVR/2	0	-0.002120999999988271	-3.378281853868612	0.0	9841	9841	Phospho	1.0	3	313	1	1.0	433	0.0	0.0	0.0	0.0	0.0	0.0
3	313	1.0000	Phospho	LOC_Os01g62650.2	mzspec:PXD002222:Rice_leaf_24h_phospho_test3:scan:20348:VPS[Phospho]PGLPPVGVR/2	0	0.0	79.9663	1:1.0000:3:true	VPSPGLPPVGVR	VPS[Phospho]PGLPPVGVR	LOC_Os01g62650.2	1.0	Rice_leaf_24h_phospho_test3	Rice_leaf_24h_phospho_test3.20348.20348.2	mzspec:PXD002222:Rice_leaf_24h_phospho_test3:scan:20348:VPS[Phospho]PGLPPVGVR/2	0	-0.000657000000046537	-1.0464550580674996	0.0	255	255	Phospho	1.0	3	313	1	1.0	434	0.0	0.0	0.0	0.0	0.0	0.0
2;4	189;191	1.0000;1.0000	Phospho;Phospho	LOC_Os04g41100.6	mzspec:PXD002222:Rice_leaf_0h_phospho_test3:scan:05190:RS[Phospho]ET[Phospho]PEPVKPPHR/3	0	0.0	159.9326	1:1.0000:2:true;2:1.0000:4:true	RSETPEPVKPPHR	RS[Phospho]ET[Phospho]PEPVKPPHR	LOC_Os04g41100.6	1.0	Rice_leaf_0h_phospho_test3	Rice_leaf_0h_phospho_test3.05190.05190.3	mzspec:PXD002222:Rice_leaf_0h_phospho_test3:scan:05190:RS[Phospho]ET[Phospho]PEPVKPPHR/3	0	-0.0014620000000604705	-2.592557871575937	0.0	10629	10629	Phospho	1.0	4	191	1	1.0	435	0.0	0.0	0.0	0.0	0.0	0.0
2;4	189;191	1.0000;1.0000	Phospho;Phospho	LOC_Os04g41100.6	mzspec:PXD002222:Rice_leaf_0h_phospho_test3:scan:05190:RS[Phospho]ET[Phospho]PEPVKPPHR/3	0	0.0	159.9326	1:1.0000:2:true;2:1.0000:4:true	RSETPEPVKPPHR	RS[Phospho]ET[Phospho]PEPVKPPHR	LOC_Os04g41100.6	1.0	Rice_leaf_0h_phospho_test3	Rice_leaf_0h_phospho_test3.05190.05190.3	mzspec:PXD002222:Rice_leaf_0h_phospho_test3:scan:05190:RS[Phospho]ET[Phospho]PEPVKPPHR/3	0	-0.0014620000000604705	-2.592557871575937	0.0	10629	10629	Phospho	1.0	2	189	1	1.0	436	0.0	0.0	0.0	0.0	0.0	0.0
9	129	1.0000	Phospho	Os09t0135700-01	mzspec:PXD002222:Rice_leaf_0h_phospho_test2:scan:25430:LFQFGIDGS[Phospho]KEPFVNIPEDR/3	0	0.0	79.96633100000003	1:1.0000:9:true	LFQFGIDGSKEPFVNIPEDR	LFQFGIDGS[Phospho]KEPFVNIPEDR	Os09t0135700-01	1.0	Rice_leaf_0h_phospho_test2	Rice_leaf_0h_phospho_test2.25430.25430.3	mzspec:PXD002222:Rice_leaf_0h_phospho_test2:scan:25430:LFQFGIDGS[Phospho]KEPFVNIPEDR/3	0	-0.004696999999964646	-5.895466342784088	0.0	1480	1480	Phospho	1.0	9	129	1	1.0	437	0.0	0.0	0.0	0.0	0.0	0.0
2;4	189;191	1.0000;1.0000	Phospho;Phospho	LOC_Os04g41100.6	mzspec:PXD002222:Rice_leaf_0h_phospho_test3:scan:05048:RS[Phospho]ET[Phospho]PEPVKPPHR/3	0	0.0	159.9326	1:1.0000:2:true;2:1.0000:4:true	RSETPEPVKPPHR	RS[Phospho]ET[Phospho]PEPVKPPHR	LOC_Os04g41100.6	1.0	Rice_leaf_0h_phospho_test3	Rice_leaf_0h_phospho_test3.05048.05048.3	mzspec:PXD002222:Rice_leaf_0h_phospho_test3:scan:05048:RS[Phospho]ET[Phospho]PEPVKPPHR/3	0	-0.0010129999999435313	-1.796348237791655	0.0	10332	10332	Phospho	1.0	4	191	1	1.0	438	0.0	0.0	0.0	0.0	0.0	0.0
3	313	1.0000	Phospho	LOC_Os01g62650.2	mzspec:PXD002222:Rice_leaf_24h_phospho_test1:scan:18718:VPS[Phospho]PGLPPVGVR/2	0	0.0	79.9663	1:1.0000:3:true	VPSPGLPPVGVR	VPS[Phospho]PGLPPVGVR	LOC_Os01g62650.2	1.0	Rice_leaf_24h_phospho_test1	Rice_leaf_24h_phospho_test1.18718.18718.2	mzspec:PXD002222:Rice_leaf_24h_phospho_test1:scan:18718:VPS[Phospho]PGLPPVGVR/2	0	-0.0021820000000616338	-3.475441303814377	0.0	11075	11075	Phospho	1.0	3	313	1	1.0	439	0.0	0.0	0.0	0.0	0.0	0.0
2;4	189;191	1.0000;1.0000	Phospho;Phospho	LOC_Os04g41100.6	mzspec:PXD002222:Rice_leaf_0h_phospho_test1:scan:04927:RS[Phospho]ET[Phospho]PEPVKPPHR/3	0	0.0	159.9326	1:1.0000:2:true;2:1.0000:4:true	RSETPEPVKPPHR	RS[Phospho]ET[Phospho]PEPVKPPHR	LOC_Os04g41100.6	1.0	Rice_leaf_0h_phospho_test1	Rice_leaf_0h_phospho_test1.04927.04927.3	mzspec:PXD002222:Rice_leaf_0h_phospho_test1:scan:04927:RS[Phospho]ET[Phospho]PEPVKPPHR/3	0	-0.001502000000073167	-2.6634896875073086	0.0	12468	12468	Phospho	1.0	2	189	1	1.0	440	0.0	0.0	0.0	0.0	0.0	0.0
3	510	1.0000	Phospho	Os08t0500300-01	mzspec:PXD002222:Rice_leaf_0h_phospho_test3:scan:22163:VNS[Phospho]LLNLPR/2	0	0.0	79.9663	1:1.0000:3:true	VNSLLNLPR	VNS[Phospho]LLNLPR	Os08t0500300-01	1.0	Rice_leaf_0h_phospho_test3	Rice_leaf_0h_phospho_test3.22163.22163.2	mzspec:PXD002222:Rice_leaf_0h_phospho_test3:scan:22163:VNS[Phospho]LLNLPR/2	0	-0.0008790000000544751	-1.5886731588198495	0.0	1083	1083	Phospho	1.0	3	510	1	1.0	441	0.0	0.0	0.0	0.0	0.0	0.0
6	322	1.0000	Phospho	LOC_Os02g09960.1	mzspec:PXD002222:Rice_leaf_24h_phospho_test2:scan:03499:GVGEES[Phospho]VRPGK/2	0	0.0	79.9663	1:1.0000:6:true	GVGEESVRPGK	GVGEES[Phospho]VRPGK	LOC_Os02g09960.1	1.0	Rice_leaf_24h_phospho_test2	Rice_leaf_24h_phospho_test2.03499.03499.2	mzspec:PXD002222:Rice_leaf_24h_phospho_test2:scan:03499:GVGEES[Phospho]VRPGK/2	0	0.0002460000000610308	0.4115230744350737	0.0	2343	2343	Phospho	1.0	6	322	1	1.0	442	0.0	0.0	0.0	0.0	0.0	0.0
6	322	1.0000	Phospho	LOC_Os02g09960.1	mzspec:PXD002222:Rice_leaf_24h_phospho_test3:scan:03941:GVGEES[Phospho]VRPGK/2	0	0.0	79.9663	1:1.0000:6:true	GVGEESVRPGK	GVGEES[Phospho]VRPGK	LOC_Os02g09960.1	1.0	Rice_leaf_24h_phospho_test3	Rice_leaf_24h_phospho_test3.03941.03941.2	mzspec:PXD002222:Rice_leaf_24h_phospho_test3:scan:03941:GVGEES[Phospho]VRPGK/2	0	0.0003070000000207074	0.5135674139379911	0.0	10005	10005	Phospho	1.0	6	322	1	1.0	443	0.0	0.0	0.0	0.0	0.0	0.0
2;4	189;191	1.0000;1.0000	Phospho;Phospho	LOC_Os04g41100.6	mzspec:PXD002222:Rice_leaf_0h_phospho_test3:scan:05330:RS[Phospho]ET[Phospho]PEPVKPPHR/3	0	0.0	159.9326	1:1.0000:2:true;2:1.0000:4:true	RSETPEPVKPPHR	RS[Phospho]ET[Phospho]PEPVKPPHR	LOC_Os04g41100.6	1.0	Rice_leaf_0h_phospho_test3	Rice_leaf_0h_phospho_test3.05330.05330.3	mzspec:PXD002222:Rice_leaf_0h_phospho_test3:scan:05330:RS[Phospho]ET[Phospho]PEPVKPPHR/3	0	-0.0008910000000241779	-1.5800061994126533	0.0	13461	13461	Phospho	1.0	4	191	1	1.0	444	0.0	0.0	0.0	0.0	0.0	0.0
2;4	189;191	1.0000;1.0000	Phospho;Phospho	LOC_Os04g41100.6	mzspec:PXD002222:Rice_leaf_0h_phospho_test3:scan:05330:RS[Phospho]ET[Phospho]PEPVKPPHR/3	0	0.0	159.9326	1:1.0000:2:true;2:1.0000:4:true	RSETPEPVKPPHR	RS[Phospho]ET[Phospho]PEPVKPPHR	LOC_Os04g41100.6	1.0	Rice_leaf_0h_phospho_test3	Rice_leaf_0h_phospho_test3.05330.05330.3	mzspec:PXD002222:Rice_leaf_0h_phospho_test3:scan:05330:RS[Phospho]ET[Phospho]PEPVKPPHR/3	0	-0.0008910000000241779	-1.5800061994126533	0.0	13461	13461	Phospho	1.0	2	189	1	1.0	445	0.0	0.0	0.0	0.0	0.0	0.0
3	313	1.0000	Phospho	LOC_Os01g62650.2	mzspec:PXD002222:Rice_leaf_24h_phospho_test3:scan:20220:VPS[Phospho]PGLPPVGVR/2	0	0.0	79.9663	1:1.0000:3:true	VPSPGLPPVGVR	VPS[Phospho]PGLPPVGVR	LOC_Os01g62650.2	1.0	Rice_leaf_24h_phospho_test3	Rice_leaf_24h_phospho_test3.20220.20220.2	mzspec:PXD002222:Rice_leaf_24h_phospho_test3:scan:20220:VPS[Phospho]PGLPPVGVR/2	0	-0.0011450000000650107	-1.8237306567282296	0.0	3505	3505	Phospho	1.0	3	313	1	1.0	446	0.0	0.0	0.0	0.0	0.0	0.0
3	313	1.0000	Phospho	LOC_Os01g62650.2	mzspec:PXD002222:Rice_leaf_0h_phospho_test1:scan:18797:VPS[Phospho]PGLPPVGVR/2	0	0.0	79.9663	1:1.0000:3:true	VPSPGLPPVGVR	VPS[Phospho]PGLPPVGVR	LOC_Os01g62650.2	1.0	Rice_leaf_0h_phospho_test1	Rice_leaf_0h_phospho_test1.18797.18797.2	mzspec:PXD002222:Rice_leaf_0h_phospho_test1:scan:18797:VPS[Phospho]PGLPPVGVR/2	0	-0.001694000000043161	-2.698165705153647	0.0	724	724	Phospho	1.0	3	313	1	1.0	447	0.0	0.0	0.0	0.0	0.0	0.0
1;5;7	153;157;159	0;1.0000;1.0000	Gln->pyro-Glu;Phospho;Phospho	Os08t0178300-02	mzspec:PXD002222:Rice_leaf_24h_phospho_test3:scan:03158:Q[Gln->pyro-Glu]RQDT[Phospho]PS[Phospho]PDPR/2	0	0.0	159.9326	1:1.0000:5:true;2:1.0000:7:true	QRQDTPSPDPR	Q[Gln->pyro-Glu]RQDT[Phospho]PS[Phospho]PDPR	Os08t0178300-02	1.0	Rice_leaf_24h_phospho_test3	Rice_leaf_24h_phospho_test3.03158.03158.2	mzspec:PXD002222:Rice_leaf_24h_phospho_test3:scan:03158:Q[Gln->pyro-Glu]RQDT[Phospho]PS[Phospho]PDPR/2	0	-0.0012759999999616412	-1.7715548233361536	0.0	7881	7881	Phospho	1.0	5	157	1	1.0	448	0.0	0.0	0.0	0.0	0.0	0.0
4	608	1.0000	Phospho	LOC_Os03g05200.1	mzspec:PXD002222:Rice_leaf_0h_phospho_test1:scan:15307:GVGS[Phospho]DEEEELNMK/2	0	0.0	79.9663	1:1.0000:4:true	GVGSDEEEELNMK	GVGS[Phospho]DEEEELNMK	LOC_Os03g05200.1	1.0	Rice_leaf_0h_phospho_test1	Rice_leaf_0h_phospho_test1.15307.15307.2	mzspec:PXD002222:Rice_leaf_0h_phospho_test1:scan:15307:GVGS[Phospho]DEEEELNMK/2	0	-0.0018469999999979336	-2.434115190019188	0.0	15027	15027	Phospho	1.0	4	608	1	1.0	449	0.0	0.0	0.0	0.0	0.0	0.0
4	608	1.0000	Phospho	LOC_Os03g05200.1	mzspec:PXD002222:Rice_leaf_24h_phospho_test2:scan:16150:GVGS[Phospho]DEEEELNMK/2	0	0.0	79.9663	1:1.0000:4:true	GVGSDEEEELNMK	GVGS[Phospho]DEEEELNMK	LOC_Os03g05200.1	1.0	Rice_leaf_24h_phospho_test2	Rice_leaf_24h_phospho_test2.16150.16150.2	mzspec:PXD002222:Rice_leaf_24h_phospho_test2:scan:16150:GVGS[Phospho]DEEEELNMK/2	0	-0.0006870000000844811	-0.9053801492965292	0.0	13224	13224	Phospho	1.0	4	608	1	1.0	450	0.0	0.0	0.0	0.0	0.0	0.0
4	608	1.0000	Phospho	LOC_Os03g05200.1	mzspec:PXD002222:Rice_leaf_24h_phospho_test3:scan:16467:GVGS[Phospho]DEEEELNMK/2	0	0.0	79.9663	1:1.0000:4:true	GVGSDEEEELNMK	GVGS[Phospho]DEEEELNMK	LOC_Os03g05200.1	1.0	Rice_leaf_24h_phospho_test3	Rice_leaf_24h_phospho_test3.16467.16467.2	mzspec:PXD002222:Rice_leaf_24h_phospho_test3:scan:16467:GVGS[Phospho]DEEEELNMK/2	0	-0.00038199999994503736	-0.5034282633755195	0.0	8706	8706	Phospho	1.0	4	608	1	1.0	451	0.0	0.0	0.0	0.0	0.0	0.0
4	608	1.0000	Phospho	LOC_Os03g05200.1	mzspec:PXD002222:Rice_leaf_0h_phospho_test3:scan:16793:GVGS[Phospho]DEEEELNMK/2	0	0.0	79.9663	1:1.0000:4:true	GVGSDEEEELNMK	GVGS[Phospho]DEEEELNMK	LOC_Os03g05200.1	1.0	Rice_leaf_0h_phospho_test3	Rice_leaf_0h_phospho_test3.16793.16793.2	mzspec:PXD002222:Rice_leaf_0h_phospho_test3:scan:16793:GVGS[Phospho]DEEEELNMK/2	0	-0.0019140000000561488	-2.52241281745458	0.0	8470	8470	Phospho	1.0	4	608	1	1.0	452	0.0	0.0	0.0	0.0	0.0	0.0
4	608	1.0000	Phospho	LOC_Os03g05200.1	mzspec:PXD002222:Rice_leaf_0h_phospho_test2:scan:16512:GVGS[Phospho]DEEEELNMK/2	0	0.0	79.9663	1:1.0000:4:true	GVGSDEEEELNMK	GVGS[Phospho]DEEEELNMK	LOC_Os03g05200.1	1.0	Rice_leaf_0h_phospho_test2	Rice_leaf_0h_phospho_test2.16512.16512.2	mzspec:PXD002222:Rice_leaf_0h_phospho_test2:scan:16512:GVGS[Phospho]DEEEELNMK/2	0	-0.0007480000000441577	-0.985770526390836	0.0	5174	5174	Phospho	1.0	4	608	1	1.0	453	0.0	0.0	0.0	0.0	0.0	0.0
2;4	189;191	1.0000;1.0000	Phospho;Phospho	LOC_Os04g41100.6	mzspec:PXD002222:Rice_leaf_0h_phospho_test1:scan:04802:RS[Phospho]ET[Phospho]PEPVKPPHR/3	0	0.0	159.9326	1:1.0000:2:true;2:1.0000:4:true	RSETPEPVKPPHR	RS[Phospho]ET[Phospho]PEPVKPPHR	LOC_Os04g41100.6	1.0	Rice_leaf_0h_phospho_test1	Rice_leaf_0h_phospho_test1.04802.04802.3	mzspec:PXD002222:Rice_leaf_0h_phospho_test1:scan:04802:RS[Phospho]ET[Phospho]PEPVKPPHR/3	0	-0.0005859999999984211	-1.039151103061948	0.0	12795	12795	Phospho	1.0	4	191	1	1.0	454	0.0	0.0	0.0	0.0	0.0	0.0
1;5;7	153;157;159	0;1.0000;1.0000	Gln->pyro-Glu;Phospho;Phospho	Os08t0178300-02	mzspec:PXD002222:Rice_leaf_24h_phospho_test3:scan:03158:Q[Gln->pyro-Glu]RQDT[Phospho]PS[Phospho]PDPR/2	0	0.0	159.9326	1:1.0000:5:true;2:1.0000:7:true	QRQDTPSPDPR	Q[Gln->pyro-Glu]RQDT[Phospho]PS[Phospho]PDPR	Os08t0178300-02	1.0	Rice_leaf_24h_phospho_test3	Rice_leaf_24h_phospho_test3.03158.03158.2	mzspec:PXD002222:Rice_leaf_24h_phospho_test3:scan:03158:Q[Gln->pyro-Glu]RQDT[Phospho]PS[Phospho]PDPR/2	0	-0.0012759999999616412	-1.7715548233361536	0.0	7881	7881	Phospho	1.0	7	159	1	1.0	455	0.0	0.0	0.0	0.0	0.0	0.0
6	322	1.0000	Phospho	LOC_Os02g09960.1	mzspec:PXD002222:Rice_leaf_0h_phospho_test3:scan:03823:GVGEES[Phospho]VRPGK/2	0	0.0	79.9663	1:1.0000:6:true	GVGEESVRPGK	GVGEES[Phospho]VRPGK	LOC_Os02g09960.1	1.0	Rice_leaf_0h_phospho_test3	Rice_leaf_0h_phospho_test3.03823.03823.2	mzspec:PXD002222:Rice_leaf_0h_phospho_test3:scan:03823:GVGEES[Phospho]VRPGK/2	0	-0.0006690000000162397	-1.119142019249778	0.0	11545	11545	Phospho	1.0	6	322	1	1.0	456	0.0	0.0	0.0	0.0	0.0	0.0
2;4	189;191	1.0000;1.0000	Phospho;Phospho	LOC_Os04g41100.6	mzspec:PXD002222:Rice_leaf_0h_phospho_test1:scan:04802:RS[Phospho]ET[Phospho]PEPVKPPHR/3	0	0.0	159.9326	1:1.0000:2:true;2:1.0000:4:true	RSETPEPVKPPHR	RS[Phospho]ET[Phospho]PEPVKPPHR	LOC_Os04g41100.6	1.0	Rice_leaf_0h_phospho_test1	Rice_leaf_0h_phospho_test1.04802.04802.3	mzspec:PXD002222:Rice_leaf_0h_phospho_test1:scan:04802:RS[Phospho]ET[Phospho]PEPVKPPHR/3	0	-0.0005859999999984211	-1.039151103061948	0.0	12795	12795	Phospho	1.0	2	189	1	1.0	457	0.0	0.0	0.0	0.0	0.0	0.0
2;4	189;191	1.0000;1.0000	Phospho;Phospho	LOC_Os04g41100.6	mzspec:PXD002222:Rice_leaf_0h_phospho_test1:scan:04927:RS[Phospho]ET[Phospho]PEPVKPPHR/3	0	0.0	159.9326	1:1.0000:2:true;2:1.0000:4:true	RSETPEPVKPPHR	RS[Phospho]ET[Phospho]PEPVKPPHR	LOC_Os04g41100.6	1.0	Rice_leaf_0h_phospho_test1	Rice_leaf_0h_phospho_test1.04927.04927.3	mzspec:PXD002222:Rice_leaf_0h_phospho_test1:scan:04927:RS[Phospho]ET[Phospho]PEPVKPPHR/3	0	-0.001502000000073167	-2.6634896875073086	0.0	12468	12468	Phospho	1.0	4	191	1	1.0	458	0.0	0.0	0.0	0.0	0.0	0.0
2;4	189;191	1.0000;1.0000	Phospho;Phospho	LOC_Os04g41100.6	mzspec:PXD002222:Rice_leaf_0h_phospho_test3:scan:05048:RS[Phospho]ET[Phospho]PEPVKPPHR/3	0	0.0	159.9326	1:1.0000:2:true;2:1.0000:4:true	RSETPEPVKPPHR	RS[Phospho]ET[Phospho]PEPVKPPHR	LOC_Os04g41100.6	1.0	Rice_leaf_0h_phospho_test3	Rice_leaf_0h_phospho_test3.05048.05048.3	mzspec:PXD002222:Rice_leaf_0h_phospho_test3:scan:05048:RS[Phospho]ET[Phospho]PEPVKPPHR/3	0	-0.0010129999999435313	-1.796348237791655	0.0	10332	10332	Phospho	1.0	2	189	1	1.0	459	0.0	0.0	0.0	0.0	0.0	0.0
2;4	189;191	1.0000;1.0000	Phospho;Phospho	LOC_Os04g41100.6	mzspec:PXD002222:Rice_leaf_24h_phospho_test1:scan:04772:RS[Phospho]ET[Phospho]PEPVKPPHR/3	0	0.0	159.9326	1:1.0000:2:true;2:1.0000:4:true	RSETPEPVKPPHR	RS[Phospho]ET[Phospho]PEPVKPPHR	LOC_Os04g41100.6	1.0	Rice_leaf_24h_phospho_test1	Rice_leaf_24h_phospho_test1.04772.04772.3	mzspec:PXD002222:Rice_leaf_24h_phospho_test1:scan:04772:RS[Phospho]ET[Phospho]PEPVKPPHR/3	0	-0.0013190000000804505	-2.338976629737205	0.0	9560	9560	Phospho	1.0	4	191	1	1.0	460	0.0	0.0	0.0	0.0	0.0	0.0
7	162	1.0000	Phospho	Os01t0881500-01	mzspec:PXD002222:Rice_leaf_24h_phospho_test2:scan:13055:NVILPNS[Phospho]PK/2	0	0.0	79.9663	1:1.0000:7:true	NVILPNSPK	NVILPNS[Phospho]PK	Os01t0881500-01	1.0	Rice_leaf_24h_phospho_test2	Rice_leaf_24h_phospho_test2.13055.13055.2	mzspec:PXD002222:Rice_leaf_24h_phospho_test2:scan:13055:NVILPNS[Phospho]PK/2	0	-0.0011099999999260037	-2.0893205934983627	0.0	10011	10011	Phospho	1.0	7	162	1	1.0	461	0.0	0.0	0.0	0.0	0.0	0.0
7	162	1.0000	Phospho	Os01t0881500-01	mzspec:PXD002222:Rice_leaf_24h_phospho_test1:scan:12342:NVILPNS[Phospho]PK/2	0	0.0	79.9663	1:1.0000:7:true	NVILPNSPK	NVILPNS[Phospho]PK	Os01t0881500-01	1.0	Rice_leaf_24h_phospho_test1	Rice_leaf_24h_phospho_test1.12342.12342.2	mzspec:PXD002222:Rice_leaf_24h_phospho_test1:scan:12342:NVILPNS[Phospho]PK/2	0	-0.0012319999999590436	-2.3189576317801857	0.0	2779	2779	Phospho	1.0	7	162	1	1.0	462	0.0	0.0	0.0	0.0	0.0	0.0
8;10	299;301	1.0000;1.0000	Phospho;Phospho	Os02t0581300-01	mzspec:PXD002222:Rice_leaf_0h_phospho_test3:scan:05139:NVGDDVRS[Phospho]DS[Phospho]EGEDEHED/2	0	0.0	159.9326	1:1.0000:8:true;2:1.0000:10:true	NVGDDVRSDSEGEDEHED	NVGDDVRS[Phospho]DS[Phospho]EGEDEHED	Os02t0581300-01	1.0	Rice_leaf_0h_phospho_test3	Rice_leaf_0h_phospho_test3.05139.05139.2	mzspec:PXD002222:Rice_leaf_0h_phospho_test3:scan:05139:NVGDDVRS[Phospho]DS[Phospho]EGEDEHED/2	0	-0.0016849999999521972	-1.5567907830226604	0.0	10423	10423	Phospho	1.0	10	301	1	1.0	463	0.0	0.0	0.0	0.0	0.0	0.0
3	704	1.0000	Phospho	Os06t0300800-01	mzspec:PXD002222:Rice_leaf_24h_phospho_test3:scan:03610:KDS[Phospho]FGKEEPR/3	0	0.0	79.9663	1:1.0000:3:true	KDSFGKEEPR	KDS[Phospho]FGKEEPR	Os06t0300800-01	1.0	Rice_leaf_24h_phospho_test3	Rice_leaf_24h_phospho_test3.03610.03610.3	mzspec:PXD002222:Rice_leaf_24h_phospho_test3:scan:03610:KDS[Phospho]FGKEEPR/3	0	-0.0005509999999731008	-1.2969012997740204	0.0	9079	9079	Phospho	1.0	3	704	1	1.0	464	0.0	0.0	0.0	0.0	0.0	0.0
2;4	189;191	1.0000;1.0000	Phospho;Phospho	LOC_Os04g41100.6	mzspec:PXD002222:Rice_leaf_24h_phospho_test3:scan:05344:RS[Phospho]ET[Phospho]PEPVKPPHR/3	0	0.0	159.9326	1:1.0000:2:true;2:1.0000:4:true	RSETPEPVKPPHR	RS[Phospho]ET[Phospho]PEPVKPPHR	LOC_Os04g41100.6	1.0	Rice_leaf_24h_phospho_test3	Rice_leaf_24h_phospho_test3.05344.05344.3	mzspec:PXD002222:Rice_leaf_24h_phospho_test3:scan:05344:RS[Phospho]ET[Phospho]PEPVKPPHR/3	0	-0.0010129999999435313	-1.796348237791655	0.0	5988	5988	Phospho	1.0	2	189	1	1.0	465	0.0	0.0	0.0	0.0	0.0	0.0
7	162	1.0000	Phospho	Os01t0881500-01	mzspec:PXD002222:Rice_leaf_0h_phospho_test3:scan:13533:NVILPNS[Phospho]PK/2	0	0.0	79.9663	1:1.0000:7:true	NVILPNSPK	NVILPNS[Phospho]PK	Os01t0881500-01	1.0	Rice_leaf_0h_phospho_test3	Rice_leaf_0h_phospho_test3.13533.13533.2	mzspec:PXD002222:Rice_leaf_0h_phospho_test3:scan:13533:NVILPNS[Phospho]PK/2	0	-0.0012930000000324073	-2.433776151028092	0.0	747	747	Phospho	1.0	7	162	1	1.0	466	0.0	0.0	0.0	0.0	0.0	0.0
7	162	1.0000	Phospho	Os01t0881500-01	mzspec:PXD002222:Rice_leaf_24h_phospho_test3:scan:13428:NVILPNS[Phospho]PK/2	0	0.0	79.9663	1:1.0000:7:true	NVILPNSPK	NVILPNS[Phospho]PK	Os01t0881500-01	1.0	Rice_leaf_24h_phospho_test3	Rice_leaf_24h_phospho_test3.13428.13428.2	mzspec:PXD002222:Rice_leaf_24h_phospho_test3:scan:13428:NVILPNS[Phospho]PK/2	0	-0.0011099999999260037	-2.0893205934983627	0.0	755	755	Phospho	1.0	7	162	1	1.0	467	0.0	0.0	0.0	0.0	0.0	0.0
7	162	1.0000	Phospho	Os01t0881500-01	mzspec:PXD002222:Rice_leaf_0h_phospho_test1:scan:12250:NVILPNS[Phospho]PK/2	0	0.0	79.9663	1:1.0000:7:true	NVILPNSPK	NVILPNS[Phospho]PK	Os01t0881500-01	1.0	Rice_leaf_0h_phospho_test1	Rice_leaf_0h_phospho_test1.12250.12250.2	mzspec:PXD002222:Rice_leaf_0h_phospho_test1:scan:12250:NVILPNS[Phospho]PK/2	0	-0.0013539999999920838	-2.548594670062009	0.0	1340	1340	Phospho	1.0	7	162	1	1.0	468	0.0	0.0	0.0	0.0	0.0	0.0
3	313	1.0000	Phospho	LOC_Os01g62650.2	mzspec:PXD002222:Rice_leaf_24h_phospho_test1:scan:18484:VPS[Phospho]PGLPPVGVR/2	0	0.0	79.9663	1:1.0000:3:true	VPSPGLPPVGVR	VPS[Phospho]PGLPPVGVR	LOC_Os01g62650.2	1.0	Rice_leaf_24h_phospho_test1	Rice_leaf_24h_phospho_test1.18484.18484.2	mzspec:PXD002222:Rice_leaf_24h_phospho_test1:scan:18484:VPS[Phospho]PGLPPVGVR/2	0	-0.0010839999999916472	-1.7265712067824648	0.0	13298	13298	Phospho	1.0	3	313	1	1.0	469	0.0	0.0	0.0	0.0	0.0	0.0
7	162	1.0000	Phospho	Os01t0881500-01	mzspec:PXD002222:Rice_leaf_0h_phospho_test1:scan:12379:NVILPNS[Phospho]PK/2	0	0.0	79.9663	1:1.0000:7:true	NVILPNSPK	NVILPNS[Phospho]PK	Os01t0881500-01	1.0	Rice_leaf_0h_phospho_test1	Rice_leaf_0h_phospho_test1.12379.12379.2	mzspec:PXD002222:Rice_leaf_0h_phospho_test1:scan:12379:NVILPNS[Phospho]PK/2	0	-0.0016590000000178404	-3.122687265659573	0.0	3454	3454	Phospho	1.0	7	162	1	1.0	470	0.0	0.0	0.0	0.0	0.0	0.0
2;4	189;191	1.0000;1.0000	Phospho;Phospho	LOC_Os04g41100.6	mzspec:PXD002222:Rice_leaf_24h_phospho_test1:scan:04772:RS[Phospho]ET[Phospho]PEPVKPPHR/3	0	0.0	159.9326	1:1.0000:2:true;2:1.0000:4:true	RSETPEPVKPPHR	RS[Phospho]ET[Phospho]PEPVKPPHR	LOC_Os04g41100.6	1.0	Rice_leaf_24h_phospho_test1	Rice_leaf_24h_phospho_test1.04772.04772.3	mzspec:PXD002222:Rice_leaf_24h_phospho_test1:scan:04772:RS[Phospho]ET[Phospho]PEPVKPPHR/3	0	-0.0013190000000804505	-2.338976629737205	0.0	9560	9560	Phospho	1.0	2	189	1	1.0	471	0.0	0.0	0.0	0.0	0.0	0.0
7	162	1.0000	Phospho	Os01t0881500-01	mzspec:PXD002222:Rice_leaf_0h_phospho_test2:scan:13006:NVILPNS[Phospho]PK/2	0	0.0	79.9663	1:1.0000:7:true	NVILPNSPK	NVILPNS[Phospho]PK	Os01t0881500-01	1.0	Rice_leaf_0h_phospho_test2	Rice_leaf_0h_phospho_test2.13006.13006.2	mzspec:PXD002222:Rice_leaf_0h_phospho_test2:scan:13006:NVILPNS[Phospho]PK/2	0	-0.0017199999999775173	-3.2375057846934903	0.0	5110	5110	Phospho	1.0	7	162	1	1.0	472	0.0	0.0	0.0	0.0	0.0	0.0
7	162	1.0000	Phospho	Os01t0881500-01	mzspec:PXD002222:Rice_leaf_24h_phospho_test3:scan:13306:NVILPNS[Phospho]PK/2	0	0.0	79.9663	1:1.0000:7:true	NVILPNSPK	NVILPNS[Phospho]PK	Os01t0881500-01	1.0	Rice_leaf_24h_phospho_test3	Rice_leaf_24h_phospho_test3.13306.13306.2	mzspec:PXD002222:Rice_leaf_24h_phospho_test3:scan:13306:NVILPNS[Phospho]PK/2	0	-0.0016590000000178404	-3.122687265659573	0.0	6167	6167	Phospho	1.0	7	162	1	1.0	473	0.0	0.0	0.0	0.0	0.0	0.0
7	162	1.0000	Phospho	Os01t0881500-01	mzspec:PXD002222:Rice_leaf_0h_phospho_test2:scan:13137:NVILPNS[Phospho]PK/2	0	0.0	79.9663	1:1.0000:7:true	NVILPNSPK	NVILPNS[Phospho]PK	Os01t0881500-01	1.0	Rice_leaf_0h_phospho_test2	Rice_leaf_0h_phospho_test2.13137.13137.2	mzspec:PXD002222:Rice_leaf_0h_phospho_test2:scan:13137:NVILPNS[Phospho]PK/2	0	-0.0016590000000178404	-3.122687265659573	0.0	7292	7292	Phospho	1.0	7	162	1	1.0	474	0.0	0.0	0.0	0.0	0.0	0.0
2;4	189;191	1.0000;1.0000	Phospho;Phospho	LOC_Os04g41100.6	mzspec:PXD002222:Rice_leaf_0h_phospho_test2:scan:04717:RS[Phospho]ET[Phospho]PEPVKPPHR/3	0	0.0	159.9326	1:1.0000:2:true;2:1.0000:4:true	RSETPEPVKPPHR	RS[Phospho]ET[Phospho]PEPVKPPHR	LOC_Os04g41100.6	1.0	Rice_leaf_0h_phospho_test2	Rice_leaf_0h_phospho_test2.04717.04717.3	mzspec:PXD002222:Rice_leaf_0h_phospho_test2:scan:04717:RS[Phospho]ET[Phospho]PEPVKPPHR/3	0	-0.0011350000000902587	-2.0126902765738577	0.0	5915	5915	Phospho	1.0	4	191	1	1.0	475	0.0	0.0	0.0	0.0	0.0	0.0
2;4	189;191	1.0000;1.0000	Phospho;Phospho	LOC_Os04g41100.6	mzspec:PXD002222:Rice_leaf_0h_phospho_test2:scan:04717:RS[Phospho]ET[Phospho]PEPVKPPHR/3	0	0.0	159.9326	1:1.0000:2:true;2:1.0000:4:true	RSETPEPVKPPHR	RS[Phospho]ET[Phospho]PEPVKPPHR	LOC_Os04g41100.6	1.0	Rice_leaf_0h_phospho_test2	Rice_leaf_0h_phospho_test2.04717.04717.3	mzspec:PXD002222:Rice_leaf_0h_phospho_test2:scan:04717:RS[Phospho]ET[Phospho]PEPVKPPHR/3	0	-0.0011350000000902587	-2.0126902765738577	0.0	5915	5915	Phospho	1.0	2	189	1	1.0	476	0.0	0.0	0.0	0.0	0.0	0.0
2;4	189;191	1.0000;1.0000	Phospho;Phospho	LOC_Os04g41100.6	mzspec:PXD002222:Rice_leaf_24h_phospho_test3:scan:05199:RS[Phospho]ET[Phospho]PEPVKPPHR/3	0	0.0	159.9326	1:1.0000:2:true;2:1.0000:4:true	RSETPEPVKPPHR	RS[Phospho]ET[Phospho]PEPVKPPHR	LOC_Os04g41100.6	1.0	Rice_leaf_24h_phospho_test3	Rice_leaf_24h_phospho_test3.05199.05199.3	mzspec:PXD002222:Rice_leaf_24h_phospho_test3:scan:05199:RS[Phospho]ET[Phospho]PEPVKPPHR/3	0	-0.0016620000000102664	-2.947216951031193	0.0	5808	5808	Phospho	1.0	4	191	1	1.0	477	0.0	0.0	0.0	0.0	0.0	0.0
2;4	189;191	1.0000;1.0000	Phospho;Phospho	LOC_Os04g41100.6	mzspec:PXD002222:Rice_leaf_24h_phospho_test3:scan:05199:RS[Phospho]ET[Phospho]PEPVKPPHR/3	0	0.0	159.9326	1:1.0000:2:true;2:1.0000:4:true	RSETPEPVKPPHR	RS[Phospho]ET[Phospho]PEPVKPPHR	LOC_Os04g41100.6	1.0	Rice_leaf_24h_phospho_test3	Rice_leaf_24h_phospho_test3.05199.05199.3	mzspec:PXD002222:Rice_leaf_24h_phospho_test3:scan:05199:RS[Phospho]ET[Phospho]PEPVKPPHR/3	0	-0.0016620000000102664	-2.947216951031193	0.0	5808	5808	Phospho	1.0	2	189	1	1.0	478	0.0	0.0	0.0	0.0	0.0	0.0
8;10	299;301	1.0000;1.0000	Phospho;Phospho	Os02t0581300-01	mzspec:PXD002222:Rice_leaf_0h_phospho_test3:scan:05139:NVGDDVRS[Phospho]DS[Phospho]EGEDEHED/2	0	0.0	159.9326	1:1.0000:8:true;2:1.0000:10:true	NVGDDVRSDSEGEDEHED	NVGDDVRS[Phospho]DS[Phospho]EGEDEHED	Os02t0581300-01	1.0	Rice_leaf_0h_phospho_test3	Rice_leaf_0h_phospho_test3.05139.05139.2	mzspec:PXD002222:Rice_leaf_0h_phospho_test3:scan:05139:NVGDDVRS[Phospho]DS[Phospho]EGEDEHED/2	0	-0.0016849999999521972	-1.5567907830226604	0.0	10423	10423	Phospho	1.0	8	299	1	1.0	479	0.0	0.0	0.0	0.0	0.0	0.0
8;10	299;301	1.0000;1.0000	Phospho;Phospho	Os02t0581300-01	mzspec:PXD002222:Rice_leaf_0h_phospho_test3:scan:04983:NVGDDVRS[Phospho]DS[Phospho]EGEDEHED/2	0	0.0	159.9326	1:1.0000:8:true;2:1.0000:10:true	NVGDDVRSDSEGEDEHED	NVGDDVRS[Phospho]DS[Phospho]EGEDEHED	Os02t0581300-01	1.0	Rice_leaf_0h_phospho_test3	Rice_leaf_0h_phospho_test3.04983.04983.2	mzspec:PXD002222:Rice_leaf_0h_phospho_test3:scan:04983:NVGDDVRS[Phospho]DS[Phospho]EGEDEHED/2	0	-0.0007849999999507418	-0.7252704834603998	0.0	10215	10215	Phospho	1.0	10	301	1	1.0	480	0.0	0.0	0.0	0.0	0.0	0.0
8;10	299;301	1.0000;1.0000	Phospho;Phospho	Os02t0581300-01	mzspec:PXD002222:Rice_leaf_0h_phospho_test3:scan:04983:NVGDDVRS[Phospho]DS[Phospho]EGEDEHED/2	0	0.0	159.9326	1:1.0000:8:true;2:1.0000:10:true	NVGDDVRSDSEGEDEHED	NVGDDVRS[Phospho]DS[Phospho]EGEDEHED	Os02t0581300-01	1.0	Rice_leaf_0h_phospho_test3	Rice_leaf_0h_phospho_test3.04983.04983.2	mzspec:PXD002222:Rice_leaf_0h_phospho_test3:scan:04983:NVGDDVRS[Phospho]DS[Phospho]EGEDEHED/2	0	-0.0007849999999507418	-0.7252704834603998	0.0	10215	10215	Phospho	1.0	8	299	1	1.0	481	0.0	0.0	0.0	0.0	0.0	0.0
3	704	1.0000	Phospho	Os06t0300800-01	mzspec:PXD002222:Rice_leaf_24h_phospho_test3:scan:03761:KDS[Phospho]FGKEEPR/3	0	0.0	79.9663	1:1.0000:3:true	KDSFGKEEPR	KDS[Phospho]FGKEEPR	Os06t0300800-01	1.0	Rice_leaf_24h_phospho_test3	Rice_leaf_24h_phospho_test3.03761.03761.3	mzspec:PXD002222:Rice_leaf_24h_phospho_test3:scan:03761:KDS[Phospho]FGKEEPR/3	0	-0.00027699999992591984	-0.6519812340451303	0.0	8064	8064	Phospho	1.0	3	704	1	1.0	482	0.0	0.0	0.0	0.0	0.0	0.0
2;4	189;191	1.0000;1.0000	Phospho;Phospho	LOC_Os04g41100.6	mzspec:PXD002222:Rice_leaf_24h_phospho_test1:scan:04898:RS[Phospho]ET[Phospho]PEPVKPPHR/3	0	0.0	159.9326	1:1.0000:2:true;2:1.0000:4:true	RSETPEPVKPPHR	RS[Phospho]ET[Phospho]PEPVKPPHR	LOC_Os04g41100.6	1.0	Rice_leaf_24h_phospho_test1	Rice_leaf_24h_phospho_test1.04898.04898.3	mzspec:PXD002222:Rice_leaf_24h_phospho_test1:scan:04898:RS[Phospho]ET[Phospho]PEPVKPPHR/3	0	-0.0012619999999969878	-2.2378987919190814	0.0	9538	9538	Phospho	1.0	4	191	1	1.0	483	0.0	0.0	0.0	0.0	0.0	0.0
2;4	189;191	1.0000;1.0000	Phospho;Phospho	LOC_Os04g41100.6	mzspec:PXD002222:Rice_leaf_24h_phospho_test1:scan:04898:RS[Phospho]ET[Phospho]PEPVKPPHR/3	0	0.0	159.9326	1:1.0000:2:true;2:1.0000:4:true	RSETPEPVKPPHR	RS[Phospho]ET[Phospho]PEPVKPPHR	LOC_Os04g41100.6	1.0	Rice_leaf_24h_phospho_test1	Rice_leaf_24h_phospho_test1.04898.04898.3	mzspec:PXD002222:Rice_leaf_24h_phospho_test1:scan:04898:RS[Phospho]ET[Phospho]PEPVKPPHR/3	0	-0.0012619999999969878	-2.2378987919190814	0.0	9538	9538	Phospho	1.0	2	189	1	1.0	484	0.0	0.0	0.0	0.0	0.0	0.0
3	313	1.0000	Phospho	LOC_Os01g62650.2	mzspec:PXD002222:Rice_leaf_24h_phospho_test3:scan:19972:VPS[Phospho]PGLPPVGVR/2	0	0.0	79.9663	1:1.0000:3:true	VPSPGLPPVGVR	VPS[Phospho]PGLPPVGVR	LOC_Os01g62650.2	1.0	Rice_leaf_24h_phospho_test3	Rice_leaf_24h_phospho_test3.19972.19972.2	mzspec:PXD002222:Rice_leaf_24h_phospho_test3:scan:19972:VPS[Phospho]PGLPPVGVR/2	0	-0.0008400000000392537	-1.3379334075426388	0.0	13153	13153	Phospho	1.0	3	313	1	1.0	485	0.0	0.0	0.0	0.0	0.0	0.0
2;4	189;191	1.0000;1.0000	Phospho;Phospho	LOC_Os04g41100.6	mzspec:PXD002222:Rice_leaf_24h_phospho_test1:scan:05022:RS[Phospho]ET[Phospho]PEPVKPPHR/3	0	0.0	159.9326	1:1.0000:2:true;2:1.0000:4:true	RSETPEPVKPPHR	RS[Phospho]ET[Phospho]PEPVKPPHR	LOC_Os04g41100.6	1.0	Rice_leaf_24h_phospho_test1	Rice_leaf_24h_phospho_test1.05022.05022.3	mzspec:PXD002222:Rice_leaf_24h_phospho_test1:scan:05022:RS[Phospho]ET[Phospho]PEPVKPPHR/3	0	-0.001502000000073167	-2.6634896875073086	0.0	9468	9468	Phospho	1.0	4	191	1	1.0	486	0.0	0.0	0.0	0.0	0.0	0.0
3	313	1.0000	Phospho	LOC_Os01g62650.2	mzspec:PXD002222:Rice_leaf_24h_phospho_test3:scan:20100:VPS[Phospho]PGLPPVGVR/2	0	0.0	79.9663	1:1.0000:3:true	VPSPGLPPVGVR	VPS[Phospho]PGLPPVGVR	LOC_Os01g62650.2	1.0	Rice_leaf_24h_phospho_test3	Rice_leaf_24h_phospho_test3.20100.20100.2	mzspec:PXD002222:Rice_leaf_24h_phospho_test3:scan:20100:VPS[Phospho]PGLPPVGVR/2	0	-0.0015720000000101204	-2.5038468054431946	0.0	13239	13239	Phospho	1.0	3	313	1	1.0	487	0.0	0.0	0.0	0.0	0.0	0.0
2;4	189;191	1.0000;1.0000	Phospho;Phospho	LOC_Os04g41100.6	mzspec:PXD002222:Rice_leaf_24h_phospho_test1:scan:05022:RS[Phospho]ET[Phospho]PEPVKPPHR/3	0	0.0	159.9326	1:1.0000:2:true;2:1.0000:4:true	RSETPEPVKPPHR	RS[Phospho]ET[Phospho]PEPVKPPHR	LOC_Os04g41100.6	1.0	Rice_leaf_24h_phospho_test1	Rice_leaf_24h_phospho_test1.05022.05022.3	mzspec:PXD002222:Rice_leaf_24h_phospho_test1:scan:05022:RS[Phospho]ET[Phospho]PEPVKPPHR/3	0	-0.001502000000073167	-2.6634896875073086	0.0	9468	9468	Phospho	1.0	2	189	1	1.0	488	0.0	0.0	0.0	0.0	0.0	0.0
2;4	189;191	1.0000;1.0000	Phospho;Phospho	LOC_Os04g41100.6	mzspec:PXD002222:Rice_leaf_24h_phospho_test3:scan:05063:RS[Phospho]ET[Phospho]PEPVKPPHR/3	0	0.0	159.9326	1:1.0000:2:true;2:1.0000:4:true	RSETPEPVKPPHR	RS[Phospho]ET[Phospho]PEPVKPPHR	LOC_Os04g41100.6	1.0	Rice_leaf_24h_phospho_test3	Rice_leaf_24h_phospho_test3.05063.05063.3	mzspec:PXD002222:Rice_leaf_24h_phospho_test3:scan:05063:RS[Phospho]ET[Phospho]PEPVKPPHR/3	0	-0.001062000000047192	-1.8832397124638247	0.0	9224	9224	Phospho	1.0	4	191	1	1.0	489	0.0	0.0	0.0	0.0	0.0	0.0
2;4	189;191	1.0000;1.0000	Phospho;Phospho	LOC_Os04g41100.6	mzspec:PXD002222:Rice_leaf_24h_phospho_test3:scan:05063:RS[Phospho]ET[Phospho]PEPVKPPHR/3	0	0.0	159.9326	1:1.0000:2:true;2:1.0000:4:true	RSETPEPVKPPHR	RS[Phospho]ET[Phospho]PEPVKPPHR	LOC_Os04g41100.6	1.0	Rice_leaf_24h_phospho_test3	Rice_leaf_24h_phospho_test3.05063.05063.3	mzspec:PXD002222:Rice_leaf_24h_phospho_test3:scan:05063:RS[Phospho]ET[Phospho]PEPVKPPHR/3	0	-0.001062000000047192	-1.8832397124638247	0.0	9224	9224	Phospho	1.0	2	189	1	1.0	490	0.0	0.0	0.0	0.0	0.0	0.0
2;4	189;191	1.0000;1.0000	Phospho;Phospho	LOC_Os04g41100.6	mzspec:PXD002222:Rice_leaf_0h_phospho_test2:scan:04855:RS[Phospho]ET[Phospho]PEPVKPPHR/3	0	0.0	159.9326	1:1.0000:2:true;2:1.0000:4:true	RSETPEPVKPPHR	RS[Phospho]ET[Phospho]PEPVKPPHR	LOC_Os04g41100.6	1.0	Rice_leaf_0h_phospho_test2	Rice_leaf_0h_phospho_test2.04855.04855.3	mzspec:PXD002222:Rice_leaf_0h_phospho_test2:scan:04855:RS[Phospho]ET[Phospho]PEPVKPPHR/3	0	-0.001380000000040127	-2.4471476489267063	0.0	9208	9208	Phospho	1.0	4	191	1	1.0	491	0.0	0.0	0.0	0.0	0.0	0.0
2;4	189;191	1.0000;1.0000	Phospho;Phospho	LOC_Os04g41100.6	mzspec:PXD002222:Rice_leaf_0h_phospho_test2:scan:04855:RS[Phospho]ET[Phospho]PEPVKPPHR/3	0	0.0	159.9326	1:1.0000:2:true;2:1.0000:4:true	RSETPEPVKPPHR	RS[Phospho]ET[Phospho]PEPVKPPHR	LOC_Os04g41100.6	1.0	Rice_leaf_0h_phospho_test2	Rice_leaf_0h_phospho_test2.04855.04855.3	mzspec:PXD002222:Rice_leaf_0h_phospho_test2:scan:04855:RS[Phospho]ET[Phospho]PEPVKPPHR/3	0	-0.001380000000040127	-2.4471476489267063	0.0	9208	9208	Phospho	1.0	2	189	1	1.0	492	0.0	0.0	0.0	0.0	0.0	0.0
2;4	189;191	1.0000;1.0000	Phospho;Phospho	LOC_Os04g41100.6	mzspec:PXD002222:Rice_leaf_24h_phospho_test2:scan:04881:RS[Phospho]ET[Phospho]PEPVKPPHR/3	0	0.0	159.9326	1:1.0000:2:true;2:1.0000:4:true	RSETPEPVKPPHR	RS[Phospho]ET[Phospho]PEPVKPPHR	LOC_Os04g41100.6	1.0	Rice_leaf_24h_phospho_test2	Rice_leaf_24h_phospho_test2.04881.04881.3	mzspec:PXD002222:Rice_leaf_24h_phospho_test2:scan:04881:RS[Phospho]ET[Phospho]PEPVKPPHR/3	0	-0.0011969999999337233	-2.122634590955004	0.0	8323	8323	Phospho	1.0	4	191	1	1.0	493	0.0	0.0	0.0	0.0	0.0	0.0
2;4	189;191	1.0000;1.0000	Phospho;Phospho	LOC_Os04g41100.6	mzspec:PXD002222:Rice_leaf_24h_phospho_test2:scan:04881:RS[Phospho]ET[Phospho]PEPVKPPHR/3	0	0.0	159.9326	1:1.0000:2:true;2:1.0000:4:true	RSETPEPVKPPHR	RS[Phospho]ET[Phospho]PEPVKPPHR	LOC_Os04g41100.6	1.0	Rice_leaf_24h_phospho_test2	Rice_leaf_24h_phospho_test2.04881.04881.3	mzspec:PXD002222:Rice_leaf_24h_phospho_test2:scan:04881:RS[Phospho]ET[Phospho]PEPVKPPHR/3	0	-0.0011969999999337233	-2.122634590955004	0.0	8323	8323	Phospho	1.0	2	189	1	1.0	494	0.0	0.0	0.0	0.0	0.0	0.0
2;4	189;191	1.0000;1.0000	Phospho;Phospho	LOC_Os04g41100.6	mzspec:PXD002222:Rice_leaf_24h_phospho_test3:scan:05344:RS[Phospho]ET[Phospho]PEPVKPPHR/3	0	0.0	159.9326	1:1.0000:2:true;2:1.0000:4:true	RSETPEPVKPPHR	RS[Phospho]ET[Phospho]PEPVKPPHR	LOC_Os04g41100.6	1.0	Rice_leaf_24h_phospho_test3	Rice_leaf_24h_phospho_test3.05344.05344.3	mzspec:PXD002222:Rice_leaf_24h_phospho_test3:scan:05344:RS[Phospho]ET[Phospho]PEPVKPPHR/3	0	-0.0010129999999435313	-1.796348237791655	0.0	5988	5988	Phospho	1.0	4	191	1	1.0	495	0.0	0.0	0.0	0.0	0.0	0.0
8;10	299;301	1.0000;1.0000	Phospho;Phospho	Os02t0581300-01	mzspec:PXD002222:Rice_leaf_0h_phospho_test2:scan:04602:NVGDDVRS[Phospho]DS[Phospho]EGEDEHED/2	0	0.0	159.9326	1:1.0000:8:true;2:1.0000:10:true	NVGDDVRSDSEGEDEHED	NVGDDVRS[Phospho]DS[Phospho]EGEDEHED	Os02t0581300-01	1.0	Rice_leaf_0h_phospho_test2	Rice_leaf_0h_phospho_test2.04602.04602.2	mzspec:PXD002222:Rice_leaf_0h_phospho_test2:scan:04602:NVGDDVRS[Phospho]DS[Phospho]EGEDEHED/2	0	-0.002984999999853244	-2.7578756600747822	0.0	8844	8844	Phospho	1.0	8	299	1	1.0	496	0.0	0.0	0.0	0.0	0.0	0.0
8;10	299;301	1.0000;1.0000	Phospho;Phospho	Os02t0581300-01	mzspec:PXD002222:Rice_leaf_0h_phospho_test2:scan:04602:NVGDDVRS[Phospho]DS[Phospho]EGEDEHED/2	0	0.0	159.9326	1:1.0000:8:true;2:1.0000:10:true	NVGDDVRSDSEGEDEHED	NVGDDVRS[Phospho]DS[Phospho]EGEDEHED	Os02t0581300-01	1.0	Rice_leaf_0h_phospho_test2	Rice_leaf_0h_phospho_test2.04602.04602.2	mzspec:PXD002222:Rice_leaf_0h_phospho_test2:scan:04602:NVGDDVRS[Phospho]DS[Phospho]EGEDEHED/2	0	-0.002984999999853244	-2.7578756600747822	0.0	8844	8844	Phospho	1.0	10	301	1	1.0	497	0.0	0.0	0.0	0.0	0.0	0.0
9	73	1.0000	Phospho	Os10t0563600-01	mzspec:PXD002222:Rice_leaf_0h_phospho_test3:scan:19345:LGLGGLGGS[Phospho]PR/2	0	0.0	79.9663	1:1.0000:9:true	LGLGGLGGSPR	LGLGGLGGS[Phospho]PR	Os10t0563600-01	1.0	Rice_leaf_0h_phospho_test3	Rice_leaf_0h_phospho_test3.19345.19345.2	mzspec:PXD002222:Rice_leaf_0h_phospho_test3:scan:19345:LGLGGLGGS[Phospho]PR/2	0	-0.0012220000000979778	-2.295834073424464	0.0	15507	15507	Phospho	1.0	9	73	1	1.0	498	0.0	0.0	0.0	0.0	0.0	0.0
1	330	1.0000	Phospho	Os01t0959000-01	mzspec:PXD002222:Rice_leaf_24h_phospho_test2:scan:02145:S[Phospho]PPPPPR/2	0	0.0	79.9663	1:1.0000:1:true	SPPPPPR	S[Phospho]PPPPPR	Os01t0959000-01	1.0	Rice_leaf_24h_phospho_test2	Rice_leaf_24h_phospho_test2.02145.02145.2	mzspec:PXD002222:Rice_leaf_24h_phospho_test2:scan:02145:S[Phospho]PPPPPR/2	0	-0.00016199999998889325	-0.3911208762083335	0.0	4700	4700	Phospho	1.0	1	330	1	1.0	499	0.0	0.0	0.0	0.0	0.0	0.0
9	73	1.0000	Phospho	Os10t0563600-01	mzspec:PXD002222:Rice_leaf_24h_phospho_test2:scan:18862:LGLGGLGGS[Phospho]PR/2	0	0.0	79.9663	1:1.0000:9:true	LGLGGLGGSPR	LGLGGLGGS[Phospho]PR	Os10t0563600-01	1.0	Rice_leaf_24h_phospho_test2	Rice_leaf_24h_phospho_test2.18862.18862.2	mzspec:PXD002222:Rice_leaf_24h_phospho_test2:scan:18862:LGLGGLGGS[Phospho]PR/2	0	-0.0017100000000027649	-3.212664701511792	0.0	15874	15874	Phospho	1.0	9	73	1	1.0	500	0.0	0.0	0.0	0.0	0.0	0.0
1;4	149;152	1.0000;0	Phospho;Deamidated	LOC_Os06g09450.8	mzspec:PXD002222:Rice_leaf_0h_phospho_test3:scan:21614:S[Phospho]IGN[Deamidated]GVQFLNR/2	0	0.0	80.950347	1:0.4374:4:true;1:0.2986:7:true;1:0.2640:10:true;2:1.0000:1:true	SIGNGVQFLNR	S[Phospho]IGN[Deamidated]GVQFLNR	LOC_Os06g09450.8	1.0	Rice_leaf_0h_phospho_test3	Rice_leaf_0h_phospho_test3.21614.21614.2	mzspec:PXD002222:Rice_leaf_0h_phospho_test3:scan:21614:S[Phospho]IGN[Deamidated]GVQFLNR/2	0	-7.700000003296736e-05	-0.11969523546270645	0.0	4951	4951	Phospho	1.0	1	149	1	1.0	501	0.0	0.0	0.0	0.0	0.0	0.0
12	508	1.0000	Phospho	Os09t0416200-01	mzspec:PXD002222:Rice_leaf_0h_phospho_test2:scan:18908:VMPDLPLEDGDS[Phospho]HHK/2	0	0.0	79.96633100000003	1:1.0000:12:true	VMPDLPLEDGDSHHK	VMPDLPLEDGDS[Phospho]HHK	Os09t0416200-01	1.0	Rice_leaf_0h_phospho_test2	Rice_leaf_0h_phospho_test2.18908.18908.2	mzspec:PXD002222:Rice_leaf_0h_phospho_test2:scan:18908:VMPDLPLEDGDS[Phospho]HHK/2	0	-0.0018479999999954087	-2.087235011448381	0.0	2042	2042	Phospho	1.0	12	508	1	1.0	502	0.0	0.0	0.0	0.0	0.0	0.0
12	508	1.0000	Phospho	Os09t0416200-01	mzspec:PXD002222:Rice_leaf_0h_phospho_test2:scan:19092:VMPDLPLEDGDS[Phospho]HHK/3	0	0.0	79.96633100000003	1:1.0000:12:true	VMPDLPLEDGDSHHK	VMPDLPLEDGDS[Phospho]HHK	Os09t0416200-01	1.0	Rice_leaf_0h_phospho_test2	Rice_leaf_0h_phospho_test2.19092.19092.3	mzspec:PXD002222:Rice_leaf_0h_phospho_test2:scan:19092:VMPDLPLEDGDS[Phospho]HHK/3	0	-0.0014090000000805958	-2.385748522563587	0.0	4071	4071	Phospho	1.0	12	508	1	1.0	503	0.0	0.0	0.0	0.0	0.0	0.0
12	508	1.0000	Phospho	Os09t0416200-01	mzspec:PXD002222:Rice_leaf_0h_phospho_test1:scan:17428:VMPDLPLEDGDS[Phospho]HHK/3	0	0.0	79.96633100000003	1:1.0000:12:true	VMPDLPLEDGDSHHK	VMPDLPLEDGDS[Phospho]HHK	Os09t0416200-01	1.0	Rice_leaf_0h_phospho_test1	Rice_leaf_0h_phospho_test1.17428.17428.3	mzspec:PXD002222:Rice_leaf_0h_phospho_test1:scan:17428:VMPDLPLEDGDS[Phospho]HHK/3	0	-0.00012700000002041634	-0.21503907906100253	0.0	4256	4256	Phospho	1.0	12	508	1	1.0	504	0.0	0.0	0.0	0.0	0.0	0.0
2;9	133;140	1.0000;0	Phospho;Carbamidomethyl	LOC_Os02g50850.2	mzspec:PXD002222:Rice_leaf_0h_phospho_test1:scan:05099:NS[Phospho]PGNEEGC[Carbamidomethyl]EGDNIGK/2	0	0.0	136.987764	1:1.0000:2:true	NSPGNEEGCEGDNIGK	NS[Phospho]PGNEEGC[Carbamidomethyl]EGDNIGK	LOC_Os02g50850.2	1.0	Rice_leaf_0h_phospho_test1	Rice_leaf_0h_phospho_test1.05099.05099.2	mzspec:PXD002222:Rice_leaf_0h_phospho_test1:scan:05099:NS[Phospho]PGNEEGC[Carbamidomethyl]EGDNIGK/2	0	-0.0010969999998451383	-1.2482538696002394	0.0	12358	12358	Phospho	1.0	2	133	1	1.0	505	0.0	0.0	0.0	0.0	0.0	0.0
2;9	133;140	1.0000;0	Phospho;Carbamidomethyl	LOC_Os02g50850.2	mzspec:PXD002222:Rice_leaf_24h_phospho_test1:scan:05040:NS[Phospho]PGNEEGC[Carbamidomethyl]EGDNIGK/2	0	0.0	136.987764	1:1.0000:2:true	NSPGNEEGCEGDNIGK	NS[Phospho]PGNEEGC[Carbamidomethyl]EGDNIGK	LOC_Os02g50850.2	1.0	Rice_leaf_24h_phospho_test1	Rice_leaf_24h_phospho_test1.05040.05040.2	mzspec:PXD002222:Rice_leaf_24h_phospho_test1:scan:05040:NS[Phospho]PGNEEGC[Carbamidomethyl]EGDNIGK/2	0	-0.0005619999999453286	-0.6394883087931837	0.0	9895	9895	Phospho	1.0	2	133	1	1.0	506	0.0	0.0	0.0	0.0	0.0	0.0
12	508	1.0000	Phospho	Os09t0416200-01	mzspec:PXD002222:Rice_leaf_0h_phospho_test1:scan:17511:VMPDLPLEDGDS[Phospho]HHK/2	0	0.0	79.96633100000003	1:1.0000:12:true	VMPDLPLEDGDSHHK	VMPDLPLEDGDS[Phospho]HHK	Os09t0416200-01	1.0	Rice_leaf_0h_phospho_test1	Rice_leaf_0h_phospho_test1.17511.17511.2	mzspec:PXD002222:Rice_leaf_0h_phospho_test1:scan:17511:VMPDLPLEDGDS[Phospho]HHK/2	0	-0.0017540000001190492	-1.981066131135303	0.0	4281	4281	Phospho	1.0	12	508	1	1.0	507	0.0	0.0	0.0	0.0	0.0	0.0
12	508	1.0000	Phospho	Os09t0416200-01	mzspec:PXD002222:Rice_leaf_24h_phospho_test2:scan:18851:VMPDLPLEDGDS[Phospho]HHK/2	0	0.0	79.96633100000003	1:1.0000:12:true	VMPDLPLEDGDSHHK	VMPDLPLEDGDS[Phospho]HHK	Os09t0416200-01	1.0	Rice_leaf_24h_phospho_test2	Rice_leaf_24h_phospho_test2.18851.18851.2	mzspec:PXD002222:Rice_leaf_24h_phospho_test2:scan:18851:VMPDLPLEDGDS[Phospho]HHK/2	0	-0.0010819999999966967	-1.2220715813776324	0.0	5027	5027	Phospho	1.0	12	508	1	1.0	508	0.0	0.0	0.0	0.0	0.0	0.0
3	313	1.0000	Phospho	LOC_Os01g62650.2	mzspec:PXD002222:Rice_leaf_0h_phospho_test3:scan:20403:VPS[Phospho]PGLPPVGVR/2	0	0.0	79.9663	1:1.0000:3:true	VPSPGLPPVGVR	VPS[Phospho]PGLPPVGVR	LOC_Os01g62650.2	1.0	Rice_leaf_0h_phospho_test3	Rice_leaf_0h_phospho_test3.20403.20403.2	mzspec:PXD002222:Rice_leaf_0h_phospho_test3:scan:20403:VPS[Phospho]PGLPPVGVR/2	0	-0.000657000000046537	-1.0464550580674996	0.0	5311	5311	Phospho	1.0	3	313	1	1.0	509	0.0	0.0	0.0	0.0	0.0	0.0
7;9	296;298	1.0000;1.0000	Phospho;Phospho	Os02t0146400-01	mzspec:PXD002222:Rice_leaf_24h_phospho_test2:scan:18876:LPGGLVT[Phospho]PT[Phospho]PK/2	0	0.0	159.9326	1:1.0000:7:true;2:1.0000:9:true	LPGGLVTPTPK	LPGGLVT[Phospho]PT[Phospho]PK	Os02t0146400-01	1.0	Rice_leaf_24h_phospho_test2	Rice_leaf_24h_phospho_test2.18876.18876.2	mzspec:PXD002222:Rice_leaf_24h_phospho_test2:scan:18876:LPGGLVT[Phospho]PT[Phospho]PK/2	0	-0.0018700000000535515	-3.0147046816309047	0.0	4363	4363	Phospho	1.0	9	298	1	1.0	510	0.0	0.0	0.0	0.0	0.0	0.0
12	508	1.0000	Phospho	Os09t0416200-01	mzspec:PXD002222:Rice_leaf_0h_phospho_test2:scan:18965:VMPDLPLEDGDS[Phospho]HHK/3	0	0.0	79.96633100000003	1:1.0000:12:true	VMPDLPLEDGDSHHK	VMPDLPLEDGDS[Phospho]HHK	Os09t0416200-01	1.0	Rice_leaf_0h_phospho_test2	Rice_leaf_0h_phospho_test2.18965.18965.3	mzspec:PXD002222:Rice_leaf_0h_phospho_test2:scan:18965:VMPDLPLEDGDS[Phospho]HHK/3	0	-0.0014699999999265856	-2.4890350090792897	0.0	5771	5771	Phospho	1.0	12	508	1	1.0	511	0.0	0.0	0.0	0.0	0.0	0.0
12	508	1.0000	Phospho	Os09t0416200-01	mzspec:PXD002222:Rice_leaf_0h_phospho_test2:scan:19036:VMPDLPLEDGDS[Phospho]HHK/2	0	0.0	79.96633100000003	1:1.0000:12:true	VMPDLPLEDGDSHHK	VMPDLPLEDGDS[Phospho]HHK	Os09t0416200-01	1.0	Rice_leaf_0h_phospho_test2	Rice_leaf_0h_phospho_test2.19036.19036.2	mzspec:PXD002222:Rice_leaf_0h_phospho_test2:scan:19036:VMPDLPLEDGDS[Phospho]HHK/2	0	-0.0017540000001190492	-1.981066131135303	0.0	8972	8972	Phospho	1.0	12	508	1	1.0	512	0.0	0.0	0.0	0.0	0.0	0.0
12	508	1.0000	Phospho	Os09t0416200-01	mzspec:PXD002222:Rice_leaf_0h_phospho_test3:scan:19248:VMPDLPLEDGDS[Phospho]HHK/2	0	0.0	79.96633100000003	1:1.0000:12:true	VMPDLPLEDGDSHHK	VMPDLPLEDGDS[Phospho]HHK	Os09t0416200-01	1.0	Rice_leaf_0h_phospho_test3	Rice_leaf_0h_phospho_test3.19248.19248.2	mzspec:PXD002222:Rice_leaf_0h_phospho_test3:scan:19248:VMPDLPLEDGDS[Phospho]HHK/2	0	-0.0016929999999319991	-1.9121693042472687	0.0	9066	9066	Phospho	1.0	12	508	1	1.0	513	0.0	0.0	0.0	0.0	0.0	0.0
7;9	296;298	1.0000;1.0000	Phospho;Phospho	Os02t0146400-01	mzspec:PXD002222:Rice_leaf_24h_phospho_test3:scan:19034:LPGGLVT[Phospho]PT[Phospho]PK/2	0	0.0	159.9326	1:1.0000:7:true;2:1.0000:9:true	LPGGLVTPTPK	LPGGLVT[Phospho]PT[Phospho]PK	Os02t0146400-01	1.0	Rice_leaf_24h_phospho_test3	Rice_leaf_24h_phospho_test3.19034.19034.2	mzspec:PXD002222:Rice_leaf_24h_phospho_test3:scan:19034:LPGGLVT[Phospho]PT[Phospho]PK/2	0	-0.0032730000000356085	-5.276539263530875	0.0	2031	2031	Phospho	1.0	7	296	1	1.0	514	0.0	0.0	0.0	0.0	0.0	0.0
7;9	296;298	1.0000;1.0000	Phospho;Phospho	Os02t0146400-01	mzspec:PXD002222:Rice_leaf_24h_phospho_test3:scan:19034:LPGGLVT[Phospho]PT[Phospho]PK/2	0	0.0	159.9326	1:1.0000:7:true;2:1.0000:9:true	LPGGLVTPTPK	LPGGLVT[Phospho]PT[Phospho]PK	Os02t0146400-01	1.0	Rice_leaf_24h_phospho_test3	Rice_leaf_24h_phospho_test3.19034.19034.2	mzspec:PXD002222:Rice_leaf_24h_phospho_test3:scan:19034:LPGGLVT[Phospho]PT[Phospho]PK/2	0	-0.0032730000000356085	-5.276539263530875	0.0	2031	2031	Phospho	1.0	9	298	1	1.0	515	0.0	0.0	0.0	0.0	0.0	0.0
12	508	1.0000	Phospho	Os09t0416200-01	mzspec:PXD002222:Rice_leaf_0h_phospho_test3:scan:19180:VMPDLPLEDGDS[Phospho]HHK/3	0	0.0	79.96633100000003	1:1.0000:12:true	VMPDLPLEDGDSHHK	VMPDLPLEDGDS[Phospho]HHK	Os09t0416200-01	1.0	Rice_leaf_0h_phospho_test3	Rice_leaf_0h_phospho_test3.19180.19180.3	mzspec:PXD002222:Rice_leaf_0h_phospho_test3:scan:19180:VMPDLPLEDGDS[Phospho]HHK/3	0	-0.0007980000000316068	-1.3511904336211842	0.0	9808	9808	Phospho	1.0	12	508	1	1.0	516	0.0	0.0	0.0	0.0	0.0	0.0
12	508	1.0000	Phospho	Os09t0416200-01	mzspec:PXD002222:Rice_leaf_24h_phospho_test3:scan:18708:VMPDLPLEDGDS[Phospho]HHK/3	0	0.0	79.96633100000003	1:1.0000:12:true	VMPDLPLEDGDSHHK	VMPDLPLEDGDS[Phospho]HHK	Os09t0416200-01	1.0	Rice_leaf_24h_phospho_test3	Rice_leaf_24h_phospho_test3.18708.18708.3	mzspec:PXD002222:Rice_leaf_24h_phospho_test3:scan:18708:VMPDLPLEDGDS[Phospho]HHK/3	0	0.0006660000000238142	1.1276852491080749	0.0	10213	10213	Phospho	1.0	12	508	1	1.0	517	0.0	0.0	0.0	0.0	0.0	0.0
12	508	1.0000	Phospho	Os09t0416200-01	mzspec:PXD002222:Rice_leaf_0h_phospho_test1:scan:17619:VMPDLPLEDGDS[Phospho]HHK/2	0	0.0	79.96633100000003	1:1.0000:12:true	VMPDLPLEDGDSHHK	VMPDLPLEDGDS[Phospho]HHK	Os09t0416200-01	1.0	Rice_leaf_0h_phospho_test1	Rice_leaf_0h_phospho_test1.17619.17619.2	mzspec:PXD002222:Rice_leaf_0h_phospho_test1:scan:17619:VMPDLPLEDGDS[Phospho]HHK/2	0	-0.0021200000001044828	-2.3944470911794595	0.0	1949	1949	Phospho	1.0	12	508	1	1.0	518	0.0	0.0	0.0	0.0	0.0	0.0
2;12	498;508	0.9878;1.0000	Oxidation;Phospho	Os09t0416200-01	mzspec:PXD002222:Rice_leaf_24h_phospho_test2:scan:14162:VM[Oxidation]PDLPLEDGDS[Phospho]HHK/2	0	0.0	95.9612	1:0.9878:2:true;1:0.0063:13:true;1:0.0058:14:true;2:1.0000:12:true	VMPDLPLEDGDSHHK	VM[Oxidation]PDLPLEDGDS[Phospho]HHK	Os09t0416200-01	1.0	Rice_leaf_24h_phospho_test2	Rice_leaf_24h_phospho_test2.14162.14162.2	mzspec:PXD002222:Rice_leaf_24h_phospho_test2:scan:14162:VM[Oxidation]PDLPLEDGDS[Phospho]HHK/2	0	-0.0023980000000847213	-2.6841902366848447	0.0	12320	12320	Phospho	1.0	12	508	1	1.0	519	0.0	0.0	0.0	0.0	0.0	0.0
2;12	498;508	0.9770;1.0000	Oxidation;Phospho	Os09t0416200-01	mzspec:PXD002222:Rice_leaf_0h_phospho_test2:scan:14343:VM[Oxidation]PDLPLEDGDS[Phospho]HHK/2	0	0.0	95.9612	1:0.9770:2:true;1:0.0124:13:true;1:0.0106:14:true;2:1.0000:12:true	VMPDLPLEDGDSHHK	VM[Oxidation]PDLPLEDGDS[Phospho]HHK	Os09t0416200-01	1.0	Rice_leaf_0h_phospho_test2	Rice_leaf_0h_phospho_test2.14343.14343.2	mzspec:PXD002222:Rice_leaf_0h_phospho_test2:scan:14343:VM[Oxidation]PDLPLEDGDS[Phospho]HHK/2	0	-0.0031980000001112785	-3.5796665458355097	0.0	9546	9546	Phospho	1.0	12	508	1	1.0	520	0.0	0.0	0.0	0.0	0.0	0.0
2;12	498;508	0.9754;1.0000	Oxidation;Phospho	Os09t0416200-01	mzspec:PXD002222:Rice_leaf_0h_phospho_test3:scan:14820:VM[Oxidation]PDLPLEDGDS[Phospho]HHK/2	0	0.0	95.9612	1:0.9754:2:true;1:0.0128:13:true;1:0.0117:14:true;2:1.0000:12:true	VMPDLPLEDGDSHHK	VM[Oxidation]PDLPLEDGDS[Phospho]HHK	Os09t0416200-01	1.0	Rice_leaf_0h_phospho_test3	Rice_leaf_0h_phospho_test3.14820.14820.2	mzspec:PXD002222:Rice_leaf_0h_phospho_test3:scan:14820:VM[Oxidation]PDLPLEDGDS[Phospho]HHK/2	0	-0.0019980000000714426	-2.236452082109512	0.0	11038	11038	Phospho	1.0	12	508	1	1.0	521	0.0	0.0	0.0	0.0	0.0	0.0
4	404	1.0000	Phospho	LOC_Os01g40340.3	mzspec:PXD002222:Rice_leaf_24h_phospho_test2:scan:03404:GRDS[Phospho]DDDDFRDR/3	0	0.0	79.9663	1:1.0000:4:true	GRDSDDDDFRDR	GRDS[Phospho]DDDDFRDR	LOC_Os01g40340.3	1.0	Rice_leaf_24h_phospho_test2	Rice_leaf_24h_phospho_test2.03404.03404.3	mzspec:PXD002222:Rice_leaf_24h_phospho_test2:scan:03404:GRDS[Phospho]DDDDFRDR/3	0	-0.0003699999999753345	-0.7158585660650498	0.0	2384	2384	Phospho	1.0	4	404	1	1.0	522	0.0	0.0	0.0	0.0	0.0	0.0
4	404	1.0000	Phospho	LOC_Os01g40340.3	mzspec:PXD002222:Rice_leaf_24h_phospho_test2:scan:03262:GRDS[Phospho]DDDDFRDR/2	0	0.0	79.9663	1:1.0000:4:true	GRDSDDDDFRDR	GRDS[Phospho]DDDDFRDR	LOC_Os01g40340.3	1.0	Rice_leaf_24h_phospho_test2	Rice_leaf_24h_phospho_test2.03262.03262.2	mzspec:PXD002222:Rice_leaf_24h_phospho_test2:scan:03262:GRDS[Phospho]DDDDFRDR/2	0	-0.0008050000000139335	-1.0389923195454016	0.0	1204	1204	Phospho	1.0	4	404	1	1.0	523	0.0	0.0	0.0	0.0	0.0	0.0
4	404	1.0000	Phospho	LOC_Os01g40340.3	mzspec:PXD002222:Rice_leaf_24h_phospho_test2:scan:03140:GRDS[Phospho]DDDDFRDR/3	0	0.0	79.9663	1:1.0000:4:true	GRDSDDDDFRDR	GRDS[Phospho]DDDDFRDR	LOC_Os01g40340.3	1.0	Rice_leaf_24h_phospho_test2	Rice_leaf_24h_phospho_test2.03140.03140.3	mzspec:PXD002222:Rice_leaf_24h_phospho_test2:scan:03140:GRDS[Phospho]DDDDFRDR/3	0	-0.0006750000000010914	-1.305958194937573	0.0	852	852	Phospho	1.0	4	404	1	1.0	524	0.0	0.0	0.0	0.0	0.0	0.0
4	404	1.0000	Phospho	LOC_Os01g40340.3	mzspec:PXD002222:Rice_leaf_24h_phospho_test2:scan:03268:GRDS[Phospho]DDDDFRDR/3	0	0.0	79.9663	1:1.0000:4:true	GRDSDDDDFRDR	GRDS[Phospho]DDDDFRDR	LOC_Os01g40340.3	1.0	Rice_leaf_24h_phospho_test2	Rice_leaf_24h_phospho_test2.03268.03268.3	mzspec:PXD002222:Rice_leaf_24h_phospho_test2:scan:03268:GRDS[Phospho]DDDDFRDR/3	0	-0.0007359999999607678	-1.4239781206240951	0.0	490	490	Phospho	1.0	4	404	1	1.0	525	0.0	0.0	0.0	0.0	0.0	0.0
1;3	92;94	1.0000;1.0000	Phospho;Phospho	LOC_Os05g01540.2	mzspec:PXD002222:Rice_leaf_0h_phospho_test2:scan:08926:S[Phospho]PS[Phospho]PPPPPPPPR/2	0	0.0	159.9326	1:1.0000:1:true;2:1.0000:3:true	SPSPPPPPPPPR	S[Phospho]PS[Phospho]PPPPPPPPR	LOC_Os05g01540.2	1.0	Rice_leaf_0h_phospho_test2	Rice_leaf_0h_phospho_test2.08926.08926.2	mzspec:PXD002222:Rice_leaf_0h_phospho_test2:scan:08926:S[Phospho]PS[Phospho]PPPPPPPPR/2	0	-0.0007709999999860884	-1.1144857092527112	0.0	6676	6676	Phospho	1.0	3	94	1	1.0	526	0.0	0.0	0.0	0.0	0.0	0.0
1;3	92;94	1.0000;1.0000	Phospho;Phospho	LOC_Os05g01540.2	mzspec:PXD002222:Rice_leaf_24h_phospho_test2:scan:08706:S[Phospho]PS[Phospho]PPPPPPPPR/2	0	0.0	159.9326	1:1.0000:1:true;2:1.0000:3:true	SPSPPPPPPPPR	S[Phospho]PS[Phospho]PPPPPPPPR	LOC_Os05g01540.2	1.0	Rice_leaf_24h_phospho_test2	Rice_leaf_24h_phospho_test2.08706.08706.2	mzspec:PXD002222:Rice_leaf_24h_phospho_test2:scan:08706:S[Phospho]PS[Phospho]PPPPPPPPR/2	0	-0.0008929999999054418	-1.2908375334309272	0.0	6953	6953	Phospho	1.0	1	92	1	1.0	527	0.0	0.0	0.0	0.0	0.0	0.0
2;12	498;508	0.9001;1.0000	Oxidation;Phospho	Os09t0416200-01	mzspec:PXD002222:Rice_leaf_24h_phospho_test1:scan:13516:VM[Oxidation]PDLPLEDGDS[Phospho]HHK/3	0	0.0	95.9612	1:0.9001:2:true;1:0.0531:13:true;1:0.0467:14:true;2:1.0000:12:true	VMPDLPLEDGDSHHK	VM[Oxidation]PDLPLEDGDS[Phospho]HHK	Os09t0416200-01	1.0	Rice_leaf_24h_phospho_test1	Rice_leaf_24h_phospho_test1.13516.13516.3	mzspec:PXD002222:Rice_leaf_24h_phospho_test1:scan:13516:VM[Oxidation]PDLPLEDGDS[Phospho]HHK/3	0	-0.002640000000042164	-4.430110278268927	0.0	3497	3497	Phospho	1.0	12	508	1	1.0	528	0.0	0.0	0.0	0.0	0.0	0.0
2;12	498;508	0.9111;1.0000	Oxidation;Phospho	Os09t0416200-01	mzspec:PXD002222:Rice_leaf_24h_phospho_test3:scan:14426:VM[Oxidation]PDLPLEDGDS[Phospho]HHK/3	0	0.0	95.9612	1:0.9111:2:true;1:0.0481:13:true;1:0.0407:14:true;2:1.0000:12:true	VMPDLPLEDGDSHHK	VM[Oxidation]PDLPLEDGDS[Phospho]HHK	Os09t0416200-01	1.0	Rice_leaf_24h_phospho_test3	Rice_leaf_24h_phospho_test3.14426.14426.3	mzspec:PXD002222:Rice_leaf_24h_phospho_test3:scan:14426:VM[Oxidation]PDLPLEDGDS[Phospho]HHK/3	0	5.9999999962201414e-05	0.10068432444107514	0.0	3116	3116	Phospho	1.0	12	508	1	1.0	529	0.0	0.0	0.0	0.0	0.0	0.0
1;7	221;227	1.0000;1.0000	Phospho;Phospho	Os05t0120100-02	mzspec:PXD002222:Rice_leaf_24h_phospho_test3:scan:04700:S[Phospho]PQDQVS[Phospho]PPPK/2	0	0.0	159.9326	1:1.0000:1:true;2:1.0000:7:true	SPQDQVSPPPK	S[Phospho]PQDQVS[Phospho]PPPK	Os05t0120100-02	1.0	Rice_leaf_24h_phospho_test3	Rice_leaf_24h_phospho_test3.04700.04700.2	mzspec:PXD002222:Rice_leaf_24h_phospho_test3:scan:04700:S[Phospho]PQDQVS[Phospho]PPPK/2	0	-0.00044700000000830187	-0.6668952481335454	0.0	9346	9346	Phospho	1.0	1	221	1	1.0	530	0.0	0.0	0.0	0.0	0.0	0.0
2;12	498;508	0.9313;1.0000	Oxidation;Phospho	Os09t0416200-01	mzspec:PXD002222:Rice_leaf_0h_phospho_test1:scan:13372:VM[Oxidation]PDLPLEDGDS[Phospho]HHK/3	0	0.0	95.9612	1:0.9313:2:true;1:0.0365:13:true;1:0.0321:14:true;2:1.0000:12:true	VMPDLPLEDGDSHHK	VM[Oxidation]PDLPLEDGDS[Phospho]HHK	Os09t0416200-01	1.0	Rice_leaf_0h_phospho_test1	Rice_leaf_0h_phospho_test1.13372.13372.3	mzspec:PXD002222:Rice_leaf_0h_phospho_test1:scan:13372:VM[Oxidation]PDLPLEDGDS[Phospho]HHK/3	0	-0.0011359999999740467	-1.9062898772417225	0.0	1874	1874	Phospho	1.0	12	508	1	1.0	531	0.0	0.0	0.0	0.0	0.0	0.0
2;12	498;508	0.9405;1.0000	Oxidation;Phospho	Os09t0416200-01	mzspec:PXD002222:Rice_leaf_24h_phospho_test3:scan:14555:VM[Oxidation]PDLPLEDGDS[Phospho]HHK/3	0	0.0	95.9612	1:0.9405:2:true;1:0.0316:13:true;1:0.0279:14:true;2:1.0000:12:true	VMPDLPLEDGDSHHK	VM[Oxidation]PDLPLEDGDS[Phospho]HHK	Os09t0416200-01	1.0	Rice_leaf_24h_phospho_test3	Rice_leaf_24h_phospho_test3.14555.14555.3	mzspec:PXD002222:Rice_leaf_24h_phospho_test3:scan:14555:VM[Oxidation]PDLPLEDGDS[Phospho]HHK/3	0	-0.0011359999999740467	-1.9062898772417225	0.0	10120	10120	Phospho	1.0	12	508	1	1.0	532	0.0	0.0	0.0	0.0	0.0	0.0
2;12	498;508	0.9409;1.0000	Oxidation;Phospho	Os09t0416200-01	mzspec:PXD002222:Rice_leaf_24h_phospho_test1:scan:13392:VM[Oxidation]PDLPLEDGDS[Phospho]HHK/3	0	0.0	95.9612	1:0.9409:2:true;1:0.0316:13:true;1:0.0274:14:true;2:1.0000:12:true	VMPDLPLEDGDSHHK	VM[Oxidation]PDLPLEDGDS[Phospho]HHK	Os09t0416200-01	1.0	Rice_leaf_24h_phospho_test1	Rice_leaf_24h_phospho_test1.13392.13392.3	mzspec:PXD002222:Rice_leaf_24h_phospho_test1:scan:13392:VM[Oxidation]PDLPLEDGDS[Phospho]HHK/3	0	-0.0015630000000328435	-2.6228266533974405	0.0	2650	2650	Phospho	1.0	12	508	1	1.0	533	0.0	0.0	0.0	0.0	0.0	0.0
2;12	498;508	0.9646;1.0000	Oxidation;Phospho	Os09t0416200-01	mzspec:PXD002222:Rice_leaf_0h_phospho_test1:scan:13505:VM[Oxidation]PDLPLEDGDS[Phospho]HHK/3	0	0.0	95.9612	1:0.9646:2:true;1:0.0188:13:true;1:0.0166:14:true;2:1.0000:12:true	VMPDLPLEDGDSHHK	VM[Oxidation]PDLPLEDGDS[Phospho]HHK	Os09t0416200-01	1.0	Rice_leaf_0h_phospho_test1	Rice_leaf_0h_phospho_test1.13505.13505.3	mzspec:PXD002222:Rice_leaf_0h_phospho_test1:scan:13505:VM[Oxidation]PDLPLEDGDS[Phospho]HHK/3	0	-0.0014409999999998035	-2.4181018601828392	0.0	14868	14868	Phospho	1.0	12	508	1	1.0	534	0.0	0.0	0.0	0.0	0.0	0.0
2;12	498;508	0.9717;1.0000	Oxidation;Phospho	Os09t0416200-01	mzspec:PXD002222:Rice_leaf_24h_phospho_test2:scan:14256:VM[Oxidation]PDLPLEDGDS[Phospho]HHK/3	0	0.0	95.9612	1:0.9717:2:true;1:0.0149:13:true;1:0.0133:14:true;2:1.0000:12:true	VMPDLPLEDGDSHHK	VM[Oxidation]PDLPLEDGDS[Phospho]HHK	Os09t0416200-01	1.0	Rice_leaf_24h_phospho_test2	Rice_leaf_24h_phospho_test2.14256.14256.3	mzspec:PXD002222:Rice_leaf_24h_phospho_test2:scan:14256:VM[Oxidation]PDLPLEDGDS[Phospho]HHK/3	0	-0.0023400000000037835	-3.9266886556820015	0.0	2502	2502	Phospho	1.0	12	508	1	1.0	535	0.0	0.0	0.0	0.0	0.0	0.0
2;12	498;508	0.9718;1.0000	Oxidation;Phospho	Os09t0416200-01	mzspec:PXD002222:Rice_leaf_0h_phospho_test2:scan:14262:VM[Oxidation]PDLPLEDGDS[Phospho]HHK/3	0	0.0	95.9612	1:0.9718:2:true;1:0.0148:13:true;1:0.0133:14:true;2:1.0000:12:true	VMPDLPLEDGDSHHK	VM[Oxidation]PDLPLEDGDS[Phospho]HHK	Os09t0416200-01	1.0	Rice_leaf_0h_phospho_test2	Rice_leaf_0h_phospho_test2.14262.14262.3	mzspec:PXD002222:Rice_leaf_0h_phospho_test2:scan:14262:VM[Oxidation]PDLPLEDGDS[Phospho]HHK/3	0	-0.001013000000057218	-1.6998870121470568	0.0	6610	6610	Phospho	1.0	12	508	1	1.0	536	0.0	0.0	0.0	0.0	0.0	0.0
7;9	296;298	1.0000;1.0000	Phospho;Phospho	Os02t0146400-01	mzspec:PXD002222:Rice_leaf_24h_phospho_test2:scan:18876:LPGGLVT[Phospho]PT[Phospho]PK/2	0	0.0	159.9326	1:1.0000:7:true;2:1.0000:9:true	LPGGLVTPTPK	LPGGLVT[Phospho]PT[Phospho]PK	Os02t0146400-01	1.0	Rice_leaf_24h_phospho_test2	Rice_leaf_24h_phospho_test2.18876.18876.2	mzspec:PXD002222:Rice_leaf_24h_phospho_test2:scan:18876:LPGGLVT[Phospho]PT[Phospho]PK/2	0	-0.0018700000000535515	-3.0147046816309047	0.0	4363	4363	Phospho	1.0	7	296	1	1.0	537	0.0	0.0	0.0	0.0	0.0	0.0
7;9	296;298	1.0000;1.0000	Phospho;Phospho	Os02t0146400-01	mzspec:PXD002222:Rice_leaf_0h_phospho_test2:scan:19186:LPGGLVT[Phospho]PT[Phospho]PK/2	0	0.0	159.9326	1:1.0000:7:true;2:1.0000:9:true	LPGGLVTPTPK	LPGGLVT[Phospho]PT[Phospho]PK	Os02t0146400-01	1.0	Rice_leaf_0h_phospho_test2	Rice_leaf_0h_phospho_test2.19186.19186.2	mzspec:PXD002222:Rice_leaf_0h_phospho_test2:scan:19186:LPGGLVT[Phospho]PT[Phospho]PK/2	0	-0.0011980000000448856	-1.931345566110008	0.0	5671	5671	Phospho	1.0	7	296	1	1.0	538	0.0	0.0	0.0	0.0	0.0	0.0
4	404	1.0000	Phospho	LOC_Os01g40340.3	mzspec:PXD002222:Rice_leaf_24h_phospho_test1:scan:03163:GRDS[Phospho]DDDDFRDR/3	0	0.0	79.9663	1:1.0000:4:true	GRDSDDDDFRDR	GRDS[Phospho]DDDDFRDR	LOC_Os01g40340.3	1.0	Rice_leaf_24h_phospho_test1	Rice_leaf_24h_phospho_test1.03163.03163.3	mzspec:PXD002222:Rice_leaf_24h_phospho_test1:scan:03163:GRDS[Phospho]DDDDFRDR/3	0	-0.0008579999999938082	-1.6600179722170958	0.0	5065	5065	Phospho	1.0	4	404	1	1.0	539	0.0	0.0	0.0	0.0	0.0	0.0
7	430	1.0000	Phospho	Os01t0614500-01	mzspec:PXD002222:Rice_leaf_24h_phospho_test2:scan:03008:GQEGGMS[Phospho]PGPGGR/2	0	0.0	79.9663	1:1.0000:7:true	GQEGGMSPGPGGR	GQEGGMS[Phospho]PGPGGR	Os01t0614500-01	1.0	Rice_leaf_24h_phospho_test2	Rice_leaf_24h_phospho_test2.03008.03008.2	mzspec:PXD002222:Rice_leaf_24h_phospho_test2:scan:03008:GQEGGMS[Phospho]PGPGGR/2	0	-0.0018590000000813234	-2.9333320513583354	0.0	593	593	Phospho	1.0	7	430	1	1.0	540	0.0	0.0	0.0	0.0	0.0	0.0
7	430	1.0000	Phospho	Os01t0614500-01	mzspec:PXD002222:Rice_leaf_24h_phospho_test3:scan:03458:GQEGGMS[Phospho]PGPGGR/2	0	0.0	79.9663	1:1.0000:7:true	GQEGGMSPGPGGR	GQEGGMS[Phospho]PGPGGR	Os01t0614500-01	1.0	Rice_leaf_24h_phospho_test3	Rice_leaf_24h_phospho_test3.03458.03458.2	mzspec:PXD002222:Rice_leaf_24h_phospho_test3:scan:03458:GQEGGMS[Phospho]PGPGGR/2	0	-0.0011269999999967695	-1.7783029702672142	0.0	7587	7587	Phospho	1.0	7	430	1	1.0	541	0.0	0.0	0.0	0.0	0.0	0.0
7;9	296;298	1.0000;1.0000	Phospho;Phospho	Os02t0146400-01	mzspec:PXD002222:Rice_leaf_0h_phospho_test2:scan:19064:LPGGLVT[Phospho]PT[Phospho]PK/2	0	0.0	159.9326	1:1.0000:7:true;2:1.0000:9:true	LPGGLVTPTPK	LPGGLVT[Phospho]PT[Phospho]PK	Os02t0146400-01	1.0	Rice_leaf_0h_phospho_test2	Rice_leaf_0h_phospho_test2.19064.19064.2	mzspec:PXD002222:Rice_leaf_0h_phospho_test2:scan:19064:LPGGLVT[Phospho]PT[Phospho]PK/2	0	-0.0030290000000832147	-4.88317672761999	0.0	9044	9044	Phospho	1.0	9	298	1	1.0	542	0.0	0.0	0.0	0.0	0.0	0.0
7;9	296;298	1.0000;1.0000	Phospho;Phospho	Os02t0146400-01	mzspec:PXD002222:Rice_leaf_0h_phospho_test2:scan:19309:LPGGLVT[Phospho]PT[Phospho]PK/2	0	0.0	159.9326	1:1.0000:7:true;2:1.0000:9:true	LPGGLVTPTPK	LPGGLVT[Phospho]PT[Phospho]PK	Os02t0146400-01	1.0	Rice_leaf_0h_phospho_test2	Rice_leaf_0h_phospho_test2.19309.19309.2	mzspec:PXD002222:Rice_leaf_0h_phospho_test2:scan:19309:LPGGLVT[Phospho]PT[Phospho]PK/2	0	-0.0009539999999788052	-1.537983030015843	0.0	9111	9111	Phospho	1.0	7	296	1	1.0	543	0.0	0.0	0.0	0.0	0.0	0.0
7	430	1.0000	Phospho	Os01t0614500-01	mzspec:PXD002222:Rice_leaf_24h_phospho_test1:scan:03358:GQEGGMS[Phospho]PGPGGR/2	0	0.0	79.9663	1:1.0000:7:true	GQEGGMSPGPGGR	GQEGGMS[Phospho]PGPGGR	Os01t0614500-01	1.0	Rice_leaf_24h_phospho_test1	Rice_leaf_24h_phospho_test1.03358.03358.2	mzspec:PXD002222:Rice_leaf_24h_phospho_test1:scan:03358:GQEGGMS[Phospho]PGPGGR/2	0	-0.0013099999999894862	-2.0670602404951475	0.0	6259	6259	Phospho	1.0	7	430	1	1.0	544	0.0	0.0	0.0	0.0	0.0	0.0
7	430	1.0000	Phospho	Os01t0614500-01	mzspec:PXD002222:Rice_leaf_24h_phospho_test1:scan:03240:GQEGGMS[Phospho]PGPGGR/2	0	0.0	79.9663	1:1.0000:7:true	GQEGGMSPGPGGR	GQEGGMS[Phospho]PGPGGR	Os01t0614500-01	1.0	Rice_leaf_24h_phospho_test1	Rice_leaf_24h_phospho_test1.03240.03240.2	mzspec:PXD002222:Rice_leaf_24h_phospho_test1:scan:03240:GQEGGMS[Phospho]PGPGGR/2	0	-0.0008210000000872242	-1.2954629447636898	0.0	5880	5880	Phospho	1.0	7	430	1	1.0	545	0.0	0.0	0.0	0.0	0.0	0.0
7	430	1.0000	Phospho	Os01t0614500-01	mzspec:PXD002222:Rice_leaf_24h_phospho_test2:scan:03279:GQEGGMS[Phospho]PGPGGR/2	0	0.0	79.9663	1:1.0000:7:true	GQEGGMSPGPGGR	GQEGGMS[Phospho]PGPGGR	Os01t0614500-01	1.0	Rice_leaf_24h_phospho_test2	Rice_leaf_24h_phospho_test2.03279.03279.2	mzspec:PXD002222:Rice_leaf_24h_phospho_test2:scan:03279:GQEGGMS[Phospho]PGPGGR/2	0	-0.0005770000000211437	-0.9104532510068536	0.0	4259	4259	Phospho	1.0	7	430	1	1.0	546	0.0	0.0	0.0	0.0	0.0	0.0
7	430	1.0000	Phospho	Os01t0614500-01	mzspec:PXD002222:Rice_leaf_24h_phospho_test2:scan:03145:GQEGGMS[Phospho]PGPGGR/2	0	0.0	79.9663	1:1.0000:7:true	GQEGGMSPGPGGR	GQEGGMS[Phospho]PGPGGR	Os01t0614500-01	1.0	Rice_leaf_24h_phospho_test2	Rice_leaf_24h_phospho_test2.03145.03145.2	mzspec:PXD002222:Rice_leaf_24h_phospho_test2:scan:03145:GQEGGMS[Phospho]PGPGGR/2	0	-0.0007600000000138607	-1.1992105212347872	0.0	1225	1225	Phospho	1.0	7	430	1	1.0	547	0.0	0.0	0.0	0.0	0.0	0.0
7;9	296;298	1.0000;1.0000	Phospho;Phospho	Os02t0146400-01	mzspec:PXD002222:Rice_leaf_0h_phospho_test2:scan:19309:LPGGLVT[Phospho]PT[Phospho]PK/2	0	0.0	159.9326	1:1.0000:7:true;2:1.0000:9:true	LPGGLVTPTPK	LPGGLVT[Phospho]PT[Phospho]PK	Os02t0146400-01	1.0	Rice_leaf_0h_phospho_test2	Rice_leaf_0h_phospho_test2.19309.19309.2	mzspec:PXD002222:Rice_leaf_0h_phospho_test2:scan:19309:LPGGLVT[Phospho]PT[Phospho]PK/2	0	-0.0009539999999788052	-1.537983030015843	0.0	9111	9111	Phospho	1.0	9	298	1	1.0	548	0.0	0.0	0.0	0.0	0.0	0.0
7;9	296;298	1.0000;1.0000	Phospho;Phospho	Os02t0146400-01	mzspec:PXD002222:Rice_leaf_0h_phospho_test2:scan:19186:LPGGLVT[Phospho]PT[Phospho]PK/2	0	0.0	159.9326	1:1.0000:7:true;2:1.0000:9:true	LPGGLVTPTPK	LPGGLVT[Phospho]PT[Phospho]PK	Os02t0146400-01	1.0	Rice_leaf_0h_phospho_test2	Rice_leaf_0h_phospho_test2.19186.19186.2	mzspec:PXD002222:Rice_leaf_0h_phospho_test2:scan:19186:LPGGLVT[Phospho]PT[Phospho]PK/2	0	-0.0011980000000448856	-1.931345566110008	0.0	5671	5671	Phospho	1.0	9	298	1	1.0	549	0.0	0.0	0.0	0.0	0.0	0.0
3	413	1.0000	Phospho	Os07t0566200-01	mzspec:PXD002222:Rice_leaf_24h_phospho_test2:scan:19939:VNS[Phospho]LVQLPR/2	0	0.0	79.9663	1:1.0000:3:true	VNSLVQLPR	VNS[Phospho]LVQLPR	Os07t0566200-01	1.0	Rice_leaf_24h_phospho_test2	Rice_leaf_24h_phospho_test2.19939.19939.2	mzspec:PXD002222:Rice_leaf_24h_phospho_test2:scan:19939:VNS[Phospho]LVQLPR/2	0	-0.001246000000037384	-2.2519758314291765	0.0	4022	4022	Phospho	1.0	3	413	1	1.0	550	0.0	0.0	0.0	0.0	0.0	0.0
1;3	316;318	1.0000;1.0000	Phospho;Phospho	Os02t0204300-01	mzspec:PXD002222:Rice_leaf_0h_phospho_test3:scan:02692:S[Phospho]RS[Phospho]PPPIHNR/3	0	0.0	159.9326	1:1.0000:1:true;2:1.0000:3:true	SRSPPPIHNR	S[Phospho]RS[Phospho]PPPIHNR	Os02t0204300-01	1.0	Rice_leaf_0h_phospho_test3	Rice_leaf_0h_phospho_test3.02692.02692.3	mzspec:PXD002222:Rice_leaf_0h_phospho_test3:scan:02692:S[Phospho]RS[Phospho]PPPIHNR/3	0	-0.0004989999999907012	-1.1318824263836968	0.0	14637	14637	Phospho	1.0	1	316	1	1.0	551	0.0	0.0	0.0	0.0	0.0	0.0
7;9	296;298	1.0000;1.0000	Phospho;Phospho	Os02t0146400-01	mzspec:PXD002222:Rice_leaf_0h_phospho_test3:scan:19541:LPGGLVT[Phospho]PT[Phospho]PK/2	0	0.0	159.9326	1:1.0000:7:true;2:1.0000:9:true	LPGGLVTPTPK	LPGGLVT[Phospho]PT[Phospho]PK	Os02t0146400-01	1.0	Rice_leaf_0h_phospho_test3	Rice_leaf_0h_phospho_test3.19541.19541.2	mzspec:PXD002222:Rice_leaf_0h_phospho_test3:scan:19541:LPGGLVT[Phospho]PT[Phospho]PK/2	0	-0.0033700000000180808	-5.432916992973112	0.0	9397	9397	Phospho	1.0	7	296	1	1.0	552	0.0	0.0	0.0	0.0	0.0	0.0
1;3	92;94	1.0000;1.0000	Phospho;Phospho	LOC_Os05g01540.2	mzspec:PXD002222:Rice_leaf_24h_phospho_test2:scan:08706:S[Phospho]PS[Phospho]PPPPPPPPR/2	0	0.0	159.9326	1:1.0000:1:true;2:1.0000:3:true	SPSPPPPPPPPR	S[Phospho]PS[Phospho]PPPPPPPPR	LOC_Os05g01540.2	1.0	Rice_leaf_24h_phospho_test2	Rice_leaf_24h_phospho_test2.08706.08706.2	mzspec:PXD002222:Rice_leaf_24h_phospho_test2:scan:08706:S[Phospho]PS[Phospho]PPPPPPPPR/2	0	-0.0008929999999054418	-1.2908375334309272	0.0	6953	6953	Phospho	1.0	3	94	1	1.0	553	0.0	0.0	0.0	0.0	0.0	0.0
7;9	296;298	1.0000;1.0000	Phospho;Phospho	Os02t0146400-01	mzspec:PXD002222:Rice_leaf_0h_phospho_test3:scan:19541:LPGGLVT[Phospho]PT[Phospho]PK/2	0	0.0	159.9326	1:1.0000:7:true;2:1.0000:9:true	LPGGLVTPTPK	LPGGLVT[Phospho]PT[Phospho]PK	Os02t0146400-01	1.0	Rice_leaf_0h_phospho_test3	Rice_leaf_0h_phospho_test3.19541.19541.2	mzspec:PXD002222:Rice_leaf_0h_phospho_test3:scan:19541:LPGGLVT[Phospho]PT[Phospho]PK/2	0	-0.0033700000000180808	-5.432916992973112	0.0	9397	9397	Phospho	1.0	9	298	1	1.0	554	0.0	0.0	0.0	0.0	0.0	0.0
7;9	296;298	1.0000;1.0000	Phospho;Phospho	Os02t0146400-01	mzspec:PXD002222:Rice_leaf_24h_phospho_test2:scan:18995:LPGGLVT[Phospho]PT[Phospho]PK/2	0	0.0	159.9326	1:1.0000:7:true;2:1.0000:9:true	LPGGLVTPTPK	LPGGLVT[Phospho]PT[Phospho]PK	Os02t0146400-01	1.0	Rice_leaf_24h_phospho_test2	Rice_leaf_24h_phospho_test2.18995.18995.2	mzspec:PXD002222:Rice_leaf_24h_phospho_test2:scan:18995:LPGGLVT[Phospho]PT[Phospho]PK/2	0	-0.001686000000063359	-2.718070638115058	0.0	13475	13475	Phospho	1.0	7	296	1	1.0	555	0.0	0.0	0.0	0.0	0.0	0.0
1;3	92;94	1.0000;1.0000	Phospho;Phospho	LOC_Os05g01540.2	mzspec:PXD002222:Rice_leaf_0h_phospho_test2:scan:08659:S[Phospho]PS[Phospho]PPPPPPPPR/2	0	0.0	159.9326	1:1.0000:1:true;2:1.0000:3:true	SPSPPPPPPPPR	S[Phospho]PS[Phospho]PPPPPPPPR	LOC_Os05g01540.2	1.0	Rice_leaf_0h_phospho_test2	Rice_leaf_0h_phospho_test2.08659.08659.2	mzspec:PXD002222:Rice_leaf_0h_phospho_test2:scan:08659:S[Phospho]PS[Phospho]PPPPPPPPR/2	0	-0.0006489999998393612	-0.9381338847458248	0.0	6987	6987	Phospho	1.0	1	92	1	1.0	556	0.0	0.0	0.0	0.0	0.0	0.0
7	430	1.0000	Phospho	Os01t0614500-01	mzspec:PXD002222:Rice_leaf_0h_phospho_test2:scan:03115:GQEGGMS[Phospho]PGPGGR/2	0	0.0	79.9663	1:1.0000:7:true	GQEGGMSPGPGGR	GQEGGMS[Phospho]PGPGGR	Os01t0614500-01	1.0	Rice_leaf_0h_phospho_test2	Rice_leaf_0h_phospho_test2.03115.03115.2	mzspec:PXD002222:Rice_leaf_0h_phospho_test2:scan:03115:GQEGGMS[Phospho]PGPGGR/2	0	-0.0005770000000211437	-0.9104532510068536	0.0	9516	9516	Phospho	1.0	7	430	1	1.0	557	0.0	0.0	0.0	0.0	0.0	0.0
7	430	1.0000	Phospho	Os01t0614500-01	mzspec:PXD002222:Rice_leaf_0h_phospho_test2:scan:02970:GQEGGMS[Phospho]PGPGGR/2	0	0.0	79.9663	1:1.0000:7:true	GQEGGMSPGPGGR	GQEGGMS[Phospho]PGPGGR	Os01t0614500-01	1.0	Rice_leaf_0h_phospho_test2	Rice_leaf_0h_phospho_test2.02970.02970.2	mzspec:PXD002222:Rice_leaf_0h_phospho_test2:scan:02970:GQEGGMS[Phospho]PGPGGR/2	0	-0.0007600000000138607	-1.1992105212347872	0.0	9558	9558	Phospho	1.0	7	430	1	1.0	558	0.0	0.0	0.0	0.0	0.0	0.0
7	430	1.0000	Phospho	Os01t0614500-01	mzspec:PXD002222:Rice_leaf_24h_phospho_test3:scan:03603:GQEGGMS[Phospho]PGPGGR/2	0	0.0	79.9663	1:1.0000:7:true	GQEGGMSPGPGGR	GQEGGMS[Phospho]PGPGGR	Os01t0614500-01	1.0	Rice_leaf_24h_phospho_test3	Rice_leaf_24h_phospho_test3.03603.03603.2	mzspec:PXD002222:Rice_leaf_24h_phospho_test3:scan:03603:GQEGGMS[Phospho]PGPGGR/2	0	-0.001188000000070133	-1.8745553937961168	0.0	9745	9745	Phospho	1.0	7	430	1	1.0	559	0.0	0.0	0.0	0.0	0.0	0.0
7	430	1.0000	Phospho	Os01t0614500-01	mzspec:PXD002222:Rice_leaf_24h_phospho_test3:scan:03744:GQEGGMS[Phospho]PGPGGR/2	0	0.0	79.9663	1:1.0000:7:true	GQEGGMSPGPGGR	GQEGGMS[Phospho]PGPGGR	Os01t0614500-01	1.0	Rice_leaf_24h_phospho_test3	Rice_leaf_24h_phospho_test3.03744.03744.2	mzspec:PXD002222:Rice_leaf_24h_phospho_test3:scan:03744:GQEGGMS[Phospho]PGPGGR/2	0	-0.0008210000000872242	-1.2954629447636898	0.0	9852	9852	Phospho	1.0	7	430	1	1.0	560	0.0	0.0	0.0	0.0	0.0	0.0
3;5;11	482;484;490	0;1.0000;0	Deamidated;Phospho;Carbamidomethyl	Os03t0214900-01	mzspec:PXD002222:Rice_leaf_0h_phospho_test2:scan:09407:KFN[Deamidated]GS[Phospho]PDDIDC[Carbamidomethyl]NEK/2	0	0.0	137.97178	1:0.9317:3:true;1:0.0683:12:true;2:1.0000:5:true	KFNGSPDDIDCNEK	KFN[Deamidated]GS[Phospho]PDDIDC[Carbamidomethyl]NEK	Os03t0214900-01	1.0	Rice_leaf_0h_phospho_test2	Rice_leaf_0h_phospho_test2.09407.09407.2	mzspec:PXD002222:Rice_leaf_0h_phospho_test2:scan:09407:KFN[Deamidated]GS[Phospho]PDDIDC[Carbamidomethyl]NEK/2	0	-0.0035749999999552533	-4.155372456297036	0.0	5483	5483	Phospho	1.0	5	484	1	1.0	561	0.0	0.0	0.0	0.0	0.0	0.0
6;7	429;430	1.0000;1.0000	Oxidation;Phospho	Os01t0614500-01	mzspec:PXD002222:Rice_leaf_0h_phospho_test3:scan:01339:GQEGGM[Oxidation]S[Phospho]PGPGGR/2	0	0.0	95.9612	1:1.0000:6:true;2:1.0000:7:true	GQEGGMSPGPGGR	GQEGGM[Oxidation]S[Phospho]PGPGGR	Os01t0614500-01	1.0	Rice_leaf_0h_phospho_test3	Rice_leaf_0h_phospho_test3.01339.01339.2	mzspec:PXD002222:Rice_leaf_0h_phospho_test3:scan:01339:GQEGGM[Oxidation]S[Phospho]PGPGGR/2	0	0.00016899999991437648	0.2633433556584713	0.0	14821	14821	Phospho	1.0	7	430	1	1.0	562	0.0	0.0	0.0	0.0	0.0	0.0
6;7	429;430	1.0000;1.0000	Oxidation;Phospho	Os01t0614500-01	mzspec:PXD002222:Rice_leaf_24h_phospho_test2:scan:01206:GQEGGM[Oxidation]S[Phospho]PGPGGR/2	0	0.0	95.9612	1:1.0000:6:true;2:1.0000:7:true	GQEGGMSPGPGGR	GQEGGM[Oxidation]S[Phospho]PGPGGR	Os01t0614500-01	1.0	Rice_leaf_24h_phospho_test2	Rice_leaf_24h_phospho_test2.01206.01206.2	mzspec:PXD002222:Rice_leaf_24h_phospho_test2:scan:01206:GQEGGM[Oxidation]S[Phospho]PGPGGR/2	0	0.0004129999999804568	0.643555064715417	0.0	14572	14572	Phospho	1.0	7	430	1	1.0	563	0.0	0.0	0.0	0.0	0.0	0.0
6;7	429;430	1.0000;1.0000	Oxidation;Phospho	Os01t0614500-01	mzspec:PXD002222:Rice_leaf_0h_phospho_test1:scan:01315:GQEGGM[Oxidation]S[Phospho]PGPGGR/2	0	0.0	95.9612	1:1.0000:6:true;2:1.0000:7:true	GQEGGMSPGPGGR	GQEGGM[Oxidation]S[Phospho]PGPGGR	Os01t0614500-01	1.0	Rice_leaf_0h_phospho_test1	Rice_leaf_0h_phospho_test1.01315.01315.2	mzspec:PXD002222:Rice_leaf_0h_phospho_test1:scan:01315:GQEGGM[Oxidation]S[Phospho]PGPGGR/2	0	-0.000990999999999076	-1.544220506446883	0.0	14233	14233	Phospho	1.0	7	430	1	1.0	564	0.0	0.0	0.0	0.0	0.0	0.0
6;7	429;430	1.0000;1.0000	Oxidation;Phospho	Os01t0614500-01	mzspec:PXD002222:Rice_leaf_0h_phospho_test2:scan:01270:GQEGGM[Oxidation]S[Phospho]PGPGGR/2	0	0.0	95.9612	1:1.0000:6:true;2:1.0000:7:true	GQEGGMSPGPGGR	GQEGGM[Oxidation]S[Phospho]PGPGGR	Os01t0614500-01	1.0	Rice_leaf_0h_phospho_test2	Rice_leaf_0h_phospho_test2.01270.01270.2	mzspec:PXD002222:Rice_leaf_0h_phospho_test2:scan:01270:GQEGGM[Oxidation]S[Phospho]PGPGGR/2	0	-0.0008080000000063593	-1.2590617247427496	0.0	7805	7805	Phospho	1.0	7	430	1	1.0	565	0.0	0.0	0.0	0.0	0.0	0.0
6;7	429;430	1.0000;1.0000	Oxidation;Phospho	Os01t0614500-01	mzspec:PXD002222:Rice_leaf_24h_phospho_test1:scan:01256:GQEGGM[Oxidation]S[Phospho]PGPGGR/2	0	0.0	95.9612	1:1.0000:6:true;2:1.0000:7:true	GQEGGMSPGPGGR	GQEGGM[Oxidation]S[Phospho]PGPGGR	Os01t0614500-01	1.0	Rice_leaf_24h_phospho_test1	Rice_leaf_24h_phospho_test1.01256.01256.2	mzspec:PXD002222:Rice_leaf_24h_phospho_test1:scan:01256:GQEGGM[Oxidation]S[Phospho]PGPGGR/2	0	-0.001418000000057873	-2.209590997207962	0.0	6589	6589	Phospho	1.0	7	430	1	1.0	566	0.0	0.0	0.0	0.0	0.0	0.0
7	430	1.0000	Phospho	Os01t0614500-01	mzspec:PXD002222:Rice_leaf_0h_phospho_test3:scan:03694:GQEGGMS[Phospho]PGPGGR/2	0	0.0	79.9663	1:1.0000:7:true	GQEGGMSPGPGGR	GQEGGMS[Phospho]PGPGGR	Os01t0614500-01	1.0	Rice_leaf_0h_phospho_test3	Rice_leaf_0h_phospho_test3.03694.03694.2	mzspec:PXD002222:Rice_leaf_0h_phospho_test3:scan:03694:GQEGGMS[Phospho]PGPGGR/2	0	-0.0009430000000065776	-1.4879677914627207	0.0	16196	16196	Phospho	1.0	7	430	1	1.0	567	0.0	0.0	0.0	0.0	0.0	0.0
3	413	1.0000	Phospho	Os07t0566200-01	mzspec:PXD002222:Rice_leaf_24h_phospho_test3:scan:19988:VNS[Phospho]LVQLPR/2	0	0.0	79.9663	1:1.0000:3:true	VNSLVQLPR	VNS[Phospho]LVQLPR	Os07t0566200-01	1.0	Rice_leaf_24h_phospho_test3	Rice_leaf_24h_phospho_test3.19988.19988.2	mzspec:PXD002222:Rice_leaf_24h_phospho_test3:scan:19988:VNS[Phospho]LVQLPR/2	0	0.00021899999990182548	0.3958127663299407	0.0	1894	1894	Phospho	1.0	3	413	1	1.0	568	0.0	0.0	0.0	0.0	0.0	0.0
7;9	296;298	1.0000;1.0000	Phospho;Phospho	Os02t0146400-01	mzspec:PXD002222:Rice_leaf_0h_phospho_test2:scan:19064:LPGGLVT[Phospho]PT[Phospho]PK/2	0	0.0	159.9326	1:1.0000:7:true;2:1.0000:9:true	LPGGLVTPTPK	LPGGLVT[Phospho]PT[Phospho]PK	Os02t0146400-01	1.0	Rice_leaf_0h_phospho_test2	Rice_leaf_0h_phospho_test2.19064.19064.2	mzspec:PXD002222:Rice_leaf_0h_phospho_test2:scan:19064:LPGGLVT[Phospho]PT[Phospho]PK/2	0	-0.0030290000000832147	-4.88317672761999	0.0	9044	9044	Phospho	1.0	7	296	1	1.0	569	0.0	0.0	0.0	0.0	0.0	0.0
7	430	1.0000	Phospho	Os01t0614500-01	mzspec:PXD002222:Rice_leaf_0h_phospho_test1:scan:03312:GQEGGMS[Phospho]PGPGGR/2	0	0.0	79.9663	1:1.0000:7:true	GQEGGMSPGPGGR	GQEGGMS[Phospho]PGPGGR	Os01t0614500-01	1.0	Rice_leaf_0h_phospho_test1	Rice_leaf_0h_phospho_test1.03312.03312.2	mzspec:PXD002222:Rice_leaf_0h_phospho_test1:scan:03312:GQEGGMS[Phospho]PGPGGR/2	0	-0.0015539999999418794	-2.4520699340725964	0.0	12805	12805	Phospho	1.0	7	430	1	1.0	570	0.0	0.0	0.0	0.0	0.0	0.0
7	430	1.0000	Phospho	Os01t0614500-01	mzspec:PXD002222:Rice_leaf_0h_phospho_test3:scan:03557:GQEGGMS[Phospho]PGPGGR/2	0	0.0	79.9663	1:1.0000:7:true	GQEGGMSPGPGGR	GQEGGMS[Phospho]PGPGGR	Os01t0614500-01	1.0	Rice_leaf_0h_phospho_test3	Rice_leaf_0h_phospho_test3.03557.03557.2	mzspec:PXD002222:Rice_leaf_0h_phospho_test3:scan:03557:GQEGGMS[Phospho]PGPGGR/2	0	-0.0011269999999967695	-1.7783029702672142	0.0	11890	11890	Phospho	1.0	7	430	1	1.0	571	0.0	0.0	0.0	0.0	0.0	0.0
7	430	1.0000	Phospho	Os01t0614500-01	mzspec:PXD002222:Rice_leaf_0h_phospho_test3:scan:03418:GQEGGMS[Phospho]PGPGGR/2	0	0.0	79.9663	1:1.0000:7:true	GQEGGMSPGPGGR	GQEGGMS[Phospho]PGPGGR	Os01t0614500-01	1.0	Rice_leaf_0h_phospho_test3	Rice_leaf_0h_phospho_test3.03418.03418.2	mzspec:PXD002222:Rice_leaf_0h_phospho_test3:scan:03418:GQEGGMS[Phospho]PGPGGR/2	0	-0.0006380000000945074	-1.0067056745357563	0.0	11354	11354	Phospho	1.0	7	430	1	1.0	572	0.0	0.0	0.0	0.0	0.0	0.0
7	430	1.0000	Phospho	Os01t0614500-01	mzspec:PXD002222:Rice_leaf_0h_phospho_test1:scan:03439:GQEGGMS[Phospho]PGPGGR/2	0	0.0	79.9663	1:1.0000:7:true	GQEGGMSPGPGGR	GQEGGMS[Phospho]PGPGGR	Os01t0614500-01	1.0	Rice_leaf_0h_phospho_test1	Rice_leaf_0h_phospho_test1.03439.03439.2	mzspec:PXD002222:Rice_leaf_0h_phospho_test1:scan:03439:GQEGGMS[Phospho]PGPGGR/2	0	-0.0010050000000774162	-1.5857981235681828	0.0	11010	11010	Phospho	1.0	7	430	1	1.0	573	0.0	0.0	0.0	0.0	0.0	0.0
7	430	1.0000	Phospho	Os01t0614500-01	mzspec:PXD002222:Rice_leaf_0h_phospho_test2:scan:03251:GQEGGMS[Phospho]PGPGGR/2	0	0.0	79.9663	1:1.0000:7:true	GQEGGMSPGPGGR	GQEGGMS[Phospho]PGPGGR	Os01t0614500-01	1.0	Rice_leaf_0h_phospho_test2	Rice_leaf_0h_phospho_test2.03251.03251.2	mzspec:PXD002222:Rice_leaf_0h_phospho_test2:scan:03251:GQEGGMS[Phospho]PGPGGR/2	0	-0.0003940000000284272	-0.6216959807789199	0.0	9909	9909	Phospho	1.0	7	430	1	1.0	574	0.0	0.0	0.0	0.0	0.0	0.0
1;3	316;318	1.0000;1.0000	Phospho;Phospho	Os02t0204300-01	mzspec:PXD002222:Rice_leaf_0h_phospho_test3:scan:02692:S[Phospho]RS[Phospho]PPPIHNR/3	0	0.0	159.9326	1:1.0000:1:true;2:1.0000:3:true	SRSPPPIHNR	S[Phospho]RS[Phospho]PPPIHNR	Os02t0204300-01	1.0	Rice_leaf_0h_phospho_test3	Rice_leaf_0h_phospho_test3.02692.02692.3	mzspec:PXD002222:Rice_leaf_0h_phospho_test3:scan:02692:S[Phospho]RS[Phospho]PPPIHNR/3	0	-0.0004989999999907012	-1.1318824263836968	0.0	14637	14637	Phospho	1.0	3	318	1	1.0	575	0.0	0.0	0.0	0.0	0.0	0.0
4	404	1.0000	Phospho	LOC_Os01g40340.3	mzspec:PXD002222:Rice_leaf_24h_phospho_test2:scan:03002:GRDS[Phospho]DDDDFRDR/3	0	0.0	79.9663	1:1.0000:4:true	GRDSDDDDFRDR	GRDS[Phospho]DDDDFRDR	LOC_Os01g40340.3	1.0	Rice_leaf_24h_phospho_test2	Rice_leaf_24h_phospho_test2.03002.03002.3	mzspec:PXD002222:Rice_leaf_24h_phospho_test2:scan:03002:GRDS[Phospho]DDDDFRDR/3	0	-0.0006750000000010914	-1.305958194937573	0.0	3823	3823	Phospho	1.0	4	404	1	1.0	576	0.0	0.0	0.0	0.0	0.0	0.0
4	404	1.0000	Phospho	LOC_Os01g40340.3	mzspec:PXD002222:Rice_leaf_24h_phospho_test3:scan:03909:GRDS[Phospho]DDDDFR/2	0	0.0	79.9663	1:1.0000:4:true	GRDSDDDDFR	GRDS[Phospho]DDDDFR	LOC_Os01g40340.3	1.0	Rice_leaf_24h_phospho_test3	Rice_leaf_24h_phospho_test3.03909.03909.2	mzspec:PXD002222:Rice_leaf_24h_phospho_test3:scan:03909:GRDS[Phospho]DDDDFR/2	0	0.0004759999999350839	0.7446515565191547	0.0	9552	9552	Phospho	1.0	4	404	1	1.0	577	0.0	0.0	0.0	0.0	0.0	0.0
11	269	1.0000	Phospho	Os01t0791033-00	mzspec:PXD002222:Rice_leaf_24h_phospho_test2:scan:22406:FEFEPVDKLDS[Phospho]/2	0	0.0	79.9663	1:1.0000:11:true	FEFEPVDKLDS	FEFEPVDKLDS[Phospho]	Os01t0791033-00	1.0	Rice_leaf_24h_phospho_test2	Rice_leaf_24h_phospho_test2.22406.22406.2	mzspec:PXD002222:Rice_leaf_24h_phospho_test2:scan:22406:FEFEPVDKLDS[Phospho]/2	0	0.0006580000000440122	0.9355896425170588	0.0	15780	15780	Phospho	1.0	11	269	1	1.0	578	0.0	0.0	0.0	0.0	0.0	0.0
11	203	1.0000	Phospho	Os04t0457000-01	mzspec:PXD002222:Rice_leaf_0h_phospho_test2:scan:25176:FFDPLGLGGET[Phospho]R/2	0	0.0	79.9663	1:1.0000:11:true	FFDPLGLGGETR	FFDPLGLGGET[Phospho]R	Os04t0457000-01	1.0	Rice_leaf_0h_phospho_test2	Rice_leaf_0h_phospho_test2.25176.25176.2	mzspec:PXD002222:Rice_leaf_0h_phospho_test2:scan:25176:FFDPLGLGGET[Phospho]R/2	0	0.00024199999995744287	0.3482936779787401	0.0	1720	1720	Phospho	1.0	11	203	1	1.0	579	0.0	0.0	0.0	0.0	0.0	0.0
4	404	1.0000	Phospho	LOC_Os01g40340.3	mzspec:PXD002222:Rice_leaf_0h_phospho_test2:scan:03268:GRDS[Phospho]DDDDFRDR/3	0	0.0	79.9663	1:1.0000:4:true	GRDSDDDDFRDR	GRDS[Phospho]DDDDFRDR	LOC_Os01g40340.3	1.0	Rice_leaf_0h_phospho_test2	Rice_leaf_0h_phospho_test2.03268.03268.3	mzspec:PXD002222:Rice_leaf_0h_phospho_test2:scan:03268:GRDS[Phospho]DDDDFRDR/3	0	-0.00012499999991177901	-0.2418441100025478	0.0	9452	9452	Phospho	1.0	4	404	1	1.0	580	0.0	0.0	0.0	0.0	0.0	0.0
11	269	1.0000	Phospho	Os01t0791033-00	mzspec:PXD002222:Rice_leaf_0h_phospho_test1:scan:20938:FEFEPVDKLDS[Phospho]/2	0	0.0	79.9663	1:1.0000:11:true	FEFEPVDKLDS	FEFEPVDKLDS[Phospho]	Os01t0791033-00	1.0	Rice_leaf_0h_phospho_test1	Rice_leaf_0h_phospho_test1.20938.20938.2	mzspec:PXD002222:Rice_leaf_0h_phospho_test1:scan:20938:FEFEPVDKLDS[Phospho]/2	0	-0.0005629999999428037	-0.8005121104078413	0.0	4699	4699	Phospho	1.0	11	269	1	1.0	581	0.0	0.0	0.0	0.0	0.0	0.0
11	269	1.0000	Phospho	Os01t0791033-00	mzspec:PXD002222:Rice_leaf_0h_phospho_test3:scan:22936:FEFEPVDKLDS[Phospho]/2	0	0.0	79.9663	1:1.0000:11:true	FEFEPVDKLDS	FEFEPVDKLDS[Phospho]	Os01t0791033-00	1.0	Rice_leaf_0h_phospho_test3	Rice_leaf_0h_phospho_test3.22936.22936.2	mzspec:PXD002222:Rice_leaf_0h_phospho_test3:scan:22936:FEFEPVDKLDS[Phospho]/2	0	-1.2999999967178155e-05	-0.01848429380121649	0.0	4868	4868	Phospho	1.0	11	269	1	1.0	582	0.0	0.0	0.0	0.0	0.0	0.0
4	37	1.0000	Phospho	LOC_Os10g06130.1	mzspec:PXD002222:Rice_leaf_24h_phospho_test1:scan:04067:REDS[Phospho]DDPEEEDPDER/2	0	0.0	79.9663	1:1.0000:4:true	REDSDDPEEEDPDER	REDS[Phospho]DDPEEEDPDER	LOC_Os10g06130.1	1.0	Rice_leaf_24h_phospho_test1	Rice_leaf_24h_phospho_test1.04067.04067.2	mzspec:PXD002222:Rice_leaf_24h_phospho_test1:scan:04067:REDS[Phospho]DDPEEEDPDER/2	0	-0.002343000000109896	-2.448686653037925	0.0	9139	9139	Phospho	1.0	4	37	1	1.0	583	0.0	0.0	0.0	0.0	0.0	0.0
11	269	1.0000	Phospho	Os01t0791033-00	mzspec:PXD002222:Rice_leaf_24h_phospho_test1:scan:20856:FEFEPVDKLDS[Phospho]/2	0	0.0	79.9663	1:1.0000:11:true	FEFEPVDKLDS	FEFEPVDKLDS[Phospho]	Os01t0791033-00	1.0	Rice_leaf_24h_phospho_test1	Rice_leaf_24h_phospho_test1.20856.20856.2	mzspec:PXD002222:Rice_leaf_24h_phospho_test1:scan:20856:FEFEPVDKLDS[Phospho]/2	0	-0.0003799999999500869	-0.5403101277902795	0.0	12198	12198	Phospho	1.0	11	269	1	1.0	584	0.0	0.0	0.0	0.0	0.0	0.0
3;10	237;244	1.0000;1.0000	Phospho;Phospho	Os08t0178300-02	mzspec:PXD002222:Rice_leaf_0h_phospho_test2:scan:11079:HDS[Phospho]EEPQDLS[Phospho]PPR/2	0	0.0	159.9326	1:1.0000:3:true;2:1.0000:10:true	HDSEEPQDLSPPR	HDS[Phospho]EEPQDLS[Phospho]PPR	Os08t0178300-02	1.0	Rice_leaf_0h_phospho_test2	Rice_leaf_0h_phospho_test2.11079.11079.2	mzspec:PXD002222:Rice_leaf_0h_phospho_test2:scan:11079:HDS[Phospho]EEPQDLS[Phospho]PPR/2	0	0.0009959999999864524	1.194515401228215	0.0	7326	7326	Phospho	1.0	3	237	1	1.0	585	0.0	0.0	0.0	0.0	0.0	0.0
3	493	1.0000	Phospho	Os02t0780700-01	mzspec:PXD002222:Rice_leaf_0h_phospho_test2:scan:14851:VDS[Phospho]DGEDIIDHHVDEDR/3	0	0.0	79.9663	1:1.0000:3:true	VDSDGEDIIDHHVDEDR	VDS[Phospho]DGEDIIDHHVDEDR	Os02t0780700-01	1.0	Rice_leaf_0h_phospho_test2	Rice_leaf_0h_phospho_test2.14851.14851.3	mzspec:PXD002222:Rice_leaf_0h_phospho_test2:scan:14851:VDS[Phospho]DGEDIIDHHVDEDR/3	0	-0.0024489999999559586	-3.587712496876128	0.0	7232	7232	Phospho	1.0	3	493	1	1.0	586	0.0	0.0	0.0	0.0	0.0	0.0
4	37	1.0000	Phospho	LOC_Os10g06130.1	mzspec:PXD002222:Rice_leaf_24h_phospho_test3:scan:04575:REDS[Phospho]DDPEEEDPDER/2	0	0.0	79.9663	1:1.0000:4:true	REDSDDPEEEDPDER	REDS[Phospho]DDPEEEDPDER	LOC_Os10g06130.1	1.0	Rice_leaf_24h_phospho_test3	Rice_leaf_24h_phospho_test3.04575.04575.2	mzspec:PXD002222:Rice_leaf_24h_phospho_test3:scan:04575:REDS[Phospho]DDPEEEDPDER/2	0	-0.0019150000000536238	-2.001380683089625	0.0	9132	9132	Phospho	1.0	4	37	1	1.0	587	0.0	0.0	0.0	0.0	0.0	0.0
4	404	1.0000	Phospho	LOC_Os01g40340.3	mzspec:PXD002222:Rice_leaf_0h_phospho_test2:scan:03134:GRDS[Phospho]DDDDFRDR/3	0	0.0	79.9663	1:1.0000:4:true	GRDSDDDDFRDR	GRDS[Phospho]DDDDFRDR	LOC_Os01g40340.3	1.0	Rice_leaf_0h_phospho_test2	Rice_leaf_0h_phospho_test2.03134.03134.3	mzspec:PXD002222:Rice_leaf_0h_phospho_test2:scan:03134:GRDS[Phospho]DDDDFRDR/3	0	-0.001040999999986525	-2.0140777494966184	0.0	9454	9454	Phospho	1.0	4	404	1	1.0	588	0.0	0.0	0.0	0.0	0.0	0.0
3;10	237;244	1.0000;1.0000	Phospho;Phospho	Os08t0178300-02	mzspec:PXD002222:Rice_leaf_0h_phospho_test2:scan:11079:HDS[Phospho]EEPQDLS[Phospho]PPR/2	0	0.0	159.9326	1:1.0000:3:true;2:1.0000:10:true	HDSEEPQDLSPPR	HDS[Phospho]EEPQDLS[Phospho]PPR	Os08t0178300-02	1.0	Rice_leaf_0h_phospho_test2	Rice_leaf_0h_phospho_test2.11079.11079.2	mzspec:PXD002222:Rice_leaf_0h_phospho_test2:scan:11079:HDS[Phospho]EEPQDLS[Phospho]PPR/2	0	0.0009959999999864524	1.194515401228215	0.0	7326	7326	Phospho	1.0	10	244	1	1.0	589	0.0	0.0	0.0	0.0	0.0	0.0
1;3	92;94	1.0000;1.0000	Phospho;Phospho	LOC_Os05g01540.2	mzspec:PXD002222:Rice_leaf_0h_phospho_test2:scan:08926:S[Phospho]PS[Phospho]PPPPPPPPR/2	0	0.0	159.9326	1:1.0000:1:true;2:1.0000:3:true	SPSPPPPPPPPR	S[Phospho]PS[Phospho]PPPPPPPPR	LOC_Os05g01540.2	1.0	Rice_leaf_0h_phospho_test2	Rice_leaf_0h_phospho_test2.08926.08926.2	mzspec:PXD002222:Rice_leaf_0h_phospho_test2:scan:08926:S[Phospho]PS[Phospho]PPPPPPPPR/2	0	-0.0007709999999860884	-1.1144857092527112	0.0	6676	6676	Phospho	1.0	1	92	1	1.0	590	0.0	0.0	0.0	0.0	0.0	0.0
12	807	1.0000	Phospho	Os08t0100500-01	mzspec:PXD002222:Rice_leaf_24h_phospho_test3:scan:11085:NLLEIEHEHGKS[Phospho]PK/3	0	0.0	79.9663	1:1.0000:12:true	NLLEIEHEHGKSPK	NLLEIEHEHGKS[Phospho]PK	Os08t0100500-01	1.0	Rice_leaf_24h_phospho_test3	Rice_leaf_24h_phospho_test3.11085.11085.3	mzspec:PXD002222:Rice_leaf_24h_phospho_test3:scan:11085:NLLEIEHEHGKS[Phospho]PK/3	0	-0.00169000000005326	-2.960003815520688	0.0	6978	6978	Phospho	1.0	12	807	1	1.0	591	0.0	0.0	0.0	0.0	0.0	0.0
4	404	1.0000	Phospho	LOC_Os01g40340.3	mzspec:PXD002222:Rice_leaf_24h_phospho_test3:scan:03447:GRDS[Phospho]DDDDFRDR/3	0	0.0	79.9663	1:1.0000:4:true	GRDSDDDDFRDR	GRDS[Phospho]DDDDFRDR	LOC_Os01g40340.3	1.0	Rice_leaf_24h_phospho_test3	Rice_leaf_24h_phospho_test3.03447.03447.3	mzspec:PXD002222:Rice_leaf_24h_phospho_test3:scan:03447:GRDS[Phospho]DDDDFRDR/3	0	-0.0008579999999938082	-1.6600179722170958	0.0	9805	9805	Phospho	1.0	4	404	1	1.0	592	0.0	0.0	0.0	0.0	0.0	0.0
4	404	1.0000	Phospho	LOC_Os01g40340.3	mzspec:PXD002222:Rice_leaf_0h_phospho_test1:scan:03265:GRDS[Phospho]DDDDFRDR/3	0	0.0	79.9663	1:1.0000:4:true	GRDSDDDDFRDR	GRDS[Phospho]DDDDFRDR	LOC_Os01g40340.3	1.0	Rice_leaf_0h_phospho_test1	Rice_leaf_0h_phospho_test1.03265.03265.3	mzspec:PXD002222:Rice_leaf_0h_phospho_test1:scan:03265:GRDS[Phospho]DDDDFRDR/3	0	-0.001040999999986525	-2.0140777494966184	0.0	10097	10097	Phospho	1.0	4	404	1	1.0	593	0.0	0.0	0.0	0.0	0.0	0.0
4	404	1.0000	Phospho	LOC_Os01g40340.3	mzspec:PXD002222:Rice_leaf_0h_phospho_test3:scan:03554:GRDS[Phospho]DDDDFRDR/2	0	0.0	79.9663	1:1.0000:4:true	GRDSDDDDFRDR	GRDS[Phospho]DDDDFRDR	LOC_Os01g40340.3	1.0	Rice_leaf_0h_phospho_test3	Rice_leaf_0h_phospho_test3.03554.03554.2	mzspec:PXD002222:Rice_leaf_0h_phospho_test3:scan:03554:GRDS[Phospho]DDDDFRDR/2	0	-0.0015369999999848005	-1.9837654597488807	0.0	11868	11868	Phospho	1.0	4	404	1	1.0	594	0.0	0.0	0.0	0.0	0.0	0.0
4	404	1.0000	Phospho	LOC_Os01g40340.3	mzspec:PXD002222:Rice_leaf_0h_phospho_test1:scan:03393:GRDS[Phospho]DDDDFRDR/3	0	0.0	79.9663	1:1.0000:4:true	GRDSDDDDFRDR	GRDS[Phospho]DDDDFRDR	LOC_Os01g40340.3	1.0	Rice_leaf_0h_phospho_test1	Rice_leaf_0h_phospho_test1.03393.03393.3	mzspec:PXD002222:Rice_leaf_0h_phospho_test1:scan:03393:GRDS[Phospho]DDDDFRDR/3	0	-0.0011629999999058782	-2.250117600869664	0.0	12506	12506	Phospho	1.0	4	404	1	1.0	595	0.0	0.0	0.0	0.0	0.0	0.0
4	404	1.0000	Phospho	LOC_Os01g40340.3	mzspec:PXD002222:Rice_leaf_0h_phospho_test1:scan:03513:GRDS[Phospho]DDDDFRDR/3	0	0.0	79.9663	1:1.0000:4:true	GRDSDDDDFRDR	GRDS[Phospho]DDDDFRDR	LOC_Os01g40340.3	1.0	Rice_leaf_0h_phospho_test1	Rice_leaf_0h_phospho_test1.03513.03513.3	mzspec:PXD002222:Rice_leaf_0h_phospho_test1:scan:03513:GRDS[Phospho]DDDDFRDR/3	0	-0.0006750000000010914	-1.305958194937573	0.0	13902	13902	Phospho	1.0	4	404	1	1.0	596	0.0	0.0	0.0	0.0	0.0	0.0
4	404	1.0000	Phospho	LOC_Os01g40340.3	mzspec:PXD002222:Rice_leaf_0h_phospho_test3:scan:03423:GRDS[Phospho]DDDDFRDR/3	0	0.0	79.9663	1:1.0000:4:true	GRDSDDDDFRDR	GRDS[Phospho]DDDDFRDR	LOC_Os01g40340.3	1.0	Rice_leaf_0h_phospho_test3	Rice_leaf_0h_phospho_test3.03423.03423.3	mzspec:PXD002222:Rice_leaf_0h_phospho_test3:scan:03423:GRDS[Phospho]DDDDFRDR/3	0	-0.0004309999999350112	-0.8338784917515721	0.0	15563	15563	Phospho	1.0	4	404	1	1.0	597	0.0	0.0	0.0	0.0	0.0	0.0
4	37	1.0000	Phospho	LOC_Os10g06130.1	mzspec:PXD002222:Rice_leaf_0h_phospho_test2:scan:03986:REDS[Phospho]DDPEEEDPDER/2	0	0.0	79.9663	1:1.0000:4:true	REDSDDPEEEDPDER	REDS[Phospho]DDPEEEDPDER	LOC_Os10g06130.1	1.0	Rice_leaf_0h_phospho_test2	Rice_leaf_0h_phospho_test2.03986.03986.2	mzspec:PXD002222:Rice_leaf_0h_phospho_test2:scan:03986:REDS[Phospho]DDPEEEDPDER/2	0	-0.002282000000036533	-2.384935101177938	0.0	9278	9278	Phospho	1.0	4	37	1	1.0	598	0.0	0.0	0.0	0.0	0.0	0.0
3	37	1.0000	Phospho	LOC_Os10g06130.1	mzspec:PXD002222:Rice_leaf_0h_phospho_test3:scan:05294:EDS[Phospho]DDPEEEDPDER/2	0	0.0	79.9663	1:1.0000:3:true	EDSDDPEEEDPDER	EDS[Phospho]DDPEEEDPDER	LOC_Os10g06130.1	1.0	Rice_leaf_0h_phospho_test3	Rice_leaf_0h_phospho_test3.05294.05294.2	mzspec:PXD002222:Rice_leaf_0h_phospho_test3:scan:05294:EDS[Phospho]DDPEEEDPDER/2	0	-0.0008020000000215077	-0.9126196312296924	0.0	10556	10556	Phospho	1.0	3	37	1	1.0	599	0.0	0.0	0.0	0.0	0.0	0.0
4	404	1.0000	Phospho	LOC_Os01g40340.3	mzspec:PXD002222:Rice_leaf_0h_phospho_test3:scan:03569:GRDS[Phospho]DDDDFRDR/3	0	0.0	79.9663	1:1.0000:4:true	GRDSDDDDFRDR	GRDS[Phospho]DDDDFRDR	LOC_Os01g40340.3	1.0	Rice_leaf_0h_phospho_test3	Rice_leaf_0h_phospho_test3.03569.03569.3	mzspec:PXD002222:Rice_leaf_0h_phospho_test3:scan:03569:GRDS[Phospho]DDDDFRDR/3	0	-0.0009799999999131612	-1.8960578235901397	0.0	16194	16194	Phospho	1.0	4	404	1	1.0	600	0.0	0.0	0.0	0.0	0.0	0.0
11	269	1.0000	Phospho	Os01t0791033-00	mzspec:PXD002222:Rice_leaf_0h_phospho_test2:scan:22759:FEFEPVDKLDS[Phospho]/2	0	0.0	79.9663	1:1.0000:11:true	FEFEPVDKLDS	FEFEPVDKLDS[Phospho]	Os01t0791033-00	1.0	Rice_leaf_0h_phospho_test2	Rice_leaf_0h_phospho_test2.22759.22759.2	mzspec:PXD002222:Rice_leaf_0h_phospho_test2:scan:22759:FEFEPVDKLDS[Phospho]/2	0	-0.00030900000001565786	-0.43935744609891103	0.0	1875	1875	Phospho	1.0	11	269	1	1.0	601	0.0	0.0	0.0	0.0	0.0	0.0
5	66	1.0000	Phospho	Os02t0203000-01	mzspec:PXD002222:Rice_leaf_24h_phospho_test3:scan:10374:EGMES[Phospho]DEEIGR/2	0	0.0	79.9663	1:1.0000:5:true	EGMESDEEIGR	EGMES[Phospho]DEEIGR	Os02t0203000-01	1.0	Rice_leaf_24h_phospho_test3	Rice_leaf_24h_phospho_test3.10374.10374.2	mzspec:PXD002222:Rice_leaf_24h_phospho_test3:scan:10374:EGMES[Phospho]DEEIGR/2	0	-0.0018919999999980066	-2.839797492416797	0.0	7278	7278	Phospho	1.0	5	66	1	1.0	602	0.0	0.0	0.0	0.0	0.0	0.0
4	37	1.0000	Phospho	LOC_Os10g06130.1	mzspec:PXD002222:Rice_leaf_24h_phospho_test2:scan:03757:REDS[Phospho]DDPEEEDPDER/2	0	0.0	79.9663	1:1.0000:4:true	REDSDDPEEEDPDER	REDS[Phospho]DDPEEEDPDER	LOC_Os10g06130.1	1.0	Rice_leaf_24h_phospho_test2	Rice_leaf_24h_phospho_test2.03757.03757.2	mzspec:PXD002222:Rice_leaf_24h_phospho_test2:scan:03757:REDS[Phospho]DDPEEEDPDER/2	0	-0.0009390000000166764	-0.9813558545179688	0.0	236	236	Phospho	1.0	4	37	1	1.0	603	0.0	0.0	0.0	0.0	0.0	0.0
4	404	1.0000	Phospho	LOC_Os01g40340.3	mzspec:PXD002222:Rice_leaf_24h_phospho_test1:scan:03276:GRDS[Phospho]DDDDFRDR/3	0	0.0	79.9663	1:1.0000:4:true	GRDSDDDDFRDR	GRDS[Phospho]DDDDFRDR	LOC_Os01g40340.3	1.0	Rice_leaf_24h_phospho_test1	Rice_leaf_24h_phospho_test1.03276.03276.3	mzspec:PXD002222:Rice_leaf_24h_phospho_test1:scan:03276:GRDS[Phospho]DDDDFRDR/3	0	-0.0009189999999534848	-1.7780378979036182	0.0	5157	5157	Phospho	1.0	4	404	1	1.0	604	0.0	0.0	0.0	0.0	0.0	0.0
4	404	1.0000	Phospho	LOC_Os01g40340.3	mzspec:PXD002222:Rice_leaf_24h_phospho_test1:scan:03398:GRDS[Phospho]DDDDFRDR/3	0	0.0	79.9663	1:1.0000:4:true	GRDSDDDDFRDR	GRDS[Phospho]DDDDFRDR	LOC_Os01g40340.3	1.0	Rice_leaf_24h_phospho_test1	Rice_leaf_24h_phospho_test1.03398.03398.3	mzspec:PXD002222:Rice_leaf_24h_phospho_test1:scan:03398:GRDS[Phospho]DDDDFRDR/3	0	-0.0009799999999131612	-1.8960578235901397	0.0	5216	5216	Phospho	1.0	4	404	1	1.0	605	0.0	0.0	0.0	0.0	0.0	0.0
4	404	1.0000	Phospho	LOC_Os01g40340.3	mzspec:PXD002222:Rice_leaf_24h_phospho_test3:scan:03592:GRDS[Phospho]DDDDFRDR/3	0	0.0	79.9663	1:1.0000:4:true	GRDSDDDDFRDR	GRDS[Phospho]DDDDFRDR	LOC_Os01g40340.3	1.0	Rice_leaf_24h_phospho_test3	Rice_leaf_24h_phospho_test3.03592.03592.3	mzspec:PXD002222:Rice_leaf_24h_phospho_test3:scan:03592:GRDS[Phospho]DDDDFRDR/3	0	-0.0009799999999131612	-1.8960578235901397	0.0	7616	7616	Phospho	1.0	4	404	1	1.0	606	0.0	0.0	0.0	0.0	0.0	0.0
4	37	1.0000	Phospho	LOC_Os10g06130.1	mzspec:PXD002222:Rice_leaf_24h_phospho_test3:scan:04292:REDS[Phospho]DDPEEEDPDER/2	0	0.0	79.9663	1:1.0000:4:true	REDSDDPEEEDPDER	REDS[Phospho]DDPEEEDPDER	LOC_Os10g06130.1	1.0	Rice_leaf_24h_phospho_test3	Rice_leaf_24h_phospho_test3.04292.04292.2	mzspec:PXD002222:Rice_leaf_24h_phospho_test3:scan:04292:REDS[Phospho]DDPEEEDPDER/2	0	-0.0017930000001342703	-1.8738775796072795	0.0	8893	8893	Phospho	1.0	4	37	1	1.0	607	0.0	0.0	0.0	0.0	0.0	0.0
1;10	117;126	1.0000;0	Phospho;Carbamidomethyl	Os02t0121100-01	mzspec:PXD002222:Rice_leaf_0h_phospho_test2:scan:05151:S[Phospho]GGGGPGGGC[Carbamidomethyl]FK/2	0	0.0	136.987764	1:1.0000:1:true	SGGGGPGGGCFK	S[Phospho]GGGGPGGGC[Carbamidomethyl]FK	Os02t0121100-01	1.0	Rice_leaf_0h_phospho_test2	Rice_leaf_0h_phospho_test2.05151.05151.2	mzspec:PXD002222:Rice_leaf_0h_phospho_test2:scan:05151:S[Phospho]GGGGPGGGC[Carbamidomethyl]FK/2	0	-0.0009860000000116995	-1.7632008523314704	0.0	5683	5683	Phospho	1.0	1	117	1	1.0	608	0.0	0.0	0.0	0.0	0.0	0.0
1;10	117;126	1.0000;0	Phospho;Carbamidomethyl	Os02t0121100-01	mzspec:PXD002222:Rice_leaf_24h_phospho_test3:scan:05561:S[Phospho]GGGGPGGGC[Carbamidomethyl]FK/2	0	0.0	136.987764	1:1.0000:1:true	SGGGGPGGGCFK	S[Phospho]GGGGPGGGC[Carbamidomethyl]FK	Os02t0121100-01	1.0	Rice_leaf_24h_phospho_test3	Rice_leaf_24h_phospho_test3.05561.05561.2	mzspec:PXD002222:Rice_leaf_24h_phospho_test3:scan:05561:S[Phospho]GGGGPGGGC[Carbamidomethyl]FK/2	0	-0.0007420000000593062	-1.32687122973529	0.0	5749	5749	Phospho	1.0	1	117	1	1.0	609	0.0	0.0	0.0	0.0	0.0	0.0
1;10	117;126	1.0000;0	Phospho;Carbamidomethyl	Os02t0121100-01	mzspec:PXD002222:Rice_leaf_0h_phospho_test3:scan:05587:S[Phospho]GGGGPGGGC[Carbamidomethyl]FK/2	0	0.0	136.987764	1:1.0000:1:true	SGGGGPGGGCFK	S[Phospho]GGGGPGGGC[Carbamidomethyl]FK	Os02t0121100-01	1.0	Rice_leaf_0h_phospho_test3	Rice_leaf_0h_phospho_test3.05587.05587.2	mzspec:PXD002222:Rice_leaf_0h_phospho_test3:scan:05587:S[Phospho]GGGGPGGGC[Carbamidomethyl]FK/2	0	-0.0008640000000923465	-1.5450360411350297	0.0	10179	10179	Phospho	1.0	1	117	1	1.0	610	0.0	0.0	0.0	0.0	0.0	0.0
12	807	1.0000	Phospho	Os08t0100500-01	mzspec:PXD002222:Rice_leaf_0h_phospho_test2:scan:10734:NLLEIEHEHGKS[Phospho]PK/3	0	0.0	79.9663	1:1.0000:12:true	NLLEIEHEHGKSPK	NLLEIEHEHGKS[Phospho]PK	Os08t0100500-01	1.0	Rice_leaf_0h_phospho_test2	Rice_leaf_0h_phospho_test2.10734.10734.3	mzspec:PXD002222:Rice_leaf_0h_phospho_test2:scan:10734:NLLEIEHEHGKS[Phospho]PK/3	0	-0.0011900000000650837	-2.084263041746306	0.0	9339	9339	Phospho	1.0	12	807	1	1.0	611	0.0	0.0	0.0	0.0	0.0	0.0
4	37	1.0000	Phospho	LOC_Os10g06130.1	mzspec:PXD002222:Rice_leaf_24h_phospho_test2:scan:03888:REDS[Phospho]DDPEEEDPDER/2	0	0.0	79.9663	1:1.0000:4:true	REDSDDPEEEDPDER	REDS[Phospho]DDPEEEDPDER	LOC_Os10g06130.1	1.0	Rice_leaf_24h_phospho_test2	Rice_leaf_24h_phospho_test2.03888.03888.2	mzspec:PXD002222:Rice_leaf_24h_phospho_test2:scan:03888:REDS[Phospho]DDPEEEDPDER/2	0	-0.003257999999959793	-3.40495992963078	0.0	2201	2201	Phospho	1.0	4	37	1	1.0	612	0.0	0.0	0.0	0.0	0.0	0.0
4	37	1.0000	Phospho	LOC_Os10g06130.1	mzspec:PXD002222:Rice_leaf_24h_phospho_test2:scan:04021:REDS[Phospho]DDPEEEDPDER/2	0	0.0	79.9663	1:1.0000:4:true	REDSDDPEEEDPDER	REDS[Phospho]DDPEEEDPDER	LOC_Os10g06130.1	1.0	Rice_leaf_24h_phospho_test2	Rice_leaf_24h_phospho_test2.04021.04021.2	mzspec:PXD002222:Rice_leaf_24h_phospho_test2:scan:04021:REDS[Phospho]DDPEEEDPDER/2	0	-0.002953000000047723	-3.0862021708061005	0.0	2472	2472	Phospho	1.0	4	37	1	1.0	613	0.0	0.0	0.0	0.0	0.0	0.0
4	404	1.0000	Phospho	LOC_Os01g40340.3	mzspec:PXD002222:Rice_leaf_24h_phospho_test3:scan:03740:GRDS[Phospho]DDDDFRDR/3	0	0.0	79.9663	1:1.0000:4:true	GRDSDDDDFRDR	GRDS[Phospho]DDDDFRDR	LOC_Os01g40340.3	1.0	Rice_leaf_24h_phospho_test3	Rice_leaf_24h_phospho_test3.03740.03740.3	mzspec:PXD002222:Rice_leaf_24h_phospho_test3:scan:03740:GRDS[Phospho]DDDDFRDR/3	0	-0.0006139999999277277	-1.187938269031095	0.0	8085	8085	Phospho	1.0	4	404	1	1.0	614	0.0	0.0	0.0	0.0	0.0	0.0
5;12	271;278	1.0000;1.0000	Phospho;Phospho	Os08t0178300-02	mzspec:PXD002222:Rice_leaf_0h_phospho_test1:scan:07425:VRHDS[Phospho]EEPKDLS[Phospho]PPR/3	0	0.0	159.9326	1:1.0000:5:true;2:1.0000:12:true	VRHDSEEPKDLSPPR	VRHDS[Phospho]EEPKDLS[Phospho]PPR	Os08t0178300-02	1.0	Rice_leaf_0h_phospho_test1	Rice_leaf_0h_phospho_test1.07425.07425.3	mzspec:PXD002222:Rice_leaf_0h_phospho_test1:scan:07425:VRHDS[Phospho]EEPKDLS[Phospho]PPR/3	0	-0.0012510000000247599	-1.9507909444845115	0.0	14036	14036	Phospho	1.0	5	271	1	1.0	615	0.0	0.0	0.0	0.0	0.0	0.0
1;10	117;126	1.0000;0	Phospho;Carbamidomethyl	Os02t0121100-01	mzspec:PXD002222:Rice_leaf_0h_phospho_test1:scan:05128:S[Phospho]GGGGPGGGC[Carbamidomethyl]FK/2	0	0.0	136.987764	1:1.0000:1:true	SGGGGPGGGCFK	S[Phospho]GGGGPGGGC[Carbamidomethyl]FK	Os02t0121100-01	1.0	Rice_leaf_0h_phospho_test1	Rice_leaf_0h_phospho_test1.05128.05128.2	mzspec:PXD002222:Rice_leaf_0h_phospho_test1:scan:05128:S[Phospho]GGGGPGGGC[Carbamidomethyl]FK/2	0	-7.100000004811591e-05	-0.12696476734167034	0.0	13837	13837	Phospho	1.0	1	117	1	1.0	616	0.0	0.0	0.0	0.0	0.0	0.0
5;12	271;278	1.0000;1.0000	Phospho;Phospho	Os08t0178300-02	mzspec:PXD002222:Rice_leaf_0h_phospho_test1:scan:07425:VRHDS[Phospho]EEPKDLS[Phospho]PPR/3	0	0.0	159.9326	1:1.0000:5:true;2:1.0000:12:true	VRHDSEEPKDLSPPR	VRHDS[Phospho]EEPKDLS[Phospho]PPR	Os08t0178300-02	1.0	Rice_leaf_0h_phospho_test1	Rice_leaf_0h_phospho_test1.07425.07425.3	mzspec:PXD002222:Rice_leaf_0h_phospho_test1:scan:07425:VRHDS[Phospho]EEPKDLS[Phospho]PPR/3	0	-0.0012510000000247599	-1.9507909444845115	0.0	14036	14036	Phospho	1.0	12	278	1	1.0	617	0.0	0.0	0.0	0.0	0.0	0.0
4	37	1.0000	Phospho	LOC_Os10g06130.1	mzspec:PXD002222:Rice_leaf_0h_phospho_test2:scan:03847:REDS[Phospho]DDPEEEDPDER/2	0	0.0	79.9663	1:1.0000:4:true	REDSDDPEEEDPDER	REDS[Phospho]DDPEEEDPDER	LOC_Os10g06130.1	1.0	Rice_leaf_0h_phospho_test2	Rice_leaf_0h_phospho_test2.03847.03847.2	mzspec:PXD002222:Rice_leaf_0h_phospho_test2:scan:03847:REDS[Phospho]DDPEEEDPDER/2	0	-0.002648000000021966	-2.767444411862605	0.0	9136	9136	Phospho	1.0	4	37	1	1.0	618	0.0	0.0	0.0	0.0	0.0	0.0
1;3	92;94	1.0000;1.0000	Phospho;Phospho	LOC_Os05g01540.2	mzspec:PXD002222:Rice_leaf_24h_phospho_test3:scan:09493:S[Phospho]PS[Phospho]PPPPPPPPR/2	0	0.0	159.9326	1:1.0000:1:true;2:1.0000:3:true	SPSPPPPPPPPR	S[Phospho]PS[Phospho]PPPPPPPPR	LOC_Os05g01540.2	1.0	Rice_leaf_24h_phospho_test3	Rice_leaf_24h_phospho_test3.09493.09493.2	mzspec:PXD002222:Rice_leaf_24h_phospho_test3:scan:09493:S[Phospho]PS[Phospho]PPPPPPPPR/2	0	-0.0006489999998393612	-0.9381338847458248	0.0	6380	6380	Phospho	1.0	3	94	1	1.0	619	0.0	0.0	0.0	0.0	0.0	0.0
5	66	1.0000	Phospho	Os02t0203000-01	mzspec:PXD002222:Rice_leaf_24h_phospho_test3:scan:10248:EGMES[Phospho]DEEIGR/2	0	0.0	79.9663	1:1.0000:5:true	EGMESDEEIGR	EGMES[Phospho]DEEIGR	Os02t0203000-01	1.0	Rice_leaf_24h_phospho_test3	Rice_leaf_24h_phospho_test3.10248.10248.2	mzspec:PXD002222:Rice_leaf_24h_phospho_test3:scan:10248:EGMES[Phospho]DEEIGR/2	0	-0.0020140000000310465	-3.0229133984258043	0.0	7366	7366	Phospho	1.0	5	66	1	1.0	620	0.0	0.0	0.0	0.0	0.0	0.0
2;4;6	303;305;307	1.0000;1.0000;0	Phospho;Phospho;Carbamidomethyl	LOC_Os02g57390.1	mzspec:PXD002222:Rice_leaf_24h_phospho_test3:scan:18054:RT[Phospho]PS[Phospho]PC[Carbamidomethyl]LPPVGVR/3	0	0.0	216.95406400000002	1:1.0000:2:true;2:1.0000:4:true	RTPSPCLPPVGVR	RT[Phospho]PS[Phospho]PC[Carbamidomethyl]LPPVGVR	LOC_Os02g57390.1	1.0	Rice_leaf_24h_phospho_test3	Rice_leaf_24h_phospho_test3.18054.18054.3	mzspec:PXD002222:Rice_leaf_24h_phospho_test3:scan:18054:RT[Phospho]PS[Phospho]PC[Carbamidomethyl]LPPVGVR/3	0	-0.002084999999965476	-3.9149267453186565	0.0	2424	2424	Phospho	1.0	2	303	1	1.0	621	0.0	0.0	0.0	0.0	0.0	0.0
2;4;6	303;305;307	1.0000;1.0000;0	Phospho;Phospho;Carbamidomethyl	LOC_Os02g57390.1	mzspec:PXD002222:Rice_leaf_24h_phospho_test3:scan:18054:RT[Phospho]PS[Phospho]PC[Carbamidomethyl]LPPVGVR/3	0	0.0	216.95406400000002	1:1.0000:2:true;2:1.0000:4:true	RTPSPCLPPVGVR	RT[Phospho]PS[Phospho]PC[Carbamidomethyl]LPPVGVR	LOC_Os02g57390.1	1.0	Rice_leaf_24h_phospho_test3	Rice_leaf_24h_phospho_test3.18054.18054.3	mzspec:PXD002222:Rice_leaf_24h_phospho_test3:scan:18054:RT[Phospho]PS[Phospho]PC[Carbamidomethyl]LPPVGVR/3	0	-0.002084999999965476	-3.9149267453186565	0.0	2424	2424	Phospho	1.0	4	305	1	1.0	622	0.0	0.0	0.0	0.0	0.0	0.0
4	404	1.0000	Phospho	LOC_Os01g40340.3	mzspec:PXD002222:Rice_leaf_0h_phospho_test3:scan:03706:GRDS[Phospho]DDDDFRDR/3	0	0.0	79.9663	1:1.0000:4:true	GRDSDDDDFRDR	GRDS[Phospho]DDDDFRDR	LOC_Os01g40340.3	1.0	Rice_leaf_0h_phospho_test3	Rice_leaf_0h_phospho_test3.03706.03706.3	mzspec:PXD002222:Rice_leaf_0h_phospho_test3:scan:03706:GRDS[Phospho]DDDDFRDR/3	0	-0.0006139999999277277	-1.187938269031095	0.0	16172	16172	Phospho	1.0	4	404	1	1.0	623	0.0	0.0	0.0	0.0	0.0	0.0
1;6;9	225;230;233	1.0000;1.0000;1.0000	Phospho;Phospho;Phospho	Os12t0572400-01	mzspec:PXD002222:Rice_leaf_24h_phospho_test3:scan:01947:S[Phospho]PPPDS[Phospho]DGS[Phospho]PPHR/2	0	0.0	239.89890000000003	1:1.0000:1:true;2:1.0000:6:true;3:1.0000:9:true	SPPPDSDGSPPHR	S[Phospho]PPPDS[Phospho]DGS[Phospho]PPHR	Os12t0572400-01	0.9999	Rice_leaf_24h_phospho_test3	Rice_leaf_24h_phospho_test3.01947.01947.2	mzspec:PXD002222:Rice_leaf_24h_phospho_test3:scan:01947:S[Phospho]PPPDS[Phospho]DGS[Phospho]PPHR/2	0	-0.0010479999998551648	-1.3211310341139868	0.0	16716	16716	Phospho	1.0	9	233	1	0.9999	624	1.6025641025639262e-07	1.6025641025639262e-07	0.0	0.0	0.0	0.0
1;6;9	225;230;233	1.0000;1.0000;1.0000	Phospho;Phospho;Phospho	Os12t0572400-01	mzspec:PXD002222:Rice_leaf_24h_phospho_test3:scan:01947:S[Phospho]PPPDS[Phospho]DGS[Phospho]PPHR/2	0	0.0	239.89890000000003	1:1.0000:1:true;2:1.0000:6:true;3:1.0000:9:true	SPPPDSDGSPPHR	S[Phospho]PPPDS[Phospho]DGS[Phospho]PPHR	Os12t0572400-01	0.9999	Rice_leaf_24h_phospho_test3	Rice_leaf_24h_phospho_test3.01947.01947.2	mzspec:PXD002222:Rice_leaf_24h_phospho_test3:scan:01947:S[Phospho]PPPDS[Phospho]DGS[Phospho]PPHR/2	0	-0.0010479999998551648	-1.3211310341139868	0.0	16716	16716	Phospho	1.0	6	230	1	0.9999	625	3.1999999999996475e-07	3.1999999999996475e-07	0.0	0.0	0.0	0.0
3;10	271;278	1.0000;1.0000	Phospho;Phospho	Os08t0178300-02	mzspec:PXD002222:Rice_leaf_24h_phospho_test2:scan:08736:HDS[Phospho]EEPKDLS[Phospho]PPR/2	0	0.0	159.93266200000005	1:1.0000:3:true;2:1.0000:10:true	HDSEEPKDLSPPR	HDS[Phospho]EEPKDLS[Phospho]PPR	Os08t0178300-02	0.9999	Rice_leaf_24h_phospho_test2	Rice_leaf_24h_phospho_test2.08736.08736.2	mzspec:PXD002222:Rice_leaf_24h_phospho_test2:scan:08736:HDS[Phospho]EEPKDLS[Phospho]PPR/2	0	0.00022500000000036382	0.269839459014296	0.0	16713	16713	Phospho	1.0	10	278	1	0.9999	626	4.792332268370079e-07	4.792332268370079e-07	0.0	0.0	0.0	0.0
3;5	85;87	1.0000;1.0000	Phospho;Phospho	Os01t0959000-01	mzspec:PXD002222:Rice_leaf_0h_phospho_test3:scan:01488:GRS[Phospho]PS[Phospho]PPPPK/2	0	0.0	159.9326	1:1.0000:3:true;2:1.0000:5:true	GRSPSPPPPK	GRS[Phospho]PS[Phospho]PPPPK	Os01t0959000-01	0.9999	Rice_leaf_0h_phospho_test3	Rice_leaf_0h_phospho_test3.01488.01488.2	mzspec:PXD002222:Rice_leaf_0h_phospho_test3:scan:01488:GRS[Phospho]PS[Phospho]PPPPK/2	0	-0.0007220000001098015	-1.2232071946597405	0.0	17107	17107	Phospho	1.0	5	87	1	0.9999	627	6.379585326953046e-07	6.379585326953046e-07	0.0	0.0	0.0	0.0
1;3	92;94	1.0000;1.0000	Phospho;Phospho	LOC_Os05g01540.2	mzspec:PXD002222:Rice_leaf_0h_phospho_test2:scan:08534:S[Phospho]PS[Phospho]PPPPPPPPR/2	0	0.0	159.9326	1:1.0000:1:true;2:1.0000:3:true	SPSPPPPPPPPR	S[Phospho]PS[Phospho]PPPPPPPPR	LOC_Os05g01540.2	0.9999	Rice_leaf_0h_phospho_test2	Rice_leaf_0h_phospho_test2.08534.08534.2	mzspec:PXD002222:Rice_leaf_0h_phospho_test2:scan:08534:S[Phospho]PS[Phospho]PPPPPPPPR/2	0	-0.0011379999999689974	-1.6449866888688944	0.0	17031	17031	Phospho	1.0	3	94	1	0.9999	628	7.961783439489571e-07	7.961783439489571e-07	0.0	0.0	0.0	0.0
3;5	85;87	1.0000;1.0000	Phospho;Phospho	Os01t0959000-01	mzspec:PXD002222:Rice_leaf_0h_phospho_test3:scan:01488:GRS[Phospho]PS[Phospho]PPPPK/2	0	0.0	159.9326	1:1.0000:3:true;2:1.0000:5:true	GRSPSPPPPK	GRS[Phospho]PS[Phospho]PPPPK	Os01t0959000-01	0.9999	Rice_leaf_0h_phospho_test3	Rice_leaf_0h_phospho_test3.01488.01488.2	mzspec:PXD002222:Rice_leaf_0h_phospho_test3:scan:01488:GRS[Phospho]PS[Phospho]PPPPK/2	0	-0.0007220000001098015	-1.2232071946597405	0.0	17107	17107	Phospho	1.0	3	85	1	0.9999	629	9.538950715420254e-07	9.538950715420254e-07	0.0	0.0	0.0	0.0
3;5	85;87	1.0000;1.0000	Phospho;Phospho	Os01t0959000-01	mzspec:PXD002222:Rice_leaf_0h_phospho_test3:scan:01772:GRS[Phospho]PS[Phospho]PPPPK/2	0	0.0	159.9326	1:1.0000:3:true;2:1.0000:5:true	GRSPSPPPPK	GRS[Phospho]PS[Phospho]PPPPK	Os01t0959000-01	0.9999	Rice_leaf_0h_phospho_test3	Rice_leaf_0h_phospho_test3.01772.01772.2	mzspec:PXD002222:Rice_leaf_0h_phospho_test3:scan:01772:GRS[Phospho]PS[Phospho]PPPPK/2	0	-0.0005390000001170847	-0.9131699140783262	0.0	16645	16645	Phospho	1.0	5	87	1	0.9999	630	1.1111111111109886e-06	1.1111111111109886e-06	0.0	0.0	0.0	0.0
3;5	85;87	1.0000;1.0000	Phospho;Phospho	Os01t0959000-01	mzspec:PXD002222:Rice_leaf_0h_phospho_test3:scan:01772:GRS[Phospho]PS[Phospho]PPPPK/2	0	0.0	159.9326	1:1.0000:3:true;2:1.0000:5:true	GRSPSPPPPK	GRS[Phospho]PS[Phospho]PPPPK	Os01t0959000-01	0.9999	Rice_leaf_0h_phospho_test3	Rice_leaf_0h_phospho_test3.01772.01772.2	mzspec:PXD002222:Rice_leaf_0h_phospho_test3:scan:01772:GRS[Phospho]PS[Phospho]PPPPK/2	0	-0.0005390000001170847	-0.9131699140783262	0.0	16645	16645	Phospho	1.0	3	85	1	0.9999	631	1.267828843106041e-06	1.267828843106041e-06	0.0	0.0	0.0	0.0
3	413	1.0000	Phospho	Os07t0566200-01	mzspec:PXD002222:Rice_leaf_0h_phospho_test1:scan:18488:VNS[Phospho]LVQLPR/2	0	0.0	79.9663	1:1.0000:3:true	VNSLVQLPR	VNS[Phospho]LVQLPR	Os07t0566200-01	0.9999	Rice_leaf_0h_phospho_test1	Rice_leaf_0h_phospho_test1.18488.18488.2	mzspec:PXD002222:Rice_leaf_0h_phospho_test1:scan:18488:VNS[Phospho]LVQLPR/2	0	-0.0014900000001034641	-2.692972703821668	0.0	16966	16966	Phospho	1.0	3	413	1	0.9999	632	1.4240506329112356e-06	1.4240506329112356e-06	0.0	0.0	0.0	0.0
1;6;9	225;230;233	1.0000;1.0000;1.0000	Phospho;Phospho;Phospho	Os12t0572400-01	mzspec:PXD002222:Rice_leaf_24h_phospho_test3:scan:01947:S[Phospho]PPPDS[Phospho]DGS[Phospho]PPHR/2	0	0.0	239.89890000000003	1:1.0000:1:true;2:1.0000:6:true;3:1.0000:9:true	SPPPDSDGSPPHR	S[Phospho]PPPDS[Phospho]DGS[Phospho]PPHR	Os12t0572400-01	0.9999	Rice_leaf_24h_phospho_test3	Rice_leaf_24h_phospho_test3.01947.01947.2	mzspec:PXD002222:Rice_leaf_24h_phospho_test3:scan:01947:S[Phospho]PPPDS[Phospho]DGS[Phospho]PPHR/2	0	-0.0010479999998551648	-1.3211310341139868	0.0	16716	16716	Phospho	1.0	1	225	1	0.9999	633	1.5797788309634908e-06	1.5797788309634908e-06	0.0	0.0	0.0	0.0
1	2	1.0000	Phospho	Os04t0409500-01	mzspec:PXD002222:Rice_leaf_24h_phospho_test2:scan:05797:S[Phospho]PPPPPPPPR/2	0	0.0	79.9663	1:1.0000:1:true	SPPPPPPPPR	S[Phospho]PPPPPPPPR	Os04t0409500-01	0.9999	Rice_leaf_24h_phospho_test2	Rice_leaf_24h_phospho_test2.05797.05797.2	mzspec:PXD002222:Rice_leaf_24h_phospho_test2:scan:05797:S[Phospho]PPPPPPPPR/2	0	-0.0011869999999589707	-2.120501095808637	0.0	16968	16968	Phospho	1.0	1	2	1	0.9999	634	1.7350157728704711e-06	1.7350157728704711e-06	0.0	0.0	0.0	0.0
5	938	1.0000	Phospho	Os03t0689300-01	mzspec:PXD002222:Rice_leaf_24h_phospho_test3:scan:05078:GHVES[Phospho]VVK/2	0	0.0	79.9663	1:1.0000:5:true	GHVESVVK	GHVES[Phospho]VVK	Os03t0689300-01	0.9999	Rice_leaf_24h_phospho_test3	Rice_leaf_24h_phospho_test3.05078.05078.2	mzspec:PXD002222:Rice_leaf_24h_phospho_test3:scan:05078:GHVES[Phospho]VVK/2	0	-0.001071000000024469	-2.2898152449943967	0.0	16584	16584	Phospho	1.0	5	938	1	0.9999	635	1.889763779527351e-06	1.889763779527351e-06	0.0	0.0	0.0	0.0
3	363	1.0000	Phospho	Os06t0186600-02	mzspec:PXD002222:Rice_leaf_0h_phospho_test2:scan:25497:KDS[Phospho]FGDLLMNLPR/2	0	0.0	79.9663	1:1.0000:3:true	KDSFGDLLMNLPR	KDS[Phospho]FGDLLMNLPR	Os06t0186600-02	0.9999	Rice_leaf_0h_phospho_test2	Rice_leaf_0h_phospho_test2.25497.25497.2	mzspec:PXD002222:Rice_leaf_0h_phospho_test2:scan:25497:KDS[Phospho]FGDLLMNLPR/2	0	-0.0015999999999394274	-2.0166986656951003	0.0	16561	16561	Phospho	1.0	3	363	1	0.9999	636	2.044025157232479e-06	2.044025157232479e-06	0.0	0.0	0.0	0.0
6	322	1.0000	Phospho	LOC_Os02g09960.1	mzspec:PXD002222:Rice_leaf_0h_phospho_test2:scan:03274:GVGEES[Phospho]VRPGK/2	0	0.0	79.9663	1:1.0000:6:true	GVGEESVRPGK	GVGEES[Phospho]VRPGK	LOC_Os02g09960.1	0.9999	Rice_leaf_0h_phospho_test2	Rice_leaf_0h_phospho_test2.03274.03274.2	mzspec:PXD002222:Rice_leaf_0h_phospho_test2:scan:03274:GVGEES[Phospho]VRPGK/2	0	-5.9000000078413e-05	-0.09869862365005876	0.0	17078	17078	Phospho	1.0	6	322	1	0.9999	637	2.1978021978019557e-06	2.1978021978019557e-06	0.0	0.0	0.0	0.0
1;7	221;227	1.0000;1.0000	Phospho;Phospho	Os05t0120100-02	mzspec:PXD002222:Rice_leaf_24h_phospho_test2:scan:04125:S[Phospho]PQDQVS[Phospho]PPPK/2	0	0.0	159.9326	1:1.0000:1:true;2:1.0000:7:true	SPQDQVSPPPK	S[Phospho]PQDQVS[Phospho]PPPK	Os05t0120100-02	0.9999	Rice_leaf_24h_phospho_test2	Rice_leaf_24h_phospho_test2.04125.04125.2	mzspec:PXD002222:Rice_leaf_24h_phospho_test2:scan:04125:S[Phospho]PQDQVS[Phospho]PPPK/2	0	-0.002339000000006309	-3.489637551140043	0.0	17072	17072	Phospho	1.0	1	221	1	0.9999	638	2.351097178683126e-06	2.351097178683126e-06	0.0	0.0	0.0	0.0
6	22	1.0000	Phospho	Os12t0256300-01	mzspec:PXD002222:Rice_leaf_24h_phospho_test3:scan:01113:HRHDDS[Phospho]PPR/3	0	0.0	79.96633100000003	1:1.0000:6:true	HRHDDSPPR	HRHDDS[Phospho]PPR	Os12t0256300-01	0.9999	Rice_leaf_24h_phospho_test3	Rice_leaf_24h_phospho_test3.01113.01113.3	mzspec:PXD002222:Rice_leaf_24h_phospho_test3:scan:01113:HRHDDS[Phospho]PPR/3	0	-0.0006850000000326872	-1.7146286944596028	0.0	17077	17077	Phospho	1.0	6	22	1	0.9999	639	2.503912363067017e-06	2.503912363067017e-06	0.0	0.0	0.0	0.0
5;12	271;278	1.0000;1.0000	Phospho;Phospho	Os08t0178300-02	mzspec:PXD002222:Rice_leaf_24h_phospho_test1:scan:07539:VRHDS[Phospho]EEPKDLS[Phospho]PPR/3	0	0.0	159.9326	1:1.0000:5:true;2:1.0000:12:true	VRHDSEEPKDLSPPR	VRHDS[Phospho]EEPKDLS[Phospho]PPR	Os08t0178300-02	0.9999	Rice_leaf_24h_phospho_test1	Rice_leaf_24h_phospho_test1.07539.07539.3	mzspec:PXD002222:Rice_leaf_24h_phospho_test1:scan:07539:VRHDS[Phospho]EEPKDLS[Phospho]PPR/3	0	-0.002049000000056368	-3.195180371926148	0.0	16764	16764	Phospho	1.0	12	278	1	0.9999	640	2.6562499999997075e-06	2.6562499999997075e-06	0.0	0.0	0.0	0.0
5;12	271;278	1.0000;1.0000	Phospho;Phospho	Os08t0178300-02	mzspec:PXD002222:Rice_leaf_24h_phospho_test1:scan:07539:VRHDS[Phospho]EEPKDLS[Phospho]PPR/3	0	0.0	159.9326	1:1.0000:5:true;2:1.0000:12:true	VRHDSEEPKDLSPPR	VRHDS[Phospho]EEPKDLS[Phospho]PPR	Os08t0178300-02	0.9999	Rice_leaf_24h_phospho_test1	Rice_leaf_24h_phospho_test1.07539.07539.3	mzspec:PXD002222:Rice_leaf_24h_phospho_test1:scan:07539:VRHDS[Phospho]EEPKDLS[Phospho]PPR/3	0	-0.002049000000056368	-3.195180371926148	0.0	16764	16764	Phospho	1.0	5	271	1	0.9999	641	2.8081123244926704e-06	2.8081123244926704e-06	0.0	0.0	0.0	0.0
1;10	117;126	1.0000;0	Phospho;Carbamidomethyl	Os02t0121100-01	mzspec:PXD002222:Rice_leaf_0h_phospho_test2:scan:05026:S[Phospho]GGGGPGGGC[Carbamidomethyl]FK/2	0	0.0	136.987764	1:1.0000:1:true	SGGGGPGGGCFK	S[Phospho]GGGGPGGGC[Carbamidomethyl]FK	Os02t0121100-01	0.9999	Rice_leaf_0h_phospho_test2	Rice_leaf_0h_phospho_test2.05026.05026.2	mzspec:PXD002222:Rice_leaf_0h_phospho_test2:scan:05026:S[Phospho]GGGGPGGGC[Carbamidomethyl]FK/2	0	-0.002695000000016989	-4.819296447268645	0.0	16844	16844	Phospho	1.0	1	117	1	0.9999	642	2.9595015576320723e-06	2.9595015576320723e-06	0.0	0.0	0.0	0.0
1;7	221;227	1.0000;1.0000	Phospho;Phospho	Os05t0120100-02	mzspec:PXD002222:Rice_leaf_24h_phospho_test2:scan:04125:S[Phospho]PQDQVS[Phospho]PPPK/2	0	0.0	159.9326	1:1.0000:1:true;2:1.0000:7:true	SPQDQVSPPPK	S[Phospho]PQDQVS[Phospho]PPPK	Os05t0120100-02	0.9999	Rice_leaf_24h_phospho_test2	Rice_leaf_24h_phospho_test2.04125.04125.2	mzspec:PXD002222:Rice_leaf_24h_phospho_test2:scan:04125:S[Phospho]PQDQVS[Phospho]PPPK/2	0	-0.002339000000006309	-3.489637551140043	0.0	17072	17072	Phospho	1.0	7	227	1	0.9999	643	3.11041990668706e-06	3.11041990668706e-06	0.0	0.0	0.0	0.0
3;10	271;278	1.0000;1.0000	Phospho;Phospho	Os08t0178300-02	mzspec:PXD002222:Rice_leaf_24h_phospho_test2:scan:08736:HDS[Phospho]EEPKDLS[Phospho]PPR/2	0	0.0	159.93266200000005	1:1.0000:3:true;2:1.0000:10:true	HDSEEPKDLSPPR	HDS[Phospho]EEPKDLS[Phospho]PPR	Os08t0178300-02	0.9999	Rice_leaf_24h_phospho_test2	Rice_leaf_24h_phospho_test2.08736.08736.2	mzspec:PXD002222:Rice_leaf_24h_phospho_test2:scan:08736:HDS[Phospho]EEPKDLS[Phospho]PPR/2	0	0.00022500000000036382	0.269839459014296	0.0	16713	16713	Phospho	1.0	3	271	1	0.9999	644	3.2608695652170327e-06	3.2608695652170327e-06	0.0	0.0	0.0	0.0
1;3	92;94	1.0000;1.0000	Phospho;Phospho	LOC_Os05g01540.2	mzspec:PXD002222:Rice_leaf_24h_phospho_test3:scan:09111:S[Phospho]PS[Phospho]PPPPPPPPR/2	0	0.0	159.9326	1:1.0000:1:true;2:1.0000:3:true	SPSPPPPPPPPR	S[Phospho]PS[Phospho]PPPPPPPPR	LOC_Os05g01540.2	0.9999	Rice_leaf_24h_phospho_test3	Rice_leaf_24h_phospho_test3.09111.09111.2	mzspec:PXD002222:Rice_leaf_24h_phospho_test3:scan:09111:S[Phospho]PS[Phospho]PPPPPPPPR/2	0	-0.0008929999999054418	-1.2908375334309272	0.0	17071	17071	Phospho	1.0	3	94	1	0.9999	645	3.410852713177918e-06	3.410852713177918e-06	0.0	0.0	0.0	0.0
9	73	1.0000	Phospho	Os10t0563600-01	mzspec:PXD002222:Rice_leaf_24h_phospho_test3:scan:18728:LGLGGLGGS[Phospho]PR/2	0	0.0	79.9663	1:1.0000:9:true	LGLGGLGGSPR	LGLGGLGGS[Phospho]PR	Os10t0563600-01	0.9999	Rice_leaf_24h_phospho_test3	Rice_leaf_24h_phospho_test3.18728.18728.2	mzspec:PXD002222:Rice_leaf_24h_phospho_test3:scan:18728:LGLGGLGGS[Phospho]PR/2	0	-0.0004290000000537475	-0.8059843024087737	0.0	17085	17085	Phospho	1.0	9	73	1	0.9999	646	3.560371517027472e-06	3.560371517027472e-06	0.0	0.0	0.0	0.0
1;3	92;94	1.0000;1.0000	Phospho;Phospho	LOC_Os05g01540.2	mzspec:PXD002222:Rice_leaf_24h_phospho_test1:scan:08165:S[Phospho]PS[Phospho]PPPPPPPPR/2	0	0.0	159.9326	1:1.0000:1:true;2:1.0000:3:true	SPSPPPPPPPPR	S[Phospho]PS[Phospho]PPPPPPPPR	LOC_Os05g01540.2	0.9999	Rice_leaf_24h_phospho_test1	Rice_leaf_24h_phospho_test1.08165.08165.2	mzspec:PXD002222:Rice_leaf_24h_phospho_test1:scan:08165:S[Phospho]PS[Phospho]PPPPPPPPR/2	0	-0.0007709999999860884	-1.1144857092527112	0.0	16653	16653	Phospho	1.0	1	92	1	0.9999	647	3.7094281298295763e-06	3.7094281298295763e-06	0.0	0.0	0.0	0.0
1;3	92;94	1.0000;1.0000	Phospho;Phospho	LOC_Os05g01540.2	mzspec:PXD002222:Rice_leaf_0h_phospho_test2:scan:08790:S[Phospho]PS[Phospho]PPPPPPPPR/2	0	0.0	159.9326	1:1.0000:1:true;2:1.0000:3:true	SPSPPPPPPPPR	S[Phospho]PS[Phospho]PPPPPPPPR	LOC_Os05g01540.2	0.9999	Rice_leaf_0h_phospho_test2	Rice_leaf_0h_phospho_test2.08790.08790.2	mzspec:PXD002222:Rice_leaf_0h_phospho_test2:scan:08790:S[Phospho]PS[Phospho]PPPPPPPPR/2	0	-0.0010159999998222704	-1.4686348643620084	0.0	16836	16836	Phospho	1.0	3	94	1	0.9999	648	3.8580246913575996e-06	3.8580246913575996e-06	0.0	0.0	0.0	0.0
1;3	92;94	1.0000;1.0000	Phospho;Phospho	LOC_Os05g01540.2	mzspec:PXD002222:Rice_leaf_0h_phospho_test2:scan:08790:S[Phospho]PS[Phospho]PPPPPPPPR/2	0	0.0	159.9326	1:1.0000:1:true;2:1.0000:3:true	SPSPPPPPPPPR	S[Phospho]PS[Phospho]PPPPPPPPR	LOC_Os05g01540.2	0.9999	Rice_leaf_0h_phospho_test2	Rice_leaf_0h_phospho_test2.08790.08790.2	mzspec:PXD002222:Rice_leaf_0h_phospho_test2:scan:08790:S[Phospho]PS[Phospho]PPPPPPPPR/2	0	-0.0010159999998222704	-1.4686348643620084	0.0	16836	16836	Phospho	1.0	1	92	1	0.9999	649	4.006163328196785e-06	4.006163328196785e-06	0.0	0.0	0.0	0.0
7;9	296;298	1.0000;1.0000	Phospho;Phospho	Os02t0146400-01	mzspec:PXD002222:Rice_leaf_24h_phospho_test3:scan:19280:LPGGLVT[Phospho]PT[Phospho]PK/2	0	0.0	159.9326	1:1.0000:7:true;2:1.0000:9:true	LPGGLVTPTPK	LPGGLVT[Phospho]PT[Phospho]PK	Os02t0146400-01	0.9999	Rice_leaf_24h_phospho_test3	Rice_leaf_24h_phospho_test3.19280.19280.2	mzspec:PXD002222:Rice_leaf_24h_phospho_test3:scan:19280:LPGGLVT[Phospho]PT[Phospho]PK/2	0	-0.0007709999999860884	-1.242961128036859	0.0	16609	16609	Phospho	1.0	9	298	1	0.9999	650	4.153846153845696e-06	4.153846153845696e-06	0.0	0.0	0.0	0.0
1;6;8	139;144;146	0;1.0000;1.0000	Carbamidomethyl;Phospho;Phospho	LOC_Os09g28220.1	mzspec:PXD002222:Rice_leaf_0h_phospho_test3:scan:25616:C[Carbamidomethyl]IWNIT[Phospho]PS[Phospho]PPR/2	0	0.0	199.92751500000003	1:1.0000:6:true;2:1.0000:8:true	CIWNITPSPPR	C[Carbamidomethyl]IWNIT[Phospho]PS[Phospho]PPR	LOC_Os09g28220.1	0.9999	Rice_leaf_0h_phospho_test3	Rice_leaf_0h_phospho_test3.25616.25616.2	mzspec:PXD002222:Rice_leaf_0h_phospho_test3:scan:25616:C[Carbamidomethyl]IWNIT[Phospho]PS[Phospho]PPR/2	0	-0.0015629999999191568	-2.105629934597513	0.0	16679	16679	Phospho	1.0	6	144	1	0.9999	651	4.301075268816729e-06	4.301075268816729e-06	0.0	0.0	0.0	0.0
1;3	92;94	1.0000;1.0000	Phospho;Phospho	LOC_Os05g01540.2	mzspec:PXD002222:Rice_leaf_0h_phospho_test1:scan:08021:S[Phospho]PS[Phospho]PPPPPPPPR/2	0	0.0	159.9326	1:1.0000:1:true;2:1.0000:3:true	SPSPPPPPPPPR	S[Phospho]PS[Phospho]PPPPPPPPR	LOC_Os05g01540.2	0.9999	Rice_leaf_0h_phospho_test1	Rice_leaf_0h_phospho_test1.08021.08021.2	mzspec:PXD002222:Rice_leaf_0h_phospho_test1:scan:08021:S[Phospho]PS[Phospho]PPPPPPPPR/2	0	-0.0015039999999544307	-2.1740421617322125	0.0	16827	16827	Phospho	1.0	3	94	1	0.9999	652	4.4478527607357065e-06	4.4478527607357065e-06	0.0	0.0	0.0	0.0
1;3	92;94	1.0000;1.0000	Phospho;Phospho	LOC_Os05g01540.2	mzspec:PXD002222:Rice_leaf_0h_phospho_test1:scan:08021:S[Phospho]PS[Phospho]PPPPPPPPR/2	0	0.0	159.9326	1:1.0000:1:true;2:1.0000:3:true	SPSPPPPPPPPR	S[Phospho]PS[Phospho]PPPPPPPPR	LOC_Os05g01540.2	0.9999	Rice_leaf_0h_phospho_test1	Rice_leaf_0h_phospho_test1.08021.08021.2	mzspec:PXD002222:Rice_leaf_0h_phospho_test1:scan:08021:S[Phospho]PS[Phospho]PPPPPPPPR/2	0	-0.0015039999999544307	-2.1740421617322125	0.0	16827	16827	Phospho	1.0	1	92	1	0.9999	653	4.594180704440535e-06	4.594180704440535e-06	0.0	0.0	0.0	0.0
1;3	92;94	1.0000;1.0000	Phospho;Phospho	LOC_Os05g01540.2	mzspec:PXD002222:Rice_leaf_24h_phospho_test1:scan:08165:S[Phospho]PS[Phospho]PPPPPPPPR/2	0	0.0	159.9326	1:1.0000:1:true;2:1.0000:3:true	SPSPPPPPPPPR	S[Phospho]PS[Phospho]PPPPPPPPR	LOC_Os05g01540.2	0.9999	Rice_leaf_24h_phospho_test1	Rice_leaf_24h_phospho_test1.08165.08165.2	mzspec:PXD002222:Rice_leaf_24h_phospho_test1:scan:08165:S[Phospho]PS[Phospho]PPPPPPPPR/2	0	-0.0007709999999860884	-1.1144857092527112	0.0	16653	16653	Phospho	1.0	3	94	1	0.9999	654	4.7400611620789885e-06	4.7400611620789885e-06	0.0	0.0	0.0	0.0
1;6;8	139;144;146	0;1.0000;1.0000	Carbamidomethyl;Phospho;Phospho	LOC_Os09g28220.1	mzspec:PXD002222:Rice_leaf_0h_phospho_test3:scan:25616:C[Carbamidomethyl]IWNIT[Phospho]PS[Phospho]PPR/2	0	0.0	199.92751500000003	1:1.0000:6:true;2:1.0000:8:true	CIWNITPSPPR	C[Carbamidomethyl]IWNIT[Phospho]PS[Phospho]PPR	LOC_Os09g28220.1	0.9999	Rice_leaf_0h_phospho_test3	Rice_leaf_0h_phospho_test3.25616.25616.2	mzspec:PXD002222:Rice_leaf_0h_phospho_test3:scan:25616:C[Carbamidomethyl]IWNIT[Phospho]PS[Phospho]PPR/2	0	-0.0015629999999191568	-2.105629934597513	0.0	16679	16679	Phospho	1.0	8	146	1	0.9999	655	4.8854961832055676e-06	4.8854961832055676e-06	0.0	0.0	0.0	0.0
3	330	1.0000	Phospho	Os01t0959000-01	mzspec:PXD002222:Rice_leaf_24h_phospho_test2:scan:01471:RRS[Phospho]PPPPPR/3	0	0.0	79.96633100000003	1:1.0000:3:true	RRSPPPPPR	RRS[Phospho]PPPPPR	Os01t0959000-01	0.9999	Rice_leaf_24h_phospho_test2	Rice_leaf_24h_phospho_test2.01471.01471.3	mzspec:PXD002222:Rice_leaf_24h_phospho_test2:scan:01471:RRS[Phospho]PPPPPR/3	0	-0.00029299999994236714	-0.7699733820263986	0.0	17044	17044	Phospho	1.0	3	330	1	0.9999	656	5.0304878048774945e-06	5.0304878048774945e-06	0.0	0.0	0.0	0.0
7	319	1.0000	Phospho	LOC_Os10g39440.2	mzspec:PXD002222:Rice_leaf_0h_phospho_test1:scan:18896:MPEIMGS[Phospho]MR/2	0	0.0	79.9663	1:1.0000:7:true	MPEIMGSMR	MPEIMGS[Phospho]MR	LOC_Os10g39440.2	0.9999	Rice_leaf_0h_phospho_test1	Rice_leaf_0h_phospho_test1.18896.18896.2	mzspec:PXD002222:Rice_leaf_0h_phospho_test1:scan:18896:MPEIMGS[Phospho]MR/2	0	-0.0016339999999672727	-2.8857864548917016	0.0	17058	17058	Phospho	1.0	7	319	1	0.9999	657	5.17503805174981e-06	5.17503805174981e-06	0.0	0.0	0.0	0.0
1;3;11	521;523;531	1.0000;1.0000;0	Phospho;Phospho;Deamidated	LOC_Os01g36860.3	mzspec:PXD002222:Rice_leaf_0h_phospho_test3:scan:04069:S[Phospho]VS[Phospho]PGNQVEGN[Deamidated]NK/2	0	0.0	160.916616	1:0.6927:11:true;1:0.1042:6:true;1:0.1393:7:true;1:0.0638:12:true;2:1.0000:1:true;3:1.0000:3:true	SVSPGNQVEGNNK	S[Phospho]VS[Phospho]PGNQVEGN[Deamidated]NK	LOC_Os01g36860.3	0.9999	Rice_leaf_0h_phospho_test3	Rice_leaf_0h_phospho_test3.04069.04069.2	mzspec:PXD002222:Rice_leaf_0h_phospho_test3:scan:04069:S[Phospho]VS[Phospho]PGNQVEGN[Deamidated]NK/2	0	-0.003511999999886939	-4.7091531792742005	0.0	16737	16737	Phospho	1.0	3	523	1	0.9999	658	5.319148936169627e-06	5.319148936169627e-06	0.0	0.0	0.0	0.0
4;5	144;145	1.0000;1.0000	Phospho;Phospho	LOC_Os02g06584.3	mzspec:PXD002222:Rice_leaf_24h_phospho_test1:scan:01565:DKFS[Phospho]S[Phospho]GDEKEDHEK/3	0	0.0	159.93266200000005	1:1.0000:4:true;2:1.0000:5:true	DKFSSGDEKEDHEK	DKFS[Phospho]S[Phospho]GDEKEDHEK	LOC_Os02g06584.3	0.9999	Rice_leaf_24h_phospho_test1	Rice_leaf_24h_phospho_test1.01565.01565.3	mzspec:PXD002222:Rice_leaf_24h_phospho_test1:scan:01565:DKFS[Phospho]S[Phospho]GDEKEDHEK/3	0	-0.0009919999999965512	-1.6417757791013052	0.0	16540	16540	Phospho	1.0	5	145	1	0.9999	659	5.462822458269503e-06	5.462822458269503e-06	0.0	0.0	0.0	0.0
4;5	144;145	1.0000;1.0000	Phospho;Phospho	LOC_Os02g06584.3	mzspec:PXD002222:Rice_leaf_24h_phospho_test1:scan:01565:DKFS[Phospho]S[Phospho]GDEKEDHEK/3	0	0.0	159.93266200000005	1:1.0000:4:true;2:1.0000:5:true	DKFSSGDEKEDHEK	DKFS[Phospho]S[Phospho]GDEKEDHEK	LOC_Os02g06584.3	0.9999	Rice_leaf_24h_phospho_test1	Rice_leaf_24h_phospho_test1.01565.01565.3	mzspec:PXD002222:Rice_leaf_24h_phospho_test1:scan:01565:DKFS[Phospho]S[Phospho]GDEKEDHEK/3	0	-0.0009919999999965512	-1.6417757791013052	0.0	16540	16540	Phospho	1.0	4	144	1	0.9999	660	5.606060606059989e-06	5.606060606059989e-06	0.0	0.0	0.0	0.0
3	330	1.0000	Phospho	Os01t0959000-01	mzspec:PXD002222:Rice_leaf_24h_phospho_test3:scan:01994:RRS[Phospho]PPPPPR/3	0	0.0	79.96633100000003	1:1.0000:3:true	RRSPPPPPR	RRS[Phospho]PPPPPR	Os01t0959000-01	0.9999	Rice_leaf_24h_phospho_test3	Rice_leaf_24h_phospho_test3.01994.01994.3	mzspec:PXD002222:Rice_leaf_24h_phospho_test3:scan:01994:RRS[Phospho]PPPPPR/3	0	-0.00023199999998269047	-0.6096717564912415	0.0	17104	17104	Phospho	1.0	3	330	1	0.9999	661	5.748865355521303e-06	5.748865355521303e-06	0.0	0.0	0.0	0.0
1;3;11	521;523;531	1.0000;1.0000;0	Phospho;Phospho;Deamidated	LOC_Os01g36860.3	mzspec:PXD002222:Rice_leaf_0h_phospho_test3:scan:04069:S[Phospho]VS[Phospho]PGNQVEGN[Deamidated]NK/2	0	0.0	160.916616	1:0.6927:11:true;1:0.1042:6:true;1:0.1393:7:true;1:0.0638:12:true;2:1.0000:1:true;3:1.0000:3:true	SVSPGNQVEGNNK	S[Phospho]VS[Phospho]PGNQVEGN[Deamidated]NK	LOC_Os01g36860.3	0.9999	Rice_leaf_0h_phospho_test3	Rice_leaf_0h_phospho_test3.04069.04069.2	mzspec:PXD002222:Rice_leaf_0h_phospho_test3:scan:04069:S[Phospho]VS[Phospho]PGNQVEGN[Deamidated]NK/2	0	-0.003511999999886939	-4.7091531792742005	0.0	16737	16737	Phospho	1.0	1	521	1	0.9999	662	5.891238670694215e-06	5.891238670694215e-06	0.0	0.0	0.0	0.0
3	330	1.0000	Phospho	Os01t0959000-01	mzspec:PXD002222:Rice_leaf_24h_phospho_test1:scan:01590:RRS[Phospho]PPPPPR/3	0	0.0	79.96633100000003	1:1.0000:3:true	RRSPPPPPR	RRS[Phospho]PPPPPR	Os01t0959000-01	0.9999	Rice_leaf_24h_phospho_test1	Rice_leaf_24h_phospho_test1.01590.01590.3	mzspec:PXD002222:Rice_leaf_24h_phospho_test1:scan:01590:RRS[Phospho]PPPPPR/3	0	-0.0005679999999301799	-1.4926446451305808	0.0	16594	16594	Phospho	1.0	3	330	1	0.9999	663	6.033182503770076e-06	6.033182503770076e-06	0.0	0.0	0.0	0.0
1;3	92;94	1.0000;1.0000	Phospho;Phospho	LOC_Os05g01540.2	mzspec:PXD002222:Rice_leaf_0h_phospho_test1:scan:08144:S[Phospho]PS[Phospho]PPPPPPPPR/2	0	0.0	159.9326	1:1.0000:1:true;2:1.0000:3:true	SPSPPPPPPPPR	S[Phospho]PS[Phospho]PPPPPPPPR	LOC_Os05g01540.2	0.9999	Rice_leaf_0h_phospho_test1	Rice_leaf_0h_phospho_test1.08144.08144.2	mzspec:PXD002222:Rice_leaf_0h_phospho_test1:scan:08144:S[Phospho]PS[Phospho]PPPPPPPPR/2	0	-0.0011989999999286738	-1.7331626009580023	0.0	16918	16918	Phospho	1.0	1	92	1	0.9999	664	6.174698795180042e-06	6.174698795180042e-06	0.0	0.0	0.0	0.0
1;3	92;94	1.0000;1.0000	Phospho;Phospho	LOC_Os05g01540.2	mzspec:PXD002222:Rice_leaf_0h_phospho_test1:scan:08144:S[Phospho]PS[Phospho]PPPPPPPPR/2	0	0.0	159.9326	1:1.0000:1:true;2:1.0000:3:true	SPSPPPPPPPPR	S[Phospho]PS[Phospho]PPPPPPPPR	LOC_Os05g01540.2	0.9999	Rice_leaf_0h_phospho_test1	Rice_leaf_0h_phospho_test1.08144.08144.2	mzspec:PXD002222:Rice_leaf_0h_phospho_test1:scan:08144:S[Phospho]PS[Phospho]PPPPPPPPR/2	0	-0.0011989999999286738	-1.7331626009580023	0.0	16918	16918	Phospho	1.0	3	94	1	0.9999	665	6.315789473683515e-06	6.315789473683515e-06	0.0	0.0	0.0	0.0
8	310	1.0000	Phospho	LOC_Os07g32400.3	mzspec:PXD002222:Rice_leaf_0h_phospho_test3:scan:07023:NQIEEPET[Phospho]PR/2	0	0.0	79.9663	1:1.0000:8:true	NQIEEPETPR	NQIEEPET[Phospho]PR	LOC_Os07g32400.3	0.9999	Rice_leaf_0h_phospho_test3	Rice_leaf_0h_phospho_test3.07023.07023.2	mzspec:PXD002222:Rice_leaf_0h_phospho_test3:scan:07023:NQIEEPET[Phospho]PR/2	0	-0.0008379999999306165	-1.2956501034410652	0.0	17001	17001	Phospho	1.0	8	310	1	0.9999	666	6.456456456455745e-06	6.456456456455745e-06	0.0	0.0	0.0	0.0
3	704	1.0000	Phospho	Os06t0300800-01	mzspec:PXD002222:Rice_leaf_24h_phospho_test1:scan:03483:KDS[Phospho]FGKEEPR/2	0	0.0	79.9663	1:1.0000:3:true	KDSFGKEEPR	KDS[Phospho]FGKEEPR	Os06t0300800-01	0.9999	Rice_leaf_24h_phospho_test1	Rice_leaf_24h_phospho_test1.03483.03483.2	mzspec:PXD002222:Rice_leaf_24h_phospho_test1:scan:03483:KDS[Phospho]FGKEEPR/2	0	-0.0010020000000849905	-1.5735304120054303	0.0	16705	16705	Phospho	1.0	3	704	1	0.9999	667	6.596701649174685e-06	6.596701649174685e-06	0.0	0.0	0.0	0.0
1;3	92;94	1.0000;1.0000	Phospho;Phospho	LOC_Os05g01540.2	mzspec:PXD002222:Rice_leaf_24h_phospho_test3:scan:09111:S[Phospho]PS[Phospho]PPPPPPPPR/2	0	0.0	159.9326	1:1.0000:1:true;2:1.0000:3:true	SPSPPPPPPPPR	S[Phospho]PS[Phospho]PPPPPPPPR	LOC_Os05g01540.2	0.9999	Rice_leaf_24h_phospho_test3	Rice_leaf_24h_phospho_test3.09111.09111.2	mzspec:PXD002222:Rice_leaf_24h_phospho_test3:scan:09111:S[Phospho]PS[Phospho]PPPPPPPPR/2	0	-0.0008929999999054418	-1.2908375334309272	0.0	17071	17071	Phospho	1.0	1	92	1	0.9999	668	6.736526946107043e-06	6.736526946107043e-06	0.0	0.0	0.0	0.0
7	319	1.0000	Phospho	LOC_Os10g39440.2	mzspec:PXD002222:Rice_leaf_0h_phospho_test3:scan:20762:MPEIMGS[Phospho]MR/2	0	0.0	79.9663	1:1.0000:7:true	MPEIMGSMR	MPEIMGS[Phospho]MR	LOC_Os10g39440.2	0.9999	Rice_leaf_0h_phospho_test3	Rice_leaf_0h_phospho_test3.20762.20762.2	mzspec:PXD002222:Rice_leaf_0h_phospho_test3:scan:20762:MPEIMGS[Phospho]MR/2	0	-0.0015119999999342324	-2.67032381866209	0.0	16657	16657	Phospho	1.0	7	319	1	0.9999	669	6.875934230193563e-06	6.875934230193563e-06	0.0	0.0	0.0	0.0
1;5;6	58;62;63	0;1.0000;0	Gln->pyro-Glu;Phospho;Carbamidomethyl	LOC_Os06g39740.1	mzspec:PXD002222:Rice_leaf_0h_phospho_test2:scan:26793:Q[Gln->pyro-Glu]INVT[Phospho]C[Carbamidomethyl]EEQQLLGNNR/3	0	0.0	136.987764	1:1.0000:5:true	QINVTCEEQQLLGNNR	Q[Gln->pyro-Glu]INVT[Phospho]C[Carbamidomethyl]EEQQLLGNNR	LOC_Os06g39740.1	0.9999	Rice_leaf_0h_phospho_test2	Rice_leaf_0h_phospho_test2.26793.26793.3	mzspec:PXD002222:Rice_leaf_0h_phospho_test2:scan:26793:Q[Gln->pyro-Glu]INVT[Phospho]C[Carbamidomethyl]EEQQLLGNNR/3	0	-0.01053799999988314	-15.959546242390173	0.0	17082	17082	Phospho	1.0	5	62	1	0.9999	670	7.014925373133556e-06	7.014925373133556e-06	0.0	0.0	0.0	0.0
1;3	92;94	1.0000;1.0000	Phospho;Phospho	LOC_Os05g01540.2	mzspec:PXD002222:Rice_leaf_0h_phospho_test2:scan:08534:S[Phospho]PS[Phospho]PPPPPPPPR/2	0	0.0	159.9326	1:1.0000:1:true;2:1.0000:3:true	SPSPPPPPPPPR	S[Phospho]PS[Phospho]PPPPPPPPR	LOC_Os05g01540.2	0.9999	Rice_leaf_0h_phospho_test2	Rice_leaf_0h_phospho_test2.08534.08534.2	mzspec:PXD002222:Rice_leaf_0h_phospho_test2:scan:08534:S[Phospho]PS[Phospho]PPPPPPPPR/2	0	-0.0011379999999689974	-1.6449866888688944	0.0	17031	17031	Phospho	1.0	1	92	1	0.9999	671	7.153502235468663e-06	7.153502235468663e-06	0.0	0.0	0.0	0.0
1;3	92;94	1.0000;1.0000	Phospho;Phospho	LOC_Os05g01540.2	mzspec:PXD002222:Rice_leaf_24h_phospho_test1:scan:08281:S[Phospho]PS[Phospho]PPPPPPPPR/2	0	0.0	159.9326	1:1.0000:1:true;2:1.0000:3:true	SPSPPPPPPPPR	S[Phospho]PS[Phospho]PPPPPPPPR	LOC_Os05g01540.2	0.9999	Rice_leaf_24h_phospho_test1	Rice_leaf_24h_phospho_test1.08281.08281.2	mzspec:PXD002222:Rice_leaf_24h_phospho_test1:scan:08281:S[Phospho]PS[Phospho]PPPPPPPPR/2	0	-0.0010159999998222704	-1.4686348643620084	0.0	16927	16927	Phospho	1.0	3	94	1	0.9999	672	7.291666666665863e-06	7.291666666665863e-06	0.0	0.0	0.0	0.0
3	330	1.0000	Phospho	Os01t0959000-01	mzspec:PXD002222:Rice_leaf_24h_phospho_test2:scan:01727:RRS[Phospho]PPPPPR/3	0	0.0	79.96633100000003	1:1.0000:3:true	RRSPPPPPR	RRS[Phospho]PPPPPR	Os01t0959000-01	0.9999	Rice_leaf_24h_phospho_test2	Rice_leaf_24h_phospho_test2.01727.01727.3	mzspec:PXD002222:Rice_leaf_24h_phospho_test2:scan:01727:RRS[Phospho]PPPPPR/3	0	-0.00029299999994236714	-0.7699733820263986	0.0	17034	17034	Phospho	1.0	3	330	1	0.9999	673	7.429420505199776e-06	7.429420505199776e-06	0.0	0.0	0.0	0.0
7;9	296;298	1.0000;1.0000	Phospho;Phospho	Os02t0146400-01	mzspec:PXD002222:Rice_leaf_24h_phospho_test3:scan:19280:LPGGLVT[Phospho]PT[Phospho]PK/2	0	0.0	159.9326	1:1.0000:7:true;2:1.0000:9:true	LPGGLVTPTPK	LPGGLVT[Phospho]PT[Phospho]PK	Os02t0146400-01	0.9999	Rice_leaf_24h_phospho_test3	Rice_leaf_24h_phospho_test3.19280.19280.2	mzspec:PXD002222:Rice_leaf_24h_phospho_test3:scan:19280:LPGGLVT[Phospho]PT[Phospho]PK/2	0	-0.0007709999999860884	-1.242961128036859	0.0	16609	16609	Phospho	1.0	7	296	1	0.9999	674	7.5667655786341824e-06	7.5667655786341824e-06	0.0	0.0	0.0	0.0
1;4	149;152	1.0000;0	Phospho;Deamidated	LOC_Os06g09450.8	mzspec:PXD002222:Rice_leaf_24h_phospho_test2:scan:21072:S[Phospho]IGN[Deamidated]GVQFLNR/2	0	0.0	80.950347	1:0.5206:4:true;1:0.2781:7:true;1:0.2013:10:true;2:1.0000:1:true	SIGNGVQFLNR	S[Phospho]IGN[Deamidated]GVQFLNR	LOC_Os06g09450.8	0.9999	Rice_leaf_24h_phospho_test2	Rice_leaf_24h_phospho_test2.21072.21072.2	mzspec:PXD002222:Rice_leaf_24h_phospho_test2:scan:21072:S[Phospho]IGN[Deamidated]GVQFLNR/2	0	-0.0006260000001248045	-0.9731067192534024	0.0	16562	16562	Phospho	1.0	1	149	1	0.9999	675	7.703703703702855e-06	7.703703703702855e-06	0.0	0.0	0.0	0.0
1;3	92;94	1.0000;1.0000	Phospho;Phospho	LOC_Os05g01540.2	mzspec:PXD002222:Rice_leaf_24h_phospho_test1:scan:08281:S[Phospho]PS[Phospho]PPPPPPPPR/2	0	0.0	159.9326	1:1.0000:1:true;2:1.0000:3:true	SPSPPPPPPPPR	S[Phospho]PS[Phospho]PPPPPPPPR	LOC_Os05g01540.2	0.9999	Rice_leaf_24h_phospho_test1	Rice_leaf_24h_phospho_test1.08281.08281.2	mzspec:PXD002222:Rice_leaf_24h_phospho_test1:scan:08281:S[Phospho]PS[Phospho]PPPPPPPPR/2	0	-0.0010159999998222704	-1.4686348643620084	0.0	16927	16927	Phospho	1.0	1	92	1	0.9999	676	7.84023668638967e-06	7.84023668638967e-06	0.0	0.0	0.0	0.0
4	262	1.0000	Phospho	Os01t0959000-01	mzspec:PXD002222:Rice_leaf_0h_phospho_test1:scan:04772:RPDS[Phospho]PPIR/2	0	0.0	79.9663	1:1.0000:4:true	RPDSPPIR	RPDS[Phospho]PPIR	Os01t0959000-01	0.9999	Rice_leaf_0h_phospho_test1	Rice_leaf_0h_phospho_test1.04772.04772.2	mzspec:PXD002222:Rice_leaf_0h_phospho_test1:scan:04772:RPDS[Phospho]PPIR/2	0	-0.0007609999999544925	-1.4943617817443469	0.0	16840	16840	Phospho	1.0	4	262	1	0.9999	677	7.976366322007985e-06	7.976366322007985e-06	0.0	0.0	0.0	0.0
4	262	1.0000	Phospho	Os01t0959000-01	mzspec:PXD002222:Rice_leaf_24h_phospho_test2:scan:04384:RPDS[Phospho]PPIR/2	0	0.0	79.9663	1:1.0000:4:true	RPDSPPIR	RPDS[Phospho]PPIR	Os01t0959000-01	0.9999	Rice_leaf_24h_phospho_test2	Rice_leaf_24h_phospho_test2.04384.04384.2	mzspec:PXD002222:Rice_leaf_24h_phospho_test2:scan:04384:RPDS[Phospho]PPIR/2	0	-0.0009750000000394721	-1.9145896679984915	0.0	17102	17102	Phospho	1.0	4	262	1	0.9999	678	8.112094395279343e-06	8.112094395279343e-06	0.0	0.0	0.0	0.0
1	330	1.0000	Phospho	Os01t0959000-01	mzspec:PXD002222:Rice_leaf_24h_phospho_test3:scan:02592:S[Phospho]PPPPPR/2	0	0.0	79.9663	1:1.0000:1:true	SPPPPPR	S[Phospho]PPPPPR	Os01t0959000-01	0.9998	Rice_leaf_24h_phospho_test3	Rice_leaf_24h_phospho_test3.02592.02592.2	mzspec:PXD002222:Rice_leaf_24h_phospho_test3:scan:02592:S[Phospho]PPPPPR/2	0	-0.000436999999976706	-1.055060635220057	0.0	17384	17384	Phospho	1.0	1	330	1	0.9998	679	8.39469808541881e-06	8.39469808541881e-06	0.0	0.0	0.0	0.0
3	510	1.0000	Phospho	Os08t0500300-01	mzspec:PXD002222:Rice_leaf_0h_phospho_test1:scan:20218:VNS[Phospho]LLNLPR/2	0	0.0	79.9663	1:1.0000:3:true	VNSLLNLPR	VNS[Phospho]LLNLPR	Os08t0500300-01	0.9998	Rice_leaf_0h_phospho_test1	Rice_leaf_0h_phospho_test1.20218.20218.2	mzspec:PXD002222:Rice_leaf_0h_phospho_test1:scan:20218:VNS[Phospho]LLNLPR/2	0	-0.0015510000000631408	-2.8032219218170544	0.0	17147	17147	Phospho	1.0	3	510	1	0.9998	680	8.676470588234336e-06	8.676470588234336e-06	0.0	0.0	0.0	0.0
4	319	1.0000	Phospho	LOC_Os04g51960.1	mzspec:PXD002222:Rice_leaf_0h_phospho_test1:scan:01097:RHDS[Phospho]EDEKPR/3	0	0.0	79.9663	1:1.0000:4:true	RHDSEDEKPR	RHDS[Phospho]EDEKPR	LOC_Os04g51960.1	0.9998	Rice_leaf_0h_phospho_test1	Rice_leaf_0h_phospho_test1.01097.01097.3	mzspec:PXD002222:Rice_leaf_0h_phospho_test1:scan:01097:RHDS[Phospho]EDEKPR/3	0	-0.0007389999999531938	-1.641518576061032	0.0	17153	17153	Phospho	1.0	4	319	1	0.9998	681	8.957415565344095e-06	8.957415565344095e-06	0.0	0.0	0.0	0.0
6	719	1.0000	Phospho	Os08t0301500-01	mzspec:PXD002222:Rice_leaf_24h_phospho_test3:scan:19728:DVHDIS[Phospho]LNLK/2	0	0.0	79.9663	1:1.0000:6:true	DVHDISLNLK	DVHDIS[Phospho]LNLK	Os08t0301500-01	0.9998	Rice_leaf_24h_phospho_test3	Rice_leaf_24h_phospho_test3.19728.19728.2	mzspec:PXD002222:Rice_leaf_24h_phospho_test3:scan:19728:DVHDIS[Phospho]LNLK/2	0	-0.0016249999999899956	-2.6324427040259577	0.0	17437	17437	Phospho	1.0	6	719	1	0.9998	682	9.23753665689048e-06	9.23753665689048e-06	0.0	0.0	0.0	0.0
6	719	1.0000	Phospho	Os08t0301500-01	mzspec:PXD002222:Rice_leaf_0h_phospho_test1:scan:18438:DVHDIS[Phospho]LNLK/2	0	0.0	79.9663	1:1.0000:6:true	DVHDISLNLK	DVHDIS[Phospho]LNLK	Os08t0301500-01	0.9998	Rice_leaf_0h_phospho_test1	Rice_leaf_0h_phospho_test1.18438.18438.2	mzspec:PXD002222:Rice_leaf_0h_phospho_test1:scan:18438:DVHDIS[Phospho]LNLK/2	0	-0.0010149999999384818	-1.6442642119636024	0.0	17623	17623	Phospho	1.0	6	719	1	0.9998	683	9.516837481697342e-06	9.516837481697342e-06	0.0	0.0	0.0	0.0
1;3;5	353;355;357	0;1.0000;1.0000	Gln->pyro-Glu;Phospho;Phospho	Os01t0367300-01	mzspec:PXD002222:Rice_leaf_24h_phospho_test2:scan:01645:Q[Gln->pyro-Glu]NS[Phospho]PS[Phospho]PPEKK/2	0	0.0	159.9326	1:1.0000:3:true;2:1.0000:5:true	QNSPSPPEKK	Q[Gln->pyro-Glu]NS[Phospho]PS[Phospho]PPEKK	Os01t0367300-01	0.9998	Rice_leaf_24h_phospho_test2	Rice_leaf_24h_phospho_test2.01645.01645.2	mzspec:PXD002222:Rice_leaf_24h_phospho_test2:scan:01645:Q[Gln->pyro-Glu]NS[Phospho]PS[Phospho]PPEKK/2	0	-0.002598000000034517	-4.1386310719371275	0.0	17244	17244	Phospho	1.0	3	355	1	0.9998	684	9.795321637425822e-06	9.795321637425822e-06	0.0	0.0	0.0	0.0
1;3	92;94	1.0000;1.0000	Phospho;Phospho	LOC_Os05g01540.2	mzspec:PXD002222:Rice_leaf_0h_phospho_test2:scan:08396:S[Phospho]PS[Phospho]PPPPPPPPR/2	0	0.0	159.9326	1:1.0000:1:true;2:1.0000:3:true	SPSPPPPPPPPR	S[Phospho]PS[Phospho]PPPPPPPPR	LOC_Os05g01540.2	0.9998	Rice_leaf_0h_phospho_test2	Rice_leaf_0h_phospho_test2.08396.08396.2	mzspec:PXD002222:Rice_leaf_0h_phospho_test2:scan:08396:S[Phospho]PS[Phospho]PPPPPPPPR/2	0	-0.0008929999999054418	-1.2908375334309272	0.0	17581	17581	Phospho	1.0	3	94	1	0.9998	685	1.0072992700728817e-05	1.0072992700728817e-05	0.0	0.0	0.0	0.0
3;8	128;133	0;1.0000	Carbamidomethyl;Phospho	Os06t0332900-01	mzspec:PXD002222:Rice_leaf_24h_phospho_test3:scan:01629:EVC[Carbamidomethyl]EPGHS[Phospho]PHR/2	0	0.0	136.987795	1:1.0000:8:true	EVCEPGHSPHR	EVC[Carbamidomethyl]EPGHS[Phospho]PHR	Os06t0332900-01	0.9998	Rice_leaf_24h_phospho_test3	Rice_leaf_24h_phospho_test3.01629.01629.2	mzspec:PXD002222:Rice_leaf_24h_phospho_test3:scan:01629:EVC[Carbamidomethyl]EPGHS[Phospho]PHR/2	0	0.0013139999999793872	1.8967147148472705	0.0	17765	17765	Phospho	1.0	8	133	1	0.9998	686	1.0349854227404107e-05	1.0349854227404107e-05	0.0	0.0	0.0	0.0
6	384	1.0000	Phospho	LOC_Os02g49680.1	mzspec:PXD002222:Rice_leaf_0h_phospho_test2:scan:15825:KLLPGS[Phospho]VDG/2	0	0.0	79.9663	1:1.0000:6:true	KLLPGSVDG	KLLPGS[Phospho]VDG	LOC_Os02g49680.1	0.9998	Rice_leaf_0h_phospho_test2	Rice_leaf_0h_phospho_test2.15825.15825.2	mzspec:PXD002222:Rice_leaf_0h_phospho_test2:scan:15825:KLLPGS[Phospho]VDG/2	0	-0.001274000000023534	-2.6363776644849564	0.0	17694	17694	Phospho	1.0	6	384	1	0.9998	687	1.0625909752546136e-05	1.0625909752546136e-05	0.0	0.0	0.0	0.0
1;3	92;94	1.0000;1.0000	Phospho;Phospho	LOC_Os05g01540.2	mzspec:PXD002222:Rice_leaf_0h_phospho_test2:scan:09051:S[Phospho]PS[Phospho]PPPPPPPPR/2	0	0.0	159.9326	1:1.0000:1:true;2:1.0000:3:true	SPSPPPPPPPPR	S[Phospho]PS[Phospho]PPPPPPPPR	LOC_Os05g01540.2	0.9998	Rice_leaf_0h_phospho_test2	Rice_leaf_0h_phospho_test2.09051.09051.2	mzspec:PXD002222:Rice_leaf_0h_phospho_test2:scan:09051:S[Phospho]PS[Phospho]PPPPPPPPR/2	0	-0.0015039999999544307	-2.1740421617322125	0.0	17777	17777	Phospho	1.0	3	94	1	0.9998	688	1.0901162790696474e-05	1.0901162790696474e-05	0.0	0.0	0.0	0.0
1;3	92;94	1.0000;1.0000	Phospho;Phospho	LOC_Os05g01540.2	mzspec:PXD002222:Rice_leaf_0h_phospho_test2:scan:08396:S[Phospho]PS[Phospho]PPPPPPPPR/2	0	0.0	159.9326	1:1.0000:1:true;2:1.0000:3:true	SPSPPPPPPPPR	S[Phospho]PS[Phospho]PPPPPPPPR	LOC_Os05g01540.2	0.9998	Rice_leaf_0h_phospho_test2	Rice_leaf_0h_phospho_test2.08396.08396.2	mzspec:PXD002222:Rice_leaf_0h_phospho_test2:scan:08396:S[Phospho]PS[Phospho]PPPPPPPPR/2	0	-0.0008929999999054418	-1.2908375334309272	0.0	17581	17581	Phospho	1.0	1	92	1	0.9998	689	1.1175616835992964e-05	1.1175616835992964e-05	0.0	0.0	0.0	0.0
1;3	92;94	1.0000;1.0000	Phospho;Phospho	LOC_Os05g01540.2	mzspec:PXD002222:Rice_leaf_0h_phospho_test2:scan:08117:S[Phospho]PS[Phospho]PPPPPPPPR/2	0	0.0	159.9326	1:1.0000:1:true;2:1.0000:3:true	SPSPPPPPPPPR	S[Phospho]PS[Phospho]PPPPPPPPR	LOC_Os05g01540.2	0.9998	Rice_leaf_0h_phospho_test2	Rice_leaf_0h_phospho_test2.08117.08117.2	mzspec:PXD002222:Rice_leaf_0h_phospho_test2:scan:08117:S[Phospho]PS[Phospho]PPPPPPPPR/2	0	-0.0013819999999213903	-1.9976903373896613	0.0	17881	17881	Phospho	1.0	1	92	1	0.9998	690	1.144927536231758e-05	1.144927536231758e-05	0.0	0.0	0.0	0.0
1;3	92;94	1.0000;1.0000	Phospho;Phospho	LOC_Os05g01540.2	mzspec:PXD002222:Rice_leaf_0h_phospho_test2:scan:08117:S[Phospho]PS[Phospho]PPPPPPPPR/2	0	0.0	159.9326	1:1.0000:1:true;2:1.0000:3:true	SPSPPPPPPPPR	S[Phospho]PS[Phospho]PPPPPPPPR	LOC_Os05g01540.2	0.9998	Rice_leaf_0h_phospho_test2	Rice_leaf_0h_phospho_test2.08117.08117.2	mzspec:PXD002222:Rice_leaf_0h_phospho_test2:scan:08117:S[Phospho]PS[Phospho]PPPPPPPPR/2	0	-0.0013819999999213903	-1.9976903373896613	0.0	17881	17881	Phospho	1.0	3	94	1	0.9998	691	1.1722141823442993e-05	1.1722141823442993e-05	0.0	0.0	0.0	0.0
1;3	92;94	1.0000;1.0000	Phospho;Phospho	LOC_Os05g01540.2	mzspec:PXD002222:Rice_leaf_24h_phospho_test2:scan:08461:S[Phospho]PS[Phospho]PPPPPPPPR/2	0	0.0	159.9326	1:1.0000:1:true;2:1.0000:3:true	SPSPPPPPPPPR	S[Phospho]PS[Phospho]PPPPPPPPR	LOC_Os05g01540.2	0.9998	Rice_leaf_24h_phospho_test2	Rice_leaf_24h_phospho_test2.08461.08461.2	mzspec:PXD002222:Rice_leaf_24h_phospho_test2:scan:08461:S[Phospho]PS[Phospho]PPPPPPPPR/2	0	-0.0012599999998883506	-1.8213385130471105	0.0	17444	17444	Phospho	1.0	3	94	1	0.9998	692	1.199421965317787e-05	1.199421965317787e-05	0.0	0.0	0.0	0.0
1;5	805;809	1.0000;1.0000	Phospho;Phospho	Os06t0728600-00	mzspec:PXD002222:Rice_leaf_0h_phospho_test2:scan:04526:S[Phospho]PPVS[Phospho]PVK/2	0	0.0	159.9326	1:1.0000:1:true;2:1.0000:5:true	SPPVSPVK	S[Phospho]PPVS[Phospho]PVK	Os06t0728600-00	0.9998	Rice_leaf_0h_phospho_test2	Rice_leaf_0h_phospho_test2.04526.04526.2	mzspec:PXD002222:Rice_leaf_0h_phospho_test2:scan:04526:S[Phospho]PPVS[Phospho]PVK/2	0	-0.0013469999999529134	-2.773282837060917	0.0	17200	17200	Phospho	1.0	1	805	1	0.9998	693	1.2265512265510915e-05	1.2265512265510915e-05	0.0	0.0	0.0	0.0
1;5	805;809	1.0000;1.0000	Phospho;Phospho	Os06t0728600-00	mzspec:PXD002222:Rice_leaf_0h_phospho_test2:scan:04526:S[Phospho]PPVS[Phospho]PVK/2	0	0.0	159.9326	1:1.0000:1:true;2:1.0000:5:true	SPPVSPVK	S[Phospho]PPVS[Phospho]PVK	Os06t0728600-00	0.9998	Rice_leaf_0h_phospho_test2	Rice_leaf_0h_phospho_test2.04526.04526.2	mzspec:PXD002222:Rice_leaf_0h_phospho_test2:scan:04526:S[Phospho]PPVS[Phospho]PVK/2	0	-0.0013469999999529134	-2.773282837060917	0.0	17200	17200	Phospho	1.0	5	809	1	0.9998	694	1.2536023054753664e-05	1.2536023054753664e-05	0.0	0.0	0.0	0.0
1;3;5	353;355;357	0;1.0000;1.0000	Gln->pyro-Glu;Phospho;Phospho	Os01t0367300-01	mzspec:PXD002222:Rice_leaf_24h_phospho_test2:scan:01645:Q[Gln->pyro-Glu]NS[Phospho]PS[Phospho]PPEKK/2	0	0.0	159.9326	1:1.0000:3:true;2:1.0000:5:true	QNSPSPPEKK	Q[Gln->pyro-Glu]NS[Phospho]PS[Phospho]PPEKK	Os01t0367300-01	0.9998	Rice_leaf_24h_phospho_test2	Rice_leaf_24h_phospho_test2.01645.01645.2	mzspec:PXD002222:Rice_leaf_24h_phospho_test2:scan:01645:Q[Gln->pyro-Glu]NS[Phospho]PS[Phospho]PPEKK/2	0	-0.002598000000034517	-4.1386310719371275	0.0	17244	17244	Phospho	1.0	5	357	1	0.9998	695	1.2805755395682045e-05	1.2805755395682045e-05	0.0	0.0	0.0	0.0
3	413	1.0000	Phospho	Os07t0566200-01	mzspec:PXD002222:Rice_leaf_0h_phospho_test2:scan:20051:VNS[Phospho]LVQLPR/2	0	0.0	79.9663	1:1.0000:3:true	VNSLVQLPR	VNS[Phospho]LVQLPR	Os07t0566200-01	0.9998	Rice_leaf_0h_phospho_test2	Rice_leaf_0h_phospho_test2.20051.20051.2	mzspec:PXD002222:Rice_leaf_0h_phospho_test2:scan:20051:VNS[Phospho]LVQLPR/2	0	-0.0017950000000155344	-3.2442187940040723	0.0	17819	17819	Phospho	1.0	3	413	1	0.9998	696	1.307471264367672e-05	1.307471264367672e-05	0.0	0.0	0.0	0.0
3	220	1.0000	Phospho	LOC_Os08g39140.2	mzspec:PXD002222:Rice_leaf_24h_phospho_test3:scan:02672:EIS[Phospho]DDEDEEEKK/2	0	0.0	79.96633100000003	1:1.0000:3:true	EISDDEDEEEKK	EIS[Phospho]DDEDEEEKK	LOC_Os08g39140.2	0.9998	Rice_leaf_24h_phospho_test3	Rice_leaf_24h_phospho_test3.02672.02672.2	mzspec:PXD002222:Rice_leaf_24h_phospho_test3:scan:02672:EIS[Phospho]DDEDEEEKK/2	0	-0.0018539999999802605	-2.3975306799324985	0.0	17308	17308	Phospho	1.0	3	220	1	0.9998	697	1.3342898134862233e-05	1.3342898134862233e-05	0.0	0.0	0.0	0.0
1;3	218;220	0;1.0000	Glu->pyro-Glu;Phospho	LOC_Os08g39140.2	mzspec:PXD002222:Rice_leaf_0h_phospho_test2:scan:06278:E[Glu->pyro-Glu]IS[Phospho]DDEDEEEKK/2	0	0.0	79.96633100000003	1:1.0000:3:true	EISDDEDEEEKK	E[Glu->pyro-Glu]IS[Phospho]DDEDEEEKK	LOC_Os08g39140.2	0.9998	Rice_leaf_0h_phospho_test2	Rice_leaf_0h_phospho_test2.06278.06278.2	mzspec:PXD002222:Rice_leaf_0h_phospho_test2:scan:06278:E[Glu->pyro-Glu]IS[Phospho]DDEDEEEKK/2	0	-0.0016439999999420252	-2.151014996125563	0.0	17434	17434	Phospho	1.0	3	220	1	0.9998	698	1.361031518624492e-05	1.361031518624492e-05	0.0	0.0	0.0	0.0
1;5;6;14	58;62;63;71	0;1.0000;0;0	Gln->pyro-Glu;Phospho;Carbamidomethyl;Deamidated	sp|P12085|ATPB_ORYSJ	mzspec:PXD002222:Rice_leaf_24h_phospho_test2:scan:25265:Q[Gln->pyro-Glu]INVT[Phospho]C[Carbamidomethyl]EVQQLLGN[Deamidated]NR/3	0	0.0	137.97178	1:0.1077:1:true;2:0.4112:14:true;2:0.1633:3:true;2:0.1518:9:true;2:0.1340:10:true;2:0.0319:15:true;3:1.0000:5:true	QINVTCEVQQLLGNNR	Q[Gln->pyro-Glu]INVT[Phospho]C[Carbamidomethyl]EVQQLLGN[Deamidated]NR	sp|P12085|ATPB_ORYSJ	0.9998	Rice_leaf_24h_phospho_test2	Rice_leaf_24h_phospho_test2.25265.25265.3	mzspec:PXD002222:Rice_leaf_24h_phospho_test2:scan:25265:Q[Gln->pyro-Glu]INVT[Phospho]C[Carbamidomethyl]EVQQLLGN[Deamidated]NR/3	0	0.010474000000044724	16.098216667783568	0.0	17628	17628	Phospho	1.0	5	62	1	0.9998	699	1.3876967095849688e-05	1.3876967095849688e-05	0.0	0.0	0.0	0.0
1;3	92;94	1.0000;1.0000	Phospho;Phospho	LOC_Os05g01540.2	mzspec:PXD002222:Rice_leaf_24h_phospho_test2:scan:08461:S[Phospho]PS[Phospho]PPPPPPPPR/2	0	0.0	159.9326	1:1.0000:1:true;2:1.0000:3:true	SPSPPPPPPPPR	S[Phospho]PS[Phospho]PPPPPPPPR	LOC_Os05g01540.2	0.9998	Rice_leaf_24h_phospho_test2	Rice_leaf_24h_phospho_test2.08461.08461.2	mzspec:PXD002222:Rice_leaf_24h_phospho_test2:scan:08461:S[Phospho]PS[Phospho]PPPPPPPPR/2	0	-0.0012599999998883506	-1.8213385130471105	0.0	17444	17444	Phospho	1.0	1	92	1	0.9998	700	1.4142857142855585e-05	1.4142857142855585e-05	0.0	0.0	0.0	0.0
1;3	92;94	1.0000;1.0000	Phospho;Phospho	LOC_Os05g01540.2	mzspec:PXD002222:Rice_leaf_24h_phospho_test2:scan:08338:S[Phospho]PS[Phospho]PPPPPPPPR/2	0	0.0	159.9326	1:1.0000:1:true;2:1.0000:3:true	SPSPPPPPPPPR	S[Phospho]PS[Phospho]PPPPPPPPR	LOC_Os05g01540.2	0.9998	Rice_leaf_24h_phospho_test2	Rice_leaf_24h_phospho_test2.08338.08338.2	mzspec:PXD002222:Rice_leaf_24h_phospho_test2:scan:08338:S[Phospho]PS[Phospho]PPPPPPPPR/2	0	-0.0011379999999689974	-1.6449866888688944	0.0	17386	17386	Phospho	1.0	3	94	1	0.9998	701	1.4407988587730225e-05	1.4407988587730225e-05	0.0	0.0	0.0	0.0
1;3	92;94	1.0000;1.0000	Phospho;Phospho	LOC_Os05g01540.2	mzspec:PXD002222:Rice_leaf_24h_phospho_test2:scan:08338:S[Phospho]PS[Phospho]PPPPPPPPR/2	0	0.0	159.9326	1:1.0000:1:true;2:1.0000:3:true	SPSPPPPPPPPR	S[Phospho]PS[Phospho]PPPPPPPPR	LOC_Os05g01540.2	0.9998	Rice_leaf_24h_phospho_test2	Rice_leaf_24h_phospho_test2.08338.08338.2	mzspec:PXD002222:Rice_leaf_24h_phospho_test2:scan:08338:S[Phospho]PS[Phospho]PPPPPPPPR/2	0	-0.0011379999999689974	-1.6449866888688944	0.0	17386	17386	Phospho	1.0	1	92	1	0.9998	702	1.4672364672363056e-05	1.4672364672363056e-05	0.0	0.0	0.0	0.0
1;3	92;94	1.0000;1.0000	Phospho;Phospho	LOC_Os05g01540.2	mzspec:PXD002222:Rice_leaf_24h_phospho_test2:scan:08959:S[Phospho]PS[Phospho]PPPPPPPPR/2	0	0.0	159.9326	1:1.0000:1:true;2:1.0000:3:true	SPSPPPPPPPPR	S[Phospho]PS[Phospho]PPPPPPPPR	LOC_Os05g01540.2	0.9998	Rice_leaf_24h_phospho_test2	Rice_leaf_24h_phospho_test2.08959.08959.2	mzspec:PXD002222:Rice_leaf_24h_phospho_test2:scan:08959:S[Phospho]PS[Phospho]PPPPPPPPR/2	0	-3.899999990153447e-05	-0.056374763361740035	0.0	17183	17183	Phospho	1.0	3	94	1	0.9998	703	1.4935988620197501e-05	1.4935988620197501e-05	0.0	0.0	0.0	0.0
1;3	218;220	0;1.0000	Glu->pyro-Glu;Phospho	LOC_Os08g39140.2	mzspec:PXD002222:Rice_leaf_0h_phospho_test3:scan:06738:E[Glu->pyro-Glu]IS[Phospho]DDEDEEEKK/2	0	0.0	79.96633100000003	1:1.0000:3:true	EISDDEDEEEKK	E[Glu->pyro-Glu]IS[Phospho]DDEDEEEKK	LOC_Os08g39140.2	0.9998	Rice_leaf_0h_phospho_test3	Rice_leaf_0h_phospho_test3.06738.06738.2	mzspec:PXD002222:Rice_leaf_0h_phospho_test3:scan:06738:E[Glu->pyro-Glu]IS[Phospho]DDEDEEEKK/2	0	-0.0024979999999459324	-3.2683913992669344	0.0	17363	17363	Phospho	1.0	3	220	1	0.9998	704	1.5198863636361965e-05	1.5198863636361965e-05	0.0	0.0	0.0	0.0
1;3	92;94	1.0000;1.0000	Phospho;Phospho	LOC_Os05g01540.2	mzspec:PXD002222:Rice_leaf_24h_phospho_test2:scan:08959:S[Phospho]PS[Phospho]PPPPPPPPR/2	0	0.0	159.9326	1:1.0000:1:true;2:1.0000:3:true	SPSPPPPPPPPR	S[Phospho]PS[Phospho]PPPPPPPPR	LOC_Os05g01540.2	0.9998	Rice_leaf_24h_phospho_test2	Rice_leaf_24h_phospho_test2.08959.08959.2	mzspec:PXD002222:Rice_leaf_24h_phospho_test2:scan:08959:S[Phospho]PS[Phospho]PPPPPPPPR/2	0	-3.899999990153447e-05	-0.056374763361740035	0.0	17183	17183	Phospho	1.0	1	92	1	0.9998	705	1.5460992907799716e-05	1.5460992907799716e-05	0.0	0.0	0.0	0.0
6	384	1.0000	Phospho	LOC_Os02g49680.1	mzspec:PXD002222:Rice_leaf_24h_phospho_test2:scan:15652:KLLPGS[Phospho]VDG/2	0	0.0	79.9663	1:1.0000:6:true	KLLPGSVDG	KLLPGS[Phospho]VDG	LOC_Os02g49680.1	0.9998	Rice_leaf_24h_phospho_test2	Rice_leaf_24h_phospho_test2.15652.15652.2	mzspec:PXD002222:Rice_leaf_24h_phospho_test2:scan:15652:KLLPGS[Phospho]VDG/2	0	-0.0008460000000241052	-1.750687208929845	0.0	17748	17748	Phospho	1.0	6	384	1	0.9998	706	1.5722379603397706e-05	1.5722379603397706e-05	0.0	0.0	0.0	0.0
1;3	92;94	1.0000;1.0000	Phospho;Phospho	LOC_Os05g01540.2	mzspec:PXD002222:Rice_leaf_0h_phospho_test2:scan:09051:S[Phospho]PS[Phospho]PPPPPPPPR/2	0	0.0	159.9326	1:1.0000:1:true;2:1.0000:3:true	SPSPPPPPPPPR	S[Phospho]PS[Phospho]PPPPPPPPR	LOC_Os05g01540.2	0.9998	Rice_leaf_0h_phospho_test2	Rice_leaf_0h_phospho_test2.09051.09051.2	mzspec:PXD002222:Rice_leaf_0h_phospho_test2:scan:09051:S[Phospho]PS[Phospho]PPPPPPPPR/2	0	-0.0015039999999544307	-2.1740421617322125	0.0	17777	17777	Phospho	1.0	1	92	1	0.9998	707	1.5983026874114224e-05	1.5983026874114224e-05	0.0	0.0	0.0	0.0
3	37	1.0000	Phospho	LOC_Os10g06130.1	mzspec:PXD002222:Rice_leaf_24h_phospho_test3:scan:05302:EDS[Phospho]DDPEEEDPDER/2	0	0.0	79.9663	1:1.0000:3:true	EDSDDPEEEDPDER	EDS[Phospho]DDPEEEDPDER	LOC_Os10g06130.1	0.9998	Rice_leaf_24h_phospho_test3	Rice_leaf_24h_phospho_test3.05302.05302.2	mzspec:PXD002222:Rice_leaf_24h_phospho_test3:scan:05302:EDS[Phospho]DDPEEEDPDER/2	0	-0.0019340000000056528	-2.2007560682743783	0.0	17536	17536	Phospho	1.0	3	37	1	0.9998	708	1.6242937853105555e-05	1.6242937853105555e-05	0.0	0.0	0.0	0.0
4	262	1.0000	Phospho	Os01t0959000-01	mzspec:PXD002222:Rice_leaf_24h_phospho_test3:scan:04849:RPDS[Phospho]PPIR/2	0	0.0	79.9663	1:1.0000:4:true	RPDSPPIR	RPDS[Phospho]PPIR	Os01t0959000-01	0.9998	Rice_leaf_24h_phospho_test3	Rice_leaf_24h_phospho_test3.04849.04849.2	mzspec:PXD002222:Rice_leaf_24h_phospho_test3:scan:04849:RPDS[Phospho]PPIR/2	0	-0.0012800000000083855	-2.5135125896973443	0.0	17447	17447	Phospho	1.0	4	262	1	0.9998	709	1.6502115655851496e-05	1.6502115655851496e-05	0.0	0.0	0.0	0.0
9	167	1.0000	Phospho	Os08t0187700-01	mzspec:PXD002222:Rice_leaf_0h_phospho_test1:scan:20864:GIEDELQFS[Phospho]PLENKR/3	0	0.0	79.9663	1:1.0000:9:true	GIEDELQFSPLENKR	GIEDELQFS[Phospho]PLENKR	Os08t0187700-01	0.9998	Rice_leaf_0h_phospho_test1	Rice_leaf_0h_phospho_test1.20864.20864.3	mzspec:PXD002222:Rice_leaf_0h_phospho_test1:scan:20864:GIEDELQFS[Phospho]PLENKR/3	0	-0.0012040000000297366	-1.9452006098147965	0.0	17762	17762	Phospho	1.0	9	167	1	0.9998	710	1.6760563380279845e-05	1.6760563380279845e-05	0.0	0.0	0.0	0.0
3	313	1.0000	Phospho	LOC_Os01g62650.2	mzspec:PXD002222:Rice_leaf_24h_phospho_test2:scan:20263:VPS[Phospho]PGLPPVGVR/2	0	0.0	79.9663	1:1.0000:3:true	VPSPGLPPVGVR	VPS[Phospho]PGLPPVGVR	LOC_Os01g62650.2	0.9998	Rice_leaf_24h_phospho_test2	Rice_leaf_24h_phospho_test2.20263.20263.2	mzspec:PXD002222:Rice_leaf_24h_phospho_test2:scan:20263:VPS[Phospho]PGLPPVGVR/2	0	-0.0017619999999851645	-2.8064745999525185	0.0	17225	17225	Phospho	1.0	3	313	1	0.9998	711	1.7018284106889828e-05	1.7018284106889828e-05	0.0	0.0	0.0	0.0
10	984	1.0000	Phospho	Os02t0307000-01	mzspec:PXD002222:Rice_leaf_0h_phospho_test1:scan:18281:LRENEVGMES[Phospho]VQDMDIDRPER/3	0	0.0	79.9663	1:1.0000:10:true	LRENEVGMESVQDMDIDRPER	LRENEVGMES[Phospho]VQDMDIDRPER	Os02t0307000-01	0.9998	Rice_leaf_0h_phospho_test1	Rice_leaf_0h_phospho_test1.18281.18281.3	mzspec:PXD002222:Rice_leaf_0h_phospho_test1:scan:18281:LRENEVGMES[Phospho]VQDMDIDRPER/3	0	-0.002251000000001113	-2.597160905769123	0.0	17571	17571	Phospho	1.0	10	984	1	0.9998	712	1.727528089887451e-05	1.727528089887451e-05	0.0	0.0	0.0	0.0
1;10	117;126	1.0000;0	Phospho;Carbamidomethyl	Os02t0121100-01	mzspec:PXD002222:Rice_leaf_0h_phospho_test3:scan:05403:S[Phospho]GGGGPGGGC[Carbamidomethyl]FK/2	0	0.0	136.987764	1:1.0000:1:true	SGGGGPGGGCFK	S[Phospho]GGGGPGGGC[Carbamidomethyl]FK	Os02t0121100-01	0.9998	Rice_leaf_0h_phospho_test3	Rice_leaf_0h_phospho_test3.05403.05403.2	mzspec:PXD002222:Rice_leaf_0h_phospho_test3:scan:05403:S[Phospho]GGGGPGGGC[Carbamidomethyl]FK/2	0	-0.0003150000000005093	-0.5632943899378507	0.0	17547	17547	Phospho	1.0	1	117	1	0.9998	713	1.7531556802242112e-05	1.7531556802242112e-05	0.0	0.0	0.0	0.0
3;5	76;78	1.0000;1.0000	Phospho;Phospho	Os03t0270200-03	mzspec:PXD002222:Rice_leaf_24h_phospho_test2:scan:04547:HWS[Phospho]PS[Phospho]PGRR/2	0	0.0	159.93266200000005	1:1.0000:3:true;2:1.0000:5:true	HWSPSPGRR	HWS[Phospho]PS[Phospho]PGRR	Os03t0270200-03	0.9998	Rice_leaf_24h_phospho_test2	Rice_leaf_24h_phospho_test2.04547.04547.2	mzspec:PXD002222:Rice_leaf_24h_phospho_test2:scan:04547:HWS[Phospho]PS[Phospho]PGRR/2	0	-0.0012120000000095386	-1.9540676818613727	0.0	17641	17641	Phospho	1.0	3	76	1	0.9998	714	1.7787114845936415e-05	1.7787114845936415e-05	0.0	0.0	0.0	0.0
3;5	76;78	1.0000;1.0000	Phospho;Phospho	Os03t0270200-03	mzspec:PXD002222:Rice_leaf_24h_phospho_test2:scan:04547:HWS[Phospho]PS[Phospho]PGRR/2	0	0.0	159.93266200000005	1:1.0000:3:true;2:1.0000:5:true	HWSPSPGRR	HWS[Phospho]PS[Phospho]PGRR	Os03t0270200-03	0.9998	Rice_leaf_24h_phospho_test2	Rice_leaf_24h_phospho_test2.04547.04547.2	mzspec:PXD002222:Rice_leaf_24h_phospho_test2:scan:04547:HWS[Phospho]PS[Phospho]PGRR/2	0	-0.0012120000000095386	-1.9540676818613727	0.0	17641	17641	Phospho	1.0	5	78	1	0.9998	715	1.804195804195605e-05	1.804195804195605e-05	0.0	0.0	0.0	0.0
3	704	1.0000	Phospho	Os06t0300800-01	mzspec:PXD002222:Rice_leaf_24h_phospho_test2:scan:03249:KDS[Phospho]FGKEEPR/2	0	0.0	79.9663	1:1.0000:3:true	KDSFGKEEPR	KDS[Phospho]FGKEEPR	Os06t0300800-01	0.9998	Rice_leaf_24h_phospho_test2	Rice_leaf_24h_phospho_test2.03249.03249.2	mzspec:PXD002222:Rice_leaf_24h_phospho_test2:scan:03249:KDS[Phospho]FGKEEPR/2	0	-0.0007580000000189102	-1.190355341545612	0.0	17769	17769	Phospho	1.0	3	704	1	0.9998	716	1.8296089385472845e-05	1.8296089385472845e-05	0.0	0.0	0.0	0.0
7	135	1.0000	Phospho	Os05t0560000-01	mzspec:PXD002222:Rice_leaf_0h_phospho_test2:scan:11230:GPQLPPT[Phospho]PGPR/2	0	0.0	79.9663	1:1.0000:7:true	GPQLPPTPGPR	GPQLPPT[Phospho]PGPR	Os05t0560000-01	0.9998	Rice_leaf_0h_phospho_test2	Rice_leaf_0h_phospho_test2.11230.11230.2	mzspec:PXD002222:Rice_leaf_0h_phospho_test2:scan:11230:GPQLPPT[Phospho]PGPR/2	0	-0.0012070000000221626	-2.0157155236115294	0.0	17138	17138	Phospho	1.0	7	135	1	0.9998	717	1.8549511854949147e-05	1.8549511854949147e-05	0.0	0.0	0.0	0.0
9	25	1.0000	Phospho	Os06t0698859-01	mzspec:PXD002222:Rice_leaf_0h_phospho_test2:scan:03455:RPPPPPPDS[Phospho]PEGR/3	0	0.0	79.9663	1:1.0000:9:true	RPPPPPPDSPEGR	RPPPPPPDS[Phospho]PEGR	Os06t0698859-01	0.9998	Rice_leaf_0h_phospho_test2	Rice_leaf_0h_phospho_test2.03455.03455.3	mzspec:PXD002222:Rice_leaf_0h_phospho_test2:scan:03455:RPPPPPPDS[Phospho]PEGR/3	0	0.0005070000000273467	1.027221489052423	0.0	17191	17191	Phospho	1.0	9	25	1	0.9998	718	1.88022284122542e-05	1.88022284122542e-05	0.0	0.0	0.0	0.0
9	61	1.0000	Phospho	LOC_Os02g54730.1	mzspec:PXD002222:Rice_leaf_0h_phospho_test1:scan:04636:DDDGEGLGS[Phospho]PR/2	0	0.0	79.9663	1:1.0000:9:true	DDDGEGLGSPR	DDDGEGLGS[Phospho]PR	LOC_Os02g54730.1	0.9998	Rice_leaf_0h_phospho_test1	Rice_leaf_0h_phospho_test1.04636.04636.2	mzspec:PXD002222:Rice_leaf_0h_phospho_test1:scan:04636:DDDGEGLGS[Phospho]PR/2	0	-0.0022519999998849016	-3.758190073491726	0.0	17196	17196	Phospho	1.0	9	61	1	0.9998	719	1.905424200277954e-05	1.905424200277954e-05	0.0	0.0	0.0	0.0
4	262	1.0000	Phospho	Os01t0959000-01	mzspec:PXD002222:Rice_leaf_24h_phospho_test2:scan:04640:RPDS[Phospho]PPIR/2	0	0.0	79.9663	1:1.0000:4:true	RPDSPPIR	RPDS[Phospho]PPIR	Os01t0959000-01	0.9998	Rice_leaf_24h_phospho_test2	Rice_leaf_24h_phospho_test2.04640.04640.2	mzspec:PXD002222:Rice_leaf_24h_phospho_test2:scan:04640:RPDS[Phospho]PPIR/2	0	-0.0010359999999423053	-2.0343742521596657	0.0	17862	17862	Phospho	1.0	4	262	1	0.9998	720	1.930555555555343e-05	1.930555555555343e-05	0.0	0.0	0.0	0.0
0;1;3;5	1;2;4;6	0;1.0000;0;0	Acetyl;Phospho;Carbamidomethyl;Carbamidomethyl	LOC_Os01g45274.2	mzspec:PXD002222:Rice_leaf_24h_phospho_test3:scan:19014:[Acetyl]S[Phospho]GC[Carbamidomethyl]LC[Carbamidomethyl]LPR/2	0	0.0	236.01979300000002	2:1.0000:1:true	SGCLCLPR	[Acetyl]S[Phospho]GC[Carbamidomethyl]LC[Carbamidomethyl]LPR	LOC_Os01g45274.2	0.9998	Rice_leaf_24h_phospho_test3	Rice_leaf_24h_phospho_test3.19014.19014.2	mzspec:PXD002222:Rice_leaf_24h_phospho_test3:scan:19014:[Acetyl]S[Phospho]GC[Carbamidomethyl]LC[Carbamidomethyl]LPR/2	0	-0.001527000000010048	-2.8136085493495853	0.0	17757	17757	Phospho	1.0	1	2	1	0.9998	721	1.955617198335429e-05	1.955617198335429e-05	0.0	0.0	0.0	0.0
7	430	1.0000	Phospho	Os01t0614500-01	mzspec:PXD002222:Rice_leaf_24h_phospho_test1:scan:03125:GQEGGMS[Phospho]PGPGGR/2	0	0.0	79.9663	1:1.0000:7:true	GQEGGMSPGPGGR	GQEGGMS[Phospho]PGPGGR	Os01t0614500-01	0.9998	Rice_leaf_24h_phospho_test1	Rice_leaf_24h_phospho_test1.03125.03125.2	mzspec:PXD002222:Rice_leaf_24h_phospho_test1:scan:03125:GQEGGMS[Phospho]PGPGGR/2	0	-0.0005159999999477805	-0.8142008274779508	0.0	17299	17299	Phospho	1.0	7	430	1	0.9998	722	1.9806094182823307e-05	1.9806094182823307e-05	0.0	0.0	0.0	0.0
9	73	1.0000	Phospho	Os10t0563600-01	mzspec:PXD002222:Rice_leaf_0h_phospho_test1:scan:17622:LGLGGLGGS[Phospho]PR/2	0	0.0	79.9663	1:1.0000:9:true	LGLGGLGGSPR	LGLGGLGGS[Phospho]PR	Os10t0563600-01	0.9998	Rice_leaf_0h_phospho_test1	Rice_leaf_0h_phospho_test1.17622.17622.2	mzspec:PXD002222:Rice_leaf_0h_phospho_test1:scan:17622:LGLGGLGGS[Phospho]PR/2	0	-0.0015880000000834116	-2.9834570445967548	0.0	17187	17187	Phospho	1.0	9	73	1	0.9998	723	2.005532503457594e-05	2.005532503457594e-05	0.0	0.0	0.0	0.0
9	73	1.0000	Phospho	Os10t0563600-01	mzspec:PXD002222:Rice_leaf_24h_phospho_test1:scan:17341:LGLGGLGGS[Phospho]PR/2	0	0.0	79.9663	1:1.0000:9:true	LGLGGLGGSPR	LGLGGLGGS[Phospho]PR	Os10t0563600-01	0.9998	Rice_leaf_24h_phospho_test1	Rice_leaf_24h_phospho_test1.17341.17341.2	mzspec:PXD002222:Rice_leaf_24h_phospho_test1:scan:17341:LGLGGLGGS[Phospho]PR/2	0	-0.001099999999951251	-2.066626416082248	0.0	17550	17550	Phospho	1.0	9	73	1	0.9998	724	2.030386740331268e-05	2.030386740331268e-05	0.0	0.0	0.0	0.0
3;5	85;87	1.0000;1.0000	Phospho;Phospho	Os01t0959000-01	mzspec:PXD002222:Rice_leaf_24h_phospho_test3:scan:01843:GRS[Phospho]PS[Phospho]PPPPK/2	0	0.0	159.9326	1:1.0000:3:true;2:1.0000:5:true	GRSPSPPPPK	GRS[Phospho]PS[Phospho]PPPPK	Os01t0959000-01	0.9998	Rice_leaf_24h_phospho_test3	Rice_leaf_24h_phospho_test3.01843.01843.2	mzspec:PXD002222:Rice_leaf_24h_phospho_test3:scan:01843:GRS[Phospho]PS[Phospho]PPPPK/2	0	-0.0016380000000708606	-2.7750877903526634	0.0	17795	17795	Phospho	1.0	5	87	1	0.9998	725	2.055172413792877e-05	2.055172413792877e-05	0.0	0.0	0.0	0.0
2;12	498;508	0.9717;1.0000	Oxidation;Phospho	Os09t0416200-01	mzspec:PXD002222:Rice_leaf_0h_phospho_test3:scan:14810:VM[Oxidation]PDLPLEDGDS[Phospho]HHK/3	0	0.0	95.9612	1:0.9717:2:true;1:0.0149:13:true;1:0.0133:14:true;2:1.0000:12:true	VMPDLPLEDGDSHHK	VM[Oxidation]PDLPLEDGDS[Phospho]HHK	Os09t0416200-01	0.9998	Rice_leaf_0h_phospho_test3	Rice_leaf_0h_phospho_test3.14810.14810.3	mzspec:PXD002222:Rice_leaf_0h_phospho_test3:scan:14810:VM[Oxidation]PDLPLEDGDS[Phospho]HHK/3	0	-0.0010749999999006832	-1.8039274805390344	0.0	17526	17526	Phospho	1.0	12	508	1	0.9998	726	2.0798898071623046e-05	2.0798898071623046e-05	0.0	0.0	0.0	0.0
9	524	1.0000	Phospho	Os05t0148600-01	mzspec:PXD002222:Rice_leaf_0h_phospho_test3:scan:24593:GFVPFVPGS[Phospho]PVER/2	0	0.0	79.9663	1:1.0000:9:true	GFVPFVPGSPVER	GFVPFVPGS[Phospho]PVER	Os05t0148600-01	0.9998	Rice_leaf_0h_phospho_test3	Rice_leaf_0h_phospho_test3.24593.24593.2	mzspec:PXD002222:Rice_leaf_0h_phospho_test3:scan:24593:GFVPFVPGS[Phospho]PVER/2	0	-0.0013320000000476284	-1.8138360517680907	0.0	17674	17674	Phospho	1.0	9	524	1	0.9998	727	2.104539202200593e-05	2.104539202200593e-05	0.0	0.0	0.0	0.0
3;5	85;87	1.0000;1.0000	Phospho;Phospho	Os01t0959000-01	mzspec:PXD002222:Rice_leaf_24h_phospho_test3:scan:01843:GRS[Phospho]PS[Phospho]PPPPK/2	0	0.0	159.9326	1:1.0000:3:true;2:1.0000:5:true	GRSPSPPPPK	GRS[Phospho]PS[Phospho]PPPPK	Os01t0959000-01	0.9998	Rice_leaf_24h_phospho_test3	Rice_leaf_24h_phospho_test3.01843.01843.2	mzspec:PXD002222:Rice_leaf_24h_phospho_test3:scan:01843:GRS[Phospho]PS[Phospho]PPPPK/2	0	-0.0016380000000708606	-2.7750877903526634	0.0	17795	17795	Phospho	1.0	3	85	1	0.9998	728	2.1291208791206448e-05	2.1291208791206448e-05	0.0	0.0	0.0	0.0
1;3	521;523	1.0000;1.0000	Phospho;Phospho	LOC_Os01g36860.3	mzspec:PXD002222:Rice_leaf_0h_phospho_test1:scan:03798:S[Phospho]VS[Phospho]PGNQVEGNNK/2	0	0.0	159.9326	1:1.0000:1:true;2:1.0000:3:true	SVSPGNQVEGNNK	S[Phospho]VS[Phospho]PGNQVEGNNK	LOC_Os01g36860.3	0.9998	Rice_leaf_0h_phospho_test1	Rice_leaf_0h_phospho_test1.03798.03798.2	mzspec:PXD002222:Rice_leaf_0h_phospho_test1:scan:03798:S[Phospho]VS[Phospho]PGNQVEGNNK/2	0	0.0006350000001020817	0.8520177517966742	0.0	17311	17311	Phospho	1.0	3	523	1	0.9998	729	2.1536351165978425e-05	2.1536351165978425e-05	0.0	0.0	0.0	0.0
4;6	85;87	1.0000;1.0000	Phospho;Phospho	Os01t0959000-01	mzspec:PXD002222:Rice_leaf_24h_phospho_test3:scan:01505:KGRS[Phospho]PS[Phospho]PPPPK/2	0	0.0	159.9326	1:1.0000:4:true;2:1.0000:6:true	KGRSPSPPPPK	KGRS[Phospho]PS[Phospho]PPPPK	Os01t0959000-01	0.9998	Rice_leaf_24h_phospho_test3	Rice_leaf_24h_phospho_test3.01505.01505.2	mzspec:PXD002222:Rice_leaf_24h_phospho_test3:scan:01505:KGRS[Phospho]PS[Phospho]PPPPK/2	0	-0.0010320000000092477	-1.5772603610626632	0.0	17695	17695	Phospho	1.0	4	85	1	0.9998	730	2.178082191780582e-05	2.178082191780582e-05	0.0	0.0	0.0	0.0
4;6	85;87	1.0000;1.0000	Phospho;Phospho	Os01t0959000-01	mzspec:PXD002222:Rice_leaf_24h_phospho_test3:scan:01505:KGRS[Phospho]PS[Phospho]PPPPK/2	0	0.0	159.9326	1:1.0000:4:true;2:1.0000:6:true	KGRSPSPPPPK	KGRS[Phospho]PS[Phospho]PPPPK	Os01t0959000-01	0.9998	Rice_leaf_24h_phospho_test3	Rice_leaf_24h_phospho_test3.01505.01505.2	mzspec:PXD002222:Rice_leaf_24h_phospho_test3:scan:01505:KGRS[Phospho]PS[Phospho]PPPPK/2	0	-0.0010320000000092477	-1.5772603610626632	0.0	17695	17695	Phospho	1.0	6	87	1	0.9998	731	2.202462380300715e-05	2.202462380300715e-05	0.0	0.0	0.0	0.0
1;6;8	139;144;146	0;1.0000;1.0000	Carbamidomethyl;Phospho;Phospho	LOC_Os09g28220.1	mzspec:PXD002222:Rice_leaf_24h_phospho_test1:scan:23354:C[Carbamidomethyl]IWNIT[Phospho]PS[Phospho]PPR/2	0	0.0	199.92751500000003	1:1.0000:6:true;2:1.0000:8:true	CIWNITPSPPR	C[Carbamidomethyl]IWNIT[Phospho]PS[Phospho]PPR	LOC_Os09g28220.1	0.9998	Rice_leaf_24h_phospho_test1	Rice_leaf_24h_phospho_test1.23354.23354.2	mzspec:PXD002222:Rice_leaf_24h_phospho_test1:scan:23354:C[Carbamidomethyl]IWNIT[Phospho]PS[Phospho]PPR/2	0	-0.0005249999999250576	-0.7072653330537884	0.0	17115	17115	Phospho	1.0	8	146	1	0.9998	732	2.226775956283908e-05	2.226775956283908e-05	0.0	0.0	0.0	0.0
1;6;8	139;144;146	0;1.0000;1.0000	Carbamidomethyl;Phospho;Phospho	LOC_Os09g28220.1	mzspec:PXD002222:Rice_leaf_24h_phospho_test1:scan:23354:C[Carbamidomethyl]IWNIT[Phospho]PS[Phospho]PPR/2	0	0.0	199.92751500000003	1:1.0000:6:true;2:1.0000:8:true	CIWNITPSPPR	C[Carbamidomethyl]IWNIT[Phospho]PS[Phospho]PPR	LOC_Os09g28220.1	0.9998	Rice_leaf_24h_phospho_test1	Rice_leaf_24h_phospho_test1.23354.23354.2	mzspec:PXD002222:Rice_leaf_24h_phospho_test1:scan:23354:C[Carbamidomethyl]IWNIT[Phospho]PS[Phospho]PPR/2	0	-0.0005249999999250576	-0.7072653330537884	0.0	17115	17115	Phospho	1.0	6	144	1	0.9998	733	2.251023192359916e-05	2.251023192359916e-05	0.0	0.0	0.0	0.0
2;12	498;508	0.9728;1.0000	Oxidation;Phospho	Os09t0416200-01	mzspec:PXD002222:Rice_leaf_0h_phospho_test3:scan:14698:VM[Oxidation]PDLPLEDGDS[Phospho]HHK/2	0	0.0	95.9612	1:0.9728:2:true;1:0.0142:13:true;1:0.0129:14:true;2:1.0000:12:true	VMPDLPLEDGDSHHK	VM[Oxidation]PDLPLEDGDS[Phospho]HHK	Os09t0416200-01	0.9998	Rice_leaf_0h_phospho_test3	Rice_leaf_0h_phospho_test3.14698.14698.2	mzspec:PXD002222:Rice_leaf_0h_phospho_test3:scan:14698:VM[Oxidation]PDLPLEDGDS[Phospho]HHK/2	0	0.0028980000000728983	3.2438629298721966	0.0	17665	17665	Phospho	1.0	12	508	1	0.9998	734	2.275204359672773e-05	2.275204359672773e-05	0.0	0.0	0.0	0.0
1;3	521;523	1.0000;1.0000	Phospho;Phospho	LOC_Os01g36860.3	mzspec:PXD002222:Rice_leaf_0h_phospho_test1:scan:03798:S[Phospho]VS[Phospho]PGNQVEGNNK/2	0	0.0	159.9326	1:1.0000:1:true;2:1.0000:3:true	SVSPGNQVEGNNK	S[Phospho]VS[Phospho]PGNQVEGNNK	LOC_Os01g36860.3	0.9998	Rice_leaf_0h_phospho_test1	Rice_leaf_0h_phospho_test1.03798.03798.2	mzspec:PXD002222:Rice_leaf_0h_phospho_test1:scan:03798:S[Phospho]VS[Phospho]PGNQVEGNNK/2	0	0.0006350000001020817	0.8520177517966742	0.0	17311	17311	Phospho	1.0	1	521	1	0.9998	735	2.299319727890903e-05	2.299319727890903e-05	0.0	0.0	0.0	0.0
3	363	1.0000	Phospho	Os06t0186600-02	mzspec:PXD002222:Rice_leaf_0h_phospho_test1:scan:23553:KDS[Phospho]FGDLLMNLPR/2	0	0.0	79.9663	1:1.0000:3:true	KDSFGDLLMNLPR	KDS[Phospho]FGDLLMNLPR	Os06t0186600-02	0.9998	Rice_leaf_0h_phospho_test1	Rice_leaf_0h_phospho_test1.23553.23553.2	mzspec:PXD002222:Rice_leaf_0h_phospho_test1:scan:23553:KDS[Phospho]FGDLLMNLPR/2	0	-0.0017219999999724678	-2.1704719390018177	0.0	17569	17569	Phospho	1.0	3	363	1	0.9998	736	2.3233695652171355e-05	2.3233695652171355e-05	0.0	0.0	0.0	0.0
4	262	1.0000	Phospho	Os01t0959000-01	mzspec:PXD002222:Rice_leaf_0h_phospho_test2:scan:04532:RPDS[Phospho]PPIR/2	0	0.0	79.9663	1:1.0000:4:true	RPDSPPIR	RPDS[Phospho]PPIR	Os01t0959000-01	0.9998	Rice_leaf_0h_phospho_test2	Rice_leaf_0h_phospho_test2.04532.04532.2	mzspec:PXD002222:Rice_leaf_0h_phospho_test2:scan:04532:RPDS[Phospho]PPIR/2	0	-0.0014019999999845822	-2.7530817583545604	0.0	17529	17529	Phospho	1.0	4	262	1	0.9998	737	2.347354138398656e-05	2.347354138398656e-05	0.0	0.0	0.0	0.0
1;6;8	139;144;146	0;1.0000;1.0000	Carbamidomethyl;Phospho;Phospho	LOC_Os09g28220.1	mzspec:PXD002222:Rice_leaf_0h_phospho_test3:scan:25483:C[Carbamidomethyl]IWNIT[Phospho]PS[Phospho]PPR/2	0	5.096320456630313e-05	199.92751500000003	1:1.0000:6:true;2:1.0000:8:true	CIWNITPSPPR	C[Carbamidomethyl]IWNIT[Phospho]PS[Phospho]PPR	LOC_Os09g28220.1	0.9997	Rice_leaf_0h_phospho_test3	Rice_leaf_0h_phospho_test3.25483.25483.2	mzspec:PXD002222:Rice_leaf_0h_phospho_test3:scan:25483:C[Carbamidomethyl]IWNIT[Phospho]PS[Phospho]PPR/2	1	0.0004510000001118896	0.6075746006322424	4.991265285749938e-05	19623	19622	Phospho	1.0	6	144	1	0.9997	738	2.3848238482382198e-05	2.3848238482382198e-05	0.0	0.0	0.0	0.0
3;10	237;244	1.0000;1.0000	Phospho;Phospho	Os08t0178300-02	mzspec:PXD002222:Rice_leaf_0h_phospho_test1:scan:10482:HDS[Phospho]EEPQDLS[Phospho]PPR/2	0	5.105948429920858e-05	159.9326	1:1.0000:3:true;2:1.0000:10:true	HDSEEPQDLSPPR	HDS[Phospho]EEPQDLS[Phospho]PPR	Os08t0178300-02	0.9997	Rice_leaf_0h_phospho_test1	Rice_leaf_0h_phospho_test1.10482.10482.2	mzspec:PXD002222:Rice_leaf_0h_phospho_test1:scan:10482:HDS[Phospho]EEPQDLS[Phospho]PPR/2	1	8.000000002539309e-05	0.09594501217860392	4.991265285749938e-05	19586	19585	Phospho	1.0	10	244	1	0.9997	739	2.4221921515558906e-05	2.4221921515558906e-05	0.0	0.0	0.0	0.0
1;6;8	139;144;146	0;1.0000;1.0000	Carbamidomethyl;Phospho;Phospho	LOC_Os09g28220.1	mzspec:PXD002222:Rice_leaf_0h_phospho_test3:scan:25483:C[Carbamidomethyl]IWNIT[Phospho]PS[Phospho]PPR/2	0	5.096320456630313e-05	199.92751500000003	1:1.0000:6:true;2:1.0000:8:true	CIWNITPSPPR	C[Carbamidomethyl]IWNIT[Phospho]PS[Phospho]PPR	LOC_Os09g28220.1	0.9997	Rice_leaf_0h_phospho_test3	Rice_leaf_0h_phospho_test3.25483.25483.2	mzspec:PXD002222:Rice_leaf_0h_phospho_test3:scan:25483:C[Carbamidomethyl]IWNIT[Phospho]PS[Phospho]PPR/2	1	0.0004510000001118896	0.6075746006322424	4.991265285749938e-05	19623	19622	Phospho	1.0	8	146	1	0.9997	740	2.4594594594591884e-05	2.4594594594591884e-05	0.0	0.0	0.0	0.0
7;9	296;298	1.0000;1.0000	Phospho;Phospho	Os02t0146400-01	mzspec:PXD002222:Rice_leaf_0h_phospho_test3:scan:19547:LPGGLVT[Phospho]PT[Phospho]PK/2	0	5.451076587626056e-05	159.9326	1:1.0000:7:true;2:1.0000:9:true	LPGGLVTPTPK	LPGGLVT[Phospho]PT[Phospho]PK	Os02t0146400-01	0.9997	Rice_leaf_0h_phospho_test3	Rice_leaf_0h_phospho_test3.19547.19547.2	mzspec:PXD002222:Rice_leaf_0h_phospho_test3:scan:19547:LPGGLVT[Phospho]PT[Phospho]PK/2	1	-0.0035790000000588407	-5.769854575093802	4.991265285749938e-05	18346	18345	Phospho	1.0	7	296	1	0.9997	741	2.496626180836433e-05	2.496626180836433e-05	0.0	0.0	0.0	0.0
6;7	429;430	1.0000;1.0000	Oxidation;Phospho	Os01t0614500-01	mzspec:PXD002222:Rice_leaf_24h_phospho_test1:scan:03207:GQEGGM[Oxidation]S[Phospho]PGPGGR/2	0	5.178932104200114e-05	95.9612	1:1.0000:6:true;2:1.0000:7:true	GQEGGMSPGPGGR	GQEGGM[Oxidation]S[Phospho]PGPGGR	Os01t0614500-01	0.9997	Rice_leaf_24h_phospho_test1	Rice_leaf_24h_phospho_test1.03207.03207.2	mzspec:PXD002222:Rice_leaf_24h_phospho_test1:scan:03207:GQEGGM[Oxidation]S[Phospho]PGPGGR/2	1	-0.002761000000077729	-4.302313641194602	4.991265285749938e-05	19310	19309	Phospho	1.0	7	430	1	0.9997	742	2.533692722371689e-05	2.533692722371689e-05	0.0	0.0	0.0	0.0
8	444	1.0000	Phospho	Os05t0545000-01	mzspec:PXD002222:Rice_leaf_0h_phospho_test2:scan:12096:VVDDGWGS[Phospho]PR/2	0	5.374899220639613e-05	79.9663	1:1.0000:8:true	VVDDGWGSPR	VVDDGWGS[Phospho]PR	Os05t0545000-01	0.9997	Rice_leaf_0h_phospho_test2	Rice_leaf_0h_phospho_test2.12096.12096.2	mzspec:PXD002222:Rice_leaf_0h_phospho_test2:scan:12096:VVDDGWGS[Phospho]PR/2	1	-0.0008179999998674247	-1.400097194931157	4.991265285749938e-05	18606	18605	Phospho	1.0	8	444	1	0.9997	743	2.570659488559609e-05	2.570659488559609e-05	0.0	0.0	0.0	0.0
3;5;11	482;484;490	0;1.0000;0	Deamidated;Phospho;Carbamidomethyl	Os03t0214900-01	mzspec:PXD002222:Rice_leaf_0h_phospho_test1:scan:09064:KFN[Deamidated]GS[Phospho]PDDIDC[Carbamidomethyl]NEK/2	0	5.1216389244558256e-05	137.97178	1:0.6408:3:true;1:0.3592:12:true;2:1.0000:5:true	KFNGSPDDIDCNEK	KFN[Deamidated]GS[Phospho]PDDIDC[Carbamidomethyl]NEK	Os03t0214900-01	0.9997	Rice_leaf_0h_phospho_test1	Rice_leaf_0h_phospho_test1.09064.09064.2	mzspec:PXD002222:Rice_leaf_0h_phospho_test1:scan:09064:KFN[Deamidated]GS[Phospho]PDDIDC[Carbamidomethyl]NEK/2	1	-0.0032749999999168718	-3.806669872502853	4.991265285749938e-05	19526	19525	Phospho	1.0	5	484	1	0.9997	744	2.6075268817201433e-05	2.6075268817201433e-05	0.0	0.0	0.0	0.0
8	444	1.0000	Phospho	Os05t0545000-01	mzspec:PXD002222:Rice_leaf_0h_phospho_test1:scan:11318:VVDDGWGS[Phospho]PR/2	0	5.576000892160143e-05	79.9663	1:1.0000:8:true	VVDDGWGSPR	VVDDGWGS[Phospho]PR	Os05t0545000-01	0.9997	Rice_leaf_0h_phospho_test1	Rice_leaf_0h_phospho_test1.11318.11318.2	mzspec:PXD002222:Rice_leaf_0h_phospho_test1:scan:11318:VVDDGWGS[Phospho]PR/2	1	-0.00020799999992959786	-0.3560149345896205	4.991265285749938e-05	17935	17934	Phospho	1.0	8	444	1	0.9997	745	2.644295302013132e-05	2.644295302013132e-05	0.0	0.0	0.0	0.0
3	37	1.0000	Phospho	LOC_Os10g06130.1	mzspec:PXD002222:Rice_leaf_0h_phospho_test1:scan:04785:EDS[Phospho]DDPEEEDPDER/2	0	5.338743259836634e-05	79.9663	1:1.0000:3:true	EDSDDPEEEDPDER	EDS[Phospho]DDPEEEDPDER	LOC_Os10g06130.1	0.9997	Rice_leaf_0h_phospho_test1	Rice_leaf_0h_phospho_test1.04785.04785.2	mzspec:PXD002222:Rice_leaf_0h_phospho_test1:scan:04785:EDS[Phospho]DDPEEEDPDER/2	1	0.0008980000000065047	1.0218608838257133	4.991265285749938e-05	18732	18731	Phospho	1.0	3	37	1	0.9997	746	2.6809651474527882e-05	2.6809651474527882e-05	0.0	0.0	0.0	0.0
1	318	1.0000	Phospho	Os02t0204300-01	mzspec:PXD002222:Rice_leaf_0h_phospho_test1:scan:02028:S[Phospho]PPPIHNR/2	0	5.529444290848771e-05	79.9663	1:1.0000:1:true	SPPPIHNR	S[Phospho]PPPIHNR	Os02t0204300-01	0.9997	Rice_leaf_0h_phospho_test1	Rice_leaf_0h_phospho_test1.02028.02028.2	mzspec:PXD002222:Rice_leaf_0h_phospho_test1:scan:02028:S[Phospho]PPPIHNR/2	1	-0.0011129999999752727	-2.2294137183655534	4.991265285749938e-05	18086	18085	Phospho	1.0	1	318	1	0.9997	747	2.7175368139220568e-05	2.7175368139220568e-05	0.0	0.0	0.0	0.0
7;9	296;298	1.0000;1.0000	Phospho;Phospho	Os02t0146400-01	mzspec:PXD002222:Rice_leaf_0h_phospho_test3:scan:19547:LPGGLVT[Phospho]PT[Phospho]PK/2	0	5.451076587626056e-05	159.9326	1:1.0000:7:true;2:1.0000:9:true	LPGGLVTPTPK	LPGGLVT[Phospho]PT[Phospho]PK	Os02t0146400-01	0.9997	Rice_leaf_0h_phospho_test3	Rice_leaf_0h_phospho_test3.19547.19547.2	mzspec:PXD002222:Rice_leaf_0h_phospho_test3:scan:19547:LPGGLVT[Phospho]PT[Phospho]PK/2	1	-0.0035790000000588407	-5.769854575093802	4.991265285749938e-05	18346	18345	Phospho	1.0	9	298	1	0.9997	748	2.7540106951868627e-05	2.7540106951868627e-05	0.0	0.0	0.0	0.0
1;6;8	139;144;146	0;1.0000;1.0000	Carbamidomethyl;Phospho;Phospho	LOC_Os09g28220.1	mzspec:PXD002222:Rice_leaf_0h_phospho_test2:scan:25281:C[Carbamidomethyl]IWNIT[Phospho]PS[Phospho]PPR/2	0	5.058168942842691e-05	199.92751500000003	1:1.0000:6:true;2:1.0000:8:true	CIWNITPSPPR	C[Carbamidomethyl]IWNIT[Phospho]PS[Phospho]PPR	LOC_Os09g28220.1	0.9997	Rice_leaf_0h_phospho_test2	Rice_leaf_0h_phospho_test2.25281.25281.2	mzspec:PXD002222:Rice_leaf_0h_phospho_test2:scan:25281:C[Carbamidomethyl]IWNIT[Phospho]PS[Phospho]PPR/2	1	0.0027089999999816428	3.649489119053772	4.991265285749938e-05	19771	19770	Phospho	1.0	6	144	1	0.9997	749	2.7903871829102398e-05	2.7903871829102398e-05	0.0	0.0	0.0	0.0
1;6;8	139;144;146	0;1.0000;1.0000	Carbamidomethyl;Phospho;Phospho	LOC_Os09g28220.1	mzspec:PXD002222:Rice_leaf_0h_phospho_test2:scan:25281:C[Carbamidomethyl]IWNIT[Phospho]PS[Phospho]PPR/2	0	5.058168942842691e-05	199.92751500000003	1:1.0000:6:true;2:1.0000:8:true	CIWNITPSPPR	C[Carbamidomethyl]IWNIT[Phospho]PS[Phospho]PPR	LOC_Os09g28220.1	0.9997	Rice_leaf_0h_phospho_test2	Rice_leaf_0h_phospho_test2.25281.25281.2	mzspec:PXD002222:Rice_leaf_0h_phospho_test2:scan:25281:C[Carbamidomethyl]IWNIT[Phospho]PS[Phospho]PPR/2	1	0.0027089999999816428	3.649489119053772	4.991265285749938e-05	19771	19770	Phospho	1.0	8	146	1	0.9997	750	2.8266666666663555e-05	2.8266666666663555e-05	0.0	0.0	0.0	0.0
3	413	1.0000	Phospho	Os07t0566200-01	mzspec:PXD002222:Rice_leaf_0h_phospho_test2:scan:20171:VNS[Phospho]LVQLPR/2	0	5.0653429237159364e-05	79.9663	1:1.0000:3:true	VNSLVQLPR	VNS[Phospho]LVQLPR	Os07t0566200-01	0.9997	Rice_leaf_0h_phospho_test2	Rice_leaf_0h_phospho_test2.20171.20171.2	mzspec:PXD002222:Rice_leaf_0h_phospho_test2:scan:20171:VNS[Phospho]LVQLPR/2	1	-0.0005130000000690416	-0.927177850436586	4.991265285749938e-05	19743	19742	Phospho	1.0	3	413	1	0.9997	751	2.8628495339544123e-05	2.8628495339544123e-05	0.0	0.0	0.0	0.0
3	37	1.0000	Phospho	LOC_Os10g06130.1	mzspec:PXD002222:Rice_leaf_0h_phospho_test1:scan:04939:EDS[Phospho]DDPEEEDPDER/2	0	5.4489973844812563e-05	79.9663	1:1.0000:3:true	EDSDDPEEEDPDER	EDS[Phospho]DDPEEEDPDER	LOC_Os10g06130.1	0.9997	Rice_leaf_0h_phospho_test1	Rice_leaf_0h_phospho_test1.04939.04939.2	mzspec:PXD002222:Rice_leaf_0h_phospho_test1:scan:04939:EDS[Phospho]DDPEEEDPDER/2	1	-0.0009019999999964057	-1.0264126026731002	4.991265285749938e-05	18353	18352	Phospho	1.0	3	37	1	0.9997	752	2.8989361702124462e-05	2.8989361702124462e-05	0.0	0.0	0.0	0.0
3	413	1.0000	Phospho	Os07t0566200-01	mzspec:PXD002222:Rice_leaf_24h_phospho_test1:scan:18462:VNS[Phospho]LVQLPR/2	0	5.189952252439278e-05	79.9663	1:1.0000:3:true	VNSLVQLPR	VNS[Phospho]LVQLPR	Os07t0566200-01	0.9997	Rice_leaf_24h_phospho_test1	Rice_leaf_24h_phospho_test1.18462.18462.2	mzspec:PXD002222:Rice_leaf_24h_phospho_test1:scan:18462:VNS[Phospho]LVQLPR/2	1	-0.0016120000000228176	-2.91347113981244	4.991265285749938e-05	19269	19268	Phospho	1.0	3	413	1	0.9997	753	2.934926958831018e-05	2.934926958831018e-05	0.0	0.0	0.0	0.0
3	37	1.0000	Phospho	LOC_Os10g06130.1	mzspec:PXD002222:Rice_leaf_0h_phospho_test3:scan:05117:EDS[Phospho]DDPEEEDPDER/2	0	5.445140212360468e-05	79.9663	1:1.0000:3:true	EDSDDPEEEDPDER	EDS[Phospho]DDPEEEDPDER	LOC_Os10g06130.1	0.9997	Rice_leaf_0h_phospho_test3	Rice_leaf_0h_phospho_test3.05117.05117.2	mzspec:PXD002222:Rice_leaf_0h_phospho_test3:scan:05117:EDS[Phospho]DDPEEEDPDER/2	1	0.0011980000000448856	1.3632397982853048	4.991265285749938e-05	18366	18365	Phospho	1.0	3	37	1	0.9997	754	2.970822281166781e-05	2.970822281166781e-05	0.0	0.0	0.0	0.0
1	318	1.0000	Phospho	Os02t0204300-01	mzspec:PXD002222:Rice_leaf_24h_phospho_test1:scan:01981:S[Phospho]PPPIHNR/2	0	5.375477073590282e-05	79.9663	1:1.0000:1:true	SPPPIHNR	S[Phospho]PPPIHNR	Os02t0204300-01	0.9997	Rice_leaf_24h_phospho_test1	Rice_leaf_24h_phospho_test1.01981.01981.2	mzspec:PXD002222:Rice_leaf_24h_phospho_test1:scan:01981:S[Phospho]PPPIHNR/2	1	-0.0017540000000053626	-3.5133797503252584	4.991265285749938e-05	18604	18603	Phospho	1.0	1	318	1	0.9997	755	3.00662251655596e-05	3.00662251655596e-05	0.0	0.0	0.0	0.0
1;3	316;318	1.0000;1.0000	Phospho;Phospho	Os02t0204300-01	mzspec:PXD002222:Rice_leaf_24h_phospho_test3:scan:02771:S[Phospho]RS[Phospho]PPPIHNR/3	0	5.034739703957305e-05	159.9326	1:1.0000:1:true;2:1.0000:3:true	SRSPPPIHNR	S[Phospho]RS[Phospho]PPPIHNR	Os02t0204300-01	0.9997	Rice_leaf_24h_phospho_test3	Rice_leaf_24h_phospho_test3.02771.02771.3	mzspec:PXD002222:Rice_leaf_24h_phospho_test3:scan:02771:S[Phospho]RS[Phospho]PPPIHNR/3	1	-0.0013900000000148793	-3.1529390234859687	4.991265285749938e-05	19863	19862	Phospho	1.0	3	318	1	0.9997	756	3.0423280423277074e-05	3.0423280423277074e-05	0.0	0.0	0.0	0.0
[truncated: 25,307 more rows]
