# Supplementary material for: Assessing Multiple Evidence Streams to Decide on Confidence for Identification of Post-Translational Modifications, within and Across Data Sets
Source: J Proteome Res. 2023 Apr 26;22(6):1828–42. doi: 10.1021/acs.jproteome.2c00823 (PMC10243108; doi:10.1021/acs.jproteome.2c00823)
Supplement: Supplementary file 2 — pr2c00823_si_002.zip [file pr2c00823_si_002.zip › Data PSMsite level/Data TPP pipeline/PXD002756.csv]

All_PTM_positions	All_PTM_protein_positions	All_PTM_scores	All_PTMs	All_Proteins	All_USI	Decoy	FDR	Mass shift	PTM_info	Peptide	Peptide_mod	Protein	Score	Source	Spectrum	USI	decoy_count	mass_diff	ppm_error	q_value	row_count	target_count	PTM	PTM Score	PTM positions	Protein position	Spectrum_matches	PTM_final_prob	Count	PTM_final_prob_FLR	PTM_final_prob_q_value	DecoyP	pA_count	pAla_FLR	pAla_q_value
2;4	429;431	1.0000;1.0000	Phospho;Phospho	Os03t0717000-01	mzspec:PXD002756:Orbi00855XM-Yej-Rice-Anthor-T-3:scan:07646:HS[Phospho]GS[Phospho]DPDMVK/2	0	0.0	159.9326	1:1.0000:2:true;2:1.0000:4:true	HSGSDPDMVK	HS[Phospho]GS[Phospho]DPDMVK	Os03t0717000-01	1.0	Orbi00855XM-Yej-Rice-Anthor-T-3	Orbi00855XM-Yej-Rice-Anthor-T-3.07646.07646.2	mzspec:PXD002756:Orbi00855XM-Yej-Rice-Anthor-T-3:scan:07646:HS[Phospho]GS[Phospho]DPDMVK/2	0	0.0002459999999473439	0.3988932417521321	0.0	16722	16722	Phospho	1.0	4	431	1	1.0	1	0.0	0.0	0.0	0.0	0.0	0.0
1;9	683;691	1.0000;1.0000	Phospho;Phospho	LOC_Os03g21890.1	mzspec:PXD002756:Orbi00855XM-Yej-Rice-Anthor-T-3:scan:03115:S[Phospho]GGGDDDGS[Phospho]PGGGGGR/2	0	0.0	159.9326	1:1.0000:1:true;2:1.0000:9:true	SGGGDDDGSPGGGGGR	S[Phospho]GGGDDDGS[Phospho]PGGGGGR	LOC_Os03g21890.1	1.0	Orbi00855XM-Yej-Rice-Anthor-T-3	Orbi00855XM-Yej-Rice-Anthor-T-3.03115.03115.2	mzspec:PXD002756:Orbi00855XM-Yej-Rice-Anthor-T-3:scan:03115:S[Phospho]GGGDDDGS[Phospho]PGGGGGR/2	0	-0.0006679999999050779	-0.9116655365563472	0.0	16674	16674	Phospho	1.0	9	691	1	1.0	2	0.0	0.0	0.0	0.0	0.0	0.0
1;9	683;691	1.0000;1.0000	Phospho;Phospho	LOC_Os03g21890.1	mzspec:PXD002756:Orbi00853XM-Yej-Rice-Anthor-T-1:scan:03048:S[Phospho]GGGDDDGS[Phospho]PGGGGGR/2	0	0.0	159.9326	1:1.0000:1:true;2:1.0000:9:true	SGGGDDDGSPGGGGGR	S[Phospho]GGGDDDGS[Phospho]PGGGGGR	LOC_Os03g21890.1	1.0	Orbi00853XM-Yej-Rice-Anthor-T-1	Orbi00853XM-Yej-Rice-Anthor-T-1.03048.03048.2	mzspec:PXD002756:Orbi00853XM-Yej-Rice-Anthor-T-1:scan:03048:S[Phospho]GGGDDDGS[Phospho]PGGGGGR/2	0	-0.0011559999999235515	-1.5776726951185602	0.0	6658	6658	Phospho	1.0	9	691	1	1.0	3	0.0	0.0	0.0	0.0	0.0	0.0
1;9	683;691	1.0000;1.0000	Phospho;Phospho	LOC_Os03g21890.1	mzspec:PXD002756:Orbi00853XM-Yej-Rice-Anthor-T-1:scan:03048:S[Phospho]GGGDDDGS[Phospho]PGGGGGR/2	0	0.0	159.9326	1:1.0000:1:true;2:1.0000:9:true	SGGGDDDGSPGGGGGR	S[Phospho]GGGDDDGS[Phospho]PGGGGGR	LOC_Os03g21890.1	1.0	Orbi00853XM-Yej-Rice-Anthor-T-1	Orbi00853XM-Yej-Rice-Anthor-T-1.03048.03048.2	mzspec:PXD002756:Orbi00853XM-Yej-Rice-Anthor-T-1:scan:03048:S[Phospho]GGGDDDGS[Phospho]PGGGGGR/2	0	-0.0011559999999235515	-1.5776726951185602	0.0	6658	6658	Phospho	1.0	1	683	1	1.0	4	0.0	0.0	0.0	0.0	0.0	0.0
10	314	1.0000	Phospho	LOC_Os07g49330.3	mzspec:PXD002756:Orbi00308XM-Yej-Rice-Anthor-T_Recal:scan:05578:HDQREDDDDT[Phospho]DEDEDDEEEEQK/3	0	0.0	79.9663	1:1.0000:10:true	HDQREDDDDTDEDEDDEEEEQK	HDQREDDDDT[Phospho]DEDEDDEEEEQK	LOC_Os07g49330.3	1.0	Orbi00308XM-Yej-Rice-Anthor-T_Recal	Orbi00308XM-Yej-Rice-Anthor-T_Recal.05578.05578.3	mzspec:PXD002756:Orbi00308XM-Yej-Rice-Anthor-T_Recal:scan:05578:HDQREDDDDT[Phospho]DEDEDDEEEEQK/3	0	-0.0073720000000321315	-7.848232907583657	0.0	14037	14037	Phospho	1.0	10	314	1	1.0	5	0.0	0.0	0.0	0.0	0.0	0.0
10	314	1.0000	Phospho	LOC_Os07g49330.3	mzspec:PXD002756:Orbi00308XM-Yej-Rice-Anthor-T_Recal:scan:05649:HDQREDDDDT[Phospho]DEDEDDEEEEQK/3	0	0.0	79.9663	1:1.0000:10:true	HDQREDDDDTDEDEDDEEEEQK	HDQREDDDDT[Phospho]DEDEDDEEEEQK	LOC_Os07g49330.3	1.0	Orbi00308XM-Yej-Rice-Anthor-T_Recal	Orbi00308XM-Yej-Rice-Anthor-T_Recal.05649.05649.3	mzspec:PXD002756:Orbi00308XM-Yej-Rice-Anthor-T_Recal:scan:05649:HDQREDDDDT[Phospho]DEDEDDEEEEQK/3	0	-0.3404280000000881	-362.4197276521889	0.0	13887	13887	Phospho	1.0	10	314	1	1.0	6	0.0	0.0	0.0	0.0	0.0	0.0
10	314	1.0000	Phospho	LOC_Os07g49330.3	mzspec:PXD002756:Orbi00853XM-Yej-Rice-Anthor-T-1:scan:06108:HDQREDDDDT[Phospho]DEDEDDEEEEQK/3	0	0.0	79.9663	1:1.0000:10:true	HDQREDDDDTDEDEDDEEEEQK	HDQREDDDDT[Phospho]DEDEDDEEEEQK	LOC_Os07g49330.3	1.0	Orbi00853XM-Yej-Rice-Anthor-T-1	Orbi00853XM-Yej-Rice-Anthor-T-1.06108.06108.3	mzspec:PXD002756:Orbi00853XM-Yej-Rice-Anthor-T-1:scan:06108:HDQREDDDDT[Phospho]DEDEDDEEEEQK/3	0	-0.0016220000001112569	-1.7267815758163836	0.0	8150	8150	Phospho	1.0	10	314	1	1.0	7	0.0	0.0	0.0	0.0	0.0	0.0
10	248	1.0000	Phospho	Os07t0694500-01	mzspec:PXD002756:Orbi00853XM-Yej-Rice-Anthor-T-1:scan:36103:EVEEEILDDS[Phospho]DEDWDPR/2	0	0.0	79.9663	1:1.0000:10:true	EVEEEILDDSDEDWDPR	EVEEEILDDS[Phospho]DEDWDPR	Os07t0694500-01	1.0	Orbi00853XM-Yej-Rice-Anthor-T-1	Orbi00853XM-Yej-Rice-Anthor-T-1.36103.36103.2	mzspec:PXD002756:Orbi00853XM-Yej-Rice-Anthor-T-1:scan:36103:EVEEEILDDS[Phospho]DEDWDPR/2	0	0.00014399999986380865	0.13260639916989045	0.0	4197	4197	Phospho	1.0	10	248	1	1.0	8	0.0	0.0	0.0	0.0	0.0	0.0
12	807	1.0000	Phospho	Os08t0100500-01	mzspec:PXD002756:Orbi00853XM-Yej-Rice-Anthor-T-1:scan:12413:NLLEIEHEHGKS[Phospho]PK/2	0	0.0	79.9663	1:1.0000:12:true	NLLEIEHEHGKSPK	NLLEIEHEHGKS[Phospho]PK	Os08t0100500-01	1.0	Orbi00853XM-Yej-Rice-Anthor-T-1	Orbi00853XM-Yej-Rice-Anthor-T-1.12413.12413.2	mzspec:PXD002756:Orbi00853XM-Yej-Rice-Anthor-T-1:scan:12413:NLLEIEHEHGKS[Phospho]PK/2	0	0.0006639999999151769	0.7757787144530227	0.0	6701	6701	Phospho	1.0	12	807	1	1.0	9	0.0	0.0	0.0	0.0	0.0	0.0
8	403	1.0000	Phospho	Os06t0134300-01	mzspec:PXD002756:Orbi00855XM-Yej-Rice-Anthor-T-3:scan:51319:MIEGLDDS[Phospho]DEPEDIFDPVFKP/2	0	0.0	79.9663	1:1.0000:8:true	MIEGLDDSDEPEDIFDPVFKP	MIEGLDDS[Phospho]DEPEDIFDPVFKP	Os06t0134300-01	1.0	Orbi00855XM-Yej-Rice-Anthor-T-3	Orbi00855XM-Yej-Rice-Anthor-T-3.51319.51319.2	mzspec:PXD002756:Orbi00855XM-Yej-Rice-Anthor-T-3:scan:51319:MIEGLDDS[Phospho]DEPEDIFDPVFKP/2	0	-1.0002370000001974	-803.7070696410034	0.0	4422	4422	Phospho	1.0	8	403	1	1.0	10	0.0	0.0	0.0	0.0	0.0	0.0
10	314	1.0000	Phospho	LOC_Os07g49330.3	mzspec:PXD002756:Orbi00853XM-Yej-Rice-Anthor-T-1:scan:05982:HDQREDDDDT[Phospho]DEDEDDEEEEQK/3	0	0.0	79.9663	1:1.0000:10:true	HDQREDDDDTDEDEDDEEEEQK	HDQREDDDDT[Phospho]DEDEDDEEEEQK	LOC_Os07g49330.3	1.0	Orbi00853XM-Yej-Rice-Anthor-T-1	Orbi00853XM-Yej-Rice-Anthor-T-1.05982.05982.3	mzspec:PXD002756:Orbi00853XM-Yej-Rice-Anthor-T-1:scan:05982:HDQREDDDDT[Phospho]DEDEDDEEEEQK/3	0	-0.3333480000000009	-354.8823580121815	0.0	7855	7855	Phospho	1.0	10	314	1	1.0	11	0.0	0.0	0.0	0.0	0.0	0.0
7	38	1.0000	Phospho	Os04t0598200-00	mzspec:PXD002756:Orbi00855XM-Yej-Rice-Anthor-T-3:scan:27352:IGPLGLS[Phospho]PK/2	0	0.0	79.9663	1:1.0000:7:true	IGPLGLSPK	IGPLGLS[Phospho]PK	Os04t0598200-00	1.0	Orbi00855XM-Yej-Rice-Anthor-T-3	Orbi00855XM-Yej-Rice-Anthor-T-3.27352.27352.2	mzspec:PXD002756:Orbi00855XM-Yej-Rice-Anthor-T-3:scan:27352:IGPLGLS[Phospho]PK/2	0	0.0008459999999672617	1.7578872196353763	0.0	14123	14123	Phospho	1.0	7	38	1	1.0	12	0.0	0.0	0.0	0.0	0.0	0.0
6	60	1.0000	Phospho	Os06t0670100-01	mzspec:PXD002756:Orbi00853XM-Yej-Rice-Anthor-T-1:scan:38621:LGELLS[Phospho]DDDELGLGGR/2	0	0.0	79.9663	1:1.0000:6:true	LGELLSDDDELGLGGR	LGELLS[Phospho]DDDELGLGGR	Os06t0670100-01	1.0	Orbi00853XM-Yej-Rice-Anthor-T-1	Orbi00853XM-Yej-Rice-Anthor-T-1.38621.38621.2	mzspec:PXD002756:Orbi00853XM-Yej-Rice-Anthor-T-1:scan:38621:LGELLS[Phospho]DDDELGLGGR/2	0	0.0009890000001178123	1.1369143943980935	0.0	13252	13252	Phospho	1.0	6	60	1	1.0	13	0.0	0.0	0.0	0.0	0.0	0.0
8	403	1.0000	Phospho	Os06t0134300-01	mzspec:PXD002756:Orbi00855XM-Yej-Rice-Anthor-T-3:scan:51330:MIEGLDDS[Phospho]DEPEDIFDPVFKP/2	0	0.0	79.9663	1:1.0000:8:true	MIEGLDDSDEPEDIFDPVFKP	MIEGLDDS[Phospho]DEPEDIFDPVFKP	Os06t0134300-01	1.0	Orbi00855XM-Yej-Rice-Anthor-T-3	Orbi00855XM-Yej-Rice-Anthor-T-3.51330.51330.2	mzspec:PXD002756:Orbi00855XM-Yej-Rice-Anthor-T-3:scan:51330:MIEGLDDS[Phospho]DEPEDIFDPVFKP/2	0	0.0006180000000313157	0.4965732811955674	0.0	4595	4595	Phospho	1.0	8	403	1	1.0	14	0.0	0.0	0.0	0.0	0.0	0.0
8	403	1.0000	Phospho	Os06t0134300-01	mzspec:PXD002756:Orbi00308XM-Yej-Rice-Anthor-T_Recal:scan:45491:MIEGLDDS[Phospho]DEPEDIFDPVFKP/2	0	0.0	79.9663	1:1.0000:8:true	MIEGLDDSDEPEDIFDPVFKP	MIEGLDDS[Phospho]DEPEDIFDPVFKP	Os06t0134300-01	1.0	Orbi00308XM-Yej-Rice-Anthor-T_Recal	Orbi00308XM-Yej-Rice-Anthor-T_Recal.45491.45491.2	mzspec:PXD002756:Orbi00308XM-Yej-Rice-Anthor-T_Recal:scan:45491:MIEGLDDS[Phospho]DEPEDIFDPVFKP/2	0	-1.011588999999958	-812.8285904949315	0.0	11104	11104	Phospho	1.0	8	403	1	1.0	15	0.0	0.0	0.0	0.0	0.0	0.0
4	22	1.0000	Phospho	Os12t0256300-01	mzspec:PXD002756:Orbi00853XM-Yej-Rice-Anthor-T-1:scan:02071:HDDS[Phospho]PPR/2	0	0.0	79.9663	1:1.0000:4:true	HDDSPPR	HDDS[Phospho]PPR	Os12t0256300-01	1.0	Orbi00853XM-Yej-Rice-Anthor-T-1	Orbi00853XM-Yej-Rice-Anthor-T-1.02071.02071.2	mzspec:PXD002756:Orbi00853XM-Yej-Rice-Anthor-T-1:scan:02071:HDDS[Phospho]PPR/2	0	-0.0004479999999489337	-0.9907746121819752	0.0	6259	6259	Phospho	1.0	4	22	1	1.0	16	0.0	0.0	0.0	0.0	0.0	0.0
6	242	1.0000	Phospho	LOC_Os12g04060.1	mzspec:PXD002756:Orbi00855XM-Yej-Rice-Anthor-T-3:scan:17079:DDGGDS[Phospho]GDDGIEMK/2	0	0.0	79.9663	1:1.0000:6:true	DDGGDSGDDGIEMK	DDGGDS[Phospho]GDDGIEMK	LOC_Os12g04060.1	1.0	Orbi00855XM-Yej-Rice-Anthor-T-3	Orbi00855XM-Yej-Rice-Anthor-T-3.17079.17079.2	mzspec:PXD002756:Orbi00855XM-Yej-Rice-Anthor-T-3:scan:17079:DDGGDS[Phospho]GDDGIEMK/2	0	0.000329999999962638	0.44250571748582096	0.0	12591	12591	Phospho	1.0	6	242	1	1.0	17	0.0	0.0	0.0	0.0	0.0	0.0
6	242	1.0000	Phospho	LOC_Os12g04060.1	mzspec:PXD002756:Orbi00853XM-Yej-Rice-Anthor-T-1:scan:16944:DDGGDS[Phospho]GDDGIEMK/2	0	0.0	79.9663	1:1.0000:6:true	DDGGDSGDDGIEMK	DDGGDS[Phospho]GDDGIEMK	LOC_Os12g04060.1	1.0	Orbi00853XM-Yej-Rice-Anthor-T-1	Orbi00853XM-Yej-Rice-Anthor-T-1.16944.16944.2	mzspec:PXD002756:Orbi00853XM-Yej-Rice-Anthor-T-1:scan:16944:DDGGDS[Phospho]GDDGIEMK/2	0	-0.0008299999999508143	-1.112968925857725	0.0	10943	10943	Phospho	1.0	6	242	1	1.0	18	0.0	0.0	0.0	0.0	0.0	0.0
3;5;11	482;484;490	0;1.0000;0	Deamidated;Phospho;Carbamidomethyl	Os03t0214900-01	mzspec:PXD002756:Orbi00308XM-Yej-Rice-Anthor-T_Recal:scan:12775:KFN[Deamidated]GS[Phospho]PDDIDC[Carbamidomethyl]NEK/2	0	0.0	137.97178	1:0.5172:3:true;1:0.4828:12:true;2:1.0000:5:true	KFNGSPDDIDCNEK	KFN[Deamidated]GS[Phospho]PDDIDC[Carbamidomethyl]NEK	Os03t0214900-01	1.0	Orbi00308XM-Yej-Rice-Anthor-T_Recal	Orbi00308XM-Yej-Rice-Anthor-T_Recal.12775.12775.2	mzspec:PXD002756:Orbi00308XM-Yej-Rice-Anthor-T_Recal:scan:12775:KFN[Deamidated]GS[Phospho]PDDIDC[Carbamidomethyl]NEK/2	0	-0.006414999999947213	-7.45642358245029	0.0	15009	15009	Phospho	1.0	5	484	1	1.0	19	0.0	0.0	0.0	0.0	0.0	0.0
3	238	1.0000	Phospho	LOC_Os06g36940.1	mzspec:PXD002756:Orbi00853XM-Yej-Rice-Anthor-T-1:scan:05789:KGS[Phospho]DDEDDEEGKLK/3	0	0.0	79.9663	1:1.0000:3:true	KGSDDEDDEEGKLK	KGS[Phospho]DDEDDEEGKLK	LOC_Os06g36940.1	1.0	Orbi00853XM-Yej-Rice-Anthor-T-1	Orbi00853XM-Yej-Rice-Anthor-T-1.05789.05789.3	mzspec:PXD002756:Orbi00853XM-Yej-Rice-Anthor-T-1:scan:05789:KGS[Phospho]DDEDDEEGKLK/3	0	-0.001071000000024469	-1.9512009275963096	0.0	8947	8947	Phospho	1.0	3	238	1	1.0	20	0.0	0.0	0.0	0.0	0.0	0.0
7;9	296;298	1.0000;1.0000	Phospho;Phospho	Os02t0146400-01	mzspec:PXD002756:Orbi00853XM-Yej-Rice-Anthor-T-1:scan:28686:LPGGLVT[Phospho]PT[Phospho]PK/2	0	0.0	159.9326	1:1.0000:7:true;2:1.0000:9:true	LPGGLVTPTPK	LPGGLVT[Phospho]PT[Phospho]PK	Os02t0146400-01	1.0	Orbi00853XM-Yej-Rice-Anthor-T-1	Orbi00853XM-Yej-Rice-Anthor-T-1.28686.28686.2	mzspec:PXD002756:Orbi00853XM-Yej-Rice-Anthor-T-1:scan:28686:LPGGLVT[Phospho]PT[Phospho]PK/2	0	-0.0002220000000079381	-0.35789542209990705	0.0	28	28	Phospho	1.0	9	298	1	1.0	21	0.0	0.0	0.0	0.0	0.0	0.0
1;9	683;691	1.0000;1.0000	Phospho;Phospho	LOC_Os03g21890.1	mzspec:PXD002756:Orbi00855XM-Yej-Rice-Anthor-T-3:scan:03115:S[Phospho]GGGDDDGS[Phospho]PGGGGGR/2	0	0.0	159.9326	1:1.0000:1:true;2:1.0000:9:true	SGGGDDDGSPGGGGGR	S[Phospho]GGGDDDGS[Phospho]PGGGGGR	LOC_Os03g21890.1	1.0	Orbi00855XM-Yej-Rice-Anthor-T-3	Orbi00855XM-Yej-Rice-Anthor-T-3.03115.03115.2	mzspec:PXD002756:Orbi00855XM-Yej-Rice-Anthor-T-3:scan:03115:S[Phospho]GGGDDDGS[Phospho]PGGGGGR/2	0	-0.0006679999999050779	-0.9116655365563472	0.0	16674	16674	Phospho	1.0	1	683	1	1.0	22	0.0	0.0	0.0	0.0	0.0	0.0
6	37	1.0000	Phospho	LOC_Os10g06130.1	mzspec:PXD002756:Orbi00855XM-Yej-Rice-Anthor-T-3:scan:06422:HRREDS[Phospho]DDPEEEDPDER/2	0	0.0	79.9663	1:1.0000:6:true	HRREDSDDPEEEDPDER	HRREDS[Phospho]DDPEEEDPDER	LOC_Os10g06130.1	1.0	Orbi00855XM-Yej-Rice-Anthor-T-3	Orbi00855XM-Yej-Rice-Anthor-T-3.06422.06422.2	mzspec:PXD002756:Orbi00855XM-Yej-Rice-Anthor-T-3:scan:06422:HRREDS[Phospho]DDPEEEDPDER/2	0	-0.0015550000000530415	-1.4092555454901656	0.0	16288	16288	Phospho	1.0	6	37	1	1.0	23	0.0	0.0	0.0	0.0	0.0	0.0
3;5;6	303;305;306	1.0000;0;0	Phospho;Carbamidomethyl;Carbamidomethyl	Os06t0186600-02	mzspec:PXD002756:Orbi00308XM-Yej-Rice-Anthor-T_Recal:scan:25490:VDS[Phospho]LC[Carbamidomethyl]C[Carbamidomethyl]LIQK/2	0	0.0	194.009228	1:1.0000:3:true	VDSLCCLIQK	VDS[Phospho]LC[Carbamidomethyl]C[Carbamidomethyl]LIQK	Os06t0186600-02	1.0	Orbi00308XM-Yej-Rice-Anthor-T_Recal	Orbi00308XM-Yej-Rice-Anthor-T_Recal.25490.25490.2	mzspec:PXD002756:Orbi00308XM-Yej-Rice-Anthor-T_Recal:scan:25490:VDS[Phospho]LC[Carbamidomethyl]C[Carbamidomethyl]LIQK/2	0	-0.00430899999992107	-6.545718160499816	0.0	5539	5539	Phospho	1.0	3	303	1	1.0	24	0.0	0.0	0.0	0.0	0.0	0.0
12;13;15	567;568;570	1.0000;1.0000;1.0000	Phospho;Phospho;Phospho	Os03t0240900-01	mzspec:PXD002756:Orbi00855XM-Yej-Rice-Anthor-T-3:scan:53450:LLGPFHPEMDLT[Phospho]S[Phospho]DS[Phospho]D/2	0	0.0	239.898993	1:1.0000:12:true;2:1.0000:13:true;3:1.0000:15:true	LLGPFHPEMDLTSDSD	LLGPFHPEMDLT[Phospho]S[Phospho]DS[Phospho]D	Os03t0240900-01	1.0	Orbi00855XM-Yej-Rice-Anthor-T-3	Orbi00855XM-Yej-Rice-Anthor-T-3.53450.53450.2	mzspec:PXD002756:Orbi00855XM-Yej-Rice-Anthor-T-3:scan:53450:LLGPFHPEMDLT[Phospho]S[Phospho]DS[Phospho]D/2	0	0.00013100000012400415	0.13004377123835448	0.0	4542	4542	Phospho	1.0	15	570	1	1.0	25	0.0	0.0	0.0	0.0	0.0	0.0
8;15	886;893	0;1.0000	Deamidated;Phospho	LOC_Os06g51270.1	mzspec:PXD002756:Orbi00853XM-Yej-Rice-Anthor-T-1:scan:36948:DIMDEQDQ[Deamidated]LGGLLDS[Phospho]VHGGNR/2	0	0.0	80.950316	1:0.3514:8:true;1:0.3253:6:true;1:0.3233:20:true;2:1.0000:15:true	DIMDEQDQLGGLLDSVHGGNR	DIMDEQDQ[Deamidated]LGGLLDS[Phospho]VHGGNR	LOC_Os06g51270.1	1.0	Orbi00853XM-Yej-Rice-Anthor-T-1	Orbi00853XM-Yej-Rice-Anthor-T-1.36948.36948.2	mzspec:PXD002756:Orbi00853XM-Yej-Rice-Anthor-T-1:scan:36948:DIMDEQDQ[Deamidated]LGGLLDS[Phospho]VHGGNR/2	0	-0.014067000000068221	-11.966776950353081	0.0	3664	3664	Phospho	1.0	15	893	1	1.0	26	0.0	0.0	0.0	0.0	0.0	0.0
3	157	1.0000	Phospho	Os04t0415200-01	mzspec:PXD002756:Orbi00855XM-Yej-Rice-Anthor-T-3:scan:38262:WFS[Phospho]FGGDR/2	0	0.0	79.9663	1:1.0000:3:true	WFSFGGDR	WFS[Phospho]FGGDR	Os04t0415200-01	1.0	Orbi00855XM-Yej-Rice-Anthor-T-3	Orbi00855XM-Yej-Rice-Anthor-T-3.38262.38262.2	mzspec:PXD002756:Orbi00855XM-Yej-Rice-Anthor-T-3:scan:38262:WFS[Phospho]FGGDR/2	0	0.0013820000000350776	2.6263513500055544	0.0	12934	12934	Phospho	1.0	3	157	1	1.0	27	0.0	0.0	0.0	0.0	0.0	0.0
3;5;11	482;484;490	0;1.0000;0	Deamidated;Phospho;Carbamidomethyl	Os03t0214900-01	mzspec:PXD002756:Orbi00853XM-Yej-Rice-Anthor-T-1:scan:14585:KFN[Deamidated]GS[Phospho]PDDIDC[Carbamidomethyl]NEK/2	0	0.0	137.97178	1:0.5304:3:true;1:0.4696:12:true;2:1.0000:5:true	KFNGSPDDIDCNEK	KFN[Deamidated]GS[Phospho]PDDIDC[Carbamidomethyl]NEK	Os03t0214900-01	1.0	Orbi00853XM-Yej-Rice-Anthor-T-1	Orbi00853XM-Yej-Rice-Anthor-T-1.14585.14585.2	mzspec:PXD002756:Orbi00853XM-Yej-Rice-Anthor-T-1:scan:14585:KFN[Deamidated]GS[Phospho]PDDIDC[Carbamidomethyl]NEK/2	0	-0.0032749999999168718	-3.806669872502853	0.0	7748	7748	Phospho	1.0	5	484	1	1.0	28	0.0	0.0	0.0	0.0	0.0	0.0
6	37	1.0000	Phospho	LOC_Os10g06130.1	mzspec:PXD002756:Orbi00853XM-Yej-Rice-Anthor-T-1:scan:05883:HRREDS[Phospho]DDPEEEDPDER/3	0	0.0	79.9663	1:1.0000:6:true	HRREDSDDPEEEDPDER	HRREDS[Phospho]DDPEEEDPDER	LOC_Os10g06130.1	1.0	Orbi00853XM-Yej-Rice-Anthor-T-1	Orbi00853XM-Yej-Rice-Anthor-T-1.05883.05883.3	mzspec:PXD002756:Orbi00853XM-Yej-Rice-Anthor-T-1:scan:05883:HRREDS[Phospho]DDPEEEDPDER/3	0	0.0005360000000109721	0.7283115980662165	0.0	7993	7993	Phospho	1.0	6	37	1	1.0	29	0.0	0.0	0.0	0.0	0.0	0.0
6	37	1.0000	Phospho	LOC_Os10g06130.1	mzspec:PXD002756:Orbi00853XM-Yej-Rice-Anthor-T-1:scan:05939:HRREDS[Phospho]DDPEEEDPDER/2	0	0.0	79.9663	1:1.0000:6:true	HRREDSDDPEEEDPDER	HRREDS[Phospho]DDPEEEDPDER	LOC_Os10g06130.1	1.0	Orbi00853XM-Yej-Rice-Anthor-T-1	Orbi00853XM-Yej-Rice-Anthor-T-1.05939.05939.2	mzspec:PXD002756:Orbi00853XM-Yej-Rice-Anthor-T-1:scan:05939:HRREDS[Phospho]DDPEEEDPDER/2	0	-0.0033860000000913715	-3.0686426218621867	0.0	8092	8092	Phospho	1.0	6	37	1	1.0	30	0.0	0.0	0.0	0.0	0.0	0.0
15	893	1.0000	Phospho	LOC_Os06g51270.1	mzspec:PXD002756:Orbi00855XM-Yej-Rice-Anthor-T-3:scan:36741:DIMDEQDQLGGLLDS[Phospho]VHGGNR/2	0	0.0	79.9663	1:1.0000:15:true	DIMDEQDQLGGLLDSVHGGNR	DIMDEQDQLGGLLDS[Phospho]VHGGNR	LOC_Os06g51270.1	1.0	Orbi00855XM-Yej-Rice-Anthor-T-3	Orbi00855XM-Yej-Rice-Anthor-T-3.36741.36741.2	mzspec:PXD002756:Orbi00855XM-Yej-Rice-Anthor-T-3:scan:36741:DIMDEQDQLGGLLDS[Phospho]VHGGNR/2	0	0.002836000000115746	2.4135913880075024	0.0	13247	13247	Phospho	1.0	15	893	1	1.0	31	0.0	0.0	0.0	0.0	0.0	0.0
15	893	1.0000	Phospho	LOC_Os06g51270.1	mzspec:PXD002756:Orbi00855XM-Yej-Rice-Anthor-T-3:scan:36712:DIMDEQDQLGGLLDS[Phospho]VHGGNR/2	0	0.0	79.9663	1:1.0000:15:true	DIMDEQDQLGGLLDSVHGGNR	DIMDEQDQLGGLLDS[Phospho]VHGGNR	LOC_Os06g51270.1	1.0	Orbi00855XM-Yej-Rice-Anthor-T-3	Orbi00855XM-Yej-Rice-Anthor-T-3.36712.36712.2	mzspec:PXD002756:Orbi00855XM-Yej-Rice-Anthor-T-3:scan:36712:DIMDEQDQLGGLLDS[Phospho]VHGGNR/2	0	-0.5057090000000244	-430.3860674147142	0.0	13557	13557	Phospho	1.0	15	893	1	1.0	32	0.0	0.0	0.0	0.0	0.0	0.0
9	195	1.0000	Phospho	Os02t0469000-00	mzspec:PXD002756:Orbi00853XM-Yej-Rice-Anthor-T-1:scan:52770:VWDLDVPFS[Phospho]DEDELELIK/2	0	0.0	79.9663	1:1.0000:9:true	VWDLDVPFSDEDELELIK	VWDLDVPFS[Phospho]DEDELELIK	Os02t0469000-00	1.0	Orbi00853XM-Yej-Rice-Anthor-T-1	Orbi00853XM-Yej-Rice-Anthor-T-1.52770.52770.2	mzspec:PXD002756:Orbi00853XM-Yej-Rice-Anthor-T-1:scan:52770:VWDLDVPFS[Phospho]DEDELELIK/2	0	-0.0005169999999452557	-0.4609840804294919	0.0	16949	16949	Phospho	1.0	9	195	1	1.0	33	0.0	0.0	0.0	0.0	0.0	0.0
9	195	1.0000	Phospho	Os02t0469000-00	mzspec:PXD002756:Orbi00308XM-Yej-Rice-Anthor-T_Recal:scan:46356:VWDLDVPFS[Phospho]DEDELELIK/2	0	0.0	79.9663	1:1.0000:9:true	VWDLDVPFSDEDELELIK	VWDLDVPFS[Phospho]DEDELELIK	Os02t0469000-00	1.0	Orbi00308XM-Yej-Rice-Anthor-T_Recal	Orbi00308XM-Yej-Rice-Anthor-T_Recal.46356.46356.2	mzspec:PXD002756:Orbi00308XM-Yej-Rice-Anthor-T_Recal:scan:46356:VWDLDVPFS[Phospho]DEDELELIK/2	0	-0.006846999999879699	-6.105141197252411	0.0	11033	11033	Phospho	1.0	9	195	1	1.0	34	0.0	0.0	0.0	0.0	0.0	0.0
9	195	1.0000	Phospho	Os02t0469000-00	mzspec:PXD002756:Orbi00308XM-Yej-Rice-Anthor-T_Recal:scan:46289:VWDLDVPFS[Phospho]DEDELELIK/2	0	0.0	79.9663	1:1.0000:9:true	VWDLDVPFSDEDELELIK	VWDLDVPFS[Phospho]DEDELELIK	Os02t0469000-00	1.0	Orbi00308XM-Yej-Rice-Anthor-T_Recal	Orbi00308XM-Yej-Rice-Anthor-T_Recal.46289.46289.2	mzspec:PXD002756:Orbi00308XM-Yej-Rice-Anthor-T_Recal:scan:46289:VWDLDVPFS[Phospho]DEDELELIK/2	0	-0.5147809999998572	-459.0055047052928	0.0	9843	9843	Phospho	1.0	9	195	1	1.0	35	0.0	0.0	0.0	0.0	0.0	0.0
9	195	1.0000	Phospho	Os02t0469000-00	mzspec:PXD002756:Orbi00308XM-Yej-Rice-Anthor-T_Recal:scan:46212:VWDLDVPFS[Phospho]DEDELELIK/2	0	0.0	79.9663	1:1.0000:9:true	VWDLDVPFSDEDELELIK	VWDLDVPFS[Phospho]DEDELELIK	Os02t0469000-00	1.0	Orbi00308XM-Yej-Rice-Anthor-T_Recal	Orbi00308XM-Yej-Rice-Anthor-T_Recal.46212.46212.2	mzspec:PXD002756:Orbi00308XM-Yej-Rice-Anthor-T_Recal:scan:46212:VWDLDVPFS[Phospho]DEDELELIK/2	0	-0.010508999999956359	-9.370370796375989	0.0	9539	9539	Phospho	1.0	9	195	1	1.0	36	0.0	0.0	0.0	0.0	0.0	0.0
9	195	1.0000	Phospho	Os02t0469000-00	mzspec:PXD002756:Orbi00855XM-Yej-Rice-Anthor-T-3:scan:52418:VWDLDVPFS[Phospho]DEDELELIK/2	0	0.0	79.9663	1:1.0000:9:true	VWDLDVPFSDEDELELIK	VWDLDVPFS[Phospho]DEDELELIK	Os02t0469000-00	1.0	Orbi00855XM-Yej-Rice-Anthor-T-3	Orbi00855XM-Yej-Rice-Anthor-T-3.52418.52418.2	mzspec:PXD002756:Orbi00855XM-Yej-Rice-Anthor-T-3:scan:52418:VWDLDVPFS[Phospho]DEDELELIK/2	0	-0.5006209999999099	-446.3797124817948	0.0	3136	3136	Phospho	1.0	9	195	1	1.0	37	0.0	0.0	0.0	0.0	0.0	0.0
3	510	1.0000	Phospho	Os08t0500300-01	mzspec:PXD002756:Orbi00853XM-Yej-Rice-Anthor-T-1:scan:30732:VNS[Phospho]LLNLPR/2	0	0.0	79.9663	1:1.0000:3:true	VNSLLNLPR	VNS[Phospho]LLNLPR	Os08t0500300-01	1.0	Orbi00853XM-Yej-Rice-Anthor-T-1	Orbi00853XM-Yej-Rice-Anthor-T-1.30732.30732.2	mzspec:PXD002756:Orbi00853XM-Yej-Rice-Anthor-T-1:scan:30732:VNS[Phospho]LLNLPR/2	0	0.0004019999998945423	0.7265604205215724	0.0	4770	4770	Phospho	1.0	3	510	1	1.0	38	0.0	0.0	0.0	0.0	0.0	0.0
4;6	86;88	1.0000;1.0000	Phospho;Phospho	Os03t0270200-03	mzspec:PXD002756:Orbi00855XM-Yej-Rice-Anthor-T-3:scan:01649:RPRS[Phospho]PS[Phospho]PGR/2	0	0.0	159.93266200000005	1:1.0000:4:true;2:1.0000:6:true	RPRSPSPGR	RPRS[Phospho]PS[Phospho]PGR	Os03t0270200-03	1.0	Orbi00855XM-Yej-Rice-Anthor-T-3	Orbi00855XM-Yej-Rice-Anthor-T-3.01649.01649.2	mzspec:PXD002756:Orbi00855XM-Yej-Rice-Anthor-T-3:scan:01649:RPRS[Phospho]PS[Phospho]PGR/2	0	0.000753000000031534	1.286624232999013	0.0	16120	16120	Phospho	1.0	6	88	1	1.0	39	0.0	0.0	0.0	0.0	0.0	0.0
6	37	1.0000	Phospho	LOC_Os10g06130.1	mzspec:PXD002756:Orbi00853XM-Yej-Rice-Anthor-T-1:scan:05971:HRREDS[Phospho]DDPEEEDPDER/2	0	0.0	79.9663	1:1.0000:6:true	HRREDSDDPEEEDPDER	HRREDS[Phospho]DDPEEEDPDER	LOC_Os10g06130.1	1.0	Orbi00853XM-Yej-Rice-Anthor-T-1	Orbi00853XM-Yej-Rice-Anthor-T-1.05971.05971.2	mzspec:PXD002756:Orbi00853XM-Yej-Rice-Anthor-T-1:scan:05971:HRREDS[Phospho]DDPEEEDPDER/2	0	-0.502044000000069	-454.98925469841066	0.0	8373	8373	Phospho	1.0	6	37	1	1.0	40	0.0	0.0	0.0	0.0	0.0	0.0
15	893	1.0000	Phospho	LOC_Os06g51270.1	mzspec:PXD002756:Orbi00853XM-Yej-Rice-Anthor-T-1:scan:36961:DIMDEQDQLGGLLDS[Phospho]VHGGNR/2	0	0.0	79.9663	1:1.0000:15:true	DIMDEQDQLGGLLDSVHGGNR	DIMDEQDQLGGLLDS[Phospho]VHGGNR	LOC_Os06g51270.1	1.0	Orbi00853XM-Yej-Rice-Anthor-T-1	Orbi00853XM-Yej-Rice-Anthor-T-1.36961.36961.2	mzspec:PXD002756:Orbi00853XM-Yej-Rice-Anthor-T-1:scan:36961:DIMDEQDQLGGLLDS[Phospho]VHGGNR/2	0	-0.0030209999999897263	-2.5710365242765447	0.0	16723	16723	Phospho	1.0	15	893	1	1.0	41	0.0	0.0	0.0	0.0	0.0	0.0
3;5	85;87	1.0000;1.0000	Phospho;Phospho	Os01t0959000-01	mzspec:PXD002756:Orbi00855XM-Yej-Rice-Anthor-T-3:scan:03485:GRS[Phospho]PS[Phospho]PPPPK/2	0	0.0	159.9326	1:1.0000:3:true;2:1.0000:5:true	GRSPSPPPPK	GRS[Phospho]PS[Phospho]PPPPK	Os01t0959000-01	1.0	Orbi00855XM-Yej-Rice-Anthor-T-3	Orbi00855XM-Yej-Rice-Anthor-T-3.03485.03485.2	mzspec:PXD002756:Orbi00855XM-Yej-Rice-Anthor-T-3:scan:03485:GRS[Phospho]PS[Phospho]PPPPK/2	0	0.0003769999999576612	0.6387106818072044	0.0	16742	16742	Phospho	1.0	3	85	1	1.0	42	0.0	0.0	0.0	0.0	0.0	0.0
10	314	1.0000	Phospho	LOC_Os07g49330.3	mzspec:PXD002756:Orbi00855XM-Yej-Rice-Anthor-T-3:scan:06293:HDQREDDDDT[Phospho]DEDEDDEEEEQK/3	0	0.0	79.9663	1:1.0000:10:true	HDQREDDDDTDEDEDDEEEEQK	HDQREDDDDT[Phospho]DEDEDDEEEEQK	LOC_Os07g49330.3	1.0	Orbi00855XM-Yej-Rice-Anthor-T-3	Orbi00855XM-Yej-Rice-Anthor-T-3.06293.06293.3	mzspec:PXD002756:Orbi00855XM-Yej-Rice-Anthor-T-3:scan:06293:HDQREDDDDT[Phospho]DEDEDDEEEEQK/3	0	-0.0007060000000365108	-0.7516077635670725	0.0	16469	16469	Phospho	1.0	10	314	1	1.0	43	0.0	0.0	0.0	0.0	0.0	0.0
3;5	85;87	1.0000;1.0000	Phospho;Phospho	Os01t0959000-01	mzspec:PXD002756:Orbi00855XM-Yej-Rice-Anthor-T-3:scan:03485:GRS[Phospho]PS[Phospho]PPPPK/2	0	0.0	159.9326	1:1.0000:3:true;2:1.0000:5:true	GRSPSPPPPK	GRS[Phospho]PS[Phospho]PPPPK	Os01t0959000-01	1.0	Orbi00855XM-Yej-Rice-Anthor-T-3	Orbi00855XM-Yej-Rice-Anthor-T-3.03485.03485.2	mzspec:PXD002756:Orbi00855XM-Yej-Rice-Anthor-T-3:scan:03485:GRS[Phospho]PS[Phospho]PPPPK/2	0	0.0003769999999576612	0.6387106818072044	0.0	16742	16742	Phospho	1.0	5	87	1	1.0	44	0.0	0.0	0.0	0.0	0.0	0.0
1	352	1.0000	Phospho	Os02t0697300-01	mzspec:PXD002756:Orbi00853XM-Yej-Rice-Anthor-T-1:scan:61117:S[Phospho]GGDDDILDDLDEMIFGKK/3	0	0.0	79.9663	1:1.0000:1:true	SGGDDDILDDLDEMIFGKK	S[Phospho]GGDDDILDDLDEMIFGKK	Os02t0697300-01	1.0	Orbi00853XM-Yej-Rice-Anthor-T-1	Orbi00853XM-Yej-Rice-Anthor-T-1.61117.61117.3	mzspec:PXD002756:Orbi00853XM-Yej-Rice-Anthor-T-1:scan:61117:S[Phospho]GGDDDILDDLDEMIFGKK/3	0	-0.3361919999999827	-465.86906451399216	0.0	16229	16229	Phospho	1.0	1	352	1	1.0	45	0.0	0.0	0.0	0.0	0.0	0.0
7;9	296;298	1.0000;1.0000	Phospho;Phospho	Os02t0146400-01	mzspec:PXD002756:Orbi00855XM-Yej-Rice-Anthor-T-3:scan:28627:LPGGLVT[Phospho]PT[Phospho]PK/2	0	0.0	159.9326	1:1.0000:7:true;2:1.0000:9:true	LPGGLVTPTPK	LPGGLVT[Phospho]PT[Phospho]PK	Os02t0146400-01	1.0	Orbi00855XM-Yej-Rice-Anthor-T-3	Orbi00855XM-Yej-Rice-Anthor-T-3.28627.28627.2	mzspec:PXD002756:Orbi00855XM-Yej-Rice-Anthor-T-3:scan:28627:LPGGLVT[Phospho]PT[Phospho]PK/2	0	-0.0002220000000079381	-0.35789542209990705	0.0	14386	14386	Phospho	1.0	7	296	1	1.0	46	0.0	0.0	0.0	0.0	0.0	0.0
1	352	1.0000	Phospho	Os02t0697300-01	mzspec:PXD002756:Orbi00308XM-Yej-Rice-Anthor-T_Recal:scan:53781:S[Phospho]GGDDDILDDLDEMIFGKK/3	0	0.0	79.9663	1:1.0000:1:true	SGGDDDILDDLDEMIFGKK	S[Phospho]GGDDDILDDLDEMIFGKK	Os02t0697300-01	1.0	Orbi00308XM-Yej-Rice-Anthor-T_Recal	Orbi00308XM-Yej-Rice-Anthor-T_Recal.53781.53781.3	mzspec:PXD002756:Orbi00308XM-Yej-Rice-Anthor-T_Recal:scan:53781:S[Phospho]GGDDDILDDLDEMIFGKK/3	0	-0.006774000000064007	-9.386889167641598	0.0	9325	9325	Phospho	1.0	1	352	1	1.0	47	0.0	0.0	0.0	0.0	0.0	0.0
1	352	1.0000	Phospho	Os02t0697300-01	mzspec:PXD002756:Orbi00853XM-Yej-Rice-Anthor-T-1:scan:64816:S[Phospho]GGDDDILDDLDEMIFGK/2	0	0.0	79.9663	1:1.0000:1:true	SGGDDDILDDLDEMIFGK	S[Phospho]GGDDDILDDLDEMIFGK	Os02t0697300-01	1.0	Orbi00853XM-Yej-Rice-Anthor-T-1	Orbi00853XM-Yej-Rice-Anthor-T-1.64816.64816.2	mzspec:PXD002756:Orbi00853XM-Yej-Rice-Anthor-T-1:scan:64816:S[Phospho]GGDDDILDDLDEMIFGK/2	0	-0.0004460000000108267	-0.4381500515474465	0.0	17037	17037	Phospho	1.0	1	352	1	1.0	48	0.0	0.0	0.0	0.0	0.0	0.0
10	135	1.0000	Phospho	LOC_Os08g05540.1	mzspec:PXD002756:Orbi00853XM-Yej-Rice-Anthor-T-1:scan:23998:VRLEDLGGES[Phospho]DEDEDDEVDK/2	0	0.0	79.9663	1:1.0000:10:true	VRLEDLGGESDEDEDDEVDK	VRLEDLGGES[Phospho]DEDEDDEVDK	LOC_Os08g05540.1	1.0	Orbi00853XM-Yej-Rice-Anthor-T-1	Orbi00853XM-Yej-Rice-Anthor-T-1.23998.23998.2	mzspec:PXD002756:Orbi00853XM-Yej-Rice-Anthor-T-1:scan:23998:VRLEDLGGES[Phospho]DEDEDDEVDK/2	0	0.000813999999763837	0.694260224457825	0.0	2063	2063	Phospho	1.0	10	135	1	1.0	49	0.0	0.0	0.0	0.0	0.0	0.0
7	558	1.0000	Phospho	Os07t0161600-01	mzspec:PXD002756:Orbi00855XM-Yej-Rice-Anthor-T-3:scan:23481:KGQGQLS[Phospho]FGLR/2	0	0.0	79.9663	1:1.0000:7:true	KGQGQLSFGLR	KGQGQLS[Phospho]FGLR	Os07t0161600-01	1.0	Orbi00855XM-Yej-Rice-Anthor-T-3	Orbi00855XM-Yej-Rice-Anthor-T-3.23481.23481.2	mzspec:PXD002756:Orbi00855XM-Yej-Rice-Anthor-T-3:scan:23481:KGQGQLS[Phospho]FGLR/2	0	0.0008260000000746004	1.2991122240982305	0.0	15033	15033	Phospho	1.0	7	558	1	1.0	50	0.0	0.0	0.0	0.0	0.0	0.0
7;9	84;86	1.0000;1.0000	Phospho;Phospho	Os05t0430200-03	mzspec:PXD002756:Orbi00855XM-Yej-Rice-Anthor-T-3:scan:04768:RGGGGES[Phospho]ES[Phospho]ENEEEEEK/2	0	0.0	159.9326	1:1.0000:7:true;2:1.0000:9:true	RGGGGESESENEEEEEK	RGGGGES[Phospho]ES[Phospho]ENEEEEEK	Os05t0430200-03	1.0	Orbi00855XM-Yej-Rice-Anthor-T-3	Orbi00855XM-Yej-Rice-Anthor-T-3.04768.04768.2	mzspec:PXD002756:Orbi00855XM-Yej-Rice-Anthor-T-3:scan:04768:RGGGGES[Phospho]ES[Phospho]ENEEEEEK/2	0	-0.5026550000000043	-499.4863986426931	0.0	16758	16758	Phospho	1.0	9	86	1	1.0	51	0.0	0.0	0.0	0.0	0.0	0.0
7;9	84;86	1.0000;1.0000	Phospho;Phospho	Os05t0430200-03	mzspec:PXD002756:Orbi00855XM-Yej-Rice-Anthor-T-3:scan:04768:RGGGGES[Phospho]ES[Phospho]ENEEEEEK/2	0	0.0	159.9326	1:1.0000:7:true;2:1.0000:9:true	RGGGGESESENEEEEEK	RGGGGES[Phospho]ES[Phospho]ENEEEEEK	Os05t0430200-03	1.0	Orbi00855XM-Yej-Rice-Anthor-T-3	Orbi00855XM-Yej-Rice-Anthor-T-3.04768.04768.2	mzspec:PXD002756:Orbi00855XM-Yej-Rice-Anthor-T-3:scan:04768:RGGGGES[Phospho]ES[Phospho]ENEEEEEK/2	0	-0.5026550000000043	-499.4863986426931	0.0	16758	16758	Phospho	1.0	7	84	1	1.0	52	0.0	0.0	0.0	0.0	0.0	0.0
11	308	1.0000	Phospho	Os03t0788300-01	mzspec:PXD002756:Orbi00853XM-Yej-Rice-Anthor-T-1:scan:41084:IFEQLNIIVPS[Phospho]PK/2	0	0.0	79.9663	1:1.0000:11:true	IFEQLNIIVPSPK	IFEQLNIIVPS[Phospho]PK	Os03t0788300-01	1.0	Orbi00853XM-Yej-Rice-Anthor-T-1	Orbi00853XM-Yej-Rice-Anthor-T-1.41084.41084.2	mzspec:PXD002756:Orbi00853XM-Yej-Rice-Anthor-T-1:scan:41084:IFEQLNIIVPS[Phospho]PK/2	0	-0.5019099999999526	-635.7954376853587	0.0	14744	14744	Phospho	1.0	11	308	1	1.0	53	0.0	0.0	0.0	0.0	0.0	0.0
4;8	316;320	1.0000;1.0000	Phospho;Phospho	LOC_Os01g67250.2	mzspec:PXD002756:Orbi00853XM-Yej-Rice-Anthor-T-1:scan:12724:VHES[Phospho]PVLS[Phospho]PQR/2	0	0.0	159.9326	1:1.0000:4:true;2:1.0000:8:true	VHESPVLSPQR	VHES[Phospho]PVLS[Phospho]PQR	LOC_Os01g67250.2	1.0	Orbi00853XM-Yej-Rice-Anthor-T-1	Orbi00853XM-Yej-Rice-Anthor-T-1.12724.12724.2	mzspec:PXD002756:Orbi00853XM-Yej-Rice-Anthor-T-1:scan:12724:VHES[Phospho]PVLS[Phospho]PQR/2	0	-0.000573000000031243	-0.8129911445063638	0.0	7127	7127	Phospho	1.0	4	316	1	1.0	54	0.0	0.0	0.0	0.0	0.0	0.0
4;8	316;320	1.0000;1.0000	Phospho;Phospho	LOC_Os01g67250.2	mzspec:PXD002756:Orbi00853XM-Yej-Rice-Anthor-T-1:scan:12724:VHES[Phospho]PVLS[Phospho]PQR/2	0	0.0	159.9326	1:1.0000:4:true;2:1.0000:8:true	VHESPVLSPQR	VHES[Phospho]PVLS[Phospho]PQR	LOC_Os01g67250.2	1.0	Orbi00853XM-Yej-Rice-Anthor-T-1	Orbi00853XM-Yej-Rice-Anthor-T-1.12724.12724.2	mzspec:PXD002756:Orbi00853XM-Yej-Rice-Anthor-T-1:scan:12724:VHES[Phospho]PVLS[Phospho]PQR/2	0	-0.000573000000031243	-0.8129911445063638	0.0	7127	7127	Phospho	1.0	8	320	1	1.0	55	0.0	0.0	0.0	0.0	0.0	0.0
4;8	316;320	1.0000;1.0000	Phospho;Phospho	LOC_Os01g67250.2	mzspec:PXD002756:Orbi00855XM-Yej-Rice-Anthor-T-3:scan:12383:VHES[Phospho]PVLS[Phospho]PQR/2	0	0.0	159.9326	1:1.0000:4:true;2:1.0000:8:true	VHESPVLSPQR	VHES[Phospho]PVLS[Phospho]PQR	LOC_Os01g67250.2	1.0	Orbi00855XM-Yej-Rice-Anthor-T-3	Orbi00855XM-Yej-Rice-Anthor-T-3.12383.12383.2	mzspec:PXD002756:Orbi00855XM-Yej-Rice-Anthor-T-3:scan:12383:VHES[Phospho]PVLS[Phospho]PQR/2	0	-0.00045099999999820284	-0.6398935534920014	0.0	17029	17029	Phospho	1.0	4	316	1	1.0	56	0.0	0.0	0.0	0.0	0.0	0.0
4;8	316;320	1.0000;1.0000	Phospho;Phospho	LOC_Os01g67250.2	mzspec:PXD002756:Orbi00855XM-Yej-Rice-Anthor-T-3:scan:12383:VHES[Phospho]PVLS[Phospho]PQR/2	0	0.0	159.9326	1:1.0000:4:true;2:1.0000:8:true	VHESPVLSPQR	VHES[Phospho]PVLS[Phospho]PQR	LOC_Os01g67250.2	1.0	Orbi00855XM-Yej-Rice-Anthor-T-3	Orbi00855XM-Yej-Rice-Anthor-T-3.12383.12383.2	mzspec:PXD002756:Orbi00855XM-Yej-Rice-Anthor-T-3:scan:12383:VHES[Phospho]PVLS[Phospho]PQR/2	0	-0.00045099999999820284	-0.6398935534920014	0.0	17029	17029	Phospho	1.0	8	320	1	1.0	57	0.0	0.0	0.0	0.0	0.0	0.0
12;13;15	567;568;570	1.0000;1.0000;1.0000	Phospho;Phospho;Phospho	Os03t0240900-01	mzspec:PXD002756:Orbi00853XM-Yej-Rice-Anthor-T-1:scan:53517:LLGPFHPEMDLT[Phospho]S[Phospho]DS[Phospho]D/2	0	0.0	239.898993	1:1.0000:12:true;2:1.0000:13:true;3:1.0000:15:true	LLGPFHPEMDLTSDSD	LLGPFHPEMDLT[Phospho]S[Phospho]DS[Phospho]D	Os03t0240900-01	1.0	Orbi00853XM-Yej-Rice-Anthor-T-1	Orbi00853XM-Yej-Rice-Anthor-T-1.53517.53517.2	mzspec:PXD002756:Orbi00853XM-Yej-Rice-Anthor-T-1:scan:53517:LLGPFHPEMDLT[Phospho]S[Phospho]DS[Phospho]D/2	0	0.0008360000001630398	0.8298976539966098	0.0	16947	16947	Phospho	1.0	12	567	1	1.0	58	0.0	0.0	0.0	0.0	0.0	0.0
12;13;15	567;568;570	1.0000;1.0000;1.0000	Phospho;Phospho;Phospho	Os03t0240900-01	mzspec:PXD002756:Orbi00853XM-Yej-Rice-Anthor-T-1:scan:53517:LLGPFHPEMDLT[Phospho]S[Phospho]DS[Phospho]D/2	0	0.0	239.898993	1:1.0000:12:true;2:1.0000:13:true;3:1.0000:15:true	LLGPFHPEMDLTSDSD	LLGPFHPEMDLT[Phospho]S[Phospho]DS[Phospho]D	Os03t0240900-01	1.0	Orbi00853XM-Yej-Rice-Anthor-T-1	Orbi00853XM-Yej-Rice-Anthor-T-1.53517.53517.2	mzspec:PXD002756:Orbi00853XM-Yej-Rice-Anthor-T-1:scan:53517:LLGPFHPEMDLT[Phospho]S[Phospho]DS[Phospho]D/2	0	0.0008360000001630398	0.8298976539966098	0.0	16947	16947	Phospho	1.0	15	570	1	1.0	59	0.0	0.0	0.0	0.0	0.0	0.0
3;9	475;481	1.0000;1.0000	Phospho;Phospho	LOC_Os08g34060.3	mzspec:PXD002756:Orbi00855XM-Yej-Rice-Anthor-T-3:scan:32979:GES[Phospho]FEDEDS[Phospho]DDDDDMIPK/2	0	0.0	159.9326	1:1.0000:3:true;2:1.0000:9:true	GESFEDEDSDDDDDMIPK	GES[Phospho]FEDEDS[Phospho]DDDDDMIPK	LOC_Os08g34060.3	1.0	Orbi00855XM-Yej-Rice-Anthor-T-3	Orbi00855XM-Yej-Rice-Anthor-T-3.32979.32979.2	mzspec:PXD002756:Orbi00855XM-Yej-Rice-Anthor-T-3:scan:32979:GES[Phospho]FEDEDS[Phospho]DDDDDMIPK/2	0	-0.5008889999999155	-451.31226427638563	0.0	12586	12586	Phospho	1.0	3	475	1	1.0	60	0.0	0.0	0.0	0.0	0.0	0.0
3;9	475;481	1.0000;1.0000	Phospho;Phospho	LOC_Os08g34060.3	mzspec:PXD002756:Orbi00855XM-Yej-Rice-Anthor-T-3:scan:32979:GES[Phospho]FEDEDS[Phospho]DDDDDMIPK/2	0	0.0	159.9326	1:1.0000:3:true;2:1.0000:9:true	GESFEDEDSDDDDDMIPK	GES[Phospho]FEDEDS[Phospho]DDDDDMIPK	LOC_Os08g34060.3	1.0	Orbi00855XM-Yej-Rice-Anthor-T-3	Orbi00855XM-Yej-Rice-Anthor-T-3.32979.32979.2	mzspec:PXD002756:Orbi00855XM-Yej-Rice-Anthor-T-3:scan:32979:GES[Phospho]FEDEDS[Phospho]DDDDDMIPK/2	0	-0.5008889999999155	-451.31226427638563	0.0	12586	12586	Phospho	1.0	9	481	1	1.0	61	0.0	0.0	0.0	0.0	0.0	0.0
1	525	1.0000	Phospho	LOC_Os05g51500.1	mzspec:PXD002756:Orbi00853XM-Yej-Rice-Anthor-T-1:scan:37562:S[Phospho]WDDIDVNLPK/2	0	0.0	79.9663	1:1.0000:1:true	SWDDIDVNLPK	S[Phospho]WDDIDVNLPK	LOC_Os05g51500.1	1.0	Orbi00853XM-Yej-Rice-Anthor-T-1	Orbi00853XM-Yej-Rice-Anthor-T-1.37562.37562.2	mzspec:PXD002756:Orbi00853XM-Yej-Rice-Anthor-T-1:scan:37562:S[Phospho]WDDIDVNLPK/2	0	-0.0006219999999075299	-0.8997470477007027	0.0	15964	15964	Phospho	1.0	1	525	1	1.0	62	0.0	0.0	0.0	0.0	0.0	0.0
1	525	1.0000	Phospho	LOC_Os05g51500.1	mzspec:PXD002756:Orbi00308XM-Yej-Rice-Anthor-T_Recal:scan:32850:S[Phospho]WDDIDVNLPK/2	0	0.0	79.9663	1:1.0000:1:true	SWDDIDVNLPK	S[Phospho]WDDIDVNLPK	LOC_Os05g51500.1	1.0	Orbi00308XM-Yej-Rice-Anthor-T_Recal	Orbi00308XM-Yej-Rice-Anthor-T_Recal.32850.32850.2	mzspec:PXD002756:Orbi00308XM-Yej-Rice-Anthor-T_Recal:scan:32850:S[Phospho]WDDIDVNLPK/2	0	-0.005382999999937965	-7.786717618066087	0.0	283	283	Phospho	1.0	1	525	1	1.0	63	0.0	0.0	0.0	0.0	0.0	0.0
3	158	1.0000	Phospho	Os08t0278100-01	mzspec:PXD002756:Orbi00853XM-Yej-Rice-Anthor-T-1:scan:50650:LDT[Phospho]LEGVVNEIVDDK/2	0	0.0	79.9663	1:1.0000:3:true	LDTLEGVVNEIVDDK	LDT[Phospho]LEGVVNEIVDDK	Os08t0278100-01	1.0	Orbi00853XM-Yej-Rice-Anthor-T-1	Orbi00853XM-Yej-Rice-Anthor-T-1.50650.50650.2	mzspec:PXD002756:Orbi00853XM-Yej-Rice-Anthor-T-1:scan:50650:LDT[Phospho]LEGVVNEIVDDK/2	0	0.0002599999999119973	0.29888116183476005	0.0	16134	16134	Phospho	1.0	3	158	1	1.0	64	0.0	0.0	0.0	0.0	0.0	0.0
12;13;15	567;568;570	1.0000;1.0000;1.0000	Phospho;Phospho;Phospho	Os03t0240900-01	mzspec:PXD002756:Orbi00853XM-Yej-Rice-Anthor-T-1:scan:53517:LLGPFHPEMDLT[Phospho]S[Phospho]DS[Phospho]D/2	0	0.0	239.898993	1:1.0000:12:true;2:1.0000:13:true;3:1.0000:15:true	LLGPFHPEMDLTSDSD	LLGPFHPEMDLT[Phospho]S[Phospho]DS[Phospho]D	Os03t0240900-01	1.0	Orbi00853XM-Yej-Rice-Anthor-T-1	Orbi00853XM-Yej-Rice-Anthor-T-1.53517.53517.2	mzspec:PXD002756:Orbi00853XM-Yej-Rice-Anthor-T-1:scan:53517:LLGPFHPEMDLT[Phospho]S[Phospho]DS[Phospho]D/2	0	0.0008360000001630398	0.8298976539966098	0.0	16947	16947	Phospho	1.0	13	568	1	1.0	65	0.0	0.0	0.0	0.0	0.0	0.0
1;3	521;523	1.0000;1.0000	Phospho;Phospho	LOC_Os01g36860.3	mzspec:PXD002756:Orbi00853XM-Yej-Rice-Anthor-T-1:scan:10180:S[Phospho]VS[Phospho]PGNQVEGNNK/2	0	0.0	159.9326	1:1.0000:1:true;2:1.0000:3:true	SVSPGNQVEGNNK	S[Phospho]VS[Phospho]PGNQVEGNNK	LOC_Os01g36860.3	1.0	Orbi00853XM-Yej-Rice-Anthor-T-1	Orbi00853XM-Yej-Rice-Anthor-T-1.10180.10180.2	mzspec:PXD002756:Orbi00853XM-Yej-Rice-Anthor-T-1:scan:10180:S[Phospho]VS[Phospho]PGNQVEGNNK/2	0	0.00039100000003600144	0.5246282534324701	0.0	9170	9170	Phospho	1.0	3	523	1	1.0	66	0.0	0.0	0.0	0.0	0.0	0.0
1;3	521;523	1.0000;1.0000	Phospho;Phospho	LOC_Os01g36860.3	mzspec:PXD002756:Orbi00853XM-Yej-Rice-Anthor-T-1:scan:10180:S[Phospho]VS[Phospho]PGNQVEGNNK/2	0	0.0	159.9326	1:1.0000:1:true;2:1.0000:3:true	SVSPGNQVEGNNK	S[Phospho]VS[Phospho]PGNQVEGNNK	LOC_Os01g36860.3	1.0	Orbi00853XM-Yej-Rice-Anthor-T-1	Orbi00853XM-Yej-Rice-Anthor-T-1.10180.10180.2	mzspec:PXD002756:Orbi00853XM-Yej-Rice-Anthor-T-1:scan:10180:S[Phospho]VS[Phospho]PGNQVEGNNK/2	0	0.00039100000003600144	0.5246282534324701	0.0	9170	9170	Phospho	1.0	1	521	1	1.0	67	0.0	0.0	0.0	0.0	0.0	0.0
5	106	1.0000	Phospho	tr|A0A0P0V5J2|A0A0P0V5J2_ORYSJ	mzspec:PXD002756:Orbi00853XM-Yej-Rice-Anthor-T-1:scan:16889:KVEGS[Phospho]PPDGMELK/2	0	0.0	79.9663	1:1.0000:5:true	KVEGSPPDGMELK	KVEGS[Phospho]PPDGMELK	tr|A0A0P0V5J2|A0A0P0V5J2_ORYSJ	1.0	Orbi00853XM-Yej-Rice-Anthor-T-1	Orbi00853XM-Yej-Rice-Anthor-T-1.16889.16889.2	mzspec:PXD002756:Orbi00853XM-Yej-Rice-Anthor-T-1:scan:16889:KVEGS[Phospho]PPDGMELK/2	0	0.0009559999999737556	1.302747874746046	0.0	12190	12190	Phospho	1.0	5	106	1	1.0	68	0.0	0.0	0.0	0.0	0.0	0.0
12;13;15	567;568;570	1.0000;1.0000;1.0000	Phospho;Phospho;Phospho	Os03t0240900-01	mzspec:PXD002756:Orbi00308XM-Yej-Rice-Anthor-T_Recal:scan:50046:LLGPFHPEMDLT[Phospho]S[Phospho]DS[Phospho]D/2	0	0.0	239.898993	1:1.0000:12:true;2:1.0000:13:true;3:1.0000:15:true	LLGPFHPEMDLTSDSD	LLGPFHPEMDLT[Phospho]S[Phospho]DS[Phospho]D	Os03t0240900-01	1.0	Orbi00308XM-Yej-Rice-Anthor-T_Recal	Orbi00308XM-Yej-Rice-Anthor-T_Recal.50046.50046.2	mzspec:PXD002756:Orbi00308XM-Yej-Rice-Anthor-T_Recal:scan:50046:LLGPFHPEMDLT[Phospho]S[Phospho]DS[Phospho]D/2	0	-0.011468999999920015	-11.385282526034072	0.0	9649	9649	Phospho	1.0	15	570	1	1.0	69	0.0	0.0	0.0	0.0	0.0	0.0
10	120	1.0000	Phospho	Os02t0821900-01	mzspec:PXD002756:Orbi00308XM-Yej-Rice-Anthor-T_Recal:scan:28823:LKDDLHWIPS[Phospho]FDK/3	0	0.0	79.9663	1:1.0000:10:true	LKDDLHWIPSFDK	LKDDLHWIPS[Phospho]FDK	Os02t0821900-01	1.0	Orbi00308XM-Yej-Rice-Anthor-T_Recal	Orbi00308XM-Yej-Rice-Anthor-T_Recal.28823.28823.3	mzspec:PXD002756:Orbi00308XM-Yej-Rice-Anthor-T_Recal:scan:28823:LKDDLHWIPS[Phospho]FDK/3	0	-0.004051000000004025	-7.166473702602677	0.0	16	16	Phospho	1.0	10	120	1	1.0	70	0.0	0.0	0.0	0.0	0.0	0.0
1	556	1.0000	Phospho	LOC_Os02g32340.1	mzspec:PXD002756:Orbi00855XM-Yej-Rice-Anthor-T-3:scan:32818:S[Phospho]FHLPPLNDENIR/3	0	0.0	79.9663	1:1.0000:1:true	SFHLPPLNDENIR	S[Phospho]FHLPPLNDENIR	LOC_Os02g32340.1	1.0	Orbi00855XM-Yej-Rice-Anthor-T-3	Orbi00855XM-Yej-Rice-Anthor-T-3.32818.32818.3	mzspec:PXD002756:Orbi00855XM-Yej-Rice-Anthor-T-3:scan:32818:S[Phospho]FHLPPLNDENIR/3	0	0.0003740000000789223	0.6867542065378466	0.0	14258	14258	Phospho	1.0	1	556	1	1.0	71	0.0	0.0	0.0	0.0	0.0	0.0
1	352	1.0000	Phospho	Os02t0697300-01	mzspec:PXD002756:Orbi00308XM-Yej-Rice-Anthor-T_Recal:scan:58084:S[Phospho]GGDDDILDDLDEMIFGK/2	0	0.0	79.9663	1:1.0000:1:true	SGGDDDILDDLDEMIFGK	S[Phospho]GGDDDILDDLDEMIFGK	Os02t0697300-01	1.0	Orbi00308XM-Yej-Rice-Anthor-T_Recal	Orbi00308XM-Yej-Rice-Anthor-T_Recal.58084.58084.2	mzspec:PXD002756:Orbi00308XM-Yej-Rice-Anthor-T_Recal:scan:58084:S[Phospho]GGDDDILDDLDEMIFGK/2	0	-0.007891999999969812	-7.753094633890765	0.0	11449	11449	Phospho	1.0	1	352	1	1.0	72	0.0	0.0	0.0	0.0	0.0	0.0
1	352	1.0000	Phospho	Os02t0697300-01	mzspec:PXD002756:Orbi00855XM-Yej-Rice-Anthor-T-3:scan:64119:S[Phospho]GGDDDILDDLDEMIFGK/2	0	0.0	79.9663	1:1.0000:1:true	SGGDDDILDDLDEMIFGK	S[Phospho]GGDDDILDDLDEMIFGK	Os02t0697300-01	1.0	Orbi00855XM-Yej-Rice-Anthor-T-3	Orbi00855XM-Yej-Rice-Anthor-T-3.64119.64119.2	mzspec:PXD002756:Orbi00855XM-Yej-Rice-Anthor-T-3:scan:64119:S[Phospho]GGDDDILDDLDEMIFGK/2	0	0.0005189999999402062	0.5098651944426141	0.0	4471	4471	Phospho	1.0	1	352	1	1.0	73	0.0	0.0	0.0	0.0	0.0	0.0
12;13;15	567;568;570	1.0000;1.0000;1.0000	Phospho;Phospho;Phospho	Os03t0240900-01	mzspec:PXD002756:Orbi00308XM-Yej-Rice-Anthor-T_Recal:scan:50046:LLGPFHPEMDLT[Phospho]S[Phospho]DS[Phospho]D/2	0	0.0	239.898993	1:1.0000:12:true;2:1.0000:13:true;3:1.0000:15:true	LLGPFHPEMDLTSDSD	LLGPFHPEMDLT[Phospho]S[Phospho]DS[Phospho]D	Os03t0240900-01	1.0	Orbi00308XM-Yej-Rice-Anthor-T_Recal	Orbi00308XM-Yej-Rice-Anthor-T_Recal.50046.50046.2	mzspec:PXD002756:Orbi00308XM-Yej-Rice-Anthor-T_Recal:scan:50046:LLGPFHPEMDLT[Phospho]S[Phospho]DS[Phospho]D/2	0	-0.011468999999920015	-11.385282526034072	0.0	9649	9649	Phospho	1.0	12	567	1	1.0	74	0.0	0.0	0.0	0.0	0.0	0.0
7;9	296;298	1.0000;1.0000	Phospho;Phospho	Os02t0146400-01	mzspec:PXD002756:Orbi00855XM-Yej-Rice-Anthor-T-3:scan:28627:LPGGLVT[Phospho]PT[Phospho]PK/2	0	0.0	159.9326	1:1.0000:7:true;2:1.0000:9:true	LPGGLVTPTPK	LPGGLVT[Phospho]PT[Phospho]PK	Os02t0146400-01	1.0	Orbi00855XM-Yej-Rice-Anthor-T-3	Orbi00855XM-Yej-Rice-Anthor-T-3.28627.28627.2	mzspec:PXD002756:Orbi00855XM-Yej-Rice-Anthor-T-3:scan:28627:LPGGLVT[Phospho]PT[Phospho]PK/2	0	-0.0002220000000079381	-0.35789542209990705	0.0	14386	14386	Phospho	1.0	9	298	1	1.0	75	0.0	0.0	0.0	0.0	0.0	0.0
6	60	1.0000	Phospho	Os06t0670100-01	mzspec:PXD002756:Orbi00855XM-Yej-Rice-Anthor-T-3:scan:38417:LGELLS[Phospho]DDDELGLGGR/2	0	0.0	79.9663	1:1.0000:6:true	LGELLSDDDELGLGGR	LGELLS[Phospho]DDDELGLGGR	Os06t0670100-01	1.0	Orbi00855XM-Yej-Rice-Anthor-T-3	Orbi00855XM-Yej-Rice-Anthor-T-3.38417.38417.2	mzspec:PXD002756:Orbi00855XM-Yej-Rice-Anthor-T-3:scan:38417:LGELLS[Phospho]DDDELGLGGR/2	0	0.0006890000000794316	0.7920465295624678	0.0	12450	12450	Phospho	1.0	6	60	1	1.0	76	0.0	0.0	0.0	0.0	0.0	0.0
3	150	1.0000	Phospho	Os01t0242300-01	mzspec:PXD002756:Orbi00855XM-Yej-Rice-Anthor-T-3:scan:43254:GLS[Phospho]GILNFK/2	0	0.0	79.9663	1:1.0000:3:true	GLSGILNFK	GLS[Phospho]GILNFK	Os01t0242300-01	1.0	Orbi00855XM-Yej-Rice-Anthor-T-3	Orbi00855XM-Yej-Rice-Anthor-T-3.43254.43254.2	mzspec:PXD002756:Orbi00855XM-Yej-Rice-Anthor-T-3:scan:43254:GLS[Phospho]GILNFK/2	0	-0.5011000000000649	-973.4587283902797	0.0	4148	4148	Phospho	1.0	3	150	1	1.0	77	0.0	0.0	0.0	0.0	0.0	0.0
9	208	1.0000	Phospho	Os01t0201250-00	mzspec:PXD002756:Orbi00853XM-Yej-Rice-Anthor-T-1:scan:44681:LLPLFPLQS[Phospho]PGRQ/2	0	0.0	79.9663	1:1.0000:9:true	LLPLFPLQSPGRQ	LLPLFPLQS[Phospho]PGRQ	Os01t0201250-00	1.0	Orbi00853XM-Yej-Rice-Anthor-T-1	Orbi00853XM-Yej-Rice-Anthor-T-1.44681.44681.2	mzspec:PXD002756:Orbi00853XM-Yej-Rice-Anthor-T-1:scan:44681:LLPLFPLQS[Phospho]PGRQ/2	0	0.0009139999999661086	1.1817746801476512	0.0	15827	15827	Phospho	1.0	9	208	1	1.0	78	0.0	0.0	0.0	0.0	0.0	0.0
5	40	1.0000	Phospho	LOC_Os03g47640.1	mzspec:PXD002756:Orbi00855XM-Yej-Rice-Anthor-T-3:scan:04821:GGGGS[Phospho]GGGGPGMGR/2	0	0.0	79.9663	1:1.0000:5:true	GGGGSGGGGPGMGR	GGGGS[Phospho]GGGGPGMGR	LOC_Os03g47640.1	1.0	Orbi00855XM-Yej-Rice-Anthor-T-3	Orbi00855XM-Yej-Rice-Anthor-T-3.04821.04821.2	mzspec:PXD002756:Orbi00855XM-Yej-Rice-Anthor-T-3:scan:04821:GGGGS[Phospho]GGGGPGMGR/2	0	0.0005999999999630745	1.0513105481578835	0.0	16486	16486	Phospho	1.0	5	40	1	1.0	79	0.0	0.0	0.0	0.0	0.0	0.0
2;4	429;431	1.0000;1.0000	Phospho;Phospho	Os03t0717000-01	mzspec:PXD002756:Orbi00853XM-Yej-Rice-Anthor-T-1:scan:07513:HS[Phospho]GS[Phospho]DPDMVK/2	0	0.0	159.9326	1:1.0000:2:true;2:1.0000:4:true	HSGSDPDMVK	HS[Phospho]GS[Phospho]DPDMVK	Os03t0717000-01	1.0	Orbi00853XM-Yej-Rice-Anthor-T-1	Orbi00853XM-Yej-Rice-Anthor-T-1.07513.07513.2	mzspec:PXD002756:Orbi00853XM-Yej-Rice-Anthor-T-1:scan:07513:HS[Phospho]GS[Phospho]DPDMVK/2	0	0.0005520000000842629	0.8950775184061793	0.0	8405	8405	Phospho	1.0	2	429	1	1.0	80	0.0	0.0	0.0	0.0	0.0	0.0
5	106	1.0000	Phospho	tr|A0A0P0V5J2|A0A0P0V5J2_ORYSJ	mzspec:PXD002756:Orbi00853XM-Yej-Rice-Anthor-T-1:scan:16565:KVEGS[Phospho]PPDGMELK/2	0	0.0	79.9663	1:1.0000:5:true	KVEGSPPDGMELK	KVEGS[Phospho]PPDGMELK	tr|A0A0P0V5J2|A0A0P0V5J2_ORYSJ	1.0	Orbi00853XM-Yej-Rice-Anthor-T-1	Orbi00853XM-Yej-Rice-Anthor-T-1.16565.16565.2	mzspec:PXD002756:Orbi00853XM-Yej-Rice-Anthor-T-1:scan:16565:KVEGS[Phospho]PPDGMELK/2	0	0.0010170000000471187	1.3858730007473683	0.0	12267	12267	Phospho	1.0	5	106	1	1.0	81	0.0	0.0	0.0	0.0	0.0	0.0
2;4	429;431	1.0000;1.0000	Phospho;Phospho	Os03t0717000-01	mzspec:PXD002756:Orbi00853XM-Yej-Rice-Anthor-T-1:scan:07513:HS[Phospho]GS[Phospho]DPDMVK/2	0	0.0	159.9326	1:1.0000:2:true;2:1.0000:4:true	HSGSDPDMVK	HS[Phospho]GS[Phospho]DPDMVK	Os03t0717000-01	1.0	Orbi00853XM-Yej-Rice-Anthor-T-1	Orbi00853XM-Yej-Rice-Anthor-T-1.07513.07513.2	mzspec:PXD002756:Orbi00853XM-Yej-Rice-Anthor-T-1:scan:07513:HS[Phospho]GS[Phospho]DPDMVK/2	0	0.0005520000000842629	0.8950775184061793	0.0	8405	8405	Phospho	1.0	4	431	1	1.0	82	0.0	0.0	0.0	0.0	0.0	0.0
4	37	1.0000	Phospho	LOC_Os10g06130.1	mzspec:PXD002756:Orbi00853XM-Yej-Rice-Anthor-T-1:scan:08607:REDS[Phospho]DDPEEEDPDER/2	0	0.0	79.9663	1:1.0000:4:true	REDSDDPEEEDPDER	REDS[Phospho]DDPEEEDPDER	LOC_Os10g06130.1	1.0	Orbi00853XM-Yej-Rice-Anthor-T-1	Orbi00853XM-Yej-Rice-Anthor-T-1.08607.08607.2	mzspec:PXD002756:Orbi00853XM-Yej-Rice-Anthor-T-1:scan:08607:REDS[Phospho]DDPEEEDPDER/2	0	0.00015999999993709937	0.16721718493967888	0.0	8315	8315	Phospho	1.0	4	37	1	1.0	83	0.0	0.0	0.0	0.0	0.0	0.0
4	37	1.0000	Phospho	LOC_Os10g06130.1	mzspec:PXD002756:Orbi00855XM-Yej-Rice-Anthor-T-3:scan:08817:REDS[Phospho]DDPEEEDPDER/2	0	0.0	79.9663	1:1.0000:4:true	REDSDDPEEEDPDER	REDS[Phospho]DDPEEEDPDER	LOC_Os10g06130.1	1.0	Orbi00855XM-Yej-Rice-Anthor-T-3	Orbi00855XM-Yej-Rice-Anthor-T-3.08817.08817.2	mzspec:PXD002756:Orbi00855XM-Yej-Rice-Anthor-T-3:scan:08817:REDS[Phospho]DDPEEEDPDER/2	0	0.002853999999956613	2.982736537488779	0.0	16948	16948	Phospho	1.0	4	37	1	1.0	84	0.0	0.0	0.0	0.0	0.0	0.0
2;4	429;431	1.0000;1.0000	Phospho;Phospho	Os03t0717000-01	mzspec:PXD002756:Orbi00855XM-Yej-Rice-Anthor-T-3:scan:07646:HS[Phospho]GS[Phospho]DPDMVK/2	0	0.0	159.9326	1:1.0000:2:true;2:1.0000:4:true	HSGSDPDMVK	HS[Phospho]GS[Phospho]DPDMVK	Os03t0717000-01	1.0	Orbi00855XM-Yej-Rice-Anthor-T-3	Orbi00855XM-Yej-Rice-Anthor-T-3.07646.07646.2	mzspec:PXD002756:Orbi00855XM-Yej-Rice-Anthor-T-3:scan:07646:HS[Phospho]GS[Phospho]DPDMVK/2	0	0.0002459999999473439	0.3988932417521321	0.0	16722	16722	Phospho	1.0	2	429	1	1.0	85	0.0	0.0	0.0	0.0	0.0	0.0
3;8	45;50	1.0000;1.0000	Phospho;Phospho	Os01t0139200-03	mzspec:PXD002756:Orbi00855XM-Yej-Rice-Anthor-T-3:scan:08418:VFS[Phospho]DDDKS[Phospho]DHGGGGGR/2	0	0.0	159.9326	1:1.0000:3:true;2:1.0000:8:true	VFSDDDKSDHGGGGGR	VFS[Phospho]DDDKS[Phospho]DHGGGGGR	Os01t0139200-03	1.0	Orbi00855XM-Yej-Rice-Anthor-T-3	Orbi00855XM-Yej-Rice-Anthor-T-3.08418.08418.2	mzspec:PXD002756:Orbi00855XM-Yej-Rice-Anthor-T-3:scan:08418:VFS[Phospho]DDDKS[Phospho]DHGGGGGR/2	0	0.0008940000000166037	1.0120971993432006	0.0	16167	16167	Phospho	1.0	3	45	1	1.0	86	0.0	0.0	0.0	0.0	0.0	0.0
3;8	45;50	1.0000;1.0000	Phospho;Phospho	Os01t0139200-03	mzspec:PXD002756:Orbi00855XM-Yej-Rice-Anthor-T-3:scan:08418:VFS[Phospho]DDDKS[Phospho]DHGGGGGR/2	0	0.0	159.9326	1:1.0000:3:true;2:1.0000:8:true	VFSDDDKSDHGGGGGR	VFS[Phospho]DDDKS[Phospho]DHGGGGGR	Os01t0139200-03	1.0	Orbi00855XM-Yej-Rice-Anthor-T-3	Orbi00855XM-Yej-Rice-Anthor-T-3.08418.08418.2	mzspec:PXD002756:Orbi00855XM-Yej-Rice-Anthor-T-3:scan:08418:VFS[Phospho]DDDKS[Phospho]DHGGGGGR/2	0	0.0008940000000166037	1.0120971993432006	0.0	16167	16167	Phospho	1.0	8	50	1	1.0	87	0.0	0.0	0.0	0.0	0.0	0.0
12;13;15	567;568;570	1.0000;1.0000;1.0000	Phospho;Phospho;Phospho	Os03t0240900-01	mzspec:PXD002756:Orbi00308XM-Yej-Rice-Anthor-T_Recal:scan:50046:LLGPFHPEMDLT[Phospho]S[Phospho]DS[Phospho]D/2	0	0.0	239.898993	1:1.0000:12:true;2:1.0000:13:true;3:1.0000:15:true	LLGPFHPEMDLTSDSD	LLGPFHPEMDLT[Phospho]S[Phospho]DS[Phospho]D	Os03t0240900-01	1.0	Orbi00308XM-Yej-Rice-Anthor-T_Recal	Orbi00308XM-Yej-Rice-Anthor-T_Recal.50046.50046.2	mzspec:PXD002756:Orbi00308XM-Yej-Rice-Anthor-T_Recal:scan:50046:LLGPFHPEMDLT[Phospho]S[Phospho]DS[Phospho]D/2	0	-0.011468999999920015	-11.385282526034072	0.0	9649	9649	Phospho	1.0	13	568	1	1.0	88	0.0	0.0	0.0	0.0	0.0	0.0
5	106	1.0000	Phospho	tr|A0A0P0V5J2|A0A0P0V5J2_ORYSJ	mzspec:PXD002756:Orbi00855XM-Yej-Rice-Anthor-T-3:scan:16647:KVEGS[Phospho]PPDGMELK/2	0	0.0	79.9663	1:1.0000:5:true	KVEGSPPDGMELK	KVEGS[Phospho]PPDGMELK	tr|A0A0P0V5J2|A0A0P0V5J2_ORYSJ	1.0	Orbi00855XM-Yej-Rice-Anthor-T-3	Orbi00855XM-Yej-Rice-Anthor-T-3.16647.16647.2	mzspec:PXD002756:Orbi00855XM-Yej-Rice-Anthor-T-3:scan:16647:KVEGS[Phospho]PPDGMELK/2	0	0.00199299999997038	2.715875015064391	0.0	13770	13770	Phospho	1.0	5	106	1	1.0	89	0.0	0.0	0.0	0.0	0.0	0.0
5	129	1.0000	Phospho	Os07t0511500-01	mzspec:PXD002756:Orbi00855XM-Yej-Rice-Anthor-T-3:scan:07138:KKNDS[Phospho]DGEDFEER/3	0	0.0	79.96633100000003	1:1.0000:5:true	KKNDSDGEDFEER	KKNDS[Phospho]DGEDFEER	Os07t0511500-01	1.0	Orbi00855XM-Yej-Rice-Anthor-T-3	Orbi00855XM-Yej-Rice-Anthor-T-3.07138.07138.3	mzspec:PXD002756:Orbi00855XM-Yej-Rice-Anthor-T-3:scan:07138:KKNDS[Phospho]DGEDFEER/3	0	-0.00023200000009637733	-0.42164870374679536	0.0	16368	16368	Phospho	1.0	5	129	1	1.0	90	0.0	0.0	0.0	0.0	0.0	0.0
3;5	85;87	1.0000;1.0000	Phospho;Phospho	Os01t0959000-01	mzspec:PXD002756:Orbi00853XM-Yej-Rice-Anthor-T-1:scan:03375:GRS[Phospho]PS[Phospho]PPPPK/2	0	0.0	159.9326	1:1.0000:3:true;2:1.0000:5:true	GRSPSPPPPK	GRS[Phospho]PS[Phospho]PPPPK	Os01t0959000-01	1.0	Orbi00853XM-Yej-Rice-Anthor-T-1	Orbi00853XM-Yej-Rice-Anthor-T-1.03375.03375.2	mzspec:PXD002756:Orbi00853XM-Yej-Rice-Anthor-T-1:scan:03375:GRS[Phospho]PS[Phospho]PPPPK/2	0	-0.0007220000001098015	-1.2232071946597405	0.0	6754	6754	Phospho	1.0	5	87	1	1.0	91	0.0	0.0	0.0	0.0	0.0	0.0
3;5	85;87	1.0000;1.0000	Phospho;Phospho	Os01t0959000-01	mzspec:PXD002756:Orbi00853XM-Yej-Rice-Anthor-T-1:scan:03375:GRS[Phospho]PS[Phospho]PPPPK/2	0	0.0	159.9326	1:1.0000:3:true;2:1.0000:5:true	GRSPSPPPPK	GRS[Phospho]PS[Phospho]PPPPK	Os01t0959000-01	1.0	Orbi00853XM-Yej-Rice-Anthor-T-1	Orbi00853XM-Yej-Rice-Anthor-T-1.03375.03375.2	mzspec:PXD002756:Orbi00853XM-Yej-Rice-Anthor-T-1:scan:03375:GRS[Phospho]PS[Phospho]PPPPK/2	0	-0.0007220000001098015	-1.2232071946597405	0.0	6754	6754	Phospho	1.0	3	85	1	1.0	92	0.0	0.0	0.0	0.0	0.0	0.0
1	363	1.0000	Phospho	Os03t0275500-01	mzspec:PXD002756:Orbi00855XM-Yej-Rice-Anthor-T-3:scan:21925:S[Phospho]PPREPEPEPVKEEEPEPDMNEIK/3	0	0.0	79.96633100000003	1:1.0000:1:true	SPPREPEPEPVKEEEPEPDMNEIK	S[Phospho]PPREPEPEPVKEEEPEPDMNEIK	Os03t0275500-01	1.0	Orbi00855XM-Yej-Rice-Anthor-T-3	Orbi00855XM-Yej-Rice-Anthor-T-3.21925.21925.3	mzspec:PXD002756:Orbi00855XM-Yej-Rice-Anthor-T-3:scan:21925:S[Phospho]PPREPEPEPVKEEEPEPDMNEIK/3	0	-0.002427999999895292	-2.5254007363670095	0.0	15199	15199	Phospho	1.0	1	363	1	1.0	93	0.0	0.0	0.0	0.0	0.0	0.0
6	240	1.0000	Phospho	Os08t0500200-01	mzspec:PXD002756:Orbi00853XM-Yej-Rice-Anthor-T-1:scan:01859:DHGQDS[Phospho]EDDER/2	0	0.0	79.9663	1:1.0000:6:true	DHGQDSEDDER	DHGQDS[Phospho]EDDER	Os08t0500200-01	1.0	Orbi00853XM-Yej-Rice-Anthor-T-1	Orbi00853XM-Yej-Rice-Anthor-T-1.01859.01859.2	mzspec:PXD002756:Orbi00853XM-Yej-Rice-Anthor-T-1:scan:01859:DHGQDS[Phospho]EDDER/2	0	-0.000325999999972737	-0.47128333991381305	0.0	6275	6275	Phospho	1.0	6	240	1	1.0	94	0.0	0.0	0.0	0.0	0.0	0.0
4	114	1.0000	Phospho	LOC_Os03g49485.1	mzspec:PXD002756:Orbi00855XM-Yej-Rice-Anthor-T-3:scan:05373:GRDT[Phospho]DDDDEVEEK/2	0	0.0	79.9663	1:1.0000:4:true	GRDTDDDDEVEEK	GRDT[Phospho]DDDDEVEEK	LOC_Os03g49485.1	1.0	Orbi00855XM-Yej-Rice-Anthor-T-3	Orbi00855XM-Yej-Rice-Anthor-T-3.05373.05373.2	mzspec:PXD002756:Orbi00855XM-Yej-Rice-Anthor-T-3:scan:05373:GRDT[Phospho]DDDDEVEEK/2	0	0.0021610000001146545	2.695206716679951	0.0	16258	16258	Phospho	1.0	4	114	1	1.0	95	0.0	0.0	0.0	0.0	0.0	0.0
4	289	1.0000	Phospho	Os08t0500200-01	mzspec:PXD002756:Orbi00853XM-Yej-Rice-Anthor-T-1:scan:01807:RHDS[Phospho]EDEEPR/3	0	0.0	79.9663	1:1.0000:4:true	RHDSEDEEPR	RHDS[Phospho]EDEEPR	Os08t0500200-01	1.0	Orbi00853XM-Yej-Rice-Anthor-T-1	Orbi00853XM-Yej-Rice-Anthor-T-1.01807.01807.3	mzspec:PXD002756:Orbi00853XM-Yej-Rice-Anthor-T-1:scan:01807:RHDS[Phospho]EDEEPR/3	0	-0.0007799999999633658	-1.731375832041214	0.0	6542	6542	Phospho	1.0	4	289	1	1.0	96	0.0	0.0	0.0	0.0	0.0	0.0
8	360	1.0000	Phospho	Os06t0232000-01	mzspec:PXD002756:Orbi00855XM-Yej-Rice-Anthor-T-3:scan:01329:KKHDDNDS[Phospho]DDEK/2	0	0.0	79.96633100000003	1:1.0000:8:true	KKHDDNDSDDEK	KKHDDNDS[Phospho]DDEK	Os06t0232000-01	1.0	Orbi00855XM-Yej-Rice-Anthor-T-3	Orbi00855XM-Yej-Rice-Anthor-T-3.01329.01329.2	mzspec:PXD002756:Orbi00855XM-Yej-Rice-Anthor-T-3:scan:01329:KKHDDNDS[Phospho]DDEK/2	0	-0.5005539999999655	-655.7815983813497	0.0	16121	16121	Phospho	1.0	8	360	1	1.0	97	0.0	0.0	0.0	0.0	0.0	0.0
10	187	1.0000	Phospho	Os03t0236675-00	mzspec:PXD002756:Orbi00853XM-Yej-Rice-Anthor-T-1:scan:28231:LPFDGMQPGS[Phospho]PR/2	0	0.0	79.9663	1:1.0000:10:true	LPFDGMQPGSPR	LPFDGMQPGS[Phospho]PR	Os03t0236675-00	1.0	Orbi00853XM-Yej-Rice-Anthor-T-1	Orbi00853XM-Yej-Rice-Anthor-T-1.28231.28231.2	mzspec:PXD002756:Orbi00853XM-Yej-Rice-Anthor-T-1:scan:28231:LPFDGMQPGS[Phospho]PR/2	0	0.00020399999993969686	0.295095279850024	0.0	973	973	Phospho	1.0	10	187	1	1.0	98	0.0	0.0	0.0	0.0	0.0	0.0
12;13;15	567;568;570	1.0000;1.0000;1.0000	Phospho;Phospho;Phospho	Os03t0240900-01	mzspec:PXD002756:Orbi00855XM-Yej-Rice-Anthor-T-3:scan:53151:LLGPFHPEMDLT[Phospho]S[Phospho]DS[Phospho]D/2	0	0.0	239.898993	1:1.0000:12:true;2:1.0000:13:true;3:1.0000:15:true	LLGPFHPEMDLTSDSD	LLGPFHPEMDLT[Phospho]S[Phospho]DS[Phospho]D	Os03t0240900-01	1.0	Orbi00855XM-Yej-Rice-Anthor-T-3	Orbi00855XM-Yej-Rice-Anthor-T-3.53151.53151.2	mzspec:PXD002756:Orbi00855XM-Yej-Rice-Anthor-T-3:scan:53151:LLGPFHPEMDLT[Phospho]S[Phospho]DS[Phospho]D/2	0	-0.0003229999998666244	-0.3206422752128463	0.0	4514	4514	Phospho	1.0	13	568	1	1.0	99	0.0	0.0	0.0	0.0	0.0	0.0
12;13;15	567;568;570	1.0000;1.0000;1.0000	Phospho;Phospho;Phospho	Os03t0240900-01	mzspec:PXD002756:Orbi00855XM-Yej-Rice-Anthor-T-3:scan:53151:LLGPFHPEMDLT[Phospho]S[Phospho]DS[Phospho]D/2	0	0.0	239.898993	1:1.0000:12:true;2:1.0000:13:true;3:1.0000:15:true	LLGPFHPEMDLTSDSD	LLGPFHPEMDLT[Phospho]S[Phospho]DS[Phospho]D	Os03t0240900-01	1.0	Orbi00855XM-Yej-Rice-Anthor-T-3	Orbi00855XM-Yej-Rice-Anthor-T-3.53151.53151.2	mzspec:PXD002756:Orbi00855XM-Yej-Rice-Anthor-T-3:scan:53151:LLGPFHPEMDLT[Phospho]S[Phospho]DS[Phospho]D/2	0	-0.0003229999998666244	-0.3206422752128463	0.0	4514	4514	Phospho	1.0	15	570	1	1.0	100	0.0	0.0	0.0	0.0	0.0	0.0
9	167	1.0000	Phospho	Os08t0187700-01	mzspec:PXD002756:Orbi00308XM-Yej-Rice-Anthor-T_Recal:scan:33137:GIEDELQFS[Phospho]PLENK/2	0	0.0	79.9663	1:1.0000:9:true	GIEDELQFSPLENK	GIEDELQFS[Phospho]PLENK	Os08t0187700-01	1.0	Orbi00308XM-Yej-Rice-Anthor-T_Recal	Orbi00308XM-Yej-Rice-Anthor-T_Recal.33137.33137.2	mzspec:PXD002756:Orbi00308XM-Yej-Rice-Anthor-T_Recal:scan:33137:GIEDELQFS[Phospho]PLENK/2	0	-0.005549999999971078	-6.530297196144629	0.0	679	679	Phospho	1.0	9	167	1	1.0	101	0.0	0.0	0.0	0.0	0.0	0.0
9	167	1.0000	Phospho	Os08t0187700-01	mzspec:PXD002756:Orbi00308XM-Yej-Rice-Anthor-T_Recal:scan:32982:GIEDELQFS[Phospho]PLENK/2	0	0.0	79.9663	1:1.0000:9:true	GIEDELQFSPLENK	GIEDELQFS[Phospho]PLENK	Os08t0187700-01	1.0	Orbi00308XM-Yej-Rice-Anthor-T_Recal	Orbi00308XM-Yej-Rice-Anthor-T_Recal.32982.32982.2	mzspec:PXD002756:Orbi00308XM-Yej-Rice-Anthor-T_Recal:scan:32982:GIEDELQFS[Phospho]PLENK/2	0	-0.003860999999915293	-4.54296891421489	0.0	482	482	Phospho	1.0	9	167	1	1.0	102	0.0	0.0	0.0	0.0	0.0	0.0
10	187	1.0000	Phospho	Os03t0236675-00	mzspec:PXD002756:Orbi00855XM-Yej-Rice-Anthor-T-3:scan:28112:LPFDGMQPGS[Phospho]PR/2	0	0.0	79.9663	1:1.0000:10:true	LPFDGMQPGSPR	LPFDGMQPGS[Phospho]PR	Os03t0236675-00	1.0	Orbi00855XM-Yej-Rice-Anthor-T-3	Orbi00855XM-Yej-Rice-Anthor-T-3.28112.28112.2	mzspec:PXD002756:Orbi00855XM-Yej-Rice-Anthor-T-3:scan:28112:LPFDGMQPGS[Phospho]PR/2	0	0.0017299999999522695	2.502523697438072	0.0	14194	14194	Phospho	1.0	10	187	1	1.0	103	0.0	0.0	0.0	0.0	0.0	0.0
7;9	296;298	1.0000;1.0000	Phospho;Phospho	Os02t0146400-01	mzspec:PXD002756:Orbi00853XM-Yej-Rice-Anthor-T-1:scan:28686:LPGGLVT[Phospho]PT[Phospho]PK/2	0	0.0	159.9326	1:1.0000:7:true;2:1.0000:9:true	LPGGLVTPTPK	LPGGLVT[Phospho]PT[Phospho]PK	Os02t0146400-01	1.0	Orbi00853XM-Yej-Rice-Anthor-T-1	Orbi00853XM-Yej-Rice-Anthor-T-1.28686.28686.2	mzspec:PXD002756:Orbi00853XM-Yej-Rice-Anthor-T-1:scan:28686:LPGGLVT[Phospho]PT[Phospho]PK/2	0	-0.0002220000000079381	-0.35789542209990705	0.0	28	28	Phospho	1.0	7	296	1	1.0	104	0.0	0.0	0.0	0.0	0.0	0.0
1	305	1.0000	Phospho	Os08t0187700-01	mzspec:PXD002756:Orbi00853XM-Yej-Rice-Anthor-T-1:scan:29296:S[Phospho]PPLDVLPR/2	0	0.0	79.9663	1:1.0000:1:true	SPPLDVLPR	S[Phospho]PPLDVLPR	Os08t0187700-01	1.0	Orbi00853XM-Yej-Rice-Anthor-T-1	Orbi00853XM-Yej-Rice-Anthor-T-1.29296.29296.2	mzspec:PXD002756:Orbi00853XM-Yej-Rice-Anthor-T-1:scan:29296:S[Phospho]PPLDVLPR/2	0	0.0005380000000059226	1.001352790405836	0.0	1216	1216	Phospho	1.0	1	305	1	1.0	105	0.0	0.0	0.0	0.0	0.0	0.0
1	305	1.0000	Phospho	Os08t0187700-01	mzspec:PXD002756:Orbi00855XM-Yej-Rice-Anthor-T-3:scan:29131:S[Phospho]PPLDVLPR/2	0	0.0	79.9663	1:1.0000:1:true	SPPLDVLPR	S[Phospho]PPLDVLPR	Os08t0187700-01	1.0	Orbi00855XM-Yej-Rice-Anthor-T-3	Orbi00855XM-Yej-Rice-Anthor-T-3.29131.29131.2	mzspec:PXD002756:Orbi00855XM-Yej-Rice-Anthor-T-3:scan:29131:S[Phospho]PPLDVLPR/2	0	0.0014539999999669815	2.706258284760213	0.0	14369	14369	Phospho	1.0	1	305	1	1.0	106	0.0	0.0	0.0	0.0	0.0	0.0
8;11	115;118	1.0000;1.0000	Phospho;Phospho	Os08t0154600-01	mzspec:PXD002756:Orbi00853XM-Yej-Rice-Anthor-T-1:scan:16282:RPFVEDKS[Phospho]DDS[Phospho]EDDHKPIGLR/3	0	0.0	159.9326	1:1.0000:8:true;2:1.0000:11:true	RPFVEDKSDDSEDDHKPIGLR	RPFVEDKS[Phospho]DDS[Phospho]EDDHKPIGLR	Os08t0154600-01	1.0	Orbi00853XM-Yej-Rice-Anthor-T-1	Orbi00853XM-Yej-Rice-Anthor-T-1.16282.16282.3	mzspec:PXD002756:Orbi00853XM-Yej-Rice-Anthor-T-1:scan:16282:RPFVEDKS[Phospho]DDS[Phospho]EDDHKPIGLR/3	0	0.002241000000026361	2.5688425119541947	0.0	12389	12389	Phospho	1.0	8	115	1	1.0	107	0.0	0.0	0.0	0.0	0.0	0.0
8;11	115;118	1.0000;1.0000	Phospho;Phospho	Os08t0154600-01	mzspec:PXD002756:Orbi00853XM-Yej-Rice-Anthor-T-1:scan:16282:RPFVEDKS[Phospho]DDS[Phospho]EDDHKPIGLR/3	0	0.0	159.9326	1:1.0000:8:true;2:1.0000:11:true	RPFVEDKSDDSEDDHKPIGLR	RPFVEDKS[Phospho]DDS[Phospho]EDDHKPIGLR	Os08t0154600-01	1.0	Orbi00853XM-Yej-Rice-Anthor-T-1	Orbi00853XM-Yej-Rice-Anthor-T-1.16282.16282.3	mzspec:PXD002756:Orbi00853XM-Yej-Rice-Anthor-T-1:scan:16282:RPFVEDKS[Phospho]DDS[Phospho]EDDHKPIGLR/3	0	0.002241000000026361	2.5688425119541947	0.0	12389	12389	Phospho	1.0	11	118	1	1.0	108	0.0	0.0	0.0	0.0	0.0	0.0
12;13;15	567;568;570	1.0000;1.0000;1.0000	Phospho;Phospho;Phospho	Os03t0240900-01	mzspec:PXD002756:Orbi00855XM-Yej-Rice-Anthor-T-3:scan:53450:LLGPFHPEMDLT[Phospho]S[Phospho]DS[Phospho]D/2	0	0.0	239.898993	1:1.0000:12:true;2:1.0000:13:true;3:1.0000:15:true	LLGPFHPEMDLTSDSD	LLGPFHPEMDLT[Phospho]S[Phospho]DS[Phospho]D	Os03t0240900-01	1.0	Orbi00855XM-Yej-Rice-Anthor-T-3	Orbi00855XM-Yej-Rice-Anthor-T-3.53450.53450.2	mzspec:PXD002756:Orbi00855XM-Yej-Rice-Anthor-T-3:scan:53450:LLGPFHPEMDLT[Phospho]S[Phospho]DS[Phospho]D/2	0	0.00013100000012400415	0.13004377123835448	0.0	4542	4542	Phospho	1.0	12	567	1	1.0	109	0.0	0.0	0.0	0.0	0.0	0.0
12;13;15	567;568;570	1.0000;1.0000;1.0000	Phospho;Phospho;Phospho	Os03t0240900-01	mzspec:PXD002756:Orbi00855XM-Yej-Rice-Anthor-T-3:scan:53450:LLGPFHPEMDLT[Phospho]S[Phospho]DS[Phospho]D/2	0	0.0	239.898993	1:1.0000:12:true;2:1.0000:13:true;3:1.0000:15:true	LLGPFHPEMDLTSDSD	LLGPFHPEMDLT[Phospho]S[Phospho]DS[Phospho]D	Os03t0240900-01	1.0	Orbi00855XM-Yej-Rice-Anthor-T-3	Orbi00855XM-Yej-Rice-Anthor-T-3.53450.53450.2	mzspec:PXD002756:Orbi00855XM-Yej-Rice-Anthor-T-3:scan:53450:LLGPFHPEMDLT[Phospho]S[Phospho]DS[Phospho]D/2	0	0.00013100000012400415	0.13004377123835448	0.0	4542	4542	Phospho	1.0	13	568	1	1.0	110	0.0	0.0	0.0	0.0	0.0	0.0
9	167	1.0000	Phospho	Os08t0187700-01	mzspec:PXD002756:Orbi00855XM-Yej-Rice-Anthor-T-3:scan:32859:GIEDELQFS[Phospho]PLENKR/3	0	0.0	79.9663	1:1.0000:9:true	GIEDELQFSPLENKR	GIEDELQFS[Phospho]PLENKR	Os08t0187700-01	1.0	Orbi00855XM-Yej-Rice-Anthor-T-3	Orbi00855XM-Yej-Rice-Anthor-T-3.32859.32859.3	mzspec:PXD002756:Orbi00855XM-Yej-Rice-Anthor-T-3:scan:32859:GIEDELQFS[Phospho]PLENKR/3	0	0.0004950000000008004	0.7997294865748334	0.0	14235	14235	Phospho	1.0	9	167	1	1.0	111	0.0	0.0	0.0	0.0	0.0	0.0
3	363	1.0000	Phospho	Os06t0186600-02	mzspec:PXD002756:Orbi00853XM-Yej-Rice-Anthor-T-1:scan:42331:KDS[Phospho]FGDLLMNLPR/2	0	0.0	79.9663	1:1.0000:3:true	KDSFGDLLMNLPR	KDS[Phospho]FGDLLMNLPR	Os06t0186600-02	1.0	Orbi00853XM-Yej-Rice-Anthor-T-1	Orbi00853XM-Yej-Rice-Anthor-T-1.42331.42331.2	mzspec:PXD002756:Orbi00853XM-Yej-Rice-Anthor-T-1:scan:42331:KDS[Phospho]FGDLLMNLPR/2	0	0.0032220000000506843	4.061126938261136	0.0	12779	12779	Phospho	1.0	3	363	1	1.0	112	0.0	0.0	0.0	0.0	0.0	0.0
1;3	616;618	0;1.0000	Gln->pyro-Glu;Phospho	tr|A0A0P0YD65|A0A0P0YD65_ORYSJ	mzspec:PXD002756:Orbi00308XM-Yej-Rice-Anthor-T_Recal:scan:36434:Q[Gln->pyro-Glu]LS[Phospho]IDQFENEGR/2	0	0.0	79.9663	1:1.0000:3:true	QLSIDQFENEGR	Q[Gln->pyro-Glu]LS[Phospho]IDQFENEGR	tr|A0A0P0YD65|A0A0P0YD65_ORYSJ	1.0	Orbi00308XM-Yej-Rice-Anthor-T_Recal	Orbi00308XM-Yej-Rice-Anthor-T_Recal.36434.36434.2	mzspec:PXD002756:Orbi00308XM-Yej-Rice-Anthor-T_Recal:scan:36434:Q[Gln->pyro-Glu]LS[Phospho]IDQFENEGR/2	0	-0.004658000000063112	-6.212206233680238	0.0	3024	3024	Phospho	1.0	3	618	1	1.0	113	0.0	0.0	0.0	0.0	0.0	0.0
4	273	1.0000	Phospho	Os05t0564200-01	mzspec:PXD002756:Orbi00855XM-Yej-Rice-Anthor-T-3:scan:01556:RHGS[Phospho]PPRR/3	0	0.0	79.96633100000003	1:1.0000:4:true	RHGSPPRR	RHGS[Phospho]PPRR	Os05t0564200-01	1.0	Orbi00855XM-Yej-Rice-Anthor-T-3	Orbi00855XM-Yej-Rice-Anthor-T-3.01556.01556.3	mzspec:PXD002756:Orbi00855XM-Yej-Rice-Anthor-T-3:scan:01556:RHGS[Phospho]PPRR/3	0	0.0002949999999373176	0.8472791409305177	0.0	16127	16127	Phospho	1.0	4	273	1	1.0	114	0.0	0.0	0.0	0.0	0.0	0.0
9;11	278;280	1.0000;1.0000	Phospho;Phospho	Os03t0264000-01	mzspec:PXD002756:Orbi00855XM-Yej-Rice-Anthor-T-3:scan:12948:GQVGEDVRS[Phospho]DS[Phospho]EDEE/2	0	0.0	159.9326	1:1.0000:9:true;2:1.0000:11:true	GQVGEDVRSDSEDEE	GQVGEDVRS[Phospho]DS[Phospho]EDEE	Os03t0264000-01	1.0	Orbi00855XM-Yej-Rice-Anthor-T-3	Orbi00855XM-Yej-Rice-Anthor-T-3.12948.12948.2	mzspec:PXD002756:Orbi00855XM-Yej-Rice-Anthor-T-3:scan:12948:GQVGEDVRS[Phospho]DS[Phospho]EDEE/2	0	-9.399999999004649e-05	-0.10377495289309503	0.0	13462	13462	Phospho	1.0	11	280	1	1.0	115	0.0	0.0	0.0	0.0	0.0	0.0
9;11	278;280	1.0000;1.0000	Phospho;Phospho	Os03t0264000-01	mzspec:PXD002756:Orbi00855XM-Yej-Rice-Anthor-T-3:scan:12948:GQVGEDVRS[Phospho]DS[Phospho]EDEE/2	0	0.0	159.9326	1:1.0000:9:true;2:1.0000:11:true	GQVGEDVRSDSEDEE	GQVGEDVRS[Phospho]DS[Phospho]EDEE	Os03t0264000-01	1.0	Orbi00855XM-Yej-Rice-Anthor-T-3	Orbi00855XM-Yej-Rice-Anthor-T-3.12948.12948.2	mzspec:PXD002756:Orbi00855XM-Yej-Rice-Anthor-T-3:scan:12948:GQVGEDVRS[Phospho]DS[Phospho]EDEE/2	0	-9.399999999004649e-05	-0.10377495289309503	0.0	13462	13462	Phospho	1.0	9	278	1	1.0	116	0.0	0.0	0.0	0.0	0.0	0.0
9;11	278;280	1.0000;1.0000	Phospho;Phospho	Os03t0264000-01	mzspec:PXD002756:Orbi00853XM-Yej-Rice-Anthor-T-1:scan:12878:GQVGEDVRS[Phospho]DS[Phospho]EDEE/2	0	0.0	159.9326	1:1.0000:9:true;2:1.0000:11:true	GQVGEDVRSDSEDEE	GQVGEDVRS[Phospho]DS[Phospho]EDEE	Os03t0264000-01	1.0	Orbi00853XM-Yej-Rice-Anthor-T-1	Orbi00853XM-Yej-Rice-Anthor-T-1.12878.12878.2	mzspec:PXD002756:Orbi00853XM-Yej-Rice-Anthor-T-1:scan:12878:GQVGEDVRS[Phospho]DS[Phospho]EDEE/2	0	-0.0007050000000390355	-0.7783121468237217	0.0	7172	7172	Phospho	1.0	11	280	1	1.0	117	0.0	0.0	0.0	0.0	0.0	0.0
9;11	278;280	1.0000;1.0000	Phospho;Phospho	Os03t0264000-01	mzspec:PXD002756:Orbi00853XM-Yej-Rice-Anthor-T-1:scan:12878:GQVGEDVRS[Phospho]DS[Phospho]EDEE/2	0	0.0	159.9326	1:1.0000:9:true;2:1.0000:11:true	GQVGEDVRSDSEDEE	GQVGEDVRS[Phospho]DS[Phospho]EDEE	Os03t0264000-01	1.0	Orbi00853XM-Yej-Rice-Anthor-T-1	Orbi00853XM-Yej-Rice-Anthor-T-1.12878.12878.2	mzspec:PXD002756:Orbi00853XM-Yej-Rice-Anthor-T-1:scan:12878:GQVGEDVRS[Phospho]DS[Phospho]EDEE/2	0	-0.0007050000000390355	-0.7783121468237217	0.0	7172	7172	Phospho	1.0	9	278	1	1.0	118	0.0	0.0	0.0	0.0	0.0	0.0
9;11	278;280	1.0000;1.0000	Phospho;Phospho	Os03t0264000-01	mzspec:PXD002756:Orbi00853XM-Yej-Rice-Anthor-T-1:scan:12863:GQVGEDVRS[Phospho]DS[Phospho]EDEE/2	0	0.0	159.9326	1:1.0000:9:true;2:1.0000:11:true	GQVGEDVRSDSEDEE	GQVGEDVRS[Phospho]DS[Phospho]EDEE	Os03t0264000-01	1.0	Orbi00853XM-Yej-Rice-Anthor-T-1	Orbi00853XM-Yej-Rice-Anthor-T-1.12863.12863.2	mzspec:PXD002756:Orbi00853XM-Yej-Rice-Anthor-T-1:scan:12863:GQVGEDVRS[Phospho]DS[Phospho]EDEE/2	0	-0.5009489999999914	-553.0421157696477	0.0	6320	6320	Phospho	1.0	11	280	1	1.0	119	0.0	0.0	0.0	0.0	0.0	0.0
9;11	278;280	1.0000;1.0000	Phospho;Phospho	Os03t0264000-01	mzspec:PXD002756:Orbi00853XM-Yej-Rice-Anthor-T-1:scan:12863:GQVGEDVRS[Phospho]DS[Phospho]EDEE/2	0	0.0	159.9326	1:1.0000:9:true;2:1.0000:11:true	GQVGEDVRSDSEDEE	GQVGEDVRS[Phospho]DS[Phospho]EDEE	Os03t0264000-01	1.0	Orbi00853XM-Yej-Rice-Anthor-T-1	Orbi00853XM-Yej-Rice-Anthor-T-1.12863.12863.2	mzspec:PXD002756:Orbi00853XM-Yej-Rice-Anthor-T-1:scan:12863:GQVGEDVRS[Phospho]DS[Phospho]EDEE/2	0	-0.5009489999999914	-553.0421157696477	0.0	6320	6320	Phospho	1.0	9	278	1	1.0	120	0.0	0.0	0.0	0.0	0.0	0.0
7	558	1.0000	Phospho	Os07t0161600-01	mzspec:PXD002756:Orbi00853XM-Yej-Rice-Anthor-T-1:scan:23645:KGQGQLS[Phospho]FGLR/2	0	0.0	79.9663	1:1.0000:7:true	KGQGQLSFGLR	KGQGQLS[Phospho]FGLR	Os07t0161600-01	1.0	Orbi00853XM-Yej-Rice-Anthor-T-1	Orbi00853XM-Yej-Rice-Anthor-T-1.23645.23645.2	mzspec:PXD002756:Orbi00853XM-Yej-Rice-Anthor-T-1:scan:23645:KGQGQLS[Phospho]FGLR/2	0	-0.0002119999999194988	-0.3334283188612239	0.0	10406	10406	Phospho	1.0	7	558	1	1.0	121	0.0	0.0	0.0	0.0	0.0	0.0
0;13	0;13	0;1.0000	Acetyl;Phospho	Os07t0184900-02	mzspec:PXD002756:Orbi00855XM-Yej-Rice-Anthor-T-3:scan:46610:[Acetyl]MDLDPEGLFRDDS[Phospho]DEDDDNVQER/2	0	0.0	121.976931	2:1.0000:13:true	MDLDPEGLFRDDSDEDDDNVQER	[Acetyl]MDLDPEGLFRDDS[Phospho]DEDDDNVQER	Os07t0184900-02	1.0	Orbi00855XM-Yej-Rice-Anthor-T-3	Orbi00855XM-Yej-Rice-Anthor-T-3.46610.46610.2	mzspec:PXD002756:Orbi00855XM-Yej-Rice-Anthor-T-3:scan:46610:[Acetyl]MDLDPEGLFRDDS[Phospho]DEDDDNVQER/2	0	-0.002213999999867156	-1.554720256373367	0.0	16399	16399	Phospho	1.0	13	13	1	1.0	122	0.0	0.0	0.0	0.0	0.0	0.0
9	263	1.0000	Phospho	Os02t0805200-01	mzspec:PXD002756:Orbi00853XM-Yej-Rice-Anthor-T-1:scan:09038:IEEDEEMKS[Phospho]/2	0	0.0	79.9663	1:1.0000:9:true	IEEDEEMKS	IEEDEEMKS[Phospho]	Os02t0805200-01	1.0	Orbi00853XM-Yej-Rice-Anthor-T-1	Orbi00853XM-Yej-Rice-Anthor-T-1.09038.09038.2	mzspec:PXD002756:Orbi00853XM-Yej-Rice-Anthor-T-1:scan:09038:IEEDEEMKS[Phospho]/2	0	0.00018199999999524152	0.3057692172949842	0.0	9103	9103	Phospho	1.0	9	263	1	1.0	123	0.0	0.0	0.0	0.0	0.0	0.0
3	333	1.0000	Phospho	Os06t0486400-01	mzspec:PXD002756:Orbi00855XM-Yej-Rice-Anthor-T-3:scan:47640:GIS[Phospho]GWNFNLEDLK/2	0	0.0	79.9663	1:1.0000:3:true	GISGWNFNLEDLK	GIS[Phospho]GWNFNLEDLK	Os06t0486400-01	1.0	Orbi00855XM-Yej-Rice-Anthor-T-3	Orbi00855XM-Yej-Rice-Anthor-T-3.47640.47640.2	mzspec:PXD002756:Orbi00855XM-Yej-Rice-Anthor-T-3:scan:47640:GIS[Phospho]GWNFNLEDLK/2	0	1.9999999949504854e-06	0.002541753573447845	0.0	17054	17054	Phospho	1.0	3	333	1	1.0	124	0.0	0.0	0.0	0.0	0.0	0.0
3	333	1.0000	Phospho	Os06t0486400-01	mzspec:PXD002756:Orbi00853XM-Yej-Rice-Anthor-T-1:scan:47893:GIS[Phospho]GWNFNLEDLK/2	0	0.0	79.9663	1:1.0000:3:true	GISGWNFNLEDLK	GIS[Phospho]GWNFNLEDLK	Os06t0486400-01	1.0	Orbi00853XM-Yej-Rice-Anthor-T-1	Orbi00853XM-Yej-Rice-Anthor-T-1.47893.47893.2	mzspec:PXD002756:Orbi00853XM-Yej-Rice-Anthor-T-1:scan:47893:GIS[Phospho]GWNFNLEDLK/2	0	0.000339000000053602	0.4308272318552653	0.0	13978	13978	Phospho	1.0	3	333	1	1.0	125	0.0	0.0	0.0	0.0	0.0	0.0
4;5	1068;1069	0;1.0000	Carbamidomethyl;Phospho	LOC_Os03g19340.1	mzspec:PXD002756:Orbi00855XM-Yej-Rice-Anthor-T-3:scan:23419:IDDC[Carbamidomethyl]S[Phospho]EDNLLDK/2	0	0.0	136.987764	1:1.0000:5:true	IDDCSEDNLLDK	IDDC[Carbamidomethyl]S[Phospho]EDNLLDK	LOC_Os03g19340.1	1.0	Orbi00855XM-Yej-Rice-Anthor-T-3	Orbi00855XM-Yej-Rice-Anthor-T-3.23419.23419.2	mzspec:PXD002756:Orbi00855XM-Yej-Rice-Anthor-T-3:scan:23419:IDDC[Carbamidomethyl]S[Phospho]EDNLLDK/2	0	0.001571999999896434	2.071699552474064	0.0	15586	15586	Phospho	1.0	5	1069	1	1.0	126	0.0	0.0	0.0	0.0	0.0	0.0
3	314	1.0000	Phospho	LOC_Os01g46580.1	mzspec:PXD002756:Orbi00855XM-Yej-Rice-Anthor-T-3:scan:12688:RLS[Phospho]LNNDGN/2	0	0.0	79.9663	1:1.0000:3:true	RLSLNNDGN	RLS[Phospho]LNNDGN	LOC_Os01g46580.1	1.0	Orbi00855XM-Yej-Rice-Anthor-T-3	Orbi00855XM-Yej-Rice-Anthor-T-3.12688.12688.2	mzspec:PXD002756:Orbi00855XM-Yej-Rice-Anthor-T-3:scan:12688:RLS[Phospho]LNNDGN/2	0	-3.300000003036985e-05	-0.060915397665480236	0.0	13707	13707	Phospho	1.0	3	314	1	1.0	127	0.0	0.0	0.0	0.0	0.0	0.0
4	114	1.0000	Phospho	LOC_Os03g49485.1	mzspec:PXD002756:Orbi00853XM-Yej-Rice-Anthor-T-1:scan:05243:GRDT[Phospho]DDDDEVEEK/2	0	0.0	79.9663	1:1.0000:4:true	GRDTDDDDEVEEK	GRDT[Phospho]DDDDEVEEK	LOC_Os03g49485.1	1.0	Orbi00853XM-Yej-Rice-Anthor-T-1	Orbi00853XM-Yej-Rice-Anthor-T-1.05243.05243.2	mzspec:PXD002756:Orbi00853XM-Yej-Rice-Anthor-T-1:scan:05243:GRDT[Phospho]DDDDEVEEK/2	0	-0.001195999999936248	-1.4916553599289089	0.0	9245	9245	Phospho	1.0	4	114	1	1.0	128	0.0	0.0	0.0	0.0	0.0	0.0
4	289	1.0000	Phospho	Os08t0500200-01	mzspec:PXD002756:Orbi00855XM-Yej-Rice-Anthor-T-3:scan:01780:RHDS[Phospho]EDEEPR/3	0	0.0	79.9663	1:1.0000:4:true	RHDSEDEEPR	RHDS[Phospho]EDEEPR	Os08t0500200-01	1.0	Orbi00855XM-Yej-Rice-Anthor-T-3	Orbi00855XM-Yej-Rice-Anthor-T-3.01780.01780.3	mzspec:PXD002756:Orbi00855XM-Yej-Rice-Anthor-T-3:scan:01780:RHDS[Phospho]EDEEPR/3	0	0.00047100000000455117	1.0454846370994773	0.0	15819	15819	Phospho	1.0	4	289	1	1.0	129	0.0	0.0	0.0	0.0	0.0	0.0
4	289	1.0000	Phospho	Os08t0500200-01	mzspec:PXD002756:Orbi00855XM-Yej-Rice-Anthor-T-3:scan:01784:RHDS[Phospho]EDEEPR/2	0	0.0	79.9663	1:1.0000:4:true	RHDSEDEEPR	RHDS[Phospho]EDEEPR	Os08t0500200-01	1.0	Orbi00855XM-Yej-Rice-Anthor-T-3	Orbi00855XM-Yej-Rice-Anthor-T-3.01784.01784.2	mzspec:PXD002756:Orbi00855XM-Yej-Rice-Anthor-T-3:scan:01784:RHDS[Phospho]EDEEPR/2	0	0.0007920000000467553	1.172882390531503	0.0	15803	15803	Phospho	1.0	4	289	1	1.0	130	0.0	0.0	0.0	0.0	0.0	0.0
12;13;15	567;568;570	1.0000;1.0000;1.0000	Phospho;Phospho;Phospho	Os03t0240900-01	mzspec:PXD002756:Orbi00855XM-Yej-Rice-Anthor-T-3:scan:53151:LLGPFHPEMDLT[Phospho]S[Phospho]DS[Phospho]D/2	0	0.0	239.898993	1:1.0000:12:true;2:1.0000:13:true;3:1.0000:15:true	LLGPFHPEMDLTSDSD	LLGPFHPEMDLT[Phospho]S[Phospho]DS[Phospho]D	Os03t0240900-01	1.0	Orbi00855XM-Yej-Rice-Anthor-T-3	Orbi00855XM-Yej-Rice-Anthor-T-3.53151.53151.2	mzspec:PXD002756:Orbi00855XM-Yej-Rice-Anthor-T-3:scan:53151:LLGPFHPEMDLT[Phospho]S[Phospho]DS[Phospho]D/2	0	-0.0003229999998666244	-0.3206422752128463	0.0	4514	4514	Phospho	1.0	12	567	1	1.0	131	0.0	0.0	0.0	0.0	0.0	0.0
3	363	1.0000	Phospho	Os06t0186600-02	mzspec:PXD002756:Orbi00308XM-Yej-Rice-Anthor-T_Recal:scan:36405:KDS[Phospho]FGDLLMNLPR/2	0	0.0	79.9663	1:1.0000:3:true	KDSFGDLLMNLPR	KDS[Phospho]FGDLLMNLPR	Os06t0186600-02	1.0	Orbi00308XM-Yej-Rice-Anthor-T_Recal	Orbi00308XM-Yej-Rice-Anthor-T_Recal.36405.36405.2	mzspec:PXD002756:Orbi00308XM-Yej-Rice-Anthor-T_Recal:scan:36405:KDS[Phospho]FGDLLMNLPR/2	0	-0.003658999999970547	-4.611937761248955	0.0	572	572	Phospho	1.0	3	363	1	1.0	132	0.0	0.0	0.0	0.0	0.0	0.0
8;10	299;301	1.0000;1.0000	Phospho;Phospho	Os02t0581300-01	mzspec:PXD002756:Orbi00853XM-Yej-Rice-Anthor-T-1:scan:10967:NVGDDVRS[Phospho]DS[Phospho]EGEDEHED/2	0	0.0	159.9326	1:1.0000:8:true;2:1.0000:10:true	NVGDDVRSDSEGEDEHED	NVGDDVRS[Phospho]DS[Phospho]EGEDEHED	Os02t0581300-01	1.0	Orbi00853XM-Yej-Rice-Anthor-T-1	Orbi00853XM-Yej-Rice-Anthor-T-1.10967.10967.2	mzspec:PXD002756:Orbi00853XM-Yej-Rice-Anthor-T-1:scan:10967:NVGDDVRS[Phospho]DS[Phospho]EGEDEHED/2	0	0.000933000000031825	0.8620093772408866	0.0	9157	9157	Phospho	1.0	8	299	1	1.0	133	0.0	0.0	0.0	0.0	0.0	0.0
1;3	8;10	1.0000;1.0000	Phospho;Phospho	tr|Q0IWU2|Q0IWU2_ORYSJ	mzspec:PXD002756:Orbi00853XM-Yej-Rice-Anthor-T-1:scan:08667:S[Phospho]HS[Phospho]PVEHLEGNNK/2	0	0.0	159.9326	1:1.0000:1:true;2:1.0000:3:true	SHSPVEHLEGNNK	S[Phospho]HS[Phospho]PVEHLEGNNK	tr|Q0IWU2|Q0IWU2_ORYSJ	1.0	Orbi00853XM-Yej-Rice-Anthor-T-1	Orbi00853XM-Yej-Rice-Anthor-T-1.08667.08667.2	mzspec:PXD002756:Orbi00853XM-Yej-Rice-Anthor-T-1:scan:08667:S[Phospho]HS[Phospho]PVEHLEGNNK/2	0	-0.0010760000000118453	-1.3377823548482308	0.0	8280	8280	Phospho	1.0	1	8	1	1.0	134	0.0	0.0	0.0	0.0	0.0	0.0
9	73	1.0000	Phospho	Os10t0563600-01	mzspec:PXD002756:Orbi00855XM-Yej-Rice-Anthor-T-3:scan:25733:LGLGGLGGS[Phospho]PR/2	0	0.0	79.9663	1:1.0000:9:true	LGLGGLGGSPR	LGLGGLGGS[Phospho]PR	Os10t0563600-01	1.0	Orbi00855XM-Yej-Rice-Anthor-T-3	Orbi00855XM-Yej-Rice-Anthor-T-3.25733.25733.2	mzspec:PXD002756:Orbi00855XM-Yej-Rice-Anthor-T-3:scan:25733:LGLGGLGGS[Phospho]PR/2	0	0.0012189999999918655	2.2901978193628123	0.0	14540	14540	Phospho	1.0	9	73	1	1.0	135	0.0	0.0	0.0	0.0	0.0	0.0
9	73	1.0000	Phospho	Os10t0563600-01	mzspec:PXD002756:Orbi00308XM-Yej-Rice-Anthor-T_Recal:scan:22306:LGLGGLGGS[Phospho]PR/2	0	0.0	79.9663	1:1.0000:9:true	LGLGGLGGSPR	LGLGGLGGS[Phospho]PR	Os10t0563600-01	1.0	Orbi00308XM-Yej-Rice-Anthor-T_Recal	Orbi00308XM-Yej-Rice-Anthor-T_Recal.22306.22306.2	mzspec:PXD002756:Orbi00308XM-Yej-Rice-Anthor-T_Recal:scan:22306:LGLGGLGGS[Phospho]PR/2	0	-0.0035410000000410946	-6.652658308869524	0.0	3149	3149	Phospho	1.0	9	73	1	1.0	136	0.0	0.0	0.0	0.0	0.0	0.0
8;10	299;301	1.0000;1.0000	Phospho;Phospho	Os02t0581300-01	mzspec:PXD002756:Orbi00853XM-Yej-Rice-Anthor-T-1:scan:10967:NVGDDVRS[Phospho]DS[Phospho]EGEDEHED/2	0	0.0	159.9326	1:1.0000:8:true;2:1.0000:10:true	NVGDDVRSDSEGEDEHED	NVGDDVRS[Phospho]DS[Phospho]EGEDEHED	Os02t0581300-01	1.0	Orbi00853XM-Yej-Rice-Anthor-T-1	Orbi00853XM-Yej-Rice-Anthor-T-1.10967.10967.2	mzspec:PXD002756:Orbi00853XM-Yej-Rice-Anthor-T-1:scan:10967:NVGDDVRS[Phospho]DS[Phospho]EGEDEHED/2	0	0.000933000000031825	0.8620093772408866	0.0	9157	9157	Phospho	1.0	10	301	1	1.0	137	0.0	0.0	0.0	0.0	0.0	0.0
8	445	1.0000	Phospho	Os12t0428600-01	mzspec:PXD002756:Orbi00853XM-Yej-Rice-Anthor-T-1:scan:01441:HQHDHHHS[Phospho]PVR/3	0	0.0	79.9663	1:1.0000:8:true	HQHDHHHSPVR	HQHDHHHS[Phospho]PVR	Os12t0428600-01	1.0	Orbi00853XM-Yej-Rice-Anthor-T-1	Orbi00853XM-Yej-Rice-Anthor-T-1.01441.01441.3	mzspec:PXD002756:Orbi00853XM-Yej-Rice-Anthor-T-1:scan:01441:HQHDHHHS[Phospho]PVR/3	0	-0.0004559999999855791	-0.9314783790888364	0.0	6471	6471	Phospho	1.0	8	445	1	1.0	138	0.0	0.0	0.0	0.0	0.0	0.0
14	237	1.0000	Phospho	Os02t0644100-01	mzspec:PXD002756:Orbi00855XM-Yej-Rice-Anthor-T-3:scan:24005:EVEPEPEPEPMEVT[Phospho]DEEK/2	0	0.0	79.9663	1:1.0000:14:true	EVEPEPEPEPMEVTDEEK	EVEPEPEPEPMEVT[Phospho]DEEK	Os02t0644100-01	1.0	Orbi00855XM-Yej-Rice-Anthor-T-3	Orbi00855XM-Yej-Rice-Anthor-T-3.24005.24005.2	mzspec:PXD002756:Orbi00855XM-Yej-Rice-Anthor-T-3:scan:24005:EVEPEPEPEPMEVT[Phospho]DEEK/2	0	-0.5071969999999055	-462.3722850705629	0.0	15456	15456	Phospho	1.0	14	237	1	1.0	139	0.0	0.0	0.0	0.0	0.0	0.0
14	338	1.0000	Phospho	LOC_Os05g32600.1	mzspec:PXD002756:Orbi00853XM-Yej-Rice-Anthor-T-1:scan:34665:IPDLNLQDGPVVLS[Phospho]PPRK/3	0	0.0	79.9663	1:1.0000:14:true	IPDLNLQDGPVVLSPPRK	IPDLNLQDGPVVLS[Phospho]PPRK	LOC_Os05g32600.1	1.0	Orbi00853XM-Yej-Rice-Anthor-T-1	Orbi00853XM-Yej-Rice-Anthor-T-1.34665.34665.3	mzspec:PXD002756:Orbi00853XM-Yej-Rice-Anthor-T-1:scan:34665:IPDLNLQDGPVVLS[Phospho]PPRK/3	0	-0.0007259999999860156	-1.0676010985756703	0.0	3538	3538	Phospho	1.0	14	338	1	1.0	140	0.0	0.0	0.0	0.0	0.0	0.0
14	237	1.0000	Phospho	Os02t0644100-01	mzspec:PXD002756:Orbi00853XM-Yej-Rice-Anthor-T-1:scan:24120:EVEPEPEPEPMEVT[Phospho]DEEK/2	0	0.0	79.9663	1:1.0000:14:true	EVEPEPEPEPMEVTDEEK	EVEPEPEPEPMEVT[Phospho]DEEK	Os02t0644100-01	1.0	Orbi00853XM-Yej-Rice-Anthor-T-1	Orbi00853XM-Yej-Rice-Anthor-T-1.24120.24120.2	mzspec:PXD002756:Orbi00853XM-Yej-Rice-Anthor-T-1:scan:24120:EVEPEPEPEPMEVT[Phospho]DEEK/2	0	-0.0018259999999372667	-1.6646230015358905	0.0	1624	1624	Phospho	1.0	14	237	1	1.0	141	0.0	0.0	0.0	0.0	0.0	0.0
14	237	1.0000	Phospho	Os02t0644100-01	mzspec:PXD002756:Orbi00853XM-Yej-Rice-Anthor-T-1:scan:24102:EVEPEPEPEPMEVT[Phospho]DEEK/2	0	0.0	79.9663	1:1.0000:14:true	EVEPEPEPEPMEVTDEEK	EVEPEPEPEPMEVT[Phospho]DEEK	Os02t0644100-01	1.0	Orbi00853XM-Yej-Rice-Anthor-T-1	Orbi00853XM-Yej-Rice-Anthor-T-1.24102.24102.2	mzspec:PXD002756:Orbi00853XM-Yej-Rice-Anthor-T-1:scan:24102:EVEPEPEPEPMEVT[Phospho]DEEK/2	0	-0.4971879999998237	-453.2478537326213	0.0	1622	1622	Phospho	1.0	14	237	1	1.0	142	0.0	0.0	0.0	0.0	0.0	0.0
4;6	86;88	1.0000;1.0000	Phospho;Phospho	Os03t0270200-03	mzspec:PXD002756:Orbi00855XM-Yej-Rice-Anthor-T-3:scan:01649:RPRS[Phospho]PS[Phospho]PGR/2	0	0.0	159.93266200000005	1:1.0000:4:true;2:1.0000:6:true	RPRSPSPGR	RPRS[Phospho]PS[Phospho]PGR	Os03t0270200-03	1.0	Orbi00855XM-Yej-Rice-Anthor-T-3	Orbi00855XM-Yej-Rice-Anthor-T-3.01649.01649.2	mzspec:PXD002756:Orbi00855XM-Yej-Rice-Anthor-T-3:scan:01649:RPRS[Phospho]PS[Phospho]PGR/2	0	0.000753000000031534	1.286624232999013	0.0	16120	16120	Phospho	1.0	4	86	1	1.0	143	0.0	0.0	0.0	0.0	0.0	0.0
6;7	429;430	1.0000;1.0000	Oxidation;Phospho	Os01t0614500-01	mzspec:PXD002756:Orbi00853XM-Yej-Rice-Anthor-T-1:scan:03058:GQEGGM[Oxidation]S[Phospho]PGPGGR/2	0	0.0	95.9612	1:1.0000:6:true;2:1.0000:7:true	GQEGGMSPGPGGR	GQEGGM[Oxidation]S[Phospho]PGPGGR	Os01t0614500-01	1.0	Orbi00853XM-Yej-Rice-Anthor-T-1	Orbi00853XM-Yej-Rice-Anthor-T-1.03058.03058.2	mzspec:PXD002756:Orbi00853XM-Yej-Rice-Anthor-T-1:scan:03058:GQEGGM[Oxidation]S[Phospho]PGPGGR/2	0	0.0005349999998998102	0.8336609190667381	0.0	8896	8896	Phospho	1.0	7	430	1	1.0	144	0.0	0.0	0.0	0.0	0.0	0.0
7	430	1.0000	Phospho	Os01t0614500-01	mzspec:PXD002756:Orbi00308XM-Yej-Rice-Anthor-T_Recal:scan:06956:GQEGGMS[Phospho]PGPGGR/2	0	0.0	79.9663	1:1.0000:7:true	GQEGGMSPGPGGR	GQEGGMS[Phospho]PGPGGR	Os01t0614500-01	1.0	Orbi00308XM-Yej-Rice-Anthor-T_Recal	Orbi00308XM-Yej-Rice-Anthor-T_Recal.06956.06956.2	mzspec:PXD002756:Orbi00308XM-Yej-Rice-Anthor-T_Recal:scan:06956:GQEGGMS[Phospho]PGPGGR/2	0	-0.004849999999919419	-7.652856615507907	0.0	13746	13746	Phospho	1.0	7	430	1	1.0	145	0.0	0.0	0.0	0.0	0.0	0.0
3	859	1.0000	Phospho	LOC_Os03g08820.1	mzspec:PXD002756:Orbi00855XM-Yej-Rice-Anthor-T-3:scan:40351:ELS[Phospho]DLELGEFR/2	0	0.0	79.9663	1:1.0000:3:true	ELSDLELGEFR	ELS[Phospho]DLELGEFR	LOC_Os03g08820.1	1.0	Orbi00855XM-Yej-Rice-Anthor-T-3	Orbi00855XM-Yej-Rice-Anthor-T-3.40351.40351.2	mzspec:PXD002756:Orbi00855XM-Yej-Rice-Anthor-T-3:scan:40351:ELS[Phospho]DLELGEFR/2	0	0.0011810000000878065	1.7009676173757402	0.0	15717	15717	Phospho	1.0	3	859	1	1.0	146	0.0	0.0	0.0	0.0	0.0	0.0
10	248	1.0000	Phospho	Os07t0694500-01	mzspec:PXD002756:Orbi00855XM-Yej-Rice-Anthor-T-3:scan:31641:EVEEEILDDS[Phospho]DEDWDPRK/2	0	0.0	79.96633100000003	1:1.0000:10:true	EVEEEILDDSDEDWDPRK	EVEEEILDDS[Phospho]DEDWDPRK	Os07t0694500-01	1.0	Orbi00855XM-Yej-Rice-Anthor-T-3	Orbi00855XM-Yej-Rice-Anthor-T-3.31641.31641.2	mzspec:PXD002756:Orbi00855XM-Yej-Rice-Anthor-T-3:scan:31641:EVEEEILDDS[Phospho]DEDWDPRK/2	0	0.005157000000053813	4.484472903932353	0.0	15590	15590	Phospho	1.0	10	248	1	1.0	147	0.0	0.0	0.0	0.0	0.0	0.0
9	73	1.0000	Phospho	Os10t0563600-01	mzspec:PXD002756:Orbi00853XM-Yej-Rice-Anthor-T-1:scan:25879:LGLGGLGGS[Phospho]PR/2	0	0.0	79.9663	1:1.0000:9:true	LGLGGLGGSPR	LGLGGLGGS[Phospho]PR	Os10t0563600-01	1.0	Orbi00853XM-Yej-Rice-Anthor-T-1	Orbi00853XM-Yej-Rice-Anthor-T-1.25879.25879.2	mzspec:PXD002756:Orbi00853XM-Yej-Rice-Anthor-T-1:scan:25879:LGLGGLGGS[Phospho]PR/2	0	0.00024299999995491817	0.4565365627609768	0.0	2866	2866	Phospho	1.0	9	73	1	1.0	148	0.0	0.0	0.0	0.0	0.0	0.0
4;6	220;222	1.0000;0	Phospho;Carbamidomethyl	Os05t0109600-01	mzspec:PXD002756:Orbi00853XM-Yej-Rice-Anthor-T-1:scan:26666:RVPS[Phospho]PC[Carbamidomethyl]LPPIGVK/2	0	0.0	136.987795	1:1.0000:4:true	RVPSPCLPPIGVK	RVPS[Phospho]PC[Carbamidomethyl]LPPIGVK	Os05t0109600-01	1.0	Orbi00853XM-Yej-Rice-Anthor-T-1	Orbi00853XM-Yej-Rice-Anthor-T-1.26666.26666.2	mzspec:PXD002756:Orbi00853XM-Yej-Rice-Anthor-T-1:scan:26666:RVPS[Phospho]PC[Carbamidomethyl]LPPIGVK/2	0	-0.5025860000000648	-669.7629634184548	0.0	2651	2651	Phospho	1.0	4	220	1	1.0	149	0.0	0.0	0.0	0.0	0.0	0.0
4	114	1.0000	Phospho	LOC_Os03g49485.1	mzspec:PXD002756:Orbi00308XM-Yej-Rice-Anthor-T_Recal:scan:05006:GRDT[Phospho]DDDDEVEEK/2	0	0.0	79.9663	1:1.0000:4:true	GRDTDDDDEVEEK	GRDT[Phospho]DDDDEVEEK	LOC_Os03g49485.1	1.0	Orbi00308XM-Yej-Rice-Anthor-T_Recal	Orbi00308XM-Yej-Rice-Anthor-T_Recal.05006.05006.2	mzspec:PXD002756:Orbi00308XM-Yej-Rice-Anthor-T_Recal:scan:05006:GRDT[Phospho]DDDDEVEEK/2	0	-0.003149000000007618	-3.9274437530751496	0.0	17156	17156	Phospho	1.0	4	114	1	1.0	150	0.0	0.0	0.0	0.0	0.0	0.0
6	229	1.0000	Phospho	Os01t0603000-01	mzspec:PXD002756:Orbi00855XM-Yej-Rice-Anthor-T-3:scan:02463:HKEGES[Phospho]NEEEEKEPEDK/3	0	0.0	79.96633100000003	1:1.0000:6:true	HKEGESNEEEEKEPEDK	HKEGES[Phospho]NEEEEKEPEDK	Os01t0603000-01	1.0	Orbi00855XM-Yej-Rice-Anthor-T-3	Orbi00855XM-Yej-Rice-Anthor-T-3.02463.02463.3	mzspec:PXD002756:Orbi00855XM-Yej-Rice-Anthor-T-3:scan:02463:HKEGES[Phospho]NEEEEKEPEDK/3	0	0.0002660000000105356	0.375554260570236	0.0	15766	15766	Phospho	1.0	6	229	1	1.0	151	0.0	0.0	0.0	0.0	0.0	0.0
1;3	8;10	1.0000;1.0000	Phospho;Phospho	tr|Q0IWU2|Q0IWU2_ORYSJ	mzspec:PXD002756:Orbi00855XM-Yej-Rice-Anthor-T-3:scan:08806:S[Phospho]HS[Phospho]PVEHLEGNNK/2	0	0.0	159.9326	1:1.0000:1:true;2:1.0000:3:true	SHSPVEHLEGNNK	S[Phospho]HS[Phospho]PVEHLEGNNK	tr|Q0IWU2|Q0IWU2_ORYSJ	1.0	Orbi00855XM-Yej-Rice-Anthor-T-3	Orbi00855XM-Yej-Rice-Anthor-T-3.08806.08806.2	mzspec:PXD002756:Orbi00855XM-Yej-Rice-Anthor-T-3:scan:08806:S[Phospho]HS[Phospho]PVEHLEGNNK/2	0	0.0007560000000239597	0.9399288664369718	0.0	17301	17301	Phospho	1.0	1	8	1	1.0	152	0.0	0.0	0.0	0.0	0.0	0.0
8;10	299;301	1.0000;1.0000	Phospho;Phospho	Os02t0581300-01	mzspec:PXD002756:Orbi00855XM-Yej-Rice-Anthor-T-3:scan:11095:NVGDDVRS[Phospho]DS[Phospho]EGEDEHED/2	0	0.0	159.9326	1:1.0000:8:true;2:1.0000:10:true	NVGDDVRSDSEGEDEHED	NVGDDVRS[Phospho]DS[Phospho]EGEDEHED	Os02t0581300-01	1.0	Orbi00855XM-Yej-Rice-Anthor-T-3	Orbi00855XM-Yej-Rice-Anthor-T-3.11095.11095.2	mzspec:PXD002756:Orbi00855XM-Yej-Rice-Anthor-T-3:scan:11095:NVGDDVRS[Phospho]DS[Phospho]EGEDEHED/2	0	0.0005670000000463915	0.5238577887662388	0.0	17349	17349	Phospho	1.0	10	301	1	1.0	153	0.0	0.0	0.0	0.0	0.0	0.0
1;3	8;10	1.0000;1.0000	Phospho;Phospho	tr|Q0IWU2|Q0IWU2_ORYSJ	mzspec:PXD002756:Orbi00853XM-Yej-Rice-Anthor-T-1:scan:08667:S[Phospho]HS[Phospho]PVEHLEGNNK/2	0	0.0	159.9326	1:1.0000:1:true;2:1.0000:3:true	SHSPVEHLEGNNK	S[Phospho]HS[Phospho]PVEHLEGNNK	tr|Q0IWU2|Q0IWU2_ORYSJ	1.0	Orbi00853XM-Yej-Rice-Anthor-T-1	Orbi00853XM-Yej-Rice-Anthor-T-1.08667.08667.2	mzspec:PXD002756:Orbi00853XM-Yej-Rice-Anthor-T-1:scan:08667:S[Phospho]HS[Phospho]PVEHLEGNNK/2	0	-0.0010760000000118453	-1.3377823548482308	0.0	8280	8280	Phospho	1.0	3	10	1	1.0	154	0.0	0.0	0.0	0.0	0.0	0.0
8;10	299;301	1.0000;1.0000	Phospho;Phospho	Os02t0581300-01	mzspec:PXD002756:Orbi00855XM-Yej-Rice-Anthor-T-3:scan:11085:NVGDDVRS[Phospho]DS[Phospho]EGEDEHED/2	0	0.0	159.9326	1:1.0000:8:true;2:1.0000:10:true	NVGDDVRSDSEGEDEHED	NVGDDVRS[Phospho]DS[Phospho]EGEDEHED	Os02t0581300-01	1.0	Orbi00855XM-Yej-Rice-Anthor-T-3	Orbi00855XM-Yej-Rice-Anthor-T-3.11085.11085.2	mzspec:PXD002756:Orbi00855XM-Yej-Rice-Anthor-T-3:scan:11085:NVGDDVRS[Phospho]DS[Phospho]EGEDEHED/2	0	-0.5027289999998175	-464.47707630867563	0.0	16794	16794	Phospho	1.0	10	301	1	1.0	155	0.0	0.0	0.0	0.0	0.0	0.0
4	48	1.0000	Phospho	Os02t0766700-01	mzspec:PXD002756:Orbi00855XM-Yej-Rice-Anthor-T-3:scan:45767:DFGS[Phospho]MNMDELLR/2	0	0.0	79.9663	1:1.0000:4:true	DFGSMNMDELLR	DFGS[Phospho]MNMDELLR	Os02t0766700-01	1.0	Orbi00855XM-Yej-Rice-Anthor-T-3	Orbi00855XM-Yej-Rice-Anthor-T-3.45767.45767.2	mzspec:PXD002756:Orbi00855XM-Yej-Rice-Anthor-T-3:scan:45767:DFGS[Phospho]MNMDELLR/2	0	0.0018029999998816493	2.390290932387133	0.0	4206	4206	Phospho	1.0	4	48	1	1.0	156	0.0	0.0	0.0	0.0	0.0	0.0
8	445	1.0000	Phospho	Os12t0428600-01	mzspec:PXD002756:Orbi00853XM-Yej-Rice-Anthor-T-1:scan:01448:HQHDHHHS[Phospho]PVR/2	0	0.0	79.9663	1:1.0000:8:true	HQHDHHHSPVR	HQHDHHHS[Phospho]PVR	Os12t0428600-01	1.0	Orbi00853XM-Yej-Rice-Anthor-T-1	Orbi00853XM-Yej-Rice-Anthor-T-1.01448.01448.2	mzspec:PXD002756:Orbi00853XM-Yej-Rice-Anthor-T-1:scan:01448:HQHDHHHS[Phospho]PVR/2	0	-0.0004309999999350112	-0.5873431584891986	0.0	6477	6477	Phospho	1.0	8	445	1	1.0	157	0.0	0.0	0.0	0.0	0.0	0.0
8;10	299;301	1.0000;1.0000	Phospho;Phospho	Os02t0581300-01	mzspec:PXD002756:Orbi00855XM-Yej-Rice-Anthor-T-3:scan:11095:NVGDDVRS[Phospho]DS[Phospho]EGEDEHED/2	0	0.0	159.9326	1:1.0000:8:true;2:1.0000:10:true	NVGDDVRSDSEGEDEHED	NVGDDVRS[Phospho]DS[Phospho]EGEDEHED	Os02t0581300-01	1.0	Orbi00855XM-Yej-Rice-Anthor-T-3	Orbi00855XM-Yej-Rice-Anthor-T-3.11095.11095.2	mzspec:PXD002756:Orbi00855XM-Yej-Rice-Anthor-T-3:scan:11095:NVGDDVRS[Phospho]DS[Phospho]EGEDEHED/2	0	0.0005670000000463915	0.5238577887662388	0.0	17349	17349	Phospho	1.0	8	299	1	1.0	158	0.0	0.0	0.0	0.0	0.0	0.0
4	48	1.0000	Phospho	Os02t0766700-01	mzspec:PXD002756:Orbi00308XM-Yej-Rice-Anthor-T_Recal:scan:40532:DFGS[Phospho]MNMDELLR/2	0	0.0	79.9663	1:1.0000:4:true	DFGSMNMDELLR	DFGS[Phospho]MNMDELLR	Os02t0766700-01	1.0	Orbi00308XM-Yej-Rice-Anthor-T_Recal	Orbi00308XM-Yej-Rice-Anthor-T_Recal.40532.40532.2	mzspec:PXD002756:Orbi00308XM-Yej-Rice-Anthor-T_Recal:scan:40532:DFGS[Phospho]MNMDELLR/2	0	-0.004910999999992782	-6.5106593287335	0.0	2647	2647	Phospho	1.0	4	48	1	1.0	159	0.0	0.0	0.0	0.0	0.0	0.0
1;3	8;10	1.0000;1.0000	Phospho;Phospho	tr|Q0IWU2|Q0IWU2_ORYSJ	mzspec:PXD002756:Orbi00855XM-Yej-Rice-Anthor-T-3:scan:08806:S[Phospho]HS[Phospho]PVEHLEGNNK/2	0	0.0	159.9326	1:1.0000:1:true;2:1.0000:3:true	SHSPVEHLEGNNK	S[Phospho]HS[Phospho]PVEHLEGNNK	tr|Q0IWU2|Q0IWU2_ORYSJ	1.0	Orbi00855XM-Yej-Rice-Anthor-T-3	Orbi00855XM-Yej-Rice-Anthor-T-3.08806.08806.2	mzspec:PXD002756:Orbi00855XM-Yej-Rice-Anthor-T-3:scan:08806:S[Phospho]HS[Phospho]PVEHLEGNNK/2	0	0.0007560000000239597	0.9399288664369718	0.0	17301	17301	Phospho	1.0	3	10	1	1.0	160	0.0	0.0	0.0	0.0	0.0	0.0
8;10	299;301	1.0000;1.0000	Phospho;Phospho	Os02t0581300-01	mzspec:PXD002756:Orbi00855XM-Yej-Rice-Anthor-T-3:scan:11085:NVGDDVRS[Phospho]DS[Phospho]EGEDEHED/2	0	0.0	159.9326	1:1.0000:8:true;2:1.0000:10:true	NVGDDVRSDSEGEDEHED	NVGDDVRS[Phospho]DS[Phospho]EGEDEHED	Os02t0581300-01	1.0	Orbi00855XM-Yej-Rice-Anthor-T-3	Orbi00855XM-Yej-Rice-Anthor-T-3.11085.11085.2	mzspec:PXD002756:Orbi00855XM-Yej-Rice-Anthor-T-3:scan:11085:NVGDDVRS[Phospho]DS[Phospho]EGEDEHED/2	0	-0.5027289999998175	-464.47707630867563	0.0	16794	16794	Phospho	1.0	8	299	1	1.0	161	0.0	0.0	0.0	0.0	0.0	0.0
1;3	218;220	0;1.0000	Glu->pyro-Glu;Phospho	LOC_Os08g39140.2	mzspec:PXD002756:Orbi00308XM-Yej-Rice-Anthor-T_Recal:scan:05291:E[Glu->pyro-Glu]IS[Phospho]DDEDEEEKK/2	0	0.0	79.9663	1:1.0000:3:true	EISDDEDEEEKK	E[Glu->pyro-Glu]IS[Phospho]DDEDEEEKK	LOC_Os08g39140.2	0.9999	Orbi00308XM-Yej-Rice-Anthor-T_Recal	Orbi00308XM-Yej-Rice-Anthor-T_Recal.05291.05291.2	mzspec:PXD002756:Orbi00308XM-Yej-Rice-Anthor-T_Recal:scan:05291:E[Glu->pyro-Glu]IS[Phospho]DDEDEEEKK/2	0	-0.0025590000000192963	-3.348203999586941	0.0	18242	18242	Phospho	1.0	3	220	1	0.9999	162	6.17283950617216e-07	6.17283950617216e-07	0.0	0.0	0.0	0.0
6	719	1.0000	Phospho	Os08t0301500-01	mzspec:PXD002756:Orbi00853XM-Yej-Rice-Anthor-T-1:scan:26077:DVHDIS[Phospho]LNLK/3	0	0.0	79.9663	1:1.0000:6:true	DVHDISLNLK	DVHDIS[Phospho]LNLK	Os08t0301500-01	0.9999	Orbi00853XM-Yej-Rice-Anthor-T-1	Orbi00853XM-Yej-Rice-Anthor-T-1.26077.26077.3	mzspec:PXD002756:Orbi00853XM-Yej-Rice-Anthor-T-1:scan:26077:DVHDIS[Phospho]LNLK/3	0	0.0008940000000734473	2.1706017780823097	0.0	18051	18051	Phospho	1.0	6	719	1	0.9999	163	1.2269938650305395e-06	1.2269938650305395e-06	0.0	0.0	0.0	0.0
9	167	1.0000	Phospho	Os08t0187700-01	mzspec:PXD002756:Orbi00853XM-Yej-Rice-Anthor-T-1:scan:33050:GIEDELQFS[Phospho]PLENKR/2	0	0.0	79.9663	1:1.0000:9:true	GIEDELQFSPLENKR	GIEDELQFS[Phospho]PLENKR	Os08t0187700-01	0.9999	Orbi00853XM-Yej-Rice-Anthor-T-1	Orbi00853XM-Yej-Rice-Anthor-T-1.33050.33050.2	mzspec:PXD002756:Orbi00853XM-Yej-Rice-Anthor-T-1:scan:33050:GIEDELQFS[Phospho]PLENKR/2	0	-0.4981649999999718	-536.8531585972133	0.0	18180	18180	Phospho	1.0	9	167	1	0.9999	164	1.829268292682725e-06	1.829268292682725e-06	0.0	0.0	0.0	0.0
8	360	1.0000	Phospho	Os06t0232000-01	mzspec:PXD002756:Orbi00855XM-Yej-Rice-Anthor-T-3:scan:00876:KKHDDNDS[Phospho]DDEK/2	0	0.0	79.96633100000003	1:1.0000:8:true	KKHDDNDSDDEK	KKHDDNDS[Phospho]DDEK	Os06t0232000-01	0.9999	Orbi00855XM-Yej-Rice-Anthor-T-3	Orbi00855XM-Yej-Rice-Anthor-T-3.00876.00876.2	mzspec:PXD002756:Orbi00855XM-Yej-Rice-Anthor-T-3:scan:00876:KKHDDNDS[Phospho]DDEK/2	0	-0.5015310000000001	-657.0615774078707	0.0	18090	18090	Phospho	1.0	8	360	1	0.9999	165	2.424242424242157e-06	2.424242424242157e-06	0.0	0.0	0.0	0.0
9	195	1.0000	Phospho	Os02t0469000-00	mzspec:PXD002756:Orbi00855XM-Yej-Rice-Anthor-T-3:scan:52429:VWDLDVPFS[Phospho]DEDELELIK/2	0	0.0	79.9663	1:1.0000:9:true	VWDLDVPFSDEDELELIK	VWDLDVPFS[Phospho]DEDELELIK	Os02t0469000-00	0.9999	Orbi00855XM-Yej-Rice-Anthor-T-3	Orbi00855XM-Yej-Rice-Anthor-T-3.52429.52429.2	mzspec:PXD002756:Orbi00855XM-Yej-Rice-Anthor-T-3:scan:52429:VWDLDVPFS[Phospho]DEDELELIK/2	0	-0.002716999999847758	-2.4226184653566203	0.0	17969	17969	Phospho	1.0	9	195	1	0.9999	166	3.012048192770752e-06	3.012048192770752e-06	0.0	0.0	0.0	0.0
1;3	218;220	0;1.0000	Glu->pyro-Glu;Phospho	LOC_Os08g39140.2	mzspec:PXD002756:Orbi00853XM-Yej-Rice-Anthor-T-1:scan:12561:E[Glu->pyro-Glu]IS[Phospho]DDEDEEEKK/2	0	0.0	79.9663	1:1.0000:3:true	EISDDEDEEEKK	E[Glu->pyro-Glu]IS[Phospho]DDEDEEEKK	LOC_Os08g39140.2	0.9999	Orbi00853XM-Yej-Rice-Anthor-T-1	Orbi00853XM-Yej-Rice-Anthor-T-1.12561.12561.2	mzspec:PXD002756:Orbi00853XM-Yej-Rice-Anthor-T-1:scan:12561:E[Glu->pyro-Glu]IS[Phospho]DDEDEEEKK/2	0	-0.0010340000000041982	-1.3528889939667252	0.0	17561	17561	Phospho	1.0	3	220	1	0.9999	167	3.5928143712570883e-06	3.5928143712570883e-06	0.0	0.0	0.0	0.0
9	86	1.0000	Phospho	Os03t0859700-00	mzspec:PXD002756:Orbi00855XM-Yej-Rice-Anthor-T-3:scan:29578:NVVLDEFGS[Phospho]PK/2	0	0.0	79.9663	1:1.0000:9:true	NVVLDEFGSPK	NVVLDEFGS[Phospho]PK	Os03t0859700-00	0.9999	Orbi00855XM-Yej-Rice-Anthor-T-3	Orbi00855XM-Yej-Rice-Anthor-T-3.29578.29578.2	mzspec:PXD002756:Orbi00855XM-Yej-Rice-Anthor-T-3:scan:29578:NVVLDEFGS[Phospho]PK/2	0	0.0003429999999298161	0.5336052962348323	0.0	17890	17890	Phospho	1.0	9	86	1	0.9999	168	4.166666666666208e-06	4.166666666666208e-06	0.0	0.0	0.0	0.0
12;13;15	567;568;570	1.0000;1.0000;1.0000	Phospho;Phospho;Phospho	Os03t0240900-01	mzspec:PXD002756:Orbi00853XM-Yej-Rice-Anthor-T-1:scan:53398:LLGPFHPEMDLT[Phospho]S[Phospho]DS[Phospho]D/2	0	0.0	239.898993	1:1.0000:12:true;2:1.0000:13:true;3:1.0000:15:true	LLGPFHPEMDLTSDSD	LLGPFHPEMDLT[Phospho]S[Phospho]DS[Phospho]D	Os03t0240900-01	0.9998	Orbi00853XM-Yej-Rice-Anthor-T-1	Orbi00853XM-Yej-Rice-Anthor-T-1.53398.53398.2	mzspec:PXD002756:Orbi00853XM-Yej-Rice-Anthor-T-1:scan:53398:LLGPFHPEMDLT[Phospho]S[Phospho]DS[Phospho]D/2	0	-0.4997129999999288	-496.0653663764002	0.0	18358	18358	Phospho	1.0	12	567	1	0.9998	169	5.325443786981662e-06	5.325443786981662e-06	0.0	0.0	0.0	0.0
1;7	141;147	0;1.0000	Gln->pyro-Glu;Phospho	Os03t0154700-01	mzspec:PXD002756:Orbi00855XM-Yej-Rice-Anthor-T-3:scan:52630:Q[Gln->pyro-Glu]IVNIPS[Phospho]FMVR/2	0	0.0	79.9663	1:1.0000:7:true	QIVNIPSFMVR	Q[Gln->pyro-Glu]IVNIPS[Phospho]FMVR	Os03t0154700-01	0.9998	Orbi00855XM-Yej-Rice-Anthor-T-3	Orbi00855XM-Yej-Rice-Anthor-T-3.52630.52630.2	mzspec:PXD002756:Orbi00855XM-Yej-Rice-Anthor-T-3:scan:52630:Q[Gln->pyro-Glu]IVNIPS[Phospho]FMVR/2	0	0.0006230000000186919	0.9110410381253432	0.0	18463	18463	Phospho	1.0	7	147	1	0.9998	170	6.4705882352934056e-06	6.4705882352934056e-06	0.0	0.0	0.0	0.0
12;13;15	567;568;570	1.0000;1.0000;1.0000	Phospho;Phospho;Phospho	Os03t0240900-01	mzspec:PXD002756:Orbi00853XM-Yej-Rice-Anthor-T-1:scan:53398:LLGPFHPEMDLT[Phospho]S[Phospho]DS[Phospho]D/2	0	0.0	239.898993	1:1.0000:12:true;2:1.0000:13:true;3:1.0000:15:true	LLGPFHPEMDLTSDSD	LLGPFHPEMDLT[Phospho]S[Phospho]DS[Phospho]D	Os03t0240900-01	0.9998	Orbi00853XM-Yej-Rice-Anthor-T-1	Orbi00853XM-Yej-Rice-Anthor-T-1.53398.53398.2	mzspec:PXD002756:Orbi00853XM-Yej-Rice-Anthor-T-1:scan:53398:LLGPFHPEMDLT[Phospho]S[Phospho]DS[Phospho]D/2	0	-0.4997129999999288	-496.0653663764002	0.0	18358	18358	Phospho	1.0	13	568	1	0.9998	171	7.602339181285713e-06	7.602339181285713e-06	0.0	0.0	0.0	0.0
12;13;15	567;568;570	1.0000;1.0000;1.0000	Phospho;Phospho;Phospho	Os03t0240900-01	mzspec:PXD002756:Orbi00853XM-Yej-Rice-Anthor-T-1:scan:53398:LLGPFHPEMDLT[Phospho]S[Phospho]DS[Phospho]D/2	0	0.0	239.898993	1:1.0000:12:true;2:1.0000:13:true;3:1.0000:15:true	LLGPFHPEMDLTSDSD	LLGPFHPEMDLT[Phospho]S[Phospho]DS[Phospho]D	Os03t0240900-01	0.9998	Orbi00853XM-Yej-Rice-Anthor-T-1	Orbi00853XM-Yej-Rice-Anthor-T-1.53398.53398.2	mzspec:PXD002756:Orbi00853XM-Yej-Rice-Anthor-T-1:scan:53398:LLGPFHPEMDLT[Phospho]S[Phospho]DS[Phospho]D/2	0	-0.4997129999999288	-496.0653663764002	0.0	18358	18358	Phospho	1.0	15	570	1	0.9998	172	8.720930232557178e-06	8.720930232557178e-06	0.0	0.0	0.0	0.0
12;13;15	567;568;570	1.0000;1.0000;1.0000	Phospho;Phospho;Phospho	Os03t0240900-01	mzspec:PXD002756:Orbi00308XM-Yej-Rice-Anthor-T_Recal:scan:50197:LLGPFHPEMDLT[Phospho]S[Phospho]DS[Phospho]D/2	0	0.0	239.898993	1:1.0000:12:true;2:1.0000:13:true;3:1.0000:15:true	LLGPFHPEMDLTSDSD	LLGPFHPEMDLT[Phospho]S[Phospho]DS[Phospho]D	Os03t0240900-01	0.9998	Orbi00308XM-Yej-Rice-Anthor-T_Recal	Orbi00308XM-Yej-Rice-Anthor-T_Recal.50197.50197.2	mzspec:PXD002756:Orbi00308XM-Yej-Rice-Anthor-T_Recal:scan:50197:LLGPFHPEMDLT[Phospho]S[Phospho]DS[Phospho]D/2	0	-0.008168999999952575	-8.109370734613396	0.0	18783	18783	Phospho	1.0	12	567	1	0.9998	173	9.82658959537464e-06	9.82658959537464e-06	0.0	0.0	0.0	0.0
1;7	141;147	0;1.0000	Gln->pyro-Glu;Phospho	Os03t0154700-01	mzspec:PXD002756:Orbi00853XM-Yej-Rice-Anthor-T-1:scan:53065:Q[Gln->pyro-Glu]IVNIPS[Phospho]FMVR/2	0	0.0	79.9663	1:1.0000:7:true	QIVNIPSFMVR	Q[Gln->pyro-Glu]IVNIPS[Phospho]FMVR	Os03t0154700-01	0.9998	Orbi00853XM-Yej-Rice-Anthor-T-1	Orbi00853XM-Yej-Rice-Anthor-T-1.53065.53065.2	mzspec:PXD002756:Orbi00853XM-Yej-Rice-Anthor-T-1:scan:53065:Q[Gln->pyro-Glu]IVNIPS[Phospho]FMVR/2	0	0.0017209999999749925	2.516696029765475	0.0	18507	18507	Phospho	1.0	7	147	1	0.9998	174	1.0919540229883856e-05	1.0919540229883856e-05	0.0	0.0	0.0	0.0
12;13;15	567;568;570	1.0000;1.0000;1.0000	Phospho;Phospho;Phospho	Os03t0240900-01	mzspec:PXD002756:Orbi00308XM-Yej-Rice-Anthor-T_Recal:scan:50197:LLGPFHPEMDLT[Phospho]S[Phospho]DS[Phospho]D/2	0	0.0	239.898993	1:1.0000:12:true;2:1.0000:13:true;3:1.0000:15:true	LLGPFHPEMDLTSDSD	LLGPFHPEMDLT[Phospho]S[Phospho]DS[Phospho]D	Os03t0240900-01	0.9998	Orbi00308XM-Yej-Rice-Anthor-T_Recal	Orbi00308XM-Yej-Rice-Anthor-T_Recal.50197.50197.2	mzspec:PXD002756:Orbi00308XM-Yej-Rice-Anthor-T_Recal:scan:50197:LLGPFHPEMDLT[Phospho]S[Phospho]DS[Phospho]D/2	0	-0.008168999999952575	-8.109370734613396	0.0	18783	18783	Phospho	1.0	13	568	1	0.9998	175	1.199999999999868e-05	1.199999999999868e-05	0.0	0.0	0.0	0.0
12;13;15	567;568;570	1.0000;1.0000;1.0000	Phospho;Phospho;Phospho	Os03t0240900-01	mzspec:PXD002756:Orbi00308XM-Yej-Rice-Anthor-T_Recal:scan:50197:LLGPFHPEMDLT[Phospho]S[Phospho]DS[Phospho]D/2	0	0.0	239.898993	1:1.0000:12:true;2:1.0000:13:true;3:1.0000:15:true	LLGPFHPEMDLTSDSD	LLGPFHPEMDLT[Phospho]S[Phospho]DS[Phospho]D	Os03t0240900-01	0.9998	Orbi00308XM-Yej-Rice-Anthor-T_Recal	Orbi00308XM-Yej-Rice-Anthor-T_Recal.50197.50197.2	mzspec:PXD002756:Orbi00308XM-Yej-Rice-Anthor-T_Recal:scan:50197:LLGPFHPEMDLT[Phospho]S[Phospho]DS[Phospho]D/2	0	-0.008168999999952575	-8.109370734613396	0.0	18783	18783	Phospho	1.0	15	570	1	0.9998	176	1.306818181818038e-05	1.306818181818038e-05	0.0	0.0	0.0	0.0
9	25	1.0000	Phospho	Os06t0698859-01	mzspec:PXD002756:Orbi00853XM-Yej-Rice-Anthor-T-1:scan:06499:RPPPPPPDS[Phospho]PEGR/2	0	0.0	79.96633100000003	1:1.0000:9:true	RPPPPPPDSPEGR	RPPPPPPDS[Phospho]PEGR	Os06t0698859-01	0.9998	Orbi00853XM-Yej-Rice-Anthor-T-1	Orbi00853XM-Yej-Rice-Anthor-T-1.06499.06499.2	mzspec:PXD002756:Orbi00853XM-Yej-Rice-Anthor-T-1:scan:06499:RPPPPPPDS[Phospho]PEGR/2	0	-0.0003000000000383807	-0.40549142279115696	0.0	18509	18509	Phospho	1.0	9	25	1	0.9998	177	1.4124293785309179e-05	1.4124293785309179e-05	0.0	0.0	0.0	0.0
10	248	1.0000	Phospho	Os07t0694500-01	mzspec:PXD002756:Orbi00853XM-Yej-Rice-Anthor-T-1:scan:31728:EVEEEILDDS[Phospho]DEDWDPRK/2	0	0.0	79.96633100000003	1:1.0000:10:true	EVEEEILDDSDEDWDPRK	EVEEEILDDS[Phospho]DEDWDPRK	Os07t0694500-01	0.9998	Orbi00853XM-Yej-Rice-Anthor-T-1	Orbi00853XM-Yej-Rice-Anthor-T-1.31728.31728.2	mzspec:PXD002756:Orbi00853XM-Yej-Rice-Anthor-T-1:scan:31728:EVEEEILDDS[Phospho]DEDWDPRK/2	0	0.00022500000000036382	0.19565763105989573	0.0	18751	18751	Phospho	1.0	10	248	1	0.9998	178	1.5168539325841024e-05	1.5168539325841024e-05	0.0	0.0	0.0	0.0
4;5	144;145	1.0000;1.0000	Phospho;Phospho	LOC_Os02g06584.3	mzspec:PXD002756:Orbi00308XM-Yej-Rice-Anthor-T_Recal:scan:04025:DKFS[Phospho]S[Phospho]GDEKEDHEK/2	0	0.0	159.93266200000005	1:1.0000:4:true;2:1.0000:5:true	DKFSSGDEKEDHEK	DKFS[Phospho]S[Phospho]GDEKEDHEK	LOC_Os02g06584.3	0.9997	Orbi00308XM-Yej-Rice-Anthor-T_Recal	Orbi00308XM-Yej-Rice-Anthor-T_Recal.04025.04025.2	mzspec:PXD002756:Orbi00308XM-Yej-Rice-Anthor-T_Recal:scan:04025:DKFS[Phospho]S[Phospho]GDEKEDHEK/2	0	-0.005949999999984357	-6.5685464774201785	0.0	19143	19143	Phospho	1.0	5	145	1	0.9997	179	1.6759776536311002e-05	1.6759776536311002e-05	0.0	0.0	0.0	0.0
4;5	144;145	1.0000;1.0000	Phospho;Phospho	LOC_Os02g06584.3	mzspec:PXD002756:Orbi00308XM-Yej-Rice-Anthor-T_Recal:scan:04025:DKFS[Phospho]S[Phospho]GDEKEDHEK/2	0	0.0	159.93266200000005	1:1.0000:4:true;2:1.0000:5:true	DKFSSGDEKEDHEK	DKFS[Phospho]S[Phospho]GDEKEDHEK	LOC_Os02g06584.3	0.9997	Orbi00308XM-Yej-Rice-Anthor-T_Recal	Orbi00308XM-Yej-Rice-Anthor-T_Recal.04025.04025.2	mzspec:PXD002756:Orbi00308XM-Yej-Rice-Anthor-T_Recal:scan:04025:DKFS[Phospho]S[Phospho]GDEKEDHEK/2	0	-0.005949999999984357	-6.5685464774201785	0.0	19143	19143	Phospho	1.0	4	144	1	0.9997	180	1.8333333333331314e-05	1.8333333333331314e-05	0.0	0.0	0.0	0.0
9	86	1.0000	Phospho	Os03t0859700-00	mzspec:PXD002756:Orbi00853XM-Yej-Rice-Anthor-T-1:scan:29740:NVVLDEFGS[Phospho]PK/2	0	0.0	79.9663	1:1.0000:9:true	NVVLDEFGSPK	NVVLDEFGS[Phospho]PK	Os03t0859700-00	0.9996	Orbi00853XM-Yej-Rice-Anthor-T-1	Orbi00853XM-Yej-Rice-Anthor-T-1.29740.29740.2	mzspec:PXD002756:Orbi00853XM-Yej-Rice-Anthor-T-1:scan:29740:NVVLDEFGS[Phospho]PK/2	0	0.0003429999999298161	0.5336052962348323	0.0	19520	19520	Phospho	1.0	9	86	1	0.9996	181	2.044198895027399e-05	2.044198895027399e-05	0.0	0.0	0.0	0.0
12;13;15	567;568;570	1.0000;1.0000;1.0000	Phospho;Phospho;Phospho	Os03t0240900-01	mzspec:PXD002756:Orbi00308XM-Yej-Rice-Anthor-T_Recal:scan:50489:LLGPFHPEMDLT[Phospho]S[Phospho]DS[Phospho]D/2	0	0.0	239.898993	1:1.0000:12:true;2:1.0000:13:true;3:1.0000:15:true	LLGPFHPEMDLTSDSD	LLGPFHPEMDLT[Phospho]S[Phospho]DS[Phospho]D	Os03t0240900-01	0.9996	Orbi00308XM-Yej-Rice-Anthor-T_Recal	Orbi00308XM-Yej-Rice-Anthor-T_Recal.50489.50489.2	mzspec:PXD002756:Orbi00308XM-Yej-Rice-Anthor-T_Recal:scan:50489:LLGPFHPEMDLT[Phospho]S[Phospho]DS[Phospho]D/2	0	-0.00892899999985275	-8.863823147091352	0.0	19268	19268	Phospho	1.0	12	567	1	0.9996	182	2.252747252747005e-05	2.252747252747005e-05	0.0	0.0	0.0	0.0
2;6	539;543	1.0000;1.0000	Phospho;Phospho	Os04t0584600-02	mzspec:PXD002756:Orbi00855XM-Yej-Rice-Anthor-T-3:scan:25180:NS[Phospho]LNIS[Phospho]MR/2	0	0.0	159.9326	1:1.0000:2:true;2:1.0000:6:true	NSLNISMR	NS[Phospho]LNIS[Phospho]MR	Os04t0584600-02	0.9996	Orbi00855XM-Yej-Rice-Anthor-T-3	Orbi00855XM-Yej-Rice-Anthor-T-3.25180.25180.2	mzspec:PXD002756:Orbi00855XM-Yej-Rice-Anthor-T-3:scan:25180:NS[Phospho]LNIS[Phospho]MR/2	0	0.0014320000000225266	2.6145284559489874	0.0	19390	19390	Phospho	1.0	6	543	1	0.9996	183	2.459016393442352e-05	2.459016393442352e-05	0.0	0.0	0.0	0.0
12;13;15	567;568;570	1.0000;1.0000;1.0000	Phospho;Phospho;Phospho	Os03t0240900-01	mzspec:PXD002756:Orbi00308XM-Yej-Rice-Anthor-T_Recal:scan:50489:LLGPFHPEMDLT[Phospho]S[Phospho]DS[Phospho]D/2	0	0.0	239.898993	1:1.0000:12:true;2:1.0000:13:true;3:1.0000:15:true	LLGPFHPEMDLTSDSD	LLGPFHPEMDLT[Phospho]S[Phospho]DS[Phospho]D	Os03t0240900-01	0.9996	Orbi00308XM-Yej-Rice-Anthor-T_Recal	Orbi00308XM-Yej-Rice-Anthor-T_Recal.50489.50489.2	mzspec:PXD002756:Orbi00308XM-Yej-Rice-Anthor-T_Recal:scan:50489:LLGPFHPEMDLT[Phospho]S[Phospho]DS[Phospho]D/2	0	-0.00892899999985275	-8.863823147091352	0.0	19268	19268	Phospho	1.0	13	568	1	0.9996	184	2.663043478260577e-05	2.663043478260577e-05	0.0	0.0	0.0	0.0
7;9	8;10	0;1.0000	Carbamidomethyl;Phospho	Os08t0359200-02	mzspec:PXD002756:Orbi00855XM-Yej-Rice-Anthor-T-3:scan:20254:PDIQLGC[Carbamidomethyl]HT[Phospho]IR/3	0	0.0	136.987764	1:1.0000:9:true	PDIQLGCHTIR	PDIQLGC[Carbamidomethyl]HT[Phospho]IR	Os08t0359200-02	0.9996	Orbi00855XM-Yej-Rice-Anthor-T-3	Orbi00855XM-Yej-Rice-Anthor-T-3.20254.20254.3	mzspec:PXD002756:Orbi00855XM-Yej-Rice-Anthor-T-3:scan:20254:PDIQLGC[Carbamidomethyl]HT[Phospho]IR/3	0	0.001901999999915916	4.1001717661890105	0.0	19860	19860	Phospho	1.0	9	10	1	0.9996	185	2.8648648648645488e-05	2.8648648648645488e-05	0.0	0.0	0.0	0.0
19	31	1.0000	Phospho	Os06t0498500-01	mzspec:PXD002756:Orbi00855XM-Yej-Rice-Anthor-T-3:scan:50087:VILPPQLPPEVDDDDVVVS[Phospho]DEDVEFFR/3	0	0.0	79.96633100000003	1:1.0000:19:true	VILPPQLPPEVDDDDVVVSDEDVEFFR	VILPPQLPPEVDDDDVVVS[Phospho]DEDVEFFR	Os06t0498500-01	0.9996	Orbi00855XM-Yej-Rice-Anthor-T-3	Orbi00855XM-Yej-Rice-Anthor-T-3.50087.50087.3	mzspec:PXD002756:Orbi00855XM-Yej-Rice-Anthor-T-3:scan:50087:VILPPQLPPEVDDDDVVVS[Phospho]DEDVEFFR/3	0	-0.00041999999984909664	-0.3980425856371532	0.0	19869	19869	Phospho	1.0	19	31	1	0.9996	186	3.064516129031921e-05	3.064516129031921e-05	0.0	0.0	0.0	0.0
6	22	1.0000	Phospho	Os12t0256300-01	mzspec:PXD002756:Orbi00855XM-Yej-Rice-Anthor-T-3:scan:01609:HRHDDS[Phospho]PPR/2	0	0.0	79.96633100000003	1:1.0000:6:true	HRHDDSPPR	HRHDDS[Phospho]PPR	Os12t0256300-01	0.9996	Orbi00855XM-Yej-Rice-Anthor-T-3	Orbi00855XM-Yej-Rice-Anthor-T-3.01609.01609.2	mzspec:PXD002756:Orbi00855XM-Yej-Rice-Anthor-T-3:scan:01609:HRHDDS[Phospho]PPR/2	0	0.0009189999999534848	1.5348605374166446	0.0	19265	19265	Phospho	1.0	6	22	1	0.9996	187	3.2620320855611377e-05	3.2620320855611377e-05	0.0	0.0	0.0	0.0
1	556	1.0000	Phospho	LOC_Os02g32340.1	mzspec:PXD002756:Orbi00308XM-Yej-Rice-Anthor-T_Recal:scan:22971:S[Phospho]FHLPPLNDENIRK/3	0	0.0	79.9663	1:1.0000:1:true	SFHLPPLNDENIRK	S[Phospho]FHLPPLNDENIRK	LOC_Os02g32340.1	0.9996	Orbi00308XM-Yej-Rice-Anthor-T_Recal	Orbi00308XM-Yej-Rice-Anthor-T_Recal.22971.22971.3	mzspec:PXD002756:Orbi00308XM-Yej-Rice-Anthor-T_Recal:scan:22971:S[Phospho]FHLPPLNDENIRK/3	0	-0.0035139999999955762	-5.983424640090668	0.0	19414	19414	Phospho	1.0	1	556	1	0.9996	188	3.457446808510259e-05	3.457446808510259e-05	0.0	0.0	0.0	0.0
4;6	220;222	1.0000;0	Phospho;Carbamidomethyl	Os05t0109600-01	mzspec:PXD002756:Orbi00853XM-Yej-Rice-Anthor-T-1:scan:26366:RVPS[Phospho]PC[Carbamidomethyl]LPPIGVK/2	0	0.0	136.987795	1:1.0000:4:true	RVPSPCLPPIGVK	RVPS[Phospho]PC[Carbamidomethyl]LPPIGVK	Os05t0109600-01	0.9996	Orbi00853XM-Yej-Rice-Anthor-T-1	Orbi00853XM-Yej-Rice-Anthor-T-1.26366.26366.2	mzspec:PXD002756:Orbi00853XM-Yej-Rice-Anthor-T-1:scan:26366:RVPS[Phospho]PC[Carbamidomethyl]LPPIGVK/2	0	-6.300000006831397e-05	-0.08395591349761307	0.0	20079	20079	Phospho	1.0	4	220	1	0.9996	189	3.650793650793249e-05	3.650793650793249e-05	0.0	0.0	0.0	0.0
15;16;18	98;99;101	1.0000;1.0000;1.0000	Phospho;Phospho;Phospho	Os02t0288200-01	mzspec:PXD002756:Orbi00853XM-Yej-Rice-Anthor-T-1:scan:20311:VGGGDEEGEEVEGDS[Phospho]S[Phospho]ES[Phospho]EPEPEPVKK/3	0	0.0	239.89890000000003	1:1.0000:15:true;2:1.0000:16:true;3:1.0000:18:true	VGGGDEEGEEVEGDSSESEPEPEPVKK	VGGGDEEGEEVEGDS[Phospho]S[Phospho]ES[Phospho]EPEPEPVKK	Os02t0288200-01	0.9996	Orbi00853XM-Yej-Rice-Anthor-T-1	Orbi00853XM-Yej-Rice-Anthor-T-1.20311.20311.3	mzspec:PXD002756:Orbi00853XM-Yej-Rice-Anthor-T-1:scan:20311:VGGGDEEGEEVEGDS[Phospho]S[Phospho]ES[Phospho]EPEPEPVKK/3	0	0.003858000000036553	3.803326579530208	0.0	19963	19963	Phospho	1.0	18	101	1	0.9996	190	3.842105263157472e-05	3.842105263157472e-05	0.0	0.0	0.0	0.0
2;6	539;543	1.0000;1.0000	Phospho;Phospho	Os04t0584600-02	mzspec:PXD002756:Orbi00855XM-Yej-Rice-Anthor-T-3:scan:25180:NS[Phospho]LNIS[Phospho]MR/2	0	0.0	159.9326	1:1.0000:2:true;2:1.0000:6:true	NSLNISMR	NS[Phospho]LNIS[Phospho]MR	Os04t0584600-02	0.9996	Orbi00855XM-Yej-Rice-Anthor-T-3	Orbi00855XM-Yej-Rice-Anthor-T-3.25180.25180.2	mzspec:PXD002756:Orbi00855XM-Yej-Rice-Anthor-T-3:scan:25180:NS[Phospho]LNIS[Phospho]MR/2	0	0.0014320000000225266	2.6145284559489874	0.0	19390	19390	Phospho	1.0	2	539	1	0.9996	191	4.031413612565001e-05	4.031413612565001e-05	0.0	0.0	0.0	0.0
15;16;18	98;99;101	1.0000;1.0000;1.0000	Phospho;Phospho;Phospho	Os02t0288200-01	mzspec:PXD002756:Orbi00853XM-Yej-Rice-Anthor-T-1:scan:20311:VGGGDEEGEEVEGDS[Phospho]S[Phospho]ES[Phospho]EPEPEPVKK/3	0	0.0	239.89890000000003	1:1.0000:15:true;2:1.0000:16:true;3:1.0000:18:true	VGGGDEEGEEVEGDSSESEPEPEPVKK	VGGGDEEGEEVEGDS[Phospho]S[Phospho]ES[Phospho]EPEPEPVKK	Os02t0288200-01	0.9996	Orbi00853XM-Yej-Rice-Anthor-T-1	Orbi00853XM-Yej-Rice-Anthor-T-1.20311.20311.3	mzspec:PXD002756:Orbi00853XM-Yej-Rice-Anthor-T-1:scan:20311:VGGGDEEGEEVEGDS[Phospho]S[Phospho]ES[Phospho]EPEPEPVKK/3	0	0.003858000000036553	3.803326579530208	0.0	19963	19963	Phospho	1.0	16	99	1	0.9996	192	4.218749999999536e-05	4.218749999999536e-05	0.0	0.0	0.0	0.0
15;16;18	98;99;101	1.0000;1.0000;1.0000	Phospho;Phospho;Phospho	Os02t0288200-01	mzspec:PXD002756:Orbi00853XM-Yej-Rice-Anthor-T-1:scan:20311:VGGGDEEGEEVEGDS[Phospho]S[Phospho]ES[Phospho]EPEPEPVKK/3	0	0.0	239.89890000000003	1:1.0000:15:true;2:1.0000:16:true;3:1.0000:18:true	VGGGDEEGEEVEGDSSESEPEPEPVKK	VGGGDEEGEEVEGDS[Phospho]S[Phospho]ES[Phospho]EPEPEPVKK	Os02t0288200-01	0.9996	Orbi00853XM-Yej-Rice-Anthor-T-1	Orbi00853XM-Yej-Rice-Anthor-T-1.20311.20311.3	mzspec:PXD002756:Orbi00853XM-Yej-Rice-Anthor-T-1:scan:20311:VGGGDEEGEEVEGDS[Phospho]S[Phospho]ES[Phospho]EPEPEPVKK/3	0	0.003858000000036553	3.803326579530208	0.0	19963	19963	Phospho	1.0	15	98	1	0.9996	193	4.404145077719722e-05	4.404145077719722e-05	0.0	0.0	0.0	0.0
12;13;15	567;568;570	1.0000;1.0000;1.0000	Phospho;Phospho;Phospho	Os03t0240900-01	mzspec:PXD002756:Orbi00308XM-Yej-Rice-Anthor-T_Recal:scan:50489:LLGPFHPEMDLT[Phospho]S[Phospho]DS[Phospho]D/2	0	0.0	239.898993	1:1.0000:12:true;2:1.0000:13:true;3:1.0000:15:true	LLGPFHPEMDLTSDSD	LLGPFHPEMDLT[Phospho]S[Phospho]DS[Phospho]D	Os03t0240900-01	0.9996	Orbi00308XM-Yej-Rice-Anthor-T_Recal	Orbi00308XM-Yej-Rice-Anthor-T_Recal.50489.50489.2	mzspec:PXD002756:Orbi00308XM-Yej-Rice-Anthor-T_Recal:scan:50489:LLGPFHPEMDLT[Phospho]S[Phospho]DS[Phospho]D/2	0	-0.00892899999985275	-8.863823147091352	0.0	19268	19268	Phospho	1.0	15	570	1	0.9996	194	4.587628865978876e-05	4.587628865978876e-05	0.0	0.0	0.0	0.0
1	525	1.0000	Phospho	LOC_Os05g51500.1	mzspec:PXD002756:Orbi00855XM-Yej-Rice-Anthor-T-3:scan:37311:S[Phospho]WDDIDVNLPK/2	0	0.0	79.9663	1:1.0000:1:true	SWDDIDVNLPK	S[Phospho]WDDIDVNLPK	LOC_Os05g51500.1	0.9995	Orbi00855XM-Yej-Rice-Anthor-T-3	Orbi00855XM-Yej-Rice-Anthor-T-3.37311.37311.2	mzspec:PXD002756:Orbi00855XM-Yej-Rice-Anthor-T-3:scan:37311:S[Phospho]WDDIDVNLPK/2	0	-0.0006219999999075299	-0.8997470477007027	0.0	20377	20377	Phospho	1.0	1	525	1	0.9995	195	4.82051282051229e-05	4.82051282051229e-05	0.0	0.0	0.0	0.0
6;7	429;430	1.0000;1.0000	Oxidation;Phospho	Os01t0614500-01	mzspec:PXD002756:Orbi00855XM-Yej-Rice-Anthor-T-3:scan:03160:GQEGGM[Oxidation]S[Phospho]PGPGGR/2	0	0.0	95.9612	1:1.0000:6:true;2:1.0000:7:true	GQEGGMSPGPGGR	GQEGGM[Oxidation]S[Phospho]PGPGGR	Os01t0614500-01	0.9995	Orbi00855XM-Yej-Rice-Anthor-T-3	Orbi00855XM-Yej-Rice-Anthor-T-3.03160.03160.2	mzspec:PXD002756:Orbi00855XM-Yej-Rice-Anthor-T-3:scan:03160:GQEGGM[Oxidation]S[Phospho]PGPGGR/2	0	0.0013269999999465654	2.06779072853119	0.0	20353	20353	Phospho	1.0	7	430	1	0.9995	196	5.051020408162709e-05	5.051020408162709e-05	0.0	0.0	0.0	0.0
7;9	8;10	0;1.0000	Carbamidomethyl;Phospho	Os08t0359200-02	mzspec:PXD002756:Orbi00853XM-Yej-Rice-Anthor-T-1:scan:20337:PDIQLGC[Carbamidomethyl]HT[Phospho]IR/3	0	0.0	136.987764	1:1.0000:9:true	PDIQLGCHTIR	PDIQLGC[Carbamidomethyl]HT[Phospho]IR	Os08t0359200-02	0.9994	Orbi00853XM-Yej-Rice-Anthor-T-1	Orbi00853XM-Yej-Rice-Anthor-T-1.20337.20337.3	mzspec:PXD002756:Orbi00853XM-Yej-Rice-Anthor-T-1:scan:20337:PDIQLGC[Carbamidomethyl]HT[Phospho]IR/3	0	0.00016199999998889325	0.3492259863861433	0.0	20537	20537	Phospho	1.0	9	10	1	0.9994	197	5.3299492385781486e-05	5.3299492385781486e-05	0.0	0.0	0.0	0.0
3;10	282;289	1.0000;1.0000	Phospho;Phospho	LOC_Os03g08550.2	mzspec:PXD002756:Orbi00855XM-Yej-Rice-Anthor-T-3:scan:16682:HKS[Phospho]FDDDDLS[Phospho]NKPVLK/3	0	0.0	159.93266200000005	1:1.0000:3:true;2:1.0000:10:true	HKSFDDDDLSNKPVLK	HKS[Phospho]FDDDDLS[Phospho]NKPVLK	LOC_Os03g08550.2	0.9993	Orbi00855XM-Yej-Rice-Anthor-T-3	Orbi00855XM-Yej-Rice-Anthor-T-3.16682.16682.3	mzspec:PXD002756:Orbi00855XM-Yej-Rice-Anthor-T-3:scan:16682:HKS[Phospho]FDDDDLS[Phospho]NKPVLK/3	0	0.0003779999999551365	0.5614191194191259	0.0	20705	20705	Phospho	1.0	10	289	1	0.9993	198	5.656565656565147e-05	5.656565656565147e-05	0.0	0.0	0.0	0.0
3;10	282;289	1.0000;1.0000	Phospho;Phospho	LOC_Os03g08550.2	mzspec:PXD002756:Orbi00855XM-Yej-Rice-Anthor-T-3:scan:16682:HKS[Phospho]FDDDDLS[Phospho]NKPVLK/3	0	0.0	159.93266200000005	1:1.0000:3:true;2:1.0000:10:true	HKSFDDDDLSNKPVLK	HKS[Phospho]FDDDDLS[Phospho]NKPVLK	LOC_Os03g08550.2	0.9993	Orbi00855XM-Yej-Rice-Anthor-T-3	Orbi00855XM-Yej-Rice-Anthor-T-3.16682.16682.3	mzspec:PXD002756:Orbi00855XM-Yej-Rice-Anthor-T-3:scan:16682:HKS[Phospho]FDDDDLS[Phospho]NKPVLK/3	0	0.0003779999999551365	0.5614191194191259	0.0	20705	20705	Phospho	1.0	3	282	1	0.9993	199	5.9798994974869455e-05	5.9798994974869455e-05	0.0	0.0	0.0	0.0
4;8	316;320	1.0000;1.0000	Phospho;Phospho	LOC_Os01g67250.2	mzspec:PXD002756:Orbi00853XM-Yej-Rice-Anthor-T-1:scan:12381:VHES[Phospho]PVLS[Phospho]PQR/2	0	0.0	159.9326	1:1.0000:4:true;2:1.0000:8:true	VHESPVLSPQR	VHES[Phospho]PVLS[Phospho]PQR	LOC_Os01g67250.2	0.9993	Orbi00853XM-Yej-Rice-Anthor-T-1	Orbi00853XM-Yej-Rice-Anthor-T-1.12381.12381.2	mzspec:PXD002756:Orbi00853XM-Yej-Rice-Anthor-T-1:scan:12381:VHES[Phospho]PVLS[Phospho]PQR/2	0	0.0012580000000070868	1.784891552773127	0.0	20861	20861	Phospho	1.0	4	316	1	0.9993	200	6.299999999999527e-05	6.299999999999527e-05	0.0	0.0	0.0	0.0
4;8	316;320	1.0000;1.0000	Phospho;Phospho	LOC_Os01g67250.2	mzspec:PXD002756:Orbi00853XM-Yej-Rice-Anthor-T-1:scan:12381:VHES[Phospho]PVLS[Phospho]PQR/2	0	0.0	159.9326	1:1.0000:4:true;2:1.0000:8:true	VHESPVLSPQR	VHES[Phospho]PVLS[Phospho]PQR	LOC_Os01g67250.2	0.9993	Orbi00853XM-Yej-Rice-Anthor-T-1	Orbi00853XM-Yej-Rice-Anthor-T-1.12381.12381.2	mzspec:PXD002756:Orbi00853XM-Yej-Rice-Anthor-T-1:scan:12381:VHES[Phospho]PVLS[Phospho]PQR/2	0	0.0012580000000070868	1.784891552773127	0.0	20861	20861	Phospho	1.0	8	320	1	0.9993	201	6.616915422885119e-05	6.616915422885119e-05	0.0	0.0	0.0	0.0
3	389	1.0000	Phospho	Os12t0640900-01	mzspec:PXD002756:Orbi00853XM-Yej-Rice-Anthor-T-1:scan:12788:RPS[Phospho]FQMR/3	0	0.0	79.96633100000003	1:1.0000:3:true	RPSFQMR	RPS[Phospho]FQMR	Os12t0640900-01	0.9993	Orbi00853XM-Yej-Rice-Anthor-T-1	Orbi00853XM-Yej-Rice-Anthor-T-1.12788.12788.3	mzspec:PXD002756:Orbi00853XM-Yej-Rice-Anthor-T-1:scan:12788:RPS[Phospho]FQMR/3	0	-0.00024500000000671207	-0.7324706214829719	0.0	20812	20812	Phospho	1.0	3	389	1	0.9993	202	6.930693069306498e-05	6.930693069306498e-05	0.0	0.0	0.0	0.0
3	363	1.0000	Phospho	Os06t0186600-02	mzspec:PXD002756:Orbi00308XM-Yej-Rice-Anthor-T_Recal:scan:36394:KDS[Phospho]FGDLLMNLPR/3	0	0.0	79.9663	1:1.0000:3:true	KDSFGDLLMNLPR	KDS[Phospho]FGDLLMNLPR	Os06t0186600-02	0.9992	Orbi00308XM-Yej-Rice-Anthor-T_Recal	Orbi00308XM-Yej-Rice-Anthor-T_Recal.36394.36394.3	mzspec:PXD002756:Orbi00308XM-Yej-Rice-Anthor-T_Recal:scan:36394:KDS[Phospho]FGDLLMNLPR/3	0	-0.004398999999921216	-8.311715032858057	0.0	21104	21104	Phospho	1.0	3	363	1	0.9992	203	7.290640394088249e-05	7.290640394088249e-05	0.0	0.0	0.0	0.0
10	395	1.0000	Phospho	LOC_Os07g10120.1	mzspec:PXD002756:Orbi00853XM-Yej-Rice-Anthor-T-1:scan:17477:EEVEPEEDIS[Phospho]PK/2	0	0.0	79.9663	1:1.0000:10:true	EEVEPEEDISPK	EEVEPEEDIS[Phospho]PK	LOC_Os07g10120.1	0.9992	Orbi00853XM-Yej-Rice-Anthor-T-1	Orbi00853XM-Yej-Rice-Anthor-T-1.17477.17477.2	mzspec:PXD002756:Orbi00853XM-Yej-Rice-Anthor-T-1:scan:17477:EEVEPEEDIS[Phospho]PK/2	0	-0.000661000000036438	-0.8922687688373586	0.0	21094	21094	Phospho	1.0	10	395	1	0.9992	204	7.647058823529005e-05	7.647058823529005e-05	0.0	0.0	0.0	0.0
15;16;18	98;99;101	1.0000;1.0000;1.0000	Phospho;Phospho;Phospho	Os02t0288200-01	mzspec:PXD002756:Orbi00308XM-Yej-Rice-Anthor-T_Recal:scan:18852:VGGGDEEGEEVEGDS[Phospho]S[Phospho]ES[Phospho]EPEPEPVKK/3	0	0.0	239.89890000000003	1:1.0000:15:true;2:1.0000:16:true;3:1.0000:18:true	VGGGDEEGEEVEGDSSESEPEPEPVKK	VGGGDEEGEEVEGDS[Phospho]S[Phospho]ES[Phospho]EPEPEPVKK	Os02t0288200-01	0.9991	Orbi00308XM-Yej-Rice-Anthor-T_Recal	Orbi00308XM-Yej-Rice-Anthor-T_Recal.18852.18852.3	mzspec:PXD002756:Orbi00308XM-Yej-Rice-Anthor-T_Recal:scan:18852:VGGGDEEGEEVEGDS[Phospho]S[Phospho]ES[Phospho]EPEPEPVKK/3	0	-0.3411499999999705	-336.3154128030908	0.0	21459	21459	Phospho	1.0	15	98	1	0.9991	205	8.048780487804479e-05	8.048780487804479e-05	0.0	0.0	0.0	0.0
7	457	1.0000	Phospho	LOC_Os02g15220.4	mzspec:PXD002756:Orbi00853XM-Yej-Rice-Anthor-T-1:scan:06784:HHMVLDS[Phospho]K/3	0	0.0	79.9663	1:1.0000:7:true	HHMVLDSK	HHMVLDS[Phospho]K	LOC_Os02g15220.4	0.9991	Orbi00853XM-Yej-Rice-Anthor-T-1	Orbi00853XM-Yej-Rice-Anthor-T-1.06784.06784.3	mzspec:PXD002756:Orbi00853XM-Yej-Rice-Anthor-T-1:scan:06784:HHMVLDS[Phospho]K/3	0	-9.999999997489796e-05	-0.286133008599736	0.0	21206	21206	Phospho	1.0	7	457	1	0.9991	206	8.446601941747181e-05	8.446601941747181e-05	0.0	0.0	0.0	0.0
15;16;18	98;99;101	1.0000;1.0000;1.0000	Phospho;Phospho;Phospho	Os02t0288200-01	mzspec:PXD002756:Orbi00308XM-Yej-Rice-Anthor-T_Recal:scan:18852:VGGGDEEGEEVEGDS[Phospho]S[Phospho]ES[Phospho]EPEPEPVKK/3	0	0.0	239.89890000000003	1:1.0000:15:true;2:1.0000:16:true;3:1.0000:18:true	VGGGDEEGEEVEGDSSESEPEPEPVKK	VGGGDEEGEEVEGDS[Phospho]S[Phospho]ES[Phospho]EPEPEPVKK	Os02t0288200-01	0.9991	Orbi00308XM-Yej-Rice-Anthor-T_Recal	Orbi00308XM-Yej-Rice-Anthor-T_Recal.18852.18852.3	mzspec:PXD002756:Orbi00308XM-Yej-Rice-Anthor-T_Recal:scan:18852:VGGGDEEGEEVEGDS[Phospho]S[Phospho]ES[Phospho]EPEPEPVKK/3	0	-0.3411499999999705	-336.3154128030908	0.0	21459	21459	Phospho	1.0	16	99	1	0.9991	207	8.840579710144544e-05	8.840579710144544e-05	0.0	0.0	0.0	0.0
6	240	1.0000	Phospho	Os08t0500200-01	mzspec:PXD002756:Orbi00855XM-Yej-Rice-Anthor-T-3:scan:01851:DHGQDS[Phospho]EDDER/2	0	0.0	79.9663	1:1.0000:6:true	DHGQDSEDDER	DHGQDS[Phospho]EDDER	Os08t0500200-01	0.9991	Orbi00855XM-Yej-Rice-Anthor-T-3	Orbi00855XM-Yej-Rice-Anthor-T-3.01851.01851.2	mzspec:PXD002756:Orbi00855XM-Yej-Rice-Anthor-T-3:scan:01851:DHGQDS[Phospho]EDDER/2	0	-2.0999999946980097e-05	-0.03035874268107468	0.0	21223	21223	Phospho	1.0	6	240	1	0.9991	208	9.230769230768856e-05	9.230769230768856e-05	0.0	0.0	0.0	0.0
15;16;18	98;99;101	1.0000;1.0000;1.0000	Phospho;Phospho;Phospho	Os02t0288200-01	mzspec:PXD002756:Orbi00308XM-Yej-Rice-Anthor-T_Recal:scan:18852:VGGGDEEGEEVEGDS[Phospho]S[Phospho]ES[Phospho]EPEPEPVKK/3	0	0.0	239.89890000000003	1:1.0000:15:true;2:1.0000:16:true;3:1.0000:18:true	VGGGDEEGEEVEGDSSESEPEPEPVKK	VGGGDEEGEEVEGDS[Phospho]S[Phospho]ES[Phospho]EPEPEPVKK	Os02t0288200-01	0.9991	Orbi00308XM-Yej-Rice-Anthor-T_Recal	Orbi00308XM-Yej-Rice-Anthor-T_Recal.18852.18852.3	mzspec:PXD002756:Orbi00308XM-Yej-Rice-Anthor-T_Recal:scan:18852:VGGGDEEGEEVEGDS[Phospho]S[Phospho]ES[Phospho]EPEPEPVKK/3	0	-0.3411499999999705	-336.3154128030908	0.0	21459	21459	Phospho	1.0	18	101	1	0.9991	209	9.617224880382406e-05	9.617224880382406e-05	0.0	0.0	0.0	0.0
3;10	307;314	0;1.0000	Deamidated;Phospho	LOC_Os07g49330.3	mzspec:PXD002756:Orbi00853XM-Yej-Rice-Anthor-T-1:scan:06131:HDQ[Deamidated]REDDDDT[Phospho]DEDEDDEEEEQK/3	0	0.0	80.950316	1:0.5095:3:true;1:0.4905:21:true;2:1.0000:10:true	HDQREDDDDTDEDEDDEEEEQK	HDQ[Deamidated]REDDDDT[Phospho]DEDEDDEEEEQK	LOC_Os07g49330.3	0.9991	Orbi00853XM-Yej-Rice-Anthor-T-1	Orbi00853XM-Yej-Rice-Anthor-T-1.06131.06131.3	mzspec:PXD002756:Orbi00853XM-Yej-Rice-Anthor-T-1:scan:06131:HDQ[Deamidated]REDDDDT[Phospho]DEDEDDEEEEQK/3	0	-0.3426839999999629	-364.6941167046512	0.0	21338	21338	Phospho	1.0	10	314	1	0.9991	210	9.999999999999641e-05	9.999999999999641e-05	0.0	0.0	0.0	0.0
3	313	1.0000	Phospho	LOC_Os01g62650.2	mzspec:PXD002756:Orbi00853XM-Yej-Rice-Anthor-T-1:scan:26563:VPS[Phospho]PGLPPVGVR/2	0	0.0	79.9663	1:1.0000:3:true	VPSPGLPPVGVR	VPS[Phospho]PGLPPVGVR	LOC_Os01g62650.2	0.999	Orbi00853XM-Yej-Rice-Anthor-T-1	Orbi00853XM-Yej-Rice-Anthor-T-1.26563.26563.2	mzspec:PXD002756:Orbi00853XM-Yej-Rice-Anthor-T-1:scan:26563:VPS[Phospho]PGLPPVGVR/2	0	0.0001979999999548454	0.3153700174055347	0.0	21757	21757	Phospho	1.0	3	313	1	0.999	211	0.00010426540284359827	0.00010426540284359827	0.0	0.0	0.0	0.0
4;8	316;320	1.0000;1.0000	Phospho;Phospho	LOC_Os01g67250.2	mzspec:PXD002756:Orbi00855XM-Yej-Rice-Anthor-T-3:scan:08765:VHES[Phospho]PVLS[Phospho]PQRK/2	0	0.0	159.93266200000005	1:1.0000:4:true;2:1.0000:8:true	VHESPVLSPQRK	VHES[Phospho]PVLS[Phospho]PQRK	LOC_Os01g67250.2	0.9989	Orbi00855XM-Yej-Rice-Anthor-T-3	Orbi00855XM-Yej-Rice-Anthor-T-3.08765.08765.2	mzspec:PXD002756:Orbi00855XM-Yej-Rice-Anthor-T-3:scan:08765:VHES[Phospho]PVLS[Phospho]PQRK/2	0	0.0005219999999326318	0.6789341252571394	0.0	22005	22005	Phospho	1.0	8	320	1	0.9989	212	0.00010896226415093976	0.00010896226415093976	0.0	0.0	0.0	0.0
4;8	316;320	1.0000;1.0000	Phospho;Phospho	LOC_Os01g67250.2	mzspec:PXD002756:Orbi00855XM-Yej-Rice-Anthor-T-3:scan:08765:VHES[Phospho]PVLS[Phospho]PQRK/2	0	0.0	159.93266200000005	1:1.0000:4:true;2:1.0000:8:true	VHESPVLSPQRK	VHES[Phospho]PVLS[Phospho]PQRK	LOC_Os01g67250.2	0.9989	Orbi00855XM-Yej-Rice-Anthor-T-3	Orbi00855XM-Yej-Rice-Anthor-T-3.08765.08765.2	mzspec:PXD002756:Orbi00855XM-Yej-Rice-Anthor-T-3:scan:08765:VHES[Phospho]PVLS[Phospho]PQRK/2	0	0.0005219999999326318	0.6789341252571394	0.0	22005	22005	Phospho	1.0	4	316	1	0.9989	213	0.00011361502347417475	0.00011361502347417475	0.0	0.0	0.0	0.0
7	558	1.0000	Phospho	Os07t0161600-01	mzspec:PXD002756:Orbi00308XM-Yej-Rice-Anthor-T_Recal:scan:19733:KGQGQLS[Phospho]FGLR/2	0	0.0	79.9663	1:1.0000:7:true	KGQGQLSFGLR	KGQGQLS[Phospho]FGLR	Os07t0161600-01	0.9988	Orbi00308XM-Yej-Rice-Anthor-T_Recal	Orbi00308XM-Yej-Rice-Anthor-T_Recal.19733.19733.2	mzspec:PXD002756:Orbi00308XM-Yej-Rice-Anthor-T_Recal:scan:19733:KGQGQLS[Phospho]FGLR/2	0	-0.004788999999959742	-7.5320199038646924	0.0	22172	22172	Phospho	1.0	7	558	1	0.9988	214	0.000118691588785043	0.000118691588785043	0.0	0.0	0.0	0.0
6;8	174;176	1.0000;1.0000	Phospho;Phospho	Os06t0710900-01	mzspec:PXD002756:Orbi00853XM-Yej-Rice-Anthor-T-1:scan:04978:GRDDGS[Phospho]PS[Phospho]PPR/2	0	0.0	159.9326	1:1.0000:6:true;2:1.0000:8:true	GRDDGSPSPPR	GRDDGS[Phospho]PS[Phospho]PPR	Os06t0710900-01	0.9988	Orbi00853XM-Yej-Rice-Anthor-T-1	Orbi00853XM-Yej-Rice-Anthor-T-1.04978.04978.2	mzspec:PXD002756:Orbi00853XM-Yej-Rice-Anthor-T-1:scan:04978:GRDDGS[Phospho]PS[Phospho]PPR/2	0	-0.00010299999996732369	-0.1582814428634582	0.0	22117	22117	Phospho	1.0	8	176	1	0.9988	215	0.00012372093023255433	0.00012372093023255433	0.0	0.0	0.0	0.0
7	558	1.0000	Phospho	Os07t0161600-01	mzspec:PXD002756:Orbi00853XM-Yej-Rice-Anthor-T-1:scan:23712:KGQGQLS[Phospho]FGLR/3	0	0.0	79.9663	1:1.0000:7:true	KGQGQLSFGLR	KGQGQLS[Phospho]FGLR	Os07t0161600-01	0.9988	Orbi00853XM-Yej-Rice-Anthor-T-1	Orbi00853XM-Yej-Rice-Anthor-T-1.23712.23712.3	mzspec:PXD002756:Orbi00853XM-Yej-Rice-Anthor-T-1:scan:23712:KGQGQLS[Phospho]FGLR/3	0	0.0006170000000338405	1.4544512588156375	0.0	22065	22065	Phospho	1.0	7	558	1	0.9988	216	0.0001287037037036998	0.0001287037037036998	0.0	0.0	0.0	0.0
9	208	1.0000	Phospho	Os01t0201250-00	mzspec:PXD002756:Orbi00308XM-Yej-Rice-Anthor-T_Recal:scan:38522:LLPLFPLQS[Phospho]PGRQ/2	0	0.0	79.9663	1:1.0000:9:true	LLPLFPLQSPGRQ	LLPLFPLQS[Phospho]PGRQ	Os01t0201250-00	0.9988	Orbi00308XM-Yej-Rice-Anthor-T_Recal	Orbi00308XM-Yej-Rice-Anthor-T_Recal.38522.38522.2	mzspec:PXD002756:Orbi00308XM-Yej-Rice-Anthor-T_Recal:scan:38522:LLPLFPLQS[Phospho]PGRQ/2	0	-0.0046399999999948704	-5.9993813086240335	0.0	22074	22074	Phospho	1.0	9	208	1	0.9988	217	0.00013364055299538774	0.00013364055299538774	0.0	0.0	0.0	0.0
8	112	1.0000	Phospho	Os02t0789400-01	mzspec:PXD002756:Orbi00855XM-Yej-Rice-Anthor-T-3:scan:13847:IGPGGLGS[Phospho]GK/2	0	0.0	79.9663	1:1.0000:8:true	IGPGGLGSGK	IGPGGLGS[Phospho]GK	Os02t0789400-01	0.9988	Orbi00855XM-Yej-Rice-Anthor-T-3	Orbi00855XM-Yej-Rice-Anthor-T-3.13847.13847.2	mzspec:PXD002756:Orbi00855XM-Yej-Rice-Anthor-T-3:scan:13847:IGPGGLGS[Phospho]GK/2	0	0.0001809999999409229	0.3920096519726892	0.0	22225	22225	Phospho	1.0	8	112	1	0.9988	218	0.00013853211009173908	0.00013853211009173908	0.0	0.0	0.0	0.0
6;8	174;176	1.0000;1.0000	Phospho;Phospho	Os06t0710900-01	mzspec:PXD002756:Orbi00853XM-Yej-Rice-Anthor-T-1:scan:04978:GRDDGS[Phospho]PS[Phospho]PPR/2	0	0.0	159.9326	1:1.0000:6:true;2:1.0000:8:true	GRDDGSPSPPR	GRDDGS[Phospho]PS[Phospho]PPR	Os06t0710900-01	0.9988	Orbi00853XM-Yej-Rice-Anthor-T-1	Orbi00853XM-Yej-Rice-Anthor-T-1.04978.04978.2	mzspec:PXD002756:Orbi00853XM-Yej-Rice-Anthor-T-1:scan:04978:GRDDGS[Phospho]PS[Phospho]PPR/2	0	-0.00010299999996732369	-0.1582814428634582	0.0	22117	22117	Phospho	1.0	6	174	1	0.9988	219	0.00014337899543378582	0.00014337899543378582	0.0	0.0	0.0	0.0
8	418	1.0000	Phospho	Os07t0408100-01	mzspec:PXD002756:Orbi00855XM-Yej-Rice-Anthor-T-3:scan:21590:EVLDQMPS[Phospho]PK/2	0	0.0	79.9663	1:1.0000:8:true	EVLDQMPSPK	EVLDQMPS[Phospho]PK	Os07t0408100-01	0.9987	Orbi00855XM-Yej-Rice-Anthor-T-3	Orbi00855XM-Yej-Rice-Anthor-T-3.21590.21590.2	mzspec:PXD002756:Orbi00855XM-Yej-Rice-Anthor-T-3:scan:21590:EVLDQMPS[Phospho]PK/2	0	0.0007329999999683423	1.1971793174287548	0.0	22420	22420	Phospho	1.0	8	418	1	0.9987	220	0.0001486363636363594	0.0001486363636363594	0.0	0.0	0.0	0.0
8	444	1.0000	Phospho	Os04t0483400-01	mzspec:PXD002756:Orbi00853XM-Yej-Rice-Anthor-T-1:scan:30986:INFLDHFS[Phospho]PK/2	0	0.0	79.9663	1:1.0000:8:true	INFLDHFSPK	INFLDHFS[Phospho]PK	Os04t0483400-01	0.9987	Orbi00853XM-Yej-Rice-Anthor-T-1	Orbi00853XM-Yej-Rice-Anthor-T-1.30986.30986.2	mzspec:PXD002756:Orbi00853XM-Yej-Rice-Anthor-T-1:scan:30986:INFLDHFS[Phospho]PK/2	0	0.0011409999999614227	1.7572703800189649	0.0	22378	22378	Phospho	1.0	8	444	1	0.9987	221	0.00015384615384614946	0.00015384615384614946	0.0	0.0	0.0	0.0
14	338	1.0000	Phospho	LOC_Os05g32600.1	mzspec:PXD002756:Orbi00855XM-Yej-Rice-Anthor-T-3:scan:34381:IPDLNLQDGPVVLS[Phospho]PPRK/3	0	0.0	79.9663	1:1.0000:14:true	IPDLNLQDGPVVLSPPRK	IPDLNLQDGPVVLS[Phospho]PPRK	LOC_Os05g32600.1	0.9987	Orbi00855XM-Yej-Rice-Anthor-T-3	Orbi00855XM-Yej-Rice-Anthor-T-3.34381.34381.3	mzspec:PXD002756:Orbi00855XM-Yej-Rice-Anthor-T-3:scan:34381:IPDLNLQDGPVVLS[Phospho]PPRK/3	0	-0.3348620000000437	-492.4229188404672	0.0	22329	22329	Phospho	1.0	14	338	1	0.9987	222	0.0001590090090090045	0.0001590090090090045	0.0	0.0	0.0	0.0
3;5;6	303;305;306	1.0000;0;0	Phospho;Carbamidomethyl;Carbamidomethyl	Os06t0186600-02	mzspec:PXD002756:Orbi00855XM-Yej-Rice-Anthor-T-3:scan:29247:VDS[Phospho]LC[Carbamidomethyl]C[Carbamidomethyl]LIQK/2	0	0.0	194.009228	1:1.0000:3:true	VDSLCCLIQK	VDS[Phospho]LC[Carbamidomethyl]C[Carbamidomethyl]LIQK	Os06t0186600-02	0.9987	Orbi00855XM-Yej-Rice-Anthor-T-3	Orbi00855XM-Yej-Rice-Anthor-T-3.29247.29247.2	mzspec:PXD002756:Orbi00855XM-Yej-Rice-Anthor-T-3:scan:29247:VDS[Phospho]LC[Carbamidomethyl]C[Carbamidomethyl]LIQK/2	0	0.00039100000003600144	0.5939605015172811	0.0	22402	22402	Phospho	1.0	3	303	1	0.9987	223	0.00016412556053811196	0.00016412556053811196	0.0	0.0	0.0	0.0
6	558	1.0000	Phospho	Os07t0161600-01	mzspec:PXD002756:Orbi00308XM-Yej-Rice-Anthor-T_Recal:scan:26065:GQGQLS[Phospho]FGLR/2	0	0.0	79.9663	1:1.0000:6:true	GQGQLSFGLR	GQGQLS[Phospho]FGLR	Os07t0161600-01	0.9986	Orbi00308XM-Yej-Rice-Anthor-T_Recal	Orbi00308XM-Yej-Rice-Anthor-T_Recal.26065.26065.2	mzspec:PXD002756:Orbi00308XM-Yej-Rice-Anthor-T_Recal:scan:26065:GQGQLS[Phospho]FGLR/2	0	-0.0036249999999427023	-6.339947036559397	0.0	22611	22611	Phospho	1.0	6	558	1	0.9986	224	0.00016964285714285234	0.00016964285714285234	0.0	0.0	0.0	0.0
4;6	220;222	1.0000;0	Phospho;Carbamidomethyl	Os05t0109600-01	mzspec:PXD002756:Orbi00308XM-Yej-Rice-Anthor-T_Recal:scan:22342:RVPS[Phospho]PC[Carbamidomethyl]LPPIGVK/2	0	0.0	136.987795	1:1.0000:4:true	RVPSPCLPPIGVK	RVPS[Phospho]PC[Carbamidomethyl]LPPIGVK	Os05t0109600-01	0.9986	Orbi00308XM-Yej-Rice-Anthor-T_Recal	Orbi00308XM-Yej-Rice-Anthor-T_Recal.22342.22342.2	mzspec:PXD002756:Orbi00308XM-Yej-Rice-Anthor-T_Recal:scan:22342:RVPS[Phospho]PC[Carbamidomethyl]LPPIGVK/2	0	-0.004600000000095861	-6.130114312353902	0.0	22585	22585	Phospho	1.0	4	220	1	0.9986	225	0.00017511111111110614	0.00017511111111110614	0.0	0.0	0.0	0.0
14	338	1.0000	Phospho	LOC_Os05g32600.1	mzspec:PXD002756:Orbi00855XM-Yej-Rice-Anthor-T-3:scan:34239:IPDLNLQDGPVVLS[Phospho]PPRK/3	0	0.0	79.9663	1:1.0000:14:true	IPDLNLQDGPVVLSPPRK	IPDLNLQDGPVVLS[Phospho]PPRK	LOC_Os05g32600.1	0.9986	Orbi00855XM-Yej-Rice-Anthor-T-3	Orbi00855XM-Yej-Rice-Anthor-T-3.34239.34239.3	mzspec:PXD002756:Orbi00855XM-Yej-Rice-Anthor-T-3:scan:34239:IPDLNLQDGPVVLS[Phospho]PPRK/3	0	0.002113000000008469	3.1072191754034244	0.0	22540	22540	Phospho	1.0	14	338	1	0.9986	226	0.00018053097345132235	0.00018053097345132235	0.0	0.0	0.0	0.0
14	338	1.0000	Phospho	LOC_Os05g32600.1	mzspec:PXD002756:Orbi00853XM-Yej-Rice-Anthor-T-1:scan:34339:IPDLNLQDGPVVLS[Phospho]PPRK/3	0	0.0	79.9663	1:1.0000:14:true	IPDLNLQDGPVVLSPPRK	IPDLNLQDGPVVLS[Phospho]PPRK	LOC_Os05g32600.1	0.9985	Orbi00853XM-Yej-Rice-Anthor-T-1	Orbi00853XM-Yej-Rice-Anthor-T-1.34339.34339.3	mzspec:PXD002756:Orbi00853XM-Yej-Rice-Anthor-T-1:scan:34339:IPDLNLQDGPVVLS[Phospho]PPRK/3	0	0.0015029999999569554	2.210198968518163	0.0	22646	22646	Phospho	1.0	14	338	1	0.9985	227	0.00018634361233479642	0.00018634361233479642	0.0	0.0	0.0	0.0
12	248	1.0000	Phospho	Os07t0694500-01	mzspec:PXD002756:Orbi00853XM-Yej-Rice-Anthor-T-1:scan:29524:RKEVEEEILDDS[Phospho]DEDWDPR/3	0	0.0	79.9663	1:1.0000:12:true	RKEVEEEILDDSDEDWDPR	RKEVEEEILDDS[Phospho]DEDWDPR	Os07t0694500-01	0.9985	Orbi00853XM-Yej-Rice-Anthor-T-1	Orbi00853XM-Yej-Rice-Anthor-T-1.29524.29524.3	mzspec:PXD002756:Orbi00853XM-Yej-Rice-Anthor-T-1:scan:29524:RKEVEEEILDDS[Phospho]DEDWDPR/3	0	-0.0005540000000792134	-0.6764224976227879	0.0	22753	22753	Phospho	1.0	12	248	1	0.9985	228	0.00019210526315788917	0.00019210526315788917	0.0	0.0	0.0	0.0
10;21	314;325	1.0000;0	Phospho;Deamidated	LOC_Os07g49330.3	mzspec:PXD002756:Orbi00855XM-Yej-Rice-Anthor-T-3:scan:06280:HDQREDDDDT[Phospho]DEDEDDEEEEQ[Deamidated]K/3	0	0.0	80.950316	1:0.5046:21:true;1:0.4954:3:true;2:1.0000:10:true	HDQREDDDDTDEDEDDEEEEQK	HDQREDDDDT[Phospho]DEDEDDEEEEQ[Deamidated]K	LOC_Os07g49330.3	0.9984	Orbi00855XM-Yej-Rice-Anthor-T-3	Orbi00855XM-Yej-Rice-Anthor-T-3.06280.06280.3	mzspec:PXD002756:Orbi00855XM-Yej-Rice-Anthor-T-3:scan:06280:HDQREDDDDT[Phospho]DEDEDDEEEEQ[Deamidated]K/3	0	-0.33944900000005873	-361.25133715408936	0.0	22912	22912	Phospho	1.0	10	314	1	0.9984	229	0.00019825327510916496	0.00019825327510916496	0.0	0.0	0.0	0.0
10	395	1.0000	Phospho	LOC_Os07g10120.1	mzspec:PXD002756:Orbi00855XM-Yej-Rice-Anthor-T-3:scan:17481:EEVEPEEDIS[Phospho]PK/2	0	0.0	79.9663	1:1.0000:10:true	EEVEPEEDISPK	EEVEPEEDIS[Phospho]PK	LOC_Os07g10120.1	0.9984	Orbi00855XM-Yej-Rice-Anthor-T-3	Orbi00855XM-Yej-Rice-Anthor-T-3.17481.17481.2	mzspec:PXD002756:Orbi00855XM-Yej-Rice-Anthor-T-3:scan:17481:EEVEPEEDIS[Phospho]PK/2	0	-0.0001720000000204891	-0.2321788627077872	0.0	22934	22934	Phospho	1.0	10	395	1	0.9984	230	0.00020434782608695133	0.00020434782608695133	0.0	0.0	0.0	0.0
1	216	1.0000	Phospho	Os07t0690400-01	mzspec:PXD002756:Orbi00855XM-Yej-Rice-Anthor-T-3:scan:45419:S[Phospho]IGDMDVGEFIVPIPHVK/3	0	0.0	79.96633100000003	1:1.0000:1:true	SIGDMDVGEFIVPIPHVK	S[Phospho]IGDMDVGEFIVPIPHVK	Os07t0690400-01	0.9984	Orbi00855XM-Yej-Rice-Anthor-T-3	Orbi00855XM-Yej-Rice-Anthor-T-3.45419.45419.3	mzspec:PXD002756:Orbi00855XM-Yej-Rice-Anthor-T-3:scan:45419:S[Phospho]IGDMDVGEFIVPIPHVK/3	0	0.0007270000000971777	1.0717466338139876	0.0	22832	22832	Phospho	1.0	1	216	1	0.9984	231	0.00021038961038960543	0.00021038961038960543	0.0	0.0	0.0	0.0
6;19	18;31	0;1.0000	Deamidated;Phospho	Os06t0498500-01	mzspec:PXD002756:Orbi00855XM-Yej-Rice-Anthor-T-3:scan:50318:VILPPQ[Deamidated]LPPEVDDDDVVVS[Phospho]DEDVEFFR/3	0	0.0	80.950347	1:1.0000:6:true;2:1.0000:19:true	VILPPQLPPEVDDDDVVVSDEDVEFFR	VILPPQ[Deamidated]LPPEVDDDDVVVS[Phospho]DEDVEFFR	Os06t0498500-01	0.9984	Orbi00855XM-Yej-Rice-Anthor-T-3	Orbi00855XM-Yej-Rice-Anthor-T-3.50318.50318.3	mzspec:PXD002756:Orbi00855XM-Yej-Rice-Anthor-T-3:scan:50318:VILPPQ[Deamidated]LPPEVDDDDVVVS[Phospho]DEDVEFFR/3	0	-0.008026999999856343	-7.604987926412635	0.0	22826	22826	Phospho	1.0	19	31	1	0.9984	232	0.0002163793103448229	0.0002163793103448229	0.0	0.0	0.0	0.0
4;8	1391;1395	1.0000;0	Phospho;Deamidated	LOC_Os09g24440.1	mzspec:PXD002756:Orbi00853XM-Yej-Rice-Anthor-T-1:scan:23477:DHFS[Phospho]PVVN[Deamidated]GQEVLDKPR/3	0	0.0	80.950316	1:0.5432:8:true;1:0.4568:10:true;2:1.0000:4:true	DHFSPVVNGQEVLDKPR	DHFS[Phospho]PVVN[Deamidated]GQEVLDKPR	LOC_Os09g24440.1	0.9983	Orbi00853XM-Yej-Rice-Anthor-T-1	Orbi00853XM-Yej-Rice-Anthor-T-1.23477.23477.3	mzspec:PXD002756:Orbi00853XM-Yej-Rice-Anthor-T-1:scan:23477:DHFS[Phospho]PVVN[Deamidated]GQEVLDKPR/3	0	0.0001009999999723732	0.15000353083416024	0.0	23182	23182	Phospho	1.0	4	1391	1	0.9983	233	0.00022274678111587528	0.00022274678111587528	0.0	0.0	0.0	0.0
15;16;18	98;99;101	1.0000;1.0000;1.0000	Phospho;Phospho;Phospho	Os02t0288200-01	mzspec:PXD002756:Orbi00308XM-Yej-Rice-Anthor-T_Recal:scan:19061:VGGGDEEGEEVEGDS[Phospho]S[Phospho]ES[Phospho]EPEPEPVKK/3	0	0.0	239.89890000000003	1:1.0000:15:true;2:1.0000:16:true;3:1.0000:18:true	VGGGDEEGEEVEGDSSESEPEPEPVKK	VGGGDEEGEEVEGDS[Phospho]S[Phospho]ES[Phospho]EPEPEPVKK	Os02t0288200-01	0.9983	Orbi00308XM-Yej-Rice-Anthor-T_Recal	Orbi00308XM-Yej-Rice-Anthor-T_Recal.19061.19061.3	mzspec:PXD002756:Orbi00308XM-Yej-Rice-Anthor-T_Recal:scan:19061:VGGGDEEGEEVEGDS[Phospho]S[Phospho]ES[Phospho]EPEPEPVKK/3	0	-0.3420659999999316	-337.2184317628287	0.0	23167	23167	Phospho	1.0	15	98	1	0.9983	234	0.00022905982905982472	0.00022905982905982472	0.0	0.0	0.0	0.0
15;16;18	98;99;101	1.0000;1.0000;1.0000	Phospho;Phospho;Phospho	Os02t0288200-01	mzspec:PXD002756:Orbi00308XM-Yej-Rice-Anthor-T_Recal:scan:19061:VGGGDEEGEEVEGDS[Phospho]S[Phospho]ES[Phospho]EPEPEPVKK/3	0	0.0	239.89890000000003	1:1.0000:15:true;2:1.0000:16:true;3:1.0000:18:true	VGGGDEEGEEVEGDSSESEPEPEPVKK	VGGGDEEGEEVEGDS[Phospho]S[Phospho]ES[Phospho]EPEPEPVKK	Os02t0288200-01	0.9983	Orbi00308XM-Yej-Rice-Anthor-T_Recal	Orbi00308XM-Yej-Rice-Anthor-T_Recal.19061.19061.3	mzspec:PXD002756:Orbi00308XM-Yej-Rice-Anthor-T_Recal:scan:19061:VGGGDEEGEEVEGDS[Phospho]S[Phospho]ES[Phospho]EPEPEPVKK/3	0	-0.3420659999999316	-337.2184317628287	0.0	23167	23167	Phospho	1.0	16	99	1	0.9983	235	0.00023531914893616603	0.00023531914893616603	0.0	0.0	0.0	0.0
15;16;18	98;99;101	1.0000;1.0000;1.0000	Phospho;Phospho;Phospho	Os02t0288200-01	mzspec:PXD002756:Orbi00308XM-Yej-Rice-Anthor-T_Recal:scan:19061:VGGGDEEGEEVEGDS[Phospho]S[Phospho]ES[Phospho]EPEPEPVKK/3	0	0.0	239.89890000000003	1:1.0000:15:true;2:1.0000:16:true;3:1.0000:18:true	VGGGDEEGEEVEGDSSESEPEPEPVKK	VGGGDEEGEEVEGDS[Phospho]S[Phospho]ES[Phospho]EPEPEPVKK	Os02t0288200-01	0.9983	Orbi00308XM-Yej-Rice-Anthor-T_Recal	Orbi00308XM-Yej-Rice-Anthor-T_Recal.19061.19061.3	mzspec:PXD002756:Orbi00308XM-Yej-Rice-Anthor-T_Recal:scan:19061:VGGGDEEGEEVEGDS[Phospho]S[Phospho]ES[Phospho]EPEPEPVKK/3	0	-0.3420659999999316	-337.2184317628287	0.0	23167	23167	Phospho	1.0	18	101	1	0.9983	236	0.0002415254237288096	0.0002415254237288096	0.0	0.0	0.0	0.0
4;8	1391;1395	1.0000;0	Phospho;Deamidated	LOC_Os09g24440.1	mzspec:PXD002756:Orbi00855XM-Yej-Rice-Anthor-T-3:scan:23328:DHFS[Phospho]PVVN[Deamidated]GQEVLDKPR/3	0	0.0	80.950316	1:0.7390:8:true;1:0.2610:10:true;2:1.0000:4:true	DHFSPVVNGQEVLDKPR	DHFS[Phospho]PVVN[Deamidated]GQEVLDKPR	LOC_Os09g24440.1	0.9982	Orbi00855XM-Yej-Rice-Anthor-T-3	Orbi00855XM-Yej-Rice-Anthor-T-3.23328.23328.3	mzspec:PXD002756:Orbi00855XM-Yej-Rice-Anthor-T-3:scan:23328:DHFS[Phospho]PVVN[Deamidated]GQEVLDKPR/3	0	0.00018399999999019198	0.27327375920360325	0.0	23234	23234	Phospho	1.0	4	1391	1	0.9982	237	0.0002481012658227809	0.0002481012658227809	0.0	0.0	0.0	0.0
7	44	1.0000	Phospho	Os01t0174000-01	mzspec:PXD002756:Orbi00855XM-Yej-Rice-Anthor-T-3:scan:14325:EGGGVES[Phospho]DEEIR/2	0	0.0	79.9663	1:1.0000:7:true	EGGGVESDEEIR	EGGGVES[Phospho]DEEIR	Os01t0174000-01	0.9982	Orbi00855XM-Yej-Rice-Anthor-T-3	Orbi00855XM-Yej-Rice-Anthor-T-3.14325.14325.2	mzspec:PXD002756:Orbi00855XM-Yej-Rice-Anthor-T-3:scan:14325:EGGGVES[Phospho]DEEIR/2	0	0.0006480000000692597	0.9546688660900504	0.0	23269	23269	Phospho	1.0	7	44	1	0.9982	238	0.000254621848739492	0.000254621848739492	0.0	0.0	0.0	0.0
11	694	1.0000	Phospho	Os07t0551300-01	mzspec:PXD002756:Orbi00855XM-Yej-Rice-Anthor-T-3:scan:20960:MFGGDQNQFNT[Phospho]NR/2	0	0.0	79.9663	1:1.0000:11:true	MFGGDQNQFNTNR	MFGGDQNQFNT[Phospho]NR	Os07t0551300-01	0.9982	Orbi00855XM-Yej-Rice-Anthor-T-3	Orbi00855XM-Yej-Rice-Anthor-T-3.20960.20960.2	mzspec:PXD002756:Orbi00855XM-Yej-Rice-Anthor-T-3:scan:20960:MFGGDQNQFNT[Phospho]NR/2	0	9.000000000014552e-05	0.1118267083032775	0.0	23205	23205	Phospho	1.0	11	694	1	0.9982	239	0.00026108786610878296	0.00026108786610878296	0.0	0.0	0.0	0.0
3	157	1.0000	Phospho	Os04t0415200-01	mzspec:PXD002756:Orbi00853XM-Yej-Rice-Anthor-T-1:scan:38594:WFS[Phospho]FGGDR/2	0	0.0	79.9663	1:1.0000:3:true	WFSFGGDR	WFS[Phospho]FGGDR	Os04t0415200-01	0.9982	Orbi00853XM-Yej-Rice-Anthor-T-1	Orbi00853XM-Yej-Rice-Anthor-T-1.38594.38594.2	mzspec:PXD002756:Orbi00853XM-Yej-Rice-Anthor-T-1:scan:38594:WFS[Phospho]FGGDR/2	0	0.0003440000000409782	0.6537372391364705	0.0	23197	23197	Phospho	1.0	3	157	1	0.9982	240	0.00026749999999999636	0.00026749999999999636	0.0	0.0	0.0	0.0
8	418	1.0000	Phospho	Os07t0408100-01	mzspec:PXD002756:Orbi00855XM-Yej-Rice-Anthor-T-3:scan:21257:EVLDQMPS[Phospho]PK/2	0	0.0	79.9663	1:1.0000:8:true	EVLDQMPSPK	EVLDQMPS[Phospho]PK	Os07t0408100-01	0.9981	Orbi00855XM-Yej-Rice-Anthor-T-3	Orbi00855XM-Yej-Rice-Anthor-T-3.21257.21257.2	mzspec:PXD002756:Orbi00855XM-Yej-Rice-Anthor-T-3:scan:21257:EVLDQMPS[Phospho]PK/2	0	6.0999999959676636e-05	0.09962883808735848	0.0	23461	23461	Phospho	1.0	8	418	1	0.9981	241	0.0002742738589211583	0.0002742738589211583	0.0	0.0	0.0	0.0
14;16	151;153	1.0000;1.0000	Phospho;Phospho	Os09t0499400-01	mzspec:PXD002756:Orbi00855XM-Yej-Rice-Anthor-T-3:scan:04626:DEHKEEEEEGDDQT[Phospho]ES[Phospho]EDGRR/3	0	4.1511000415110007e-05	159.9326	1:1.0000:14:true;2:1.0000:16:true	DEHKEEEEEGDDQTESEDGRR	DEHKEEEEEGDDQT[Phospho]ES[Phospho]EDGRR	Os09t0499400-01	0.9979	Orbi00855XM-Yej-Rice-Anthor-T-3	Orbi00855XM-Yej-Rice-Anthor-T-3.04626.04626.3	mzspec:PXD002756:Orbi00855XM-Yej-Rice-Anthor-T-3:scan:04626:DEHKEEEEEGDDQT[Phospho]ES[Phospho]EDGRR/3	1	-0.0004630000000815926	-0.5180997569073621	3.7721614485099956e-05	24091	24090	Phospho	1.0	14	151	1	0.9979	242	0.0002818181818181784	0.0002818181818181784	0.0	0.0	0.0	0.0
14;16	151;153	1.0000;1.0000	Phospho;Phospho	Os09t0499400-01	mzspec:PXD002756:Orbi00855XM-Yej-Rice-Anthor-T-3:scan:04626:DEHKEEEEEGDDQT[Phospho]ES[Phospho]EDGRR/3	0	4.1511000415110007e-05	159.9326	1:1.0000:14:true;2:1.0000:16:true	DEHKEEEEEGDDQTESEDGRR	DEHKEEEEEGDDQT[Phospho]ES[Phospho]EDGRR	Os09t0499400-01	0.9979	Orbi00855XM-Yej-Rice-Anthor-T-3	Orbi00855XM-Yej-Rice-Anthor-T-3.04626.04626.3	mzspec:PXD002756:Orbi00855XM-Yej-Rice-Anthor-T-3:scan:04626:DEHKEEEEEGDDQT[Phospho]ES[Phospho]EDGRR/3	1	-0.0004630000000815926	-0.5180997569073621	3.7721614485099956e-05	24091	24090	Phospho	1.0	16	153	1	0.9979	243	0.0002893004115226302	0.0002893004115226302	0.0	0.0	0.0	0.0
3	238	1.0000	Phospho	LOC_Os06g36940.1	mzspec:PXD002756:Orbi00855XM-Yej-Rice-Anthor-T-3:scan:05952:KGS[Phospho]DDEDDEEGKLK/3	0	4.152823920265781e-05	79.9663	1:1.0000:3:true	KGSDDEDDEEGKLK	KGS[Phospho]DDEDDEEGKLK	LOC_Os06g36940.1	0.9979	Orbi00855XM-Yej-Rice-Anthor-T-3	Orbi00855XM-Yej-Rice-Anthor-T-3.05952.05952.3	mzspec:PXD002756:Orbi00855XM-Yej-Rice-Anthor-T-3:scan:05952:KGS[Phospho]DDEDDEEGKLK/3	1	0.00012800000001789158	0.23319674954391376	3.7721614485099956e-05	24081	24080	Phospho	1.0	3	238	1	0.9979	244	0.0002967213114754063	0.0002967213114754063	0.0	0.0	0.0	0.0
8	82	1.0000	Phospho	Os06t0608600-01	mzspec:PXD002756:Orbi00855XM-Yej-Rice-Anthor-T-3:scan:36667:GVLGLPGS[Phospho]FK/2	0	4.186728072011723e-05	79.9663	1:1.0000:8:true	GVLGLPGSFK	GVLGLPGS[Phospho]FK	Os06t0608600-01	0.9979	Orbi00855XM-Yej-Rice-Anthor-T-3	Orbi00855XM-Yej-Rice-Anthor-T-3.36667.36667.2	mzspec:PXD002756:Orbi00855XM-Yej-Rice-Anthor-T-3:scan:36667:GVLGLPGS[Phospho]FK/2	1	0.0020260000000007494	3.8387914135572516	3.7721614485099956e-05	23886	23885	Phospho	1.0	8	82	1	0.9979	245	0.0003040816326530576	0.0003040816326530576	0.0	0.0	0.0	0.0
7	430	1.0000	Phospho	Os01t0614500-01	mzspec:PXD002756:Orbi00855XM-Yej-Rice-Anthor-T-3:scan:07633:GQEGGMS[Phospho]PGPGGR/2	0	4.147484550620049e-05	79.9663	1:1.0000:7:true	GQEGGMSPGPGGR	GQEGGMS[Phospho]PGPGGR	Os01t0614500-01	0.9978	Orbi00855XM-Yej-Rice-Anthor-T-3	Orbi00855XM-Yej-Rice-Anthor-T-3.07633.07633.2	mzspec:PXD002756:Orbi00855XM-Yej-Rice-Anthor-T-3:scan:07633:GQEGGMS[Phospho]PGPGGR/2	1	3.299999991668301e-05	0.05207098302646266	3.7721614485099956e-05	24112	24111	Phospho	1.0	7	430	1	0.9978	246	0.00031178861788617524	0.00031178861788617524	0.0	0.0	0.0	0.0
2;3	249;250	0;1.0000	Carbamidomethyl;Phospho	Os02t0743800-02	mzspec:PXD002756:Orbi00853XM-Yej-Rice-Anthor-T-1:scan:46556:GC[Carbamidomethyl]S[Phospho]FIIDGELFEPVK/2	0	4.1242215531818375e-05	136.987764	1:1.0000:3:true	GCSFIIDGELFEPVK	GC[Carbamidomethyl]S[Phospho]FIIDGELFEPVK	Os02t0743800-02	0.9978	Orbi00853XM-Yej-Rice-Anthor-T-1	Orbi00853XM-Yej-Rice-Anthor-T-1.46556.46556.2	mzspec:PXD002756:Orbi00853XM-Yej-Rice-Anthor-T-1:scan:46556:GC[Carbamidomethyl]S[Phospho]FIIDGELFEPVK/2	1	0.00012800000013157842	0.14287194507965198	3.7721614485099956e-05	24248	24247	Phospho	1.0	3	250	1	0.9978	247	0.00031943319838056316	0.00031943319838056316	0.0	0.0	0.0	0.0
12;13;15	567;568;570	1.0000;1.0000;1.0000	Phospho;Phospho;Phospho	Os03t0240900-01	mzspec:PXD002756:Orbi00308XM-Yej-Rice-Anthor-T_Recal:scan:49711:LLGPFHPEMDLT[Phospho]S[Phospho]DS[Phospho]D/2	0	4.0871377774144766e-05	239.898993	1:1.0000:12:true;2:1.0000:13:true;3:1.0000:15:true	LLGPFHPEMDLTSDSD	LLGPFHPEMDLT[Phospho]S[Phospho]DS[Phospho]D	Os03t0240900-01	0.9977	Orbi00308XM-Yej-Rice-Anthor-T_Recal	Orbi00308XM-Yej-Rice-Anthor-T_Recal.49711.49711.2	mzspec:PXD002756:Orbi00308XM-Yej-Rice-Anthor-T_Recal:scan:49711:LLGPFHPEMDLT[Phospho]S[Phospho]DS[Phospho]D/2	1	-0.008745999999860029	-8.682158947754372	3.7721614485099956e-05	24468	24467	Phospho	1.0	13	568	1	0.9977	248	0.00032741935483870585	0.00032741935483870585	0.0	0.0	0.0	0.0
3	220	1.0000	Phospho	LOC_Os08g39140.2	mzspec:PXD002756:Orbi00308XM-Yej-Rice-Anthor-T_Recal:scan:07793:EIS[Phospho]DDEDEEEK/2	0	4.068182742768805e-05	79.9663	1:1.0000:3:true	EISDDEDEEEK	EIS[Phospho]DDEDEEEK	LOC_Os08g39140.2	0.9977	Orbi00308XM-Yej-Rice-Anthor-T_Recal	Orbi00308XM-Yej-Rice-Anthor-T_Recal.07793.07793.2	mzspec:PXD002756:Orbi00308XM-Yej-Rice-Anthor-T_Recal:scan:07793:EIS[Phospho]DDEDEEEK/2	1	-0.0035599999999931242	-5.0193997756815065	3.7721614485099956e-05	24582	24581	Phospho	1.0	3	220	1	0.9977	249	0.0003353413654618436	0.0003353413654618436	0.0	0.0	0.0	0.0
12;13;15	567;568;570	1.0000;1.0000;1.0000	Phospho;Phospho;Phospho	Os03t0240900-01	mzspec:PXD002756:Orbi00308XM-Yej-Rice-Anthor-T_Recal:scan:49711:LLGPFHPEMDLT[Phospho]S[Phospho]DS[Phospho]D/2	0	4.0871377774144766e-05	239.898993	1:1.0000:12:true;2:1.0000:13:true;3:1.0000:15:true	LLGPFHPEMDLTSDSD	LLGPFHPEMDLT[Phospho]S[Phospho]DS[Phospho]D	Os03t0240900-01	0.9977	Orbi00308XM-Yej-Rice-Anthor-T_Recal	Orbi00308XM-Yej-Rice-Anthor-T_Recal.49711.49711.2	mzspec:PXD002756:Orbi00308XM-Yej-Rice-Anthor-T_Recal:scan:49711:LLGPFHPEMDLT[Phospho]S[Phospho]DS[Phospho]D/2	1	-0.008745999999860029	-8.682158947754372	3.7721614485099956e-05	24468	24467	Phospho	1.0	12	567	1	0.9977	250	0.00034319999999999593	0.00034319999999999593	0.0	0.0	0.0	0.0
12;13;15	567;568;570	1.0000;1.0000;1.0000	Phospho;Phospho;Phospho	Os03t0240900-01	mzspec:PXD002756:Orbi00308XM-Yej-Rice-Anthor-T_Recal:scan:49711:LLGPFHPEMDLT[Phospho]S[Phospho]DS[Phospho]D/2	0	4.0871377774144766e-05	239.898993	1:1.0000:12:true;2:1.0000:13:true;3:1.0000:15:true	LLGPFHPEMDLTSDSD	LLGPFHPEMDLT[Phospho]S[Phospho]DS[Phospho]D	Os03t0240900-01	0.9977	Orbi00308XM-Yej-Rice-Anthor-T_Recal	Orbi00308XM-Yej-Rice-Anthor-T_Recal.49711.49711.2	mzspec:PXD002756:Orbi00308XM-Yej-Rice-Anthor-T_Recal:scan:49711:LLGPFHPEMDLT[Phospho]S[Phospho]DS[Phospho]D/2	1	-0.008745999999860029	-8.682158947754372	3.7721614485099956e-05	24468	24467	Phospho	1.0	15	570	1	0.9977	251	0.0003509960159362508	0.0003509960159362508	0.0	0.0	0.0	0.0
1	556	1.0000	Phospho	LOC_Os02g32340.1	mzspec:PXD002756:Orbi00853XM-Yej-Rice-Anthor-T-1:scan:33017:S[Phospho]FHLPPLNDENIR/3	0	4.083466045979828e-05	79.9663	1:1.0000:1:true	SFHLPPLNDENIR	S[Phospho]FHLPPLNDENIR	LOC_Os02g32340.1	0.9977	Orbi00853XM-Yej-Rice-Anthor-T-1	Orbi00853XM-Yej-Rice-Anthor-T-1.33017.33017.3	mzspec:PXD002756:Orbi00853XM-Yej-Rice-Anthor-T-1:scan:33017:S[Phospho]FHLPPLNDENIR/3	1	0.0006670000000212895	1.2247728761462628	3.7721614485099956e-05	24490	24489	Phospho	1.0	1	556	1	0.9977	252	0.0003587301587301545	0.0003587301587301545	0.0	0.0	0.0	0.0
9	60	1.0000	Phospho	LOC_Os08g12680.1	mzspec:PXD002756:Orbi00853XM-Yej-Rice-Anthor-T-1:scan:30777:LPPELMPPS[Phospho]PPK/2	0	4.086803710817769e-05	79.9663	1:1.0000:9:true	LPPELMPPSPPK	LPPELMPPS[Phospho]PPK	LOC_Os08g12680.1	0.9977	Orbi00853XM-Yej-Rice-Anthor-T-1	Orbi00853XM-Yej-Rice-Anthor-T-1.30777.30777.2	mzspec:PXD002756:Orbi00853XM-Yej-Rice-Anthor-T-1:scan:30777:LPPELMPPS[Phospho]PPK/2	1	-0.5009410000000116	-724.0673353005458	3.7721614485099956e-05	24470	24469	Phospho	1.0	9	60	1	0.9977	253	0.0003664031620553316	0.0003664031620553316	0.0	0.0	0.0	0.0
10	120	1.0000	Phospho	Os02t0821900-01	mzspec:PXD002756:Orbi00853XM-Yej-Rice-Anthor-T-1:scan:33815:LKDDLHWIPS[Phospho]FDK/3	0	4.0587710041399465e-05	79.9663	1:1.0000:10:true	LKDDLHWIPSFDK	LKDDLHWIPS[Phospho]FDK	Os02t0821900-01	0.9976	Orbi00853XM-Yej-Rice-Anthor-T-1	Orbi00853XM-Yej-Rice-Anthor-T-1.33815.33815.3	mzspec:PXD002756:Orbi00853XM-Yej-Rice-Anthor-T-1:scan:33815:LKDDLHWIPS[Phospho]FDK/3	1	0.001868999999942389	3.3063785114140294	3.7721614485099956e-05	24639	24638	Phospho	1.0	10	120	1	0.9976	254	0.0003744094488188931	0.0003744094488188931	0.0	0.0	0.0	0.0
8	418	1.0000	Phospho	Os07t0408100-01	mzspec:PXD002756:Orbi00853XM-Yej-Rice-Anthor-T-1:scan:21246:EVLDQMPS[Phospho]PK/2	0	4.061408496466574e-05	79.9663	1:1.0000:8:true	EVLDQMPSPK	EVLDQMPS[Phospho]PK	Os07t0408100-01	0.9976	Orbi00853XM-Yej-Rice-Anthor-T-1	Orbi00853XM-Yej-Rice-Anthor-T-1.21246.21246.2	mzspec:PXD002756:Orbi00853XM-Yej-Rice-Anthor-T-1:scan:21246:EVLDQMPS[Phospho]PK/2	1	0.0003050000000257569	0.4981441908081527	3.7721614485099956e-05	24623	24622	Phospho	1.0	8	418	1	0.9976	255	0.000382352941176466	0.000382352941176466	0.0	0.0	0.0	0.0
6	558	1.0000	Phospho	Os07t0161600-01	mzspec:PXD002756:Orbi00855XM-Yej-Rice-Anthor-T-3:scan:30065:GQGQLS[Phospho]FGLR/2	0	3.961180431768667e-05	79.9663	1:1.0000:6:true	GQGQLSFGLR	GQGQLS[Phospho]FGLR	Os07t0161600-01	0.9974	Orbi00855XM-Yej-Rice-Anthor-T-3	Orbi00855XM-Yej-Rice-Anthor-T-3.30065.30065.2	mzspec:PXD002756:Orbi00855XM-Yej-Rice-Anthor-T-3:scan:30065:GQGQLS[Phospho]FGLR/2	1	0.00046399999996538094	0.811513220631883	3.7721614485099956e-05	25246	25245	Phospho	1.0	6	558	1	0.9974	256	0.00039101562499999553	0.00039101562499999553	0.0	0.0	0.0	0.0
7	44	1.0000	Phospho	Os01t0174000-01	mzspec:PXD002756:Orbi00853XM-Yej-Rice-Anthor-T-1:scan:14298:EGGGVES[Phospho]DEEIR/2	0	3.898939488459139e-05	79.9663	1:1.0000:7:true	EGGGVESDEEIR	EGGGVES[Phospho]DEEIR	Os01t0174000-01	0.9972	Orbi00853XM-Yej-Rice-Anthor-T-1	Orbi00853XM-Yej-Rice-Anthor-T-1.14298.14298.2	mzspec:PXD002756:Orbi00853XM-Yej-Rice-Anthor-T-1:scan:14298:EGGGVES[Phospho]DEEIR/2	1	-0.0003279999999676875	-0.483227450637686	3.7721614485099956e-05	25649	25648	Phospho	1.0	7	44	1	0.9972	257	0.0004003891050583614	0.0004003891050583614	0.0	0.0	0.0	0.0
4	319	1.0000	Phospho	LOC_Os04g51960.1	mzspec:PXD002756:Orbi00853XM-Yej-Rice-Anthor-T-1:scan:01479:RHDS[Phospho]EDEKPRK/3	0	3.912822318738506e-05	79.9663	1:1.0000:4:true	RHDSEDEKPRK	RHDS[Phospho]EDEKPRK	LOC_Os04g51960.1	0.9972	Orbi00853XM-Yej-Rice-Anthor-T-1	Orbi00853XM-Yej-Rice-Anthor-T-1.01479.01479.3	mzspec:PXD002756:Orbi00853XM-Yej-Rice-Anthor-T-1:scan:01479:RHDS[Phospho]EDEKPRK/3	1	0.0005300000000261207	1.0752879800278703	3.7721614485099956e-05	25558	25557	Phospho	1.0	4	319	1	0.9972	258	0.0004096899224806159	0.0004096899224806159	0.0	0.0	0.0	0.0
3;8	45;50	1.0000;1.0000	Phospho;Phospho	Os01t0139200-03	mzspec:PXD002756:Orbi00853XM-Yej-Rice-Anthor-T-1:scan:08234:VFS[Phospho]DDDKS[Phospho]DHGGGGGR/3	0	3.8693700665531654e-05	159.9326	1:1.0000:3:true;2:1.0000:8:true	VFSDDDKSDHGGGGGR	VFS[Phospho]DDDKS[Phospho]DHGGGGGR	Os01t0139200-03	0.9971	Orbi00853XM-Yej-Rice-Anthor-T-1	Orbi00853XM-Yej-Rice-Anthor-T-1.08234.08234.3	mzspec:PXD002756:Orbi00853XM-Yej-Rice-Anthor-T-1:scan:08234:VFS[Phospho]DDDKS[Phospho]DHGGGGGR/3	1	0.00027499999998781277	0.4667250449540445	3.7721614485099956e-05	25845	25844	Phospho	1.0	8	50	1	0.9971	259	0.00041930501930501513	0.00041930501930501513	0.0	0.0	0.0	0.0
3	325	1.0000	Phospho	Os02t0743800-02	mzspec:PXD002756:Orbi00308XM-Yej-Rice-Anthor-T_Recal:scan:15797:ILS[Phospho]HGLPK/2	0	3.878223773511731e-05	79.9663	1:1.0000:3:true	ILSHGLPK	ILS[Phospho]HGLPK	Os02t0743800-02	0.9971	Orbi00308XM-Yej-Rice-Anthor-T_Recal	Orbi00308XM-Yej-Rice-Anthor-T_Recal.15797.15797.2	mzspec:PXD002756:Orbi00308XM-Yej-Rice-Anthor-T_Recal:scan:15797:ILS[Phospho]HGLPK/2	1	-0.0031799999999861947	-6.726572847529991	3.7721614485099956e-05	25786	25785	Phospho	1.0	3	325	1	0.9971	260	0.0004288461538461497	0.0004288461538461497	0.0	0.0	0.0	0.0
3;8	45;50	1.0000;1.0000	Phospho;Phospho	Os01t0139200-03	mzspec:PXD002756:Orbi00853XM-Yej-Rice-Anthor-T-1:scan:08234:VFS[Phospho]DDDKS[Phospho]DHGGGGGR/3	0	3.8693700665531654e-05	159.9326	1:1.0000:3:true;2:1.0000:8:true	VFSDDDKSDHGGGGGR	VFS[Phospho]DDDKS[Phospho]DHGGGGGR	Os01t0139200-03	0.9971	Orbi00853XM-Yej-Rice-Anthor-T-1	Orbi00853XM-Yej-Rice-Anthor-T-1.08234.08234.3	mzspec:PXD002756:Orbi00853XM-Yej-Rice-Anthor-T-1:scan:08234:VFS[Phospho]DDDKS[Phospho]DHGGGGGR/3	1	0.00027499999998781277	0.4667250449540445	3.7721614485099956e-05	25845	25844	Phospho	1.0	3	45	1	0.9971	261	0.00043831417624520667	0.00043831417624520667	0.0	0.0	0.0	0.0
3	150	1.0000	Phospho	Os01t0242300-01	mzspec:PXD002756:Orbi00855XM-Yej-Rice-Anthor-T-3:scan:43285:GLS[Phospho]GILNFK/2	0	3.841868684928349e-05	79.9663	1:1.0000:3:true	GLSGILNFK	GLS[Phospho]GILNFK	Os01t0242300-01	0.997	Orbi00855XM-Yej-Rice-Anthor-T-3	Orbi00855XM-Yej-Rice-Anthor-T-3.43285.43285.2	mzspec:PXD002756:Orbi00855XM-Yej-Rice-Anthor-T-3:scan:43285:GLS[Phospho]GILNFK/2	1	-0.0007500000000391082	-1.4569827306539322	3.7721614485099956e-05	26030	26029	Phospho	1.0	3	150	1	0.997	262	0.00044809160305343116	0.00044809160305343116	0.0	0.0	0.0	0.0
3	313	1.0000	Phospho	LOC_Os01g62650.2	mzspec:PXD002756:Orbi00855XM-Yej-Rice-Anthor-T-3:scan:26096:VPS[Phospho]PGLPPVGVR/2	0	3.828190797029324e-05	79.9663	1:1.0000:3:true	VPSPGLPPVGVR	VPS[Phospho]PGLPPVGVR	LOC_Os01g62650.2	0.9969	Orbi00855XM-Yej-Rice-Anthor-T-3	Orbi00855XM-Yej-Rice-Anthor-T-3.26096.26096.2	mzspec:PXD002756:Orbi00855XM-Yej-Rice-Anthor-T-3:scan:26096:VPS[Phospho]PGLPPVGVR/2	1	-0.0003510000000233049	-0.5590650310198824	3.7721614485099956e-05	26123	26122	Phospho	1.0	3	313	1	0.9969	263	0.0004581749049429617	0.0004581749049429617	0.0	0.0	0.0	0.0
16;17;19	98;99;101	1.0000;1.0000;1.0000	Phospho;Phospho;Phospho	Os02t0288200-01	mzspec:PXD002756:Orbi00308XM-Yej-Rice-Anthor-T_Recal:scan:15914:KVGGGDEEGEEVEGDS[Phospho]S[Phospho]ES[Phospho]EPEPEPVKK/3	0	7.47188702506818e-05	239.89890000000003	1:1.0000:16:true;2:1.0000:17:true;3:1.0000:19:true	KVGGGDEEGEEVEGDSSESEPEPEPVKK	KVGGGDEEGEEVEGDS[Phospho]S[Phospho]ES[Phospho]EPEPEPVKK	Os02t0288200-01	0.9966	Orbi00308XM-Yej-Rice-Anthor-T_Recal	Orbi00308XM-Yej-Rice-Anthor-T_Recal.15914.15914.3	mzspec:PXD002756:Orbi00308XM-Yej-Rice-Anthor-T_Recal:scan:15914:KVGGGDEEGEEVEGDS[Phospho]S[Phospho]ES[Phospho]EPEPEPVKK/3	2	-0.008221000000048663	-7.77713201907761	7.331109563432426e-05	26769	26767	Phospho	1.0	19	101	1	0.9966	264	0.00046931818181817763	0.00046931818181817763	0.0	0.0	0.0	0.0
6	91	1.0000	Phospho	Os06t0332900-01	mzspec:PXD002756:Orbi00853XM-Yej-Rice-Anthor-T-1:scan:08858:NDPNLS[Phospho]PR/2	0	7.471607890017931e-05	79.96633100000003	1:1.0000:6:true	NDPNLSPR	NDPNLS[Phospho]PR	Os06t0332900-01	0.9966	Orbi00853XM-Yej-Rice-Anthor-T-1	Orbi00853XM-Yej-Rice-Anthor-T-1.08858.08858.2	mzspec:PXD002756:Orbi00853XM-Yej-Rice-Anthor-T-1:scan:08858:NDPNLS[Phospho]PR/2	2	-4.1999999950803606e-05	-0.0845557869494533	7.331109563432426e-05	26770	26768	Phospho	1.0	6	91	1	0.9966	265	0.0004803773584905617	0.0004803773584905617	0.0	0.0	0.0	0.0
16;17;19	98;99;101	1.0000;1.0000;1.0000	Phospho;Phospho;Phospho	Os02t0288200-01	mzspec:PXD002756:Orbi00308XM-Yej-Rice-Anthor-T_Recal:scan:15914:KVGGGDEEGEEVEGDS[Phospho]S[Phospho]ES[Phospho]EPEPEPVKK/3	0	7.47188702506818e-05	239.89890000000003	1:1.0000:16:true;2:1.0000:17:true;3:1.0000:19:true	KVGGGDEEGEEVEGDSSESEPEPEPVKK	KVGGGDEEGEEVEGDS[Phospho]S[Phospho]ES[Phospho]EPEPEPVKK	Os02t0288200-01	0.9966	Orbi00308XM-Yej-Rice-Anthor-T_Recal	Orbi00308XM-Yej-Rice-Anthor-T_Recal.15914.15914.3	mzspec:PXD002756:Orbi00308XM-Yej-Rice-Anthor-T_Recal:scan:15914:KVGGGDEEGEEVEGDS[Phospho]S[Phospho]ES[Phospho]EPEPEPVKK/3	2	-0.008221000000048663	-7.77713201907761	7.331109563432426e-05	26769	26767	Phospho	1.0	17	99	1	0.9966	266	0.0004913533834586422	0.0004913533834586422	0.0	0.0	0.0	0.0
7	38	1.0000	Phospho	Os04t0598200-00	mzspec:PXD002756:Orbi00853XM-Yej-Rice-Anthor-T-1:scan:27531:IGPLGLS[Phospho]PK/2	0	7.509762691498949e-05	79.9663	1:1.0000:7:true	IGPLGLSPK	IGPLGLS[Phospho]PK	Os04t0598200-00	0.9966	Orbi00853XM-Yej-Rice-Anthor-T-1	Orbi00853XM-Yej-Rice-Anthor-T-1.27531.27531.2	mzspec:PXD002756:Orbi00853XM-Yej-Rice-Anthor-T-1:scan:27531:IGPLGLS[Phospho]PK/2	2	0.0002660000000105356	0.5527163126000301	7.331109563432426e-05	26634	26632	Phospho	1.0	7	38	1	0.9966	267	0.0005022471910112314	0.0005022471910112314	0.0	0.0	0.0	0.0
16;17;19	98;99;101	1.0000;1.0000;1.0000	Phospho;Phospho;Phospho	Os02t0288200-01	mzspec:PXD002756:Orbi00308XM-Yej-Rice-Anthor-T_Recal:scan:15914:KVGGGDEEGEEVEGDS[Phospho]S[Phospho]ES[Phospho]EPEPEPVKK/3	0	7.47188702506818e-05	239.89890000000003	1:1.0000:16:true;2:1.0000:17:true;3:1.0000:19:true	KVGGGDEEGEEVEGDSSESEPEPEPVKK	KVGGGDEEGEEVEGDS[Phospho]S[Phospho]ES[Phospho]EPEPEPVKK	Os02t0288200-01	0.9966	Orbi00308XM-Yej-Rice-Anthor-T_Recal	Orbi00308XM-Yej-Rice-Anthor-T_Recal.15914.15914.3	mzspec:PXD002756:Orbi00308XM-Yej-Rice-Anthor-T_Recal:scan:15914:KVGGGDEEGEEVEGDS[Phospho]S[Phospho]ES[Phospho]EPEPEPVKK/3	2	-0.008221000000048663	-7.77713201907761	7.331109563432426e-05	26769	26767	Phospho	1.0	16	98	1	0.9966	268	0.0005130597014925326	0.0005130597014925326	0.0	0.0	0.0	0.0
15;16;18	98;99;101	1.0000;1.0000;1.0000	Phospho;Phospho;Phospho	Os02t0288200-01	mzspec:PXD002756:Orbi00308XM-Yej-Rice-Anthor-T_Recal:scan:18861:VGGGDEEGEEVEGDS[Phospho]S[Phospho]ES[Phospho]EPEPEPVKK/3	0	7.4510096118024e-05	239.89890000000003	1:1.0000:15:true;2:1.0000:16:true;3:1.0000:18:true	VGGGDEEGEEVEGDSSESEPEPEPVKK	VGGGDEEGEEVEGDS[Phospho]S[Phospho]ES[Phospho]EPEPEPVKK	Os02t0288200-01	0.9965	Orbi00308XM-Yej-Rice-Anthor-T_Recal	Orbi00308XM-Yej-Rice-Anthor-T_Recal.18861.18861.3	mzspec:PXD002756:Orbi00308XM-Yej-Rice-Anthor-T_Recal:scan:18861:VGGGDEEGEEVEGDS[Phospho]S[Phospho]ES[Phospho]EPEPEPVKK/3	2	-0.007841999999982363	-7.730867557368122	7.331109563432426e-05	26844	26842	Phospho	1.0	18	101	1	0.9965	269	0.0005241635687732293	0.0005241635687732293	0.0	0.0	0.0	0.0
15;16;18	98;99;101	1.0000;1.0000;1.0000	Phospho;Phospho;Phospho	Os02t0288200-01	mzspec:PXD002756:Orbi00308XM-Yej-Rice-Anthor-T_Recal:scan:18861:VGGGDEEGEEVEGDS[Phospho]S[Phospho]ES[Phospho]EPEPEPVKK/3	0	7.4510096118024e-05	239.89890000000003	1:1.0000:15:true;2:1.0000:16:true;3:1.0000:18:true	VGGGDEEGEEVEGDSSESEPEPEPVKK	VGGGDEEGEEVEGDS[Phospho]S[Phospho]ES[Phospho]EPEPEPVKK	Os02t0288200-01	0.9965	Orbi00308XM-Yej-Rice-Anthor-T_Recal	Orbi00308XM-Yej-Rice-Anthor-T_Recal.18861.18861.3	mzspec:PXD002756:Orbi00308XM-Yej-Rice-Anthor-T_Recal:scan:18861:VGGGDEEGEEVEGDS[Phospho]S[Phospho]ES[Phospho]EPEPEPVKK/3	2	-0.007841999999982363	-7.730867557368122	7.331109563432426e-05	26844	26842	Phospho	1.0	16	99	1	0.9965	270	0.0005351851851851801	0.0005351851851851801	0.0	0.0	0.0	0.0
15;16;18	98;99;101	1.0000;1.0000;1.0000	Phospho;Phospho;Phospho	Os02t0288200-01	mzspec:PXD002756:Orbi00308XM-Yej-Rice-Anthor-T_Recal:scan:18861:VGGGDEEGEEVEGDS[Phospho]S[Phospho]ES[Phospho]EPEPEPVKK/3	0	7.4510096118024e-05	239.89890000000003	1:1.0000:15:true;2:1.0000:16:true;3:1.0000:18:true	VGGGDEEGEEVEGDSSESEPEPEPVKK	VGGGDEEGEEVEGDS[Phospho]S[Phospho]ES[Phospho]EPEPEPVKK	Os02t0288200-01	0.9965	Orbi00308XM-Yej-Rice-Anthor-T_Recal	Orbi00308XM-Yej-Rice-Anthor-T_Recal.18861.18861.3	mzspec:PXD002756:Orbi00308XM-Yej-Rice-Anthor-T_Recal:scan:18861:VGGGDEEGEEVEGDS[Phospho]S[Phospho]ES[Phospho]EPEPEPVKK/3	2	-0.007841999999982363	-7.730867557368122	7.331109563432426e-05	26844	26842	Phospho	1.0	15	98	1	0.9965	271	0.0005461254612546074	0.0005461254612546074	0.0	0.0	0.0	0.0
3	119	1.0000	Phospho	LOC_Os02g17470.1	mzspec:PXD002756:Orbi00855XM-Yej-Rice-Anthor-T-3:scan:12645:RGS[Phospho]PLGFRPR/3	0	7.449344457687723e-05	79.9663	1:1.0000:3:true	RGSPLGFRPR	RGS[Phospho]PLGFRPR	LOC_Os02g17470.1	0.9965	Orbi00855XM-Yej-Rice-Anthor-T-3	Orbi00855XM-Yej-Rice-Anthor-T-3.12645.12645.3	mzspec:PXD002756:Orbi00855XM-Yej-Rice-Anthor-T-3:scan:12645:RGS[Phospho]PLGFRPR/3	2	0.0006440000000225158	1.5776128969798358	7.331109563432426e-05	26850	26848	Phospho	1.0	3	119	1	0.9965	272	0.0005569852941176417	0.0005569852941176417	0.0	0.0	0.0	0.0
15	893	1.0000	Phospho	LOC_Os06g51270.1	mzspec:PXD002756:Orbi00855XM-Yej-Rice-Anthor-T-3:scan:36719:DIMDEQDQLGGLLDS[Phospho]VHGGNR/3	0	7.454064328575156e-05	79.9663	1:1.0000:15:true	DIMDEQDQLGGLLDSVHGGNR	DIMDEQDQLGGLLDS[Phospho]VHGGNR	LOC_Os06g51270.1	0.9965	Orbi00855XM-Yej-Rice-Anthor-T-3	Orbi00855XM-Yej-Rice-Anthor-T-3.36719.36719.3	mzspec:PXD002756:Orbi00855XM-Yej-Rice-Anthor-T-3:scan:36719:DIMDEQDQLGGLLDS[Phospho]VHGGNR/3	2	0.0002869999999575157	0.366222116305858	7.331109563432426e-05	26833	26831	Phospho	1.0	15	893	1	0.9965	273	0.0005677655677655621	0.0005677655677655621	0.0	0.0	0.0	0.0
1;19	78;96	0;1.0000	Gln->pyro-Glu;Phospho	Os03t0812200-01	mzspec:PXD002756:Orbi00855XM-Yej-Rice-Anthor-T-3:scan:50210:Q[Gln->pyro-Glu]IMEDDDDDDDDEDDEDDS[Phospho]DHELEDLFR/3	0	7.395629183152758e-05	79.96633100000003	1:1.0000:19:true	QIMEDDDDDDDDEDDEDDSDHELEDLFR	Q[Gln->pyro-Glu]IMEDDDDDDDDEDDEDDS[Phospho]DHELEDLFR	Os03t0812200-01	0.9964	Orbi00855XM-Yej-Rice-Anthor-T-3	Orbi00855XM-Yej-Rice-Anthor-T-3.50210.50210.3	mzspec:PXD002756:Orbi00855XM-Yej-Rice-Anthor-T-3:scan:50210:Q[Gln->pyro-Glu]IMEDDDDDDDDEDDEDDS[Phospho]DHELEDLFR/3	2	-0.3337019999999029	-288.9049674846619	7.331109563432426e-05	27045	27043	Phospho	1.0	19	96	1	0.9964	274	0.0005788321167883157	0.0005788321167883157	0.0	0.0	0.0	0.0
10	120	1.0000	Phospho	Os02t0821900-01	mzspec:PXD002756:Orbi00855XM-Yej-Rice-Anthor-T-3:scan:33714:LKDDLHWIPS[Phospho]FDK/3	0	7.41070105231955e-05	79.9663	1:1.0000:10:true	LKDDLHWIPSFDK	LKDDLHWIPS[Phospho]FDK	Os02t0821900-01	0.9964	Orbi00855XM-Yej-Rice-Anthor-T-3	Orbi00855XM-Yej-Rice-Anthor-T-3.33714.33714.3	mzspec:PXD002756:Orbi00855XM-Yej-Rice-Anthor-T-3:scan:33714:LKDDLHWIPS[Phospho]FDK/3	2	0.0011979999999311985	2.1193373229366617	7.331109563432426e-05	26990	26988	Phospho	1.0	10	120	1	0.9964	275	0.0005898181818181767	0.0005898181818181767	0.0	0.0	0.0	0.0
9	263	1.0000	Phospho	Os02t0805200-01	mzspec:PXD002756:Orbi00855XM-Yej-Rice-Anthor-T-3:scan:09129:IEEDEEMKS[Phospho]/2	0	7.399459839431722e-05	79.9663	1:1.0000:9:true	IEEDEEMKS	IEEDEEMKS[Phospho]	Os02t0805200-01	0.9964	Orbi00855XM-Yej-Rice-Anthor-T-3	Orbi00855XM-Yej-Rice-Anthor-T-3.09129.09129.2	mzspec:PXD002756:Orbi00855XM-Yej-Rice-Anthor-T-3:scan:09129:IEEDEEMKS[Phospho]/2	2	0.00048699999990731163	0.8181846637264251	7.331109563432426e-05	27031	27029	Phospho	1.0	9	263	1	0.9964	276	0.0006007246376811544	0.0006007246376811544	0.0	0.0	0.0	0.0
3	119	1.0000	Phospho	LOC_Os02g17470.1	mzspec:PXD002756:Orbi00853XM-Yej-Rice-Anthor-T-1:scan:12537:RGS[Phospho]PLGFRPR/3	0	7.351860020585207e-05	79.9663	1:1.0000:3:true	RGSPLGFRPR	RGS[Phospho]PLGFRPR	LOC_Os02g17470.1	0.9963	Orbi00853XM-Yej-Rice-Anthor-T-1	Orbi00853XM-Yej-Rice-Anthor-T-1.12537.12537.3	mzspec:PXD002756:Orbi00853XM-Yej-Rice-Anthor-T-1:scan:12537:RGS[Phospho]PLGFRPR/3	2	0.0004299999999943793	1.0533750709142002	7.331109563432426e-05	27206	27204	Phospho	1.0	3	119	1	0.9963	277	0.0006119133574007173	0.0006119133574007173	0.0	0.0	0.0	0.0
4;6	108;110	1.0000;1.0000	Phospho;Phospho	LOC_Os04g41920.1	mzspec:PXD002756:Orbi00853XM-Yej-Rice-Anthor-T-1:scan:04924:HRGS[Phospho]DS[Phospho]EEEGPVR/2	0	7.357539638744804e-05	159.9326	1:1.0000:4:true;2:1.0000:6:true	HRGSDSEEEGPVR	HRGS[Phospho]DS[Phospho]EEEGPVR	LOC_Os04g41920.1	0.9963	Orbi00853XM-Yej-Rice-Anthor-T-1	Orbi00853XM-Yej-Rice-Anthor-T-1.04924.04924.2	mzspec:PXD002756:Orbi00853XM-Yej-Rice-Anthor-T-1:scan:04924:HRGS[Phospho]DS[Phospho]EEEGPVR/2	2	-0.0021399999999403008	-2.6491676384483704	7.331109563432426e-05	27185	27183	Phospho	1.0	6	110	1	0.9963	278	0.0006230215827338082	0.0006230215827338082	0.0	0.0	0.0	0.0
4;6	108;110	1.0000;1.0000	Phospho;Phospho	LOC_Os04g41920.1	mzspec:PXD002756:Orbi00853XM-Yej-Rice-Anthor-T-1:scan:04924:HRGS[Phospho]DS[Phospho]EEEGPVR/2	0	7.357539638744804e-05	159.9326	1:1.0000:4:true;2:1.0000:6:true	HRGSDSEEEGPVR	HRGS[Phospho]DS[Phospho]EEEGPVR	LOC_Os04g41920.1	0.9963	Orbi00853XM-Yej-Rice-Anthor-T-1	Orbi00853XM-Yej-Rice-Anthor-T-1.04924.04924.2	mzspec:PXD002756:Orbi00853XM-Yej-Rice-Anthor-T-1:scan:04924:HRGS[Phospho]DS[Phospho]EEEGPVR/2	2	-0.0021399999999403008	-2.6491676384483704	7.331109563432426e-05	27185	27183	Phospho	1.0	4	108	1	0.9963	279	0.0006340501792114647	0.0006340501792114647	0.0	0.0	0.0	0.0
5	40	1.0000	Phospho	LOC_Os03g47640.1	mzspec:PXD002756:Orbi00853XM-Yej-Rice-Anthor-T-1:scan:04719:GGGGS[Phospho]GGGGPGMGR/2	0	7.364854912358228e-05	79.9663	1:1.0000:5:true	GGGGSGGGGPGMGR	GGGGS[Phospho]GGGGPGMGR	LOC_Os03g47640.1	0.9963	Orbi00853XM-Yej-Rice-Anthor-T-1	Orbi00853XM-Yej-Rice-Anthor-T-1.04719.04719.2	mzspec:PXD002756:Orbi00853XM-Yej-Rice-Anthor-T-1:scan:04719:GGGGS[Phospho]GGGGPGMGR/2	2	-0.0005599999999503781	-0.9812231782541312	7.331109563432426e-05	27158	27156	Phospho	1.0	5	40	1	0.9963	280	0.0006449999999999956	0.0006449999999999956	0.0	0.0	0.0	0.0
1;3	616;618	0;1.0000	Gln->pyro-Glu;Phospho	tr|A0A0P0YD65|A0A0P0YD65_ORYSJ	mzspec:PXD002756:Orbi00855XM-Yej-Rice-Anthor-T-3:scan:40173:Q[Gln->pyro-Glu]LS[Phospho]IDQFENEGR/2	0	0.00010954102311315588	79.9663	1:1.0000:3:true	QLSIDQFENEGR	Q[Gln->pyro-Glu]LS[Phospho]IDQFENEGR	tr|A0A0P0YD65|A0A0P0YD65_ORYSJ	0.9962	Orbi00855XM-Yej-Rice-Anthor-T-3	Orbi00855XM-Yej-Rice-Anthor-T-3.40173.40173.2	mzspec:PXD002756:Orbi00855XM-Yej-Rice-Anthor-T-3:scan:40173:Q[Gln->pyro-Glu]LS[Phospho]IDQFENEGR/2	3	0.0007279999999809661	0.9709072859466928	0.00010661359678737697	27390	27387	Phospho	1.0	3	618	1	0.9962	281	0.0006562277580071131	0.0006562277580071131	0.0	0.0	0.0	0.0
1;3;12	521;523;532	1.0000;1.0000;0	Phospho;Phospho;Deamidated	LOC_Os01g36860.3	mzspec:PXD002756:Orbi00853XM-Yej-Rice-Anthor-T-1:scan:11020:S[Phospho]VS[Phospho]PGNQVEGNN[Deamidated]K/2	0	0.00010970525853872596	160.916616	1:0.2928:12:true;1:0.2261:6:true;1:0.2050:7:true;1:0.2761:11:true;2:1.0000:1:true;3:1.0000:3:true	SVSPGNQVEGNNK	S[Phospho]VS[Phospho]PGNQVEGNN[Deamidated]K	LOC_Os01g36860.3	0.9962	Orbi00853XM-Yej-Rice-Anthor-T-1	Orbi00853XM-Yej-Rice-Anthor-T-1.11020.11020.2	mzspec:PXD002756:Orbi00853XM-Yej-Rice-Anthor-T-1:scan:11020:S[Phospho]VS[Phospho]PGNQVEGNN[Deamidated]K/2	3	0.0005770000000211437	0.7736849045069067	0.00010661359678737697	27349	27346	Phospho	1.0	3	523	1	0.9962	282	0.0006673758865248185	0.0006673758865248185	0.0	0.0	0.0	0.0
9	25	1.0000	Phospho	Os06t0698859-01	mzspec:PXD002756:Orbi00853XM-Yej-Rice-Anthor-T-1:scan:06999:RPPPPPPDS[Phospho]PEGR/2	0	0.0001099102399706906	79.96633100000003	1:1.0000:9:true	RPPPPPPDSPEGR	RPPPPPPDS[Phospho]PEGR	Os06t0698859-01	0.9962	Orbi00853XM-Yej-Rice-Anthor-T-1	Orbi00853XM-Yej-Rice-Anthor-T-1.06999.06999.2	mzspec:PXD002756:Orbi00853XM-Yej-Rice-Anthor-T-1:scan:06999:RPPPPPPDS[Phospho]PEGR/2	3	6.700000005821494e-05	0.09055975115712477	0.00010661359678737697	27298	27295	Phospho	1.0	9	25	1	0.9962	283	0.0006784452296819747	0.0006784452296819747	0.0	0.0	0.0	0.0
1;3	616;618	0;1.0000	Gln->pyro-Glu;Phospho	tr|A0A0P0YD65|A0A0P0YD65_ORYSJ	mzspec:PXD002756:Orbi00853XM-Yej-Rice-Anthor-T-1:scan:40311:Q[Gln->pyro-Glu]LS[Phospho]IDQFENEGR/2	0	0.00010955302366345313	79.9663	1:1.0000:3:true	QLSIDQFENEGR	Q[Gln->pyro-Glu]LS[Phospho]IDQFENEGR	tr|A0A0P0YD65|A0A0P0YD65_ORYSJ	0.9962	Orbi00853XM-Yej-Rice-Anthor-T-1	Orbi00853XM-Yej-Rice-Anthor-T-1.40311.40311.2	mzspec:PXD002756:Orbi00853XM-Yej-Rice-Anthor-T-1:scan:40311:Q[Gln->pyro-Glu]LS[Phospho]IDQFENEGR/2	3	0.001079000000004271	1.4390232988571685	0.00010661359678737697	27387	27384	Phospho	1.0	3	618	1	0.9962	284	0.0006894366197183057	0.0006894366197183057	0.0	0.0	0.0	0.0
1;3;12	521;523;532	1.0000;1.0000;0	Phospho;Phospho;Deamidated	LOC_Os01g36860.3	mzspec:PXD002756:Orbi00853XM-Yej-Rice-Anthor-T-1:scan:11020:S[Phospho]VS[Phospho]PGNQVEGNN[Deamidated]K/2	0	0.00010970525853872596	160.916616	1:0.2928:12:true;1:0.2261:6:true;1:0.2050:7:true;1:0.2761:11:true;2:1.0000:1:true;3:1.0000:3:true	SVSPGNQVEGNNK	S[Phospho]VS[Phospho]PGNQVEGNN[Deamidated]K	LOC_Os01g36860.3	0.9962	Orbi00853XM-Yej-Rice-Anthor-T-1	Orbi00853XM-Yej-Rice-Anthor-T-1.11020.11020.2	mzspec:PXD002756:Orbi00853XM-Yej-Rice-Anthor-T-1:scan:11020:S[Phospho]VS[Phospho]PGNQVEGNN[Deamidated]K/2	3	0.0005770000000211437	0.7736849045069067	0.00010661359678737697	27349	27346	Phospho	1.0	1	521	1	0.9962	285	0.0007003508771929786	0.0007003508771929786	0.0	0.0	0.0	0.0
4;8	1391;1395	1.0000;0	Phospho;Deamidated	LOC_Os09g24440.1	mzspec:PXD002756:Orbi00308XM-Yej-Rice-Anthor-T_Recal:scan:22278:DHFS[Phospho]PVVN[Deamidated]GQEVLDKPR/3	0	0.00010907900956259317	80.950316	1:0.5060:8:true;1:0.4940:10:true;2:1.0000:4:true	DHFSPVVNGQEVLDKPR	DHFS[Phospho]PVVN[Deamidated]GQEVLDKPR	LOC_Os09g24440.1	0.9961	Orbi00308XM-Yej-Rice-Anthor-T_Recal	Orbi00308XM-Yej-Rice-Anthor-T_Recal.22278.22278.3	mzspec:PXD002756:Orbi00308XM-Yej-Rice-Anthor-T_Recal:scan:22278:DHFS[Phospho]PVVN[Deamidated]GQEVLDKPR/3	3	-0.005574999999907959	-8.279897867479049	0.00010661359678737697	27506	27503	Phospho	1.0	4	1391	1	0.9961	286	0.0007115384615384577	0.0007115384615384577	0.0	0.0	0.0	0.0
8;11	115;118	1.0000;1.0000	Phospho;Phospho	Os08t0154600-01	mzspec:PXD002756:Orbi00855XM-Yej-Rice-Anthor-T-3:scan:16387:RPFVEDKS[Phospho]DDS[Phospho]EDDHKPIGLR/3	0	0.00010863661053775122	159.9326	1:1.0000:8:true;2:1.0000:11:true	RPFVEDKSDDSEDDHKPIGLR	RPFVEDKS[Phospho]DDS[Phospho]EDDHKPIGLR	Os08t0154600-01	0.996	Orbi00855XM-Yej-Rice-Anthor-T-3	Orbi00855XM-Yej-Rice-Anthor-T-3.16387.16387.3	mzspec:PXD002756:Orbi00855XM-Yej-Rice-Anthor-T-3:scan:16387:RPFVEDKS[Phospho]DDS[Phospho]EDDHKPIGLR/3	3	0.004041000000029271	4.63216983077197	0.00010661359678737697	27618	27615	Phospho	1.0	8	115	1	0.996	287	0.0007229965156794388	0.0007229965156794388	0.0	0.0	0.0	0.0
8;11	115;118	1.0000;1.0000	Phospho;Phospho	Os08t0154600-01	mzspec:PXD002756:Orbi00855XM-Yej-Rice-Anthor-T-3:scan:16387:RPFVEDKS[Phospho]DDS[Phospho]EDDHKPIGLR/3	0	0.00010863661053775122	159.9326	1:1.0000:8:true;2:1.0000:11:true	RPFVEDKSDDSEDDHKPIGLR	RPFVEDKS[Phospho]DDS[Phospho]EDDHKPIGLR	Os08t0154600-01	0.996	Orbi00855XM-Yej-Rice-Anthor-T-3	Orbi00855XM-Yej-Rice-Anthor-T-3.16387.16387.3	mzspec:PXD002756:Orbi00855XM-Yej-Rice-Anthor-T-3:scan:16387:RPFVEDKS[Phospho]DDS[Phospho]EDDHKPIGLR/3	3	0.004041000000029271	4.63216983077197	0.00010661359678737697	27618	27615	Phospho	1.0	11	118	1	0.996	288	0.0007343749999999963	0.0007343749999999963	0.0	0.0	0.0	0.0
8	310	1.0000	Phospho	LOC_Os07g32400.3	mzspec:PXD002756:Orbi00853XM-Yej-Rice-Anthor-T-1:scan:11808:NQIEEPET[Phospho]PR/2	0	0.00010880998150230316	79.9663	1:1.0000:8:true	NQIEEPETPR	NQIEEPET[Phospho]PR	LOC_Os07g32400.3	0.996	Orbi00853XM-Yej-Rice-Anthor-T-1	Orbi00853XM-Yej-Rice-Anthor-T-1.11808.11808.2	mzspec:PXD002756:Orbi00853XM-Yej-Rice-Anthor-T-1:scan:11808:NQIEEPET[Phospho]PR/2	3	-0.0001059999999597494	-0.16388891518373916	0.00010661359678737697	27574	27571	Phospho	1.0	8	310	1	0.996	289	0.0007456747404844253	0.0007456747404844253	0.0	0.0	0.0	0.0
12;13;15	567;568;570	1.0000;1.0000;1.0000	Phospho;Phospho;Phospho	Os03t0240900-01	mzspec:PXD002756:Orbi00308XM-Yej-Rice-Anthor-T_Recal:scan:50341:LLGPFHPEMDLT[Phospho]S[Phospho]DS[Phospho]D/2	0	0.00010814318157240186	239.898993	1:1.0000:12:true;2:1.0000:13:true;3:1.0000:15:true	LLGPFHPEMDLTSDSD	LLGPFHPEMDLT[Phospho]S[Phospho]DS[Phospho]D	Os03t0240900-01	0.9959	Orbi00308XM-Yej-Rice-Anthor-T_Recal	Orbi00308XM-Yej-Rice-Anthor-T_Recal.50341.50341.2	mzspec:PXD002756:Orbi00308XM-Yej-Rice-Anthor-T_Recal:scan:50341:LLGPFHPEMDLT[Phospho]S[Phospho]DS[Phospho]D/2	3	-0.00906899999995403	-9.00280122319293	0.00010661359678737697	27744	27741	Phospho	1.0	13	568	1	0.9959	290	0.000757241379310341	0.000757241379310341	0.0	0.0	0.0	0.0
12;13;15	567;568;570	1.0000;1.0000;1.0000	Phospho;Phospho;Phospho	Os03t0240900-01	mzspec:PXD002756:Orbi00308XM-Yej-Rice-Anthor-T_Recal:scan:50341:LLGPFHPEMDLT[Phospho]S[Phospho]DS[Phospho]D/2	0	0.00010814318157240186	239.898993	1:1.0000:12:true;2:1.0000:13:true;3:1.0000:15:true	LLGPFHPEMDLTSDSD	LLGPFHPEMDLT[Phospho]S[Phospho]DS[Phospho]D	Os03t0240900-01	0.9959	Orbi00308XM-Yej-Rice-Anthor-T_Recal	Orbi00308XM-Yej-Rice-Anthor-T_Recal.50341.50341.2	mzspec:PXD002756:Orbi00308XM-Yej-Rice-Anthor-T_Recal:scan:50341:LLGPFHPEMDLT[Phospho]S[Phospho]DS[Phospho]D/2	3	-0.00906899999995403	-9.00280122319293	0.00010661359678737697	27744	27741	Phospho	1.0	12	567	1	0.9959	291	0.0007687285223367661	0.0007687285223367661	0.0	0.0	0.0	0.0
12;13;15	567;568;570	1.0000;1.0000;1.0000	Phospho;Phospho;Phospho	Os03t0240900-01	mzspec:PXD002756:Orbi00308XM-Yej-Rice-Anthor-T_Recal:scan:50341:LLGPFHPEMDLT[Phospho]S[Phospho]DS[Phospho]D/2	0	0.00010814318157240186	239.898993	1:1.0000:12:true;2:1.0000:13:true;3:1.0000:15:true	LLGPFHPEMDLTSDSD	LLGPFHPEMDLT[Phospho]S[Phospho]DS[Phospho]D	Os03t0240900-01	0.9959	Orbi00308XM-Yej-Rice-Anthor-T_Recal	Orbi00308XM-Yej-Rice-Anthor-T_Recal.50341.50341.2	mzspec:PXD002756:Orbi00308XM-Yej-Rice-Anthor-T_Recal:scan:50341:LLGPFHPEMDLT[Phospho]S[Phospho]DS[Phospho]D/2	3	-0.00906899999995403	-9.00280122319293	0.00010661359678737697	27744	27741	Phospho	1.0	15	570	1	0.9959	292	0.0007801369863013662	0.0007801369863013662	0.0	0.0	0.0	0.0
8	224	1.0000	Phospho	Os02t0158400-01	mzspec:PXD002756:Orbi00308XM-Yej-Rice-Anthor-T_Recal:scan:10865:VERPHPDS[Phospho]EWER/3	0	0.00010783221307645304	79.9663	1:1.0000:8:true	VERPHPDSEWER	VERPHPDS[Phospho]EWER	Os02t0158400-01	0.9958	Orbi00308XM-Yej-Rice-Anthor-T_Recal	Orbi00308XM-Yej-Rice-Anthor-T_Recal.10865.10865.3	mzspec:PXD002756:Orbi00308XM-Yej-Rice-Anthor-T_Recal:scan:10865:VERPHPDS[Phospho]EWER/3	3	-0.003630000000043765	-6.727621499855094	0.00010661359678737697	27824	27821	Phospho	1.0	8	224	1	0.9958	293	0.0007918088737201327	0.0007918088737201327	0.0	0.0	0.0	0.0
9;11	278;280	1.0000;1.0000	Phospho;Phospho	Os03t0264000-01	mzspec:PXD002756:Orbi00855XM-Yej-Rice-Anthor-T-3:scan:13159:GQVGEDVRS[Phospho]DS[Phospho]EDEE/2	0	0.00010797969981643452	159.9326	1:1.0000:9:true;2:1.0000:11:true	GQVGEDVRSDSEDEE	GQVGEDVRS[Phospho]DS[Phospho]EDEE	Os03t0264000-01	0.9958	Orbi00855XM-Yej-Rice-Anthor-T-3	Orbi00855XM-Yej-Rice-Anthor-T-3.13159.13159.2	mzspec:PXD002756:Orbi00855XM-Yej-Rice-Anthor-T-3:scan:13159:GQVGEDVRS[Phospho]DS[Phospho]EDEE/2	3	-0.5054039999998851	-557.9603861438674	0.00010661359678737697	27786	27783	Phospho	1.0	11	280	1	0.9958	294	0.0008034013605442138	0.0008034013605442138	0.0	0.0	0.0	0.0
9;11	278;280	1.0000;1.0000	Phospho;Phospho	Os03t0264000-01	mzspec:PXD002756:Orbi00855XM-Yej-Rice-Anthor-T-3:scan:13159:GQVGEDVRS[Phospho]DS[Phospho]EDEE/2	0	0.00010797969981643452	159.9326	1:1.0000:9:true;2:1.0000:11:true	GQVGEDVRSDSEDEE	GQVGEDVRS[Phospho]DS[Phospho]EDEE	Os03t0264000-01	0.9958	Orbi00855XM-Yej-Rice-Anthor-T-3	Orbi00855XM-Yej-Rice-Anthor-T-3.13159.13159.2	mzspec:PXD002756:Orbi00855XM-Yej-Rice-Anthor-T-3:scan:13159:GQVGEDVRS[Phospho]DS[Phospho]EDEE/2	3	-0.5054039999998851	-557.9603861438674	0.00010661359678737697	27786	27783	Phospho	1.0	9	278	1	0.9958	295	0.0008149152542372843	0.0008149152542372843	0.0	0.0	0.0	0.0
6	37	1.0000	Phospho	LOC_Os10g06130.1	mzspec:PXD002756:Orbi00855XM-Yej-Rice-Anthor-T-3:scan:06405:HRREDS[Phospho]DDPEEEDPDER/2	0	0.00010753459029321098	79.9663	1:1.0000:6:true	HRREDSDDPEEEDPDER	HRREDS[Phospho]DDPEEEDPDER	LOC_Os10g06130.1	0.9957	Orbi00855XM-Yej-Rice-Anthor-T-3	Orbi00855XM-Yej-Rice-Anthor-T-3.06405.06405.2	mzspec:PXD002756:Orbi00855XM-Yej-Rice-Anthor-T-3:scan:06405:HRREDS[Phospho]DDPEEEDPDER/2	3	-0.4983810000001085	-451.6695742721093	0.00010661359678737697	27901	27898	Phospho	1.0	6	37	1	0.9957	296	0.0008266891891891853	0.0008266891891891853	0.0	0.0	0.0	0.0
4	68	1.0000	Phospho	Os04t0444200-01	mzspec:PXD002756:Orbi00853XM-Yej-Rice-Anthor-T-1:scan:08449:RVVS[Phospho]EEVER/2	0	0.00010728462611307801	79.9663	1:1.0000:4:true	RVVSEEVER	RVVS[Phospho]EEVER	Os04t0444200-01	0.9957	Orbi00853XM-Yej-Rice-Anthor-T-1	Orbi00853XM-Yej-Rice-Anthor-T-1.08449.08449.2	mzspec:PXD002756:Orbi00853XM-Yej-Rice-Anthor-T-1:scan:08449:RVVS[Phospho]EEVER/2	3	-0.0004249999999501597	-0.7181730703655492	0.00010661359678737697	27966	27963	Phospho	1.0	4	68	1	0.9957	297	0.0008383838383838343	0.0008383838383838343	0.0	0.0	0.0	0.0
4;7	306;309	0;1.0000	Deamidated;Phospho	LOC_Os01g46580.1	mzspec:PXD002756:Orbi00853XM-Yej-Rice-Anthor-T-1:scan:08829:KLVN[Deamidated]GGS[Phospho]FKR/3	0	0.00010740369468709724	80.950316	1:1.0000:4:true;2:1.0000:7:true	KLVNGGSFKR	KLVN[Deamidated]GGS[Phospho]FKR	LOC_Os01g46580.1	0.9957	Orbi00853XM-Yej-Rice-Anthor-T-1	Orbi00853XM-Yej-Rice-Anthor-T-1.08829.08829.3	mzspec:PXD002756:Orbi00853XM-Yej-Rice-Anthor-T-1:scan:08829:KLVN[Deamidated]GGS[Phospho]FKR/3	3	8.300000001781882e-05	0.20948794427122666	0.00010661359678737697	27935	27932	Phospho	1.0	7	309	1	0.9957	298	0.0008499999999999957	0.0008499999999999957	0.0	0.0	0.0	0.0
14	237	1.0000	Phospho	Os02t0644100-01	mzspec:PXD002756:Orbi00855XM-Yej-Rice-Anthor-T-3:scan:24015:EVEPEPEPEPMEVT[Phospho]DEEK/2	0	0.00010713903074890184	79.9663	1:1.0000:14:true	EVEPEPEPEPMEVTDEEK	EVEPEPEPEPMEVT[Phospho]DEEK	Os02t0644100-01	0.9956	Orbi00855XM-Yej-Rice-Anthor-T-3	Orbi00855XM-Yej-Rice-Anthor-T-3.24015.24015.2	mzspec:PXD002756:Orbi00855XM-Yej-Rice-Anthor-T-3:scan:24015:EVEPEPEPEPMEVT[Phospho]DEEK/2	3	0.0012260000000878788	1.1176493976447979	0.00010661359678737697	28004	28001	Phospho	1.0	14	237	1	0.9956	299	0.0008618729096989923	0.0008618729096989923	0.0	0.0	0.0	0.0
3	363	1.0000	Phospho	Os06t0186600-02	mzspec:PXD002756:Orbi00308XM-Yej-Rice-Anthor-T_Recal:scan:36239:KDS[Phospho]FGDLLMNLPR/3	0	0.00010673497705197992	79.9663	1:1.0000:3:true	KDSFGDLLMNLPR	KDS[Phospho]FGDLLMNLPR	Os06t0186600-02	0.9955	Orbi00308XM-Yej-Rice-Anthor-T_Recal	Orbi00308XM-Yej-Rice-Anthor-T_Recal.36239.36239.3	mzspec:PXD002756:Orbi00308XM-Yej-Rice-Anthor-T_Recal:scan:36239:KDS[Phospho]FGDLLMNLPR/3	3	-0.003483999999957632	-6.5828631904169015	0.00010661359678737697	28110	28107	Phospho	1.0	3	363	1	0.9955	300	0.0008739999999999955	0.0008739999999999955	0.0	0.0	0.0	0.0
3	4	1.0000	Phospho	Os02t0105500-01	mzspec:PXD002756:Orbi00308XM-Yej-Rice-Anthor-T_Recal:scan:05149:GGS[Phospho]HHLFR/3	0	0.00014169825356902474	79.96633100000003	1:1.0000:3:true	GGSHHLFR	GGS[Phospho]HHLFR	Os02t0105500-01	0.9954	Orbi00308XM-Yej-Rice-Anthor-T_Recal	Orbi00308XM-Yej-Rice-Anthor-T_Recal.05149.05149.3	mzspec:PXD002756:Orbi00308XM-Yej-Rice-Anthor-T_Recal:scan:05149:GGS[Phospho]HHLFR/3	4	-0.002259999999978391	-6.831612194726392	0.00014140271493212668	28233	28229	Phospho	1.0	3	4	1	0.9954	301	0.0008863787375415238	0.0008863787375415238	0.0	0.0	0.0	0.0
3;5;6	303;305;306	1.0000;0;0	Phospho;Carbamidomethyl;Carbamidomethyl	Os06t0186600-02	mzspec:PXD002756:Orbi00853XM-Yej-Rice-Anthor-T-1:scan:29382:VDS[Phospho]LC[Carbamidomethyl]C[Carbamidomethyl]LIQK/2	0	0.00017644152727786013	194.009228	1:1.0000:3:true	VDSLCCLIQK	VDS[Phospho]LC[Carbamidomethyl]C[Carbamidomethyl]LIQK	Os06t0186600-02	0.9953	Orbi00853XM-Yej-Rice-Anthor-T-1	Orbi00853XM-Yej-Rice-Anthor-T-1.29382.29382.2	mzspec:PXD002756:Orbi00853XM-Yej-Rice-Anthor-T-1:scan:29382:VDS[Phospho]LC[Carbamidomethyl]C[Carbamidomethyl]LIQK/2	5	0.00014700000008360803	0.2233048433878795	0.0001734304543877905	28343	28338	Phospho	1.0	3	303	1	0.9953	302	0.0008990066225165521	0.0008990066225165521	0.0	0.0	0.0	0.0
3	220	1.0000	Phospho	LOC_Os08g39140.2	mzspec:PXD002756:Orbi00855XM-Yej-Rice-Anthor-T-3:scan:08476:EIS[Phospho]DDEDEEEK/2	0	0.0001747885059078515	79.9663	1:1.0000:3:true	EISDDEDEEEK	EIS[Phospho]DDEDEEEK	LOC_Os08g39140.2	0.9951	Orbi00855XM-Yej-Rice-Anthor-T-3	Orbi00855XM-Yej-Rice-Anthor-T-3.08476.08476.2	mzspec:PXD002756:Orbi00855XM-Yej-Rice-Anthor-T-3:scan:08476:EIS[Phospho]DDEDEEEK/2	5	0.0008960000000115543	1.263309606482391	0.0001734304543877905	28611	28606	Phospho	1.0	3	220	1	0.9951	303	0.0009122112211221082	0.0009122112211221082	0.0	0.0	0.0	0.0
19	96	1.0000	Phospho	Os03t0812200-01	mzspec:PXD002756:Orbi00855XM-Yej-Rice-Anthor-T-3:scan:41889:QIMEDDDDDDDDEDDEDDS[Phospho]DHELEDLFR/3	0	0.00017522955071143197	79.9663	1:1.0000:19:true	QIMEDDDDDDDDEDDEDDSDHELEDLFR	QIMEDDDDDDDDEDDEDDS[Phospho]DHELEDLFR	Os03t0812200-01	0.9951	Orbi00855XM-Yej-Rice-Anthor-T-3	Orbi00855XM-Yej-Rice-Anthor-T-3.41889.41889.3	mzspec:PXD002756:Orbi00855XM-Yej-Rice-Anthor-T-3:scan:41889:QIMEDDDDDDDDEDDEDDS[Phospho]DHELEDLFR/3	5	-0.34055899999998474	-293.39981042228214	0.0001734304543877905	28539	28534	Phospho	1.0	19	96	1	0.9951	304	0.000925328947368417	0.000925328947368417	0.0	0.0	0.0	0.0
6	60	1.0000	Phospho	Os06t0670100-01	mzspec:PXD002756:Orbi00855XM-Yej-Rice-Anthor-T-3:scan:38496:LGELLS[Phospho]DDDELGLGGR/2	0	0.0001750026250393756	79.9663	1:1.0000:6:true	LGELLSDDDELGLGGR	LGELLS[Phospho]DDDELGLGGR	Os06t0670100-01	0.9951	Orbi00855XM-Yej-Rice-Anthor-T-3	Orbi00855XM-Yej-Rice-Anthor-T-3.38496.38496.2	mzspec:PXD002756:Orbi00855XM-Yej-Rice-Anthor-T-3:scan:38496:LGELLS[Phospho]DDDELGLGGR/2	5	-0.5034660000000031	-578.7641480504029	0.0001734304543877905	28576	28571	Phospho	1.0	6	60	1	0.9951	305	0.000938360655737701	0.000938360655737701	0.0	0.0	0.0	0.0
4;8	316;320	1.0000;1.0000	Phospho;Phospho	LOC_Os01g67250.2	mzspec:PXD002756:Orbi00855XM-Yej-Rice-Anthor-T-3:scan:08719:VHES[Phospho]PVLS[Phospho]PQRK/3	0	0.00017449570740559782	159.93266200000005	1:1.0000:4:true;2:1.0000:8:true	VHESPVLSPQRK	VHES[Phospho]PVLS[Phospho]PQRK	LOC_Os01g67250.2	0.995	Orbi00855XM-Yej-Rice-Anthor-T-3	Orbi00855XM-Yej-Rice-Anthor-T-3.08719.08719.3	mzspec:PXD002756:Orbi00855XM-Yej-Rice-Anthor-T-3:scan:08719:VHES[Phospho]PVLS[Phospho]PQRK/3	5	0.0002709999999979118	0.5283640894743988	0.0001734304543877905	28659	28654	Phospho	1.0	8	320	1	0.995	306	0.0009516339869281008	0.0009516339869281008	0.0	0.0	0.0	0.0
4;8	316;320	1.0000;1.0000	Phospho;Phospho	LOC_Os01g67250.2	mzspec:PXD002756:Orbi00855XM-Yej-Rice-Anthor-T-3:scan:08719:VHES[Phospho]PVLS[Phospho]PQRK/3	0	0.00017449570740559782	159.93266200000005	1:1.0000:4:true;2:1.0000:8:true	VHESPVLSPQRK	VHES[Phospho]PVLS[Phospho]PQRK	LOC_Os01g67250.2	0.995	Orbi00855XM-Yej-Rice-Anthor-T-3	Orbi00855XM-Yej-Rice-Anthor-T-3.08719.08719.3	mzspec:PXD002756:Orbi00855XM-Yej-Rice-Anthor-T-3:scan:08719:VHES[Phospho]PVLS[Phospho]PQRK/3	5	0.0002709999999979118	0.5283640894743988	0.0001734304543877905	28659	28654	Phospho	1.0	4	316	1	0.995	307	0.0009648208469055336	0.0009648208469055336	0.0	0.0	0.0	0.0
9	60	1.0000	Phospho	LOC_Os08g12680.1	mzspec:PXD002756:Orbi00853XM-Yej-Rice-Anthor-T-1:scan:30744:LPPELMPPS[Phospho]PPK/2	0	0.00024142926122646064	79.9663	1:1.0000:9:true	LPPELMPPSPPK	LPPELMPPS[Phospho]PPK	LOC_Os08g12680.1	0.9947	Orbi00853XM-Yej-Rice-Anthor-T-1	Orbi00853XM-Yej-Rice-Anthor-T-1.30744.30744.2	mzspec:PXD002756:Orbi00853XM-Yej-Rice-Anthor-T-1:scan:30744:LPPELMPPS[Phospho]PPK/2	7	0.0008139999999912106	1.1765673221562347	0.0002398656752218757	29001	28994	Phospho	1.0	9	60	1	0.9947	308	0.0009788961038961	0.0009788961038961	0.0	0.0	0.0	0.0
5;7;11	414;416;420	1.0000;1.0000;1.0000	Phospho;Phospho;Phospho	Os03t0270200-03	mzspec:PXD002756:Orbi00855XM-Yej-Rice-Anthor-T-3:scan:18909:IDDDS[Phospho]ES[Phospho]EDGS[Phospho]PFRK/2	0	0.0002737195059362918	239.89890000000003	1:1.0000:5:true;2:1.0000:7:true;3:1.0000:11:true	IDDDSESEDGSPFRK	IDDDS[Phospho]ES[Phospho]EDGS[Phospho]PFRK	Os03t0270200-03	0.9944	Orbi00855XM-Yej-Rice-Anthor-T-3	Orbi00855XM-Yej-Rice-Anthor-T-3.18909.18909.2	mzspec:PXD002756:Orbi00855XM-Yej-Rice-Anthor-T-3:scan:18909:IDDDS[Phospho]ES[Phospho]EDGS[Phospho]PFRK/2	8	0.00015699999994467362	0.16205314650680258	0.00027018811847748995	29235	29227	Phospho	1.0	11	420	1	0.9944	309	0.0009938511326860802	0.0009938511326860802	0.0	0.0	0.0	0.0
5;7;11	414;416;420	1.0000;1.0000;1.0000	Phospho;Phospho;Phospho	Os03t0270200-03	mzspec:PXD002756:Orbi00855XM-Yej-Rice-Anthor-T-3:scan:18909:IDDDS[Phospho]ES[Phospho]EDGS[Phospho]PFRK/2	0	0.0002737195059362918	239.89890000000003	1:1.0000:5:true;2:1.0000:7:true;3:1.0000:11:true	IDDDSESEDGSPFRK	IDDDS[Phospho]ES[Phospho]EDGS[Phospho]PFRK	Os03t0270200-03	0.9944	Orbi00855XM-Yej-Rice-Anthor-T-3	Orbi00855XM-Yej-Rice-Anthor-T-3.18909.18909.2	mzspec:PXD002756:Orbi00855XM-Yej-Rice-Anthor-T-3:scan:18909:IDDDS[Phospho]ES[Phospho]EDGS[Phospho]PFRK/2	8	0.00015699999994467362	0.16205314650680258	0.00027018811847748995	29235	29227	Phospho	1.0	5	414	1	0.9944	310	0.001008709677419351	0.001008709677419351	0.0	0.0	0.0	0.0
5;7;11	414;416;420	1.0000;1.0000;1.0000	Phospho;Phospho;Phospho	Os03t0270200-03	mzspec:PXD002756:Orbi00855XM-Yej-Rice-Anthor-T-3:scan:18909:IDDDS[Phospho]ES[Phospho]EDGS[Phospho]PFRK/2	0	0.0002737195059362918	239.89890000000003	1:1.0000:5:true;2:1.0000:7:true;3:1.0000:11:true	IDDDSESEDGSPFRK	IDDDS[Phospho]ES[Phospho]EDGS[Phospho]PFRK	Os03t0270200-03	0.9944	Orbi00855XM-Yej-Rice-Anthor-T-3	Orbi00855XM-Yej-Rice-Anthor-T-3.18909.18909.2	mzspec:PXD002756:Orbi00855XM-Yej-Rice-Anthor-T-3:scan:18909:IDDDS[Phospho]ES[Phospho]EDGS[Phospho]PFRK/2	8	0.00015699999994467362	0.16205314650680258	0.00027018811847748995	29235	29227	Phospho	1.0	7	416	1	0.9944	311	0.001023472668810286	0.001023472668810286	0.0	0.0	0.0	0.0
9	208	1.0000	Phospho	Os01t0201250-00	mzspec:PXD002756:Orbi00855XM-Yej-Rice-Anthor-T-3:scan:44278:LLPLFPLQS[Phospho]PGRQ/2	0	0.00027306550158719324	79.9663	1:1.0000:9:true	LLPLFPLQSPGRQ	LLPLFPLQS[Phospho]PGRQ	Os01t0201250-00	0.9944	Orbi00855XM-Yej-Rice-Anthor-T-3	Orbi00855XM-Yej-Rice-Anthor-T-3.44278.44278.2	mzspec:PXD002756:Orbi00855XM-Yej-Rice-Anthor-T-3:scan:44278:LLPLFPLQS[Phospho]PGRQ/2	8	-0.0011160000000245418	-1.4429546423661768	0.00027018811847748995	29305	29297	Phospho	1.0	9	208	1	0.9944	312	0.0010381410256410225	0.0010381410256410225	0.0	0.0	0.0	0.0
6	513	1.0000	Phospho	Os06t0583400-01	mzspec:PXD002756:Orbi00855XM-Yej-Rice-Anthor-T-3:scan:06126:LQDQPS[Phospho]VHQK/2	0	0.0002725538293813028	79.96633100000003	1:1.0000:6:true	LQDQPSVHQK	LQDQPS[Phospho]VHQK	Os06t0583400-01	0.9943	Orbi00855XM-Yej-Rice-Anthor-T-3	Orbi00855XM-Yej-Rice-Anthor-T-3.06126.06126.2	mzspec:PXD002756:Orbi00855XM-Yej-Rice-Anthor-T-3:scan:06126:LQDQPS[Phospho]VHQK/2	8	-0.0003649999999879583	-0.5790960892125263	0.00027018811847748995	29360	29352	Phospho	1.0	6	513	1	0.9943	313	0.0010530351437699648	0.0010530351437699648	0.0	0.0	0.0	0.0
6	2942	1.0000	Phospho	LOC_Os02g03840.2	mzspec:PXD002756:Orbi00853XM-Yej-Rice-Anthor-T-1:scan:15443:GLNVVS[Phospho]PK/2	0	0.00027217364678664986	79.9663	1:1.0000:6:true	GLNVVSPK	GLNVVS[Phospho]PK	LOC_Os02g03840.2	0.9943	Orbi00853XM-Yej-Rice-Anthor-T-1	Orbi00853XM-Yej-Rice-Anthor-T-1.15443.15443.2	mzspec:PXD002756:Orbi00853XM-Yej-Rice-Anthor-T-1:scan:15443:GLNVVS[Phospho]PK/2	8	4.2999999948278855e-05	0.09614777380747587	0.00027018811847748995	29401	29393	Phospho	1.0	6	2942	1	0.9943	314	0.0010678343949044556	0.0010678343949044556	0.0	0.0	0.0	0.0
3	4	1.0000	Phospho	Os02t0105500-01	mzspec:PXD002756:Orbi00855XM-Yej-Rice-Anthor-T-3:scan:07475:GGS[Phospho]HHLFR/3	0	0.0002726560103609284	79.96633100000003	1:1.0000:3:true	GGSHHLFR	GGS[Phospho]HHLFR	Os02t0105500-01	0.9943	Orbi00855XM-Yej-Rice-Anthor-T-3	Orbi00855XM-Yej-Rice-Anthor-T-3.07475.07475.3	mzspec:PXD002756:Orbi00855XM-Yej-Rice-Anthor-T-3:scan:07475:GGS[Phospho]HHLFR/3	8	0.00021200000003318564	0.6408414980188298	0.00027018811847748995	29349	29341	Phospho	1.0	3	4	1	0.9943	315	0.0010825396825396797	0.0010825396825396797	0.0	0.0	0.0	0.0
1;10	117;126	1.0000;0	Phospho;Carbamidomethyl	Os02t0121100-01	mzspec:PXD002756:Orbi00855XM-Yej-Rice-Anthor-T-3:scan:10120:S[Phospho]GGGGPGGGC[Carbamidomethyl]FK/2	0	0.0002715085694892245	136.987764	1:1.0000:1:true	SGGGGPGGGCFK	S[Phospho]GGGGPGGGC[Carbamidomethyl]FK	Os02t0121100-01	0.9942	Orbi00855XM-Yej-Rice-Anthor-T-3	Orbi00855XM-Yej-Rice-Anthor-T-3.10120.10120.2	mzspec:PXD002756:Orbi00855XM-Yej-Rice-Anthor-T-3:scan:10120:S[Phospho]GGGGPGGGC[Carbamidomethyl]FK/2	8	0.002186999999935324	3.9108724785893845	0.00027018811847748995	29473	29465	Phospho	1.0	1	117	1	0.9942	316	0.0010974683544303769	0.0010974683544303769	0.0	0.0	0.0	0.0
1;7	241;247	0;1.0000	Gln->pyro-Glu;Phospho	Os01t0556400-01	mzspec:PXD002756:Orbi00855XM-Yej-Rice-Anthor-T-3:scan:44161:Q[Gln->pyro-Glu]FGQFGT[Phospho]FHFR/2	0	0.00027122321670735016	79.9663	1:1.0000:7:true	QFGQFGTFHFR	Q[Gln->pyro-Glu]FGQFGT[Phospho]FHFR	Os01t0556400-01	0.9942	Orbi00855XM-Yej-Rice-Anthor-T-3	Orbi00855XM-Yej-Rice-Anthor-T-3.44161.44161.2	mzspec:PXD002756:Orbi00855XM-Yej-Rice-Anthor-T-3:scan:44161:Q[Gln->pyro-Glu]FGQFGT[Phospho]FHFR/2	8	-0.0002369999999700667	-0.330174078640863	0.00027018811847748995	29504	29496	Phospho	1.0	7	247	1	0.9942	317	0.0011123028391167166	0.0011123028391167166	0.0	0.0	0.0	0.0
15	893	1.0000	Phospho	LOC_Os06g51270.1	mzspec:PXD002756:Orbi00853XM-Yej-Rice-Anthor-T-1:scan:36876:DIMDEQDQLGGLLDS[Phospho]VHGGNR/3	0	0.00030355155317211374	79.9663	1:1.0000:15:true	DIMDEQDQLGGLLDSVHGGNR	DIMDEQDQLGGLLDS[Phospho]VHGGNR	LOC_Os06g51270.1	0.994	Orbi00853XM-Yej-Rice-Anthor-T-1	Orbi00853XM-Yej-Rice-Anthor-T-1.36876.36876.3	mzspec:PXD002756:Orbi00853XM-Yej-Rice-Anthor-T-1:scan:36876:DIMDEQDQLGGLLDS[Phospho]VHGGNR/3	9	-0.0004890000000159488	-0.6239812366059749	0.0002919139826797704	29658	29649	Phospho	1.0	15	893	1	0.994	318	0.00112767295597484	0.00112767295597484	0.0	0.0	0.0	0.0
8	403	1.0000	Phospho	Os06t0134300-01	mzspec:PXD002756:Orbi00855XM-Yej-Rice-Anthor-T-3:scan:51273:MIEGLDDS[Phospho]DEPEDIFDPVFKP/2	0	0.0003024498437342474	79.9663	1:1.0000:8:true	MIEGLDDSDEPEDIFDPVFKP	MIEGLDDS[Phospho]DEPEDIFDPVFKP	Os06t0134300-01	0.9938	Orbi00855XM-Yej-Rice-Anthor-T-3	Orbi00855XM-Yej-Rice-Anthor-T-3.51273.51273.2	mzspec:PXD002756:Orbi00855XM-Yej-Rice-Anthor-T-3:scan:51273:MIEGLDDS[Phospho]DEPEDIFDPVFKP/2	9	-0.4997490000000653	-401.55663542339965	0.0002919139826797704	29766	29757	Phospho	1.0	8	403	1	0.9938	319	0.001143573667711596	0.001143573667711596	0.0	0.0	0.0	0.0
8	444	1.0000	Phospho	Os04t0483400-01	mzspec:PXD002756:Orbi00855XM-Yej-Rice-Anthor-T-3:scan:30900:INFLDHFS[Phospho]PK/2	0	0.00030104361787530097	79.9663	1:1.0000:8:true	INFLDHFSPK	INFLDHFS[Phospho]PK	Os04t0483400-01	0.9937	Orbi00855XM-Yej-Rice-Anthor-T-3	Orbi00855XM-Yej-Rice-Anthor-T-3.30900.30900.2	mzspec:PXD002756:Orbi00855XM-Yej-Rice-Anthor-T-3:scan:30900:INFLDHFS[Phospho]PK/2	9	-0.5005680000000439	-770.9319190316832	0.0002919139826797704	29905	29896	Phospho	1.0	8	444	1	0.9937	320	0.001159687499999997	0.001159687499999997	0.0	0.0	0.0	0.0
5;9	98;102	1.0000;1.0000	Phospho;Phospho	LOC_Os05g10770.1	mzspec:PXD002756:Orbi00855XM-Yej-Rice-Anthor-T-3:scan:28730:FEHIS[Phospho]DEDS[Phospho]DVEIVEK/3	0	0.0002990828127076964	159.9326	1:1.0000:5:true;2:1.0000:9:true	FEHISDEDSDVEIVEK	FEHIS[Phospho]DEDS[Phospho]DVEIVEK	LOC_Os05g10770.1	0.9934	Orbi00855XM-Yej-Rice-Anthor-T-3	Orbi00855XM-Yej-Rice-Anthor-T-3.28730.28730.3	mzspec:PXD002756:Orbi00855XM-Yej-Rice-Anthor-T-3:scan:28730:FEHIS[Phospho]DEDS[Phospho]DVEIVEK/3	9	0.00038699999993241363	0.5655668965523366	0.0002919139826797704	30101	30092	Phospho	1.0	5	98	1	0.9934	321	0.001176635514018689	0.001176635514018689	0.0	0.0	0.0	0.0
5;9	98;102	1.0000;1.0000	Phospho;Phospho	LOC_Os05g10770.1	mzspec:PXD002756:Orbi00855XM-Yej-Rice-Anthor-T-3:scan:28730:FEHIS[Phospho]DEDS[Phospho]DVEIVEK/3	0	0.0002990828127076964	159.9326	1:1.0000:5:true;2:1.0000:9:true	FEHISDEDSDVEIVEK	FEHIS[Phospho]DEDS[Phospho]DVEIVEK	LOC_Os05g10770.1	0.9934	Orbi00855XM-Yej-Rice-Anthor-T-3	Orbi00855XM-Yej-Rice-Anthor-T-3.28730.28730.3	mzspec:PXD002756:Orbi00855XM-Yej-Rice-Anthor-T-3:scan:28730:FEHIS[Phospho]DEDS[Phospho]DVEIVEK/3	9	0.00038699999993241363	0.5655668965523366	0.0002919139826797704	30101	30092	Phospho	1.0	9	102	1	0.9934	322	0.0011934782608695627	0.0011934782608695627	0.0	0.0	0.0	0.0
3	196	1.0000	Phospho	Os03t0356700-02	mzspec:PXD002756:Orbi00853XM-Yej-Rice-Anthor-T-1:scan:36778:KLS[Phospho]LLFGMR/2	0	0.00029770765108663293	79.9663	1:1.0000:3:true	KLSLLFGMR	KLS[Phospho]LLFGMR	Os03t0356700-02	0.9933	Orbi00853XM-Yej-Rice-Anthor-T-1	Orbi00853XM-Yej-Rice-Anthor-T-1.36778.36778.2	mzspec:PXD002756:Orbi00853XM-Yej-Rice-Anthor-T-1:scan:36778:KLS[Phospho]LLFGMR/2	9	-0.5010710000000245	-874.7731823740633	0.0002919139826797704	30240	30231	Phospho	1.0	3	196	1	0.9933	323	0.0012105263157894716	0.0012105263157894716	0.0	0.0	0.0	0.0
1;3	485;487	0;1.0000	Gln->pyro-Glu;Phospho	Os01t0842600-01	mzspec:PXD002756:Orbi00853XM-Yej-Rice-Anthor-T-1:scan:26880:Q[Gln->pyro-Glu]IS[Phospho]IDKPDIK/2	0	0.0002954403702852641	79.9663	1:1.0000:3:true	QISIDKPDIK	Q[Gln->pyro-Glu]IS[Phospho]IDKPDIK	Os01t0842600-01	0.9929	Orbi00853XM-Yej-Rice-Anthor-T-1	Orbi00853XM-Yej-Rice-Anthor-T-1.26880.26880.2	mzspec:PXD002756:Orbi00853XM-Yej-Rice-Anthor-T-1:scan:26880:Q[Gln->pyro-Glu]IS[Phospho]IDKPDIK/2	9	0.0007460000000492072	1.22234538406869	0.0002919139826797704	30472	30463	Phospho	1.0	3	487	1	0.9929	324	0.0012287037037037013	0.0012287037037037013	0.0	0.0	0.0	0.0
4	68	1.0000	Phospho	Os04t0444200-01	mzspec:PXD002756:Orbi00855XM-Yej-Rice-Anthor-T-3:scan:08591:RVVS[Phospho]EEVER/2	0	0.0002944737100415535	79.9663	1:1.0000:4:true	RVVSEEVER	RVVS[Phospho]EEVER	Os04t0444200-01	0.9928	Orbi00855XM-Yej-Rice-Anthor-T-3	Orbi00855XM-Yej-Rice-Anthor-T-3.08591.08591.2	mzspec:PXD002756:Orbi00855XM-Yej-Rice-Anthor-T-3:scan:08591:RVVS[Phospho]EEVER/2	9	-0.0014019999999845822	-2.3691262229635424	0.0002919139826797704	30572	30563	Phospho	1.0	4	68	1	0.9928	325	0.0012470769230769204	0.0012470769230769204	0.0	0.0	0.0	0.0
7	147	1.0000	Phospho	Os03t0154700-01	mzspec:PXD002756:Orbi00855XM-Yej-Rice-Anthor-T-3:scan:41702:QIVNIPS[Phospho]FMVR/2	0	0.00029415609883644923	79.9663	1:1.0000:7:true	QIVNIPSFMVR	QIVNIPS[Phospho]FMVR	Os03t0154700-01	0.9927	Orbi00855XM-Yej-Rice-Anthor-T-3	Orbi00855XM-Yej-Rice-Anthor-T-3.41702.41702.2	mzspec:PXD002756:Orbi00855XM-Yej-Rice-Anthor-T-3:scan:41702:QIVNIPS[Phospho]FMVR/2	9	0.001262999999994463	1.8242314544578364	0.0002919139826797704	30605	30596	Phospho	1.0	7	147	1	0.9927	326	0.0012656441717791387	0.0012656441717791387	0.0	0.0	0.0	0.0
3	80	1.0000	Phospho	Os04t0253000-01	mzspec:PXD002756:Orbi00853XM-Yej-Rice-Anthor-T-1:scan:31218:MLS[Phospho]IQLR/2	0	0.0002930069019403568	79.96633100000003	1:1.0000:3:true	MLSIQLR	MLS[Phospho]IQLR	Os04t0253000-01	0.9925	Orbi00853XM-Yej-Rice-Anthor-T-1	Orbi00853XM-Yej-Rice-Anthor-T-1.31218.31218.2	mzspec:PXD002756:Orbi00853XM-Yej-Rice-Anthor-T-1:scan:31218:MLS[Phospho]IQLR/2	9	-0.0004520000000525215	-0.9601945793793856	0.0002919139826797704	30725	30716	Phospho	1.0	3	80	1	0.9925	327	0.0012847094801223214	0.0012847094801223214	0.0	0.0	0.0	0.0
3	859	1.0000	Phospho	LOC_Os03g08820.1	mzspec:PXD002756:Orbi00853XM-Yej-Rice-Anthor-T-1:scan:40581:ELS[Phospho]DLELGEFR/2	0	0.0002921319137886263	79.9663	1:1.0000:3:true	ELSDLELGEFR	ELS[Phospho]DLELGEFR	LOC_Os03g08820.1	0.9924	Orbi00853XM-Yej-Rice-Anthor-T-1	Orbi00853XM-Yej-Rice-Anthor-T-1.40581.40581.2	mzspec:PXD002756:Orbi00853XM-Yej-Rice-Anthor-T-1:scan:40581:ELS[Phospho]DLELGEFR/2	9	0.00014300000009370706	0.2059596692853844	0.0002919139826797704	30817	30808	Phospho	1.0	3	859	1	0.9924	328	0.0013039634146341439	0.0013039634146341439	0.0	0.0	0.0	0.0
9	167	1.0000	Phospho	Os08t0187700-01	mzspec:PXD002756:Orbi00308XM-Yej-Rice-Anthor-T_Recal:scan:28521:GIEDELQFS[Phospho]PLENKR/3	0	0.00032382371037207344	79.9663	1:1.0000:9:true	GIEDELQFSPLENKR	GIEDELQFS[Phospho]PLENKR	Os08t0187700-01	0.9923	Orbi00308XM-Yej-Rice-Anthor-T_Recal	Orbi00308XM-Yej-Rice-Anthor-T_Recal.28521.28521.3	mzspec:PXD002756:Orbi00308XM-Yej-Rice-Anthor-T_Recal:scan:28521:GIEDELQFS[Phospho]PLENKR/3	10	-0.004503999999997177	-7.27673052025246	0.00032288269671628284	30891	30881	Phospho	1.0	9	167	1	0.9923	329	0.0013234042553191465	0.0013234042553191465	0.0	0.0	0.0	0.0
9	167	1.0000	Phospho	Os08t0187700-01	mzspec:PXD002756:Orbi00853XM-Yej-Rice-Anthor-T-1:scan:33016:GIEDELQFS[Phospho]PLENKR/3	0	0.00032379225488926306	79.9663	1:1.0000:9:true	GIEDELQFSPLENKR	GIEDELQFS[Phospho]PLENKR	Os08t0187700-01	0.9923	Orbi00853XM-Yej-Rice-Anthor-T-1	Orbi00853XM-Yej-Rice-Anthor-T-1.33016.33016.3	mzspec:PXD002756:Orbi00853XM-Yej-Rice-Anthor-T-1:scan:33016:GIEDELQFS[Phospho]PLENKR/3	10	0.0006170000000338405	0.9968345318039143	0.00032288269671628284	30894	30884	Phospho	1.0	9	167	1	0.9923	330	0.0013427272727272706	0.0013427272727272706	0.0	0.0	0.0	0.0
8	224	1.0000	Phospho	Os02t0158400-01	mzspec:PXD002756:Orbi00855XM-Yej-Rice-Anthor-T-3:scan:12987:VERPHPDS[Phospho]EWER/2	0	0.00032339434706681335	79.9663	1:1.0000:8:true	VERPHPDSEWER	VERPHPDS[Phospho]EWER	Os02t0158400-01	0.9922	Orbi00855XM-Yej-Rice-Anthor-T-3	Orbi00855XM-Yej-Rice-Anthor-T-3.12987.12987.2	mzspec:PXD002756:Orbi00855XM-Yej-Rice-Anthor-T-3:scan:12987:VERPHPDS[Phospho]EWER/2	10	0.0005300000001398075	0.6552542851111925	0.00032288269671628284	30932	30922	Phospho	1.0	8	224	1	0.9922	331	0.0013622356495468257	0.0013622356495468257	0.0	0.0	0.0	0.0
1	712	1.0000	Phospho	Os01t0254100-02	mzspec:PXD002756:Orbi00855XM-Yej-Rice-Anthor-T-3:scan:11740:S[Phospho]IDIKPR/2	0	0.00035422167836671604	79.96633100000003	1:1.0000:1:true	SIDIKPR	S[Phospho]IDIKPR	Os01t0254100-02	0.9919	Orbi00855XM-Yej-Rice-Anthor-T-3	Orbi00855XM-Yej-Rice-Anthor-T-3.11740.11740.2	mzspec:PXD002756:Orbi00855XM-Yej-Rice-Anthor-T-3:scan:11740:S[Phospho]IDIKPR/2	11	0.0004779999999300344	1.0511646866906659	0.000352869470375004	31065	31054	Phospho	1.0	1	712	1	0.9919	332	0.0013825301204819255	0.0013825301204819255	0.0	0.0	0.0	0.0
3	389	1.0000	Phospho	Os12t0640900-01	mzspec:PXD002756:Orbi00855XM-Yej-Rice-Anthor-T-3:scan:13282:RPS[Phospho]FQMR/3	0	0.0003840368675392837	79.96633100000003	1:1.0000:3:true	RPSFQMR	RPS[Phospho]FQMR	Os12t0640900-01	0.9917	Orbi00855XM-Yej-Rice-Anthor-T-3	Orbi00855XM-Yej-Rice-Anthor-T-3.13282.13282.3	mzspec:PXD002756:Orbi00855XM-Yej-Rice-Anthor-T-3:scan:13282:RPS[Phospho]FQMR/3	12	-3.099999997857594e-05	-0.09267995612105127	0.0003786683496371096	31259	31247	Phospho	1.0	3	389	1	0.9917	333	0.0014033033033033012	0.0014033033033033012	0.0	0.0	0.0	0.0
7	170	1.0000	Phospho	LOC_Os03g50730.1	mzspec:PXD002756:Orbi00855XM-Yej-Rice-Anthor-T-3:scan:16884:KLEKEDS[Phospho]LDWER/3	0	0.0003837912175776378	79.9663	1:1.0000:7:true	KLEKEDSLDWER	KLEKEDS[Phospho]LDWER	LOC_Os03g50730.1	0.9916	Orbi00855XM-Yej-Rice-Anthor-T-3	Orbi00855XM-Yej-Rice-Anthor-T-3.16884.16884.3	mzspec:PXD002756:Orbi00855XM-Yej-Rice-Anthor-T-3:scan:16884:KLEKEDS[Phospho]LDWER/3	12	0.0013989999999921565	2.5752401840687367	0.0003786683496371096	31279	31267	Phospho	1.0	7	170	1	0.9916	334	0.0014242514970059855	0.0014242514970059855	0.0	0.0	0.0	0.0
7	247	1.0000	Phospho	Os01t0556400-01	mzspec:PXD002756:Orbi00853XM-Yej-Rice-Anthor-T-1:scan:34692:QFGQFGT[Phospho]FHFR/3	0	0.0003834233313097102	79.9663	1:1.0000:7:true	QFGQFGTFHFR	QFGQFGT[Phospho]FHFR	Os01t0556400-01	0.9916	Orbi00853XM-Yej-Rice-Anthor-T-1	Orbi00853XM-Yej-Rice-Anthor-T-1.34692.34692.3	mzspec:PXD002756:Orbi00853XM-Yej-Rice-Anthor-T-1:scan:34692:QFGQFGT[Phospho]FHFR/3	12	-0.0007030000000440848	-1.450840485708467	0.0003786683496371096	31309	31297	Phospho	1.0	7	247	1	0.9916	335	0.0014450746268656696	0.0014450746268656696	0.0	0.0	0.0	0.0
12;13;15	567;568;570	1.0000;1.0000;1.0000	Phospho;Phospho;Phospho	Os03t0240900-01	mzspec:PXD002756:Orbi00308XM-Yej-Rice-Anthor-T_Recal:scan:50590:LLGPFHPEMDLT[Phospho]S[Phospho]DS[Phospho]D/2	0	0.0003830806065442937	239.898993	1:1.0000:12:true;2:1.0000:13:true;3:1.0000:15:true	LLGPFHPEMDLTSDSD	LLGPFHPEMDLT[Phospho]S[Phospho]DS[Phospho]D	Os03t0240900-01	0.9915	Orbi00308XM-Yej-Rice-Anthor-T_Recal	Orbi00308XM-Yej-Rice-Anthor-T_Recal.50590.50590.2	mzspec:PXD002756:Orbi00308XM-Yej-Rice-Anthor-T_Recal:scan:50590:LLGPFHPEMDLT[Phospho]S[Phospho]DS[Phospho]D/2	12	-0.5055719999998018	-501.88159885691744	0.0003786683496371096	31337	31325	Phospho	1.0	15	570	1	0.9915	336	0.001466071428571426	0.001466071428571426	0.0	0.0	0.0	0.0
12;13;15	567;568;570	1.0000;1.0000;1.0000	Phospho;Phospho;Phospho	Os03t0240900-01	mzspec:PXD002756:Orbi00308XM-Yej-Rice-Anthor-T_Recal:scan:50590:LLGPFHPEMDLT[Phospho]S[Phospho]DS[Phospho]D/2	0	0.0003830806065442937	239.898993	1:1.0000:12:true;2:1.0000:13:true;3:1.0000:15:true	LLGPFHPEMDLTSDSD	LLGPFHPEMDLT[Phospho]S[Phospho]DS[Phospho]D	Os03t0240900-01	0.9915	Orbi00308XM-Yej-Rice-Anthor-T_Recal	Orbi00308XM-Yej-Rice-Anthor-T_Recal.50590.50590.2	mzspec:PXD002756:Orbi00308XM-Yej-Rice-Anthor-T_Recal:scan:50590:LLGPFHPEMDLT[Phospho]S[Phospho]DS[Phospho]D/2	12	-0.5055719999998018	-501.88159885691744	0.0003786683496371096	31337	31325	Phospho	1.0	12	567	1	0.9915	337	0.0014869436201780384	0.0014869436201780384	0.0	0.0	0.0	0.0
12;13;15	567;568;570	1.0000;1.0000;1.0000	Phospho;Phospho;Phospho	Os03t0240900-01	mzspec:PXD002756:Orbi00308XM-Yej-Rice-Anthor-T_Recal:scan:50590:LLGPFHPEMDLT[Phospho]S[Phospho]DS[Phospho]D/2	0	0.0003830806065442937	239.898993	1:1.0000:12:true;2:1.0000:13:true;3:1.0000:15:true	LLGPFHPEMDLTSDSD	LLGPFHPEMDLT[Phospho]S[Phospho]DS[Phospho]D	Os03t0240900-01	0.9915	Orbi00308XM-Yej-Rice-Anthor-T_Recal	Orbi00308XM-Yej-Rice-Anthor-T_Recal.50590.50590.2	mzspec:PXD002756:Orbi00308XM-Yej-Rice-Anthor-T_Recal:scan:50590:LLGPFHPEMDLT[Phospho]S[Phospho]DS[Phospho]D/2	12	-0.5055719999998018	-501.88159885691744	0.0003786683496371096	31337	31325	Phospho	1.0	13	568	1	0.9915	338	0.0015076923076923054	0.0015076923076923054	0.0	0.0	0.0	0.0
9	60	1.0000	Phospho	LOC_Os08g12680.1	mzspec:PXD002756:Orbi00853XM-Yej-Rice-Anthor-T-1:scan:30415:LPPELMPPS[Phospho]PPK/2	0	0.0003831172977459932	79.9663	1:1.0000:9:true	LPPELMPPSPPK	LPPELMPPS[Phospho]PPK	LOC_Os08g12680.1	0.9915	Orbi00853XM-Yej-Rice-Anthor-T-1	Orbi00853XM-Yej-Rice-Anthor-T-1.30415.30415.2	mzspec:PXD002756:Orbi00853XM-Yej-Rice-Anthor-T-1:scan:30415:LPPELMPPS[Phospho]PPK/2	12	0.001414000000067972	2.0438159626865517	0.0003786683496371096	31334	31322	Phospho	1.0	9	60	1	0.9915	339	0.0015283185840707935	0.0015283185840707935	0.0	0.0	0.0	0.0
2	381	1.0000	Phospho	Os02t0700600-01	mzspec:PXD002756:Orbi00853XM-Yej-Rice-Anthor-T-1:scan:07386:NS[Phospho]PGHPVLR/2	0	0.0003810249571346924	79.9663	1:1.0000:2:true	NSPGHPVLR	NS[Phospho]PGHPVLR	Os02t0700600-01	0.9913	Orbi00853XM-Yej-Rice-Anthor-T-1	Orbi00853XM-Yej-Rice-Anthor-T-1.07386.07386.2	mzspec:PXD002756:Orbi00853XM-Yej-Rice-Anthor-T-1:scan:07386:NS[Phospho]PGHPVLR/2	12	0.00014099999998506973	0.2666651798697295	0.0003786683496371096	31506	31494	Phospho	1.0	2	381	1	0.9913	340	0.0015494117647058795	0.0015494117647058795	0.0	0.0	0.0	0.0
1;5	175;179	0;1.0000	Gln->pyro-Glu;Phospho	Os07t0588200-01	mzspec:PXD002756:Orbi00855XM-Yej-Rice-Anthor-T-3:scan:26438:Q[Gln->pyro-Glu]HEKS[Phospho]PDLRPLPLLK/3	0	0.0003810733566211496	79.96633100000003	1:1.0000:5:true	QHEKSPDLRPLPLLK	Q[Gln->pyro-Glu]HEKS[Phospho]PDLRPLPLLK	Os07t0588200-01	0.9913	Orbi00855XM-Yej-Rice-Anthor-T-3	Orbi00855XM-Yej-Rice-Anthor-T-3.26438.26438.3	mzspec:PXD002756:Orbi00855XM-Yej-Rice-Anthor-T-3:scan:26438:Q[Gln->pyro-Glu]HEKS[Phospho]PDLRPLPLLK/3	12	0.0009389999999029897	1.534333100047691	0.0003786683496371096	31502	31490	Phospho	1.0	5	179	1	0.9913	341	0.0015703812316715516	0.0015703812316715516	0.0	0.0	0.0	0.0
3	325	1.0000	Phospho	Os02t0743800-02	mzspec:PXD002756:Orbi00853XM-Yej-Rice-Anthor-T-1:scan:19093:ILS[Phospho]HGLPK/2	0	0.0003811580853158848	79.9663	1:1.0000:3:true	ILSHGLPK	ILS[Phospho]HGLPK	Os02t0743800-02	0.9913	Orbi00853XM-Yej-Rice-Anthor-T-1	Orbi00853XM-Yej-Rice-Anthor-T-1.19093.19093.2	mzspec:PXD002756:Orbi00853XM-Yej-Rice-Anthor-T-1:scan:19093:ILS[Phospho]HGLPK/2	12	0.0018249999999966349	3.8603759266581434	0.0003786683496371096	31495	31483	Phospho	1.0	3	325	1	0.9913	342	0.0015912280701754359	0.0015912280701754359	0.0	0.0	0.0	0.0
3;5	85;87	1.0000;1.0000	Phospho;Phospho	Os01t0959000-01	mzspec:PXD002756:Orbi00853XM-Yej-Rice-Anthor-T-1:scan:03040:GRS[Phospho]PS[Phospho]PPPPK/2	0	0.0003796026825256232	159.9326	1:1.0000:3:true;2:1.0000:5:true	GRSPSPPPPK	GRS[Phospho]PS[Phospho]PPPPK	Os01t0959000-01	0.9911	Orbi00853XM-Yej-Rice-Anthor-T-1	Orbi00853XM-Yej-Rice-Anthor-T-1.03040.03040.2	mzspec:PXD002756:Orbi00853XM-Yej-Rice-Anthor-T-1:scan:03040:GRS[Phospho]PS[Phospho]PPPPK/2	12	-0.0009660000000621948	-1.6365902353707569	0.0003786683496371096	31624	31612	Phospho	1.0	5	87	1	0.9911	343	0.0016125364431486856	0.0016125364431486856	0.0	0.0	0.0	0.0
3;5	85;87	1.0000;1.0000	Phospho;Phospho	Os01t0959000-01	mzspec:PXD002756:Orbi00853XM-Yej-Rice-Anthor-T-1:scan:03040:GRS[Phospho]PS[Phospho]PPPPK/2	0	0.0003796026825256232	159.9326	1:1.0000:3:true;2:1.0000:5:true	GRSPSPPPPK	GRS[Phospho]PS[Phospho]PPPPK	Os01t0959000-01	0.9911	Orbi00853XM-Yej-Rice-Anthor-T-1	Orbi00853XM-Yej-Rice-Anthor-T-1.03040.03040.2	mzspec:PXD002756:Orbi00853XM-Yej-Rice-Anthor-T-1:scan:03040:GRS[Phospho]PS[Phospho]PPPPK/2	12	-0.0009660000000621948	-1.6365902353707569	0.0003786683496371096	31624	31612	Phospho	1.0	3	85	1	0.9911	344	0.0016337209302325554	0.0016337209302325554	0.0	0.0	0.0	0.0
15;16;18	98;99;101	1.0000;1.0000;1.0000	Phospho;Phospho;Phospho	Os02t0288200-01	mzspec:PXD002756:Orbi00308XM-Yej-Rice-Anthor-T_Recal:scan:18688:VGGGDEEGEEVEGDS[Phospho]S[Phospho]ES[Phospho]EPEPEPVKK/3	0	0.00037929072634174094	239.89890000000003	1:1.0000:15:true;2:1.0000:16:true;3:1.0000:18:true	VGGGDEEGEEVEGDSSESEPEPEPVKK	VGGGDEEGEEVEGDS[Phospho]S[Phospho]ES[Phospho]EPEPEPVKK	Os02t0288200-01	0.991	Orbi00308XM-Yej-Rice-Anthor-T_Recal	Orbi00308XM-Yej-Rice-Anthor-T_Recal.18688.18688.3	mzspec:PXD002756:Orbi00308XM-Yej-Rice-Anthor-T_Recal:scan:18688:VGGGDEEGEEVEGDS[Phospho]S[Phospho]ES[Phospho]EPEPEPVKK/3	12	-0.006841999999892322	-6.745038998571693	0.0003786683496371096	31650	31638	Phospho	1.0	18	101	1	0.991	345	0.0016550724637681134	0.0016550724637681134	0.0	0.0	0.0	0.0
15;16;18	98;99;101	1.0000;1.0000;1.0000	Phospho;Phospho;Phospho	Os02t0288200-01	mzspec:PXD002756:Orbi00308XM-Yej-Rice-Anthor-T_Recal:scan:18688:VGGGDEEGEEVEGDS[Phospho]S[Phospho]ES[Phospho]EPEPEPVKK/3	0	0.00037929072634174094	239.89890000000003	1:1.0000:15:true;2:1.0000:16:true;3:1.0000:18:true	VGGGDEEGEEVEGDSSESEPEPEPVKK	VGGGDEEGEEVEGDS[Phospho]S[Phospho]ES[Phospho]EPEPEPVKK	Os02t0288200-01	0.991	Orbi00308XM-Yej-Rice-Anthor-T_Recal	Orbi00308XM-Yej-Rice-Anthor-T_Recal.18688.18688.3	mzspec:PXD002756:Orbi00308XM-Yej-Rice-Anthor-T_Recal:scan:18688:VGGGDEEGEEVEGDS[Phospho]S[Phospho]ES[Phospho]EPEPEPVKK/3	12	-0.006841999999892322	-6.745038998571693	0.0003786683496371096	31650	31638	Phospho	1.0	15	98	1	0.991	346	0.0016763005780346795	0.0016763005780346795	0.0	0.0	0.0	0.0
15;16;18	98;99;101	1.0000;1.0000;1.0000	Phospho;Phospho;Phospho	Os02t0288200-01	mzspec:PXD002756:Orbi00308XM-Yej-Rice-Anthor-T_Recal:scan:18688:VGGGDEEGEEVEGDS[Phospho]S[Phospho]ES[Phospho]EPEPEPVKK/3	0	0.00037929072634174094	239.89890000000003	1:1.0000:15:true;2:1.0000:16:true;3:1.0000:18:true	VGGGDEEGEEVEGDSSESEPEPEPVKK	VGGGDEEGEEVEGDS[Phospho]S[Phospho]ES[Phospho]EPEPEPVKK	Os02t0288200-01	0.991	Orbi00308XM-Yej-Rice-Anthor-T_Recal	Orbi00308XM-Yej-Rice-Anthor-T_Recal.18688.18688.3	mzspec:PXD002756:Orbi00308XM-Yej-Rice-Anthor-T_Recal:scan:18688:VGGGDEEGEEVEGDS[Phospho]S[Phospho]ES[Phospho]EPEPEPVKK/3	12	-0.006841999999892322	-6.745038998571693	0.0003786683496371096	31650	31638	Phospho	1.0	16	99	1	0.991	347	0.0016974063400576349	0.0016974063400576349	0.0	0.0	0.0	0.0
3	282	1.0000	Phospho	Os07t0557500-01	mzspec:PXD002756:Orbi00855XM-Yej-Rice-Anthor-T-3:scan:20734:GDS[Phospho]PPPLPDHLR/3	0	0.0004098102263413404	79.96633100000003	1:1.0000:3:true	GDSPPPLPDHLR	GDS[Phospho]PPPLPDHLR	Os07t0557500-01	0.9909	Orbi00855XM-Yej-Rice-Anthor-T-3	Orbi00855XM-Yej-Rice-Anthor-T-3.20734.20734.3	mzspec:PXD002756:Orbi00855XM-Yej-Rice-Anthor-T-3:scan:20734:GDS[Phospho]PPPLPDHLR/3	13	8.700000000771979e-05	0.18876858593847126	0.0004079967360261118	31735	31722	Phospho	1.0	3	282	1	0.9909	348	0.001718678160919538	0.001718678160919538	0.0	0.0	0.0	0.0
3	330	1.0000	Phospho	Os01t0959000-01	mzspec:PXD002756:Orbi00855XM-Yej-Rice-Anthor-T-3:scan:02740:RRS[Phospho]PPPPPR/3	0	0.000408625133588986	79.9663	1:1.0000:3:true	RRSPPPPPR	RRS[Phospho]PPPPPR	Os01t0959000-01	0.9907	Orbi00855XM-Yej-Rice-Anthor-T-3	Orbi00855XM-Yej-Rice-Anthor-T-3.02740.02740.3	mzspec:PXD002756:Orbi00855XM-Yej-Rice-Anthor-T-3:scan:02740:RRS[Phospho]PPPPPR/3	13	0.00016400000004068715	0.4309748624863335	0.0004079967360261118	31827	31814	Phospho	1.0	3	330	1	0.9907	349	0.0017404011461318028	0.0017404011461318028	0.0	0.0	0.0	0.0
3;6	247;250	1.0000;1.0000	Phospho;Phospho	Os05t0509400-01	mzspec:PXD002756:Orbi00853XM-Yej-Rice-Anthor-T-1:scan:09548:LQS[Phospho]PIS[Phospho]K/2	0	0.0004699395344465679	159.9326	1:1.0000:3:true;2:1.0000:6:true	LQSPISK	LQS[Phospho]PIS[Phospho]K	Os05t0509400-01	0.9906	Orbi00853XM-Yej-Rice-Anthor-T-1	Orbi00853XM-Yej-Rice-Anthor-T-1.09548.09548.2	mzspec:PXD002756:Orbi00853XM-Yej-Rice-Anthor-T-1:scan:09548:LQS[Phospho]PIS[Phospho]K/2	15	-0.0007179999999493702	-1.5384676895866274	0.00046579511225662215	31934	31919	Phospho	1.0	3	247	1	0.9906	350	0.0017622857142857121	0.0017622857142857121	0.0	0.0	0.0	0.0
3;5	85;87	1.0000;1.0000	Phospho;Phospho	Os01t0959000-01	mzspec:PXD002756:Orbi00855XM-Yej-Rice-Anthor-T-3:scan:03157:GRS[Phospho]PS[Phospho]PPPPK/2	0	0.0004704849131171193	159.9326	1:1.0000:3:true;2:1.0000:5:true	GRSPSPPPPK	GRS[Phospho]PS[Phospho]PPPPK	Os01t0959000-01	0.9906	Orbi00855XM-Yej-Rice-Anthor-T-3	Orbi00855XM-Yej-Rice-Anthor-T-3.03157.03157.2	mzspec:PXD002756:Orbi00855XM-Yej-Rice-Anthor-T-3:scan:03157:GRS[Phospho]PS[Phospho]PPPPK/2	15	0.0006210000000237414	1.052093722710828	0.00046579511225662215	31897	31882	Phospho	1.0	3	85	1	0.9906	351	0.0017840455840455816	0.0017840455840455816	0.0	0.0	0.0	0.0
3;6	247;250	1.0000;1.0000	Phospho;Phospho	Os05t0509400-01	mzspec:PXD002756:Orbi00853XM-Yej-Rice-Anthor-T-1:scan:09548:LQS[Phospho]PIS[Phospho]K/2	0	0.0004699395344465679	159.9326	1:1.0000:3:true;2:1.0000:6:true	LQSPISK	LQS[Phospho]PIS[Phospho]K	Os05t0509400-01	0.9906	Orbi00853XM-Yej-Rice-Anthor-T-1	Orbi00853XM-Yej-Rice-Anthor-T-1.09548.09548.2	mzspec:PXD002756:Orbi00853XM-Yej-Rice-Anthor-T-1:scan:09548:LQS[Phospho]PIS[Phospho]K/2	15	-0.0007179999999493702	-1.5384676895866274	0.00046579511225662215	31934	31919	Phospho	1.0	6	250	1	0.9906	352	0.001805681818181816	0.001805681818181816	0.0	0.0	0.0	0.0
3;5	85;87	1.0000;1.0000	Phospho;Phospho	Os01t0959000-01	mzspec:PXD002756:Orbi00855XM-Yej-Rice-Anthor-T-3:scan:03157:GRS[Phospho]PS[Phospho]PPPPK/2	0	0.0004704849131171193	159.9326	1:1.0000:3:true;2:1.0000:5:true	GRSPSPPPPK	GRS[Phospho]PS[Phospho]PPPPK	Os01t0959000-01	0.9906	Orbi00855XM-Yej-Rice-Anthor-T-3	Orbi00855XM-Yej-Rice-Anthor-T-3.03157.03157.2	mzspec:PXD002756:Orbi00855XM-Yej-Rice-Anthor-T-3:scan:03157:GRS[Phospho]PS[Phospho]PPPPK/2	15	0.0006210000000237414	1.052093722710828	0.00046579511225662215	31897	31882	Phospho	1.0	5	87	1	0.9906	353	0.0018271954674220934	0.0018271954674220934	0.0	0.0	0.0	0.0
8	360	1.0000	Phospho	Os06t0232000-01	mzspec:PXD002756:Orbi00855XM-Yej-Rice-Anthor-T-3:scan:01267:KKHDDNDS[Phospho]DDEK/3	0	0.00046739164303742246	79.96633100000003	1:1.0000:8:true	KKHDDNDSDDEK	KKHDDNDS[Phospho]DDEK	Os06t0232000-01	0.9902	Orbi00855XM-Yej-Rice-Anthor-T-3	Orbi00855XM-Yej-Rice-Anthor-T-3.01267.01267.3	mzspec:PXD002756:Orbi00855XM-Yej-Rice-Anthor-T-3:scan:01267:KKHDDNDS[Phospho]DDEK/3	15	0.0008750000000077308	1.7183876371701816	0.00046579511225662215	32108	32093	Phospho	1.0	8	360	1	0.9902	354	0.0018497175141242914	0.0018497175141242914	0.0	0.0	0.0	0.0
3	33	1.0000	Phospho	Os03t0270200-03	mzspec:PXD002756:Orbi00853XM-Yej-Rice-Anthor-T-1:scan:07753:RKS[Phospho]PPFVR/3	0	0.00046617148895173563	79.9663	1:1.0000:3:true	RKSPPFVR	RKS[Phospho]PPFVR	Os03t0270200-03	0.9901	Orbi00853XM-Yej-Rice-Anthor-T-1	Orbi00853XM-Yej-Rice-Anthor-T-1.07753.07753.3	mzspec:PXD002756:Orbi00853XM-Yej-Rice-Anthor-T-1:scan:07753:RKS[Phospho]PPFVR/3	15	6.499999994957761e-05	0.1824868246325523	0.00046579511225662215	32192	32177	Phospho	1.0	3	33	1	0.9901	355	0.0018723943661971805	0.0018723943661971805	0.0	0.0	0.0	0.0
9	195	1.0000	Phospho	Os02t0469000-00	mzspec:PXD002756:Orbi00853XM-Yej-Rice-Anthor-T-1:scan:52783:VWDLDVPFS[Phospho]DEDELELIK/2	0	0.0004961240310077518	79.9663	1:1.0000:9:true	VWDLDVPFSDEDELELIK	VWDLDVPFS[Phospho]DEDELELIK	Os02t0469000-00	0.9899	Orbi00853XM-Yej-Rice-Anthor-T-1	Orbi00853XM-Yej-Rice-Anthor-T-1.52783.52783.2	mzspec:PXD002756:Orbi00853XM-Yej-Rice-Anthor-T-1:scan:52783:VWDLDVPFS[Phospho]DEDELELIK/2	16	-0.5000109999998585	-445.835804765904	0.0004953100331238585	32266	32250	Phospho	1.0	9	195	1	0.9899	356	0.0018955056179775253	0.0018955056179775253	0.0	0.0	0.0	0.0
10	135	1.0000	Phospho	LOC_Os08g05540.1	mzspec:PXD002756:Orbi00308XM-Yej-Rice-Anthor-T_Recal:scan:25764:VRLEDLGGES[Phospho]DEDEDDEVDKVMR/3	0	0.00052613660982328	79.96633100000003	1:1.0000:10:true	VRLEDLGGESDEDEDDEVDKVMR	VRLEDLGGES[Phospho]DEDEDDEVDKVMR	LOC_Os08g05540.1	0.9898	Orbi00308XM-Yej-Rice-Anthor-T_Recal	Orbi00308XM-Yej-Rice-Anthor-T_Recal.25764.25764.3	mzspec:PXD002756:Orbi00308XM-Yej-Rice-Anthor-T_Recal:scan:25764:VRLEDLGGES[Phospho]DEDEDDEVDKVMR/3	17	-0.0043190000000095105	-4.742402756715252	0.0005258436697701754	32328	32311	Phospho	1.0	10	135	1	0.9898	357	0.0019187675070027985	0.0019187675070027985	0.0	0.0	0.0	0.0
1;3	218;220	0;1.0000	Glu->pyro-Glu;Phospho	LOC_Os08g39140.2	mzspec:PXD002756:Orbi00855XM-Yej-Rice-Anthor-T-3:scan:05883:E[Glu->pyro-Glu]IS[Phospho]DDEDEEEKK/2	0	0.0005566723364775012	79.9663	1:1.0000:3:true	EISDDEDEEEKK	E[Glu->pyro-Glu]IS[Phospho]DDEDEEEKK	LOC_Os08g39140.2	0.9898	Orbi00855XM-Yej-Rice-Anthor-T-3	Orbi00855XM-Yej-Rice-Anthor-T-3.05883.05883.2	mzspec:PXD002756:Orbi00855XM-Yej-Rice-Anthor-T-3:scan:05883:E[Glu->pyro-Glu]IS[Phospho]DDEDEEEKK/2	18	0.003482999999960157	4.5571686324110905	0.0005531313379632471	32353	32335	Phospho	1.0	3	220	1	0.9898	358	0.00194189944134078	0.00194189944134078	0.0	0.0	0.0	0.0
9	208	1.0000	Phospho	Os01t0201250-00	mzspec:PXD002756:Orbi00308XM-Yej-Rice-Anthor-T_Recal:scan:38374:LLPLFPLQS[Phospho]PGRQ/2	0	0.0005562078981521537	79.9663	1:1.0000:9:true	LLPLFPLQSPGRQ	LLPLFPLQS[Phospho]PGRQ	Os01t0201250-00	0.9897	Orbi00308XM-Yej-Rice-Anthor-T_Recal	Orbi00308XM-Yej-Rice-Anthor-T_Recal.38374.38374.2	mzspec:PXD002756:Orbi00308XM-Yej-Rice-Anthor-T_Recal:scan:38374:LLPLFPLQS[Phospho]PGRQ/2	18	-0.004151999999976397	-5.368411895106234	0.0005531313379632471	32380	32362	Phospho	1.0	9	208	1	0.9897	359	0.001965181058495819	0.001965181058495819	0.0	0.0	0.0	0.0
8	242	1.0000	Phospho	tr|Q0D6A3|Q0D6A3_ORYSJ	mzspec:PXD002756:Orbi00855XM-Yej-Rice-Anthor-T-3:scan:13324:HLHPMELS[Phospho]PK/3	0	0.0005537098560354374	79.9663	1:1.0000:8:true	HLHPMELSPK	HLHPMELS[Phospho]PK	tr|Q0D6A3|Q0D6A3_ORYSJ	0.9894	Orbi00855XM-Yej-Rice-Anthor-T-3	Orbi00855XM-Yej-Rice-Anthor-T-3.13324.13324.3	mzspec:PXD002756:Orbi00855XM-Yej-Rice-Anthor-T-3:scan:13324:HLHPMELS[Phospho]PK/3	18	9.900000003426612e-05	0.2337477857102161	0.0005531313379632471	32526	32508	Phospho	1.0	8	242	1	0.9894	360	0.0019891666666666643	0.0019891666666666643	0.0	0.0	0.0	0.0
8	82	1.0000	Phospho	Os06t0608600-01	mzspec:PXD002756:Orbi00853XM-Yej-Rice-Anthor-T-1:scan:36957:GVLGLPGS[Phospho]FK/2	0	0.0005827327097071001	79.9663	1:1.0000:8:true	GVLGLPGSFK	GVLGLPGS[Phospho]FK	Os06t0608600-01	0.9893	Orbi00853XM-Yej-Rice-Anthor-T-1	Orbi00853XM-Yej-Rice-Anthor-T-1.36957.36957.2	mzspec:PXD002756:Orbi00853XM-Yej-Rice-Anthor-T-1:scan:36957:GVLGLPGS[Phospho]FK/2	19	0.0006219999999075299	1.1785430695344294	0.0005808088527496714	32624	32605	Phospho	1.0	8	82	1	0.9893	361	0.002013296398891964	0.002013296398891964	0.0	0.0	0.0	0.0
21	169	1.0000	Phospho	Os02t0625300-00	mzspec:PXD002756:Orbi00853XM-Yej-Rice-Anthor-T-1:scan:48752:DVKPDNILLDVVDDGIDGGGT[Phospho]PR/3	0	0.000583807036411123	79.9663	1:1.0000:21:true	DVKPDNILLDVVDDGIDGGGTPR	DVKPDNILLDVVDDGIDGGGT[Phospho]PR	Os02t0625300-00	0.9893	Orbi00853XM-Yej-Rice-Anthor-T-1	Orbi00853XM-Yej-Rice-Anthor-T-1.48752.48752.3	mzspec:PXD002756:Orbi00853XM-Yej-Rice-Anthor-T-1:scan:48752:DVKPDNILLDVVDDGIDGGGT[Phospho]PR/3	19	-0.6684319999999389	-814.4392552975065	0.0005808088527496714	32564	32545	Phospho	1.0	21	169	1	0.9893	362	0.002037292817679556	0.002037292817679556	0.0	0.0	0.0	0.0
3	363	1.0000	Phospho	Os06t0186600-02	mzspec:PXD002756:Orbi00853XM-Yej-Rice-Anthor-T-1:scan:42329:KDS[Phospho]FGDLLMNLPR/3	0	0.0005822148679291536	79.9663	1:1.0000:3:true	KDSFGDLLMNLPR	KDS[Phospho]FGDLLMNLPR	Os06t0186600-02	0.9892	Orbi00853XM-Yej-Rice-Anthor-T-1	Orbi00853XM-Yej-Rice-Anthor-T-1.42329.42329.3	mzspec:PXD002756:Orbi00853XM-Yej-Rice-Anthor-T-1:scan:42329:KDS[Phospho]FGDLLMNLPR/3	19	0.0002860000000737273	0.540384291896517	0.0005808088527496714	32653	32634	Phospho	1.0	3	363	1	0.9892	363	0.00206143250688705	0.00206143250688705	0.0	0.0	0.0	0.0
1;3	330;332	0;1.0000	Gln->pyro-Glu;Phospho	LOC_Os11g10070.1	mzspec:PXD002756:Orbi00853XM-Yej-Rice-Anthor-T-1:scan:18728:Q[Gln->pyro-Glu]QS[Phospho]LNMR/2	0	0.0006390165231415269	79.9663	1:1.0000:3:true	QQSLNMR	Q[Gln->pyro-Glu]QS[Phospho]LNMR	LOC_Os11g10070.1	0.9887	Orbi00853XM-Yej-Rice-Anthor-T-1	Orbi00853XM-Yej-Rice-Anthor-T-1.18728.18728.2	mzspec:PXD002756:Orbi00853XM-Yej-Rice-Anthor-T-1:scan:18728:Q[Gln->pyro-Glu]QS[Phospho]LNMR/2	21	-0.00019300000002431256	-0.4104711968465191	0.0006295530173576763	32884	32863	Phospho	1.0	3	332	1	0.9887	364	0.0020868131868131846	0.0020868131868131846	0.0	0.0	0.0	0.0
7	147	1.0000	Phospho	Os03t0154700-01	mzspec:PXD002756:Orbi00853XM-Yej-Rice-Anthor-T-1:scan:41989:QIVNIPS[Phospho]FMVR/2	0	0.0006372906045156591	79.9663	1:1.0000:7:true	QIVNIPSFMVR	QIVNIPS[Phospho]FMVR	Os03t0154700-01	0.9884	Orbi00853XM-Yej-Rice-Anthor-T-1	Orbi00853XM-Yej-Rice-Anthor-T-1.41989.41989.2	mzspec:PXD002756:Orbi00853XM-Yej-Rice-Anthor-T-1:scan:41989:QIVNIPS[Phospho]FMVR/2	21	0.001262999999994463	1.8242314544578364	0.0006295530173576763	32973	32952	Phospho	1.0	7	147	1	0.9884	365	0.0021128767123287646	0.0021128767123287646	0.0	0.0	0.0	0.0
4	114	1.0000	Phospho	LOC_Os03g49485.1	mzspec:PXD002756:Orbi00853XM-Yej-Rice-Anthor-T-1:scan:05276:GRDT[Phospho]DDDDEVEEK/3	0	0.0006345177664974619	79.9663	1:1.0000:4:true	GRDTDDDDEVEEK	GRDT[Phospho]DDDDEVEEK	LOC_Os03g49485.1	0.9881	Orbi00853XM-Yej-Rice-Anthor-T-1	Orbi00853XM-Yej-Rice-Anthor-T-1.05276.05276.3	mzspec:PXD002756:Orbi00853XM-Yej-Rice-Anthor-T-1:scan:05276:GRDT[Phospho]DDDDEVEEK/3	21	-0.0010169999999334325	-1.901414553212792	0.0006295530173576763	33117	33096	Phospho	1.0	4	114	1	0.9881	366	0.002139617486338795	0.002139617486338795	0.0	0.0	0.0	0.0
6	1122	1.0000	Phospho	LOC_Os09g36090.1	mzspec:PXD002756:Orbi00853XM-Yej-Rice-Anthor-T-1:scan:06561:DNNPVS[Phospho]PGKGEGR/2	0	0.0006332549303419576	79.96633100000003	1:1.0000:6:true	DNNPVSPGKGEGR	DNNPVS[Phospho]PGKGEGR	LOC_Os09g36090.1	0.988	Orbi00853XM-Yej-Rice-Anthor-T-1	Orbi00853XM-Yej-Rice-Anthor-T-1.06561.06561.2	mzspec:PXD002756:Orbi00853XM-Yej-Rice-Anthor-T-1:scan:06561:DNNPVS[Phospho]PGKGEGR/2	21	5.7999999967250915e-05	0.08240899832158148	0.0006295530173576763	33183	33162	Phospho	1.0	6	1122	1	0.988	367	0.002166485013623976	0.002166485013623976	0.0	0.0	0.0	0.0
14;16	151;153	1.0000;1.0000	Phospho;Phospho	Os09t0499400-01	mzspec:PXD002756:Orbi00853XM-Yej-Rice-Anthor-T-1:scan:04467:DEHKEEEEEGDDQT[Phospho]ES[Phospho]EDGRR/3	0	0.0006327969625745795	159.9326	1:1.0000:14:true;2:1.0000:16:true	DEHKEEEEEGDDQTESEDGRR	DEHKEEEEEGDDQT[Phospho]ES[Phospho]EDGRR	Os09t0499400-01	0.9879	Orbi00853XM-Yej-Rice-Anthor-T-1	Orbi00853XM-Yej-Rice-Anthor-T-1.04467.04467.3	mzspec:PXD002756:Orbi00853XM-Yej-Rice-Anthor-T-1:scan:04467:DEHKEEEEEGDDQT[Phospho]ES[Phospho]EDGRR/3	21	0.0007939999999280193	0.8884907275910536	0.0006295530173576763	33207	33186	Phospho	1.0	16	153	1	0.9879	368	0.0021934782608695642	0.0021934782608695642	0.0	0.0	0.0	0.0
5;9	98;102	1.0000;1.0000	Phospho;Phospho	LOC_Os05g10770.1	mzspec:PXD002756:Orbi00853XM-Yej-Rice-Anthor-T-1:scan:28848:FEHIS[Phospho]DEDS[Phospho]DVEIVEK/3	0	0.0006323015777429845	159.9326	1:1.0000:5:true;2:1.0000:9:true	FEHISDEDSDVEIVEK	FEHIS[Phospho]DEDS[Phospho]DVEIVEK	LOC_Os05g10770.1	0.9879	Orbi00853XM-Yej-Rice-Anthor-T-1	Orbi00853XM-Yej-Rice-Anthor-T-1.28848.28848.3	mzspec:PXD002756:Orbi00853XM-Yej-Rice-Anthor-T-1:scan:28848:FEHIS[Phospho]DEDS[Phospho]DVEIVEK/3	21	0.0015859999999747745	2.31780128701393	0.0006295530173576763	33233	33212	Phospho	1.0	9	102	1	0.9879	369	0.0022203252032520306	0.0022203252032520306	0.0	0.0	0.0	0.0
14;16	151;153	1.0000;1.0000	Phospho;Phospho	Os09t0499400-01	mzspec:PXD002756:Orbi00853XM-Yej-Rice-Anthor-T-1:scan:04467:DEHKEEEEEGDDQT[Phospho]ES[Phospho]EDGRR/3	0	0.0006327969625745795	159.9326	1:1.0000:14:true;2:1.0000:16:true	DEHKEEEEEGDDQTESEDGRR	DEHKEEEEEGDDQT[Phospho]ES[Phospho]EDGRR	Os09t0499400-01	0.9879	Orbi00853XM-Yej-Rice-Anthor-T-1	Orbi00853XM-Yej-Rice-Anthor-T-1.04467.04467.3	mzspec:PXD002756:Orbi00853XM-Yej-Rice-Anthor-T-1:scan:04467:DEHKEEEEEGDDQT[Phospho]ES[Phospho]EDGRR/3	21	0.0007939999999280193	0.8884907275910536	0.0006295530173576763	33207	33186	Phospho	1.0	14	151	1	0.9879	370	0.002247027027027025	0.002247027027027025	0.0	0.0	0.0	0.0
5;9	98;102	1.0000;1.0000	Phospho;Phospho	LOC_Os05g10770.1	mzspec:PXD002756:Orbi00853XM-Yej-Rice-Anthor-T-1:scan:28848:FEHIS[Phospho]DEDS[Phospho]DVEIVEK/3	0	0.0006323015777429845	159.9326	1:1.0000:5:true;2:1.0000:9:true	FEHISDEDSDVEIVEK	FEHIS[Phospho]DEDS[Phospho]DVEIVEK	LOC_Os05g10770.1	0.9879	Orbi00853XM-Yej-Rice-Anthor-T-1	Orbi00853XM-Yej-Rice-Anthor-T-1.28848.28848.3	mzspec:PXD002756:Orbi00853XM-Yej-Rice-Anthor-T-1:scan:28848:FEHIS[Phospho]DEDS[Phospho]DVEIVEK/3	21	0.0015859999999747745	2.31780128701393	0.0006295530173576763	33233	33212	Phospho	1.0	5	98	1	0.9879	371	0.002273584905660375	0.002273584905660375	0.0	0.0	0.0	0.0
4;6	108;110	1.0000;1.0000	Phospho;Phospho	LOC_Os04g41920.1	mzspec:PXD002756:Orbi00855XM-Yej-Rice-Anthor-T-3:scan:05096:HRGS[Phospho]DS[Phospho]EEEGPVR/2	0	0.0006315029770854634	159.9326	1:1.0000:4:true;2:1.0000:6:true	HRGSDSEEEGPVR	HRGS[Phospho]DS[Phospho]EEEGPVR	LOC_Os04g41920.1	0.9877	Orbi00855XM-Yej-Rice-Anthor-T-3	Orbi00855XM-Yej-Rice-Anthor-T-3.05096.05096.2	mzspec:PXD002756:Orbi00855XM-Yej-Rice-Anthor-T-3:scan:05096:HRGS[Phospho]DS[Phospho]EEEGPVR/2	21	0.0007280000000946527	0.9012121687359658	0.0006295530173576763	33275	33254	Phospho	1.0	6	110	1	0.9877	372	0.0023005376344086	0.0023005376344086	0.0	0.0	0.0	0.0
4;6	108;110	1.0000;1.0000	Phospho;Phospho	LOC_Os04g41920.1	mzspec:PXD002756:Orbi00855XM-Yej-Rice-Anthor-T-3:scan:05096:HRGS[Phospho]DS[Phospho]EEEGPVR/2	0	0.0006315029770854634	159.9326	1:1.0000:4:true;2:1.0000:6:true	HRGSDSEEEGPVR	HRGS[Phospho]DS[Phospho]EEEGPVR	LOC_Os04g41920.1	0.9877	Orbi00855XM-Yej-Rice-Anthor-T-3	Orbi00855XM-Yej-Rice-Anthor-T-3.05096.05096.2	mzspec:PXD002756:Orbi00855XM-Yej-Rice-Anthor-T-3:scan:05096:HRGS[Phospho]DS[Phospho]EEEGPVR/2	21	0.0007280000000946527	0.9012121687359658	0.0006295530173576763	33275	33254	Phospho	1.0	4	108	1	0.9877	373	0.0023273458445040194	0.0023273458445040194	0.0	0.0	0.0	0.0
3	615	1.0000	Phospho	Os07t0572800-01	mzspec:PXD002756:Orbi00853XM-Yej-Rice-Anthor-T-1:scan:19607:LQS[Phospho]FHIGK/2	0	0.0006310285765798251	79.9663	1:1.0000:3:true	LQSFHIGK	LQS[Phospho]FHIGK	Os07t0572800-01	0.9876	Orbi00853XM-Yej-Rice-Anthor-T-1	Orbi00853XM-Yej-Rice-Anthor-T-1.19607.19607.2	mzspec:PXD002756:Orbi00853XM-Yej-Rice-Anthor-T-1:scan:19607:LQS[Phospho]FHIGK/2	21	0.0002019999999447464	0.3998044780835792	0.0006295530173576763	33300	33279	Phospho	1.0	3	615	1	0.9876	374	0.0023542780748663076	0.0023542780748663076	0.0	0.0	0.0	0.0
2;3	372;373	1.0000;0	Phospho;Carbamidomethyl	Os07t0436100-01	mzspec:PXD002756:Orbi00855XM-Yej-Rice-Anthor-T-3:scan:02153:HS[Phospho]C[Carbamidomethyl]VEPR/2	0	0.0006304034582132566	136.987764	1:1.0000:2:true	HSCVEPR	HS[Phospho]C[Carbamidomethyl]VEPR	Os07t0436100-01	0.9876	Orbi00855XM-Yej-Rice-Anthor-T-3	Orbi00855XM-Yej-Rice-Anthor-T-3.02153.02153.2	mzspec:PXD002756:Orbi00855XM-Yej-Rice-Anthor-T-3:scan:02153:HS[Phospho]C[Carbamidomethyl]VEPR/2	21	0.0006969999999455467	1.4439940783927332	0.0006295530173576763	33333	33312	Phospho	1.0	2	372	1	0.9876	375	0.0023810666666666644	0.0023810666666666644	0.0	0.0	0.0	0.0
1;7	241;247	0;1.0000	Gln->pyro-Glu;Phospho	Os01t0556400-01	mzspec:PXD002756:Orbi00853XM-Yej-Rice-Anthor-T-1:scan:44437:Q[Gln->pyro-Glu]FGQFGT[Phospho]FHFR/2	0	0.0006847479829706154	79.9663	1:1.0000:7:true	QFGQFGTFHFR	Q[Gln->pyro-Glu]FGQFGT[Phospho]FHFR	Os01t0556400-01	0.9869	Orbi00853XM-Yej-Rice-Anthor-T-1	Orbi00853XM-Yej-Rice-Anthor-T-1.44437.44437.2	mzspec:PXD002756:Orbi00853XM-Yej-Rice-Anthor-T-1:scan:44437:Q[Gln->pyro-Glu]FGQFGT[Phospho]FHFR/2	23	-0.5013349999999264	-698.4296275793207	0.0006838928369658948	33612	33589	Phospho	1.0	7	247	1	0.9869	376	0.002409574468085104	0.002409574468085104	0.0	0.0	0.0	0.0
3	128	1.0000	Phospho	Os02t0105900-01	mzspec:PXD002756:Orbi00853XM-Yej-Rice-Anthor-T-1:scan:09552:VRS[Phospho]VQFGQK/2	0	0.0007128642290670389	79.9663	1:1.0000:3:true	VRSVQFGQK	VRS[Phospho]VQFGQK	Os02t0105900-01	0.9868	Orbi00853XM-Yej-Rice-Anthor-T-1	Orbi00853XM-Yej-Rice-Anthor-T-1.09552.09552.2	mzspec:PXD002756:Orbi00853XM-Yej-Rice-Anthor-T-1:scan:09552:VRS[Phospho]VQFGQK/2	24	-0.0006420000000844084	-1.1367223712525991	0.0007015082427218517	33691	33667	Phospho	1.0	3	128	1	0.9868	377	0.002438196286472146	0.002438196286472146	0.0	0.0	0.0	0.0
3	88	1.0000	Phospho	LOC_Os05g45930.2	mzspec:PXD002756:Orbi00855XM-Yej-Rice-Anthor-T-3:scan:14872:DVS[Phospho]QDLEK/2	0	0.0007085289168364184	79.96633100000003	1:1.0000:3:true	DVSQDLEK	DVS[Phospho]QDLEK	LOC_Os05g45930.2	0.9863	Orbi00855XM-Yej-Rice-Anthor-T-3	Orbi00855XM-Yej-Rice-Anthor-T-3.14872.14872.2	mzspec:PXD002756:Orbi00855XM-Yej-Rice-Anthor-T-3:scan:14872:DVS[Phospho]QDLEK/2	24	0.0009820000000217988	1.936070300230303	0.0007015082427218517	33897	33873	Phospho	1.0	3	88	1	0.9863	378	0.002467989417989416	0.002467989417989416	0.0	0.0	0.0	0.0
3	102	1.0000	Phospho	Os02t0743500-02	mzspec:PXD002756:Orbi00853XM-Yej-Rice-Anthor-T-1:scan:07932:RRS[Phospho]QEEEWER/3	0	0.0007068386640749249	79.9663	1:1.0000:3:true	RRSQEEEWER	RRS[Phospho]QEEEWER	Os02t0743500-02	0.9861	Orbi00853XM-Yej-Rice-Anthor-T-1	Orbi00853XM-Yej-Rice-Anthor-T-1.07932.07932.3	mzspec:PXD002756:Orbi00853XM-Yej-Rice-Anthor-T-1:scan:07932:RRS[Phospho]QEEEWER/3	24	-0.00024899999999661304	-0.5024745864328694	0.0007015082427218517	33978	33954	Phospho	1.0	3	102	1	0.9861	379	0.0024981530343007896	0.0024981530343007896	0.0	0.0	0.0	0.0
9	167	1.0000	Phospho	Os08t0187700-01	mzspec:PXD002756:Orbi00853XM-Yej-Rice-Anthor-T-1:scan:33059:GIEDELQFS[Phospho]PLENKR/2	0	0.0007066305499941112	79.9663	1:1.0000:9:true	GIEDELQFSPLENKR	GIEDELQFS[Phospho]PLENKR	Os08t0187700-01	0.9861	Orbi00853XM-Yej-Rice-Anthor-T-1	Orbi00853XM-Yej-Rice-Anthor-T-1.33059.33059.2	mzspec:PXD002756:Orbi00853XM-Yej-Rice-Anthor-T-1:scan:33059:GIEDELQFS[Phospho]PLENKR/2	24	-0.0005459999998720377	-0.5884030883851701	0.0007015082427218517	33988	33964	Phospho	1.0	9	167	1	0.9861	380	0.00252815789473684	0.00252815789473684	0.0	0.0	0.0	0.0
1	446	1.0000	Phospho	Os03t0747600-01	mzspec:PXD002756:Orbi00853XM-Yej-Rice-Anthor-T-1:scan:06278:S[Phospho]GGVVPK/2	0	0.0007045768135513608	79.9663	1:1.0000:1:true	SGGVVPK	S[Phospho]GGVVPK	Os03t0747600-01	0.9859	Orbi00853XM-Yej-Rice-Anthor-T-1	Orbi00853XM-Yej-Rice-Anthor-T-1.06278.06278.2	mzspec:PXD002756:Orbi00853XM-Yej-Rice-Anthor-T-1:scan:06278:S[Phospho]GGVVPK/2	24	-2.699999998867497e-05	-0.07454949756185722	0.0007015082427218517	34087	34063	Phospho	1.0	1	446	1	0.9859	381	0.002558530183727032	0.002558530183727032	0.0	0.0	0.0	0.0
4	404	1.0000	Phospho	LOC_Os01g40340.3	mzspec:PXD002756:Orbi00853XM-Yej-Rice-Anthor-T-1:scan:07660:GRDS[Phospho]DDDDFR/2	0	0.0007029671069974518	79.9663	1:1.0000:4:true	GRDSDDDDFR	GRDS[Phospho]DDDDFR	LOC_Os01g40340.3	0.9857	Orbi00853XM-Yej-Rice-Anthor-T-1	Orbi00853XM-Yej-Rice-Anthor-T-1.07660.07660.2	mzspec:PXD002756:Orbi00853XM-Yej-Rice-Anthor-T-1:scan:07660:GRDS[Phospho]DDDDFR/2	24	-0.0014770000000225991	-2.310609977196672	0.0007015082427218517	34165	34141	Phospho	1.0	4	404	1	0.9857	382	0.002589267015706804	0.002589267015706804	0.0	0.0	0.0	0.0
4;7	306;309	0;1.0000	Deamidated;Phospho	LOC_Os01g46580.1	mzspec:PXD002756:Orbi00308XM-Yej-Rice-Anthor-T_Recal:scan:10017:KLVN[Deamidated]GGS[Phospho]FK/2	0	0.0007017133500964856	80.950316	1:1.0000:4:true;2:1.0000:7:true	KLVNGGSFK	KLVN[Deamidated]GGS[Phospho]FK	LOC_Os01g46580.1	0.9856	Orbi00308XM-Yej-Rice-Anthor-T_Recal	Orbi00308XM-Yej-Rice-Anthor-T_Recal.10017.10017.2	mzspec:PXD002756:Orbi00308XM-Yej-Rice-Anthor-T_Recal:scan:10017:KLVN[Deamidated]GGS[Phospho]FK/2	24	-0.003410000000030777	-6.611703786431004	0.0007015082427218517	34226	34202	Phospho	1.0	7	309	1	0.9856	383	0.0026201044386422955	0.0026201044386422955	0.0	0.0	0.0	0.0
3	389	1.0000	Phospho	Os12t0640900-01	mzspec:PXD002756:Orbi00855XM-Yej-Rice-Anthor-T-3:scan:13030:RPS[Phospho]FQMR/3	0	0.0007585925191106963	79.96633100000003	1:1.0000:3:true	RPSFQMR	RPS[Phospho]FQMR	Os12t0640900-01	0.9854	Orbi00855XM-Yej-Rice-Anthor-T-3	Orbi00855XM-Yej-Rice-Anthor-T-3.13030.13030.3	mzspec:PXD002756:Orbi00855XM-Yej-Rice-Anthor-T-3:scan:13030:RPS[Phospho]FQMR/3	26	-0.3334350000000086	-996.8626190509796	0.0007548922826781254	34300	34274	Phospho	1.0	3	389	1	0.9854	384	0.002651302083333331	0.002651302083333331	0.0	0.0	0.0	0.0
1;3	330;332	0;1.0000	Gln->pyro-Glu;Phospho	LOC_Os11g10070.1	mzspec:PXD002756:Orbi00855XM-Yej-Rice-Anthor-T-3:scan:18685:Q[Gln->pyro-Glu]QS[Phospho]LNMR/2	0	0.0007558359254629495	79.9663	1:1.0000:3:true	QQSLNMR	Q[Gln->pyro-Glu]QS[Phospho]LNMR	LOC_Os11g10070.1	0.9851	Orbi00855XM-Yej-Rice-Anthor-T-3	Orbi00855XM-Yej-Rice-Anthor-T-3.18685.18685.2	mzspec:PXD002756:Orbi00855XM-Yej-Rice-Anthor-T-3:scan:18685:Q[Gln->pyro-Glu]QS[Phospho]LNMR/2	26	0.000325999999972737	0.6933347675850662	0.0007548922826781254	34425	34399	Phospho	1.0	3	332	1	0.9851	385	0.002683116883116881	0.002683116883116881	0.0	0.0	0.0	0.0
12	248	1.0000	Phospho	Os07t0694500-01	mzspec:PXD002756:Orbi00855XM-Yej-Rice-Anthor-T-3:scan:29453:RKEVEEEILDDS[Phospho]DEDWDPR/3	0	0.0007555943039814008	79.9663	1:1.0000:12:true	RKEVEEEILDDSDEDWDPR	RKEVEEEILDDS[Phospho]DEDWDPR	Os07t0694500-01	0.9851	Orbi00855XM-Yej-Rice-Anthor-T-3	Orbi00855XM-Yej-Rice-Anthor-T-3.29453.29453.3	mzspec:PXD002756:Orbi00855XM-Yej-Rice-Anthor-T-3:scan:29453:RKEVEEEILDDS[Phospho]DEDWDPR/3	26	-0.00045400000010431535	-0.5543245739122692	0.0007548922826781254	34436	34410	Phospho	1.0	12	248	1	0.9851	386	0.0027147668393782357	0.0027147668393782357	0.0	0.0	0.0	0.0
3;5	85;87	1.0000;1.0000	Phospho;Phospho	Os01t0959000-01	mzspec:PXD002756:Orbi00853XM-Yej-Rice-Anthor-T-1:scan:03034:GRS[Phospho]PS[Phospho]PPPPK/3	0	0.0007826313806197281	159.9326	1:1.0000:3:true;2:1.0000:5:true	GRSPSPPPPK	GRS[Phospho]PS[Phospho]PPPPK	Os01t0959000-01	0.9849	Orbi00853XM-Yej-Rice-Anthor-T-1	Orbi00853XM-Yej-Rice-Anthor-T-1.03034.03034.3	mzspec:PXD002756:Orbi00853XM-Yej-Rice-Anthor-T-1:scan:03034:GRS[Phospho]PS[Phospho]PPPPK/3	27	0.0007029999999872416	1.7850032270528489	0.0007753050969131371	34526	34499	Phospho	1.0	5	87	1	0.9849	387	0.002746770025839791	0.002746770025839791	0.0	0.0	0.0	0.0
3;5	85;87	1.0000;1.0000	Phospho;Phospho	Os01t0959000-01	mzspec:PXD002756:Orbi00853XM-Yej-Rice-Anthor-T-1:scan:03034:GRS[Phospho]PS[Phospho]PPPPK/3	0	0.0007826313806197281	159.9326	1:1.0000:3:true;2:1.0000:5:true	GRSPSPPPPK	GRS[Phospho]PS[Phospho]PPPPK	Os01t0959000-01	0.9849	Orbi00853XM-Yej-Rice-Anthor-T-1	Orbi00853XM-Yej-Rice-Anthor-T-1.03034.03034.3	mzspec:PXD002756:Orbi00853XM-Yej-Rice-Anthor-T-1:scan:03034:GRS[Phospho]PS[Phospho]PPPPK/3	27	0.0007029999999872416	1.7850032270528489	0.0007753050969131371	34526	34499	Phospho	1.0	3	85	1	0.9849	388	0.002778608247422677	0.002778608247422677	0.0	0.0	0.0	0.0
3	389	1.0000	Phospho	Os12t0640900-01	mzspec:PXD002756:Orbi00853XM-Yej-Rice-Anthor-T-1:scan:13152:RPS[Phospho]FQMR/3	0	0.0007803242680847375	79.96633100000003	1:1.0000:3:true	RPSFQMR	RPS[Phospho]FQMR	Os12t0640900-01	0.9847	Orbi00853XM-Yej-Rice-Anthor-T-1	Orbi00853XM-Yej-Rice-Anthor-T-1.13152.13152.3	mzspec:PXD002756:Orbi00853XM-Yej-Rice-Anthor-T-1:scan:13152:RPS[Phospho]FQMR/3	27	-0.0003970000000208529	-1.1869013744328467	0.0007753050969131371	34628	34601	Phospho	1.0	3	389	1	0.9847	389	0.0028107969151670914	0.0028107969151670914	0.0	0.0	0.0	0.0
4;5	1068;1069	0;1.0000	Carbamidomethyl;Phospho	LOC_Os03g19340.1	mzspec:PXD002756:Orbi00853XM-Yej-Rice-Anthor-T-1:scan:23507:IDDC[Carbamidomethyl]S[Phospho]EDNLLDK/2	0	0.0007788611319448451	136.987764	1:1.0000:5:true	IDDCSEDNLLDK	IDDC[Carbamidomethyl]S[Phospho]EDNLLDK	LOC_Os03g19340.1	0.9845	Orbi00853XM-Yej-Rice-Anthor-T-1	Orbi00853XM-Yej-Rice-Anthor-T-1.23507.23507.2	mzspec:PXD002756:Orbi00853XM-Yej-Rice-Anthor-T-1:scan:23507:IDDC[Carbamidomethyl]S[Phospho]EDNLLDK/2	27	-0.0005030000000942891	-0.662891141958299	0.0007753050969131371	34693	34666	Phospho	1.0	5	1069	1	0.9845	390	0.002843333333333329	0.002843333333333329	0.0	0.0	0.0	0.0
5;6;8	53;54;56	1.0000;1.0000;1.0000	Phospho;Phospho;Phospho	Os03t0747600-02	mzspec:PXD002756:Orbi00853XM-Yej-Rice-Anthor-T-1:scan:33540:KQEDS[Phospho]S[Phospho]ES[Phospho]EEPIILR/2	0	0.0007779410493560378	239.89890000000003	1:1.0000:5:true;2:1.0000:6:true;3:1.0000:8:true	KQEDSSESEEPIILR	KQEDS[Phospho]S[Phospho]ES[Phospho]EEPIILR	Os03t0747600-02	0.9844	Orbi00853XM-Yej-Rice-Anthor-T-1	Orbi00853XM-Yej-Rice-Anthor-T-1.33540.33540.2	mzspec:PXD002756:Orbi00853XM-Yej-Rice-Anthor-T-1:scan:33540:KQEDS[Phospho]S[Phospho]ES[Phospho]EEPIILR/2	27	-0.5007839999999533	-500.5894914477457	0.0007753050969131371	34734	34707	Phospho	1.0	5	53	1	0.9844	391	0.002875959079283884	0.002875959079283884	0.0	0.0	0.0	0.0
5;6;8	53;54;56	1.0000;1.0000;1.0000	Phospho;Phospho;Phospho	Os03t0747600-02	mzspec:PXD002756:Orbi00853XM-Yej-Rice-Anthor-T-1:scan:33540:KQEDS[Phospho]S[Phospho]ES[Phospho]EEPIILR/2	0	0.0007779410493560378	239.89890000000003	1:1.0000:5:true;2:1.0000:6:true;3:1.0000:8:true	KQEDSSESEEPIILR	KQEDS[Phospho]S[Phospho]ES[Phospho]EEPIILR	Os03t0747600-02	0.9844	Orbi00853XM-Yej-Rice-Anthor-T-1	Orbi00853XM-Yej-Rice-Anthor-T-1.33540.33540.2	mzspec:PXD002756:Orbi00853XM-Yej-Rice-Anthor-T-1:scan:33540:KQEDS[Phospho]S[Phospho]ES[Phospho]EEPIILR/2	27	-0.5007839999999533	-500.5894914477457	0.0007753050969131371	34734	34707	Phospho	1.0	6	54	1	0.9844	392	0.002908418367346936	0.002908418367346936	0.0	0.0	0.0	0.0
5;6;8	53;54;56	1.0000;1.0000;1.0000	Phospho;Phospho;Phospho	Os03t0747600-02	mzspec:PXD002756:Orbi00853XM-Yej-Rice-Anthor-T-1:scan:33540:KQEDS[Phospho]S[Phospho]ES[Phospho]EEPIILR/2	0	0.0007779410493560378	239.89890000000003	1:1.0000:5:true;2:1.0000:6:true;3:1.0000:8:true	KQEDSSESEEPIILR	KQEDS[Phospho]S[Phospho]ES[Phospho]EEPIILR	Os03t0747600-02	0.9844	Orbi00853XM-Yej-Rice-Anthor-T-1	Orbi00853XM-Yej-Rice-Anthor-T-1.33540.33540.2	mzspec:PXD002756:Orbi00853XM-Yej-Rice-Anthor-T-1:scan:33540:KQEDS[Phospho]S[Phospho]ES[Phospho]EEPIILR/2	27	-0.5007839999999533	-500.5894914477457	0.0007753050969131371	34734	34707	Phospho	1.0	8	56	1	0.9844	393	0.002940712468193381	0.002940712468193381	0.0	0.0	0.0	0.0
19	31	1.0000	Phospho	Os06t0498500-01	mzspec:PXD002756:Orbi00853XM-Yej-Rice-Anthor-T-1:scan:50370:VILPPQLPPEVDDDDVVVS[Phospho]DEDVEFFR/3	0	0.0009360905454854906	79.96633100000003	1:1.0000:19:true	VILPPQLPPEVDDDDVVVSDEDVEFFR	VILPPQLPPEVDDDDVVVS[Phospho]DEDVEFFR	Os06t0498500-01	0.9829	Orbi00853XM-Yej-Rice-Anthor-T-1	Orbi00853XM-Yej-Rice-Anthor-T-1.50370.50370.3	mzspec:PXD002756:Orbi00853XM-Yej-Rice-Anthor-T-1:scan:50370:VILPPQLPPEVDDDDVVVS[Phospho]DEDVEFFR/3	33	0.001980000000230575	1.8764864760393096	0.000935480213176097	35286	35253	Phospho	1.0	19	31	1	0.9829	394	0.0029766497461928896	0.0029766497461928896	0.0	0.0	0.0	0.0
3	440	1.0000	Phospho	Os05t0508300-01	mzspec:PXD002756:Orbi00853XM-Yej-Rice-Anthor-T-1:scan:64979:VPS[Phospho]LGGLLELLDQ/2	0	0.0009634730369236873	79.9663	1:1.0000:3:true	VPSLGGLLELLDQ	VPS[Phospho]LGGLLELLDQ	Os05t0508300-01	0.9828	Orbi00853XM-Yej-Rice-Anthor-T-1	Orbi00853XM-Yej-Rice-Anthor-T-1.64979.64979.2	mzspec:PXD002756:Orbi00853XM-Yej-Rice-Anthor-T-1:scan:64979:VPS[Phospho]LGGLLELLDQ/2	34	0.0014919999999847278	2.079825115346833	0.0009612394334341693	35323	35289	Phospho	1.0	3	440	1	0.9828	395	0.0030126582278480977	0.0030126582278480977	0.0	0.0	0.0	0.0
3	128	1.0000	Phospho	Os02t0105900-01	mzspec:PXD002756:Orbi00855XM-Yej-Rice-Anthor-T-3:scan:09657:VRS[Phospho]VQFGQK/2	0	0.0009620826259196377	79.9663	1:1.0000:3:true	VRSVQFGQK	VRS[Phospho]VQFGQK	Os02t0105900-01	0.9826	Orbi00855XM-Yej-Rice-Anthor-T-3	Orbi00855XM-Yej-Rice-Anthor-T-3.09657.09657.2	mzspec:PXD002756:Orbi00855XM-Yej-Rice-Anthor-T-3:scan:09657:VRS[Phospho]VQFGQK/2	34	-0.0004590000000916916	-0.8127033776332897	0.0009612394334341693	35374	35340	Phospho	1.0	3	128	1	0.9826	396	0.0030489898989898953	0.0030489898989898953	0.0	0.0	0.0	0.0
2;3	372;373	1.0000;0	Phospho;Carbamidomethyl	Os07t0436100-01	mzspec:PXD002756:Orbi00853XM-Yej-Rice-Anthor-T-1:scan:02149:HS[Phospho]C[Carbamidomethyl]VEPR/2	0	0.001069880060814235	136.987764	1:1.0000:2:true	HSCVEPR	HS[Phospho]C[Carbamidomethyl]VEPR	Os07t0436100-01	0.9821	Orbi00853XM-Yej-Rice-Anthor-T-1	Orbi00853XM-Yej-Rice-Anthor-T-1.02149.02149.2	mzspec:PXD002756:Orbi00853XM-Yej-Rice-Anthor-T-1:scan:02149:HS[Phospho]C[Carbamidomethyl]VEPR/2	38	0.0001779999999484971	0.3687674977038985	0.0010693381359747859	35556	35518	Phospho	1.0	2	372	1	0.9821	397	0.003086397984886646	0.003086397984886646	0.0	0.0	0.0	0.0
5	129	1.0000	Phospho	Os07t0511500-01	mzspec:PXD002756:Orbi00853XM-Yej-Rice-Anthor-T-1:scan:06901:KKNDS[Phospho]DGEDFEER/2	0	0.0010693682285071056	79.96633100000003	1:1.0000:5:true	KKNDSDGEDFEER	KKNDS[Phospho]DGEDFEER	Os07t0511500-01	0.9821	Orbi00853XM-Yej-Rice-Anthor-T-1	Orbi00853XM-Yej-Rice-Anthor-T-1.06901.06901.2	mzspec:PXD002756:Orbi00853XM-Yej-Rice-Anthor-T-1:scan:06901:KKNDS[Phospho]DGEDFEER/2	38	-0.0005270000000336951	-0.6389211120801609	0.0010693381359747859	35573	35535	Phospho	1.0	5	129	1	0.9821	398	0.003123618090452257	0.003123618090452257	0.0	0.0	0.0	0.0
8	444	1.0000	Phospho	Os04t0483400-01	mzspec:PXD002756:Orbi00855XM-Yej-Rice-Anthor-T-3:scan:30862:INFLDHFS[Phospho]PK/2	0	0.0010939998316923335	79.9663	1:1.0000:8:true	INFLDHFSPK	INFLDHFS[Phospho]PK	Os04t0483400-01	0.9819	Orbi00855XM-Yej-Rice-Anthor-T-3	Orbi00855XM-Yej-Rice-Anthor-T-3.30862.30862.2	mzspec:PXD002756:Orbi00855XM-Yej-Rice-Anthor-T-3:scan:30862:INFLDHFS[Phospho]PK/2	39	0.00046900000006644404	0.7223135919136893	0.0010877750815831313	35688	35649	Phospho	1.0	8	444	1	0.9819	399	0.00316115288220551	0.00316115288220551	0.0	0.0	0.0	0.0
3	510	1.0000	Phospho	Os08t0500300-01	mzspec:PXD002756:Orbi00855XM-Yej-Rice-Anthor-T-3:scan:30598:VNS[Phospho]LLNLPR/2	0	0.0010913059294288831	79.9663	1:1.0000:3:true	VNSLLNLPR	VNS[Phospho]LLNLPR	Os08t0500300-01	0.9816	Orbi00855XM-Yej-Rice-Anthor-T-3	Orbi00855XM-Yej-Rice-Anthor-T-3.30598.30598.2	mzspec:PXD002756:Orbi00855XM-Yej-Rice-Anthor-T-3:scan:30598:VNS[Phospho]LLNLPR/2	39	0.00046299999996790575	0.836809638722432	0.0010877750815831313	35776	35737	Phospho	1.0	3	510	1	0.9816	400	0.0031992499999999964	0.0031992499999999964	0.0	0.0	0.0	0.0
1;7	141;147	0;1.0000	Gln->pyro-Glu;Phospho	Os03t0154700-01	mzspec:PXD002756:Orbi00308XM-Yej-Rice-Anthor-T_Recal:scan:47297:Q[Gln->pyro-Glu]IVNIPS[Phospho]FMVR/2	0	0.001091244858557878	79.9663	1:1.0000:7:true	QIVNIPSFMVR	Q[Gln->pyro-Glu]IVNIPS[Phospho]FMVR	Os03t0154700-01	0.9816	Orbi00308XM-Yej-Rice-Anthor-T_Recal	Orbi00308XM-Yej-Rice-Anthor-T_Recal.47297.47297.2	mzspec:PXD002756:Orbi00308XM-Yej-Rice-Anthor-T_Recal:scan:47297:Q[Gln->pyro-Glu]IVNIPS[Phospho]FMVR/2	39	-0.004918999999972584	-7.193275868987367	0.0010877750815831313	35778	35739	Phospho	1.0	7	147	1	0.9816	401	0.0032371571072319165	0.0032371571072319165	0.0	0.0	0.0	0.0
9	36	1.0000	Phospho	Os01t0924900-01	mzspec:PXD002756:Orbi00855XM-Yej-Rice-Anthor-T-3:scan:03668:EGEGEEPQS[Phospho]GGR/2	0	0.0010903296150297744	79.9663	1:1.0000:9:true	EGEGEEPQSGGR	EGEGEEPQS[Phospho]GGR	Os01t0924900-01	0.9815	Orbi00855XM-Yej-Rice-Anthor-T-3	Orbi00855XM-Yej-Rice-Anthor-T-3.03668.03668.2	mzspec:PXD002756:Orbi00855XM-Yej-Rice-Anthor-T-3:scan:03668:EGEGEEPQS[Phospho]GGR/2	39	0.0002289999999902648	0.34895446642237266	0.0010877750815831313	35808	35769	Phospho	1.0	9	36	1	0.9815	402	0.0032751243781094486	0.0032751243781094486	0.0	0.0	0.0	0.0
3;5	12;14	1.0000;0	Phospho;Carbamidomethyl	Os05t0553700-01	mzspec:PXD002756:Orbi00853XM-Yej-Rice-Anthor-T-1:scan:02591:VDS[Phospho]IC[Carbamidomethyl]KK/2	0	0.0010882607361107236	136.987764	1:1.0000:3:true	VDSICKK	VDS[Phospho]IC[Carbamidomethyl]KK	Os05t0553700-01	0.9813	Orbi00853XM-Yej-Rice-Anthor-T-1	Orbi00853XM-Yej-Rice-Anthor-T-1.02591.02591.2	mzspec:PXD002756:Orbi00853XM-Yej-Rice-Anthor-T-1:scan:02591:VDS[Phospho]IC[Carbamidomethyl]KK/2	39	-0.0007880000000000107	-1.6938523666135776	0.0010877750815831313	35876	35837	Phospho	1.0	3	12	1	0.9813	403	0.0033133995037220804	0.0033133995037220804	0.0	0.0	0.0	0.0
8	418	1.0000	Phospho	Os07t0408100-01	mzspec:PXD002756:Orbi00853XM-Yej-Rice-Anthor-T-1:scan:21574:EVLDQMPS[Phospho]PK/2	0	0.0011138338159946536	79.9663	1:1.0000:8:true	EVLDQMPSPK	EVLDQMPS[Phospho]PK	Os07t0408100-01	0.9811	Orbi00853XM-Yej-Rice-Anthor-T-1	Orbi00853XM-Yej-Rice-Anthor-T-1.21574.21574.2	mzspec:PXD002756:Orbi00853XM-Yej-Rice-Anthor-T-1:scan:21574:EVLDQMPS[Phospho]PK/2	40	0.0003050000000257569	0.4981441908081527	0.0010987199912102401	35952	35912	Phospho	1.0	8	418	1	0.9811	404	0.0033519801980197977	0.0033519801980197977	0.0	0.0	0.0	0.0
1;7	241;247	0;1.0000	Gln->pyro-Glu;Phospho	Os01t0556400-01	mzspec:PXD002756:Orbi00853XM-Yej-Rice-Anthor-T-1:scan:44333:Q[Gln->pyro-Glu]FGQFGT[Phospho]FHFR/2	0	0.0011137407768341918	79.9663	1:1.0000:7:true	QFGQFGTFHFR	Q[Gln->pyro-Glu]FGQFGT[Phospho]FHFR	Os01t0556400-01	0.9811	Orbi00853XM-Yej-Rice-Anthor-T-1	Orbi00853XM-Yej-Rice-Anthor-T-1.44333.44333.2	mzspec:PXD002756:Orbi00853XM-Yej-Rice-Anthor-T-1:scan:44333:Q[Gln->pyro-Glu]FGQFGT[Phospho]FHFR/2	40	0.0015690000000176953	2.1858359892775767	0.0010987199912102401	35955	35915	Phospho	1.0	7	247	1	0.9811	405	0.003390370370370366	0.003390370370370366	0.0	0.0	0.0	0.0
4;8	316;320	1.0000;1.0000	Phospho;Phospho	LOC_Os01g67250.2	mzspec:PXD002756:Orbi00853XM-Yej-Rice-Anthor-T-1:scan:08636:VHES[Phospho]PVLS[Phospho]PQRK/3	0	0.001110679180318765	159.93266200000005	1:1.0000:4:true;2:1.0000:8:true	VHESPVLSPQRK	VHES[Phospho]PVLS[Phospho]PQRK	LOC_Os01g67250.2	0.9808	Orbi00853XM-Yej-Rice-Anthor-T-1	Orbi00853XM-Yej-Rice-Anthor-T-1.08636.08636.3	mzspec:PXD002756:Orbi00853XM-Yej-Rice-Anthor-T-1:scan:08636:VHES[Phospho]PVLS[Phospho]PQRK/3	40	0.0003930000000309519	0.7662254139534785	0.0010987199912102401	36054	36014	Phospho	1.0	4	316	1	0.9808	406	0.003429310344827582	0.003429310344827582	0.0	0.0	0.0	0.0
4;8	316;320	1.0000;1.0000	Phospho;Phospho	LOC_Os01g67250.2	mzspec:PXD002756:Orbi00853XM-Yej-Rice-Anthor-T-1:scan:08636:VHES[Phospho]PVLS[Phospho]PQRK/3	0	0.001110679180318765	159.93266200000005	1:1.0000:4:true;2:1.0000:8:true	VHESPVLSPQRK	VHES[Phospho]PVLS[Phospho]PQRK	LOC_Os01g67250.2	0.9808	Orbi00853XM-Yej-Rice-Anthor-T-1	Orbi00853XM-Yej-Rice-Anthor-T-1.08636.08636.3	mzspec:PXD002756:Orbi00853XM-Yej-Rice-Anthor-T-1:scan:08636:VHES[Phospho]PVLS[Phospho]PQRK/3	40	0.0003930000000309519	0.7662254139534785	0.0010987199912102401	36054	36014	Phospho	1.0	8	320	1	0.9808	407	0.003468058968058964	0.003468058968058964	0.0	0.0	0.0	0.0
4;7	306;309	0;1.0000	Deamidated;Phospho	LOC_Os01g46580.1	mzspec:PXD002756:Orbi00855XM-Yej-Rice-Anthor-T-3:scan:09389:KLVN[Deamidated]GGS[Phospho]FKR/3	0	0.0011099087100086018	80.950316	1:1.0000:4:true;2:1.0000:7:true	KLVNGGSFKR	KLVN[Deamidated]GGS[Phospho]FKR	LOC_Os01g46580.1	0.9807	Orbi00855XM-Yej-Rice-Anthor-T-3	Orbi00855XM-Yej-Rice-Anthor-T-3.09389.09389.3	mzspec:PXD002756:Orbi00855XM-Yej-Rice-Anthor-T-3:scan:09389:KLVN[Deamidated]GGS[Phospho]FKR/3	40	0.0007540000000290092	1.9030591560562853	0.0010987199912102401	36079	36039	Phospho	1.0	7	309	1	0.9807	408	0.0035068627450980357	0.0035068627450980357	0.0	0.0	0.0	0.0
4	91	1.0000	Phospho	LOC_Os08g02670.1	mzspec:PXD002756:Orbi00853XM-Yej-Rice-Anthor-T-1:scan:29375:LVNS[Phospho]PINIIK/2	0	0.0011070825606819628	79.9663	1:1.0000:4:true	LVNSPINIIK	LVNS[Phospho]PINIIK	LOC_Os08g02670.1	0.9804	Orbi00853XM-Yej-Rice-Anthor-T-1	Orbi00853XM-Yej-Rice-Anthor-T-1.29375.29375.2	mzspec:PXD002756:Orbi00853XM-Yej-Rice-Anthor-T-1:scan:29375:LVNS[Phospho]PINIIK/2	40	0.0015799999999899224	2.6517592415117366	0.0010987199912102401	36171	36131	Phospho	1.0	4	91	1	0.9804	409	0.003546210268948652	0.003546210268948652	0.0	0.0	0.0	0.0
12;13;15	567;568;570	1.0000;1.0000;1.0000	Phospho;Phospho;Phospho	Os03t0240900-01	mzspec:PXD002756:Orbi00855XM-Yej-Rice-Anthor-T-3:scan:52859:LLGPFHPEMDLT[Phospho]S[Phospho]DS[Phospho]D/2	0	0.0011031439602868175	239.898993	1:1.0000:12:true;2:1.0000:13:true;3:1.0000:15:true	LLGPFHPEMDLTSDSD	LLGPFHPEMDLT[Phospho]S[Phospho]DS[Phospho]D	Os03t0240900-01	0.98	Orbi00855XM-Yej-Rice-Anthor-T-3	Orbi00855XM-Yej-Rice-Anthor-T-3.52859.52859.2	mzspec:PXD002756:Orbi00855XM-Yej-Rice-Anthor-T-3:scan:52859:LLGPFHPEMDLT[Phospho]S[Phospho]DS[Phospho]D/2	40	0.0011410000000751095	1.1326713194830085	0.0010987199912102401	36300	36260	Phospho	1.0	13	568	1	0.98	410	0.0035863414634146303	0.0035863414634146303	0.0	0.0	0.0	0.0
12;13;15	567;568;570	1.0000;1.0000;1.0000	Phospho;Phospho;Phospho	Os03t0240900-01	mzspec:PXD002756:Orbi00855XM-Yej-Rice-Anthor-T-3:scan:52859:LLGPFHPEMDLT[Phospho]S[Phospho]DS[Phospho]D/2	0	0.0011031439602868175	239.898993	1:1.0000:12:true;2:1.0000:13:true;3:1.0000:15:true	LLGPFHPEMDLTSDSD	LLGPFHPEMDLT[Phospho]S[Phospho]DS[Phospho]D	Os03t0240900-01	0.98	Orbi00855XM-Yej-Rice-Anthor-T-3	Orbi00855XM-Yej-Rice-Anthor-T-3.52859.52859.2	mzspec:PXD002756:Orbi00855XM-Yej-Rice-Anthor-T-3:scan:52859:LLGPFHPEMDLT[Phospho]S[Phospho]DS[Phospho]D/2	40	0.0011410000000751095	1.1326713194830085	0.0010987199912102401	36300	36260	Phospho	1.0	15	570	1	0.98	411	0.0036262773722627695	0.0036262773722627695	0.0	0.0	0.0	0.0
12;13;15	567;568;570	1.0000;1.0000;1.0000	Phospho;Phospho;Phospho	Os03t0240900-01	mzspec:PXD002756:Orbi00855XM-Yej-Rice-Anthor-T-3:scan:52859:LLGPFHPEMDLT[Phospho]S[Phospho]DS[Phospho]D/2	0	0.0011031439602868175	239.898993	1:1.0000:12:true;2:1.0000:13:true;3:1.0000:15:true	LLGPFHPEMDLTSDSD	LLGPFHPEMDLT[Phospho]S[Phospho]DS[Phospho]D	Os03t0240900-01	0.98	Orbi00855XM-Yej-Rice-Anthor-T-3	Orbi00855XM-Yej-Rice-Anthor-T-3.52859.52859.2	mzspec:PXD002756:Orbi00855XM-Yej-Rice-Anthor-T-3:scan:52859:LLGPFHPEMDLT[Phospho]S[Phospho]DS[Phospho]D/2	40	0.0011410000000751095	1.1326713194830085	0.0010987199912102401	36300	36260	Phospho	1.0	12	567	1	0.98	412	0.003666019417475724	0.003666019417475724	0.0	0.0	0.0	0.0
12;13;15	567;568;570	1.0000;1.0000;1.0000	Phospho;Phospho;Phospho	Os03t0240900-01	mzspec:PXD002756:Orbi00855XM-Yej-Rice-Anthor-T-3:scan:52823:LLGPFHPEMDLT[Phospho]S[Phospho]DS[Phospho]D/2	0	0.0011256314517900283	239.898993	1:1.0000:12:true;2:1.0000:13:true;3:1.0000:15:true	LLGPFHPEMDLTSDSD	LLGPFHPEMDLT[Phospho]S[Phospho]DS[Phospho]D	Os03t0240900-01	0.9795	Orbi00855XM-Yej-Rice-Anthor-T-3	Orbi00855XM-Yej-Rice-Anthor-T-3.52823.52823.2	mzspec:PXD002756:Orbi00855XM-Yej-Rice-Anthor-T-3:scan:52823:LLGPFHPEMDLT[Phospho]S[Phospho]DS[Phospho]D/2	41	-0.5002619999999071	-496.6103589744111	0.0011220273117867599	36465	36424	Phospho	1.0	15	570	1	0.9795	413	0.0037067796610169455	0.0037067796610169455	0.0	0.0	0.0	0.0
12;13;15	567;568;570	1.0000;1.0000;1.0000	Phospho;Phospho;Phospho	Os03t0240900-01	mzspec:PXD002756:Orbi00855XM-Yej-Rice-Anthor-T-3:scan:52823:LLGPFHPEMDLT[Phospho]S[Phospho]DS[Phospho]D/2	0	0.0011256314517900283	239.898993	1:1.0000:12:true;2:1.0000:13:true;3:1.0000:15:true	LLGPFHPEMDLTSDSD	LLGPFHPEMDLT[Phospho]S[Phospho]DS[Phospho]D	Os03t0240900-01	0.9795	Orbi00855XM-Yej-Rice-Anthor-T-3	Orbi00855XM-Yej-Rice-Anthor-T-3.52823.52823.2	mzspec:PXD002756:Orbi00855XM-Yej-Rice-Anthor-T-3:scan:52823:LLGPFHPEMDLT[Phospho]S[Phospho]DS[Phospho]D/2	41	-0.5002619999999071	-496.6103589744111	0.0011220273117867599	36465	36424	Phospho	1.0	13	568	1	0.9795	414	0.003747342995169078	0.003747342995169078	0.0	0.0	0.0	0.0
12;13;15	567;568;570	1.0000;1.0000;1.0000	Phospho;Phospho;Phospho	Os03t0240900-01	mzspec:PXD002756:Orbi00855XM-Yej-Rice-Anthor-T-3:scan:52823:LLGPFHPEMDLT[Phospho]S[Phospho]DS[Phospho]D/2	0	0.0011256314517900283	239.898993	1:1.0000:12:true;2:1.0000:13:true;3:1.0000:15:true	LLGPFHPEMDLTSDSD	LLGPFHPEMDLT[Phospho]S[Phospho]DS[Phospho]D	Os03t0240900-01	0.9795	Orbi00855XM-Yej-Rice-Anthor-T-3	Orbi00855XM-Yej-Rice-Anthor-T-3.52823.52823.2	mzspec:PXD002756:Orbi00855XM-Yej-Rice-Anthor-T-3:scan:52823:LLGPFHPEMDLT[Phospho]S[Phospho]DS[Phospho]D/2	41	-0.5002619999999071	-496.6103589744111	0.0011220273117867599	36465	36424	Phospho	1.0	12	567	1	0.9795	415	0.0037877108433734897	0.0037877108433734897	0.0	0.0	0.0	0.0
7	430	1.0000	Phospho	Os01t0614500-01	mzspec:PXD002756:Orbi00853XM-Yej-Rice-Anthor-T-1:scan:07756:GQEGGMS[Phospho]PGPGGR/2	0	0.0011247051078070991	79.9663	1:1.0000:7:true	GQEGGMSPGPGGR	GQEGGMS[Phospho]PGPGGR	Os01t0614500-01	0.9794	Orbi00853XM-Yej-Rice-Anthor-T-1	Orbi00853XM-Yej-Rice-Anthor-T-1.07756.07756.2	mzspec:PXD002756:Orbi00853XM-Yej-Rice-Anthor-T-1:scan:07756:GQEGGMS[Phospho]PGPGGR/2	41	-0.00045500000010179065	-0.7179484043078228	0.0011220273117867599	36495	36454	Phospho	1.0	7	430	1	0.9794	416	0.003828124999999996	0.003828124999999996	0.0	0.0	0.0	0.0
1	556	1.0000	Phospho	LOC_Os02g32340.1	mzspec:PXD002756:Orbi00853XM-Yej-Rice-Anthor-T-1:scan:27434:S[Phospho]FHLPPLNDENIRK/3	0	0.001123010764469035	79.9663	1:1.0000:1:true	SFHLPPLNDENIRK	S[Phospho]FHLPPLNDENIRK	LOC_Os02g32340.1	0.9792	Orbi00853XM-Yej-Rice-Anthor-T-1	Orbi00853XM-Yej-Rice-Anthor-T-1.27434.27434.3	mzspec:PXD002756:Orbi00853XM-Yej-Rice-Anthor-T-1:scan:27434:S[Phospho]FHLPPLNDENIRK/3	41	0.0003880000000435757	0.6606627093394517	0.0011220273117867599	36550	36509	Phospho	1.0	1	556	1	0.9792	417	0.0038688249400479578	0.0038688249400479578	0.0	0.0	0.0	0.0
3	313	1.0000	Phospho	LOC_Os01g62650.2	mzspec:PXD002756:Orbi00855XM-Yej-Rice-Anthor-T-3:scan:26774:VPS[Phospho]PGLPPVGVR/2	0	0.001147572338042023	79.9663	1:1.0000:3:true	VPSPGLPPVGVR	VPS[Phospho]PGLPPVGVR	LOC_Os01g62650.2	0.9789	Orbi00855XM-Yej-Rice-Anthor-T-3	Orbi00855XM-Yej-Rice-Anthor-T-3.26774.26774.2	mzspec:PXD002756:Orbi00855XM-Yej-Rice-Anthor-T-3:scan:26774:VPS[Phospho]PGLPPVGVR/2	42	-0.00016799999991690132	-0.2675866813636654	0.001145912910618793	36641	36599	Phospho	1.0	3	313	1	0.9789	418	0.0039100478468899495	0.0039100478468899495	0.0	0.0	0.0	0.0
1;19	78;96	0;1.0000	Gln->pyro-Glu;Phospho	Os03t0812200-01	mzspec:PXD002756:Orbi00853XM-Yej-Rice-Anthor-T-1:scan:50261:Q[Gln->pyro-Glu]IMEDDDDDDDDEDDEDDS[Phospho]DHELEDLFR/3	0	0.001147729135923922	79.96633100000003	1:1.0000:19:true	QIMEDDDDDDDDEDDEDDSDHELEDLFR	Q[Gln->pyro-Glu]IMEDDDDDDDDEDDEDDS[Phospho]DHELEDLFR	Os03t0812200-01	0.9789	Orbi00853XM-Yej-Rice-Anthor-T-1	Orbi00853XM-Yej-Rice-Anthor-T-1.50261.50261.3	mzspec:PXD002756:Orbi00853XM-Yej-Rice-Anthor-T-1:scan:50261:Q[Gln->pyro-Glu]IMEDDDDDDDDEDDEDDS[Phospho]DHELEDLFR/3	42	-0.6689079999998739	-579.1120340610785	0.001145912910618793	36636	36594	Phospho	1.0	19	96	1	0.9789	419	0.003951073985680188	0.003951073985680188	0.0	0.0	0.0	0.0
8	310	1.0000	Phospho	LOC_Os07g32400.3	mzspec:PXD002756:Orbi00855XM-Yej-Rice-Anthor-T-3:scan:11730:NQIEEPET[Phospho]PR/2	0	0.0011713748671987796	79.9663	1:1.0000:8:true	NQIEEPETPR	NQIEEPET[Phospho]PR	LOC_Os07g32400.3	0.9785	Orbi00855XM-Yej-Rice-Anthor-T-3	Orbi00855XM-Yej-Rice-Anthor-T-3.11730.11730.2	mzspec:PXD002756:Orbi00855XM-Yej-Rice-Anthor-T-3:scan:11730:NQIEEPET[Phospho]PR/2	43	0.0008100000001149965	1.2523586921517318	0.0011676215819914734	36752	36709	Phospho	1.0	8	310	1	0.9785	420	0.00399285714285714	0.00399285714285714	0.0	0.0	0.0	0.0
3	325	1.0000	Phospho	Os02t0743800-02	mzspec:PXD002756:Orbi00855XM-Yej-Rice-Anthor-T-3:scan:19001:ILS[Phospho]HGLPK/2	0	0.0011686370430765052	79.9663	1:1.0000:3:true	ILSHGLPK	ILS[Phospho]HGLPK	Os02t0743800-02	0.9782	Orbi00855XM-Yej-Rice-Anthor-T-3	Orbi00855XM-Yej-Rice-Anthor-T-3.19001.19001.2	mzspec:PXD002756:Orbi00855XM-Yej-Rice-Anthor-T-3:scan:19001:ILS[Phospho]HGLPK/2	43	0.0005129999999553547	1.085135808332565	0.0011676215819914734	36838	36795	Phospho	1.0	3	325	1	0.9782	421	0.004035154394299284	0.004035154394299284	0.0	0.0	0.0	0.0
15;16;18	98;99;101	1.0000;1.0000;1.0000	Phospho;Phospho;Phospho	Os02t0288200-01	mzspec:PXD002756:Orbi00855XM-Yej-Rice-Anthor-T-3:scan:20324:VGGGDEEGEEVEGDS[Phospho]S[Phospho]ES[Phospho]EPEPEPVKK/3	0	0.0011920888648062856	239.89890000000003	1:1.0000:15:true;2:1.0000:16:true;3:1.0000:18:true	VGGGDEEGEEVEGDSSESEPEPEPVKK	VGGGDEEGEEVEGDS[Phospho]S[Phospho]ES[Phospho]EPEPEPVKK	Os02t0288200-01	0.9778	Orbi00855XM-Yej-Rice-Anthor-T-3	Orbi00855XM-Yej-Rice-Anthor-T-3.20324.20324.3	mzspec:PXD002756:Orbi00855XM-Yej-Rice-Anthor-T-3:scan:20324:VGGGDEEGEEVEGDS[Phospho]S[Phospho]ES[Phospho]EPEPEPVKK/3	44	-0.0030419999999367064	-2.99889047552632	0.0011873279723676401	36954	36910	Phospho	1.0	18	101	1	0.9778	422	0.0040781990521326986	0.0040781990521326986	0.0	0.0	0.0	0.0
15;16;18	98;99;101	1.0000;1.0000;1.0000	Phospho;Phospho;Phospho	Os02t0288200-01	mzspec:PXD002756:Orbi00855XM-Yej-Rice-Anthor-T-3:scan:20324:VGGGDEEGEEVEGDS[Phospho]S[Phospho]ES[Phospho]EPEPEPVKK/3	0	0.0011920888648062856	239.89890000000003	1:1.0000:15:true;2:1.0000:16:true;3:1.0000:18:true	VGGGDEEGEEVEGDSSESEPEPEPVKK	VGGGDEEGEEVEGDS[Phospho]S[Phospho]ES[Phospho]EPEPEPVKK	Os02t0288200-01	0.9778	Orbi00855XM-Yej-Rice-Anthor-T-3	Orbi00855XM-Yej-Rice-Anthor-T-3.20324.20324.3	mzspec:PXD002756:Orbi00855XM-Yej-Rice-Anthor-T-3:scan:20324:VGGGDEEGEEVEGDS[Phospho]S[Phospho]ES[Phospho]EPEPEPVKK/3	44	-0.0030419999999367064	-2.99889047552632	0.0011873279723676401	36954	36910	Phospho	1.0	16	99	1	0.9778	423	0.004121040189125293	0.004121040189125293	0.0	0.0	0.0	0.0
15;16;18	98;99;101	1.0000;1.0000;1.0000	Phospho;Phospho;Phospho	Os02t0288200-01	mzspec:PXD002756:Orbi00855XM-Yej-Rice-Anthor-T-3:scan:20324:VGGGDEEGEEVEGDS[Phospho]S[Phospho]ES[Phospho]EPEPEPVKK/3	0	0.0011920888648062856	239.89890000000003	1:1.0000:15:true;2:1.0000:16:true;3:1.0000:18:true	VGGGDEEGEEVEGDSSESEPEPEPVKK	VGGGDEEGEEVEGDS[Phospho]S[Phospho]ES[Phospho]EPEPEPVKK	Os02t0288200-01	0.9778	Orbi00855XM-Yej-Rice-Anthor-T-3	Orbi00855XM-Yej-Rice-Anthor-T-3.20324.20324.3	mzspec:PXD002756:Orbi00855XM-Yej-Rice-Anthor-T-3:scan:20324:VGGGDEEGEEVEGDS[Phospho]S[Phospho]ES[Phospho]EPEPEPVKK/3	44	-0.0030419999999367064	-2.99889047552632	0.0011873279723676401	36954	36910	Phospho	1.0	15	98	1	0.9778	424	0.004163679245283015	0.004163679245283015	0.0	0.0	0.0	0.0
4;7	306;309	0;1.0000	Deamidated;Phospho	LOC_Os01g46580.1	mzspec:PXD002756:Orbi00853XM-Yej-Rice-Anthor-T-1:scan:11982:KLVN[Deamidated]GGS[Phospho]FK/2	0	0.0011900576096070105	80.950316	1:1.0000:4:true;2:1.0000:7:true	KLVNGGSFK	KLVN[Deamidated]GGS[Phospho]FK	LOC_Os01g46580.1	0.9776	Orbi00853XM-Yej-Rice-Anthor-T-1	Orbi00853XM-Yej-Rice-Anthor-T-1.11982.11982.2	mzspec:PXD002756:Orbi00853XM-Yej-Rice-Anthor-T-1:scan:11982:KLVN[Deamidated]GGS[Phospho]FK/2	44	-0.00011400000005323818	-0.22103643167106354	0.0011873279723676401	37017	36973	Phospho	1.0	7	309	1	0.9776	425	0.004206588235294115	0.004206588235294115	0.0	0.0	0.0	0.0
12;13;15	567;568;570	1.0000;1.0000;1.0000	Phospho;Phospho;Phospho	Os03t0240900-01	mzspec:PXD002756:Orbi00853XM-Yej-Rice-Anthor-T-1:scan:53215:LLGPFHPEMDLT[Phospho]S[Phospho]DS[Phospho]D/2	0	0.0011886751674951373	239.898993	1:1.0000:12:true;2:1.0000:13:true;3:1.0000:15:true	LLGPFHPEMDLTSDSD	LLGPFHPEMDLT[Phospho]S[Phospho]DS[Phospho]D	Os03t0240900-01	0.9775	Orbi00853XM-Yej-Rice-Anthor-T-1	Orbi00853XM-Yej-Rice-Anthor-T-1.53215.53215.2	mzspec:PXD002756:Orbi00853XM-Yej-Rice-Anthor-T-1:scan:53215:LLGPFHPEMDLT[Phospho]S[Phospho]DS[Phospho]D/2	44	-0.0007509999999228968	-0.7455181076147334	0.0011873279723676401	37060	37016	Phospho	1.0	15	570	1	0.9775	426	0.004249530516431922	0.004249530516431922	0.0	0.0	0.0	0.0
12;13;15	567;568;570	1.0000;1.0000;1.0000	Phospho;Phospho;Phospho	Os03t0240900-01	mzspec:PXD002756:Orbi00853XM-Yej-Rice-Anthor-T-1:scan:53215:LLGPFHPEMDLT[Phospho]S[Phospho]DS[Phospho]D/2	0	0.0011886751674951373	239.898993	1:1.0000:12:true;2:1.0000:13:true;3:1.0000:15:true	LLGPFHPEMDLTSDSD	LLGPFHPEMDLT[Phospho]S[Phospho]DS[Phospho]D	Os03t0240900-01	0.9775	Orbi00853XM-Yej-Rice-Anthor-T-1	Orbi00853XM-Yej-Rice-Anthor-T-1.53215.53215.2	mzspec:PXD002756:Orbi00853XM-Yej-Rice-Anthor-T-1:scan:53215:LLGPFHPEMDLT[Phospho]S[Phospho]DS[Phospho]D/2	44	-0.0007509999999228968	-0.7455181076147334	0.0011873279723676401	37060	37016	Phospho	1.0	12	567	1	0.9775	427	0.004292271662763463	0.004292271662763463	0.0	0.0	0.0	0.0
12;13;15	567;568;570	1.0000;1.0000;1.0000	Phospho;Phospho;Phospho	Os03t0240900-01	mzspec:PXD002756:Orbi00853XM-Yej-Rice-Anthor-T-1:scan:53215:LLGPFHPEMDLT[Phospho]S[Phospho]DS[Phospho]D/2	0	0.0011886751674951373	239.898993	1:1.0000:12:true;2:1.0000:13:true;3:1.0000:15:true	LLGPFHPEMDLTSDSD	LLGPFHPEMDLT[Phospho]S[Phospho]DS[Phospho]D	Os03t0240900-01	0.9775	Orbi00853XM-Yej-Rice-Anthor-T-1	Orbi00853XM-Yej-Rice-Anthor-T-1.53215.53215.2	mzspec:PXD002756:Orbi00853XM-Yej-Rice-Anthor-T-1:scan:53215:LLGPFHPEMDLT[Phospho]S[Phospho]DS[Phospho]D/2	44	-0.0007509999999228968	-0.7455181076147334	0.0011873279723676401	37060	37016	Phospho	1.0	13	568	1	0.9775	428	0.004334813084112146	0.004334813084112146	0.0	0.0	0.0	0.0
4	331	1.0000	Phospho	Os09t0508300-01	mzspec:PXD002756:Orbi00853XM-Yej-Rice-Anthor-T-1:scan:35041:GFMS[Phospho]PNMGKPVGDLELGR/3	0	0.0012142471667566108	79.96633100000003	1:1.0000:4:true	GFMSPNMGKPVGDLELGR	GFMS[Phospho]PNMGKPVGDLELGR	Os09t0508300-01	0.9773	Orbi00853XM-Yej-Rice-Anthor-T-1	Orbi00853XM-Yej-Rice-Anthor-T-1.35041.35041.3	mzspec:PXD002756:Orbi00853XM-Yej-Rice-Anthor-T-1:scan:35041:GFMS[Phospho]PNMGKPVGDLELGR/3	45	-0.3355189999999766	-506.5924762551796	0.001211012137032751	37105	37060	Phospho	1.0	4	331	1	0.9773	429	0.004377622377622375	0.004377622377622375	0.0	0.0	0.0	0.0
6;7;11	263;264;268	0;1.0000;1.0000	Deamidated;Phospho;Phospho	Os01t0139200-01	mzspec:PXD002756:Orbi00853XM-Yej-Rice-Anthor-T-1:scan:18673:HPHDVQ[Deamidated]S[Phospho]VPDS[Phospho]PMIDK/3	0	0.0012118274357731456	160.916616	1:1.0000:6:true;2:1.0000:7:true;3:1.0000:11:true	HPHDVQSVPDSPMIDK	HPHDVQ[Deamidated]S[Phospho]VPDS[Phospho]PMIDK	Os01t0139200-01	0.977	Orbi00853XM-Yej-Rice-Anthor-T-1	Orbi00853XM-Yej-Rice-Anthor-T-1.18673.18673.3	mzspec:PXD002756:Orbi00853XM-Yej-Rice-Anthor-T-1:scan:18673:HPHDVQ[Deamidated]S[Phospho]VPDS[Phospho]PMIDK/3	45	-0.006606000000033418	-10.086599857473594	0.001211012137032751	37179	37134	Phospho	1.0	7	264	1	0.977	430	0.004420930232558137	0.004420930232558137	0.0	0.0	0.0	0.0
6;7;11	263;264;268	0;1.0000;1.0000	Deamidated;Phospho;Phospho	Os01t0139200-01	mzspec:PXD002756:Orbi00853XM-Yej-Rice-Anthor-T-1:scan:18673:HPHDVQ[Deamidated]S[Phospho]VPDS[Phospho]PMIDK/3	0	0.0012118274357731456	160.916616	1:1.0000:6:true;2:1.0000:7:true;3:1.0000:11:true	HPHDVQSVPDSPMIDK	HPHDVQ[Deamidated]S[Phospho]VPDS[Phospho]PMIDK	Os01t0139200-01	0.977	Orbi00853XM-Yej-Rice-Anthor-T-1	Orbi00853XM-Yej-Rice-Anthor-T-1.18673.18673.3	mzspec:PXD002756:Orbi00853XM-Yej-Rice-Anthor-T-1:scan:18673:HPHDVQ[Deamidated]S[Phospho]VPDS[Phospho]PMIDK/3	45	-0.006606000000033418	-10.086599857473594	0.001211012137032751	37179	37134	Phospho	1.0	11	268	1	0.977	431	0.004464037122969835	0.004464037122969835	0.0	0.0	0.0	0.0
3;5	353;355	1.0000;1.0000	Phospho;Phospho	Os01t0959000-01	mzspec:PXD002756:Orbi00853XM-Yej-Rice-Anthor-T-1:scan:01624:RHS[Phospho]RS[Phospho]PPPR/2	0	0.0012374572942727249	159.9326	1:1.0000:3:true;2:1.0000:5:true	RHSRSPPPR	RHS[Phospho]RS[Phospho]PPPR	Os01t0959000-01	0.9769	Orbi00853XM-Yej-Rice-Anthor-T-1	Orbi00853XM-Yej-Rice-Anthor-T-1.01624.01624.2	mzspec:PXD002756:Orbi00853XM-Yej-Rice-Anthor-T-1:scan:01624:RHS[Phospho]RS[Phospho]PPPR/2	46	7.0000000960135375e-06	0.01119514260811234	0.0012273867335503494	37219	37173	Phospho	1.0	5	355	1	0.9769	432	0.004507175925925922	0.004507175925925922	0.0	0.0	0.0	0.0
3;5	353;355	1.0000;1.0000	Phospho;Phospho	Os01t0959000-01	mzspec:PXD002756:Orbi00853XM-Yej-Rice-Anthor-T-1:scan:01624:RHS[Phospho]RS[Phospho]PPPR/2	0	0.0012374572942727249	159.9326	1:1.0000:3:true;2:1.0000:5:true	RHSRSPPPR	RHS[Phospho]RS[Phospho]PPPR	Os01t0959000-01	0.9769	Orbi00853XM-Yej-Rice-Anthor-T-1	Orbi00853XM-Yej-Rice-Anthor-T-1.01624.01624.2	mzspec:PXD002756:Orbi00853XM-Yej-Rice-Anthor-T-1:scan:01624:RHS[Phospho]RS[Phospho]PPPR/2	46	7.0000000960135375e-06	0.01119514260811234	0.0012273867335503494	37219	37173	Phospho	1.0	3	353	1	0.9769	433	0.004550115473441106	0.004550115473441106	0.0	0.0	0.0	0.0
9	60	1.0000	Phospho	LOC_Os08g12680.1	mzspec:PXD002756:Orbi00855XM-Yej-Rice-Anthor-T-3:scan:30264:LPPELMPPS[Phospho]PPK/2	0	0.0012313952243280864	79.9663	1:1.0000:9:true	LPPELMPPSPPK	LPPELMPPS[Phospho]PPK	LOC_Os08g12680.1	0.9761	Orbi00855XM-Yej-Rice-Anthor-T-3	Orbi00855XM-Yej-Rice-Anthor-T-3.30264.30264.2	mzspec:PXD002756:Orbi00855XM-Yej-Rice-Anthor-T-3:scan:30264:LPPELMPPS[Phospho]PPK/2	46	0.00034099999993486563	0.4928863105441931	0.0012273867335503494	37402	37356	Phospho	1.0	9	60	1	0.9761	434	0.00459470046082949	0.00459470046082949	0.0	0.0	0.0	0.0
4	279	1.0000	Phospho	Os01t0959000-01	mzspec:PXD002756:Orbi00853XM-Yej-Rice-Anthor-T-1:scan:01700:RGDT[Phospho]PPRR/3	0	0.0012280420737893108	79.9663	1:1.0000:4:true	RGDTPPRR	RGDT[Phospho]PPRR	Os01t0959000-01	0.9758	Orbi00853XM-Yej-Rice-Anthor-T-1	Orbi00853XM-Yej-Rice-Anthor-T-1.01700.01700.3	mzspec:PXD002756:Orbi00853XM-Yej-Rice-Anthor-T-1:scan:01700:RGDT[Phospho]PPRR/3	46	0.0003700000000321778	1.070907928338274	0.0012273867335503494	37504	37458	Phospho	1.0	4	279	1	0.9758	435	0.004639770114942527	0.004639770114942527	0.0	0.0	0.0	0.0
9	167	1.0000	Phospho	Os08t0187700-01	mzspec:PXD002756:Orbi00855XM-Yej-Rice-Anthor-T-3:scan:32888:GIEDELQFS[Phospho]PLENKR/2	0	0.0012494018820777288	79.9663	1:1.0000:9:true	GIEDELQFSPLENKR	GIEDELQFS[Phospho]PLENKR	Os08t0187700-01	0.9752	Orbi00855XM-Yej-Rice-Anthor-T-3	Orbi00855XM-Yej-Rice-Anthor-T-3.32888.32888.2	mzspec:PXD002756:Orbi00855XM-Yej-Rice-Anthor-T-3:scan:32888:GIEDELQFS[Phospho]PLENKR/2	47	0.0022060000001147273	2.377320903570326	0.0012446704271602974	37665	37618	Phospho	1.0	9	167	1	0.9752	436	0.004686009174311925	0.004686009174311925	0.0	0.0	0.0	0.0
1;3;11	521;523;531	1.0000;1.0000;0	Phospho;Phospho;Deamidated	LOC_Os01g36860.3	mzspec:PXD002756:Orbi00853XM-Yej-Rice-Anthor-T-1:scan:10410:S[Phospho]VS[Phospho]PGNQVEGN[Deamidated]NK/2	0	0.0012465851523751426	160.916616	1:0.2830:11:true;1:0.2216:6:true;1:0.2314:7:true;1:0.2639:12:true;2:1.0000:1:true;3:1.0000:3:true	SVSPGNQVEGNNK	S[Phospho]VS[Phospho]PGNQVEGN[Deamidated]NK	LOC_Os01g36860.3	0.9748	Orbi00853XM-Yej-Rice-Anthor-T-1	Orbi00853XM-Yej-Rice-Anthor-T-1.10410.10410.2	mzspec:PXD002756:Orbi00853XM-Yej-Rice-Anthor-T-1:scan:10410:S[Phospho]VS[Phospho]PGNQVEGN[Deamidated]NK/2	47	-0.0017420000000356595	-2.335804339045464	0.0012446704271602974	37750	37703	Phospho	1.0	3	523	1	0.9748	437	0.004732951945080089	0.004732951945080089	0.0	0.0	0.0	0.0
1;3;11	521;523;531	1.0000;1.0000;0	Phospho;Phospho;Deamidated	LOC_Os01g36860.3	mzspec:PXD002756:Orbi00853XM-Yej-Rice-Anthor-T-1:scan:10410:S[Phospho]VS[Phospho]PGNQVEGN[Deamidated]NK/2	0	0.0012465851523751426	160.916616	1:0.2830:11:true;1:0.2216:6:true;1:0.2314:7:true;1:0.2639:12:true;2:1.0000:1:true;3:1.0000:3:true	SVSPGNQVEGNNK	S[Phospho]VS[Phospho]PGNQVEGN[Deamidated]NK	LOC_Os01g36860.3	0.9748	Orbi00853XM-Yej-Rice-Anthor-T-1	Orbi00853XM-Yej-Rice-Anthor-T-1.10410.10410.2	mzspec:PXD002756:Orbi00853XM-Yej-Rice-Anthor-T-1:scan:10410:S[Phospho]VS[Phospho]PGNQVEGN[Deamidated]NK/2	47	-0.0017420000000356595	-2.335804339045464	0.0012446704271602974	37750	37703	Phospho	1.0	1	521	1	0.9748	438	0.004779680365296801	0.004779680365296801	0.0	0.0	0.0	0.0
8	445	1.0000	Phospho	Os12t0428600-01	mzspec:PXD002756:Orbi00853XM-Yej-Rice-Anthor-T-1:scan:01439:HQHDHHHS[Phospho]PVR/4	0	0.0013227513227513227	79.9663	1:1.0000:8:true	HQHDHHHSPVR	HQHDHHHS[Phospho]PVR	Os12t0428600-01	0.9745	Orbi00853XM-Yej-Rice-Anthor-T-1	Orbi00853XM-Yej-Rice-Anthor-T-1.01439.01439.4	mzspec:PXD002756:Orbi00853XM-Yej-Rice-Anthor-T-1:scan:01439:HQHDHHHS[Phospho]PVR/4	50	-0.0006359999999858701	-1.7310357009398218	0.0013194352816994323	37850	37800	Phospho	1.0	8	445	1	0.9745	439	0.004826879271070611	0.004826879271070611	0.0	0.0	0.0	0.0
9;11	500;502	1.0000;1.0000	Phospho;Phospho	LOC_Os01g36860.3	mzspec:PXD002756:Orbi00308XM-Yej-Rice-Anthor-T_Recal:scan:09424:VGKVDLDRS[Phospho]PT[Phospho]PQDK/3	0	0.0014695077149155034	159.9326	1:1.0000:9:true;2:1.0000:11:true	VGKVDLDRSPTPQDK	VGKVDLDRS[Phospho]PT[Phospho]PQDK	LOC_Os01g36860.3	0.9733	Orbi00308XM-Yej-Rice-Anthor-T_Recal	Orbi00308XM-Yej-Rice-Anthor-T_Recal.09424.09424.3	mzspec:PXD002756:Orbi00308XM-Yej-Rice-Anthor-T_Recal:scan:09424:VGKVDLDRS[Phospho]PT[Phospho]PQDK/3	56	-0.0035089999998945127	-5.794179990242946	0.0014609966084007304	38164	38108	Phospho	1.0	11	502	1	0.9733	440	0.004876590909090907	0.004876590909090907	0.0	0.0	0.0	0.0
9;11	500;502	1.0000;1.0000	Phospho;Phospho	LOC_Os01g36860.3	mzspec:PXD002756:Orbi00308XM-Yej-Rice-Anthor-T_Recal:scan:09424:VGKVDLDRS[Phospho]PT[Phospho]PQDK/3	0	0.0014695077149155034	159.9326	1:1.0000:9:true;2:1.0000:11:true	VGKVDLDRSPTPQDK	VGKVDLDRS[Phospho]PT[Phospho]PQDK	LOC_Os01g36860.3	0.9733	Orbi00308XM-Yej-Rice-Anthor-T_Recal	Orbi00308XM-Yej-Rice-Anthor-T_Recal.09424.09424.3	mzspec:PXD002756:Orbi00308XM-Yej-Rice-Anthor-T_Recal:scan:09424:VGKVDLDRS[Phospho]PT[Phospho]PQDK/3	56	-0.0035089999998945127	-5.794179990242946	0.0014609966084007304	38164	38108	Phospho	1.0	9	500	1	0.9733	441	0.004926077097505666	0.004926077097505666	0.0	0.0	0.0	0.0
8	242	1.0000	Phospho	tr|Q0D6A3|Q0D6A3_ORYSJ	mzspec:PXD002756:Orbi00853XM-Yej-Rice-Anthor-T-1:scan:09311:HLHPMELS[Phospho]PKK/3	0	0.0014683902771586651	79.9663	1:1.0000:8:true	HLHPMELSPKK	HLHPMELS[Phospho]PKK	tr|Q0D6A3|Q0D6A3_ORYSJ	0.9732	Orbi00853XM-Yej-Rice-Anthor-T-1	Orbi00853XM-Yej-Rice-Anthor-T-1.09311.09311.3	mzspec:PXD002756:Orbi00853XM-Yej-Rice-Anthor-T-1:scan:09311:HLHPMELS[Phospho]PKK/3	56	-0.0016520000000355142	-3.543302261608573	0.0014609966084007304	38193	38137	Phospho	1.0	8	242	1	0.9732	442	0.004975565610859726	0.004975565610859726	0.0	0.0	0.0	0.0
4	48	1.0000	Phospho	Os02t0766700-01	mzspec:PXD002756:Orbi00308XM-Yej-Rice-Anthor-T_Recal:scan:40683:DFGS[Phospho]MNMDELLR/2	0	0.0014774494556765163	79.9663	1:1.0000:4:true	DFGSMNMDELLR	DFGS[Phospho]MNMDELLR	Os02t0766700-01	0.9714	Orbi00308XM-Yej-Rice-Anthor-T_Recal	Orbi00308XM-Yej-Rice-Anthor-T_Recal.40683.40683.2	mzspec:PXD002756:Orbi00308XM-Yej-Rice-Anthor-T_Recal:scan:40683:DFGS[Phospho]MNMDELLR/2	57	-0.0050330000000258215	-6.672398371356545	0.0014771048744460858	38637	38580	Phospho	1.0	4	48	1	0.9714	443	0.005028893905191871	0.005028893905191871	0.0	0.0	0.0	0.0
2	102	1.0000	Phospho	Os06t0708300-01	mzspec:PXD002756:Orbi00855XM-Yej-Rice-Anthor-T-3:scan:26904:GS[Phospho]DEFKPFIR/3	0	0.0014994441715570953	79.96633100000003	1:1.0000:2:true	GSDEFKPFIR	GS[Phospho]DEFKPFIR	Os06t0708300-01	0.9709	Orbi00855XM-Yej-Rice-Anthor-T-3	Orbi00855XM-Yej-Rice-Anthor-T-3.26904.26904.3	mzspec:PXD002756:Orbi00855XM-Yej-Rice-Anthor-T-3:scan:26904:GS[Phospho]DEFKPFIR/3	58	0.0007280000000378095	1.7094666233024365	0.0014988241982582624	38739	38681	Phospho	1.0	2	102	1	0.9709	444	0.005083108108108106	0.005083108108108106	0.0	0.0	0.0	0.0
7	170	1.0000	Phospho	LOC_Os03g50730.1	mzspec:PXD002756:Orbi00308XM-Yej-Rice-Anthor-T_Recal:scan:14079:KLEKEDS[Phospho]LDWER/3	0	0.0015236422797820415	79.9663	1:1.0000:7:true	KLEKEDSLDWER	KLEKEDS[Phospho]LDWER	LOC_Os03g50730.1	0.9707	Orbi00308XM-Yej-Rice-Anthor-T_Recal	Orbi00308XM-Yej-Rice-Anthor-T_Recal.14079.14079.3	mzspec:PXD002756:Orbi00308XM-Yej-Rice-Anthor-T_Recal:scan:14079:KLEKEDS[Phospho]LDWER/3	59	-0.004522999999949207	-8.325812260527087	0.0015158132723582455	38782	38723	Phospho	1.0	7	170	1	0.9707	445	0.005137528089887639	0.005137528089887639	0.0	0.0	0.0	0.0
3	313	1.0000	Phospho	LOC_Os01g62650.2	mzspec:PXD002756:Orbi00853XM-Yej-Rice-Anthor-T-1:scan:26231:VPS[Phospho]PGLPPVGVR/2	0	0.0015166705226086733	79.9663	1:1.0000:3:true	VPSPGLPPVGVR	VPS[Phospho]PGLPPVGVR	LOC_Os01g62650.2	0.9698	Orbi00853XM-Yej-Rice-Anthor-T-1	Orbi00853XM-Yej-Rice-Anthor-T-1.26231.26231.2	mzspec:PXD002756:Orbi00853XM-Yej-Rice-Anthor-T-1:scan:26231:VPS[Phospho]PGLPPVGVR/2	59	0.0008080000000063593	1.2869645157767169	0.0015158132723582455	38960	38901	Phospho	1.0	3	313	1	0.9698	446	0.005193721973094168	0.005193721973094168	0.0	0.0	0.0	0.0
6;7;11	375;376;380	1.0000;1.0000;1.0000	Phospho;Phospho;Phospho	Os03t0383800-02	mzspec:PXD002756:Orbi00855XM-Yej-Rice-Anthor-T-3:scan:41549:LNLDRS[Phospho]S[Phospho]GDES[Phospho]MEEDVMEIK/3	0	0.0016369961121342337	239.89890000000003	1:1.0000:6:true;2:1.0000:7:true;3:1.0000:11:true	LNLDRSSGDESMEEDVMEIK	LNLDRS[Phospho]S[Phospho]GDES[Phospho]MEEDVMEIK	Os03t0383800-02	0.9688	Orbi00855XM-Yej-Rice-Anthor-T-3	Orbi00855XM-Yej-Rice-Anthor-T-3.41549.41549.3	mzspec:PXD002756:Orbi00855XM-Yej-Rice-Anthor-T-3:scan:41549:LNLDRS[Phospho]S[Phospho]GDES[Phospho]MEEDVMEIK/3	64	-0.33376799999996365	-394.37864573716456	0.0016326114129741587	39160	39096	Phospho	1.0	7	376	1	0.9688	447	0.005251901565995525	0.005251901565995525	0.0	0.0	0.0	0.0
6;7;11	375;376;380	1.0000;1.0000;1.0000	Phospho;Phospho;Phospho	Os03t0383800-02	mzspec:PXD002756:Orbi00855XM-Yej-Rice-Anthor-T-3:scan:41549:LNLDRS[Phospho]S[Phospho]GDES[Phospho]MEEDVMEIK/3	0	0.0016369961121342337	239.89890000000003	1:1.0000:6:true;2:1.0000:7:true;3:1.0000:11:true	LNLDRSSGDESMEEDVMEIK	LNLDRS[Phospho]S[Phospho]GDES[Phospho]MEEDVMEIK	Os03t0383800-02	0.9688	Orbi00855XM-Yej-Rice-Anthor-T-3	Orbi00855XM-Yej-Rice-Anthor-T-3.41549.41549.3	mzspec:PXD002756:Orbi00855XM-Yej-Rice-Anthor-T-3:scan:41549:LNLDRS[Phospho]S[Phospho]GDES[Phospho]MEEDVMEIK/3	64	-0.33376799999996365	-394.37864573716456	0.0016326114129741587	39160	39096	Phospho	1.0	11	380	1	0.9688	448	0.0053098214285714285	0.0053098214285714285	0.0	0.0	0.0	0.0
6;7;11	375;376;380	1.0000;1.0000;1.0000	Phospho;Phospho;Phospho	Os03t0383800-02	mzspec:PXD002756:Orbi00855XM-Yej-Rice-Anthor-T-3:scan:41549:LNLDRS[Phospho]S[Phospho]GDES[Phospho]MEEDVMEIK/3	0	0.0016369961121342337	239.89890000000003	1:1.0000:6:true;2:1.0000:7:true;3:1.0000:11:true	LNLDRSSGDESMEEDVMEIK	LNLDRS[Phospho]S[Phospho]GDES[Phospho]MEEDVMEIK	Os03t0383800-02	0.9688	Orbi00855XM-Yej-Rice-Anthor-T-3	Orbi00855XM-Yej-Rice-Anthor-T-3.41549.41549.3	mzspec:PXD002756:Orbi00855XM-Yej-Rice-Anthor-T-3:scan:41549:LNLDRS[Phospho]S[Phospho]GDES[Phospho]MEEDVMEIK/3	64	-0.33376799999996365	-394.37864573716456	0.0016326114129741587	39160	39096	Phospho	1.0	6	375	1	0.9688	449	0.005367483296213807	0.005367483296213807	0.0	0.0	0.0	0.0
5	94	1.0000	Phospho	LOC_Os03g59740.5	mzspec:PXD002756:Orbi00853XM-Yej-Rice-Anthor-T-1:scan:16945:LGLHS[Phospho]LR/2	0	0.0016343624709517608	79.9663	1:1.0000:5:true	LGLHSLR	LGLHS[Phospho]LR	LOC_Os03g59740.5	0.9685	Orbi00853XM-Yej-Rice-Anthor-T-1	Orbi00853XM-Yej-Rice-Anthor-T-1.16945.16945.2	mzspec:PXD002756:Orbi00853XM-Yej-Rice-Anthor-T-1:scan:16945:LGLHS[Phospho]LR/2	64	-0.00024299999995491817	-0.5545051421884177	0.0016326114129741587	39223	39159	Phospho	1.0	5	94	1	0.9685	450	0.005425555555555553	0.005425555555555553	0.0	0.0	0.0	0.0
10	248	1.0000	Phospho	Os07t0694500-01	mzspec:PXD002756:Orbi00853XM-Yej-Rice-Anthor-T-1:scan:36236:EVEEEILDDS[Phospho]DEDWDPR/3	0	0.001750202922077922	79.9663	1:1.0000:10:true	EVEEEILDDSDEDWDPR	EVEEEILDDS[Phospho]DEDWDPR	Os07t0694500-01	0.9673	Orbi00853XM-Yej-Rice-Anthor-T-1	Orbi00853XM-Yej-Rice-Anthor-T-1.36236.36236.3	mzspec:PXD002756:Orbi00853XM-Yej-Rice-Anthor-T-1:scan:36236:EVEEEILDDS[Phospho]DEDWDPR/3	69	-0.33342899999991005	-460.35752384034856	0.0017463491179671485	39493	39424	Phospho	1.0	10	248	1	0.9673	451	0.005486031042128601	0.005486031042128601	0.0	0.0	0.0	0.0
8	112	1.0000	Phospho	Os02t0789400-01	mzspec:PXD002756:Orbi00853XM-Yej-Rice-Anthor-T-1:scan:13875:IGPGGLGS[Phospho]GK/2	0	0.0017488277784818151	79.9663	1:1.0000:8:true	IGPGGLGSGK	IGPGGLGS[Phospho]GK	Os02t0789400-01	0.9672	Orbi00853XM-Yej-Rice-Anthor-T-1	Orbi00853XM-Yej-Rice-Anthor-T-1.13875.13875.2	mzspec:PXD002756:Orbi00853XM-Yej-Rice-Anthor-T-1:scan:13875:IGPGGLGS[Phospho]GK/2	69	-0.000551999999970576	-1.1955211488840771	0.0017463491179671485	39524	39455	Phospho	1.0	8	112	1	0.9672	452	0.005546460176991148	0.005546460176991148	0.0	0.0	0.0	0.0
4;7	306;309	0;1.0000	Deamidated;Phospho	LOC_Os01g46580.1	mzspec:PXD002756:Orbi00308XM-Yej-Rice-Anthor-T_Recal:scan:07262:KLVN[Deamidated]GGS[Phospho]FKR/3	0	0.0017478089062262527	80.950316	1:1.0000:4:true;2:1.0000:7:true	KLVNGGSFKR	KLVN[Deamidated]GGS[Phospho]FKR	LOC_Os01g46580.1	0.967	Orbi00308XM-Yej-Rice-Anthor-T_Recal	Orbi00308XM-Yej-Rice-Anthor-T_Recal.07262.07262.3	mzspec:PXD002756:Orbi00308XM-Yej-Rice-Anthor-T_Recal:scan:07262:KLVN[Deamidated]GGS[Phospho]FKR/3	69	-0.002969000000007327	-7.493610920593728	0.0017463491179671485	39547	39478	Phospho	1.0	7	309	1	0.967	453	0.00560706401766004	0.00560706401766004	0.0	0.0	0.0	0.0
3	330	1.0000	Phospho	Os01t0959000-01	mzspec:PXD002756:Orbi00308XM-Yej-Rice-Anthor-T_Recal:scan:03175:RRS[Phospho]PPPPPR/3	0	0.0017668736432934523	79.9663	1:1.0000:3:true	RRSPPPPPR	RRS[Phospho]PPPPPR	Os01t0959000-01	0.9663	Orbi00308XM-Yej-Rice-Anthor-T_Recal	Orbi00308XM-Yej-Rice-Anthor-T_Recal.03175.03175.3	mzspec:PXD002756:Orbi00308XM-Yej-Rice-Anthor-T_Recal:scan:03175:RRS[Phospho]PPPPPR/3	70	-0.0023379999999519896	-6.1440196842827675	0.0017614937466971991	39688	39618	Phospho	1.0	3	330	1	0.9663	454	0.00566894273127753	0.00566894273127753	0.0	0.0	0.0	0.0
10	248	1.0000	Phospho	Os07t0694500-01	mzspec:PXD002756:Orbi00853XM-Yej-Rice-Anthor-T-1:scan:36024:EVEEEILDDS[Phospho]DEDWDPR/3	0	0.0017866129843985906	79.9663	1:1.0000:10:true	EVEEEILDDSDEDWDPR	EVEEEILDDS[Phospho]DEDWDPR	Os07t0694500-01	0.9655	Orbi00853XM-Yej-Rice-Anthor-T-1	Orbi00853XM-Yej-Rice-Anthor-T-1.36024.36024.3	mzspec:PXD002756:Orbi00853XM-Yej-Rice-Anthor-T-1:scan:36024:EVEEEILDDS[Phospho]DEDWDPR/3	71	0.00022100000001046285	0.3051294661638943	0.001786163522012579	39811	39740	Phospho	1.0	10	248	1	0.9655	455	0.005732307692307689	0.005732307692307689	0.0	0.0	0.0	0.0
9	60	1.0000	Phospho	LOC_Os08g12680.1	mzspec:PXD002756:Orbi00853XM-Yej-Rice-Anthor-T-1:scan:30304:LPPELMPPS[Phospho]PPK/2	0	0.0018300784677480009	79.9663	1:1.0000:9:true	LPPELMPPSPPK	LPPELMPPS[Phospho]PPK	LOC_Os08g12680.1	0.9646	Orbi00853XM-Yej-Rice-Anthor-T-1	Orbi00853XM-Yej-Rice-Anthor-T-1.30304.30304.2	mzspec:PXD002756:Orbi00853XM-Yej-Rice-Anthor-T-1:scan:30304:LPPELMPPS[Phospho]PPK/2	73	-0.5028330000000096	-726.8020593466651	0.0018264154719907927	39962	39889	Phospho	1.0	9	60	1	0.9646	456	0.005797368421052629	0.005797368421052629	0.0	0.0	0.0	0.0
14	338	1.0000	Phospho	LOC_Os05g32600.1	mzspec:PXD002756:Orbi00853XM-Yej-Rice-Anthor-T-1:scan:34453:IPDLNLQDGPVVLS[Phospho]PPRK/3	0	0.001867762420620097	79.9663	1:1.0000:14:true	IPDLNLQDGPVVLSPPRK	IPDLNLQDGPVVLS[Phospho]PPRK	LOC_Os05g32600.1	0.963	Orbi00853XM-Yej-Rice-Anthor-T-1	Orbi00853XM-Yej-Rice-Anthor-T-1.34453.34453.3	mzspec:PXD002756:Orbi00853XM-Yej-Rice-Anthor-T-1:scan:34453:IPDLNLQDGPVVLS[Phospho]PPRK/3	75	-0.3341900000000351	-491.4347260880346	0.001866879076019316	40230	40155	Phospho	1.0	14	338	1	0.963	457	0.005865645514223192	0.005865645514223192	0.0	0.0	0.0	0.0
1	446	1.0000	Phospho	Os03t0747600-01	mzspec:PXD002756:Orbi00855XM-Yej-Rice-Anthor-T-3:scan:06377:S[Phospho]GGVVPK/2	0	0.0019491734517641246	79.9663	1:1.0000:1:true	SGGVVPK	S[Phospho]GGVVPK	Os03t0747600-01	0.9607	Orbi00855XM-Yej-Rice-Anthor-T-3	Orbi00855XM-Yej-Rice-Anthor-T-3.06377.06377.2	mzspec:PXD002756:Orbi00855XM-Yej-Rice-Anthor-T-3:scan:06377:S[Phospho]GGVVPK/2	79	0.0002780000000370818	0.7675837160612464	0.001931257028308805	40609	40530	Phospho	1.0	1	446	1	0.9607	458	0.005938646288209604	0.005938646288209604	0.0	0.0	0.0	0.0
4	289	1.0000	Phospho	Os08t0500200-01	mzspec:PXD002756:Orbi00853XM-Yej-Rice-Anthor-T-1:scan:01810:RHDS[Phospho]EDEEPR/2	0	0.001947779777607929	79.9663	1:1.0000:4:true	RHDSEDEEPR	RHDS[Phospho]EDEEPR	Os08t0500200-01	0.9605	Orbi00853XM-Yej-Rice-Anthor-T-1	Orbi00853XM-Yej-Rice-Anthor-T-1.01810.01810.2	mzspec:PXD002756:Orbi00853XM-Yej-Rice-Anthor-T-1:scan:01810:RHDS[Phospho]EDEEPR/2	79	-0.0011609999999109275	-1.7193389586139085	0.001931257028308805	40638	40559	Phospho	1.0	4	289	1	0.9605	459	0.00601176470588235	0.00601176470588235	0.0	0.0	0.0	0.0
7	111	1.0000	Phospho	Os05t0366900-01	mzspec:PXD002756:Orbi00853XM-Yej-Rice-Anthor-T-1:scan:22743:IPFGDDS[Phospho]VK/2	0	0.0019415089702629641	79.9663	1:1.0000:7:true	IPFGDDSVK	IPFGDDS[Phospho]VK	Os05t0366900-01	0.9597	Orbi00853XM-Yej-Rice-Anthor-T-1	Orbi00853XM-Yej-Rice-Anthor-T-1.22743.22743.2	mzspec:PXD002756:Orbi00853XM-Yej-Rice-Anthor-T-1:scan:22743:IPFGDDS[Phospho]VK/2	79	0.00044700000012198865	0.8446173792330098	0.001931257028308805	40769	40690	Phospho	1.0	7	111	1	0.9597	460	0.006086304347826086	0.006086304347826086	0.0	0.0	0.0	0.0
6;9	257;260	0;1.0000	Deamidated;Phospho	LOC_Os03g17710.1	mzspec:PXD002756:Orbi00853XM-Yej-Rice-Anthor-T-1:scan:12994:DNDERN[Deamidated]GDS[Phospho]PWGR/3	0	0.0019394117935876663	80.950316	1:0.5783:6:true;1:0.4217:2:true;2:1.0000:9:true	DNDERNGDSPWGR	DNDERN[Deamidated]GDS[Phospho]PWGR	LOC_Os03g17710.1	0.9594	Orbi00853XM-Yej-Rice-Anthor-T-1	Orbi00853XM-Yej-Rice-Anthor-T-1.12994.12994.3	mzspec:PXD002756:Orbi00853XM-Yej-Rice-Anthor-T-1:scan:12994:DNDERN[Deamidated]GDS[Phospho]PWGR/3	79	-5.4999999974825193e-05	-0.10308626052266627	0.001931257028308805	40813	40734	Phospho	1.0	9	260	1	0.9594	461	0.006161171366594357	0.006161171366594357	0.0	0.0	0.0	0.0
6	558	1.0000	Phospho	Os07t0161600-01	mzspec:PXD002756:Orbi00853XM-Yej-Rice-Anthor-T-1:scan:30214:GQGQLS[Phospho]FGLR/2	0	0.001934757053291536	79.9663	1:1.0000:6:true	GQGQLSFGLR	GQGQLS[Phospho]FGLR	Os07t0161600-01	0.9588	Orbi00853XM-Yej-Rice-Anthor-T-1	Orbi00853XM-Yej-Rice-Anthor-T-1.30214.30214.2	mzspec:PXD002756:Orbi00853XM-Yej-Rice-Anthor-T-1:scan:30214:GQGQLS[Phospho]FGLR/2	79	-0.0011839999999665456	-2.0707578734325174	0.001931257028308805	40911	40832	Phospho	1.0	6	558	1	0.9588	462	0.006237012987012985	0.006237012987012985	0.0	0.0	0.0	0.0
3;5	76;78	1.0000;1.0000	Phospho;Phospho	Os03t0270200-03	mzspec:PXD002756:Orbi00853XM-Yej-Rice-Anthor-T-1:scan:10117:HWS[Phospho]PS[Phospho]PGR/2	0	0.0019326271497419087	159.9326	1:1.0000:3:true;2:1.0000:5:true	HWSPSPGR	HWS[Phospho]PS[Phospho]PGR	Os03t0270200-03	0.9584	Orbi00853XM-Yej-Rice-Anthor-T-1	Orbi00853XM-Yej-Rice-Anthor-T-1.10117.10117.2	mzspec:PXD002756:Orbi00853XM-Yej-Rice-Anthor-T-1:scan:10117:HWS[Phospho]PS[Phospho]PGR/2	79	0.00029599999993479287	0.5459299718708344	0.001931257028308805	40956	40877	Phospho	1.0	3	76	1	0.9584	463	0.0063133909287256965	0.0063133909287256965	0.0	0.0	0.0	0.0
3;5	76;78	1.0000;1.0000	Phospho;Phospho	Os03t0270200-03	mzspec:PXD002756:Orbi00853XM-Yej-Rice-Anthor-T-1:scan:10117:HWS[Phospho]PS[Phospho]PGR/2	0	0.0019326271497419087	159.9326	1:1.0000:3:true;2:1.0000:5:true	HWSPSPGR	HWS[Phospho]PS[Phospho]PGR	Os03t0270200-03	0.9584	Orbi00853XM-Yej-Rice-Anthor-T-1	Orbi00853XM-Yej-Rice-Anthor-T-1.10117.10117.2	mzspec:PXD002756:Orbi00853XM-Yej-Rice-Anthor-T-1:scan:10117:HWS[Phospho]PS[Phospho]PGR/2	79	0.00029599999993479287	0.5459299718708344	0.001931257028308805	40956	40877	Phospho	1.0	5	78	1	0.9584	464	0.0063894396551724105	0.0063894396551724105	0.0	0.0	0.0	0.0
2;4	12;14	1.0000;1.0000	Phospho;Phospho	Os03t0270200-03	mzspec:PXD002756:Orbi00853XM-Yej-Rice-Anthor-T-1:scan:06922:RS[Phospho]PS[Phospho]VPR/2	0	0.0019733957023826926	159.93266200000005	1:1.0000:2:true;2:1.0000:4:true	RSPSVPR	RS[Phospho]PS[Phospho]VPR	Os03t0270200-03	0.9574	Orbi00853XM-Yej-Rice-Anthor-T-1	Orbi00853XM-Yej-Rice-Anthor-T-1.06922.06922.2	mzspec:PXD002756:Orbi00853XM-Yej-Rice-Anthor-T-1:scan:06922:RS[Phospho]PS[Phospho]VPR/2	81	-3.4999999968476914e-05	-0.07296242011860962	0.001972386587771204	41127	41046	Phospho	1.0	2	12	1	0.9574	465	0.006467311827956985	0.006467311827956985	0.0	0.0	0.0	0.0
2;4	12;14	1.0000;1.0000	Phospho;Phospho	Os03t0270200-03	mzspec:PXD002756:Orbi00853XM-Yej-Rice-Anthor-T-1:scan:06922:RS[Phospho]PS[Phospho]VPR/2	0	0.0019733957023826926	159.93266200000005	1:1.0000:2:true;2:1.0000:4:true	RSPSVPR	RS[Phospho]PS[Phospho]VPR	Os03t0270200-03	0.9574	Orbi00853XM-Yej-Rice-Anthor-T-1	Orbi00853XM-Yej-Rice-Anthor-T-1.06922.06922.2	mzspec:PXD002756:Orbi00853XM-Yej-Rice-Anthor-T-1:scan:06922:RS[Phospho]PS[Phospho]VPR/2	81	-3.4999999968476914e-05	-0.07296242011860962	0.001972386587771204	41127	41046	Phospho	1.0	4	14	1	0.9574	466	0.006544849785407722	0.006544849785407722	0.0	0.0	0.0	0.0
4;6	133;135	1.0000;1.0000	Phospho;Phospho	Os08t0178300-02	mzspec:PXD002756:Orbi00855XM-Yej-Rice-Anthor-T-3:scan:02824:RNDT[Phospho]PS[Phospho]PER/3	0	0.002010415405110815	159.93266200000005	1:1.0000:4:true;2:1.0000:6:true	RNDTPSPER	RNDT[Phospho]PS[Phospho]PER	Os08t0178300-02	0.9557	Orbi00855XM-Yej-Rice-Anthor-T-3	Orbi00855XM-Yej-Rice-Anthor-T-3.02824.02824.3	mzspec:PXD002756:Orbi00855XM-Yej-Rice-Anthor-T-3:scan:02824:RNDT[Phospho]PS[Phospho]PER/3	83	0.0006339999999909196	1.5419975734866418	0.0020074007787747607	41368	41285	Phospho	1.0	6	135	1	0.9557	467	0.0066256959314775115	0.0066256959314775115	0.0	0.0	0.0	0.0
4;6	133;135	1.0000;1.0000	Phospho;Phospho	Os08t0178300-02	mzspec:PXD002756:Orbi00855XM-Yej-Rice-Anthor-T-3:scan:02824:RNDT[Phospho]PS[Phospho]PER/3	0	0.002010415405110815	159.93266200000005	1:1.0000:4:true;2:1.0000:6:true	RNDTPSPER	RNDT[Phospho]PS[Phospho]PER	Os08t0178300-02	0.9557	Orbi00855XM-Yej-Rice-Anthor-T-3	Orbi00855XM-Yej-Rice-Anthor-T-3.02824.02824.3	mzspec:PXD002756:Orbi00855XM-Yej-Rice-Anthor-T-3:scan:02824:RNDT[Phospho]PS[Phospho]PER/3	83	0.0006339999999909196	1.5419975734866418	0.0020074007787747607	41368	41285	Phospho	1.0	4	133	1	0.9557	468	0.0067061965811965754	0.0067061965811965754	0.0	0.0	0.0	0.0
1;3	521;523	1.0000;1.0000	Phospho;Phospho	LOC_Os01g36860.3	mzspec:PXD002756:Orbi00855XM-Yej-Rice-Anthor-T-3:scan:10256:S[Phospho]VS[Phospho]PGNQVEGNNK/2	0	0.0020756902877003282	159.9326	1:1.0000:1:true;2:1.0000:3:true	SVSPGNQVEGNNK	S[Phospho]VS[Phospho]PGNQVEGNNK	LOC_Os01g36860.3	0.9547	Orbi00855XM-Yej-Rice-Anthor-T-3	Orbi00855XM-Yej-Rice-Anthor-T-3.10256.10256.2	mzspec:PXD002756:Orbi00855XM-Yej-Rice-Anthor-T-3:scan:10256:S[Phospho]VS[Phospho]PGNQVEGNNK/2	86	-0.0013179999999692882	-1.7684399947422431	0.0020732883317261326	41518	41432	Phospho	1.0	3	523	1	0.9547	469	0.006788486140724942	0.006788486140724942	0.0	0.0	0.0	0.0
3;6	4145;4148	1.0000;1.0000	Phospho;Phospho	LOC_Os12g40279.1	mzspec:PXD002756:Orbi00855XM-Yej-Rice-Anthor-T-3:scan:12355:RNT[Phospho]LVS[Phospho]GGVR/2	0	0.002075590095090988	159.9326	1:1.0000:3:true;2:1.0000:6:true	RNTLVSGGVR	RNT[Phospho]LVS[Phospho]GGVR	LOC_Os12g40279.1	0.9547	Orbi00855XM-Yej-Rice-Anthor-T-3	Orbi00855XM-Yej-Rice-Anthor-T-3.12355.12355.2	mzspec:PXD002756:Orbi00855XM-Yej-Rice-Anthor-T-3:scan:12355:RNT[Phospho]LVS[Phospho]GGVR/2	86	0.00046199999997043045	0.7576587143481978	0.0020732883317261326	41520	41434	Phospho	1.0	6	4148	1	0.9547	470	0.006870425531914889	0.006870425531914889	0.0	0.0	0.0	0.0
1;3	521;523	1.0000;1.0000	Phospho;Phospho	LOC_Os01g36860.3	mzspec:PXD002756:Orbi00855XM-Yej-Rice-Anthor-T-3:scan:10256:S[Phospho]VS[Phospho]PGNQVEGNNK/2	0	0.0020756902877003282	159.9326	1:1.0000:1:true;2:1.0000:3:true	SVSPGNQVEGNNK	S[Phospho]VS[Phospho]PGNQVEGNNK	LOC_Os01g36860.3	0.9547	Orbi00855XM-Yej-Rice-Anthor-T-3	Orbi00855XM-Yej-Rice-Anthor-T-3.10256.10256.2	mzspec:PXD002756:Orbi00855XM-Yej-Rice-Anthor-T-3:scan:10256:S[Phospho]VS[Phospho]PGNQVEGNNK/2	86	-0.0013179999999692882	-1.7684399947422431	0.0020732883317261326	41518	41432	Phospho	1.0	1	521	1	0.9547	471	0.006952016985138001	0.006952016985138001	0.0	0.0	0.0	0.0
3;6	4145;4148	1.0000;1.0000	Phospho;Phospho	LOC_Os12g40279.1	mzspec:PXD002756:Orbi00855XM-Yej-Rice-Anthor-T-3:scan:12355:RNT[Phospho]LVS[Phospho]GGVR/2	0	0.002075590095090988	159.9326	1:1.0000:3:true;2:1.0000:6:true	RNTLVSGGVR	RNT[Phospho]LVS[Phospho]GGVR	LOC_Os12g40279.1	0.9547	Orbi00855XM-Yej-Rice-Anthor-T-3	Orbi00855XM-Yej-Rice-Anthor-T-3.12355.12355.2	mzspec:PXD002756:Orbi00855XM-Yej-Rice-Anthor-T-3:scan:12355:RNT[Phospho]LVS[Phospho]GGVR/2	86	0.00046199999997043045	0.7576587143481978	0.0020732883317261326	41520	41434	Phospho	1.0	3	4145	1	0.9547	472	0.0070332627118644036	0.0070332627118644036	0.0	0.0	0.0	0.0
4	404	1.0000	Phospho	LOC_Os01g40340.3	mzspec:PXD002756:Orbi00855XM-Yej-Rice-Anthor-T-3:scan:07857:GRDS[Phospho]DDDDFR/2	0	0.002200956937799043	79.9663	1:1.0000:4:true	GRDSDDDDFR	GRDS[Phospho]DDDDFR	LOC_Os01g40340.3	0.9518	Orbi00855XM-Yej-Rice-Anthor-T-3	Orbi00855XM-Yej-Rice-Anthor-T-3.07857.07857.2	mzspec:PXD002756:Orbi00855XM-Yej-Rice-Anthor-T-3:scan:07857:GRDS[Phospho]DDDDFR/2	92	-0.0014160000000629225	-2.2151819416423937	0.0021977496954205585	41892	41800	Phospho	1.0	4	404	1	0.9518	473	0.007120295983086679	0.007120295983086679	0.0	0.0	0.0	0.0
3	389	1.0000	Phospho	Os12t0640900-01	mzspec:PXD002756:Orbi00855XM-Yej-Rice-Anthor-T-3:scan:12855:RPS[Phospho]FQMR/3	0	0.002241778159357039	79.96633100000003	1:1.0000:3:true	RPSFQMR	RPS[Phospho]FQMR	Os12t0640900-01	0.9506	Orbi00855XM-Yej-Rice-Anthor-T-3	Orbi00855XM-Yej-Rice-Anthor-T-3.12855.12855.3	mzspec:PXD002756:Orbi00855XM-Yej-Rice-Anthor-T-3:scan:12855:RPS[Phospho]FQMR/3	94	0.0	0.0	0.0022325669770093108	42025	41931	Phospho	1.0	3	389	1	0.9506	474	0.007209493670886071	0.007209493670886071	0.0	0.0	0.0	0.0
3;6	247;250	1.0000;1.0000	Phospho;Phospho	Os05t0509400-01	mzspec:PXD002756:Orbi00855XM-Yej-Rice-Anthor-T-3:scan:09597:LQS[Phospho]PIS[Phospho]K/2	0	0.0022347431234101232	159.9326	1:1.0000:3:true;2:1.0000:6:true	LQSPISK	LQS[Phospho]PIS[Phospho]K	Os05t0509400-01	0.9496	Orbi00855XM-Yej-Rice-Anthor-T-3	Orbi00855XM-Yej-Rice-Anthor-T-3.09597.09597.2	mzspec:PXD002756:Orbi00855XM-Yej-Rice-Anthor-T-3:scan:09597:LQS[Phospho]PIS[Phospho]K/2	94	0.00016699999997626946	0.3578330141261492	0.0022325669770093108	42157	42063	Phospho	1.0	3	247	1	0.9496	475	0.007300421052631575	0.007300421052631575	0.0	0.0	0.0	0.0
3;6	247;250	1.0000;1.0000	Phospho;Phospho	Os05t0509400-01	mzspec:PXD002756:Orbi00855XM-Yej-Rice-Anthor-T-3:scan:09597:LQS[Phospho]PIS[Phospho]K/2	0	0.0022347431234101232	159.9326	1:1.0000:3:true;2:1.0000:6:true	LQSPISK	LQS[Phospho]PIS[Phospho]K	Os05t0509400-01	0.9496	Orbi00855XM-Yej-Rice-Anthor-T-3	Orbi00855XM-Yej-Rice-Anthor-T-3.09597.09597.2	mzspec:PXD002756:Orbi00855XM-Yej-Rice-Anthor-T-3:scan:09597:LQS[Phospho]PIS[Phospho]K/2	94	0.00016699999997626946	0.3578330141261492	0.0022325669770093108	42157	42063	Phospho	1.0	6	250	1	0.9496	476	0.007390966386554617	0.007390966386554617	0.0	0.0	0.0	0.0
3	704	1.0000	Phospho	Os06t0300800-01	mzspec:PXD002756:Orbi00855XM-Yej-Rice-Anthor-T-3:scan:06178:KDS[Phospho]FGKEEPR/2	0	0.002256103353282037	79.96633100000003	1:1.0000:3:true	KDSFGKEEPR	KDS[Phospho]FGKEEPR	Os06t0300800-01	0.9493	Orbi00855XM-Yej-Rice-Anthor-T-3	Orbi00855XM-Yej-Rice-Anthor-T-3.06178.06178.2	mzspec:PXD002756:Orbi00855XM-Yej-Rice-Anthor-T-3:scan:06178:KDS[Phospho]FGKEEPR/2	95	0.00040099999989706703	0.6297262425136614	0.0022532137944120297	42203	42108	Phospho	1.0	3	704	1	0.9493	477	0.007481761006289303	0.007481761006289303	0.0	0.0	0.0	0.0
11	502	1.0000	Phospho	Os08t0100500-01	mzspec:PXD002756:Orbi00853XM-Yej-Rice-Anthor-T-1:scan:08441:FGDDDEEEQRT[Phospho]PPHK/3	0	0.002275690411283632	79.9663	1:1.0000:11:true	FGDDDEEEQRTPPHK	FGDDDEEEQRT[Phospho]PPHK	Os08t0100500-01	0.9486	Orbi00853XM-Yej-Rice-Anthor-T-1	Orbi00853XM-Yej-Rice-Anthor-T-1.08441.08441.3	mzspec:PXD002756:Orbi00853XM-Yej-Rice-Anthor-T-1:scan:08441:FGDDDEEEQRT[Phospho]PPHK/3	96	-0.00014000000010128133	-0.2231948346167429	0.0022740193291642978	42281	42185	Phospho	1.0	11	502	1	0.9486	478	0.007573640167364013	0.007573640167364013	0.0	0.0	0.0	0.0
3	128	1.0000	Phospho	Os02t0105900-01	mzspec:PXD002756:Orbi00308XM-Yej-Rice-Anthor-T_Recal:scan:07878:VRS[Phospho]VQFGQK/2	0	0.0024247275124179004	79.9663	1:1.0000:3:true	VRSVQFGQK	VRS[Phospho]VQFGQK	Os02t0105900-01	0.9461	Orbi00308XM-Yej-Rice-Anthor-T_Recal	Orbi00308XM-Yej-Rice-Anthor-T_Recal.07878.07878.2	mzspec:PXD002756:Orbi00308XM-Yej-Rice-Anthor-T_Recal:scan:07878:VRS[Phospho]VQFGQK/2	103	-0.004120999999940977	-7.296624441197776	0.002421250587682181	42582	42479	Phospho	1.0	3	128	1	0.9461	479	0.007670354906054277	0.007670354906054277	0.0	0.0	0.0	0.0
7	170	1.0000	Phospho	LOC_Os03g50730.1	mzspec:PXD002756:Orbi00853XM-Yej-Rice-Anthor-T-1:scan:16795:KLEKEDS[Phospho]LDWER/2	0	0.002439539302385588	79.9663	1:1.0000:7:true	KLEKEDSLDWER	KLEKEDS[Phospho]LDWER	LOC_Os03g50730.1	0.9448	Orbi00853XM-Yej-Rice-Anthor-T-1	Orbi00853XM-Yej-Rice-Anthor-T-1.16795.16795.2	mzspec:PXD002756:Orbi00853XM-Yej-Rice-Anthor-T-1:scan:16795:KLEKEDS[Phospho]LDWER/2	104	0.00016700000003311288	0.2050660373829896	0.002435540151284513	42735	42631	Phospho	1.0	7	170	1	0.9448	480	0.007769374999999995	0.007769374999999995	0.0	0.0	0.0	0.0
4	739	1.0000	Phospho	LOC_Os01g74470.1	mzspec:PXD002756:Orbi00853XM-Yej-Rice-Anthor-T-1:scan:10404:RQDS[Phospho]FEMK/2	0	0.002436224788587224	79.9663	1:1.0000:4:true	RQDSFEMK	RQDS[Phospho]FEMK	LOC_Os01g74470.1	0.9443	Orbi00853XM-Yej-Rice-Anthor-T-1	Orbi00853XM-Yej-Rice-Anthor-T-1.10404.10404.2	mzspec:PXD002756:Orbi00853XM-Yej-Rice-Anthor-T-1:scan:10404:RQDS[Phospho]FEMK/2	104	7.200000004559115e-05	0.1284044382223459	0.002435540151284513	42793	42689	Phospho	1.0	4	739	1	0.9443	481	0.007869022869022864	0.007869022869022864	0.0	0.0	0.0	0.0
0;13;21	0;13;21	0;1.0000;0	Acetyl;Phospho;Deamidated	Os07t0184900-02	mzspec:PXD002756:Orbi00853XM-Yej-Rice-Anthor-T-1:scan:46691:[Acetyl]MDLDPEGLFRDDS[Phospho]DEDDDNVQ[Deamidated]ER/3	0	0.00251959686450168	122.960881	2:0.5089:21:true;2:0.4911:19:true;3:1.0000:13:true	MDLDPEGLFRDDSDEDDDNVQER	[Acetyl]MDLDPEGLFRDDS[Phospho]DEDDDNVQ[Deamidated]ER	Os07t0184900-02	0.9427	Orbi00853XM-Yej-Rice-Anthor-T-1	Orbi00853XM-Yej-Rice-Anthor-T-1.46691.46691.3	mzspec:PXD002756:Orbi00853XM-Yej-Rice-Anthor-T-1:scan:46691:[Acetyl]MDLDPEGLFRDDS[Phospho]DEDDDNVQ[Deamidated]ER/3	108	-0.0077559999999721185	-8.16394673627695	0.002517482517482517	42972	42864	Phospho	1.0	13	13	1	0.9427	482	0.007971576763485474	0.007971576763485474	0.0	0.0	0.0	0.0
11	248	1.0000	Phospho	Os07t0694500-01	mzspec:PXD002756:Orbi00853XM-Yej-Rice-Anthor-T-1:scan:32806:KEVEEEILDDS[Phospho]DEDWDPR/3	0	0.002582596556537925	79.96633100000003	1:1.0000:11:true	KEVEEEILDDSDEDWDPR	KEVEEEILDDS[Phospho]DEDWDPR	Os07t0694500-01	0.9418	Orbi00853XM-Yej-Rice-Anthor-T-1	Orbi00853XM-Yej-Rice-Anthor-T-1.32806.32806.3	mzspec:PXD002756:Orbi00853XM-Yej-Rice-Anthor-T-1:scan:32806:KEVEEEILDDS[Phospho]DEDWDPR/3	111	-0.0014579999999568831	-1.900959632789572	0.002581061461526053	43091	42980	Phospho	1.0	11	248	1	0.9418	483	0.008075569358178051	0.008075569358178051	0.0	0.0	0.0	0.0
1;3	190;192	0;1.0000	Gln->pyro-Glu;Phospho	Os07t0588200-01	mzspec:PXD002756:Orbi00853XM-Yej-Rice-Anthor-T-1:scan:32294:Q[Gln->pyro-Glu]PS[Phospho]PDLRPLPPLK/2	0	0.0026016864503240486	79.9663	1:1.0000:3:true	QPSPDLRPLPPLK	Q[Gln->pyro-Glu]PS[Phospho]PDLRPLPPLK	Os07t0588200-01	0.9413	Orbi00853XM-Yej-Rice-Anthor-T-1	Orbi00853XM-Yej-Rice-Anthor-T-1.32294.32294.2	mzspec:PXD002756:Orbi00853XM-Yej-Rice-Anthor-T-1:scan:32294:Q[Gln->pyro-Glu]PS[Phospho]PDLRPLPPLK/2	112	-0.001414000000067972	-1.858332341819244	0.002581061461526053	43161	43049	Phospho	1.0	3	192	1	0.9413	484	0.008180165289256195	0.008180165289256195	0.0	0.0	0.0	0.0
4;6	108;110	1.0000;1.0000	Phospho;Phospho	LOC_Os04g41920.1	mzspec:PXD002756:Orbi00853XM-Yej-Rice-Anthor-T-1:scan:05026:HRGS[Phospho]DS[Phospho]EEEGPVR/3	0	0.0025964391691394658	159.9326	1:1.0000:4:true;2:1.0000:6:true	HRGSDSEEEGPVR	HRGS[Phospho]DS[Phospho]EEEGPVR	LOC_Os04g41920.1	0.9405	Orbi00853XM-Yej-Rice-Anthor-T-1	Orbi00853XM-Yej-Rice-Anthor-T-1.05026.05026.3	mzspec:PXD002756:Orbi00853XM-Yej-Rice-Anthor-T-1:scan:05026:HRGS[Phospho]DS[Phospho]EEEGPVR/3	112	-0.00024299999995491817	-0.450943899821076	0.002581061461526053	43248	43136	Phospho	1.0	4	108	1	0.9405	485	0.008285979381443296	0.008285979381443296	0.0	0.0	0.0	0.0
15;16;18	98;99;101	1.0000;1.0000;1.0000	Phospho;Phospho;Phospho	Os02t0288200-01	mzspec:PXD002756:Orbi00308XM-Yej-Rice-Anthor-T_Recal:scan:18675:VGGGDEEGEEVEGDS[Phospho]S[Phospho]ES[Phospho]EPEPEPVKK/3	0	0.002596860581047555	239.89890000000003	1:1.0000:15:true;2:1.0000:16:true;3:1.0000:18:true	VGGGDEEGEEVEGDSSESEPEPEPVKK	VGGGDEEGEEVEGDS[Phospho]S[Phospho]ES[Phospho]EPEPEPVKK	Os02t0288200-01	0.9405	Orbi00308XM-Yej-Rice-Anthor-T_Recal	Orbi00308XM-Yej-Rice-Anthor-T_Recal.18675.18675.3	mzspec:PXD002756:Orbi00308XM-Yej-Rice-Anthor-T_Recal:scan:18675:VGGGDEEGEEVEGDS[Phospho]S[Phospho]ES[Phospho]EPEPEPVKK/3	112	-0.3396859999999151	-334.8721597930882	0.002581061461526053	43241	43129	Phospho	1.0	18	101	1	0.9405	486	0.008391358024691355	0.008391358024691355	0.0	0.0	0.0	0.0
4;6	108;110	1.0000;1.0000	Phospho;Phospho	LOC_Os04g41920.1	mzspec:PXD002756:Orbi00853XM-Yej-Rice-Anthor-T-1:scan:05026:HRGS[Phospho]DS[Phospho]EEEGPVR/3	0	0.0025964391691394658	159.9326	1:1.0000:4:true;2:1.0000:6:true	HRGSDSEEEGPVR	HRGS[Phospho]DS[Phospho]EEEGPVR	LOC_Os04g41920.1	0.9405	Orbi00853XM-Yej-Rice-Anthor-T-1	Orbi00853XM-Yej-Rice-Anthor-T-1.05026.05026.3	mzspec:PXD002756:Orbi00853XM-Yej-Rice-Anthor-T-1:scan:05026:HRGS[Phospho]DS[Phospho]EEEGPVR/3	112	-0.00024299999995491817	-0.450943899821076	0.002581061461526053	43248	43136	Phospho	1.0	6	110	1	0.9405	487	0.008496303901437371	0.008496303901437371	0.0	0.0	0.0	0.0
15;16;18	98;99;101	1.0000;1.0000;1.0000	Phospho;Phospho;Phospho	Os02t0288200-01	mzspec:PXD002756:Orbi00308XM-Yej-Rice-Anthor-T_Recal:scan:18675:VGGGDEEGEEVEGDS[Phospho]S[Phospho]ES[Phospho]EPEPEPVKK/3	0	0.002596860581047555	239.89890000000003	1:1.0000:15:true;2:1.0000:16:true;3:1.0000:18:true	VGGGDEEGEEVEGDSSESEPEPEPVKK	VGGGDEEGEEVEGDS[Phospho]S[Phospho]ES[Phospho]EPEPEPVKK	Os02t0288200-01	0.9405	Orbi00308XM-Yej-Rice-Anthor-T_Recal	Orbi00308XM-Yej-Rice-Anthor-T_Recal.18675.18675.3	mzspec:PXD002756:Orbi00308XM-Yej-Rice-Anthor-T_Recal:scan:18675:VGGGDEEGEEVEGDS[Phospho]S[Phospho]ES[Phospho]EPEPEPVKK/3	112	-0.3396859999999151	-334.8721597930882	0.002581061461526053	43241	43129	Phospho	1.0	16	99	1	0.9405	488	0.008600819672131143	0.008600819672131143	0.0	0.0	0.0	0.0
15;16;18	98;99;101	1.0000;1.0000;1.0000	Phospho;Phospho;Phospho	Os02t0288200-01	mzspec:PXD002756:Orbi00308XM-Yej-Rice-Anthor-T_Recal:scan:18675:VGGGDEEGEEVEGDS[Phospho]S[Phospho]ES[Phospho]EPEPEPVKK/3	0	0.002596860581047555	239.89890000000003	1:1.0000:15:true;2:1.0000:16:true;3:1.0000:18:true	VGGGDEEGEEVEGDSSESEPEPEPVKK	VGGGDEEGEEVEGDS[Phospho]S[Phospho]ES[Phospho]EPEPEPVKK	Os02t0288200-01	0.9405	Orbi00308XM-Yej-Rice-Anthor-T_Recal	Orbi00308XM-Yej-Rice-Anthor-T_Recal.18675.18675.3	mzspec:PXD002756:Orbi00308XM-Yej-Rice-Anthor-T_Recal:scan:18675:VGGGDEEGEEVEGDS[Phospho]S[Phospho]ES[Phospho]EPEPEPVKK/3	112	-0.3396859999999151	-334.8721597930882	0.002581061461526053	43241	43129	Phospho	1.0	15	98	1	0.9405	489	0.008704907975460119	0.008704907975460119	0.0	0.0	0.0	0.0
4;8	699;703	0.9399;0.9398	Phospho;Phospho	Os05t0465100-01	mzspec:PXD002756:Orbi00308XM-Yej-Rice-Anthor-T_Recal:scan:30987:ALLS[Phospho]PLPS[Phospho]PR/2	0	0.0	159.9326	1:0.9399:4:true;2:0.9398:8:true;2:0.0601:1:true	ALLSPLPSPR	ALLS[Phospho]PLPS[Phospho]PR	Os05t0465100-01	1.0	Orbi00308XM-Yej-Rice-Anthor-T_Recal	Orbi00308XM-Yej-Rice-Anthor-T_Recal.30987.30987.2	mzspec:PXD002756:Orbi00308XM-Yej-Rice-Anthor-T_Recal:scan:30987:ALLS[Phospho]PLPS[Phospho]PR/2	0	-0.0041560000000799855	-6.860516741120086	0.0	5309	5309	Phospho	0.9399	4	699	1	0.9399	490	0.008809795918367344	0.008809795918367344	0.0	0.0	0.0	0.0
4;8	699;703	0.9399;0.9398	Phospho;Phospho	Os05t0465100-01	mzspec:PXD002756:Orbi00308XM-Yej-Rice-Anthor-T_Recal:scan:30987:ALLS[Phospho]PLPS[Phospho]PR/2	0	0.0	159.9326	1:0.9399:4:true;2:0.9398:8:true;2:0.0601:1:true	ALLSPLPSPR	ALLS[Phospho]PLPS[Phospho]PR	Os05t0465100-01	1.0	Orbi00308XM-Yej-Rice-Anthor-T_Recal	Orbi00308XM-Yej-Rice-Anthor-T_Recal.30987.30987.2	mzspec:PXD002756:Orbi00308XM-Yej-Rice-Anthor-T_Recal:scan:30987:ALLS[Phospho]PLPS[Phospho]PR/2	0	-0.0041560000000799855	-6.860516741120086	0.0	5309	5309	Phospho	0.9398	8	703	1	0.9398	491	0.00891446028513238	0.00891446028513238	0.0	0.0	0.0	0.0
6	91	1.0000	Phospho	Os06t0332900-01	mzspec:PXD002756:Orbi00855XM-Yej-Rice-Anthor-T-3:scan:08932:NDPNLS[Phospho]PR/2	0	0.00266348273328435	79.96633100000003	1:1.0000:6:true	NDPNLSPR	NDPNLS[Phospho]PR	Os06t0332900-01	0.9364	Orbi00855XM-Yej-Rice-Anthor-T-3	Orbi00855XM-Yej-Rice-Anthor-T-3.08932.08932.2	mzspec:PXD002756:Orbi00855XM-Yej-Rice-Anthor-T-3:scan:08932:NDPNLS[Phospho]PR/2	116	0.0004769999999894025	0.9603121528865959	0.0026596354465206924	43668	43552	Phospho	1.0	6	91	1	0.9364	492	0.009025609756097557	0.009025609756097557	0.0	0.0	0.0	0.0
11	66	0.9363	Phospho	Os07t0164800-01	mzspec:PXD002756:Orbi00855XM-Yej-Rice-Anthor-T-3:scan:12370:IVDKEEVKLDS[Phospho]DDGAK/3	0	0.0	79.96633100000003	1:0.9363:11:true;1:0.0637:15:true	IVDKEEVKLDSDDGAK	IVDKEEVKLDS[Phospho]DDGAK	Os07t0164800-01	1.0	Orbi00855XM-Yej-Rice-Anthor-T-3	Orbi00855XM-Yej-Rice-Anthor-T-3.12370.12370.3	mzspec:PXD002756:Orbi00855XM-Yej-Rice-Anthor-T-3:scan:12370:IVDKEEVKLDS[Phospho]DDGAK/3	0	0.0007329999999683423	1.1932461078161123	0.0	16955	16955	Phospho	0.9363	11	66	1	0.9363	493	0.009136511156186607	0.009136511156186607	0.0	0.0	0.0	0.0
6	483	0.9399	Phospho	LOC_Os02g19860.1	mzspec:PXD002756:Orbi00855XM-Yej-Rice-Anthor-T-3:scan:31118:FSIDMS[Phospho]PVK/2	0	0.00010868777624809796	79.96633100000003	1:0.9399:6:true;1:0.0601:2:true	FSIDMSPVK	FSIDMS[Phospho]PVK	LOC_Os02g19860.1	0.996	Orbi00855XM-Yej-Rice-Anthor-T-3	Orbi00855XM-Yej-Rice-Anthor-T-3.31118.31118.2	mzspec:PXD002756:Orbi00855XM-Yej-Rice-Anthor-T-3:scan:31118:FSIDMS[Phospho]PVK/2	3	0.000597999999968124	1.0828511977031836	0.00010661359678737697	27605	27602	Phospho	0.9399	6	483	1	0.9361404	494	0.00924728663967611	0.00924728663967611	0.0	0.0	0.0	0.0
3	389	1.0000	Phospho	Os12t0640900-01	mzspec:PXD002756:Orbi00855XM-Yej-Rice-Anthor-T-3:scan:13019:RPS[Phospho]FQMR/2	0	0.0026799825915660718	79.96633100000003	1:1.0000:3:true	RPSFQMR	RPS[Phospho]FQMR	Os12t0640900-01	0.9351	Orbi00855XM-Yej-Rice-Anthor-T-3	Orbi00855XM-Yej-Rice-Anthor-T-3.13019.13019.2	mzspec:PXD002756:Orbi00855XM-Yej-Rice-Anthor-T-3:scan:13019:RPS[Phospho]FQMR/2	117	0.00043500000003859896	0.8678772261903244	0.0026795529497984608	43774	43657	Phospho	1.0	3	389	1	0.9351	495	0.00935971636363636	0.00935971636363636	0.0	0.0	0.0	0.0
3	669	1.0000	Phospho	Os06t0300800-01	mzspec:PXD002756:Orbi00853XM-Yej-Rice-Anthor-T-1:scan:07439:GPS[Phospho]LGDR/2	0	0.002701217837194396	79.9663	1:1.0000:3:true	GPSLGDR	GPS[Phospho]LGDR	Os06t0300800-01	0.9348	Orbi00853XM-Yej-Rice-Anthor-T-1	Orbi00853XM-Yej-Rice-Anthor-T-1.07439.07439.2	mzspec:PXD002756:Orbi00853XM-Yej-Rice-Anthor-T-1:scan:07439:GPS[Phospho]LGDR/2	118	-0.00012800000001789158	-0.3272271026571001	0.0027001670442323967	43802	43684	Phospho	1.0	3	669	1	0.9348	496	0.009472297580645156	0.009472297580645156	0.0	0.0	0.0	0.0
1;4	257;260	0;1.0000	Deamidated;Phospho	LOC_Os03g17710.1	mzspec:PXD002756:Orbi00853XM-Yej-Rice-Anthor-T-1:scan:18371:N[Deamidated]GDS[Phospho]PWGR/2	0	0.0027429198381677296	80.950316	1:1.0000:1:true;2:1.0000:4:true	NGDSPWGR	N[Deamidated]GDS[Phospho]PWGR	LOC_Os03g17710.1	0.9341	Orbi00853XM-Yej-Rice-Anthor-T-1	Orbi00853XM-Yej-Rice-Anthor-T-1.18371.18371.2	mzspec:PXD002756:Orbi00853XM-Yej-Rice-Anthor-T-1:scan:18371:N[Deamidated]GDS[Phospho]PWGR/2	120	0.00019499999990557623	0.401915393362616	0.0027377258623836466	43869	43749	Phospho	1.0	4	260	1	0.9341	497	0.009585834205231384	0.009585834205231384	0.0	0.0	0.0	0.0
9;11	347;349	0;0.9310	Carbamidomethyl;Phospho	Os11t0247300-01	mzspec:PXD002756:Orbi00308XM-Yej-Rice-Anthor-T_Recal:scan:32089:RTIQFVDWC[Carbamidomethyl]PT[Phospho]GFK/3	0	0.0	136.987764	1:0.9310:11:true;1:0.0689:2:true	RTIQFVDWCPTGFK	RTIQFVDWC[Carbamidomethyl]PT[Phospho]GFK	Os11t0247300-01	0.9999	Orbi00308XM-Yej-Rice-Anthor-T_Recal	Orbi00308XM-Yej-Rice-Anthor-T_Recal.32089.32089.3	mzspec:PXD002756:Orbi00308XM-Yej-Rice-Anthor-T_Recal:scan:32089:RTIQFVDWC[Carbamidomethyl]PT[Phospho]GFK/3	0	-0.004479000000060296	-7.315244067026822	0.0	17802	17802	Phospho	0.9309999999999999	11	349	1	0.9309069	498	0.009705326706827305	0.009705326706827305	0.0	0.0	0.0	0.0
1;5	175;179	0;1.0000	Gln->pyro-Glu;Phospho	Os07t0588200-01	mzspec:PXD002756:Orbi00855XM-Yej-Rice-Anthor-T-3:scan:26493:Q[Gln->pyro-Glu]HEKS[Phospho]PDLRPLPLLK/4	0	0.0028942251164473386	79.96633100000003	1:1.0000:5:true	QHEKSPDLRPLPLLK	Q[Gln->pyro-Glu]HEKS[Phospho]PDLRPLPLLK	Os07t0588200-01	0.9291	Orbi00855XM-Yej-Rice-Anthor-T-3	Orbi00855XM-Yej-Rice-Anthor-T-3.26493.26493.4	mzspec:PXD002756:Orbi00855XM-Yej-Rice-Anthor-T-3:scan:26493:Q[Gln->pyro-Glu]HEKS[Phospho]PDLRPLPLLK/4	128	2.300000005561742e-05	0.050082088692616544	0.002879640044994376	44354	44226	Phospho	1.0	5	179	1	0.9291	499	0.009827961322645285	0.009827961322645285	0.0	0.0	0.0	0.0
3	637	1.0000	Phospho	Os02t0612800-01	mzspec:PXD002756:Orbi00853XM-Yej-Rice-Anthor-T-1:scan:04432:VGS[Phospho]DLKK/2	0	0.002886979272391005	79.9663	1:1.0000:3:true	VGSDLKK	VGS[Phospho]DLKK	Os02t0612800-01	0.9282	Orbi00853XM-Yej-Rice-Anthor-T-1	Orbi00853XM-Yej-Rice-Anthor-T-1.04432.04432.2	mzspec:PXD002756:Orbi00853XM-Yej-Rice-Anthor-T-1:scan:04432:VGS[Phospho]DLKK/2	128	-9.000000034120603e-06	-0.0217545192647691	0.002879640044994376	44465	44337	Phospho	1.0	3	637	1	0.9282	500	0.009951905399999994	0.009951905399999994	0.0	0.0	0.0	0.0
5;6;8	53;54;56	1.0000;1.0000;1.0000	Phospho;Phospho;Phospho	Os03t0747600-02	mzspec:PXD002756:Orbi00308XM-Yej-Rice-Anthor-T_Recal:scan:22748:KQEDS[Phospho]S[Phospho]ES[Phospho]EEPIILRK/3	0	0.002921676592875604	239.89890000000003	1:1.0000:5:true;2:1.0000:6:true;3:1.0000:8:true	KQEDSSESEEPIILRK	KQEDS[Phospho]S[Phospho]ES[Phospho]EEPIILRK	Os03t0747600-02	0.9266	Orbi00308XM-Yej-Rice-Anthor-T_Recal	Orbi00308XM-Yej-Rice-Anthor-T_Recal.22748.22748.3	mzspec:PXD002756:Orbi00308XM-Yej-Rice-Anthor-T_Recal:scan:22748:KQEDS[Phospho]S[Phospho]ES[Phospho]EEPIILRK/3	130	-0.005513999999948282	-7.766637080974448	0.0029209544780479037	44625	44495	Phospho	1.0	6	54	1	0.9266	501	0.010078548303393208	0.010078548303393208	0.0	0.0	0.0	0.0
5;6;8	53;54;56	1.0000;1.0000;1.0000	Phospho;Phospho;Phospho	Os03t0747600-02	mzspec:PXD002756:Orbi00308XM-Yej-Rice-Anthor-T_Recal:scan:22748:KQEDS[Phospho]S[Phospho]ES[Phospho]EEPIILRK/3	0	0.002921676592875604	239.89890000000003	1:1.0000:5:true;2:1.0000:6:true;3:1.0000:8:true	KQEDSSESEEPIILRK	KQEDS[Phospho]S[Phospho]ES[Phospho]EEPIILRK	Os03t0747600-02	0.9266	Orbi00308XM-Yej-Rice-Anthor-T_Recal	Orbi00308XM-Yej-Rice-Anthor-T_Recal.22748.22748.3	mzspec:PXD002756:Orbi00308XM-Yej-Rice-Anthor-T_Recal:scan:22748:KQEDS[Phospho]S[Phospho]ES[Phospho]EEPIILRK/3	130	-0.005513999999948282	-7.766637080974448	0.0029209544780479037	44625	44495	Phospho	1.0	5	53	1	0.9266	502	0.01020468665338645	0.01020468665338645	0.0	0.0	0.0	0.0
5;6;8	53;54;56	1.0000;1.0000;1.0000	Phospho;Phospho;Phospho	Os03t0747600-02	mzspec:PXD002756:Orbi00308XM-Yej-Rice-Anthor-T_Recal:scan:22748:KQEDS[Phospho]S[Phospho]ES[Phospho]EEPIILRK/3	0	0.002921676592875604	239.89890000000003	1:1.0000:5:true;2:1.0000:6:true;3:1.0000:8:true	KQEDSSESEEPIILRK	KQEDS[Phospho]S[Phospho]ES[Phospho]EEPIILRK	Os03t0747600-02	0.9266	Orbi00308XM-Yej-Rice-Anthor-T_Recal	Orbi00308XM-Yej-Rice-Anthor-T_Recal.22748.22748.3	mzspec:PXD002756:Orbi00308XM-Yej-Rice-Anthor-T_Recal:scan:22748:KQEDS[Phospho]S[Phospho]ES[Phospho]EEPIILRK/3	130	-0.005513999999948282	-7.766637080974448	0.0029209544780479037	44625	44495	Phospho	1.0	8	56	1	0.9266	503	0.010330323459244528	0.010330323459244528	0.0	0.0	0.0	0.0
2	381	1.0000	Phospho	Os02t0700600-01	mzspec:PXD002756:Orbi00855XM-Yej-Rice-Anthor-T-3:scan:07573:NS[Phospho]PGHPVLR/3	0	0.0029752583777012216	79.9663	1:1.0000:2:true	NSPGHPVLR	NS[Phospho]PGHPVLR	Os02t0700600-01	0.9245	Orbi00855XM-Yej-Rice-Anthor-T-3	Orbi00855XM-Yej-Rice-Anthor-T-3.07573.07573.3	mzspec:PXD002756:Orbi00855XM-Yej-Rice-Anthor-T-3:scan:07573:NS[Phospho]PGHPVLR/3	133	0.00032200000003967943	0.9126008307424616	0.002970805691438272	44835	44702	Phospho	1.0	2	381	1	0.9245	504	0.010459628373015869	0.010459628373015869	0.0	0.0	0.0	0.0
15;16;18	98;99;101	1.0000;1.0000;1.0000	Phospho;Phospho;Phospho	Os02t0288200-01	mzspec:PXD002756:Orbi00308XM-Yej-Rice-Anthor-T_Recal:scan:19022:VGGGDEEGEEVEGDS[Phospho]S[Phospho]ES[Phospho]EPEPEPVKK/3	0	0.002992741485203797	239.89890000000003	1:1.0000:15:true;2:1.0000:16:true;3:1.0000:18:true	VGGGDEEGEEVEGDSSESEPEPEPVKK	VGGGDEEGEEVEGDS[Phospho]S[Phospho]ES[Phospho]EPEPEPVKK	Os02t0288200-01	0.9238	Orbi00308XM-Yej-Rice-Anthor-T_Recal	Orbi00308XM-Yej-Rice-Anthor-T_Recal.19022.19022.3	mzspec:PXD002756:Orbi00308XM-Yej-Rice-Anthor-T_Recal:scan:19022:VGGGDEEGEEVEGDS[Phospho]S[Phospho]ES[Phospho]EPEPEPVKK/3	134	-0.010041999999998552	-9.899690386540943	0.002989603319798313	44909	44775	Phospho	1.0	15	98	1	0.9238	505	0.01058980732673267	0.01058980732673267	0.0	0.0	0.0	0.0
15;16;18	98;99;101	1.0000;1.0000;1.0000	Phospho;Phospho;Phospho	Os02t0288200-01	mzspec:PXD002756:Orbi00308XM-Yej-Rice-Anthor-T_Recal:scan:19022:VGGGDEEGEEVEGDS[Phospho]S[Phospho]ES[Phospho]EPEPEPVKK/3	0	0.002992741485203797	239.89890000000003	1:1.0000:15:true;2:1.0000:16:true;3:1.0000:18:true	VGGGDEEGEEVEGDSSESEPEPEPVKK	VGGGDEEGEEVEGDS[Phospho]S[Phospho]ES[Phospho]EPEPEPVKK	Os02t0288200-01	0.9238	Orbi00308XM-Yej-Rice-Anthor-T_Recal	Orbi00308XM-Yej-Rice-Anthor-T_Recal.19022.19022.3	mzspec:PXD002756:Orbi00308XM-Yej-Rice-Anthor-T_Recal:scan:19022:VGGGDEEGEEVEGDS[Phospho]S[Phospho]ES[Phospho]EPEPEPVKK/3	134	-0.010041999999998552	-9.899690386540943	0.002989603319798313	44909	44775	Phospho	1.0	16	99	1	0.9238	506	0.010719471739130432	0.010719471739130432	0.0	0.0	0.0	0.0
4	319	1.0000	Phospho	LOC_Os04g51960.1	mzspec:PXD002756:Orbi00308XM-Yej-Rice-Anthor-T_Recal:scan:02859:RHDS[Phospho]EDEKPRK/3	0	0.0029924741508296298	79.9663	1:1.0000:4:true	RHDSEDEKPRK	RHDS[Phospho]EDEKPRK	LOC_Os04g51960.1	0.9238	Orbi00308XM-Yej-Rice-Anthor-T_Recal	Orbi00308XM-Yej-Rice-Anthor-T_Recal.02859.02859.3	mzspec:PXD002756:Orbi00308XM-Yej-Rice-Anthor-T_Recal:scan:02859:RHDS[Phospho]EDEKPRK/3	134	-0.0036200000000121686	-7.344419787777611	0.002989603319798313	44913	44779	Phospho	1.0	4	319	1	0.9238	507	0.010848624654832344	0.010848624654832344	0.0	0.0	0.0	0.0
15;16;18	98;99;101	1.0000;1.0000;1.0000	Phospho;Phospho;Phospho	Os02t0288200-01	mzspec:PXD002756:Orbi00308XM-Yej-Rice-Anthor-T_Recal:scan:19022:VGGGDEEGEEVEGDS[Phospho]S[Phospho]ES[Phospho]EPEPEPVKK/3	0	0.002992741485203797	239.89890000000003	1:1.0000:15:true;2:1.0000:16:true;3:1.0000:18:true	VGGGDEEGEEVEGDSSESEPEPEPVKK	VGGGDEEGEEVEGDS[Phospho]S[Phospho]ES[Phospho]EPEPEPVKK	Os02t0288200-01	0.9238	Orbi00308XM-Yej-Rice-Anthor-T_Recal	Orbi00308XM-Yej-Rice-Anthor-T_Recal.19022.19022.3	mzspec:PXD002756:Orbi00308XM-Yej-Rice-Anthor-T_Recal:scan:19022:VGGGDEEGEEVEGDS[Phospho]S[Phospho]ES[Phospho]EPEPEPVKK/3	134	-0.010041999999998552	-9.899690386540943	0.002989603319798313	44909	44775	Phospho	1.0	18	101	1	0.9238	508	0.010977269094488186	0.010977269094488186	0.0	0.0	0.0	0.0
2;4	12;14	1.0000;1.0000	Phospho;Phospho	Os03t0270200-03	mzspec:PXD002756:Orbi00855XM-Yej-Rice-Anthor-T-3:scan:07023:RS[Phospho]PS[Phospho]VPR/2	0	0.0030318567893528325	159.93266200000005	1:1.0000:2:true;2:1.0000:4:true	RSPSVPR	RS[Phospho]PS[Phospho]VPR	Os03t0270200-03	0.9229	Orbi00855XM-Yej-Rice-Anthor-T-3	Orbi00855XM-Yej-Rice-Anthor-T-3.07023.07023.2	mzspec:PXD002756:Orbi00855XM-Yej-Rice-Anthor-T-3:scan:07023:RS[Phospho]PS[Phospho]VPR/2	136	0.00017800000006218397	0.3710660227813357	0.0030317892014802266	44993	44857	Phospho	1.0	4	14	1	0.9229	509	0.011107176227897834	0.011107176227897834	0.0	0.0	0.0	0.0
2;4	12;14	1.0000;1.0000	Phospho;Phospho	Os03t0270200-03	mzspec:PXD002756:Orbi00855XM-Yej-Rice-Anthor-T-3:scan:07023:RS[Phospho]PS[Phospho]VPR/2	0	0.0030318567893528325	159.93266200000005	1:1.0000:2:true;2:1.0000:4:true	RSPSVPR	RS[Phospho]PS[Phospho]VPR	Os03t0270200-03	0.9229	Orbi00855XM-Yej-Rice-Anthor-T-3	Orbi00855XM-Yej-Rice-Anthor-T-3.07023.07023.2	mzspec:PXD002756:Orbi00855XM-Yej-Rice-Anthor-T-3:scan:07023:RS[Phospho]PS[Phospho]VPR/2	136	0.00017800000006218397	0.3710660227813357	0.0030317892014802266	44993	44857	Phospho	1.0	2	12	1	0.9229	510	0.011236573921568623	0.011236573921568623	0.0	0.0	0.0	0.0
6	1406	0.9228	Phospho	LOC_Os07g37750.1	mzspec:PXD002756:Orbi00855XM-Yej-Rice-Anthor-T-3:scan:05615:AQPAVS[Phospho]PR/2	0	0.0	79.9663	1:0.9228:6:true;1:0.0186:1:true;1:0.0398:4:true	AQPAVSPR	AQPAVS[Phospho]PR	LOC_Os07g37750.1	1.0	Orbi00855XM-Yej-Rice-Anthor-T-3	Orbi00855XM-Yej-Rice-Anthor-T-3.05615.05615.2	mzspec:PXD002756:Orbi00855XM-Yej-Rice-Anthor-T-3:scan:05615:AQPAVS[Phospho]PR/2	0	0.0005790000000160942	1.2775374775737716	0.0	16269	16269	Phospho	0.9228	6	1406	1	0.9228	511	0.011365660861056748	0.011365660861056748	0.0	0.0	0.0	0.0
3	80	1.0000	Phospho	Os04t0253000-01	mzspec:PXD002756:Orbi00855XM-Yej-Rice-Anthor-T-3:scan:31041:MLS[Phospho]IQLR/2	0	0.003063467045530224	79.96633100000003	1:1.0000:3:true	MLSIQLR	MLS[Phospho]IQLR	Os04t0253000-01	0.9206	Orbi00855XM-Yej-Rice-Anthor-T-3	Orbi00855XM-Yej-Rice-Anthor-T-3.31041.31041.2	mzspec:PXD002756:Orbi00855XM-Yej-Rice-Anthor-T-3:scan:31041:MLS[Phospho]IQLR/2	138	0.0005549999999630019	1.1789999811020149	0.0030616319829613525	45185	45047	Phospho	1.0	3	80	1	0.9206	512	0.011498540429687495	0.011498540429687495	0.0	0.0	0.0	0.0
3	196	1.0000	Phospho	Os03t0356700-02	mzspec:PXD002756:Orbi00853XM-Yej-Rice-Anthor-T-1:scan:36764:KLS[Phospho]LLFGMR/2	0	0.003081561620147649	79.9663	1:1.0000:3:true	KLSLLFGMR	KLS[Phospho]LLFGMR	Os03t0356700-02	0.9197	Orbi00853XM-Yej-Rice-Anthor-T-1	Orbi00853XM-Yej-Rice-Anthor-T-1.36764.36764.2	mzspec:PXD002756:Orbi00853XM-Yej-Rice-Anthor-T-1:scan:36764:KLS[Phospho]LLFGMR/2	139	2.8000000042993634e-05	0.04888259177657907	0.0030802641492709303	45246	45107	Phospho	1.0	3	196	1	0.9197	513	0.011632656335282649	0.011632656335282649	0.0	0.0	0.0	0.0
1	21	0.9208	Phospho	Os08t0117300-01	mzspec:PXD002756:Orbi00853XM-Yej-Rice-Anthor-T-1:scan:26575:T[Phospho]PPSWLK/2	0	0.0	79.9663	1:0.9208:1:true;1:0.0791:4:true	TPPSWLK	T[Phospho]PPSWLK	Os08t0117300-01	0.9985	Orbi00853XM-Yej-Rice-Anthor-T-1	Orbi00853XM-Yej-Rice-Anthor-T-1.26575.26575.2	mzspec:PXD002756:Orbi00853XM-Yej-Rice-Anthor-T-1:scan:26575:T[Phospho]PPSWLK/2	0	0.00040900000010424264	0.8994595330291614	0.0	22754	22754	Phospho	0.9208	1	21	1	0.9194188	514	0.011766797470817115	0.011766797470817115	0.0	0.0	0.0	0.0
4	273	1.0000	Phospho	Os05t0564200-01	mzspec:PXD002756:Orbi00308XM-Yej-Rice-Anthor-T_Recal:scan:01080:RHGS[Phospho]PPRR/3	0	0.0031871099110265147	79.96633100000003	1:1.0000:4:true	RHGSPPRR	RHGS[Phospho]PPRR	Os05t0564200-01	0.9188	Orbi00308XM-Yej-Rice-Anthor-T_Recal	Orbi00308XM-Yej-Rice-Anthor-T_Recal.01080.01080.3	mzspec:PXD002756:Orbi00308XM-Yej-Rice-Anthor-T_Recal:scan:01080:RHGS[Phospho]PPRR/3	144	-0.002024000000062643	-5.813196548002808	0.0031733439111463705	45326	45182	Phospho	1.0	4	273	1	0.9188	515	0.011901619223300968	0.011901619223300968	0.0	0.0	0.0	0.0
6	1406	0.9174	Phospho	LOC_Os07g37750.1	mzspec:PXD002756:Orbi00308XM-Yej-Rice-Anthor-T_Recal:scan:05187:AQPAVS[Phospho]PR/2	0	0.0	79.9663	1:0.9174:6:true;1:0.0235:1:true;1:0.0354:4:true	AQPAVSPR	AQPAVS[Phospho]PR	LOC_Os07g37750.1	1.0	Orbi00308XM-Yej-Rice-Anthor-T_Recal	Orbi00308XM-Yej-Rice-Anthor-T_Recal.05187.05187.2	mzspec:PXD002756:Orbi00308XM-Yej-Rice-Anthor-T_Recal:scan:05187:AQPAVS[Phospho]PR/2	0	-0.003144000000020241	-6.9370946967290985	0.0	13924	13924	Phospho	0.9174	6	1406	1	0.9174	516	0.012038631589147284	0.012038631589147284	0.0	0.0	0.0	0.0
9;11	500;502	1.0000;1.0000	Phospho;Phospho	LOC_Os01g36860.3	mzspec:PXD002756:Orbi00308XM-Yej-Rice-Anthor-T_Recal:scan:09269:VGKVDLDRS[Phospho]PT[Phospho]PQDK/3	0	0.0031763538105216717	159.9326	1:1.0000:9:true;2:1.0000:11:true	VGKVDLDRSPTPQDK	VGKVDLDRS[Phospho]PT[Phospho]PQDK	LOC_Os01g36860.3	0.9172	Orbi00308XM-Yej-Rice-Anthor-T_Recal	Orbi00308XM-Yej-Rice-Anthor-T_Recal.09269.09269.3	mzspec:PXD002756:Orbi00308XM-Yej-Rice-Anthor-T_Recal:scan:09269:VGKVDLDRS[Phospho]PT[Phospho]PQDK/3	144	-0.003602999999998247	-5.94939598331797	0.0031733439111463705	45479	45335	Phospho	1.0	9	500	1	0.9172	517	0.012175500773694387	0.012175500773694387	0.0	0.0	0.0	0.0
9;11	500;502	1.0000;1.0000	Phospho;Phospho	LOC_Os01g36860.3	mzspec:PXD002756:Orbi00308XM-Yej-Rice-Anthor-T_Recal:scan:09269:VGKVDLDRS[Phospho]PT[Phospho]PQDK/3	0	0.0031763538105216717	159.9326	1:1.0000:9:true;2:1.0000:11:true	VGKVDLDRSPTPQDK	VGKVDLDRS[Phospho]PT[Phospho]PQDK	LOC_Os01g36860.3	0.9172	Orbi00308XM-Yej-Rice-Anthor-T_Recal	Orbi00308XM-Yej-Rice-Anthor-T_Recal.09269.09269.3	mzspec:PXD002756:Orbi00308XM-Yej-Rice-Anthor-T_Recal:scan:09269:VGKVDLDRS[Phospho]PT[Phospho]PQDK/3	144	-0.003602999999998247	-5.94939598331797	0.0031733439111463705	45479	45335	Phospho	1.0	11	502	1	0.9172	518	0.0123118415057915	0.0123118415057915	0.0	0.0	0.0	0.0
6	37	1.0000	Phospho	LOC_Os10g06130.1	mzspec:PXD002756:Orbi00853XM-Yej-Rice-Anthor-T-1:scan:05885:HRREDS[Phospho]DDPEEEDPDER/4	0	0.003240355563340193	79.9663	1:1.0000:6:true	HRREDSDDPEEEDPDER	HRREDS[Phospho]DDPEEEDPDER	LOC_Os10g06130.1	0.9133	Orbi00853XM-Yej-Rice-Anthor-T-1	Orbi00853XM-Yej-Rice-Anthor-T-1.05885.05885.4	mzspec:PXD002756:Orbi00853XM-Yej-Rice-Anthor-T-1:scan:05885:HRREDS[Phospho]DDPEEEDPDER/4	148	0.00017500000001291482	0.3169064879686059	0.003239929947460596	45822	45674	Phospho	1.0	6	37	1	0.9133	519	0.01245517129094412	0.01245517129094412	0.0	0.0	0.0	0.0
9	479	0.9207	Phospho	Os03t0596900-01	mzspec:PXD002756:Orbi00853XM-Yej-Rice-Anthor-T-1:scan:12493:KFDDDDDIT[Phospho]PSK/3	0	0.0004669987546699876	79.9663	1:0.9207:9:true;1:0.0793:11:true	KFDDDDDITPSK	KFDDDDDIT[Phospho]PSK	Os03t0596900-01	0.9902	Orbi00853XM-Yej-Rice-Anthor-T-1	Orbi00853XM-Yej-Rice-Anthor-T-1.12493.12493.3	mzspec:PXD002756:Orbi00853XM-Yej-Rice-Anthor-T-1:scan:12493:KFDDDDDIT[Phospho]PSK/3	15	-0.3346219999999676	-679.3857274685836	0.00046579511225662215	32135	32120	Phospho	0.9207	9	479	1	0.91167714	520	0.012601070692307693	0.012601070692307693	0.0	0.0	0.0	0.0
5	786	1.0000	Phospho	LOC_Os02g48010.1	mzspec:PXD002756:Orbi00855XM-Yej-Rice-Anthor-T-3:scan:21820:IFKFS[Phospho]PR/2	0	0.003271823059808925	79.9663	1:1.0000:5:true	IFKFSPR	IFKFS[Phospho]PR	LOC_Os02g48010.1	0.9111	Orbi00855XM-Yej-Rice-Anthor-T-3	Orbi00855XM-Yej-Rice-Anthor-T-3.21820.21820.2	mzspec:PXD002756:Orbi00855XM-Yej-Rice-Anthor-T-3:scan:21820:IFKFS[Phospho]PR/2	150	0.00014300000009370706	0.2931850252039726	0.0032679738562091504	45996	45846	Phospho	1.0	5	786	1	0.9111	521	0.012747517773512473	0.012747517773512473	0.0	0.0	0.0	0.0
9;11	347;349	0;0.9111	Carbamidomethyl;Phospho	Os11t0247300-01	mzspec:PXD002756:Orbi00308XM-Yej-Rice-Anthor-T_Recal:scan:32249:RTIQFVDWC[Carbamidomethyl]PT[Phospho]GFK/3	0	0.0	136.987764	1:0.9111:11:true;1:0.0888:2:true	RTIQFVDWCPTGFK	RTIQFVDWC[Carbamidomethyl]PT[Phospho]GFK	Os11t0247300-01	0.9997	Orbi00308XM-Yej-Rice-Anthor-T_Recal	Orbi00308XM-Yej-Rice-Anthor-T_Recal.32249.32249.3	mzspec:PXD002756:Orbi00308XM-Yej-Rice-Anthor-T_Recal:scan:32249:RTIQFVDWC[Carbamidomethyl]PT[Phospho]GFK/3	0	-0.004943000000025678	-8.073063501454486	0.0	18996	18996	Phospho	0.9111	11	349	1	0.91082667	522	0.012893927375478923	0.012893927375478923	0.0	0.0	0.0	0.0
8	109	0.9423	Phospho	Os01t0231700-01	mzspec:PXD002756:Orbi00853XM-Yej-Rice-Anthor-T-1:scan:40201:KEEEKEES[Phospho]EDDLGFSLFD/3	0	0.001851018059932964	79.9663	1:0.9423:8:true;1:0.0576:15:true	KEEEKEESEDDLGFSLFD	KEEEKEES[Phospho]EDDLGFSLFD	Os01t0231700-01	0.9642	Orbi00853XM-Yej-Rice-Anthor-T-1	Orbi00853XM-Yej-Rice-Anthor-T-1.40201.40201.3	mzspec:PXD002756:Orbi00853XM-Yej-Rice-Anthor-T-1:scan:40201:KEEEKEES[Phospho]EDDLGFSLFD/3	74	4.9999999873762135e-06	0.006732750798285383	0.0018482441680403613	40052	39978	Phospho	0.9423	8	109	1	0.90856566	523	0.013044100248565962	0.013044100248565962	0.0	0.0	0.0	0.0
4	48	1.0000	Phospho	Os02t0766700-01	mzspec:PXD002756:Orbi00853XM-Yej-Rice-Anthor-T-1:scan:45951:DFGS[Phospho]MNMDELLR/2	0	0.003360725049326771	79.9663	1:1.0000:4:true	DFGSMNMDELLR	DFGS[Phospho]MNMDELLR	Os02t0766700-01	0.9071	Orbi00853XM-Yej-Rice-Anthor-T-1	Orbi00853XM-Yej-Rice-Anthor-T-1.45951.45951.2	mzspec:PXD002756:Orbi00853XM-Yej-Rice-Anthor-T-1:scan:45951:DFGS[Phospho]MNMDELLR/2	155	0.0006429999999681968	0.8524442981418721	0.0033444816053511705	46276	46121	Phospho	1.0	4	48	1	0.9071	524	0.01319649700381679	0.01319649700381679	0.0	0.0	0.0	0.0
2	100	0.9067	Phospho	Os01t0959000-01	mzspec:PXD002756:Orbi00853XM-Yej-Rice-Anthor-T-1:scan:24979:KA[Phospho]SPAPESVVLHIDHLSR/4	0	0.0	79.9663	1:0.9067:2:true;1:0.0454:3:true;1:0.0214:5:true;1:0.0104:8:true;1:0.0160:17:true	KASPAPESVVLHIDHLSR	KA[Phospho]SPAPESVVLHIDHLSR	Os01t0959000-01	1.0	Orbi00853XM-Yej-Rice-Anthor-T-1	Orbi00853XM-Yej-Rice-Anthor-T-1.24979.24979.4	mzspec:PXD002756:Orbi00853XM-Yej-Rice-Anthor-T-1:scan:24979:KA[Phospho]SPAPESVVLHIDHLSR/4	0	7.399999998369822e-05	0.14516533498664266	0.0	2602	2602	Phospho	0.9067	2	100	1	0.9067	525	0.0133490751047619	0.0133490751047619	1.0	1.0	0.007622379078435045	0.0066363996951548905
3	169	0.9066	Phospho	Os02t0789400-01	mzspec:PXD002756:Orbi00853XM-Yej-Rice-Anthor-T-1:scan:05132:GGS[Phospho]PYADGR/2	0	0.0	79.9663	1:0.9066:3:true;1:0.0514:5:true;1:0.0420:6:true	GGSPYADGR	GGS[Phospho]PYADGR	Os02t0789400-01	1.0	Orbi00853XM-Yej-Rice-Anthor-T-1	Orbi00853XM-Yej-Rice-Anthor-T-1.05132.05132.2	mzspec:PXD002756:Orbi00853XM-Yej-Rice-Anthor-T-1:scan:05132:GGS[Phospho]PYADGR/2	0	-0.0009520000000406981	-1.9825710183401444	0.0	9208	9208	Phospho	0.9066	3	169	1	0.9066	526	0.01350126317490494	0.01350126317490494	0.0	1.0	0.007607887863457033	0.0066363996951548905
6	1122	1.0000	Phospho	LOC_Os09g36090.1	mzspec:PXD002756:Orbi00855XM-Yej-Rice-Anthor-T-3:scan:06737:DNNPVS[Phospho]PGKGEGR/2	0	0.0033528012113346307	79.96633100000003	1:1.0000:6:true	DNNPVSPGKGEGR	DNNPVS[Phospho]PGKGEGR	LOC_Os09g36090.1	0.9059	Orbi00855XM-Yej-Rice-Anthor-T-3	Orbi00855XM-Yej-Rice-Anthor-T-3.06737.06737.2	mzspec:PXD002756:Orbi00855XM-Yej-Rice-Anthor-T-3:scan:06737:DNNPVS[Phospho]PGKGEGR/2	155	0.0006680000000187647	0.9491243260594098	0.0033444816053511705	46385	46230	Phospho	1.0	6	1122	1	0.9059	527	0.0136542019544592	0.0136542019544592	0.0	1.0	0.007593451643602277	0.0066363996951548905
4;6	86;88	1.0000;1.0000	Phospho;Phospho	Os03t0270200-03	mzspec:PXD002756:Orbi00853XM-Yej-Rice-Anthor-T-1:scan:01647:RPRS[Phospho]PS[Phospho]PGRR/3	0	0.0033502647789905977	159.93266200000005	1:1.0000:4:true;2:1.0000:6:true	RPRSPSPGRR	RPRS[Phospho]PS[Phospho]PGRR	Os03t0270200-03	0.9058	Orbi00853XM-Yej-Rice-Anthor-T-1	Orbi00853XM-Yej-Rice-Anthor-T-1.01647.01647.3	mzspec:PXD002756:Orbi00853XM-Yej-Rice-Anthor-T-1:scan:01647:RPRS[Phospho]PS[Phospho]PGRR/3	155	-4.000000001269655e-05	-0.09038776491848093	0.0033444816053511705	46420	46265	Phospho	1.0	4	86	1	0.9058	528	0.013806750814393936	0.013806750814393936	0.0	1.0	0.007579070106398483	0.0066363996951548905
4;6	86;88	1.0000;1.0000	Phospho;Phospho	Os03t0270200-03	mzspec:PXD002756:Orbi00853XM-Yej-Rice-Anthor-T-1:scan:01647:RPRS[Phospho]PS[Phospho]PGRR/3	0	0.0033502647789905977	159.93266200000005	1:1.0000:4:true;2:1.0000:6:true	RPRSPSPGRR	RPRS[Phospho]PS[Phospho]PGRR	Os03t0270200-03	0.9058	Orbi00853XM-Yej-Rice-Anthor-T-1	Orbi00853XM-Yej-Rice-Anthor-T-1.01647.01647.3	mzspec:PXD002756:Orbi00853XM-Yej-Rice-Anthor-T-1:scan:01647:RPRS[Phospho]PS[Phospho]PGRR/3	155	-4.000000001269655e-05	-0.09038776491848093	0.0033444816053511705	46420	46265	Phospho	1.0	6	88	1	0.9058	529	0.013958722930056709	0.013958722930056709	0.0	1.0	0.007564742941736105	0.0066363996951548905
1	118	0.9056	Phospho	tr|A0A0P0VNU0|A0A0P0VNU0_ORYSJ	mzspec:PXD002756:Orbi00853XM-Yej-Rice-Anthor-T-1:scan:28595:S[Phospho]VLAVVEDAK/2	0	0.0	79.9663	1:0.9056:1:true;1:0.0268:4:true;1:0.0675:9:true	SVLAVVEDAK	S[Phospho]VLAVVEDAK	tr|A0A0P0VNU0|A0A0P0VNU0_ORYSJ	1.0	Orbi00853XM-Yej-Rice-Anthor-T-1	Orbi00853XM-Yej-Rice-Anthor-T-1.28595.28595.2	mzspec:PXD002756:Orbi00853XM-Yej-Rice-Anthor-T-1:scan:28595:S[Phospho]VLAVVEDAK/2	0	0.00012000000003808965	0.21591442044478829	0.0	1190	1190	Phospho	0.9056	1	118	1	0.9056	530	0.0141104989245283	0.0141104989245283	0.0	1.0	0.007550469841846036	0.0066363996951548905
2;5;6;8	50;53;54;56	0;1.0000;1.0000;1.0000	Deamidated;Phospho;Phospho;Phospho	Os03t0747600-02	mzspec:PXD002756:Orbi00855XM-Yej-Rice-Anthor-T-3:scan:33442:KQ[Deamidated]EDS[Phospho]S[Phospho]ES[Phospho]EEPIILR/3	0	0.003465495716561195	240.88291600000002	1:1.0000:2:true;2:1.0000:5:true;3:1.0000:6:true;4:1.0000:8:true	KQEDSSESEEPIILR	KQ[Deamidated]EDS[Phospho]S[Phospho]ES[Phospho]EEPIILR	Os03t0747600-02	0.9032	Orbi00855XM-Yej-Rice-Anthor-T-3	Orbi00855XM-Yej-Rice-Anthor-T-3.33442.33442.3	mzspec:PXD002756:Orbi00855XM-Yej-Rice-Anthor-T-3:scan:33442:KQ[Deamidated]EDS[Phospho]S[Phospho]ES[Phospho]EEPIILR/3	161	-0.0059280000000399005	-8.879708662930081	0.003459389772238934	46619	46458	Phospho	1.0	8	56	1	0.9032	531	0.014266223032015062	0.014266223032015062	0.0	1.0	0.0075362505012775876	0.0066363996951548905
2;5;6;8	50;53;54;56	0;1.0000;1.0000;1.0000	Deamidated;Phospho;Phospho;Phospho	Os03t0747600-02	mzspec:PXD002756:Orbi00855XM-Yej-Rice-Anthor-T-3:scan:33442:KQ[Deamidated]EDS[Phospho]S[Phospho]ES[Phospho]EEPIILR/3	0	0.003465495716561195	240.88291600000002	1:1.0000:2:true;2:1.0000:5:true;3:1.0000:6:true;4:1.0000:8:true	KQEDSSESEEPIILR	KQ[Deamidated]EDS[Phospho]S[Phospho]ES[Phospho]EEPIILR	Os03t0747600-02	0.9032	Orbi00855XM-Yej-Rice-Anthor-T-3	Orbi00855XM-Yej-Rice-Anthor-T-3.33442.33442.3	mzspec:PXD002756:Orbi00855XM-Yej-Rice-Anthor-T-3:scan:33442:KQ[Deamidated]EDS[Phospho]S[Phospho]ES[Phospho]EEPIILR/3	161	-0.0059280000000399005	-8.879708662930081	0.003459389772238934	46619	46458	Phospho	1.0	5	53	1	0.9032	532	0.014421361710526312	0.014421361710526312	0.0	1.0	0.00752208461687669	0.0066363996951548905
2;5;6;8	50;53;54;56	0;1.0000;1.0000;1.0000	Deamidated;Phospho;Phospho;Phospho	Os03t0747600-02	mzspec:PXD002756:Orbi00855XM-Yej-Rice-Anthor-T-3:scan:33442:KQ[Deamidated]EDS[Phospho]S[Phospho]ES[Phospho]EEPIILR/3	0	0.003465495716561195	240.88291600000002	1:1.0000:2:true;2:1.0000:5:true;3:1.0000:6:true;4:1.0000:8:true	KQEDSSESEEPIILR	KQ[Deamidated]EDS[Phospho]S[Phospho]ES[Phospho]EEPIILR	Os03t0747600-02	0.9032	Orbi00855XM-Yej-Rice-Anthor-T-3	Orbi00855XM-Yej-Rice-Anthor-T-3.33442.33442.3	mzspec:PXD002756:Orbi00855XM-Yej-Rice-Anthor-T-3:scan:33442:KQ[Deamidated]EDS[Phospho]S[Phospho]ES[Phospho]EEPIILR/3	161	-0.0059280000000399005	-8.879708662930081	0.003459389772238934	46619	46458	Phospho	1.0	6	54	1	0.9032	533	0.014575918255159472	0.014575918255159472	0.0	1.0	0.007507971887764351	0.0066363996951548905
5	786	1.0000	Phospho	LOC_Os02g48010.1	mzspec:PXD002756:Orbi00853XM-Yej-Rice-Anthor-T-1:scan:21890:IFKFS[Phospho]PR/2	0	0.003463706380964675	79.9663	1:1.0000:5:true	IFKFSPR	IFKFS[Phospho]PR	LOC_Os02g48010.1	0.9028	Orbi00853XM-Yej-Rice-Anthor-T-1	Orbi00853XM-Yej-Rice-Anthor-T-1.21890.21890.2	mzspec:PXD002756:Orbi00853XM-Yej-Rice-Anthor-T-1:scan:21890:IFKFS[Phospho]PR/2	161	0.0006010000000742366	1.2321972031740354	0.003459389772238934	46643	46482	Phospho	1.0	5	786	1	0.9028	534	0.014730644999999997	0.014730644999999997	0.0	1.0	0.007493912015315355	0.0066363996951548905
1	214	0.9019	Phospho	LOC_Os01g62650.2	mzspec:PXD002756:Orbi00855XM-Yej-Rice-Anthor-T-3:scan:39155:S[Phospho]FADILQDNIGR/2	0	0.0	79.9663	1:0.9019:1:true;1:0.0981:3:true	SFADILQDNIGR	S[Phospho]FADILQDNIGR	LOC_Os01g62650.2	1.0	Orbi00855XM-Yej-Rice-Anthor-T-3	Orbi00855XM-Yej-Rice-Anthor-T-3.39155.39155.2	mzspec:PXD002756:Orbi00855XM-Yej-Rice-Anthor-T-3:scan:39155:S[Phospho]FADILQDNIGR/2	0	0.00035799999989194475	0.5008186698025648	0.0	13289	13289	Phospho	0.9019	1	214	1	0.9019	535	0.014886475570093457	0.014886475570093457	0.0	1.0	0.007479904703137195	0.0066363996951548905
1	21	0.9028	Phospho	Os08t0117300-01	mzspec:PXD002756:Orbi00855XM-Yej-Rice-Anthor-T-3:scan:26378:T[Phospho]PPSWLK/2	0	0.0	79.9663	1:0.9028:1:true;1:0.0971:4:true	TPPSWLK	T[Phospho]PPSWLK	Os08t0117300-01	0.9988	Orbi00855XM-Yej-Rice-Anthor-T-3	Orbi00855XM-Yej-Rice-Anthor-T-3.26378.26378.2	mzspec:PXD002756:Orbi00855XM-Yej-Rice-Anthor-T-3:scan:26378:T[Phospho]PPSWLK/2	0	-0.0002619999999637912	-0.5761819011271619	0.0	22154	22154	Phospho	0.9028	1	21	1	0.90171664	536	0.015042066772388056	0.015042066772388056	0.0	1.0	0.007465949657049251	0.0066363996951548905
5;7	282;284	1.0000;1.0000	Phospho;Phospho	ChrUn.fgenesh.mRNA.76	mzspec:PXD002756:Orbi00855XM-Yej-Rice-Anthor-T-3:scan:04008:LEKGT[Phospho]PS[Phospho]PDR/2	0	0.0035420647017152173	159.93266200000005	1:1.0000:5:true;2:1.0000:7:true	LEKGTPSPDR	LEKGT[Phospho]PS[Phospho]PDR	ChrUn.fgenesh.mRNA.76	0.901	Orbi00855XM-Yej-Rice-Anthor-T-3	Orbi00855XM-Yej-Rice-Anthor-T-3.04008.04008.2	mzspec:PXD002756:Orbi00855XM-Yej-Rice-Anthor-T-3:scan:04008:LEKGT[Phospho]PS[Phospho]PDR/2	165	0.002314999999953216	3.673104338067306	0.0035369016741334594	46748	46583	Phospho	1.0	7	284	1	0.901	537	0.015198413016759772	0.015198413016759772	0.0	1.0	0.007452046585062195	0.0066363996951548905
5;7	282;284	1.0000;1.0000	Phospho;Phospho	ChrUn.fgenesh.mRNA.76	mzspec:PXD002756:Orbi00855XM-Yej-Rice-Anthor-T-3:scan:04008:LEKGT[Phospho]PS[Phospho]PDR/2	0	0.0035420647017152173	159.93266200000005	1:1.0000:5:true;2:1.0000:7:true	LEKGTPSPDR	LEKGT[Phospho]PS[Phospho]PDR	ChrUn.fgenesh.mRNA.76	0.901	Orbi00855XM-Yej-Rice-Anthor-T-3	Orbi00855XM-Yej-Rice-Anthor-T-3.04008.04008.2	mzspec:PXD002756:Orbi00855XM-Yej-Rice-Anthor-T-3:scan:04008:LEKGT[Phospho]PS[Phospho]PDR/2	165	0.002314999999953216	3.673104338067306	0.0035369016741334594	46748	46583	Phospho	1.0	5	282	1	0.901	538	0.015354178048327137	0.015354178048327137	0.0	1.0	0.007438195197357621	0.0066363996951548905
6	22	1.0000	Phospho	Os12t0256300-01	mzspec:PXD002756:Orbi00853XM-Yej-Rice-Anthor-T-1:scan:01616:HRHDDS[Phospho]PPR/3	0	0.003557803592095675	79.96633100000003	1:1.0000:6:true	HRHDDSPPR	HRHDDS[Phospho]PPR	Os12t0256300-01	0.9001	Orbi00853XM-Yej-Rice-Anthor-T-1	Orbi00853XM-Yej-Rice-Anthor-T-1.01616.01616.3	mzspec:PXD002756:Orbi00853XM-Yej-Rice-Anthor-T-1:scan:01616:HRHDDS[Phospho]PPR/3	166	-1.4000000021496813e-05	-0.035043506216274486	0.0035572699024965172	46824	46658	Phospho	1.0	6	22	1	0.9001	539	0.015511034860853432	0.015511034860853432	0.0	1.0	0.0074243952062679015	0.0066363996951548905
4;7	739;742	1.0000;1.0000	Phospho;Oxidation	LOC_Os01g74470.1	mzspec:PXD002756:Orbi00853XM-Yej-Rice-Anthor-T-1:scan:24428:RQDS[Phospho]FEM[Oxidation]KLPDLPK/3	0	0.003557498607003557	95.9612	1:1.0000:7:true;2:1.0000:4:true	RQDSFEMKLPDLPK	RQDS[Phospho]FEM[Oxidation]KLPDLPK	LOC_Os01g74470.1	0.9001	Orbi00853XM-Yej-Rice-Anthor-T-1	Orbi00853XM-Yej-Rice-Anthor-T-1.24428.24428.3	mzspec:PXD002756:Orbi00853XM-Yej-Rice-Anthor-T-1:scan:24428:RQDS[Phospho]FEM[Oxidation]KLPDLPK/3	166	0.0013000000000147338	2.1644369359077484	0.0035572699024965172	46828	46662	Phospho	1.0	4	739	1	0.9001	540	0.01566731072222222	0.01566731072222222	0.0	1.0	0.007410646326256295	0.0066363996951548905
8	224	1.0000	Phospho	Os02t0158400-01	mzspec:PXD002756:Orbi00308XM-Yej-Rice-Anthor-T_Recal:scan:10723:VERPHPDS[Phospho]EWER/3	0	0.0035973533757307124	79.9663	1:1.0000:8:true	VERPHPDSEWER	VERPHPDS[Phospho]EWER	Os02t0158400-01	0.8997	Orbi00308XM-Yej-Rice-Anthor-T_Recal	Orbi00308XM-Yej-Rice-Anthor-T_Recal.10723.10723.3	mzspec:PXD002756:Orbi00308XM-Yej-Rice-Anthor-T_Recal:scan:10723:VERPHPDS[Phospho]EWER/3	168	-0.0035790000000588407	-6.6331011978200936	0.0035936597574279657	46869	46701	Phospho	1.0	8	224	1	0.8997	541	0.015823748225508315	0.015823748225508315	0.0	1.0	0.0073969482738972265	0.0066363996951548905
3	169	0.9051	Phospho	Os02t0789400-01	mzspec:PXD002756:Orbi00855XM-Yej-Rice-Anthor-T-3:scan:05240:GGS[Phospho]PYADGR/2	0	0.0003029181111372892	79.9663	1:0.9051:3:true;1:0.0513:5:true;1:0.0436:6:true	GGSPYADGR	GGS[Phospho]PYADGR	Os02t0789400-01	0.9939	Orbi00855XM-Yej-Rice-Anthor-T-3	Orbi00855XM-Yej-Rice-Anthor-T-3.05240.05240.2	mzspec:PXD002756:Orbi00855XM-Yej-Rice-Anthor-T-3:scan:05240:GGS[Phospho]PYADGR/2	9	-0.00024999999999408845	-0.5206331455379484	0.0002919139826797704	29720	29711	Phospho	0.9051	3	169	1	0.89957889	542	0.015979831918819184	0.015979831918819184	0.0	1.0	0.0073833007678568265	0.0066363996951548905
4	141	0.9161	Phospho	Os08t0131100-01	mzspec:PXD002756:Orbi00855XM-Yej-Rice-Anthor-T-3:scan:12015:RLES[Phospho]FAAHR/3	0	0.0011069293779056896	79.9663	1:0.9161:4:true;1:0.0533:6:true;1:0.0306:7:true	RLESFAAHR	RLES[Phospho]FAAHR	Os08t0131100-01	0.9804	Orbi00855XM-Yej-Rice-Anthor-T-3	Orbi00855XM-Yej-Rice-Anthor-T-3.12015.12015.3	mzspec:PXD002756:Orbi00855XM-Yej-Rice-Anthor-T-3:scan:12015:RLES[Phospho]FAAHR/3	40	0.0008330000000000838	2.138527303557709	0.0010987199912102401	36176	36136	Phospho	0.9161	4	141	1	0.89814444	543	0.016137982430939224	0.016137982430939224	0.0	1.0	0.007369703528873664	0.0066363996951548905
3	33	1.0000	Phospho	Os03t0270200-03	mzspec:PXD002756:Orbi00855XM-Yej-Rice-Anthor-T-3:scan:07791:RKS[Phospho]PPFVR/3	0	0.0036514274732548963	79.9663	1:1.0000:3:true	RKSPPFVR	RKS[Phospho]PPFVR	Os03t0270200-03	0.8979	Orbi00855XM-Yej-Rice-Anthor-T-3	Orbi00855XM-Yej-Rice-Anthor-T-3.07791.07791.3	mzspec:PXD002756:Orbi00855XM-Yej-Rice-Anthor-T-3:scan:07791:RKS[Phospho]PPFVR/3	171	0.00018699999998261774	0.525000557378262	0.0036441906060864383	47002	46831	Phospho	1.0	3	33	1	0.8979	544	0.016296000845588233	0.016296000845588233	0.0	1.0	0.0073561562797397045	0.0066363996951548905
3;11	247;255	1.0000;1.0000	Phospho;Phospho	Os01t0959000-01	mzspec:PXD002756:Orbi00308XM-Yej-Rice-Anthor-T_Recal:scan:05860:IES[Phospho]PRRQPDPS[Phospho]PR/3	0	0.003644812004433456	159.9326	1:1.0000:3:true;2:1.0000:11:true	IESPRRQPDPSPR	IES[Phospho]PRRQPDPS[Phospho]PR	Os01t0959000-01	0.8968	Orbi00308XM-Yej-Rice-Anthor-T_Recal	Orbi00308XM-Yej-Rice-Anthor-T_Recal.05860.05860.3	mzspec:PXD002756:Orbi00308XM-Yej-Rice-Anthor-T_Recal:scan:05860:IES[Phospho]PRRQPDPS[Phospho]PR/3	171	-0.003579999999942629	-6.329726865854571	0.0036441906060864383	47087	46916	Phospho	1.0	3	247	1	0.8968	545	0.01645545772477064	0.01645545772477064	0.0	1.0	0.007342658745281467	0.0066363996951548905
3;11	247;255	1.0000;1.0000	Phospho;Phospho	Os01t0959000-01	mzspec:PXD002756:Orbi00308XM-Yej-Rice-Anthor-T_Recal:scan:05860:IES[Phospho]PRRQPDPS[Phospho]PR/3	0	0.003644812004433456	159.9326	1:1.0000:3:true;2:1.0000:11:true	IESPRRQPDPSPR	IES[Phospho]PRRQPDPS[Phospho]PR	Os01t0959000-01	0.8968	Orbi00308XM-Yej-Rice-Anthor-T_Recal	Orbi00308XM-Yej-Rice-Anthor-T_Recal.05860.05860.3	mzspec:PXD002756:Orbi00308XM-Yej-Rice-Anthor-T_Recal:scan:05860:IES[Phospho]PRRQPDPS[Phospho]PR/3	171	-0.003579999999942629	-6.329726865854571	0.0036441906060864383	47087	46916	Phospho	1.0	11	255	1	0.8968	546	0.01661433051282051	0.01661433051282051	0.0	1.0	0.007329210652341391	0.0066363996951548905
1;3	529;531	0;0.9001	Gln->pyro-Glu;Phospho	LOC_Os02g22370.2	mzspec:PXD002756:Orbi00853XM-Yej-Rice-Anthor-T-1:scan:26185:Q[Gln->pyro-Glu]PS[Phospho]QEILSEEK/2	0	0.00010838541854835796	79.9663	1:0.9001:3:true;1:0.0999:8:true	QPSQEILSEEK	Q[Gln->pyro-Glu]PS[Phospho]QEILSEEK	LOC_Os02g22370.2	0.9959	Orbi00853XM-Yej-Rice-Anthor-T-1	Orbi00853XM-Yej-Rice-Anthor-T-1.26185.26185.2	mzspec:PXD002756:Orbi00853XM-Yej-Rice-Anthor-T-1:scan:26185:Q[Gln->pyro-Glu]PS[Phospho]QEILSEEK/2	3	0.0006840000000920554	1.0121414461989495	0.00010661359678737697	27682	27679	Phospho	0.9001	3	531	1	0.89640959	547	0.016773336142595976	0.016773336142595976	0.0	1.0	0.007315811729759414	0.0066363996951548905
4;6	86;88	1.0000;1.0000	Phospho;Phospho	Os03t0270200-03	mzspec:PXD002756:Orbi00855XM-Yej-Rice-Anthor-T-3:scan:01647:RPRS[Phospho]PS[Phospho]PGR/3	0	0.0036647206715813697	159.93266200000005	1:1.0000:4:true;2:1.0000:6:true	RPRSPSPGR	RPRS[Phospho]PS[Phospho]PGR	Os03t0270200-03	0.8963	Orbi00855XM-Yej-Rice-Anthor-T-3	Orbi00855XM-Yej-Rice-Anthor-T-3.01647.01647.3	mzspec:PXD002756:Orbi00855XM-Yej-Rice-Anthor-T-3:scan:01647:RPRS[Phospho]PS[Phospho]PGR/3	172	0.0007100000000264117	1.8181628823507527	0.0036619898230747937	47106	46934	Phospho	1.0	6	88	1	0.8963	548	0.016931961441605838	0.016931961441605838	0.0	1.0	0.007302461708354743	0.0066363996951548905
4;6	86;88	1.0000;1.0000	Phospho;Phospho	Os03t0270200-03	mzspec:PXD002756:Orbi00855XM-Yej-Rice-Anthor-T-3:scan:01608:RPRS[Phospho]PS[Phospho]PGRR/3	0	0.003664486439269661	159.93266200000005	1:1.0000:4:true;2:1.0000:6:true	RPRSPSPGRR	RPRS[Phospho]PS[Phospho]PGRR	Os03t0270200-03	0.8963	Orbi00855XM-Yej-Rice-Anthor-T-3	Orbi00855XM-Yej-Rice-Anthor-T-3.01608.01608.3	mzspec:PXD002756:Orbi00855XM-Yej-Rice-Anthor-T-3:scan:01608:RPRS[Phospho]PS[Phospho]PGRR/3	172	0.0006920000000150137	1.5637083326273045	0.0036619898230747937	47109	46937	Phospho	1.0	6	88	1	0.8963	549	0.01709000887067395	0.01709000887067395	0.0	1.0	0.007289160320907831	0.0066363996951548905
4;6	86;88	1.0000;1.0000	Phospho;Phospho	Os03t0270200-03	mzspec:PXD002756:Orbi00855XM-Yej-Rice-Anthor-T-3:scan:01608:RPRS[Phospho]PS[Phospho]PGRR/3	0	0.003664486439269661	159.93266200000005	1:1.0000:4:true;2:1.0000:6:true	RPRSPSPGRR	RPRS[Phospho]PS[Phospho]PGRR	Os03t0270200-03	0.8963	Orbi00855XM-Yej-Rice-Anthor-T-3	Orbi00855XM-Yej-Rice-Anthor-T-3.01608.01608.3	mzspec:PXD002756:Orbi00855XM-Yej-Rice-Anthor-T-3:scan:01608:RPRS[Phospho]PS[Phospho]PGRR/3	172	0.0006920000000150137	1.5637083326273045	0.0036619898230747937	47109	46937	Phospho	1.0	4	86	1	0.8963	550	0.017247481581818182	0.017247481581818182	0.0	1.0	0.0072759073021425435	0.0066363996951548905
4;6	86;88	1.0000;1.0000	Phospho;Phospho	Os03t0270200-03	mzspec:PXD002756:Orbi00855XM-Yej-Rice-Anthor-T-3:scan:01647:RPRS[Phospho]PS[Phospho]PGR/3	0	0.0036647206715813697	159.93266200000005	1:1.0000:4:true;2:1.0000:6:true	RPRSPSPGR	RPRS[Phospho]PS[Phospho]PGR	Os03t0270200-03	0.8963	Orbi00855XM-Yej-Rice-Anthor-T-3	Orbi00855XM-Yej-Rice-Anthor-T-3.01647.01647.3	mzspec:PXD002756:Orbi00855XM-Yej-Rice-Anthor-T-3:scan:01647:RPRS[Phospho]PS[Phospho]PGR/3	172	0.0007100000000264117	1.8181628823507527	0.0036619898230747937	47106	46934	Phospho	1.0	4	86	1	0.8963	551	0.017404382704174225	0.017404382704174225	0.0	1.0	0.007262702388708528	0.0066363996951548905
1;7	871;877	0;0.9005	Carbamidomethyl;Phospho	Os06t0646400-01	mzspec:PXD002756:Orbi00308XM-Yej-Rice-Anthor-T_Recal:scan:05272:C[Carbamidomethyl]FAGKPS[Phospho]EQDK/2	0	0.0001765973227845866	136.987764	1:0.9005:7:true;1:0.0995:3:true	CFAGKPSEQDK	C[Carbamidomethyl]FAGKPS[Phospho]EQDK	Os06t0646400-01	0.9953	Orbi00308XM-Yej-Rice-Anthor-T_Recal	Orbi00308XM-Yej-Rice-Anthor-T_Recal.05272.05272.2	mzspec:PXD002756:Orbi00308XM-Yej-Rice-Anthor-T_Recal:scan:05272:C[Carbamidomethyl]FAGKPS[Phospho]EQDK/2	5	-0.5027870000000121	-746.2228245721502	0.0001734304543877905	28318	28313	Phospho	0.9005	7	877	1	0.89626765	552	0.017560773949275358	0.017560773949275358	0.0	1.0	0.007249545319163767	0.0066363996951548905
4;7	739;742	1.0000;1.0000	Phospho;Oxidation	LOC_Os01g74470.1	mzspec:PXD002756:Orbi00855XM-Yej-Rice-Anthor-T-3:scan:24317:RQDS[Phospho]FEM[Oxidation]KLPDLPK/3	0	0.0037334804098343283	95.9612	1:1.0000:7:true;2:1.0000:4:true	RQDSFEMKLPDLPK	RQDS[Phospho]FEM[Oxidation]KLPDLPK	LOC_Os01g74470.1	0.8936	Orbi00855XM-Yej-Rice-Anthor-T-3	Orbi00855XM-Yej-Rice-Anthor-T-3.24317.24317.3	mzspec:PXD002756:Orbi00855XM-Yej-Rice-Anthor-T-3:scan:24317:RQDS[Phospho]FEM[Oxidation]KLPDLPK/3	176	0.0018000000000029106	2.996912680458532	0.0037330844610359314	47317	47141	Phospho	1.0	4	739	1	0.8936	553	0.01772142354430379	0.01772142354430379	0.0	1.0	0.007236435833957324	0.0066363996951548905
6;9	257;260	0;1.0000	Deamidated;Phospho	LOC_Os03g17710.1	mzspec:PXD002756:Orbi00855XM-Yej-Rice-Anthor-T-3:scan:13084:DNDERN[Deamidated]GDS[Phospho]PWGR/3	0	0.003752305441902864	80.950316	1:0.5013:6:true;1:0.4987:2:true;2:1.0000:9:true	DNDERNGDSPWGR	DNDERN[Deamidated]GDS[Phospho]PWGR	LOC_Os03g17710.1	0.8931	Orbi00855XM-Yej-Rice-Anthor-T-3	Orbi00855XM-Yej-Rice-Anthor-T-3.13084.13084.3	mzspec:PXD002756:Orbi00855XM-Yej-Rice-Anthor-T-3:scan:13084:DNDERN[Deamidated]GDS[Phospho]PWGR/3	177	-0.00011599999993450183	-0.21741829489728712	0.003737331081081081	47348	47171	Phospho	1.0	9	260	1	0.8931	554	0.017882395703971116	0.017882395703971116	0.0	1.0	0.007223373675412274	0.0066363996951548905
3	128	1.0000	Phospho	Os02t0105900-01	mzspec:PXD002756:Orbi00308XM-Yej-Rice-Anthor-T_Recal:scan:07897:VRS[Phospho]VQFGQK/3	0	0.003747459349593496	79.9663	1:1.0000:3:true	VRSVQFGQK	VRS[Phospho]VQFGQK	Os02t0105900-01	0.8921	Orbi00308XM-Yej-Rice-Anthor-T_Recal	Orbi00308XM-Yej-Rice-Anthor-T_Recal.07897.07897.3	mzspec:PXD002756:Orbi00308XM-Yej-Rice-Anthor-T_Recal:scan:07897:VRS[Phospho]VQFGQK/3	177	-0.002631000000008044	-6.9814298953628375	0.003737331081081081	47409	47232	Phospho	1.0	3	128	1	0.8921	555	0.018044589585585583	0.018044589585585583	0.0	1.0	0.007210358587708828	0.0066363996951548905
1	145	0.8919	Phospho	Os04t0405500-01	mzspec:PXD002756:Orbi00855XM-Yej-Rice-Anthor-T-3:scan:32284:S[Phospho]FSGDFLER/2	0	0.0	79.9663	1:0.8919:1:true;1:0.1081:3:true	SFSGDFLER	S[Phospho]FSGDFLER	Os04t0405500-01	0.9998	Orbi00855XM-Yej-Rice-Anthor-T-3	Orbi00855XM-Yej-Rice-Anthor-T-3.32284.32284.2	mzspec:PXD002756:Orbi00855XM-Yej-Rice-Anthor-T-3:scan:32284:S[Phospho]FSGDFLER/2	0	0.0004900000000134241	0.8608055410759314	0.0	18476	18476	Phospho	0.8919	1	145	1	0.89172162	556	0.01820688057553957	0.01820688057553957	0.0	1.0	0.007197390316867625	0.0066363996951548905
3	565	0.8942	Phospho	Os01t0957000-03	mzspec:PXD002756:Orbi00855XM-Yej-Rice-Anthor-T-3:scan:10596:SQS[Phospho]FDGPRD/2	0	0.00020771307900020768	79.96633100000003	1:0.8942:3:true;1:0.0528:1:true	SQSFDGPRD	SQS[Phospho]FDGPRD	Os01t0957000-03	0.9948	Orbi00855XM-Yej-Rice-Anthor-T-3	Orbi00855XM-Yej-Rice-Anthor-T-3.10596.10596.2	mzspec:PXD002756:Orbi00855XM-Yej-Rice-Anthor-T-3:scan:10596:SQS[Phospho]FDGPRD/2	6	0.0007220000001098015	1.3254860132848862	0.0002069607809320133	28892	28886	Phospho	0.8942	3	565	1	0.88955016	557	0.018372487324955108	0.018372487324955108	0.0	1.0	0.0071844686107332125	0.0066363996951548905
6	69	0.8936	Phospho	Os05t0474900-01	mzspec:PXD002756:Orbi00853XM-Yej-Rice-Anthor-T-1:scan:18940:LGPSPS[Phospho]FK/2	0	0.00017580872011251758	79.9663	1:0.8936:6:true;1:0.1064:4:true	LGPSPSFK	LGPSPS[Phospho]FK	Os05t0474900-01	0.9952	Orbi00853XM-Yej-Rice-Anthor-T-1	Orbi00853XM-Yej-Rice-Anthor-T-1.18940.18940.2	mzspec:PXD002756:Orbi00853XM-Yej-Rice-Anthor-T-1:scan:18940:LGPSPS[Phospho]FK/2	5	-0.00024099999990312418	-0.5276814123933921	0.0001734304543877905	28445	28440	Phospho	0.8936	6	69	1	0.8893107199999999	558	0.018537929605734763	0.018537929605734763	0.0	1.0	0.007171593218957705	0.0066363996951548905
3	122	1.0000	Phospho	Os07t0184800-01	mzspec:PXD002756:Orbi00853XM-Yej-Rice-Anthor-T-1:scan:21387:LLS[Phospho]GNLK/2	0	0.0038507669970330154	79.96633100000003	1:1.0000:3:true	LLSGNLK	LLS[Phospho]GNLK	Os07t0184800-01	0.8875	Orbi00853XM-Yej-Rice-Anthor-T-1	Orbi00853XM-Yej-Rice-Anthor-T-1.21387.21387.2	mzspec:PXD002756:Orbi00853XM-Yej-Rice-Anthor-T-1:scan:21387:LLS[Phospho]GNLK/2	183	-0.0008419999999773609	-2.0401363584918517	0.003850037869224943	47706	47523	Phospho	1.0	3	122	1	0.8875	559	0.01870601917710197	0.01870601917710197	0.0	1.0	0.007158763892984615	0.0066363996951548905
3	248	0.8884	Phospho	Os11t0544600-02	mzspec:PXD002756:Orbi00855XM-Yej-Rice-Anthor-T-3:scan:02072:GDS[Phospho]DEDARPK/2	0	0.0	79.9663	1:0.8884:3:true;1:0.1116:7:true	GDSDEDARPK	GDS[Phospho]DEDARPK	Os11t0544600-02	0.9983	Orbi00855XM-Yej-Rice-Anthor-T-3	Orbi00855XM-Yej-Rice-Anthor-T-3.02072.02072.2	mzspec:PXD002756:Orbi00855XM-Yej-Rice-Anthor-T-3:scan:02072:GDS[Phospho]DEDARPK/2	0	0.00029000000006362825	0.4955340786819095	0.0	23051	23051	Phospho	0.8884	3	248	1	0.8868897199999999	560	0.018874598214285717	0.018874598214285717	0.0	1.0	0.007145980386032856	0.0066363996951548905
2	2	0.8889	Phospho	Os03t0710800-01	mzspec:PXD002756:Orbi00855XM-Yej-Rice-Anthor-T-3:scan:05990:MS[Phospho]PAEASR/2	0	0.0002723867892407218	79.9663	1:0.8889:2:true;1:0.0226:4:true;1:0.0275:6:true;1:0.0608:7:true	MSPAEASR	MS[Phospho]PAEASR	Os03t0710800-01	0.9943	Orbi00855XM-Yej-Rice-Anthor-T-3	Orbi00855XM-Yej-Rice-Anthor-T-3.05990.05990.2	mzspec:PXD002756:Orbi00855XM-Yej-Rice-Anthor-T-3:scan:05990:MS[Phospho]PAEASR/2	8	0.0003290000000220061	0.7080090237321164	0.00027018811847748995	29378	29370	Phospho	0.8889	2	2	1	0.88383327	561	0.019048024474153297	0.019048024474153297	0.0	1.0	0.007133242453080927	0.0066363996951548905
3	363	1.0000	Phospho	Os06t0186600-02	mzspec:PXD002756:Orbi00855XM-Yej-Rice-Anthor-T-3:scan:42078:KDS[Phospho]FGDLLMNLPR/3	0	0.0040361370195323935	79.9663	1:1.0000:3:true	KDSFGDLLMNLPR	KDS[Phospho]FGDLLMNLPR	Os06t0186600-02	0.8833	Orbi00855XM-Yej-Rice-Anthor-T-3	Orbi00855XM-Yej-Rice-Anthor-T-3.42078.42078.3	mzspec:PXD002756:Orbi00855XM-Yej-Rice-Anthor-T-3:scan:42078:KDS[Phospho]FGDLLMNLPR/3	193	0.0003010000001495428	0.568726125523537	0.004032342310344107	48011	47818	Phospho	1.0	3	363	1	0.8833	562	0.019221782437722417	0.019221782437722417	0.0	1.0	0.007120549850851244	0.0066363996951548905
7	282	0.8961	Phospho	Os07t0557500-01	mzspec:PXD002756:Orbi00855XM-Yej-Rice-Anthor-T-3:scan:17586:AGDRGDS[Phospho]PPPLPDHLR/3	0	0.0007791083537729043	79.9663	1:0.8961:7:true;1:0.0519:1:true	AGDRGDSPPPLPDHLR	AGDRGDS[Phospho]PPPLPDHLR	Os07t0557500-01	0.9845	Orbi00855XM-Yej-Rice-Anthor-T-3	Orbi00855XM-Yej-Rice-Anthor-T-3.17586.17586.3	mzspec:PXD002756:Orbi00855XM-Yej-Rice-Anthor-T-3:scan:17586:AGDRGDS[Phospho]PPPLPDHLR/3	27	0.0003769999999576612	0.6347399967883524	0.0007753050969131371	34682	34655	Phospho	0.8961	7	282	1	0.8822104500000001	563	0.01939685840142096	0.01939685840142096	0.0	1.0	0.00710790233779467	0.0066363996951548905
7;11	264;268	1.0000;1.0000	Phospho;Phospho	Os01t0139200-01	mzspec:PXD002756:Orbi00853XM-Yej-Rice-Anthor-T-1:scan:18687:HPHDVQS[Phospho]VPDS[Phospho]PMIDK/3	0	0.004050188939226289	159.9326	1:1.0000:7:true;2:1.0000:11:true	HPHDVQSVPDSPMIDK	HPHDVQS[Phospho]VPDS[Phospho]PMIDK	Os01t0139200-01	0.882	Orbi00853XM-Yej-Rice-Anthor-T-1	Orbi00853XM-Yej-Rice-Anthor-T-1.18687.18687.3	mzspec:PXD002756:Orbi00853XM-Yej-Rice-Anthor-T-1:scan:18687:HPHDVQS[Phospho]VPDS[Phospho]PMIDK/3	194	0.00016600000003563764	0.2535898527634211	0.0040476538212773075	48093	47899	Phospho	1.0	11	268	1	0.882	564	0.019571686666666664	0.019571686666666664	0.0	1.0	0.007095299674075177	0.0066363996951548905
7;11	264;268	1.0000;1.0000	Phospho;Phospho	Os01t0139200-01	mzspec:PXD002756:Orbi00853XM-Yej-Rice-Anthor-T-1:scan:18687:HPHDVQS[Phospho]VPDS[Phospho]PMIDK/3	0	0.004050188939226289	159.9326	1:1.0000:7:true;2:1.0000:11:true	HPHDVQSVPDSPMIDK	HPHDVQS[Phospho]VPDS[Phospho]PMIDK	Os01t0139200-01	0.882	Orbi00853XM-Yej-Rice-Anthor-T-1	Orbi00853XM-Yej-Rice-Anthor-T-1.18687.18687.3	mzspec:PXD002756:Orbi00853XM-Yej-Rice-Anthor-T-1:scan:18687:HPHDVQS[Phospho]VPDS[Phospho]PMIDK/3	194	0.00016600000003563764	0.2535898527634211	0.0040476538212773075	48093	47899	Phospho	1.0	7	264	1	0.882	565	0.019745896070796458	0.019745896070796458	0.0	1.0	0.007082741621554689	0.0066363996951548905
3	389	1.0000	Phospho	Os02t0596200-02	mzspec:PXD002756:Orbi00853XM-Yej-Rice-Anthor-T-1:scan:14494:IQS[Phospho]LQRPLR/2	0	0.004067584480600751	79.9663	1:1.0000:3:true	IQSLQRPLR	IQS[Phospho]LQRPLR	Os02t0596200-02	0.8813	Orbi00853XM-Yej-Rice-Anthor-T-1	Orbi00853XM-Yej-Rice-Anthor-T-1.14494.14494.2	mzspec:PXD002756:Orbi00853XM-Yej-Rice-Anthor-T-1:scan:14494:IQS[Phospho]LQRPLR/2	195	-0.0004969999999957507	-0.8341390733487789	0.004064362832965109	48135	47940	Phospho	1.0	3	389	1	0.8813	566	0.01992072664310954	0.01992072664310954	0.0	1.0	0.0070702279437780905	0.0066363996951548905
8;10	347;349	0;0.8780	Carbamidomethyl;Phospho	Os11t0247300-01	mzspec:PXD002756:Orbi00853XM-Yej-Rice-Anthor-T-1:scan:44058:TIQFVDWC[Carbamidomethyl]PT[Phospho]GFK/2	0	0.0	136.987764	1:0.8780:10:true;1:0.0609:1:true	TIQFVDWCPTGFK	TIQFVDWC[Carbamidomethyl]PT[Phospho]GFK	Os11t0247300-01	1.0	Orbi00853XM-Yej-Rice-Anthor-T-1	Orbi00853XM-Yej-Rice-Anthor-T-1.44058.44058.2	mzspec:PXD002756:Orbi00853XM-Yej-Rice-Anthor-T-1:scan:44058:TIQFVDWC[Carbamidomethyl]PT[Phospho]GFK/2	0	0.0007020000000466098	0.8358432524034134	0.0	15342	15342	Phospho	0.878	10	349	1	0.878	567	0.02010076063492064	0.02010076063492064	0.0	1.0	0.007057758405958376	0.0066363996951548905
3	34	0.8980	Phospho	Os01t0749400-02	mzspec:PXD002756:Orbi00853XM-Yej-Rice-Anthor-T-1:scan:16928:SGS[Phospho]FGLK/2	0	0.0012138541217091069	79.9663	1:0.8980:3:true;1:0.0510:1:true	SGSFGLK	SGS[Phospho]FGLK	Os01t0749400-02	0.9772	Orbi00853XM-Yej-Rice-Anthor-T-1	Orbi00853XM-Yej-Rice-Anthor-T-1.16928.16928.2	mzspec:PXD002756:Orbi00853XM-Yej-Rice-Anthor-T-1:scan:16928:SGS[Phospho]FGLK/2	45	-0.00031100000001060835	-0.8011892905625421	0.001211012137032751	37117	37072	Phospho	0.898	3	34	1	0.8775255999999999	568	0.02028099591549296	0.02028099591549296	0.0	1.0	0.00704533277496197	0.0066363996951548905
6	22	0.8783	Phospho	Os02t0525900-01	mzspec:PXD002756:Orbi00308XM-Yej-Rice-Anthor-T_Recal:scan:15385:LRHVES[Phospho]MSELPSGAGR/3	0	4.142158893215144e-05	79.9663	1:0.8783:6:true;1:0.0901:8:true;1:0.0165:12:true;1:0.0150:14:true	LRHVESMSELPSGAGR	LRHVES[Phospho]MSELPSGAGR	Os02t0525900-01	0.9978	Orbi00308XM-Yej-Rice-Anthor-T_Recal	Orbi00308XM-Yej-Rice-Anthor-T_Recal.15385.15385.3	mzspec:PXD002756:Orbi00308XM-Yej-Rice-Anthor-T_Recal:scan:15385:LRHVES[Phospho]MSELPSGAGR/3	1	-0.004107000000090011	-6.815274193540135	3.7721614485099956e-05	24143	24142	Phospho	0.8783	6	22	1	0.87636774	569	0.02046263258347979	0.02046263258347979	0.0	1.0	0.007032950819294199	0.0066363996951548905
1	352	1.0000	Phospho	Os02t0697300-01	mzspec:PXD002756:Orbi00308XM-Yej-Rice-Anthor-T_Recal:scan:53605:S[Phospho]GGDDDILDDLDEMIFGKK/3	0	0.004362027619283883	79.9663	1:1.0000:1:true	SGGDDDILDDLDEMIFGKK	S[Phospho]GGDDDILDDLDEMIFGKK	Os02t0697300-01	0.8743	Orbi00308XM-Yej-Rice-Anthor-T_Recal	Orbi00308XM-Yej-Rice-Anthor-T_Recal.53605.53605.3	mzspec:PXD002756:Orbi00308XM-Yej-Rice-Anthor-T_Recal:scan:53605:S[Phospho]GGDDDILDDLDEMIFGKK/3	211	-0.004710000000045511	-6.526756418600737	0.0043596842844745645	48583	48372	Phospho	1.0	1	352	1	0.8743	570	0.02064725954385965	0.02064725954385965	0.0	1.0	0.007020612309084911	0.0066363996951548905
3	33	1.0000	Phospho	Os03t0270200-03	mzspec:PXD002756:Orbi00853XM-Yej-Rice-Anthor-T-1:scan:07418:RKS[Phospho]PPFVR/3	0	0.0043610359010396215	79.9663	1:1.0000:3:true	RKSPPFVR	RKS[Phospho]PPFVR	Os03t0270200-03	0.8742	Orbi00853XM-Yej-Rice-Anthor-T-1	Orbi00853XM-Yej-Rice-Anthor-T-1.07418.07418.3	mzspec:PXD002756:Orbi00853XM-Yej-Rice-Anthor-T-1:scan:07418:RKS[Phospho]PPFVR/3	211	9.5999999984997e-05	0.26951900270118395	0.0043596842844745645	48594	48383	Phospho	1.0	3	33	1	0.8742	571	0.020831414956217164	0.020831414956217164	0.0	1.0	0.007008317016074255	0.0066363996951548905
5	179	1.0000	Phospho	Os07t0588200-01	mzspec:PXD002756:Orbi00853XM-Yej-Rice-Anthor-T-1:scan:22285:QHEKS[Phospho]PDLRPLPLLK/3	0	0.004379531885884273	79.9663	1:1.0000:5:true	QHEKSPDLRPLPLLK	QHEKS[Phospho]PDLRPLPLLK	Os07t0588200-01	0.8737	Orbi00853XM-Yej-Rice-Anthor-T-1	Orbi00853XM-Yej-Rice-Anthor-T-1.22285.22285.3	mzspec:PXD002756:Orbi00853XM-Yej-Rice-Anthor-T-1:scan:22285:QHEKS[Phospho]PDLRPLPLLK/3	212	-0.0012790000000677535	-2.070692409279005	0.004375735309294309	48619	48407	Phospho	1.0	5	179	1	0.8737	572	0.021015800594405595	0.021015800594405595	0.0	1.0	0.0069960647135986	0.0066363996951548905
3	494	0.8736	Phospho	LOC_Os10g39520.1	mzspec:PXD002756:Orbi00855XM-Yej-Rice-Anthor-T-3:scan:21607:HDS[Phospho]FSFPR/2	0	0.0	79.9663	1:0.8736:3:true;1:0.1264:5:true	HDSFSFPR	HDS[Phospho]FSFPR	LOC_Os10g39520.1	0.9998	Orbi00855XM-Yej-Rice-Anthor-T-3	Orbi00855XM-Yej-Rice-Anthor-T-3.21607.21607.2	mzspec:PXD002756:Orbi00855XM-Yej-Rice-Anthor-T-3:scan:21607:HDS[Phospho]FSFPR/2	0	0.0010649999999259308	1.9842895281917357	0.0	18681	18681	Phospho	0.8736	3	494	1	0.8734252800000001	573	0.02120002209424084	0.02120002209424084	0.0	1.0	0.006983855176576613	0.0066363996951548905
2	2	0.8924	Phospho	Os03t0710800-01	mzspec:PXD002756:Orbi00853XM-Yej-Rice-Anthor-T-1:scan:05882:MS[Phospho]PAEASR/2	0	0.001170673273256922	79.9663	1:0.8924:2:true;1:0.0271:4:true;1:0.0358:6:true;1:0.0445:7:true	MSPAEASR	MS[Phospho]PAEASR	Os03t0710800-01	0.9785	Orbi00853XM-Yej-Rice-Anthor-T-1	Orbi00853XM-Yej-Rice-Anthor-T-1.05882.05882.2	mzspec:PXD002756:Orbi00853XM-Yej-Rice-Anthor-T-1:scan:05882:MS[Phospho]PAEASR/2	43	0.00011600000004818867	0.2496323610381461	0.0011676215819914734	36774	36731	Phospho	0.8924	2	2	1	0.8732134	574	0.02138397083623694	0.02138397083623694	0.0	1.0	0.006971688181495469	0.0066363996951548905
12	593	0.8727	Phospho	Os07t0520400-01	mzspec:PXD002756:Orbi00855XM-Yej-Rice-Anthor-T-3:scan:23259:RGGGPMLGFDSS[Phospho]PGR/3	0	0.0	79.9663	1:0.8727:12:true;1:0.1273:11:true	RGGGPMLGFDSSPGR	RGGGPMLGFDSS[Phospho]PGR	Os07t0520400-01	1.0	Orbi00855XM-Yej-Rice-Anthor-T-3	Orbi00855XM-Yej-Rice-Anthor-T-3.23259.23259.3	mzspec:PXD002756:Orbi00855XM-Yej-Rice-Anthor-T-3:scan:23259:RGGGPMLGFDSS[Phospho]PGR/3	0	-0.00020300000005590846	-0.38723270140849503	0.0	15632	15632	Phospho	0.8727	12	593	1	0.8727	575	0.02156817262608696	0.02156817262608696	0.0	1.0	0.006959563506397216	0.0066363996951548905
7	110	1.0000	Phospho	Os04t0663100-01	mzspec:PXD002756:Orbi00308XM-Yej-Rice-Anthor-T_Recal:scan:03941:ILQQEKS[Phospho]DEK/2	0	0.004534212695795548	79.9663	1:1.0000:7:true	ILQQEKSDEK	ILQQEKS[Phospho]DEK	Os04t0663100-01	0.8719	Orbi00308XM-Yej-Rice-Anthor-T_Recal	Orbi00308XM-Yej-Rice-Anthor-T_Recal.03941.03941.2	mzspec:PXD002756:Orbi00308XM-Yej-Rice-Anthor-T_Recal:scan:03941:ILQQEKS[Phospho]DEK/2	220	-0.004588999999896259	-7.0675524080899965	0.0045324378334947145	48740	48520	Phospho	1.0	7	110	1	0.8719	576	0.02175312371527778	0.02175312371527778	0.0	1.0	0.006947480930865276	0.0066363996951548905
3	223	0.8708	Phospho	Os06t0485100-02	mzspec:PXD002756:Orbi00855XM-Yej-Rice-Anthor-T-3:scan:06243:VES[Phospho]SDEVEDK/2	0	0.0	79.9663	1:0.8708:3:true;1:0.1292:4:true	VESSDEVEDK	VES[Phospho]SDEVEDK	Os06t0485100-02	1.0	Orbi00855XM-Yej-Rice-Anthor-T-3	Orbi00855XM-Yej-Rice-Anthor-T-3.06243.06243.2	mzspec:PXD002756:Orbi00855XM-Yej-Rice-Anthor-T-3:scan:06243:VES[Phospho]SDEVEDK/2	0	0.0013809999999239153	2.268640997065378	0.0	16256	16256	Phospho	0.8708	3	223	1	0.8708	577	0.02193934013864818	0.02193934013864818	0.0	1.0	0.00693544023601109	0.0066363996951548905
4	689	0.8707	Phospho	Os02t0558100-02	mzspec:PXD002756:Orbi00308XM-Yej-Rice-Anthor-T_Recal:scan:17939:TSGS[Phospho]FVLQR/2	0	0.0	79.9663	1:0.8707:4:true;1:0.0381:1:true;1:0.0530:2:true	TSGSFVLQR	TSGS[Phospho]FVLQR	Os02t0558100-02	1.0	Orbi00308XM-Yej-Rice-Anthor-T_Recal	Orbi00308XM-Yej-Rice-Anthor-T_Recal.17939.17939.2	mzspec:PXD002756:Orbi00308XM-Yej-Rice-Anthor-T_Recal:scan:17939:TSGS[Phospho]FVLQR/2	0	-0.003672000000051412	-6.8284186900324615	0.0	4294	4294	Phospho	0.8707	4	689	1	0.8707	578	0.0221250852249135	0.0221250852249135	0.0	1.0	0.006923441204460898	0.0066363996951548905
1;6	1155;1160	0;0.8730	Carbamidomethyl;Phospho	LOC_Os06g08280.1	mzspec:PXD002756:Orbi00855XM-Yej-Rice-Anthor-T-3:scan:31177:C[Carbamidomethyl]QTLIS[Phospho]GGVR/2	0	0.00010934937124111536	119.961215	1:0.8730:6:true;1:0.1270:3:true	CQTLISGGVR	C[Carbamidomethyl]QTLIS[Phospho]GGVR	LOC_Os06g08280.1	0.9961	Orbi00855XM-Yej-Rice-Anthor-T-3	Orbi00855XM-Yej-Rice-Anthor-T-3.31177.31177.2	mzspec:PXD002756:Orbi00855XM-Yej-Rice-Anthor-T-3:scan:31177:C[Carbamidomethyl]QTLIS[Phospho]GGVR/2	3	0.0007359999999607678	1.2749949109526888	0.00010661359678737697	27438	27435	Phospho	0.873	6	1160	1	0.8695953000000002	579	0.02231209664939552	0.02231209664939552	0.0	1.0	0.00691148362034266	0.0066363996951548905
19	496	0.8696	Phospho	LOC_Os12g06800.1	mzspec:PXD002756:Orbi00855XM-Yej-Rice-Anthor-T-3:scan:29736:VPVVLIEQHVMVVPQHGSS[Phospho]K/3	0	0.0	79.9663	1:0.8696:19:true;1:0.1304:18:true	VPVVLIEQHVMVVPQHGSSK	VPVVLIEQHVMVVPQHGSS[Phospho]K	LOC_Os12g06800.1	0.9997	Orbi00855XM-Yej-Rice-Anthor-T-3	Orbi00855XM-Yej-Rice-Anthor-T-3.29736.29736.3	mzspec:PXD002756:Orbi00855XM-Yej-Rice-Anthor-T-3:scan:29736:VPVVLIEQHVMVVPQHGSS[Phospho]K/3	0	6.800000005569018e-05	0.09005901240705687	0.0	19095	19095	Phospho	0.8696	19	496	1	0.86933912	580	0.02249890489655173	0.02249890489655173	0.0	1.0	0.0068995672692731035	0.0066363996951548905
9	135	0.8703	Phospho	Os10t0532150-00	mzspec:PXD002756:Orbi00855XM-Yej-Rice-Anthor-T-3:scan:15181:IRIPDEEDS[Phospho]SSQK/3	0	0.0	79.9663	1:0.8703:9:true;1:0.0828:10:true;1:0.0468:11:true	IRIPDEEDSSSQK	IRIPDEEDS[Phospho]SSQK	Os10t0532150-00	0.9988	Orbi00855XM-Yej-Rice-Anthor-T-3	Orbi00855XM-Yej-Rice-Anthor-T-3.15181.15181.3	mzspec:PXD002756:Orbi00855XM-Yej-Rice-Anthor-T-3:scan:15181:IRIPDEEDS[Phospho]SSQK/3	0	4.5999999997547996e-05	0.08702729367872013	0.0	22204	22204	Phospho	0.8703	9	135	1	0.86925564	581	0.02268521376936317	0.02268521376936317	0.0	1.0	0.006887691938344921	0.0066363996951548905
8	112	0.8862	Phospho	LOC_Os02g39720.2	mzspec:PXD002756:Orbi00853XM-Yej-Rice-Anthor-T-1:scan:09622:IGSGGLGS[Phospho]GR/2	0	0.0011015945581228828	79.9663	1:0.8862:8:true;1:0.1138:3:true	IGSGGLGSGR	IGSGGLGS[Phospho]GR	LOC_Os02g39720.2	0.9798	Orbi00853XM-Yej-Rice-Anthor-T-1	Orbi00853XM-Yej-Rice-Anthor-T-1.09622.09622.2	mzspec:PXD002756:Orbi00853XM-Yej-Rice-Anthor-T-1:scan:09622:IGSGGLGS[Phospho]GR/2	40	-0.00033800000005612674	-0.7180550008846559	0.0010987199912102401	36351	36311	Phospho	0.8862	8	112	1	0.86829876	582	0.022872526529209625	0.022872526529209625	0.0	1.0	0.006875857416114089	0.0066363996951548905
5	759	1.0000	Phospho	Os07t0145400-01	mzspec:PXD002756:Orbi00853XM-Yej-Rice-Anthor-T-1:scan:08289:LDVRS[Phospho]PDR/3	0	0.004821344664855258	79.9663	1:1.0000:5:true	LDVRSPDR	LDVRS[Phospho]PDR	Os07t0145400-01	0.8643	Orbi00853XM-Yej-Rice-Anthor-T-1	Orbi00853XM-Yej-Rice-Anthor-T-1.08289.08289.3	mzspec:PXD002756:Orbi00853XM-Yej-Rice-Anthor-T-1:scan:08289:LDVRS[Phospho]PDR/3	236	0.0002369999999700667	0.6839878794405928	0.004807594369410662	49185	48949	Phospho	1.0	5	759	1	0.8643	583	0.023066055643224705	0.023066055643224705	0.0	1.0	0.006864063492587306	0.0066363996951548905
1;7	533;539	0;0.8666	Gln->pyro-Glu;Phospho	Os08t0407200-01	mzspec:PXD002756:Orbi00853XM-Yej-Rice-Anthor-T-1:scan:47065:Q[Gln->pyro-Glu]FLIGMS[Phospho]PAR/2	0	3.9149669185295394e-05	79.9663	1:0.8666:7:true;1:0.1334:9:true	QFLIGMSPAR	Q[Gln->pyro-Glu]FLIGMS[Phospho]PAR	Os08t0407200-01	0.9972	Orbi00853XM-Yej-Rice-Anthor-T-1	Orbi00853XM-Yej-Rice-Anthor-T-1.47065.47065.2	mzspec:PXD002756:Orbi00853XM-Yej-Rice-Anthor-T-1:scan:47065:Q[Gln->pyro-Glu]FLIGMS[Phospho]PAR/2	1	9.199999999509599e-05	0.1554651512850246	3.7721614485099956e-05	25544	25543	Phospho	0.8666	7	539	1	0.86417352	584	0.02325913856164384	0.02325913856164384	0.0	1.0	0.0068523099592095885	0.0066363996951548905
1;6	1155;1160	0;0.9315	Carbamidomethyl;Phospho	LOC_Os06g08280.1	mzspec:PXD002756:Orbi00853XM-Yej-Rice-Anthor-T-1:scan:31225:C[Carbamidomethyl]QTLIS[Phospho]GGVR/2	0	0.0029233190915223745	119.961215	1:0.9315:6:true;1:0.0685:3:true	CQTLISGGVR	C[Carbamidomethyl]QTLIS[Phospho]GGVR	LOC_Os06g08280.1	0.9268	Orbi00853XM-Yej-Rice-Anthor-T-1	Orbi00853XM-Yej-Rice-Anthor-T-1.31225.31225.2	mzspec:PXD002756:Orbi00853XM-Yej-Rice-Anthor-T-1:scan:31225:C[Carbamidomethyl]QTLIS[Phospho]GGVR/2	130	-0.00011800000004313917	-0.2044149450481509	0.0029209544780479037	44600	44470	Phospho	0.9315	6	1160	1	0.8633141999999999	585	0.02345303029059829	0.02345303029059829	0.0	1.0	0.0068405966088519645	0.0066363996951548905
3	89	0.8624	Phospho	LOC_Os06g08740.1	mzspec:PXD002756:Orbi00853XM-Yej-Rice-Anthor-T-1:scan:47177:SPS[Phospho]LLDLIQMR/2	0	0.0	79.9663	1:0.8624:3:true;1:0.0687:1:true	SPSLLDLIQMR	SPS[Phospho]LLDLIQMR	LOC_Os06g08740.1	1.0	Orbi00853XM-Yej-Rice-Anthor-T-1	Orbi00853XM-Yej-Rice-Anthor-T-1.47177.47177.2	mzspec:PXD002756:Orbi00853XM-Yej-Rice-Anthor-T-1:scan:47177:SPS[Phospho]LLDLIQMR/2	0	-0.0023139999999557412	-3.4188497833003137	0.0	13568	13568	Phospho	0.8624	3	89	1	0.8624	586	0.02364782034129693	0.02364782034129693	0.0	1.0	0.006828923235799317	0.0066363996951548905
8	482	0.8623	Phospho	Os02t0612800-01	mzspec:PXD002756:Orbi00855XM-Yej-Rice-Anthor-T-3:scan:03312:SQEDEQET[Phospho]PR/2	0	0.0	79.9663	1:0.8623:8:true;1:0.0688:1:true	SQEDEQETPR	SQEDEQET[Phospho]PR	Os02t0612800-01	1.0	Orbi00855XM-Yej-Rice-Anthor-T-3	Orbi00855XM-Yej-Rice-Anthor-T-3.03312.03312.2	mzspec:PXD002756:Orbi00855XM-Yej-Rice-Anthor-T-3:scan:03312:SQEDEQET[Phospho]PR/2	0	0.0007740000000922008	1.1912302296793171	0.0	16606	16606	Phospho	0.8623	8	482	1	0.8623	587	0.023842117069846683	0.023842117069846683	0.0	1.0	0.006817289635738329	0.0066363996951548905
0;15	0;15	0;0.8620	Acetyl;Phospho	Os07t0616000-01	mzspec:PXD002756:Orbi00853XM-Yej-Rice-Anthor-T-1:scan:63323:[Acetyl]MEPDAPLDFALFQLS[Phospho]PR/2	0	0.0	121.976865	2:0.8620:15:true;2:0.0671:5:true;2:0.0708:10:true	MEPDAPLDFALFQLSPR	[Acetyl]MEPDAPLDFALFQLS[Phospho]PR	Os07t0616000-01	1.0	Orbi00853XM-Yej-Rice-Anthor-T-1	Orbi00853XM-Yej-Rice-Anthor-T-1.63323.63323.2	mzspec:PXD002756:Orbi00853XM-Yej-Rice-Anthor-T-1:scan:63323:[Acetyl]MEPDAPLDFALFQLS[Phospho]PR/2	0	-0.00016600000003563764	-0.16039017189128502	0.0	16997	16997	Phospho	0.862	15	15	1	0.862	588	0.024036263129251702	0.024036263129251702	0.0	1.0	0.0068056956057455775	0.0066363996951548905
3	581	0.8640	Phospho	LOC_Os05g09630.1	mzspec:PXD002756:Orbi00853XM-Yej-Rice-Anthor-T-1:scan:25473:SFS[Phospho]FEPGR/2	0	4.0663630448926476e-05	79.9663	1:0.8640:3:true;1:0.0679:1:true	SFSFEPGR	SFS[Phospho]FEPGR	LOC_Os05g09630.1	0.9976	Orbi00853XM-Yej-Rice-Anthor-T-1	Orbi00853XM-Yej-Rice-Anthor-T-1.25473.25473.2	mzspec:PXD002756:Orbi00853XM-Yej-Rice-Anthor-T-1:scan:25473:SFS[Phospho]FEPGR/2	1	0.0006030000000691871	1.197128958513742	3.7721614485099956e-05	24593	24592	Phospho	0.8640000000000001	3	581	1	0.8619264000000001	589	0.0242298749066214	0.0242298749066214	0.0	1.0	0.006794140944275721	0.0066363996951548905
11	193	0.8584	Phospho	Os08t0127700-01	mzspec:PXD002756:Orbi00853XM-Yej-Rice-Anthor-T-1:scan:23520:DGEEGDENVAS[Phospho]EEEDEEDGLK/2	0	0.0	79.9663	1:0.8584:11:true;1:0.1416:10:true	DGEEGDENVASEEEDEEDGLK	DGEEGDENVAS[Phospho]EEEDEEDGLK	Os08t0127700-01	0.9999	Orbi00853XM-Yej-Rice-Anthor-T-1	Orbi00853XM-Yej-Rice-Anthor-T-1.23520.23520.2	mzspec:PXD002756:Orbi00853XM-Yej-Rice-Anthor-T-1:scan:23520:DGEEGDENVAS[Phospho]EEEDEEDGLK/2	0	-0.4995839999999134	-420.5493477372193	0.0	17686	17686	Phospho	0.8584	11	193	1	0.85831416	590	0.024428952813559324	0.024428952813559324	0.0	1.0	0.006782625451149829	0.0066363996951548905
9	873	1.0000	Phospho	Os01t0758300-01	mzspec:PXD002756:Orbi00855XM-Yej-Rice-Anthor-T-3:scan:14997:IRDPGFHVS[Phospho]PR/2	0	0.004991376686618647	79.9663	1:1.0000:9:true	IRDPGFHVSPR	IRDPGFHVS[Phospho]PR	Os01t0758300-01	0.8581	Orbi00855XM-Yej-Rice-Anthor-T-3	Orbi00855XM-Yej-Rice-Anthor-T-3.14997.14997.2	mzspec:PXD002756:Orbi00855XM-Yej-Rice-Anthor-T-3:scan:14997:IRDPGFHVS[Phospho]PR/2	246	0.001594000000068263	2.3412608991416	0.004987834549878345	49531	49285	Phospho	1.0	9	873	1	0.8581	591	0.024627719390862945	0.024627719390862945	0.0	1.0	0.0067711489275438215	0.0066363996951548905
8	18	0.8594	Phospho	Os01t0565900-01	mzspec:PXD002756:Orbi00853XM-Yej-Rice-Anthor-T-1:scan:08477:GSAAAAAS[Phospho]LR/2	0	0.0001091941471937104	79.9663	1:0.8594:8:true;1:0.0319:2:true;1:0.0255:3:true;1:0.0158:4:true;1:0.0101:5:true;1:0.0183:6:true;1:0.0388:7:true	GSAAAAASLR	GSAAAAAS[Phospho]LR	Os01t0565900-01	0.9961	Orbi00853XM-Yej-Rice-Anthor-T-1	Orbi00853XM-Yej-Rice-Anthor-T-1.08477.08477.2	mzspec:PXD002756:Orbi00853XM-Yej-Rice-Anthor-T-1:scan:08477:GSAAAAAS[Phospho]LR/2	3	0.00031499999994366584	0.6593767424159489	0.00010661359678737697	27477	27474	Phospho	0.8594	8	18	1	0.8560483400000001	592	0.02482928010135136	0.02482928010135136	0.0	1.0	0.006759711175977026	0.0066363996951548905
4;5;6	124;125;126	1.0000;1.0000;1.0000	Phospho;Oxidation;Phospho	LOC_Os02g26440.1	mzspec:PXD002756:Orbi00860XM-Yej-Rice-Anthor-2ug-1:scan:04609:QILS[Phospho]M[Oxidation]T[Phospho]VQ/2	0	0.005039261717801344	175.9275	1:1.0000:5:true;2:1.0000:4:true;3:1.0000:6:true	QILSMTVQ	QILS[Phospho]M[Oxidation]T[Phospho]VQ	LOC_Os02g26440.1	0.8558	Orbi00860XM-Yej-Rice-Anthor-2ug-1	Orbi00860XM-Yej-Rice-Anthor-2ug-1.04609.04609.2	mzspec:PXD002756:Orbi00860XM-Yej-Rice-Anthor-2ug-1:scan:04609:QILS[Phospho]M[Oxidation]T[Phospho]VQ/2	249	0.0006989999999404972	1.2750511896397192	0.0050349820034779795	49661	49412	Phospho	1.0	6	126	1	0.8558	593	0.02503057979763912	0.02503057979763912	0.0	1.0	0.006748312000300842	0.0066363996951548905
4;5;6	124;125;126	1.0000;1.0000;1.0000	Phospho;Oxidation;Phospho	LOC_Os02g26440.1	mzspec:PXD002756:Orbi00860XM-Yej-Rice-Anthor-2ug-1:scan:04609:QILS[Phospho]M[Oxidation]T[Phospho]VQ/2	0	0.005039261717801344	175.9275	1:1.0000:5:true;2:1.0000:4:true;3:1.0000:6:true	QILSMTVQ	QILS[Phospho]M[Oxidation]T[Phospho]VQ	LOC_Os02g26440.1	0.8558	Orbi00860XM-Yej-Rice-Anthor-2ug-1	Orbi00860XM-Yej-Rice-Anthor-2ug-1.04609.04609.2	mzspec:PXD002756:Orbi00860XM-Yej-Rice-Anthor-2ug-1:scan:04609:QILS[Phospho]M[Oxidation]T[Phospho]VQ/2	249	0.0006989999999404972	1.2750511896397192	0.0050349820034779795	49661	49412	Phospho	1.0	4	124	1	0.8558	594	0.02523120171717172	0.02523120171717172	0.0	1.0	0.0067369512056875405	0.0066363996951548905
6	154	0.8604	Phospho	Os02t0126800-01	mzspec:PXD002756:Orbi00853XM-Yej-Rice-Anthor-T-1:scan:04318:ATGGMS[Phospho]PR/2	0	0.00030329581451775964	79.9663	1:0.8604:6:true;1:0.0436:1:true;1:0.0522:2:true	ATGGMSPR	ATGGMS[Phospho]PR	Os02t0126800-01	0.9939	Orbi00853XM-Yej-Rice-Anthor-T-1	Orbi00853XM-Yej-Rice-Anthor-T-1.04318.04318.2	mzspec:PXD002756:Orbi00853XM-Yej-Rice-Anthor-T-1:scan:04318:ATGGMS[Phospho]PR/2	9	-0.00013399999994589962	-0.3125927439831498	0.0002919139826797704	29683	29674	Phospho	0.8604	6	154	1	0.85515156	595	0.025432239092436974	0.025432239092436974	0.0	1.0	0.0067256285986191594	0.0066363996951548905
3	330	1.0000	Phospho	Os01t0959000-01	mzspec:PXD002756:Orbi00853XM-Yej-Rice-Anthor-T-1:scan:02623:RRS[Phospho]PPPPPR/3	0	0.005257115233548854	79.9663	1:1.0000:3:true	RRSPPPPPR	RRS[Phospho]PPPPPR	Os01t0959000-01	0.8514	Orbi00853XM-Yej-Rice-Anthor-T-1	Orbi00853XM-Yej-Rice-Anthor-T-1.02623.02623.3	mzspec:PXD002756:Orbi00853XM-Yej-Rice-Anthor-T-1:scan:02623:RRS[Phospho]PPPPPR/3	261	-1.899999995202961e-05	-0.04993001441789509	0.005255739025372535	49908	49647	Phospho	1.0	3	330	1	0.8514	596	0.025638896409395973	0.025638896409395973	0.0	1.0	0.0067143439868765096	0.0066363996951548905
3	581	0.8624	Phospho	LOC_Os05g09630.1	mzspec:PXD002756:Orbi00308XM-Yej-Rice-Anthor-T_Recal:scan:22126:SFS[Phospho]FEPGR/2	0	0.0006867926781928392	79.9663	1:0.8624:3:true;1:0.0688:1:true	SFSFEPGR	SFS[Phospho]FEPGR	LOC_Os05g09630.1	0.9871	Orbi00308XM-Yej-Rice-Anthor-T_Recal	Orbi00308XM-Yej-Rice-Anthor-T_Recal.22126.22126.2	mzspec:PXD002756:Orbi00308XM-Yej-Rice-Anthor-T_Recal:scan:22126:SFS[Phospho]FEPGR/2	23	-0.003973999999914214	-7.889536451882352	0.0006838928369658948	33512	33489	Phospho	0.8624	3	581	1	0.85127504	597	0.02584507072026801	0.02584507072026801	0.0	1.0	0.006703097179528307	0.0066363996951548905
4	544	0.8556	Phospho	Os07t0636000-01	mzspec:PXD002756:Orbi00855XM-Yej-Rice-Anthor-T-3:scan:04946:ADIS[Phospho]DGEK/2	0	0.00024066561232207929	79.96633100000003	1:0.8556:4:true;1:0.0722:1:true	ADISDGEK	ADIS[Phospho]DGEK	Os07t0636000-01	0.9946	Orbi00855XM-Yej-Rice-Anthor-T-3	Orbi00855XM-Yej-Rice-Anthor-T-3.04946.04946.2	mzspec:PXD002756:Orbi00855XM-Yej-Rice-Anthor-T-3:scan:04946:ADIS[Phospho]DGEK/2	7	0.0002519999999321953	0.5506045089794099	0.0002398656752218757	29093	29086	Phospho	0.8556	4	544	1	0.8509797600000001	598	0.02605104926421405	0.02605104926421405	0.0	1.0	0.0066918879869204	0.0066363996951548905
15	893	1.0000	Phospho	LOC_Os06g51270.1	mzspec:PXD002756:Orbi00308XM-Yej-Rice-Anthor-T_Recal:scan:32274:DIMDEQDQLGGLLDS[Phospho]VHGGNR/3	0	0.005421251305116055	79.9663	1:1.0000:15:true	DIMDEQDQLGGLLDSVHGGNR	DIMDEQDQLGGLLDS[Phospho]VHGGNR	LOC_Os06g51270.1	0.8486	Orbi00308XM-Yej-Rice-Anthor-T_Recal	Orbi00308XM-Yej-Rice-Anthor-T_Recal.32274.32274.3	mzspec:PXD002756:Orbi00308XM-Yej-Rice-Anthor-T_Recal:scan:32274:DIMDEQDQLGGLLDS[Phospho]VHGGNR/3	270	-0.003984999999943285	-5.085000465763437	0.0054191839110451	50074	49804	Phospho	1.0	15	893	1	0.8486	599	0.02626031295492488	0.02626031295492488	0.0	1.0	0.0066807162206651075	0.0066363996951548905
0;5	0;5	0;0.8493	Acetyl;Phospho	ChrUn.fgenesh.mRNA.76	mzspec:PXD002756:Orbi00855XM-Yej-Rice-Anthor-T-3:scan:31712:[Acetyl]MDYIS[Phospho]PDR/2	0	0.0	121.976931	2:0.8493:5:true;2:0.1507:3:true	MDYISPDR	[Acetyl]MDYIS[Phospho]PDR	ChrUn.fgenesh.mRNA.76	0.999	Orbi00855XM-Yej-Rice-Anthor-T-3	Orbi00855XM-Yej-Rice-Anthor-T-3.31712.31712.2	mzspec:PXD002756:Orbi00855XM-Yej-Rice-Anthor-T-3:scan:31712:[Acetyl]MDYIS[Phospho]PDR/2	0	0.00025800000003073364	0.4609489935885937	0.0	21548	21548	Phospho	0.8493	5	5	1	0.8484507	600	0.026469127933333336	0.026469127933333336	0.0	1.0	0.006669581693630666	0.0066363996951548905
7	847	0.8473	Phospho	Os01t0723000-01	mzspec:PXD002756:Orbi00853XM-Yej-Rice-Anthor-T-1:scan:43685:DIITPLS[Phospho]DYEDKL/2	0	0.0	79.9663	1:0.8473:7:true;1:0.0280:4:true;1:0.1246:9:true	DIITPLSDYEDKL	DIITPLS[Phospho]DYEDKL	Os01t0723000-01	1.0	Orbi00853XM-Yej-Rice-Anthor-T-1	Orbi00853XM-Yej-Rice-Anthor-T-1.43685.43685.2	mzspec:PXD002756:Orbi00853XM-Yej-Rice-Anthor-T-1:scan:43685:DIITPLS[Phospho]DYEDKL/2	0	-0.002041000000076565	-2.5468854502537086	0.0	14897	14897	Phospho	0.8473	7	847	1	0.8473	601	0.026679162662229614	0.026679162662229614	0.0	1.0	0.006658484219930781	0.0066363996951548905
9	60	0.8470	Phospho	LOC_Os04g36890.2	mzspec:PXD002756:Orbi00855XM-Yej-Rice-Anthor-T-3:scan:37431:TPPAESLES[Phospho]EDEDGFPVSFSESK/2	0	0.0	79.9663	1:0.8470:9:true;1:0.0307:1:true;1:0.0135:4:true;1:0.0115:6:true;1:0.0246:18:true;1:0.0209:20:true;1:0.0209:22:true	TPPAESLESEDEDGFPVSFSESK	TPPAESLES[Phospho]EDEDGFPVSFSESK	LOC_Os04g36890.2	1.0	Orbi00855XM-Yej-Rice-Anthor-T-3	Orbi00855XM-Yej-Rice-Anthor-T-3.37431.37431.2	mzspec:PXD002756:Orbi00855XM-Yej-Rice-Anthor-T-3:scan:37431:TPPAESLES[Phospho]EDEDGFPVSFSESK/2	0	0.00112899999999172	0.8802888083893822	0.0	16488	16488	Phospho	0.847	9	60	1	0.847	602	0.026888997940199336	0.026888997940199336	0.0	1.0	0.006647423614914285	0.0066363996951548905
3	669	1.0000	Phospho	Os06t0300800-01	mzspec:PXD002756:Orbi00855XM-Yej-Rice-Anthor-T-3:scan:07823:GPS[Phospho]LGDR/2	0	0.005472806366898543	79.9663	1:1.0000:3:true	GPSLGDR	GPS[Phospho]LGDR	Os06t0300800-01	0.8469	Orbi00855XM-Yej-Rice-Anthor-T-3	Orbi00855XM-Yej-Rice-Anthor-T-3.07823.07823.2	mzspec:PXD002756:Orbi00855XM-Yej-Rice-Anthor-T-3:scan:07823:GPS[Phospho]LGDR/2	273	0.0003289999999651627	0.8410759120917036	0.0054715997915581035	50156	49883	Phospho	1.0	3	669	1	0.8469	603	0.02709830308457711	0.02709830308457711	0.0	1.0	0.0066363996951548905	0.0066363996951548905
2	9	0.8573	Phospho	Os08t0366000-01	mzspec:PXD002756:Orbi00308XM-Yej-Rice-Anthor-T_Recal:scan:19833:MA[Phospho]SIDAQLR/2	0	0.0006880459495034102	79.9663	1:0.8573:2:true;1:0.1215:3:true;1:0.0211:6:true	MASIDAQLR	MA[Phospho]SIDAQLR	Os08t0366000-01	0.9873	Orbi00308XM-Yej-Rice-Anthor-T_Recal	Orbi00308XM-Yej-Rice-Anthor-T_Recal.19833.19833.2	mzspec:PXD002756:Orbi00308XM-Yej-Rice-Anthor-T_Recal:scan:19833:MA[Phospho]SIDAQLR/2	23	-0.003404000000045927	-6.2718049091294965	0.0006838928369658948	33451	33428	Phospho	0.8573	2	9	1	0.84641229	604	0.027307722632450328	0.027307722632450328	1.0	2.0	0.013250824556882116	0.012950644065302264
5	759	1.0000	Phospho	Os07t0145400-01	mzspec:PXD002756:Orbi00855XM-Yej-Rice-Anthor-T-3:scan:08402:LDVRS[Phospho]PDR/3	0	0.005565454145062161	79.9663	1:1.0000:5:true	LDVRSPDR	LDVRS[Phospho]PDR	Os07t0145400-01	0.8456	Orbi00855XM-Yej-Rice-Anthor-T-3	Orbi00855XM-Yej-Rice-Anthor-T-3.08402.08402.3	mzspec:PXD002756:Orbi00855XM-Yej-Rice-Anthor-T-3:scan:08402:LDVRS[Phospho]PDR/3	278	0.00011499999999386999	0.3318928529173417	0.005565119910317492	50229	49951	Phospho	1.0	5	759	1	0.8456	605	0.02751779251239669	0.02751779251239669	0.0	2.0	0.013228922367531898	0.012950644065302264
3	352	0.8434	Phospho	Os02t0697300-01	mzspec:PXD002756:Orbi00853XM-Yej-Rice-Anthor-T-1:scan:60111:ARS[Phospho]GGDDDILDDLDEMIFGK/3	0	0.0	79.9663	1:0.8434:3:true;1:0.0783:1:true	ARSGGDDDILDDLDEMIFGK	ARS[Phospho]GGDDDILDDLDEMIFGK	Os02t0697300-01	1.0	Orbi00853XM-Yej-Rice-Anthor-T-1	Orbi00853XM-Yej-Rice-Anthor-T-1.60111.60111.3	mzspec:PXD002756:Orbi00853XM-Yej-Rice-Anthor-T-1:scan:60111:ARS[Phospho]GGDDDILDDLDEMIFGK/3	0	-0.3341009999999187	-442.71769248278537	0.0	16057	16057	Phospho	0.8434	3	352	1	0.8434	606	0.027730799455445543	0.027730799455445543	0.0	2.0	0.013207092462634979	0.012950644065302264
1;3	106;108	0;0.8516	Gln->pyro-Glu;Phospho	Os01t0827500-01	mzspec:PXD002756:Orbi00855XM-Yej-Rice-Anthor-T-3:scan:48094:Q[Gln->pyro-Glu]IS[Phospho]QFVTMDR/2	0	0.0005552813425468903	79.9663	1:0.8516:3:true;1:0.1484:7:true	QISQFVTMDR	Q[Gln->pyro-Glu]IS[Phospho]QFVTMDR	Os01t0827500-01	0.9896	Orbi00855XM-Yej-Rice-Anthor-T-3	Orbi00855XM-Yej-Rice-Anthor-T-3.48094.48094.2	mzspec:PXD002756:Orbi00855XM-Yej-Rice-Anthor-T-3:scan:48094:Q[Gln->pyro-Glu]IS[Phospho]QFVTMDR/2	18	0.001425999999923988	2.213338529004268	0.0005531313379632471	32434	32416	Phospho	0.8516	3	108	1	0.84274336	607	0.027944186342668858	0.027944186342668858	0.0	2.0	0.013185334484937064	0.012950644065302264
3	177	0.8453	Phospho	LOC_Os11g28270.2	mzspec:PXD002756:Orbi00308XM-Yej-Rice-Anthor-T_Recal:scan:16026:SAS[Phospho]FIASPR/2	0	7.473003773866905e-05	79.9663	1:0.8453:3:true;1:0.0279:1:true;1:0.0456:2:true;1:0.0354:6:true;1:0.0177:7:true	SASFIASPR	SAS[Phospho]FIASPR	LOC_Os11g28270.2	0.9966	Orbi00308XM-Yej-Rice-Anthor-T_Recal	Orbi00308XM-Yej-Rice-Anthor-T_Recal.16026.16026.2	mzspec:PXD002756:Orbi00308XM-Yej-Rice-Anthor-T_Recal:scan:16026:SAS[Phospho]FIASPR/2	2	-0.003369999999961237	-6.630803177287344	7.331109563432426e-05	26765	26763	Phospho	0.8453	3	177	1	0.8424259800000001	608	0.02815739330592105	0.02815739330592105	0.0	2.0	0.013163648079534207	0.012950644065302264
18	411	0.8424	Phospho	Os10t0484700-01	mzspec:PXD002756:Orbi00853XM-Yej-Rice-Anthor-T-1:scan:18505:LLRPTDDGEAGQTASATS[Phospho]P/2	0	0.0	79.9663	1:0.8424:18:true;1:0.0422:5:true;1:0.0303:10:true;1:0.0238:13:true;1:0.0167:14:true;1:0.0157:15:true;1:0.0082:16:true;1:0.0204:17:true	LLRPTDDGEAGQTASATSP	LLRPTDDGEAGQTASATS[Phospho]P	Os10t0484700-01	1.0	Orbi00853XM-Yej-Rice-Anthor-T-1	Orbi00853XM-Yej-Rice-Anthor-T-1.18505.18505.2	mzspec:PXD002756:Orbi00853XM-Yej-Rice-Anthor-T-1:scan:18505:LLRPTDDGEAGQTASATS[Phospho]P/2	0	-0.0026829999999336	-2.7267886342185177	0.0	11688	11688	Phospho	0.8424	18	411	1	0.8424	609	0.028369942742200317	0.028369942742200317	0.0	2.0	0.013142032893853527	0.012950644065302264
5	233	0.8526	Phospho	Os01t0959000-01	mzspec:PXD002756:Orbi00853XM-Yej-Rice-Anthor-T-1:scan:01743:RKPAS[Phospho]PPR/3	0	0.0007126737142178406	79.9663	1:0.8526:5:true;1:0.1474:4:true	RKPASPPR	RKPAS[Phospho]PPR	Os01t0959000-01	0.9868	Orbi00853XM-Yej-Rice-Anthor-T-1	Orbi00853XM-Yej-Rice-Anthor-T-1.01743.01743.3	mzspec:PXD002756:Orbi00853XM-Yej-Rice-Anthor-T-1:scan:01743:RKPAS[Phospho]PPR/3	24	-5.100000004176764e-05	-0.15446380042639654	0.0007015082427218517	33700	33676	Phospho	0.8526	5	233	1	0.84134568	610	0.02858352368852458	0.02858352368852458	0.0	2.0	0.013120488577634095	0.012950644065302264
1	993	0.8406	Phospho	Os06t0489500-01	mzspec:PXD002756:Orbi00855XM-Yej-Rice-Anthor-T-3:scan:30600:S[Phospho]STFHVGQFVGEVR/2	0	0.0	79.9663	1:0.8406:1:true;1:0.1097:2:true;1:0.0496:3:true	SSTFHVGQFVGEVR	S[Phospho]STFHVGQFVGEVR	Os06t0489500-01	1.0	Orbi00855XM-Yej-Rice-Anthor-T-3	Orbi00855XM-Yej-Rice-Anthor-T-3.30600.30600.2	mzspec:PXD002756:Orbi00855XM-Yej-Rice-Anthor-T-3:scan:30600:S[Phospho]STFHVGQFVGEVR/2	0	0.0018840000000182047	2.3105941722939507	0.0	15573	15573	Phospho	0.8406	1	993	1	0.8406	611	0.028797625941080183	0.028797625941080183	0.0	2.0	0.013099014782908015	0.012950644065302264
7	437	0.8402	Phospho	Os11t0247300-01	mzspec:PXD002756:Orbi00853XM-Yej-Rice-Anthor-T-1:scan:37757:DYEEVGS[Phospho]EFDDGDEGDEGDEY/2	0	0.0	79.9663	1:0.8402:7:true;1:0.0745:2:true;1:0.0851:21:true	DYEEVGSEFDDGDEGDEGDEY	DYEEVGS[Phospho]EFDDGDEGDEGDEY	Os11t0247300-01	1.0	Orbi00853XM-Yej-Rice-Anthor-T-1	Orbi00853XM-Yej-Rice-Anthor-T-1.37757.37757.2	mzspec:PXD002756:Orbi00853XM-Yej-Rice-Anthor-T-1:scan:37757:DYEEVGS[Phospho]EFDDGDEGDEGDEY/2	0	-0.0005830000000059954	-0.4755709028271508	0.0	3723	3723	Phospho	0.8402	7	437	1	0.8402	612	0.02901168210784313	0.02901168210784313	0.0	2.0	0.013077611163981696	0.012950644065302264
4	404	1.0000	Phospho	LOC_Os01g40340.3	mzspec:PXD002756:Orbi00308XM-Yej-Rice-Anthor-T_Recal:scan:05796:GRDS[Phospho]DDDDFRDR/3	0	0.005851328490397055	79.9663	1:1.0000:4:true	GRDSDDDDFRDR	GRDS[Phospho]DDDDFRDR	LOC_Os01g40340.3	0.8399	Orbi00308XM-Yej-Rice-Anthor-T_Recal	Orbi00308XM-Yej-Rice-Anthor-T_Recal.05796.05796.3	mzspec:PXD002756:Orbi00308XM-Yej-Rice-Anthor-T_Recal:scan:05796:GRDS[Phospho]DDDDFRDR/3	294	-0.003909999999905267	-7.564883766035463	0.005850862703735397	50539	50245	Phospho	1.0	4	404	1	0.8399	613	0.029225529282218592	0.029225529282218592	0.0	2.0	0.01305627737741729	0.012950644065302264
3	194	0.8443	Phospho	Os04t0118900-01	mzspec:PXD002756:Orbi00855XM-Yej-Rice-Anthor-T-3:scan:11826:SVS[Phospho]PVYR/2	0	0.0002932360224162648	79.9663	1:0.8443:3:true;1:0.0614:1:true;1:0.0327:6:true	SVSPVYR	SVS[Phospho]PVYR	Os04t0118900-01	0.9926	Orbi00855XM-Yej-Rice-Anthor-T-3	Orbi00855XM-Yej-Rice-Anthor-T-3.11826.11826.2	mzspec:PXD002756:Orbi00855XM-Yej-Rice-Anthor-T-3:scan:11826:SVS[Phospho]PVYR/2	9	0.0003919999999766333	0.8824758944879973	0.0002919139826797704	30701	30692	Phospho	0.8443	3	194	1	0.83805218	614	0.02944168936482085	0.02944168936482085	0.0	2.0	0.01303501308201433	0.012950644065302264
3;10	56;63	0.8848;0	Phospho;Carbamidomethyl	Os03t0656201-01	mzspec:PXD002756:Orbi00853XM-Yej-Rice-Anthor-T-1:scan:32241:NKS[Phospho]NLESLFC[Carbamidomethyl]YDK/3	0	0.0024438961344142875	136.987764	1:0.8848:3:true;1:0.0344:7:true;1:0.0807:11:true	NKSNLESLFCYDK	NKS[Phospho]NLESLFC[Carbamidomethyl]YDK	Os03t0656201-01	0.9455	Orbi00853XM-Yej-Rice-Anthor-T-1	Orbi00853XM-Yej-Rice-Anthor-T-1.32241.32241.3	mzspec:PXD002756:Orbi00853XM-Yej-Rice-Anthor-T-1:scan:32241:NKS[Phospho]NLESLFC[Carbamidomethyl]YDK/3	104	0.0002389999999650172	0.4218295641011795	0.002435540151284513	42659	42555	Phospho	0.8848	3	56	1	0.8365783999999999	615	0.02965954287804878	0.02965954287804878	0.0	2.0	0.013013817938791543	0.012950644065302264
26	41	0.8359	Phospho	Os10t0569200-01	mzspec:PXD002756:Orbi00853XM-Yej-Rice-Anthor-T-1:scan:59949:ELGVDLSTVDLDSVTLPAGEDFGILS[Phospho]DDEDLLR/3	0	0.0	79.9663	1:0.8359:26:true;1:0.0398:7:true;1:0.0336:8:true;1:0.0173:13:true;1:0.0164:15:true;1:0.0568:18:true	ELGVDLSTVDLDSVTLPAGEDFGILSDDEDLLR	ELGVDLSTVDLDSVTLPAGEDFGILS[Phospho]DDEDLLR	Os10t0569200-01	0.9999	Orbi00853XM-Yej-Rice-Anthor-T-1	Orbi00853XM-Yej-Rice-Anthor-T-1.59949.59949.3	mzspec:PXD002756:Orbi00853XM-Yej-Rice-Anthor-T-1:scan:59949:ELGVDLSTVDLDSVTLPAGEDFGILS[Phospho]DDEDLLR/3	0	-6.800000005569018e-05	-0.05665552294941448	0.0	17475	17475	Phospho	0.8359	26	41	1	0.83581641	616	0.029877926071428567	0.029877926071428567	0.0	2.0	0.012992691610968828	0.012950644065302264
4	1540	0.8609	Phospho	LOC_Os09g07300.1	mzspec:PXD002756:Orbi00308XM-Yej-Rice-Anthor-T_Recal:scan:15931:NSDS[Phospho]LVLR/2	0	0.0017270718512686358	79.9663	1:0.8609:4:true;1:0.1391:2:true	NSDSLVLR	NSDS[Phospho]LVLR	LOC_Os09g07300.1	0.9675	Orbi00308XM-Yej-Rice-Anthor-T_Recal	Orbi00308XM-Yej-Rice-Anthor-T_Recal.15931.15931.2	mzspec:PXD002756:Orbi00308XM-Yej-Rice-Anthor-T_Recal:scan:15931:NSDS[Phospho]LVLR/2	68	-0.0031660000000215405	-6.431932759229107	0.001726545639202742	39441	39373	Phospho	0.8609	4	1540	1	0.83292075	617	0.030100294505672608	0.030100294505672608	0.0	2.0	0.012971633763949431	0.012950644065302264
5	44	0.8329	Phospho	Os12t0433700-01	mzspec:PXD002756:Orbi00853XM-Yej-Rice-Anthor-T-1:scan:42312:AYFDS[Phospho]ADWVLGK/2	0	0.0	79.96633100000003	1:0.8329:5:true;1:0.0158:1:true;1:0.0158:2:true;1:0.1197:6:true	AYFDSADWVLGK	AYFDS[Phospho]ADWVLGK	Os12t0433700-01	1.0	Orbi00853XM-Yej-Rice-Anthor-T-1	Orbi00853XM-Yej-Rice-Anthor-T-1.42312.42312.2	mzspec:PXD002756:Orbi00853XM-Yej-Rice-Anthor-T-1:scan:42312:AYFDS[Phospho]ADWVLGK/2	0	0.0003750000000763976	0.5163043582199457	0.0	12521	12521	Phospho	0.8329	5	44	1	0.8329	618	0.030321976877022656	0.030321976877022656	0.0	2.0	0.012950644065302264	0.012950644065302264
10	523	1.0000	Phospho	Os05t0557200-01	mzspec:PXD002756:Orbi00860XM-Yej-Rice-Anthor-2ug-1:scan:08908:VEPQPVVVPA[Phospho]ERF/3	0	0.006224189373431603	79.96633100000003	1:1.0000:10:true	VEPQPVVVPAERF	VEPQPVVVPA[Phospho]ERF	Os05t0557200-01	0.8323	Orbi00860XM-Yej-Rice-Anthor-2ug-1	Orbi00860XM-Yej-Rice-Anthor-2ug-1.08908.08908.3	mzspec:PXD002756:Orbi00860XM-Yej-Rice-Anthor-2ug-1:scan:08908:VEPQPVVVPA[Phospho]ERF/3	315	-0.3440729999999803	-666.4718579844557	0.006217309779926971	50924	50609	Phospho	1.0	10	523	1	0.8323	619	0.030543912294022618	0.030543912294022618	1.0	3.0	0.01939458327711664	0.019025748095935338
8;10	347;349	0;0.8296	Carbamidomethyl;Phospho	Os11t0247300-01	mzspec:PXD002756:Orbi00855XM-Yej-Rice-Anthor-T-3:scan:43778:TIQFVDWC[Carbamidomethyl]PT[Phospho]GFK/2	0	0.0	136.987764	1:0.8296:10:true;1:0.0851:1:true	TIQFVDWCPTGFK	TIQFVDWC[Carbamidomethyl]PT[Phospho]GFK	Os11t0247300-01	1.0	Orbi00855XM-Yej-Rice-Anthor-T-3	Orbi00855XM-Yej-Rice-Anthor-T-3.43778.43778.2	mzspec:PXD002756:Orbi00855XM-Yej-Rice-Anthor-T-3:scan:43778:TIQFVDWC[Carbamidomethyl]PT[Phospho]GFK/2	0	-0.0003960000000233777	-0.4715013218651214	0.0	4534	4534	Phospho	0.8296	10	349	1	0.8296	620	0.030769486629032262	0.030769486629032262	0.0	3.0	0.0193633016911858	0.019025748095935338
6;7	602;603	0.8400;0.8404	Phospho;Phospho	LOC_Os04g55570.1	mzspec:PXD002756:Orbi00855XM-Yej-Rice-Anthor-T-3:scan:45932:NLEINS[Phospho]S[Phospho]SGLEVVPVIK/2	0	0.0006842997828091994	159.9326	1:0.8400:6:true;2:0.8404:7:true;2:0.3196:8:true	NLEINSSSGLEVVPVIK	NLEINS[Phospho]S[Phospho]SGLEVVPVIK	LOC_Os04g55570.1	0.9869	Orbi00855XM-Yej-Rice-Anthor-T-3	Orbi00855XM-Yej-Rice-Anthor-T-3.45932.45932.2	mzspec:PXD002756:Orbi00855XM-Yej-Rice-Anthor-T-3:scan:45932:NLEINS[Phospho]S[Phospho]SGLEVVPVIK/2	23	0.017696999999998297	18.067975337425306	0.0006838928369658948	33634	33611	Phospho	0.8404	7	603	1	0.82939076	621	0.03099467141706925	0.03099467141706925	0.0	3.0	0.019332120851103377	0.019025748095935338
6;7	602;603	0.8400;0.8404	Phospho;Phospho	LOC_Os04g55570.1	mzspec:PXD002756:Orbi00855XM-Yej-Rice-Anthor-T-3:scan:45932:NLEINS[Phospho]S[Phospho]SGLEVVPVIK/2	0	0.0006842997828091994	159.9326	1:0.8400:6:true;2:0.8404:7:true;2:0.3196:8:true	NLEINSSSGLEVVPVIK	NLEINS[Phospho]S[Phospho]SGLEVVPVIK	LOC_Os04g55570.1	0.9869	Orbi00855XM-Yej-Rice-Anthor-T-3	Orbi00855XM-Yej-Rice-Anthor-T-3.45932.45932.2	mzspec:PXD002756:Orbi00855XM-Yej-Rice-Anthor-T-3:scan:45932:NLEINS[Phospho]S[Phospho]SGLEVVPVIK/2	23	0.017696999999998297	18.067975337425306	0.0006838928369658948	33634	33611	Phospho	0.84	6	602	1	0.828996	622	0.031219766800643086	0.031219766800643086	0.0	3.0	0.019301040270956908	0.019025748095935338
5;9	473;477	0.8287;0.8280	Phospho;Phospho	Os09t0279000-01	mzspec:PXD002756:Orbi00308XM-Yej-Rice-Anthor-T_Recal:scan:06052:LAEAS[Phospho]DGES[Phospho]DEHNR/2	0	0.0	159.9326	1:0.8287:5:true;2:0.8280:9:true;2:0.1410:2:true;2:0.2023:4:true	LAEASDGESDEHNR	LAEAS[Phospho]DGES[Phospho]DEHNR	Os09t0279000-01	1.0	Orbi00308XM-Yej-Rice-Anthor-T_Recal	Orbi00308XM-Yej-Rice-Anthor-T_Recal.06052.06052.2	mzspec:PXD002756:Orbi00308XM-Yej-Rice-Anthor-T_Recal:scan:06052:LAEAS[Phospho]DGES[Phospho]DEHNR/2	0	-0.0037100000001828452	-4.389010134622897	0.0	12693	12693	Phospho	0.8287	5	473	1	0.8287	623	0.0314446146869984	0.0314446146869984	0.0	3.0	0.01927005946795377	0.019025748095935338
6	110	0.8307	Phospho	LOC_Os04g41920.1	mzspec:PXD002756:Orbi00855XM-Yej-Rice-Anthor-T-3:scan:03795:HRGSDS[Phospho]EEEGPVR/3	0	3.935613365342989e-05	79.9663	1:0.8307:6:true;1:0.1693:4:true	HRGSDSEEEGPVR	HRGSDS[Phospho]EEEGPVR	LOC_Os04g41920.1	0.9973	Orbi00855XM-Yej-Rice-Anthor-T-3	Orbi00855XM-Yej-Rice-Anthor-T-3.03795.03795.3	mzspec:PXD002756:Orbi00855XM-Yej-Rice-Anthor-T-3:scan:03795:HRGSDS[Phospho]EEEGPVR/3	1	0.0007470000000466825	1.4583741138858022	3.7721614485099956e-05	25410	25409	Phospho	0.8307	6	110	1	0.82845711	624	0.03166913115384616	0.03166913115384616	0.0	3.0	0.019239177962396152	0.019025748095935338
5;9	473;477	0.8287;0.8280	Phospho;Phospho	Os09t0279000-01	mzspec:PXD002756:Orbi00308XM-Yej-Rice-Anthor-T_Recal:scan:06052:LAEAS[Phospho]DGES[Phospho]DEHNR/2	0	0.0	159.9326	1:0.8287:5:true;2:0.8280:9:true;2:0.1410:2:true;2:0.2023:4:true	LAEASDGESDEHNR	LAEAS[Phospho]DGES[Phospho]DEHNR	Os09t0279000-01	1.0	Orbi00308XM-Yej-Rice-Anthor-T_Recal	Orbi00308XM-Yej-Rice-Anthor-T_Recal.06052.06052.2	mzspec:PXD002756:Orbi00308XM-Yej-Rice-Anthor-T_Recal:scan:06052:LAEAS[Phospho]DGES[Phospho]DEHNR/2	0	-0.0037100000001828452	-4.389010134622897	0.0	12693	12693	Phospho	0.828	9	477	1	0.828	625	0.031893660543999995	0.031893660543999995	0.0	3.0	0.019208395277656318	0.019025748095935338
9	362	0.8242	Phospho	Os03t0726100-02	mzspec:PXD002756:Orbi00853XM-Yej-Rice-Anthor-T-1:scan:28179:DYEEVGAES[Phospho]DENEDGDDGDEY/2	0	0.0	79.9663	1:0.8242:9:true;1:0.0700:2:true;1:0.0473:7:true;1:0.0584:21:true	DYEEVGAESDENEDGDDGDEY	DYEEVGAES[Phospho]DENEDGDDGDEY	Os03t0726100-02	1.0	Orbi00853XM-Yej-Rice-Anthor-T-1	Orbi00853XM-Yej-Rice-Anthor-T-1.28179.28179.2	mzspec:PXD002756:Orbi00853XM-Yej-Rice-Anthor-T-1:scan:28179:DYEEVGAES[Phospho]DENEDGDDGDEY/2	0	0.0009390000000166764	0.7719562998651772	0.0	863	863	Phospho	0.8242	9	362	1	0.8242	626	0.03212354287539936	0.03212354287539936	0.0	3.0	0.019177710940152075	0.019025748095935338
9	25	1.0000	Phospho	Os06t0698859-01	mzspec:PXD002756:Orbi00853XM-Yej-Rice-Anthor-T-1:scan:06542:RPPPPPPDS[Phospho]PEGR/3	0	0.006447819696227339	79.96633100000003	1:1.0000:9:true	RPPPPPPDSPEGR	RPPPPPPDS[Phospho]PEGR	Os06t0698859-01	0.8235	Orbi00853XM-Yej-Rice-Anthor-T-1	Orbi00853XM-Yej-Rice-Anthor-T-1.06542.06542.3	mzspec:PXD002756:Orbi00853XM-Yej-Rice-Anthor-T-1:scan:06542:RPPPPPPDS[Phospho]PEGR/3	329	-0.0005309999999667525	-1.0758473582312882	0.006447693332810724	51354	51025	Phospho	1.0	9	25	1	0.8235	627	0.032353808357256784	0.032353808357256784	0.0	3.0	0.019147124479322486	0.019025748095935338
9;11	347;349	0;0.8217	Carbamidomethyl;Phospho	Os07t0574800-01	mzspec:PXD002756:Orbi00853XM-Yej-Rice-Anthor-T-1:scan:35989:RTVQFVDWC[Carbamidomethyl]PT[Phospho]GFK/3	0	4.1204829205982944e-05	136.987764	1:0.8217:11:true;1:0.1783:2:true	RTVQFVDWCPTGFK	RTVQFVDWC[Carbamidomethyl]PT[Phospho]GFK	Os07t0574800-01	0.9978	Orbi00853XM-Yej-Rice-Anthor-T-1	Orbi00853XM-Yej-Rice-Anthor-T-1.35989.35989.3	mzspec:PXD002756:Orbi00853XM-Yej-Rice-Anthor-T-1:scan:35989:RTVQFVDWC[Carbamidomethyl]PT[Phospho]GFK/3	1	0.0007009999999354477	1.153698335270325	3.7721614485099956e-05	24270	24269	Phospho	0.8217	11	349	1	0.81989226	628	0.032589085318471336	0.032589085318471336	0.0	3.0	0.019116635427603817	0.019025748095935338
1;3	212;214	0;0.8935	Gln->pyro-Glu;Phospho	LOC_Os01g62650.2	mzspec:PXD002756:Orbi00853XM-Yej-Rice-Anthor-T-1:scan:41880:Q[Gln->pyro-Glu]RS[Phospho]FADILQDNIGR/3	0	0.0031932699083861873	79.9663	1:0.8935:3:true;1:0.1065:5:true	QRSFADILQDNIGR	Q[Gln->pyro-Glu]RS[Phospho]FADILQDNIGR	LOC_Os01g62650.2	0.9163	Orbi00853XM-Yej-Rice-Anthor-T-1	Orbi00853XM-Yej-Rice-Anthor-T-1.41880.41880.3	mzspec:PXD002756:Orbi00853XM-Yej-Rice-Anthor-T-1:scan:41880:Q[Gln->pyro-Glu]RS[Phospho]FADILQDNIGR/3	145	0.0017970000000104849	3.1752864511880374	0.0031848532771041995	45553	45408	Phospho	0.8935	3	214	1	0.81871405	629	0.0328254873290938	0.0328254873290938	0.0	3.0	0.01908624332040572	0.019025748095935338
1	512	0.8174	Phospho	LOC_Os04g13470.1	mzspec:PXD002756:Orbi00308XM-Yej-Rice-Anthor-T_Recal:scan:24609:S[Phospho]NSKFPFFQGK/2	0	0.0	79.9663	1:0.8174:1:true;1:0.1826:3:true	SNSKFPFFQGK	S[Phospho]NSKFPFFQGK	LOC_Os04g13470.1	1.0	Orbi00308XM-Yej-Rice-Anthor-T_Recal	Orbi00308XM-Yej-Rice-Anthor-T_Recal.24609.24609.2	mzspec:PXD002756:Orbi00308XM-Yej-Rice-Anthor-T_Recal:scan:24609:S[Phospho]NSKFPFFQGK/2	0	-0.00599699999997938	-8.76993888633557	0.0	5617	5617	Phospho	0.8174	1	512	1	0.8174	630	0.033063224650793664	0.033063224650793664	0.0	3.0	0.01905594769608761	0.019025748095935338
7	70	0.8164	Phospho	LOC_Os02g34560.2	mzspec:PXD002756:Orbi00855XM-Yej-Rice-Anthor-T-3:scan:30494:GGFDGMY[Phospho]SPGGGLR/2	0	0.0	79.9663	1:0.8164:7:true;1:0.1836:8:true	GGFDGMYSPGGGLR	GGFDGMY[Phospho]SPGGGLR	LOC_Os02g34560.2	1.0	Orbi00855XM-Yej-Rice-Anthor-T-3	Orbi00855XM-Yej-Rice-Anthor-T-3.30494.30494.2	mzspec:PXD002756:Orbi00855XM-Yej-Rice-Anthor-T-3:scan:30494:GGFDGMY[Phospho]SPGGGLR/2	0	0.00012900000001536682	0.1777362150194074	0.0	14324	14324	Phospho	0.8164	7	70	1	0.8164	631	0.033301793232963554	0.033301793232963554	0.0	3.0	0.019025748095935338	0.019025748095935338
2	378	0.8488	Phospho	Os09t0508300-01	mzspec:PXD002756:Orbi00308XM-Yej-Rice-Anthor-T_Recal:scan:28697:IA[Phospho]HASPDLSLPGELVEGR/3	0	0.001957480549085684	79.9663	1:0.8488:2:true;1:0.0477:4:true;1:0.0787:5:true;1:0.0247:9:true	IAHASPDLSLPGELVEGR	IA[Phospho]HASPDLSLPGELVEGR	Os09t0508300-01	0.9617	Orbi00308XM-Yej-Rice-Anthor-T_Recal	Orbi00308XM-Yej-Rice-Anthor-T_Recal.28697.28697.3	mzspec:PXD002756:Orbi00308XM-Yej-Rice-Anthor-T_Recal:scan:28697:IA[Phospho]HASPDLSLPGELVEGR/3	79	-0.004655999999954474	-7.189022703184563	0.001931257028308805	40437	40358	Phospho	0.8488	2	378	1	0.81629096	632	0.0335397793829114	0.0335397793829114	1.0	4.0	0.025327525418850628	0.022356139755186587
9	25	1.0000	Phospho	Os06t0698859-01	mzspec:PXD002756:Orbi00853XM-Yej-Rice-Anthor-T-1:scan:06903:RPPPPPPDS[Phospho]PEGR/3	0	0.00667496983614214	79.96633100000003	1:1.0000:9:true	RPPPPPPDSPEGR	RPPPPPPDS[Phospho]PEGR	Os06t0698859-01	0.8158	Orbi00853XM-Yej-Rice-Anthor-T-1	Orbi00853XM-Yej-Rice-Anthor-T-1.06903.06903.3	mzspec:PXD002756:Orbi00853XM-Yej-Rice-Anthor-T-1:scan:06903:RPPPPPPDS[Phospho]PEGR/3	343	-0.0007750000000328328	-1.5702103629317834	0.006673930809043857	51729	51386	Phospho	1.0	9	25	1	0.8158	633	0.033777789210110584	0.033777789210110584	0.0	4.0	0.025287513530353238	0.022356139755186587
6	115	0.8165	Phospho	LOC_Os08g29500.2	mzspec:PXD002756:Orbi00853XM-Yej-Rice-Anthor-T-1:scan:04163:HDTLDS[Phospho]PK/2	0	4.0736516213133455e-05	79.96633100000003	1:0.8165:6:true;1:0.1835:3:true	HDTLDSPK	HDTLDS[Phospho]PK	LOC_Os08g29500.2	0.9977	Orbi00853XM-Yej-Rice-Anthor-T-1	Orbi00853XM-Yej-Rice-Anthor-T-1.04163.04163.2	mzspec:PXD002756:Orbi00853XM-Yej-Rice-Anthor-T-1:scan:04163:HDTLDS[Phospho]PK/2	1	-0.0008070000000657274	-1.6246974238929064	3.7721614485099956e-05	24549	24548	Phospho	0.8165	6	115	1	0.81462205	634	0.0340169061829653	0.0340169061829653	0.0	4.0	0.025247627862324287	0.022356139755186587
3;10	56;63	0.8351;0	Phospho;Carbamidomethyl	Os03t0656201-01	mzspec:PXD002756:Orbi00308XM-Yej-Rice-Anthor-T_Recal:scan:27425:NKS[Phospho]NLESLFC[Carbamidomethyl]YDK/3	0	0.0012496011911092206	136.987764	1:0.8351:3:true;1:0.0472:7:true;1:0.1177:11:true	NKSNLESLFCYDK	NKS[Phospho]NLESLFC[Carbamidomethyl]YDK	Os03t0656201-01	0.9752	Orbi00308XM-Yej-Rice-Anthor-T_Recal	Orbi00308XM-Yej-Rice-Anthor-T_Recal.27425.27425.3	mzspec:PXD002756:Orbi00308XM-Yej-Rice-Anthor-T_Recal:scan:27425:NKS[Phospho]NLESLFC[Carbamidomethyl]YDK/3	47	-0.003286000000002787	-5.799715262931138	0.0012446704271602974	37659	37612	Phospho	0.8351	3	56	1	0.8143895199999999	635	0.034255636220472445	0.034255636220472445	0.0	4.0	0.02520786781844661	0.022356139755186587
3;7	229;233	0.8143;0	Phospho;Deamidated	Os03t0363800-01	mzspec:PXD002756:Orbi00853XM-Yej-Rice-Anthor-T-1:scan:05550:HVS[Phospho]PSNN[Deamidated]GHGPPVDGK/3	0	0.0	80.950316	1:0.5859:7:true;1:0.4141:6:true;2:0.8143:3:true;2:0.1857:5:true	HVSPSNNGHGPPVDGK	HVS[Phospho]PSNN[Deamidated]GHGPPVDGK	Os03t0363800-01	1.0	Orbi00853XM-Yej-Rice-Anthor-T-1	Orbi00853XM-Yej-Rice-Anthor-T-1.05550.05550.3	mzspec:PXD002756:Orbi00853XM-Yej-Rice-Anthor-T-1:scan:05550:HVS[Phospho]PSNN[Deamidated]GHGPPVDGK/3	0	-0.00033899999993991514	-0.6047337292276775	0.0	9223	9223	Phospho	0.8143	3	229	1	0.8143	636	0.03449375628930818	0.03449375628930818	0.0	4.0	0.025168232806153452	0.022356139755186587
3	406	0.8158	Phospho	Os03t0796900-01	mzspec:PXD002756:Orbi00308XM-Yej-Rice-Anthor-T_Recal:scan:11200:VAS[Phospho]LEHLQK/2	0	0.0	79.9663	1:0.8158:3:true;1:0.1842:2:true	VASLEHLQK	VAS[Phospho]LEHLQK	Os03t0796900-01	0.9981	Orbi00308XM-Yej-Rice-Anthor-T_Recal	Orbi00308XM-Yej-Rice-Anthor-T_Recal.11200.11200.2	mzspec:PXD002756:Orbi00308XM-Yej-Rice-Anthor-T_Recal:scan:11200:VAS[Phospho]LEHLQK/2	0	-0.003452000000038425	-6.2448431991392175	0.0	23464	23464	Phospho	0.8158	3	406	1	0.8142499799999999	637	0.03473120725274726	0.03473120725274726	0.0	4.0	0.02512872223659905	0.022356139755186587
3;6	4145;4148	1.0000;1.0000	Phospho;Phospho	LOC_Os12g40279.1	mzspec:PXD002756:Orbi00853XM-Yej-Rice-Anthor-T-1:scan:12256:RNT[Phospho]LVS[Phospho]GGVR/2	0	0.00676108876843271	159.9326	1:1.0000:3:true;2:1.0000:6:true	RNTLVSGGVR	RNT[Phospho]LVS[Phospho]GGVR	LOC_Os12g40279.1	0.8141	Orbi00853XM-Yej-Rice-Anthor-T-1	Orbi00853XM-Yej-Rice-Anthor-T-1.12256.12256.2	mzspec:PXD002756:Orbi00853XM-Yej-Rice-Anthor-T-1:scan:12256:RNT[Phospho]LVS[Phospho]GGVR/2	348	0.0013169999999718134	2.159819322162522	0.006759118983801422	51819	51471	Phospho	1.0	6	4148	1	0.8141	638	0.03496814893416929	0.03496814893416929	0.0	4.0	0.025089335524629462	0.022356139755186587
3;6	4145;4148	1.0000;1.0000	Phospho;Phospho	LOC_Os12g40279.1	mzspec:PXD002756:Orbi00853XM-Yej-Rice-Anthor-T-1:scan:12256:RNT[Phospho]LVS[Phospho]GGVR/2	0	0.00676108876843271	159.9326	1:1.0000:3:true;2:1.0000:6:true	RNTLVSGGVR	RNT[Phospho]LVS[Phospho]GGVR	LOC_Os12g40279.1	0.8141	Orbi00853XM-Yej-Rice-Anthor-T-1	Orbi00853XM-Yej-Rice-Anthor-T-1.12256.12256.2	mzspec:PXD002756:Orbi00853XM-Yej-Rice-Anthor-T-1:scan:12256:RNT[Phospho]LVS[Phospho]GGVR/2	348	0.0013169999999718134	2.159819322162522	0.006759118983801422	51819	51471	Phospho	1.0	3	4145	1	0.8141	639	0.03520434901408452	0.03520434901408452	0.0	4.0	0.025050072088753674	0.022356139755186587
5	230	0.8131	Phospho	Os02t0612300-01	mzspec:PXD002756:Orbi00855XM-Yej-Rice-Anthor-T-3:scan:06100:EKGDS[Phospho]DEEDDDYDK/2	0	0.0	79.9663	1:0.8131:5:true;1:0.1869:12:true	EKGDSDEEDDDYDK	EKGDS[Phospho]DEEDDDYDK	Os02t0612300-01	0.9999	Orbi00855XM-Yej-Rice-Anthor-T-3	Orbi00855XM-Yej-Rice-Anthor-T-3.06100.06100.2	mzspec:PXD002756:Orbi00855XM-Yej-Rice-Anthor-T-3:scan:06100:EKGDS[Phospho]DEEDDDYDK/2	0	-0.00012899999990167998	-0.1482258032058451	0.0	17722	17722	Phospho	0.8131	5	230	1	0.81301869	640	0.035441500515625016	0.035441500515625016	0.0	4.0	0.025010931351115	0.022356139755186587
3	226	0.8180	Phospho	Os07t0179200-01	mzspec:PXD002756:Orbi00853XM-Yej-Rice-Anthor-T-1:scan:03825:NSS[Phospho]PPVNR/2	0	0.0002925497334546873	79.96633100000003	1:0.8180:3:true;1:0.1820:2:true	NSSPPVNR	NSS[Phospho]PPVNR	Os07t0179200-01	0.9925	Orbi00853XM-Yej-Rice-Anthor-T-1	Orbi00853XM-Yej-Rice-Anthor-T-1.03825.03825.2	mzspec:PXD002756:Orbi00853XM-Yej-Rice-Anthor-T-1:scan:03825:NSS[Phospho]PPVNR/2	9	-0.0002289999999902648	-0.4813875335803326	0.0002919139826797704	30773	30764	Phospho	0.818	3	226	1	0.811865	641	0.03567971190327614	0.03567971190327614	0.0	4.0	0.024971912737462708	0.022356139755186587
3	571	0.8588	Phospho	Os09t0509300-01	mzspec:PXD002756:Orbi00308XM-Yej-Rice-Anthor-T_Recal:scan:19039:SFS[Phospho]IPSR/2	0	0.00244085617724371	79.9663	1:0.8588:3:true;1:0.0332:1:true;1:0.0746:6:true	SFSIPSR	SFS[Phospho]IPSR	Os09t0509300-01	0.945	Orbi00308XM-Yej-Rice-Anthor-T_Recal	Orbi00308XM-Yej-Rice-Anthor-T_Recal.19039.19039.2	mzspec:PXD002756:Orbi00308XM-Yej-Rice-Anthor-T_Recal:scan:19039:SFS[Phospho]IPSR/2	104	-0.0027029999999967913	-6.1825683900008235	0.002435540151284513	42712	42608	Phospho	0.8588	3	571	1	0.811566	642	0.03591764693146418	0.03591764693146418	0.0	4.0	0.024933015677123985	0.022356139755186587
3	226	0.8180	Phospho	Os07t0179200-01	mzspec:PXD002756:Orbi00855XM-Yej-Rice-Anthor-T-3:scan:03917:NSS[Phospho]PPVNR/2	0	0.0004091910607491344	79.96633100000003	1:0.8180:3:true;1:0.1820:2:true	NSSPPVNR	NSS[Phospho]PPVNR	Os07t0179200-01	0.9908	Orbi00855XM-Yej-Rice-Anthor-T-3	Orbi00855XM-Yej-Rice-Anthor-T-3.03917.03917.2	mzspec:PXD002756:Orbi00855XM-Yej-Rice-Anthor-T-3:scan:03917:NSS[Phospho]PPVNR/2	13	0.0006559999999353749	1.3789966026681806	0.0004079967360261118	31783	31770	Phospho	0.818	3	226	1	0.8104743999999999	643	0.03615653954898912	0.03615653954898912	0.0	4.0	0.024894239602976046	0.022356139755186587
7	873	1.0000	Phospho	Os01t0758300-01	mzspec:PXD002756:Orbi00853XM-Yej-Rice-Anthor-T-1:scan:15910:DPGFHVS[Phospho]PR/2	0	0.006936371386499263	79.9663	1:1.0000:7:true	DPGFHVSPR	DPGFHVS[Phospho]PR	Os01t0758300-01	0.8103	Orbi00853XM-Yej-Rice-Anthor-T-1	Orbi00853XM-Yej-Rice-Anthor-T-1.15910.15910.2	mzspec:PXD002756:Orbi00853XM-Yej-Rice-Anthor-T-1:scan:15910:DPGFHVS[Phospho]PR/2	358	0.00037599999996018596	0.6883457359843704	0.006930597231632949	51970	51612	Phospho	1.0	7	873	1	0.8103	644	0.036394961071428575	0.036394961071428575	0.0	4.0	0.024855583951418632	0.022356139755186587
4	31	0.8129	Phospho	Os04t0401700-01	mzspec:PXD002756:Orbi00308XM-Yej-Rice-Anthor-T_Recal:scan:10136:RHDS[Phospho]LFGDAEK/3	0	0.00010830715910321672	79.9663	1:0.8129:4:true;1:0.1871:9:true	RHDSLFGDAEK	RHDS[Phospho]LFGDAEK	Os04t0401700-01	0.9959	Orbi00308XM-Yej-Rice-Anthor-T_Recal	Orbi00308XM-Yej-Rice-Anthor-T_Recal.10136.10136.3	mzspec:PXD002756:Orbi00308XM-Yej-Rice-Anthor-T_Recal:scan:10136:RHDS[Phospho]LFGDAEK/3	3	-0.002407000000005155	-5.32289237932302	0.00010661359678737697	27702	27699	Phospho	0.8129	4	31	1	0.8095671099999999	645	0.036633779565891485	0.036633779565891485	0.0	4.0	0.024817048162346658	0.022356139755186587
4;8	699;703	0.8093;0.8091	Phospho;Phospho	Os05t0465100-01	mzspec:PXD002756:Orbi00853XM-Yej-Rice-Anthor-T-1:scan:34887:ALLS[Phospho]PLPS[Phospho]PR/2	0	0.0	159.9326	1:0.8093:4:true;2:0.8091:8:true;2:0.1908:1:true	ALLSPLPSPR	ALLS[Phospho]PLPS[Phospho]PR	Os05t0465100-01	1.0	Orbi00853XM-Yej-Rice-Anthor-T-1	Orbi00853XM-Yej-Rice-Anthor-T-1.34887.34887.2	mzspec:PXD002756:Orbi00853XM-Yej-Rice-Anthor-T-1:scan:34887:ALLS[Phospho]PLPS[Phospho]PR/2	0	-0.0008610000000999207	-1.4212956965053465	0.0	4287	4287	Phospho	0.8093	4	699	1	0.8093	646	0.03687227216718267	0.03687227216718267	0.0	4.0	0.02477863167912321	0.022356139755186587
4;8	699;703	0.8093;0.8091	Phospho;Phospho	Os05t0465100-01	mzspec:PXD002756:Orbi00853XM-Yej-Rice-Anthor-T-1:scan:34887:ALLS[Phospho]PLPS[Phospho]PR/2	0	0.0	159.9326	1:0.8093:4:true;2:0.8091:8:true;2:0.1908:1:true	ALLSPLPSPR	ALLS[Phospho]PLPS[Phospho]PR	Os05t0465100-01	1.0	Orbi00853XM-Yej-Rice-Anthor-T-1	Orbi00853XM-Yej-Rice-Anthor-T-1.34887.34887.2	mzspec:PXD002756:Orbi00853XM-Yej-Rice-Anthor-T-1:scan:34887:ALLS[Phospho]PLPS[Phospho]PR/2	0	-0.0008610000000999207	-1.4212956965053465	0.0	4287	4287	Phospho	0.8091	8	703	1	0.8091	647	0.03711033666151469	0.03711033666151469	0.0	4.0	0.0247403339485527	0.022356139755186587
6	7	0.8123	Phospho	LOC_Os01g42010.1	mzspec:PXD002756:Orbi00855XM-Yej-Rice-Anthor-T-3:scan:03191:GDGEGS[Phospho]TGGGGGGGDPQR/2	0	0.00010871140745035511	79.9663	1:0.8123:6:true;1:0.1877:7:true	GDGEGSTGGGGGGGDPQR	GDGEGS[Phospho]TGGGGGGGDPQR	LOC_Os01g42010.1	0.996	Orbi00855XM-Yej-Rice-Anthor-T-3	Orbi00855XM-Yej-Rice-Anthor-T-3.03191.03191.2	mzspec:PXD002756:Orbi00855XM-Yej-Rice-Anthor-T-3:scan:03191:GDGEGS[Phospho]TGGGGGGGDPQR/2	3	-0.00024500000006355554	-0.3065192151398036	0.00010661359678737697	27599	27596	Phospho	0.8123	6	7	1	0.8090508000000001	648	0.037347742314814816	0.037347742314814816	0.0	4.0	0.024702154420854317	0.022356139755186587
4	488	0.8099	Phospho	Os01t0723000-01	mzspec:PXD002756:Orbi00308XM-Yej-Rice-Anthor-T_Recal:scan:14692:FSVS[Phospho]PVVRK/3	0	0.0	79.9663	1:0.8099:4:true;1:0.1901:2:true	FSVSPVVRK	FSVS[Phospho]PVVRK	Os01t0723000-01	0.9985	Orbi00308XM-Yej-Rice-Anthor-T_Recal	Orbi00308XM-Yej-Rice-Anthor-T_Recal.14692.14692.3	mzspec:PXD002756:Orbi00308XM-Yej-Rice-Anthor-T_Recal:scan:14692:FSVS[Phospho]PVVRK/3	0	-0.002590999999995347	-7.062605854915375	0.0	22720	22720	Phospho	0.8099	4	488	1	0.80868515	649	0.0375849797688752	0.0375849797688752	0.0	4.0	0.024664092549635745	0.022356139755186587
8	21	0.8205	Phospho	Os08t0512400-02	mzspec:PXD002756:Orbi00855XM-Yej-Rice-Anthor-T-3:scan:31480:DLFGMPKS[Phospho]PPAAAAAPPQSVR/3	0	0.0008287845445971822	79.96633100000003	1:0.8205:8:true;1:0.0315:11:true;1:0.0184:12:true;1:0.0139:13:true;1:0.0306:14:true;1:0.0289:15:true;1:0.0560:19:true	DLFGMPKSPPAAAAAPPQSVR	DLFGMPKS[Phospho]PPAAAAAPPQSVR	Os08t0512400-02	0.9836	Orbi00855XM-Yej-Rice-Anthor-T-3	Orbi00855XM-Yej-Rice-Anthor-T-3.31480.31480.3	mzspec:PXD002756:Orbi00855XM-Yej-Rice-Anthor-T-3:scan:31480:DLFGMPKS[Phospho]PPAAAAAPPQSVR/3	29	-6.500000006326445e-05	-0.08903798147727046	0.0008279563752640898	35020	34991	Phospho	0.8205	8	21	1	0.8070438	650	0.03782401241538462	0.03782401241538462	0.0	4.0	0.024626147791867076	0.022356139755186587
8	730	0.8064	Phospho	Os07t0145400-01	mzspec:PXD002756:Orbi00855XM-Yej-Rice-Anthor-T-3:scan:21072:LSGVGGFS[Phospho]PSK/2	0	0.0	79.9663	1:0.8064:8:true;1:0.0817:2:true;1:0.1119:10:true	LSGVGGFSPSK	LSGVGGFS[Phospho]PSK	Os07t0145400-01	1.0	Orbi00855XM-Yej-Rice-Anthor-T-3	Orbi00855XM-Yej-Rice-Anthor-T-3.21072.21072.2	mzspec:PXD002756:Orbi00855XM-Yej-Rice-Anthor-T-3:scan:21072:LSGVGGFS[Phospho]PSK/2	0	0.0005679999999301799	1.0174465718208583	0.0	13082	13082	Phospho	0.8064	8	730	1	0.8064	651	0.03806329964669738	0.03806329964669738	0.0	4.0	0.02458831960785499	0.022356139755186587
3	406	0.8144	Phospho	Os03t0796900-01	mzspec:PXD002756:Orbi00855XM-Yej-Rice-Anthor-T-3:scan:13438:VAS[Phospho]LEHLQK/2	0	0.0004964627032394191	79.9663	1:0.8144:3:true;1:0.1856:2:true	VASLEHLQK	VAS[Phospho]LEHLQK	Os03t0796900-01	0.99	Orbi00855XM-Yej-Rice-Anthor-T-3	Orbi00855XM-Yej-Rice-Anthor-T-3.13438.13438.2	mzspec:PXD002756:Orbi00855XM-Yej-Rice-Anthor-T-3:scan:13438:VAS[Phospho]LEHLQK/2	16	8.800000000519503e-05	0.15919646626609973	0.0004953100331238585	32244	32228	Phospho	0.8144	3	406	1	0.8062560000000001	652	0.03830207372699387	0.03830207372699387	0.0	4.0	0.02455060746121717	0.022356139755186587
7	111	1.0000	Phospho	Os05t0366900-01	mzspec:PXD002756:Orbi00855XM-Yej-Rice-Anthor-T-3:scan:22613:IPFGDDS[Phospho]VK/2	0	0.0071413406419486205	79.9663	1:1.0000:7:true	IPFGDDSVK	IPFGDDS[Phospho]VK	Os05t0366900-01	0.8061	Orbi00855XM-Yej-Rice-Anthor-T-3	Orbi00855XM-Yej-Rice-Anthor-T-3.22613.22613.2	mzspec:PXD002756:Orbi00855XM-Yej-Rice-Anthor-T-3:scan:22613:IPFGDDS[Phospho]VK/2	370	0.0002640000000155851	0.4988344252121384	0.0071387227474435655	52181	51811	Phospho	1.0	7	111	1	0.8061	653	0.03854035539050536	0.03854035539050536	0.0	4.0	0.024513010818856963	0.022356139755186587
3	384	1.0000	Phospho	Os03t0713100-01	mzspec:PXD002756:Orbi00853XM-Yej-Rice-Anthor-T-1:scan:14557:HLS[Phospho]LQNVR/2	0	0.0070668648993068295	79.9663	1:1.0000:3:true	HLSLQNVR	HLS[Phospho]LQNVR	Os03t0713100-01	0.8061	Orbi00853XM-Yej-Rice-Anthor-T-1	Orbi00853XM-Yej-Rice-Anthor-T-1.14557.14557.2	mzspec:PXD002756:Orbi00853XM-Yej-Rice-Anthor-T-1:scan:14557:HLS[Phospho]LQNVR/2	366	7.300000004306639e-05	0.13937660818876632	0.007066728452270621	52157	51791	Phospho	1.0	3	384	1	0.8061	654	0.03877790836391437	0.03877790836391437	0.0	4.0	0.024475529150938227	0.022356139755186587
0;1	1;2	0;1.0000	Acetyl;Phospho	LOC_Os08g36994.2	mzspec:PXD002756:Orbi00853XM-Yej-Rice-Anthor-T-1:scan:54058:[Acetyl]S[Phospho]EFLDLELQDGIR/2	0	0.007123552123552123	121.976865	2:1.0000:1:true	SEFLDLELQDGIR	[Acetyl]S[Phospho]EFLDLELQDGIR	LOC_Os08g36994.2	0.8061	Orbi00853XM-Yej-Rice-Anthor-T-1	Orbi00853XM-Yej-Rice-Anthor-T-1.54058.54058.2	mzspec:PXD002756:Orbi00853XM-Yej-Rice-Anthor-T-1:scan:54058:[Acetyl]S[Phospho]EFLDLELQDGIR/2	369	-0.0007019999999329233	-0.8469264975064457	0.0071231395865104345	52169	51800	Phospho	1.0	1	2	1	0.8061	655	0.039014735984732825	0.039014735984732825	0.0	4.0	0.024438161930860455	0.022356139755186587
7	437	0.8060	Phospho	Os11t0247300-01	mzspec:PXD002756:Orbi00308XM-Yej-Rice-Anthor-T_Recal:scan:35001:DYEEVGS[Phospho]EFDDGDEGDEGDEY/2	0	0.0	79.9663	1:0.8060:7:true;1:0.0488:2:true;1:0.1452:21:true	DYEEVGSEFDDGDEGDEGDEY	DYEEVGS[Phospho]EFDDGDEGDEGDEY	Os11t0247300-01	1.0	Orbi00308XM-Yej-Rice-Anthor-T_Recal	Orbi00308XM-Yej-Rice-Anthor-T_Recal.35001.35001.2	mzspec:PXD002756:Orbi00308XM-Yej-Rice-Anthor-T_Recal:scan:35001:DYEEVGS[Phospho]EFDDGDEGDEGDEY/2	0	-0.008683000000019092	-7.082988249081929	0.0	2397	2397	Phospho	0.8059999999999999	7	437	1	0.8059999999999999	656	0.03925099400914634	0.03925099400914634	0.0	4.0	0.024400908635234145	0.022356139755186587
9;11	347;349	0;0.8052	Carbamidomethyl;Phospho	Os11t0247300-01	mzspec:PXD002756:Orbi00308XM-Yej-Rice-Anthor-T_Recal:scan:32412:RTIQFVDWC[Carbamidomethyl]PT[Phospho]GFK/3	0	0.0	136.987764	1:0.8052:11:true;1:0.1948:2:true	RTIQFVDWCPTGFK	RTIQFVDWC[Carbamidomethyl]PT[Phospho]GFK	Os11t0247300-01	0.9996	Orbi00308XM-Yej-Rice-Anthor-T_Recal	Orbi00308XM-Yej-Rice-Anthor-T_Recal.32412.32412.3	mzspec:PXD002756:Orbi00308XM-Yej-Rice-Anthor-T_Recal:scan:32412:RTIQFVDWC[Carbamidomethyl]PT[Phospho]GFK/3	0	-0.0029540000000451982	-4.824565968751277	0.0	19747	19747	Phospho	0.8052	11	349	1	0.80487792	657	0.03948824071537292	0.03948824071537292	0.0	4.0	0.02436376874385631	0.022356139755186587
1	148	0.8102	Phospho	Os06t0724600-02	mzspec:PXD002756:Orbi00853XM-Yej-Rice-Anthor-T-1:scan:15311:T[Phospho]PTPGSYLGHR/3	0	0.00029328380095806043	79.9663	1:0.8102:1:true;1:0.0706:3:true;1:0.0449:6:true;1:0.0741:7:true	TPTPGSYLGHR	T[Phospho]PTPGSYLGHR	Os06t0724600-02	0.9926	Orbi00853XM-Yej-Rice-Anthor-T-1	Orbi00853XM-Yej-Rice-Anthor-T-1.15311.15311.3	mzspec:PXD002756:Orbi00853XM-Yej-Rice-Anthor-T-1:scan:15311:T[Phospho]PTPGSYLGHR/3	9	-0.00026100000002315943	-0.617711526201853	0.0002919139826797704	30696	30687	Phospho	0.8102	1	148	1	0.8042045200000001	658	0.0397257897112462	0.0397257897112462	0.0	4.0	0.024326741739686318	0.022356139755186587
5	262	1.0000	Phospho	Os01t0959000-01	mzspec:PXD002756:Orbi00855XM-Yej-Rice-Anthor-T-3:scan:06322:RRPDS[Phospho]PPIR/3	0	0.007224041610479677	79.96633100000003	1:1.0000:5:true	RRPDSPPIR	RRPDS[Phospho]PPIR	Os01t0959000-01	0.8039	Orbi00855XM-Yej-Rice-Anthor-T-3	Orbi00855XM-Yej-Rice-Anthor-T-3.06322.06322.3	mzspec:PXD002756:Orbi00855XM-Yej-Rice-Anthor-T-3:scan:06322:RRPDS[Phospho]PPIR/3	375	0.0004250000000070031	1.0845494460880694	0.007217784621306899	52285	51910	Phospho	1.0	5	262	1	0.8039	659	0.03996307986342945	0.03996307986342945	0.0	4.0	0.024289827108821847	0.022356139755186587
10	127	0.8034	Phospho	Os07t0622100-01	mzspec:PXD002756:Orbi00308XM-Yej-Rice-Anthor-T_Recal:scan:14256:KGENDLPGLT[Phospho]DTEKPR/3	0	0.0	79.9663	1:0.8034:10:true;1:0.1966:12:true	KGENDLPGLTDTEKPR	KGENDLPGLT[Phospho]DTEKPR	Os07t0622100-01	0.9998	Orbi00308XM-Yej-Rice-Anthor-T_Recal	Orbi00308XM-Yej-Rice-Anthor-T_Recal.14256.14256.3	mzspec:PXD002756:Orbi00308XM-Yej-Rice-Anthor-T_Recal:scan:14256:KGENDLPGLT[Phospho]DTEKPR/3	0	-0.004504999999994652	-7.297974485485227	0.0	18666	18666	Phospho	0.8034	10	127	1	0.80323932	660	0.040200651984848484	0.040200651984848484	0.0	4.0	0.024253024340475143	0.022356139755186587
3	621	0.8046	Phospho	LOC_Os09g25900.1	mzspec:PXD002756:Orbi00853XM-Yej-Rice-Anthor-T-1:scan:33640:QIS[Phospho]ESELIELK/2	0	4.1126876413736376e-05	79.96633100000003	1:0.8046:3:true;1:0.1954:5:true	QISESELIELK	QIS[Phospho]ESELIELK	LOC_Os09g25900.1	0.9978	Orbi00853XM-Yej-Rice-Anthor-T-1	Orbi00853XM-Yej-Rice-Anthor-T-1.33640.33640.2	mzspec:PXD002756:Orbi00853XM-Yej-Rice-Anthor-T-1:scan:33640:QIS[Phospho]ESELIELK/2	1	-0.0006170000000338405	-0.9009449161881692	3.7721614485099956e-05	24316	24315	Phospho	0.8046	3	621	1	0.80282988	661	0.04043812470499244	0.04043812470499244	0.0	4.0	0.024216332926949462	0.022356139755186587
3	115	0.8254	Phospho	LOC_Os08g13350.1	mzspec:PXD002756:Orbi00853XM-Yej-Rice-Anthor-T-1:scan:05459:SNS[Phospho]GPLNK/2	0	0.0014616830235957402	79.9663	1:0.8254:3:true;1:0.0872:1:true	SNSGPLNK	SNS[Phospho]GPLNK	LOC_Os08g13350.1	0.9724	Orbi00853XM-Yej-Rice-Anthor-T-1	Orbi00853XM-Yej-Rice-Anthor-T-1.05459.05459.2	mzspec:PXD002756:Orbi00853XM-Yej-Rice-Anthor-T-1:scan:05459:SNS[Phospho]GPLNK/2	56	-7.999999996854967e-05	-0.17829391601084352	0.0014609966084007304	38368	38312	Phospho	0.8254	3	115	1	0.8026189600000001	662	0.04067519859516616	0.04067519859516616	0.0	4.0	0.024179752363615702	0.022356139755186587
5	662	0.8325	Phospho	Os05t0154700-01	mzspec:PXD002756:Orbi00853XM-Yej-Rice-Anthor-T-1:scan:07035:VTKVS[Phospho]PPR/2	0	0.00187125748502994	79.9663	1:0.8325:5:true;1:0.1675:2:true	VTKVSPPR	VTKVS[Phospho]PPR	Os05t0154700-01	0.9635	Orbi00853XM-Yej-Rice-Anthor-T-1	Orbi00853XM-Yej-Rice-Anthor-T-1.07035.07035.2	mzspec:PXD002756:Orbi00853XM-Yej-Rice-Anthor-T-1:scan:07035:VTKVS[Phospho]PPR/2	75	9.299999999257123e-05	0.1928441179545008	0.001866879076019316	40155	40080	Phospho	0.8325	5	662	1	0.8021137500000001	663	0.040912319336349916	0.040912319336349916	0.0	4.0	0.024143282148889292	0.022356139755186587
[truncated: 12,902 more rows]
