# Supplementary material for: Assessing Multiple Evidence Streams to Decide on Confidence for Identification of Post-Translational Modifications, within and Across Data Sets
Source: J Proteome Res. 2023 Apr 26;22(6):1828–42. doi: 10.1021/acs.jproteome.2c00823 (PMC10243108; doi:10.1021/acs.jproteome.2c00823)
Supplement: Supplementary file 2 — pr2c00823_si_002.zip [file pr2c00823_si_002.zip › Data PSMsite level/Data TPP pipeline/PXD004705.csv]

All_PTM_positions	All_PTM_protein_positions	All_PTM_scores	All_PTMs	All_Proteins	All_USI	Decoy	FDR	Mass shift	PTM_info	Peptide	Peptide_mod	Protein	Score	Source	Spectrum	USI	decoy_count	mass_diff	ppm_error	q_value	row_count	target_count	PTM	PTM Score	PTM positions	Protein position	Spectrum_matches	PTM_final_prob	Count	PTM_final_prob_FLR	PTM_final_prob_q_value	DecoyP	pA_count	pAla_FLR	pAla_q_value
2	190	1.0000	Phospho	Os11t0133600-01	mzspec:PXD004705:Rice_phos_BR_3h_20per_F1_R1:scan:01245:HS[Phospho]PPPRPK/3	0	0.0	79.9663	1:1.0000:2:true	HSPPPRPK	HS[Phospho]PPPRPK	Os11t0133600-01	1.0	Rice_phos_BR_3h_20per_F1_R1	Rice_phos_BR_3h_20per_F1_R1.01245.01245.3	mzspec:PXD004705:Rice_phos_BR_3h_20per_F1_R1:scan:01245:HS[Phospho]PPPRPK/3	0	-0.00112899999999172	-3.395499628226536	0.0	545	545	Phospho	1.0	2	190	1	1.0	1	0.0	0.0	0.0	0.0	0.0	0.0
7;11	264;268	1.0000;1.0000	Phospho;Phospho	Os01t0139200-01	mzspec:PXD004705:Rice_phos_BR_3h_20per_F1_R1:scan:17201:HPHDVQS[Phospho]VPDS[Phospho]PMIDK/3	0	0.0	159.9326	1:1.0000:7:true;2:1.0000:11:true	HPHDVQSVPDSPMIDK	HPHDVQS[Phospho]VPDS[Phospho]PMIDK	Os01t0139200-01	1.0	Rice_phos_BR_3h_20per_F1_R1	Rice_phos_BR_3h_20per_F1_R1.17201.17201.3	mzspec:PXD004705:Rice_phos_BR_3h_20per_F1_R1:scan:17201:HPHDVQS[Phospho]VPDS[Phospho]PMIDK/3	0	-0.0016650000000026919	-2.5435367756694776	0.0	7123	7123	Phospho	1.0	11	268	1	1.0	2	0.0	0.0	0.0	0.0	0.0	0.0
7;11	264;268	1.0000;1.0000	Phospho;Phospho	Os01t0139200-01	mzspec:PXD004705:Rice_phos_Nip_0h_20per_F1_R2:scan:17447:HPHDVQS[Phospho]VPDS[Phospho]PMIDK/3	0	0.0	159.9326	1:1.0000:7:true;2:1.0000:11:true	HPHDVQSVPDSPMIDK	HPHDVQS[Phospho]VPDS[Phospho]PMIDK	Os01t0139200-01	1.0	Rice_phos_Nip_0h_20per_F1_R2	Rice_phos_Nip_0h_20per_F1_R2.17447.17447.3	mzspec:PXD004705:Rice_phos_Nip_0h_20per_F1_R2:scan:17447:HPHDVQS[Phospho]VPDS[Phospho]PMIDK/3	0	-0.002396999999973559	-3.661776367088665	0.0	2110	2110	Phospho	1.0	11	268	1	1.0	3	0.0	0.0	0.0	0.0	0.0	0.0
7;11	264;268	1.0000;1.0000	Phospho;Phospho	Os01t0139200-01	mzspec:PXD004705:Rice_phos_Nip_0h_20per_F1_R2:scan:17447:HPHDVQS[Phospho]VPDS[Phospho]PMIDK/3	0	0.0	159.9326	1:1.0000:7:true;2:1.0000:11:true	HPHDVQSVPDSPMIDK	HPHDVQS[Phospho]VPDS[Phospho]PMIDK	Os01t0139200-01	1.0	Rice_phos_Nip_0h_20per_F1_R2	Rice_phos_Nip_0h_20per_F1_R2.17447.17447.3	mzspec:PXD004705:Rice_phos_Nip_0h_20per_F1_R2:scan:17447:HPHDVQS[Phospho]VPDS[Phospho]PMIDK/3	0	-0.002396999999973559	-3.661776367088665	0.0	2110	2110	Phospho	1.0	7	264	1	1.0	4	0.0	0.0	0.0	0.0	0.0	0.0
9	584	1.0000	Phospho	LOC_Os07g05390.1	mzspec:PXD004705:Rice_phos_Nip_0h_20per_F1_R2:scan:17680:DIEMEPHVS[Phospho]PR/2	0	0.0	79.9663	1:1.0000:9:true	DIEMEPHVSPR	DIEMEPHVS[Phospho]PR	LOC_Os07g05390.1	1.0	Rice_phos_Nip_0h_20per_F1_R2	Rice_phos_Nip_0h_20per_F1_R2.17680.17680.2	mzspec:PXD004705:Rice_phos_Nip_0h_20per_F1_R2:scan:17680:DIEMEPHVS[Phospho]PR/2	0	-0.005368999999973312	-7.721879335968013	0.0	764	764	Phospho	1.0	9	584	1	1.0	5	0.0	0.0	0.0	0.0	0.0	0.0
4	671	1.0000	Phospho	Os02t0602100-02	mzspec:PXD004705:Rice_phos_BR_3h_20per_F1_R2:scan:10533:HMKS[Phospho]PDPLEEQR/3	0	0.0	79.96633100000003	1:1.0000:4:true	HMKSPDPLEEQR	HMKS[Phospho]PDPLEEQR	Os02t0602100-02	1.0	Rice_phos_BR_3h_20per_F1_R2	Rice_phos_BR_3h_20per_F1_R2.10533.10533.3	mzspec:PXD004705:Rice_phos_BR_3h_20per_F1_R2:scan:10533:HMKS[Phospho]PDPLEEQR/3	0	-0.002238000000033935	-4.335286644772982	0.0	25212	25212	Phospho	1.0	4	671	1	1.0	6	0.0	0.0	0.0	0.0	0.0	0.0
3;10	282;289	1.0000;1.0000	Phospho;Phospho	LOC_Os03g08550.2	mzspec:PXD004705:Rice_phos_BR_12h_20per_F1_R2:scan:15174:HKS[Phospho]FDDDDLS[Phospho]NKPVLK/3	0	0.0	159.9326	1:1.0000:3:true;2:1.0000:10:true	HKSFDDDDLSNKPVLK	HKS[Phospho]FDDDDLS[Phospho]NKPVLK	LOC_Os03g08550.2	1.0	Rice_phos_BR_12h_20per_F1_R2	Rice_phos_BR_12h_20per_F1_R2.15174.15174.3	mzspec:PXD004705:Rice_phos_BR_12h_20per_F1_R2:scan:15174:HKS[Phospho]FDDDDLS[Phospho]NKPVLK/3	0	-0.0005220000000463186	-0.7752930698348423	0.0	38034	38034	Phospho	1.0	10	289	1	1.0	7	0.0	0.0	0.0	0.0	0.0	0.0
3;10	282;289	1.0000;1.0000	Phospho;Phospho	LOC_Os03g08550.2	mzspec:PXD004705:Rice_phos_BR_12h_20per_F1_R2:scan:15174:HKS[Phospho]FDDDDLS[Phospho]NKPVLK/3	0	0.0	159.9326	1:1.0000:3:true;2:1.0000:10:true	HKSFDDDDLSNKPVLK	HKS[Phospho]FDDDDLS[Phospho]NKPVLK	LOC_Os03g08550.2	1.0	Rice_phos_BR_12h_20per_F1_R2	Rice_phos_BR_12h_20per_F1_R2.15174.15174.3	mzspec:PXD004705:Rice_phos_BR_12h_20per_F1_R2:scan:15174:HKS[Phospho]FDDDDLS[Phospho]NKPVLK/3	0	-0.0005220000000463186	-0.7752930698348423	0.0	38034	38034	Phospho	1.0	3	282	1	1.0	8	0.0	0.0	0.0	0.0	0.0	0.0
3;10	282;289	1.0000;1.0000	Phospho;Phospho	LOC_Os03g08550.2	mzspec:PXD004705:Rice_phos_Nip_0h_20per_F1_R3:scan:16420:HKS[Phospho]FDDDDLS[Phospho]NKPVLK/3	0	0.0	159.9326	1:1.0000:3:true;2:1.0000:10:true	HKSFDDDDLSNKPVLK	HKS[Phospho]FDDDDLS[Phospho]NKPVLK	LOC_Os03g08550.2	1.0	Rice_phos_Nip_0h_20per_F1_R3	Rice_phos_Nip_0h_20per_F1_R3.16420.16420.3	mzspec:PXD004705:Rice_phos_Nip_0h_20per_F1_R3:scan:16420:HKS[Phospho]FDDDDLS[Phospho]NKPVLK/3	0	-0.0007219999999961146	-1.0723402229273455	0.0	36854	36854	Phospho	1.0	10	289	1	1.0	9	0.0	0.0	0.0	0.0	0.0	0.0
3;10	282;289	1.0000;1.0000	Phospho;Phospho	LOC_Os03g08550.2	mzspec:PXD004705:Rice_phos_Nip_0h_20per_F1_R3:scan:16420:HKS[Phospho]FDDDDLS[Phospho]NKPVLK/3	0	0.0	159.9326	1:1.0000:3:true;2:1.0000:10:true	HKSFDDDDLSNKPVLK	HKS[Phospho]FDDDDLS[Phospho]NKPVLK	LOC_Os03g08550.2	1.0	Rice_phos_Nip_0h_20per_F1_R3	Rice_phos_Nip_0h_20per_F1_R3.16420.16420.3	mzspec:PXD004705:Rice_phos_Nip_0h_20per_F1_R3:scan:16420:HKS[Phospho]FDDDDLS[Phospho]NKPVLK/3	0	-0.0007219999999961146	-1.0723402229273455	0.0	36854	36854	Phospho	1.0	3	282	1	1.0	10	0.0	0.0	0.0	0.0	0.0	0.0
3;10	282;289	1.0000;1.0000	Phospho;Phospho	LOC_Os03g08550.2	mzspec:PXD004705:Rice_phos_BR_12h_20per_F1_R1:scan:14980:HKS[Phospho]FDDDDLS[Phospho]NKPVLK/3	0	0.0	159.9326	1:1.0000:3:true;2:1.0000:10:true	HKSFDDDDLSNKPVLK	HKS[Phospho]FDDDDLS[Phospho]NKPVLK	LOC_Os03g08550.2	1.0	Rice_phos_BR_12h_20per_F1_R1	Rice_phos_BR_12h_20per_F1_R1.14980.14980.3	mzspec:PXD004705:Rice_phos_BR_12h_20per_F1_R1:scan:14980:HKS[Phospho]FDDDDLS[Phospho]NKPVLK/3	0	-0.0006550000000515865	-0.9728294266987664	0.0	34378	34378	Phospho	1.0	10	289	1	1.0	11	0.0	0.0	0.0	0.0	0.0	0.0
3;10	282;289	1.0000;1.0000	Phospho;Phospho	LOC_Os03g08550.2	mzspec:PXD004705:Rice_phos_BR_12h_20per_F1_R1:scan:14980:HKS[Phospho]FDDDDLS[Phospho]NKPVLK/3	0	0.0	159.9326	1:1.0000:3:true;2:1.0000:10:true	HKSFDDDDLSNKPVLK	HKS[Phospho]FDDDDLS[Phospho]NKPVLK	LOC_Os03g08550.2	1.0	Rice_phos_BR_12h_20per_F1_R1	Rice_phos_BR_12h_20per_F1_R1.14980.14980.3	mzspec:PXD004705:Rice_phos_BR_12h_20per_F1_R1:scan:14980:HKS[Phospho]FDDDDLS[Phospho]NKPVLK/3	0	-0.0006550000000515865	-0.9728294266987664	0.0	34378	34378	Phospho	1.0	3	282	1	1.0	12	0.0	0.0	0.0	0.0	0.0	0.0
3;10	282;289	1.0000;1.0000	Phospho;Phospho	LOC_Os03g08550.2	mzspec:PXD004705:Rice_phos_Nip_0h_20per_F1_R1:scan:16478:HKS[Phospho]FDDDDLS[Phospho]NKPVLK/3	0	0.0	159.9326	1:1.0000:3:true;2:1.0000:10:true	HKSFDDDDLSNKPVLK	HKS[Phospho]FDDDDLS[Phospho]NKPVLK	LOC_Os03g08550.2	1.0	Rice_phos_Nip_0h_20per_F1_R1	Rice_phos_Nip_0h_20per_F1_R1.16478.16478.3	mzspec:PXD004705:Rice_phos_Nip_0h_20per_F1_R1:scan:16478:HKS[Phospho]FDDDDLS[Phospho]NKPVLK/3	0	-0.0007160000000112633	-1.0634288083548329	0.0	19074	19074	Phospho	1.0	10	289	1	1.0	13	0.0	0.0	0.0	0.0	0.0	0.0
3;10	282;289	1.0000;1.0000	Phospho;Phospho	LOC_Os03g08550.2	mzspec:PXD004705:Rice_phos_Nip_0h_20per_F1_R1:scan:16478:HKS[Phospho]FDDDDLS[Phospho]NKPVLK/3	0	0.0	159.9326	1:1.0000:3:true;2:1.0000:10:true	HKSFDDDDLSNKPVLK	HKS[Phospho]FDDDDLS[Phospho]NKPVLK	LOC_Os03g08550.2	1.0	Rice_phos_Nip_0h_20per_F1_R1	Rice_phos_Nip_0h_20per_F1_R1.16478.16478.3	mzspec:PXD004705:Rice_phos_Nip_0h_20per_F1_R1:scan:16478:HKS[Phospho]FDDDDLS[Phospho]NKPVLK/3	0	-0.0007160000000112633	-1.0634288083548329	0.0	19074	19074	Phospho	1.0	3	282	1	1.0	14	0.0	0.0	0.0	0.0	0.0	0.0
3;10	282;289	1.0000;1.0000	Phospho;Phospho	LOC_Os03g08550.2	mzspec:PXD004705:Rice_phos_BR_12h_20per_F1_R3:scan:15211:HKS[Phospho]FDDDDLS[Phospho]NKPVLK/3	0	0.0	159.9326	1:1.0000:3:true;2:1.0000:10:true	HKSFDDDDLSNKPVLK	HKS[Phospho]FDDDDLS[Phospho]NKPVLK	LOC_Os03g08550.2	1.0	Rice_phos_BR_12h_20per_F1_R3	Rice_phos_BR_12h_20per_F1_R3.15211.15211.3	mzspec:PXD004705:Rice_phos_BR_12h_20per_F1_R3:scan:15211:HKS[Phospho]FDDDDLS[Phospho]NKPVLK/3	0	0.0002779999999802385	0.4128955428728743	0.0	11678	11678	Phospho	1.0	10	289	1	1.0	15	0.0	0.0	0.0	0.0	0.0	0.0
3;10	282;289	1.0000;1.0000	Phospho;Phospho	LOC_Os03g08550.2	mzspec:PXD004705:Rice_phos_BR_12h_20per_F1_R3:scan:15211:HKS[Phospho]FDDDDLS[Phospho]NKPVLK/3	0	0.0	159.9326	1:1.0000:3:true;2:1.0000:10:true	HKSFDDDDLSNKPVLK	HKS[Phospho]FDDDDLS[Phospho]NKPVLK	LOC_Os03g08550.2	1.0	Rice_phos_BR_12h_20per_F1_R3	Rice_phos_BR_12h_20per_F1_R3.15211.15211.3	mzspec:PXD004705:Rice_phos_BR_12h_20per_F1_R3:scan:15211:HKS[Phospho]FDDDDLS[Phospho]NKPVLK/3	0	0.0002779999999802385	0.4128955428728743	0.0	11678	11678	Phospho	1.0	3	282	1	1.0	16	0.0	0.0	0.0	0.0	0.0	0.0
3;10	282;289	1.0000;1.0000	Phospho;Phospho	LOC_Os03g08550.2	mzspec:PXD004705:Rice_phos_Nip_0h_20per_F1_R2:scan:16535:HKS[Phospho]FDDDDLS[Phospho]NKPVLK/3	0	0.0	159.9326	1:1.0000:3:true;2:1.0000:10:true	HKSFDDDDLSNKPVLK	HKS[Phospho]FDDDDLS[Phospho]NKPVLK	LOC_Os03g08550.2	1.0	Rice_phos_Nip_0h_20per_F1_R2	Rice_phos_Nip_0h_20per_F1_R2.16535.16535.3	mzspec:PXD004705:Rice_phos_Nip_0h_20per_F1_R2:scan:16535:HKS[Phospho]FDDDDLS[Phospho]NKPVLK/3	0	-0.0016219999999975698	-2.409052412181314	0.0	469	469	Phospho	1.0	10	289	1	1.0	17	0.0	0.0	0.0	0.0	0.0	0.0
7;11	264;268	1.0000;1.0000	Phospho;Phospho	Os01t0139200-01	mzspec:PXD004705:Rice_phos_BR_3h_20per_F1_R1:scan:17201:HPHDVQS[Phospho]VPDS[Phospho]PMIDK/3	0	0.0	159.9326	1:1.0000:7:true;2:1.0000:11:true	HPHDVQSVPDSPMIDK	HPHDVQS[Phospho]VPDS[Phospho]PMIDK	Os01t0139200-01	1.0	Rice_phos_BR_3h_20per_F1_R1	Rice_phos_BR_3h_20per_F1_R1.17201.17201.3	mzspec:PXD004705:Rice_phos_BR_3h_20per_F1_R1:scan:17201:HPHDVQS[Phospho]VPDS[Phospho]PMIDK/3	0	-0.0016650000000026919	-2.5435367756694776	0.0	7123	7123	Phospho	1.0	7	264	1	1.0	18	0.0	0.0	0.0	0.0	0.0	0.0
7;11	264;268	1.0000;1.0000	Phospho;Phospho	Os01t0139200-01	mzspec:PXD004705:Rice_phos_Nip_0h_20per_F1_R1:scan:17381:HPHDVQS[Phospho]VPDS[Phospho]PMIDK/3	0	0.0	159.9326	1:1.0000:7:true;2:1.0000:11:true	HPHDVQSVPDSPMIDK	HPHDVQS[Phospho]VPDS[Phospho]PMIDK	Os01t0139200-01	1.0	Rice_phos_Nip_0h_20per_F1_R1	Rice_phos_Nip_0h_20per_F1_R1.17381.17381.3	mzspec:PXD004705:Rice_phos_Nip_0h_20per_F1_R1:scan:17381:HPHDVQS[Phospho]VPDS[Phospho]PMIDK/3	0	-0.0028240000000323557	-4.314082795532307	0.0	17536	17536	Phospho	1.0	7	264	1	1.0	19	0.0	0.0	0.0	0.0	0.0	0.0
6	229	1.0000	Phospho	Os01t0603000-01	mzspec:PXD004705:Rice_phos_BR_3h_20per_F1_R2:scan:02230:HKEGES[Phospho]NEEEEKEPEDK/3	0	0.0	79.9663	1:1.0000:6:true	HKEGESNEEEEKEPEDK	HKEGES[Phospho]NEEEEKEPEDK	Os01t0603000-01	1.0	Rice_phos_BR_3h_20per_F1_R2	Rice_phos_BR_3h_20per_F1_R2.02230.02230.3	mzspec:PXD004705:Rice_phos_BR_3h_20per_F1_R2:scan:02230:HKEGES[Phospho]NEEEEKEPEDK/3	0	-0.0005340000000160217	-0.7539322373781199	0.0	26371	26371	Phospho	1.0	6	229	1	1.0	20	0.0	0.0	0.0	0.0	0.0	0.0
7;11	264;268	1.0000;1.0000	Phospho;Phospho	Os01t0139200-01	mzspec:PXD004705:Rice_phos_Nip_0h_20per_F1_R1:scan:17381:HPHDVQS[Phospho]VPDS[Phospho]PMIDK/3	0	0.0	159.9326	1:1.0000:7:true;2:1.0000:11:true	HPHDVQSVPDSPMIDK	HPHDVQS[Phospho]VPDS[Phospho]PMIDK	Os01t0139200-01	1.0	Rice_phos_Nip_0h_20per_F1_R1	Rice_phos_Nip_0h_20per_F1_R1.17381.17381.3	mzspec:PXD004705:Rice_phos_Nip_0h_20per_F1_R1:scan:17381:HPHDVQS[Phospho]VPDS[Phospho]PMIDK/3	0	-0.0028240000000323557	-4.314082795532307	0.0	17536	17536	Phospho	1.0	11	268	1	1.0	21	0.0	0.0	0.0	0.0	0.0	0.0
8	445	1.0000	Phospho	Os12t0428600-01	mzspec:PXD004705:Rice_phos_Nip_0h_20per_F1_R1:scan:01216:HQHDHHHS[Phospho]PVR/3	0	0.0	79.9663	1:1.0000:8:true	HQHDHHHSPVR	HQHDHHHS[Phospho]PVR	Os12t0428600-01	1.0	Rice_phos_Nip_0h_20per_F1_R1	Rice_phos_Nip_0h_20per_F1_R1.01216.01216.3	mzspec:PXD004705:Rice_phos_Nip_0h_20per_F1_R1:scan:01216:HQHDHHHS[Phospho]PVR/3	0	-0.0014630000000011025	-2.988493133006779	0.0	20564	20564	Phospho	1.0	8	445	1	1.0	22	0.0	0.0	0.0	0.0	0.0	0.0
8	445	1.0000	Phospho	Os12t0428600-01	mzspec:PXD004705:Rice_phos_Nip_0h_20per_F1_R1:scan:01218:HQHDHHHS[Phospho]PVR/2	0	0.0	79.9663	1:1.0000:8:true	HQHDHHHSPVR	HQHDHHHS[Phospho]PVR	Os12t0428600-01	1.0	Rice_phos_Nip_0h_20per_F1_R1	Rice_phos_Nip_0h_20per_F1_R1.01218.01218.2	mzspec:PXD004705:Rice_phos_Nip_0h_20per_F1_R1:scan:01218:HQHDHHHS[Phospho]PVR/2	0	-0.001834999999914544	-2.5006373455684483	0.0	20415	20415	Phospho	1.0	8	445	1	1.0	23	0.0	0.0	0.0	0.0	0.0	0.0
3	30	1.0000	Phospho	Os01t0513100-01	mzspec:PXD004705:Rice_phos_BR_12h_20per_F1_R2:scan:01322:HPS[Phospho]PPKK/2	0	0.0	79.9663	1:1.0000:3:true	HPSPPKK	HPS[Phospho]PPKK	Os01t0513100-01	1.0	Rice_phos_BR_12h_20per_F1_R2	Rice_phos_BR_12h_20per_F1_R2.01322.01322.2	mzspec:PXD004705:Rice_phos_BR_12h_20per_F1_R2:scan:01322:HPS[Phospho]PPKK/2	0	-0.0010050000000205726	-2.3065519918646804	0.0	34670	34670	Phospho	1.0	3	30	1	1.0	24	0.0	0.0	0.0	0.0	0.0	0.0
3	30	1.0000	Phospho	Os01t0513100-01	mzspec:PXD004705:Rice_phos_BR_3h_20per_F1_R2:scan:01535:HPS[Phospho]PPKK/2	0	0.0	79.9663	1:1.0000:3:true	HPSPPKK	HPS[Phospho]PPKK	Os01t0513100-01	1.0	Rice_phos_BR_3h_20per_F1_R2	Rice_phos_BR_3h_20per_F1_R2.01535.01535.2	mzspec:PXD004705:Rice_phos_BR_3h_20per_F1_R2:scan:01535:HPS[Phospho]PPKK/2	0	-0.0008830000000443762	-2.026552645648932	0.0	26962	26962	Phospho	1.0	3	30	1	1.0	25	0.0	0.0	0.0	0.0	0.0	0.0
3	30	1.0000	Phospho	Os01t0513100-01	mzspec:PXD004705:Rice_phos_Nip_0h_20per_F1_R2:scan:01376:HPS[Phospho]PPKK/2	0	0.0	79.9663	1:1.0000:3:true	HPSPPKK	HPS[Phospho]PPKK	Os01t0513100-01	1.0	Rice_phos_Nip_0h_20per_F1_R2	Rice_phos_Nip_0h_20per_F1_R2.01376.01376.2	mzspec:PXD004705:Rice_phos_Nip_0h_20per_F1_R2:scan:01376:HPS[Phospho]PPKK/2	0	-0.0008219999999710126	-1.8865529723453682	0.0	26855	26855	Phospho	1.0	3	30	1	1.0	26	0.0	0.0	0.0	0.0	0.0	0.0
3	30	1.0000	Phospho	Os01t0513100-01	mzspec:PXD004705:Rice_phos_Nip_0h_20per_F1_R1:scan:01398:HPS[Phospho]PPKK/2	0	0.0	79.9663	1:1.0000:3:true	HPSPPKK	HPS[Phospho]PPKK	Os01t0513100-01	1.0	Rice_phos_Nip_0h_20per_F1_R1	Rice_phos_Nip_0h_20per_F1_R1.01398.01398.2	mzspec:PXD004705:Rice_phos_Nip_0h_20per_F1_R1:scan:01398:HPS[Phospho]PPKK/2	0	-0.0009439999999472092	-2.1665523185611164	0.0	20594	20594	Phospho	1.0	3	30	1	1.0	27	0.0	0.0	0.0	0.0	0.0	0.0
3	30	1.0000	Phospho	Os01t0513100-01	mzspec:PXD004705:Rice_phos_BR_3h_20per_F1_R3:scan:01308:HPS[Phospho]PPKK/2	0	0.0	79.9663	1:1.0000:3:true	HPSPPKK	HPS[Phospho]PPKK	Os01t0513100-01	1.0	Rice_phos_BR_3h_20per_F1_R3	Rice_phos_BR_3h_20per_F1_R3.01308.01308.2	mzspec:PXD004705:Rice_phos_BR_3h_20per_F1_R3:scan:01308:HPS[Phospho]PPKK/2	0	-0.0010660000000370928	-2.4465516650377848	0.0	18958	18958	Phospho	1.0	3	30	1	1.0	28	0.0	0.0	0.0	0.0	0.0	0.0
3	30	1.0000	Phospho	Os01t0513100-01	mzspec:PXD004705:Rice_phos_BR_3h_20per_F1_R1:scan:01282:HPS[Phospho]PPKK/2	0	0.0	79.9663	1:1.0000:3:true	HPSPPKK	HPS[Phospho]PPKK	Os01t0513100-01	1.0	Rice_phos_BR_3h_20per_F1_R1	Rice_phos_BR_3h_20per_F1_R1.01282.01282.2	mzspec:PXD004705:Rice_phos_BR_3h_20per_F1_R1:scan:01282:HPS[Phospho]PPKK/2	0	-0.0015549999999961985	-3.568844126634217	0.0	582	582	Phospho	1.0	3	30	1	1.0	29	0.0	0.0	0.0	0.0	0.0	0.0
5	1037	1.0000	Phospho	LOC_Os06g30894.1	mzspec:PXD004705:Rice_phos_BR_3h_20per_F1_R2:scan:01306:DHEES[Phospho]PKHPK/2	0	0.0	79.9663	1:1.0000:5:true	DHEESPKHPK	DHEES[Phospho]PKHPK	LOC_Os06g30894.1	1.0	Rice_phos_BR_3h_20per_F1_R2	Rice_phos_BR_3h_20per_F1_R2.01306.01306.2	mzspec:PXD004705:Rice_phos_BR_3h_20per_F1_R2:scan:01306:DHEES[Phospho]PKHPK/2	0	-0.0006429999999681968	-1.0011296696875207	0.0	27077	27077	Phospho	1.0	5	1037	1	1.0	30	0.0	0.0	0.0	0.0	0.0	0.0
7;11	264;268	1.0000;1.0000	Phospho;Phospho	Os01t0139200-01	mzspec:PXD004705:Rice_phos_Nip_0h_20per_F1_R3:scan:17270:HPHDVQS[Phospho]VPDS[Phospho]PMIDK/3	0	0.0	159.9326	1:1.0000:7:true;2:1.0000:11:true	HPHDVQSVPDSPMIDK	HPHDVQS[Phospho]VPDS[Phospho]PMIDK	Os01t0139200-01	1.0	Rice_phos_Nip_0h_20per_F1_R3	Rice_phos_Nip_0h_20per_F1_R3.17270.17270.3	mzspec:PXD004705:Rice_phos_Nip_0h_20per_F1_R3:scan:17270:HPHDVQS[Phospho]VPDS[Phospho]PMIDK/3	0	-0.0025799999999662764	-3.9413362649434616	0.0	36351	36351	Phospho	1.0	11	268	1	1.0	31	0.0	0.0	0.0	0.0	0.0	0.0
7;11	264;268	1.0000;1.0000	Phospho;Phospho	Os01t0139200-01	mzspec:PXD004705:Rice_phos_Nip_0h_20per_F1_R3:scan:17270:HPHDVQS[Phospho]VPDS[Phospho]PMIDK/3	0	0.0	159.9326	1:1.0000:7:true;2:1.0000:11:true	HPHDVQSVPDSPMIDK	HPHDVQS[Phospho]VPDS[Phospho]PMIDK	Os01t0139200-01	1.0	Rice_phos_Nip_0h_20per_F1_R3	Rice_phos_Nip_0h_20per_F1_R3.17270.17270.3	mzspec:PXD004705:Rice_phos_Nip_0h_20per_F1_R3:scan:17270:HPHDVQS[Phospho]VPDS[Phospho]PMIDK/3	0	-0.0025799999999662764	-3.9413362649434616	0.0	36351	36351	Phospho	1.0	7	264	1	1.0	32	0.0	0.0	0.0	0.0	0.0	0.0
7;11	264;268	1.0000;1.0000	Phospho;Phospho	Os01t0139200-01	mzspec:PXD004705:Rice_phos_BR_3h_20per_F1_R2:scan:17207:HPHDVQS[Phospho]VPDS[Phospho]PMIDK/3	0	0.0	159.9326	1:1.0000:7:true;2:1.0000:11:true	HPHDVQSVPDSPMIDK	HPHDVQS[Phospho]VPDS[Phospho]PMIDK	Os01t0139200-01	1.0	Rice_phos_BR_3h_20per_F1_R2	Rice_phos_BR_3h_20per_F1_R2.17207.17207.3	mzspec:PXD004705:Rice_phos_BR_3h_20per_F1_R2:scan:17207:HPHDVQS[Phospho]VPDS[Phospho]PMIDK/3	0	-0.0018750000000409273	-2.8643432159018976	0.0	30983	30983	Phospho	1.0	11	268	1	1.0	33	0.0	0.0	0.0	0.0	0.0	0.0
7;11	264;268	1.0000;1.0000	Phospho;Phospho	Os01t0139200-01	mzspec:PXD004705:Rice_phos_BR_3h_20per_F1_R2:scan:17207:HPHDVQS[Phospho]VPDS[Phospho]PMIDK/3	0	0.0	159.9326	1:1.0000:7:true;2:1.0000:11:true	HPHDVQSVPDSPMIDK	HPHDVQS[Phospho]VPDS[Phospho]PMIDK	Os01t0139200-01	1.0	Rice_phos_BR_3h_20per_F1_R2	Rice_phos_BR_3h_20per_F1_R2.17207.17207.3	mzspec:PXD004705:Rice_phos_BR_3h_20per_F1_R2:scan:17207:HPHDVQS[Phospho]VPDS[Phospho]PMIDK/3	0	-0.0018750000000409273	-2.8643432159018976	0.0	30983	30983	Phospho	1.0	7	264	1	1.0	34	0.0	0.0	0.0	0.0	0.0	0.0
7;11	264;268	1.0000;1.0000	Phospho;Phospho	Os01t0139200-01	mzspec:PXD004705:Rice_phos_Nip_0h_20per_F1_R1:scan:17401:HPHDVQS[Phospho]VPDS[Phospho]PMIDK/2	0	0.0	159.9326	1:1.0000:7:true;2:1.0000:11:true	HPHDVQSVPDSPMIDK	HPHDVQS[Phospho]VPDS[Phospho]PMIDK	Os01t0139200-01	1.0	Rice_phos_Nip_0h_20per_F1_R1	Rice_phos_Nip_0h_20per_F1_R1.17401.17401.2	mzspec:PXD004705:Rice_phos_Nip_0h_20per_F1_R1:scan:17401:HPHDVQS[Phospho]VPDS[Phospho]PMIDK/2	0	0.00030400000002828165	0.3097625597005373	0.0	18266	18266	Phospho	1.0	11	268	1	1.0	35	0.0	0.0	0.0	0.0	0.0	0.0
7;11	264;268	1.0000;1.0000	Phospho;Phospho	Os01t0139200-01	mzspec:PXD004705:Rice_phos_Nip_0h_20per_F1_R1:scan:17401:HPHDVQS[Phospho]VPDS[Phospho]PMIDK/2	0	0.0	159.9326	1:1.0000:7:true;2:1.0000:11:true	HPHDVQSVPDSPMIDK	HPHDVQS[Phospho]VPDS[Phospho]PMIDK	Os01t0139200-01	1.0	Rice_phos_Nip_0h_20per_F1_R1	Rice_phos_Nip_0h_20per_F1_R1.17401.17401.2	mzspec:PXD004705:Rice_phos_Nip_0h_20per_F1_R1:scan:17401:HPHDVQS[Phospho]VPDS[Phospho]PMIDK/2	0	0.00030400000002828165	0.3097625597005373	0.0	18266	18266	Phospho	1.0	7	264	1	1.0	36	0.0	0.0	0.0	0.0	0.0	0.0
3;10	282;289	1.0000;1.0000	Phospho;Phospho	LOC_Os03g08550.2	mzspec:PXD004705:Rice_phos_Nip_0h_20per_F1_R2:scan:16535:HKS[Phospho]FDDDDLS[Phospho]NKPVLK/3	0	0.0	159.9326	1:1.0000:3:true;2:1.0000:10:true	HKSFDDDDLSNKPVLK	HKS[Phospho]FDDDDLS[Phospho]NKPVLK	LOC_Os03g08550.2	1.0	Rice_phos_Nip_0h_20per_F1_R2	Rice_phos_Nip_0h_20per_F1_R2.16535.16535.3	mzspec:PXD004705:Rice_phos_Nip_0h_20per_F1_R2:scan:16535:HKS[Phospho]FDDDDLS[Phospho]NKPVLK/3	0	-0.0016219999999975698	-2.409052412181314	0.0	469	469	Phospho	1.0	3	282	1	1.0	37	0.0	0.0	0.0	0.0	0.0	0.0
6	229	1.0000	Phospho	Os01t0603000-01	mzspec:PXD004705:Rice_phos_Nip_0h_20per_F1_R2:scan:02071:HKEGES[Phospho]NEEEEKEPEDK/3	0	0.0	79.9663	1:1.0000:6:true	HKEGESNEEEEKEPEDK	HKEGES[Phospho]NEEEEKEPEDK	Os01t0603000-01	1.0	Rice_phos_Nip_0h_20per_F1_R2	Rice_phos_Nip_0h_20per_F1_R2.02071.02071.3	mzspec:PXD004705:Rice_phos_Nip_0h_20per_F1_R2:scan:02071:HKEGES[Phospho]NEEEEKEPEDK/3	0	-0.0017339999999421707	-2.448161984140144	0.0	25348	25348	Phospho	1.0	6	229	1	1.0	38	0.0	0.0	0.0	0.0	0.0	0.0
8	445	1.0000	Phospho	Os12t0428600-01	mzspec:PXD004705:Rice_phos_BR_12h_20per_F1_R2:scan:01233:HQHDHHHS[Phospho]PVR/3	0	0.0	79.9663	1:1.0000:8:true	HQHDHHHSPVR	HQHDHHHS[Phospho]PVR	Os12t0428600-01	1.0	Rice_phos_BR_12h_20per_F1_R2	Rice_phos_BR_12h_20per_F1_R2.01233.01233.3	mzspec:PXD004705:Rice_phos_BR_12h_20per_F1_R2:scan:01233:HQHDHHHS[Phospho]PVR/3	0	-0.0023790000000190052	-4.859620754254658	0.0	34572	34572	Phospho	1.0	8	445	1	1.0	39	0.0	0.0	0.0	0.0	0.0	0.0
7	40	1.0000	Phospho	Os07t0208600-01	mzspec:PXD004705:Rice_phos_BR_3h_20per_F1_R3:scan:24192:DIHPEPS[Phospho]PPHLPPPPLR/3	0	0.0	79.9663	1:1.0000:7:true	DIHPEPSPPHLPPPPLR	DIHPEPS[Phospho]PPHLPPPPLR	Os07t0208600-01	1.0	Rice_phos_BR_3h_20per_F1_R3	Rice_phos_BR_3h_20per_F1_R3.24192.24192.3	mzspec:PXD004705:Rice_phos_BR_3h_20per_F1_R3:scan:24192:DIHPEPS[Phospho]PPHLPPPPLR/3	0	-0.0013239999999541394	-2.008095549169268	0.0	20993	20993	Phospho	1.0	7	40	1	1.0	40	0.0	0.0	0.0	0.0	0.0	0.0
7	40	1.0000	Phospho	Os07t0208600-01	mzspec:PXD004705:Rice_phos_BR_3h_20per_F1_R2:scan:23958:DIHPEPS[Phospho]PPHLPPPPLR/3	0	0.0	79.9663	1:1.0000:7:true	DIHPEPSPPHLPPPPLR	DIHPEPS[Phospho]PPHLPPPPLR	Os07t0208600-01	1.0	Rice_phos_BR_3h_20per_F1_R2	Rice_phos_BR_3h_20per_F1_R2.23958.23958.3	mzspec:PXD004705:Rice_phos_BR_3h_20per_F1_R2:scan:23958:DIHPEPS[Phospho]PPHLPPPPLR/3	0	-0.0010379999999940992	-1.5743226435785878	0.0	28640	28640	Phospho	1.0	7	40	1	1.0	41	0.0	0.0	0.0	0.0	0.0	0.0
7	40	1.0000	Phospho	Os07t0208600-01	mzspec:PXD004705:Rice_phos_BR_3h_20per_F1_R2:scan:23835:DIHPEPS[Phospho]PPHLPPPPLR/3	0	0.0	79.9663	1:1.0000:7:true	DIHPEPSPPHLPPPPLR	DIHPEPS[Phospho]PPHLPPPPLR	Os07t0208600-01	1.0	Rice_phos_BR_3h_20per_F1_R2	Rice_phos_BR_3h_20per_F1_R2.23835.23835.3	mzspec:PXD004705:Rice_phos_BR_3h_20per_F1_R2:scan:23835:DIHPEPS[Phospho]PPHLPPPPLR/3	0	-0.003023999999982152	-4.586465967418706	0.0	28662	28662	Phospho	1.0	7	40	1	1.0	42	0.0	0.0	0.0	0.0	0.0	0.0
7	40	1.0000	Phospho	Os07t0208600-01	mzspec:PXD004705:Rice_phos_BR_3h_20per_F1_R2:scan:24091:DIHPEPS[Phospho]PPHLPPPPLR/3	0	0.0	79.9663	1:1.0000:7:true	DIHPEPSPPHLPPPPLR	DIHPEPS[Phospho]PPHLPPPPLR	Os07t0208600-01	1.0	Rice_phos_BR_3h_20per_F1_R2	Rice_phos_BR_3h_20per_F1_R2.24091.24091.3	mzspec:PXD004705:Rice_phos_BR_3h_20per_F1_R2:scan:24091:DIHPEPS[Phospho]PPHLPPPPLR/3	0	-0.0019239999999172144	-2.918108637892187	0.0	28923	28923	Phospho	1.0	7	40	1	1.0	43	0.0	0.0	0.0	0.0	0.0	0.0
7	40	1.0000	Phospho	Os07t0208600-01	mzspec:PXD004705:Rice_phos_BR_3h_20per_F1_R2:scan:24225:DIHPEPS[Phospho]PPHLPPPPLR/3	0	0.0	79.9663	1:1.0000:7:true	DIHPEPSPPHLPPPPLR	DIHPEPS[Phospho]PPHLPPPPLR	Os07t0208600-01	1.0	Rice_phos_BR_3h_20per_F1_R2	Rice_phos_BR_3h_20per_F1_R2.24225.24225.3	mzspec:PXD004705:Rice_phos_BR_3h_20per_F1_R2:scan:24225:DIHPEPS[Phospho]PPHLPPPPLR/3	0	-0.0012239999999792415	-1.85642670107752	0.0	29023	29023	Phospho	1.0	7	40	1	1.0	44	0.0	0.0	0.0	0.0	0.0	0.0
7	40	1.0000	Phospho	Os07t0208600-01	mzspec:PXD004705:Rice_phos_Nip_0h_20per_F1_R1:scan:24283:DIHPEPS[Phospho]PPHLPPPPLR/3	0	0.0	79.9663	1:1.0000:7:true	DIHPEPSPPHLPPPPLR	DIHPEPS[Phospho]PPHLPPPPLR	Os07t0208600-01	1.0	Rice_phos_Nip_0h_20per_F1_R1	Rice_phos_Nip_0h_20per_F1_R1.24283.24283.3	mzspec:PXD004705:Rice_phos_Nip_0h_20per_F1_R1:scan:24283:DIHPEPS[Phospho]PPHLPPPPLR/3	0	-0.0022589999999809147	-3.426199279223701	0.0	29381	29381	Phospho	1.0	7	40	1	1.0	45	0.0	0.0	0.0	0.0	0.0	0.0
7	40	1.0000	Phospho	Os07t0208600-01	mzspec:PXD004705:Rice_phos_Nip_0h_20per_F1_R1:scan:24423:DIHPEPS[Phospho]PPHLPPPPLR/3	0	0.0	79.9663	1:1.0000:7:true	DIHPEPSPPHLPPPPLR	DIHPEPS[Phospho]PPHLPPPPLR	Os07t0208600-01	1.0	Rice_phos_Nip_0h_20per_F1_R1	Rice_phos_Nip_0h_20per_F1_R1.24423.24423.3	mzspec:PXD004705:Rice_phos_Nip_0h_20per_F1_R1:scan:24423:DIHPEPS[Phospho]PPHLPPPPLR/3	0	-0.0028239999999186693	-4.28312827106278	0.0	29392	29392	Phospho	1.0	7	40	1	1.0	46	0.0	0.0	0.0	0.0	0.0	0.0
7	40	1.0000	Phospho	Os07t0208600-01	mzspec:PXD004705:Rice_phos_Nip_0h_20per_F1_R1:scan:24346:DIHPEPS[Phospho]PPHLPPPPLR/4	0	0.0	79.9663	1:1.0000:7:true	DIHPEPSPPHLPPPPLR	DIHPEPS[Phospho]PPHLPPPPLR	Os07t0208600-01	1.0	Rice_phos_Nip_0h_20per_F1_R1	Rice_phos_Nip_0h_20per_F1_R1.24346.24346.4	mzspec:PXD004705:Rice_phos_Nip_0h_20per_F1_R1:scan:24346:DIHPEPS[Phospho]PPHLPPPPLR/4	0	-0.0016989999999736938	-3.4340562096582024	0.0	29880	29880	Phospho	1.0	7	40	1	1.0	47	0.0	0.0	0.0	0.0	0.0	0.0
7	40	1.0000	Phospho	Os07t0208600-01	mzspec:PXD004705:Rice_phos_Nip_0h_20per_F1_R1:scan:24552:DIHPEPS[Phospho]PPHLPPPPLR/3	0	0.0	79.9663	1:1.0000:7:true	DIHPEPSPPHLPPPPLR	DIHPEPS[Phospho]PPHLPPPPLR	Os07t0208600-01	1.0	Rice_phos_Nip_0h_20per_F1_R1	Rice_phos_Nip_0h_20per_F1_R1.24552.24552.3	mzspec:PXD004705:Rice_phos_Nip_0h_20per_F1_R1:scan:24552:DIHPEPS[Phospho]PPHLPPPPLR/3	0	-0.0013239999999541394	-2.008095549169268	0.0	30314	30314	Phospho	1.0	7	40	1	1.0	48	0.0	0.0	0.0	0.0	0.0	0.0
7	40	1.0000	Phospho	Os07t0208600-01	mzspec:PXD004705:Rice_phos_Nip_0h_20per_F1_R1:scan:24131:DIHPEPS[Phospho]PPHLPPPPLR/3	0	0.0	79.9663	1:1.0000:7:true	DIHPEPSPPHLPPPPLR	DIHPEPS[Phospho]PPHLPPPPLR	Os07t0208600-01	1.0	Rice_phos_Nip_0h_20per_F1_R1	Rice_phos_Nip_0h_20per_F1_R1.24131.24131.3	mzspec:PXD004705:Rice_phos_Nip_0h_20per_F1_R1:scan:24131:DIHPEPS[Phospho]PPHLPPPPLR/3	0	-0.003173999999944499	-4.813969239556327	0.0	30489	30489	Phospho	1.0	7	40	1	1.0	49	0.0	0.0	0.0	0.0	0.0	0.0
7	40	1.0000	Phospho	Os07t0208600-01	mzspec:PXD004705:Rice_phos_Nip_0h_20per_F1_R3:scan:24233:DIHPEPS[Phospho]PPHLPPPPLR/3	0	0.0	79.9663	1:1.0000:7:true	DIHPEPSPPHLPPPPLR	DIHPEPS[Phospho]PPHLPPPPLR	Os07t0208600-01	1.0	Rice_phos_Nip_0h_20per_F1_R3	Rice_phos_Nip_0h_20per_F1_R3.24233.24233.3	mzspec:PXD004705:Rice_phos_Nip_0h_20per_F1_R3:scan:24233:DIHPEPS[Phospho]PPHLPPPPLR/3	0	-0.0025239999999939755	-3.8281217267875336	0.0	33808	33808	Phospho	1.0	7	40	1	1.0	50	0.0	0.0	0.0	0.0	0.0	0.0
7	40	1.0000	Phospho	Os07t0208600-01	mzspec:PXD004705:Rice_phos_Nip_0h_20per_F1_R3:scan:24358:DIHPEPS[Phospho]PPHLPPPPLR/3	0	0.0	79.9663	1:1.0000:7:true	DIHPEPSPPHLPPPPLR	DIHPEPS[Phospho]PPHLPPPPLR	Os07t0208600-01	1.0	Rice_phos_Nip_0h_20per_F1_R3	Rice_phos_Nip_0h_20per_F1_R3.24358.24358.3	mzspec:PXD004705:Rice_phos_Nip_0h_20per_F1_R3:scan:24358:DIHPEPS[Phospho]PPHLPPPPLR/3	0	-0.0033240000000205328	-5.0414725118663775	0.0	34781	34781	Phospho	1.0	7	40	1	1.0	51	0.0	0.0	0.0	0.0	0.0	0.0
7	40	1.0000	Phospho	Os07t0208600-01	mzspec:PXD004705:Rice_phos_Nip_0h_20per_F1_R3:scan:24100:DIHPEPS[Phospho]PPHLPPPPLR/3	0	0.0	79.9663	1:1.0000:7:true	DIHPEPSPPHLPPPPLR	DIHPEPS[Phospho]PPHLPPPPLR	Os07t0208600-01	1.0	Rice_phos_Nip_0h_20per_F1_R3	Rice_phos_Nip_0h_20per_F1_R3.24100.24100.3	mzspec:PXD004705:Rice_phos_Nip_0h_20per_F1_R3:scan:24100:DIHPEPS[Phospho]PPHLPPPPLR/3	0	-0.002424000000019077	-3.6764528786957853	0.0	34850	34850	Phospho	1.0	7	40	1	1.0	52	0.0	0.0	0.0	0.0	0.0	0.0
7	40	1.0000	Phospho	Os07t0208600-01	mzspec:PXD004705:Rice_phos_Nip_0h_20per_F1_R3:scan:24489:DIHPEPS[Phospho]PPHLPPPPLR/3	0	0.0	79.9663	1:1.0000:7:true	DIHPEPSPPHLPPPPLR	DIHPEPS[Phospho]PPHLPPPPLR	Os07t0208600-01	1.0	Rice_phos_Nip_0h_20per_F1_R3	Rice_phos_Nip_0h_20per_F1_R3.24489.24489.3	mzspec:PXD004705:Rice_phos_Nip_0h_20per_F1_R3:scan:24489:DIHPEPS[Phospho]PPHLPPPPLR/3	0	-0.002441999999973632	-3.703753271290226	0.0	35386	35386	Phospho	1.0	7	40	1	1.0	53	0.0	0.0	0.0	0.0	0.0	0.0
7	40	1.0000	Phospho	Os07t0208600-01	mzspec:PXD004705:Rice_phos_Nip_0h_20per_F1_R3:scan:23956:DIHPEPS[Phospho]PPHLPPPPLR/3	0	0.0	79.9663	1:1.0000:7:true	DIHPEPSPPHLPPPPLR	DIHPEPS[Phospho]PPHLPPPPLR	Os07t0208600-01	1.0	Rice_phos_Nip_0h_20per_F1_R3	Rice_phos_Nip_0h_20per_F1_R3.23956.23956.3	mzspec:PXD004705:Rice_phos_Nip_0h_20per_F1_R3:scan:23956:DIHPEPS[Phospho]PPHLPPPPLR/3	0	-0.0028239999999186693	-4.28312827106278	0.0	37333	37333	Phospho	1.0	7	40	1	1.0	54	0.0	0.0	0.0	0.0	0.0	0.0
7	40	1.0000	Phospho	Os07t0208600-01	mzspec:PXD004705:Rice_phos_BR_12h_20per_F1_R1:scan:21757:DIHPEPS[Phospho]PPHLPPPPLR/3	0	0.0	79.9663	1:1.0000:7:true	DIHPEPSPPHLPPPPLR	DIHPEPS[Phospho]PPHLPPPPLR	Os07t0208600-01	1.0	Rice_phos_BR_12h_20per_F1_R1	Rice_phos_BR_12h_20per_F1_R1.21757.21757.3	mzspec:PXD004705:Rice_phos_BR_12h_20per_F1_R1:scan:21757:DIHPEPS[Phospho]PPHLPPPPLR/3	0	-0.0026249999999663487	-3.9813072633567517	0.0	37947	37947	Phospho	1.0	7	40	1	1.0	55	0.0	0.0	0.0	0.0	0.0	0.0
7	40	1.0000	Phospho	Os07t0208600-01	mzspec:PXD004705:Rice_phos_BR_3h_20per_F1_R3:scan:24061:DIHPEPS[Phospho]PPHLPPPPLR/3	0	0.0	79.9663	1:1.0000:7:true	DIHPEPSPPHLPPPPLR	DIHPEPS[Phospho]PPHLPPPPLR	Os07t0208600-01	1.0	Rice_phos_BR_3h_20per_F1_R3	Rice_phos_BR_3h_20per_F1_R3.24061.24061.3	mzspec:PXD004705:Rice_phos_BR_3h_20per_F1_R3:scan:24061:DIHPEPS[Phospho]PPHLPPPPLR/3	0	-0.002424000000019077	-3.6764528786957853	0.0	22598	22598	Phospho	1.0	7	40	1	1.0	56	0.0	0.0	0.0	0.0	0.0	0.0
7	40	1.0000	Phospho	Os07t0208600-01	mzspec:PXD004705:Rice_phos_BR_3h_20per_F1_R3:scan:23798:DIHPEPS[Phospho]PPHLPPPPLR/3	0	0.0	79.9663	1:1.0000:7:true	DIHPEPSPPHLPPPPLR	DIHPEPS[Phospho]PPHLPPPPLR	Os07t0208600-01	1.0	Rice_phos_BR_3h_20per_F1_R3	Rice_phos_BR_3h_20per_F1_R3.23798.23798.3	mzspec:PXD004705:Rice_phos_BR_3h_20per_F1_R3:scan:23798:DIHPEPS[Phospho]PPHLPPPPLR/3	0	-0.0023810000000139553	-3.6112352739921936	0.0	20276	20276	Phospho	1.0	7	40	1	1.0	57	0.0	0.0	0.0	0.0	0.0	0.0
6	229	1.0000	Phospho	Os01t0603000-01	mzspec:PXD004705:Rice_phos_Nip_0h_20per_F1_R1:scan:02120:HKEGES[Phospho]NEEEEKEPEDK/3	0	0.0	79.9663	1:1.0000:6:true	HKEGESNEEEEKEPEDK	HKEGES[Phospho]NEEEEKEPEDK	Os01t0603000-01	1.0	Rice_phos_Nip_0h_20per_F1_R1	Rice_phos_Nip_0h_20per_F1_R1.02120.02120.3	mzspec:PXD004705:Rice_phos_Nip_0h_20per_F1_R1:scan:02120:HKEGES[Phospho]NEEEEKEPEDK/3	0	-0.0004339999999274369	-0.6127464250141931	0.0	20924	20924	Phospho	1.0	6	229	1	1.0	58	0.0	0.0	0.0	0.0	0.0	0.0
7	40	1.0000	Phospho	Os07t0208600-01	mzspec:PXD004705:Rice_phos_BR_3h_20per_F1_R3:scan:23931:DIHPEPS[Phospho]PPHLPPPPLR/3	0	0.0	79.9663	1:1.0000:7:true	DIHPEPSPPHLPPPPLR	DIHPEPS[Phospho]PPHLPPPPLR	Os07t0208600-01	1.0	Rice_phos_BR_3h_20per_F1_R3	Rice_phos_BR_3h_20per_F1_R3.23931.23931.3	mzspec:PXD004705:Rice_phos_BR_3h_20per_F1_R3:scan:23931:DIHPEPS[Phospho]PPHLPPPPLR/3	0	-0.001220999999986816	-1.851876635645113	0.0	19975	19975	Phospho	1.0	7	40	1	1.0	59	0.0	0.0	0.0	0.0	0.0	0.0
6	229	1.0000	Phospho	Os01t0603000-01	mzspec:PXD004705:Rice_phos_Nip_0h_20per_F1_R1:scan:02130:HKEGES[Phospho]NEEEEKEPEDK/4	0	0.0	79.9663	1:1.0000:6:true	HKEGESNEEEEKEPEDK	HKEGES[Phospho]NEEEEKEPEDK	Os01t0603000-01	1.0	Rice_phos_Nip_0h_20per_F1_R1	Rice_phos_Nip_0h_20per_F1_R1.02130.02130.4	mzspec:PXD004705:Rice_phos_Nip_0h_20per_F1_R1:scan:02130:HKEGES[Phospho]NEEEEKEPEDK/4	0	-0.0006319999999959691	-1.1891620642443923	0.0	20913	20913	Phospho	1.0	6	229	1	1.0	60	0.0	0.0	0.0	0.0	0.0	0.0
6	229	1.0000	Phospho	Os01t0603000-01	mzspec:PXD004705:Rice_phos_BR_3h_20per_F1_R3:scan:02049:HKEGES[Phospho]NEEEEKEPEDK/3	0	0.0	79.9663	1:1.0000:6:true	HKEGESNEEEEKEPEDK	HKEGES[Phospho]NEEEEKEPEDK	Os01t0603000-01	1.0	Rice_phos_BR_3h_20per_F1_R3	Rice_phos_BR_3h_20per_F1_R3.02049.02049.3	mzspec:PXD004705:Rice_phos_BR_3h_20per_F1_R3:scan:02049:HKEGES[Phospho]NEEEEKEPEDK/3	0	-0.0008259999999609138	-1.1661948090377792	0.0	19337	19337	Phospho	1.0	6	229	1	1.0	61	0.0	0.0	0.0	0.0	0.0	0.0
6	229	1.0000	Phospho	Os01t0603000-01	mzspec:PXD004705:Rice_phos_BR_12h_20per_F1_R3:scan:01537:HKEGES[Phospho]NEEEEKEPEDK/3	0	0.0	79.9663	1:1.0000:6:true	HKEGESNEEEEKEPEDK	HKEGES[Phospho]NEEEEKEPEDK	Os01t0603000-01	1.0	Rice_phos_BR_12h_20per_F1_R3	Rice_phos_BR_12h_20per_F1_R3.01537.01537.3	mzspec:PXD004705:Rice_phos_BR_12h_20per_F1_R3:scan:01537:HKEGES[Phospho]NEEEEKEPEDK/3	0	-0.0005340000000160217	-0.7539322373781199	0.0	9561	9561	Phospho	1.0	6	229	1	1.0	62	0.0	0.0	0.0	0.0	0.0	0.0
6	229	1.0000	Phospho	Os01t0603000-01	mzspec:PXD004705:Rice_phos_Nip_0h_20per_F1_R3:scan:01999:HKEGES[Phospho]NEEEEKEPEDK/3	0	0.0	79.9663	1:1.0000:6:true	HKEGESNEEEEKEPEDK	HKEGES[Phospho]NEEEEKEPEDK	Os01t0603000-01	1.0	Rice_phos_Nip_0h_20per_F1_R3	Rice_phos_Nip_0h_20per_F1_R3.01999.01999.3	mzspec:PXD004705:Rice_phos_Nip_0h_20per_F1_R3:scan:01999:HKEGES[Phospho]NEEEEKEPEDK/3	0	-0.002108000000021093	-2.9761969220248985	0.0	9389	9389	Phospho	1.0	6	229	1	1.0	63	0.0	0.0	0.0	0.0	0.0	0.0
7	40	1.0000	Phospho	Os07t0208600-01	mzspec:PXD004705:Rice_phos_BR_12h_20per_F1_R3:scan:22325:DIHPEPS[Phospho]PPHLPPPPLR/3	0	0.0	79.9663	1:1.0000:7:true	DIHPEPSPPHLPPPPLR	DIHPEPS[Phospho]PPHLPPPPLR	Os07t0208600-01	1.0	Rice_phos_BR_12h_20per_F1_R3	Rice_phos_BR_12h_20per_F1_R3.22325.22325.3	mzspec:PXD004705:Rice_phos_BR_12h_20per_F1_R3:scan:22325:DIHPEPS[Phospho]PPHLPPPPLR/3	0	-0.0011600000000271393	-1.7593586383470805	0.0	2897	2897	Phospho	1.0	7	40	1	1.0	64	0.0	0.0	0.0	0.0	0.0	0.0
7	40	1.0000	Phospho	Os07t0208600-01	mzspec:PXD004705:Rice_phos_BR_3h_20per_F1_R1:scan:23821:DIHPEPS[Phospho]PPHLPPPPLR/3	0	0.0	79.9663	1:1.0000:7:true	DIHPEPSPPHLPPPPLR	DIHPEPS[Phospho]PPHLPPPPLR	Os07t0208600-01	1.0	Rice_phos_BR_3h_20per_F1_R1	Rice_phos_BR_3h_20per_F1_R1.23821.23821.3	mzspec:PXD004705:Rice_phos_BR_3h_20per_F1_R1:scan:23821:DIHPEPS[Phospho]PPHLPPPPLR/3	0	-0.0014239999999290376	-2.159764397261017	0.0	4131	4131	Phospho	1.0	7	40	1	1.0	65	0.0	0.0	0.0	0.0	0.0	0.0
7	40	1.0000	Phospho	Os07t0208600-01	mzspec:PXD004705:Rice_phos_BR_3h_20per_F1_R1:scan:24083:DIHPEPS[Phospho]PPHLPPPPLR/3	0	0.0	79.9663	1:1.0000:7:true	DIHPEPSPPHLPPPPLR	DIHPEPS[Phospho]PPHLPPPPLR	Os07t0208600-01	1.0	Rice_phos_BR_3h_20per_F1_R1	Rice_phos_BR_3h_20per_F1_R1.24083.24083.3	mzspec:PXD004705:Rice_phos_BR_3h_20per_F1_R1:scan:24083:DIHPEPS[Phospho]PPHLPPPPLR/3	0	-0.0014039999999795327	-2.1294306277116384	0.0	5273	5273	Phospho	1.0	7	40	1	1.0	66	0.0	0.0	0.0	0.0	0.0	0.0
7	40	1.0000	Phospho	Os07t0208600-01	mzspec:PXD004705:Rice_phos_BR_3h_20per_F1_R1:scan:23952:DIHPEPS[Phospho]PPHLPPPPLR/3	0	0.0	79.9663	1:1.0000:7:true	DIHPEPSPPHLPPPPLR	DIHPEPS[Phospho]PPHLPPPPLR	Os07t0208600-01	1.0	Rice_phos_BR_3h_20per_F1_R1	Rice_phos_BR_3h_20per_F1_R1.23952.23952.3	mzspec:PXD004705:Rice_phos_BR_3h_20per_F1_R1:scan:23952:DIHPEPS[Phospho]PPHLPPPPLR/3	0	-0.0014239999999290376	-2.159764397261017	0.0	5462	5462	Phospho	1.0	7	40	1	1.0	67	0.0	0.0	0.0	0.0	0.0	0.0
7	40	1.0000	Phospho	Os07t0208600-01	mzspec:PXD004705:Rice_phos_BR_3h_20per_F1_R1:scan:23678:DIHPEPS[Phospho]PPHLPPPPLR/3	0	0.0	79.9663	1:1.0000:7:true	DIHPEPSPPHLPPPPLR	DIHPEPS[Phospho]PPHLPPPPLR	Os07t0208600-01	1.0	Rice_phos_BR_3h_20per_F1_R1	Rice_phos_BR_3h_20per_F1_R1.23678.23678.3	mzspec:PXD004705:Rice_phos_BR_3h_20per_F1_R1:scan:23678:DIHPEPS[Phospho]PPHLPPPPLR/3	0	-0.0003669999999829088	-0.5566246726105195	0.0	5694	5694	Phospho	1.0	7	40	1	1.0	68	0.0	0.0	0.0	0.0	0.0	0.0
7	40	1.0000	Phospho	Os07t0208600-01	mzspec:PXD004705:Rice_phos_BR_12h_20per_F1_R2:scan:22272:DIHPEPS[Phospho]PPHLPPPPLR/3	0	0.0	79.9663	1:1.0000:7:true	DIHPEPSPPHLPPPPLR	DIHPEPS[Phospho]PPHLPPPPLR	Os07t0208600-01	1.0	Rice_phos_BR_12h_20per_F1_R2	Rice_phos_BR_12h_20per_F1_R2.22272.22272.3	mzspec:PXD004705:Rice_phos_BR_12h_20per_F1_R2:scan:22272:DIHPEPS[Phospho]PPHLPPPPLR/3	0	-0.0015879999999697247	-2.4085013082556324	0.0	11425	11425	Phospho	1.0	7	40	1	1.0	69	0.0	0.0	0.0	0.0	0.0	0.0
7	40	1.0000	Phospho	Os07t0208600-01	mzspec:PXD004705:Rice_phos_BR_12h_20per_F1_R3:scan:22453:DIHPEPS[Phospho]PPHLPPPPLR/3	0	0.0	79.9663	1:1.0000:7:true	DIHPEPSPPHLPPPPLR	DIHPEPS[Phospho]PPHLPPPPLR	Os07t0208600-01	1.0	Rice_phos_BR_12h_20per_F1_R3	Rice_phos_BR_12h_20per_F1_R3.22453.22453.3	mzspec:PXD004705:Rice_phos_BR_12h_20per_F1_R3:scan:22453:DIHPEPS[Phospho]PPHLPPPPLR/3	0	-0.0016239999999925205	-2.463102093616941	0.0	12910	12910	Phospho	1.0	7	40	1	1.0	70	0.0	0.0	0.0	0.0	0.0	0.0
7	40	1.0000	Phospho	Os07t0208600-01	mzspec:PXD004705:Rice_phos_Nip_0h_20per_F1_R2:scan:24539:DIHPEPS[Phospho]PPHLPPPPLR/3	0	0.0	79.9663	1:1.0000:7:true	DIHPEPSPPHLPPPPLR	DIHPEPS[Phospho]PPHLPPPPLR	Os07t0208600-01	1.0	Rice_phos_Nip_0h_20per_F1_R2	Rice_phos_Nip_0h_20per_F1_R2.24539.24539.3	mzspec:PXD004705:Rice_phos_Nip_0h_20per_F1_R2:scan:24539:DIHPEPS[Phospho]PPHLPPPPLR/3	0	-0.0023239999999304928	-3.524784030431609	0.0	13338	13338	Phospho	1.0	7	40	1	1.0	71	0.0	0.0	0.0	0.0	0.0	0.0
7	40	1.0000	Phospho	Os07t0208600-01	mzspec:PXD004705:Rice_phos_Nip_0h_20per_F1_R2:scan:24411:DIHPEPS[Phospho]PPHLPPPPLR/3	0	0.0	79.9663	1:1.0000:7:true	DIHPEPSPPHLPPPPLR	DIHPEPS[Phospho]PPHLPPPPLR	Os07t0208600-01	1.0	Rice_phos_Nip_0h_20per_F1_R2	Rice_phos_Nip_0h_20per_F1_R2.24411.24411.3	mzspec:PXD004705:Rice_phos_Nip_0h_20per_F1_R2:scan:24411:DIHPEPS[Phospho]PPHLPPPPLR/3	0	-0.0022589999999809147	-3.426199279223701	0.0	13365	13365	Phospho	1.0	7	40	1	1.0	72	0.0	0.0	0.0	0.0	0.0	0.0
7	40	1.0000	Phospho	Os07t0208600-01	mzspec:PXD004705:Rice_phos_Nip_0h_20per_F1_R2:scan:24273:DIHPEPS[Phospho]PPHLPPPPLR/3	0	0.0	79.9663	1:1.0000:7:true	DIHPEPSPPHLPPPPLR	DIHPEPS[Phospho]PPHLPPPPLR	Os07t0208600-01	1.0	Rice_phos_Nip_0h_20per_F1_R2	Rice_phos_Nip_0h_20per_F1_R2.24273.24273.3	mzspec:PXD004705:Rice_phos_Nip_0h_20per_F1_R2:scan:24273:DIHPEPS[Phospho]PPHLPPPPLR/3	0	-0.002075999999874512	-3.148645286984748	0.0	15047	15047	Phospho	1.0	7	40	1	1.0	73	0.0	0.0	0.0	0.0	0.0	0.0
7	40	1.0000	Phospho	Os07t0208600-01	mzspec:PXD004705:Rice_phos_Nip_0h_20per_F1_R2:scan:24135:DIHPEPS[Phospho]PPHLPPPPLR/3	0	0.0	79.9663	1:1.0000:7:true	DIHPEPSPPHLPPPPLR	DIHPEPS[Phospho]PPHLPPPPLR	Os07t0208600-01	1.0	Rice_phos_Nip_0h_20per_F1_R2	Rice_phos_Nip_0h_20per_F1_R2.24135.24135.3	mzspec:PXD004705:Rice_phos_Nip_0h_20per_F1_R2:scan:24135:DIHPEPS[Phospho]PPHLPPPPLR/3	0	-0.002564000000006672	-3.8887892660587187	0.0	15112	15112	Phospho	1.0	7	40	1	1.0	74	0.0	0.0	0.0	0.0	0.0	0.0
8	445	1.0000	Phospho	Os12t0428600-01	mzspec:PXD004705:Rice_phos_BR_3h_20per_F1_R2:scan:01206:HQHDHHHS[Phospho]PVR/2	0	0.0	79.9663	1:1.0000:8:true	HQHDHHHSPVR	HQHDHHHS[Phospho]PVR	Os12t0428600-01	1.0	Rice_phos_BR_3h_20per_F1_R2	Rice_phos_BR_3h_20per_F1_R2.01206.01206.2	mzspec:PXD004705:Rice_phos_BR_3h_20per_F1_R2:scan:01206:HQHDHHHS[Phospho]PVR/2	0	-0.002384000000006381	-3.2487844316778007	0.0	27056	27056	Phospho	1.0	8	445	1	1.0	75	0.0	0.0	0.0	0.0	0.0	0.0
2	191	1.0000	Phospho	Os12t0131000-01	mzspec:PXD004705:Rice_phos_BR_3h_20per_F1_R1:scan:01431:HS[Phospho]PPPPRPK/3	0	0.0	79.9663	1:1.0000:2:true	HSPPPPRPK	HS[Phospho]PPPPRPK	Os12t0131000-01	1.0	Rice_phos_BR_3h_20per_F1_R1	Rice_phos_BR_3h_20per_F1_R1.01431.01431.3	mzspec:PXD004705:Rice_phos_BR_3h_20per_F1_R1:scan:01431:HS[Phospho]PPPPRPK/3	0	-0.0012210000000436596	-3.3465821350999962	0.0	587	587	Phospho	1.0	2	191	1	1.0	76	0.0	0.0	0.0	0.0	0.0	0.0
7	40	1.0000	Phospho	Os07t0208600-01	mzspec:PXD004705:Rice_phos_BR_12h_20per_F1_R1:scan:21999:DIHPEPS[Phospho]PPHLPPPPLR/3	0	0.0	79.9663	1:1.0000:7:true	DIHPEPSPPHLPPPPLR	DIHPEPS[Phospho]PPHLPPPPLR	Os07t0208600-01	1.0	Rice_phos_BR_12h_20per_F1_R1	Rice_phos_BR_12h_20per_F1_R1.21999.21999.3	mzspec:PXD004705:Rice_phos_BR_12h_20per_F1_R1:scan:21999:DIHPEPS[Phospho]PPHLPPPPLR/3	0	-0.0009159999999610592	-1.3892866488100952	0.0	38207	38207	Phospho	1.0	7	40	1	1.0	77	0.0	0.0	0.0	0.0	0.0	0.0
4;6	220;222	1.0000;0	Phospho;Carbamidomethyl	Os05t0109600-01	mzspec:PXD004705:Rice_phos_Nip_0h_20per_F1_R1:scan:24220:RVPS[Phospho]PC[Carbamidomethyl]LPPIGVK/2	0	0.0	136.987764	1:1.0000:4:true	RVPSPCLPPIGVK	RVPS[Phospho]PC[Carbamidomethyl]LPPIGVK	Os05t0109600-01	1.0	Rice_phos_Nip_0h_20per_F1_R1	Rice_phos_Nip_0h_20per_F1_R1.24220.24220.2	mzspec:PXD004705:Rice_phos_Nip_0h_20per_F1_R1:scan:24220:RVPS[Phospho]PC[Carbamidomethyl]LPPIGVK/2	0	-0.004163000000062311	-5.547753452647707	0.0	30784	30784	Phospho	1.0	4	220	1	1.0	78	0.0	0.0	0.0	0.0	0.0	0.0
4;6	220;222	1.0000;0	Phospho;Carbamidomethyl	Os05t0109600-01	mzspec:PXD004705:Rice_phos_Nip_0h_20per_F1_R3:scan:24136:RVPS[Phospho]PC[Carbamidomethyl]LPPIGVK/2	0	0.0	136.987764	1:1.0000:4:true	RVPSPCLPPIGVK	RVPS[Phospho]PC[Carbamidomethyl]LPPIGVK	Os05t0109600-01	1.0	Rice_phos_Nip_0h_20per_F1_R3	Rice_phos_Nip_0h_20per_F1_R3.24136.24136.2	mzspec:PXD004705:Rice_phos_Nip_0h_20per_F1_R3:scan:24136:RVPS[Phospho]PC[Carbamidomethyl]LPPIGVK/2	0	-0.0019630000000461227	-2.615959651126669	0.0	35454	35454	Phospho	1.0	4	220	1	1.0	79	0.0	0.0	0.0	0.0	0.0	0.0
4;6	220;222	1.0000;0	Phospho;Carbamidomethyl	Os05t0109600-01	mzspec:PXD004705:Rice_phos_Nip_0h_20per_F1_R3:scan:23981:RVPS[Phospho]PC[Carbamidomethyl]LPPIGVK/3	0	0.0	136.987764	1:1.0000:4:true	RVPSPCLPPIGVK	RVPS[Phospho]PC[Carbamidomethyl]LPPIGVK	Os05t0109600-01	1.0	Rice_phos_Nip_0h_20per_F1_R3	Rice_phos_Nip_0h_20per_F1_R3.23981.23981.3	mzspec:PXD004705:Rice_phos_Nip_0h_20per_F1_R3:scan:23981:RVPS[Phospho]PC[Carbamidomethyl]LPPIGVK/3	0	-0.0019030000000270773	-3.8014510544730373	0.0	38001	38001	Phospho	1.0	4	220	1	1.0	80	0.0	0.0	0.0	0.0	0.0	0.0
4;6	220;222	1.0000;0	Phospho;Carbamidomethyl	Os05t0109600-01	mzspec:PXD004705:Rice_phos_BR_12h_20per_F1_R1:scan:21916:RVPS[Phospho]PC[Carbamidomethyl]LPPIGVK/2	0	0.0	136.987764	1:1.0000:4:true	RVPSPCLPPIGVK	RVPS[Phospho]PC[Carbamidomethyl]LPPIGVK	Os05t0109600-01	1.0	Rice_phos_BR_12h_20per_F1_R1	Rice_phos_BR_12h_20per_F1_R1.21916.21916.2	mzspec:PXD004705:Rice_phos_BR_12h_20per_F1_R1:scan:21916:RVPS[Phospho]PC[Carbamidomethyl]LPPIGVK/2	0	-0.002463000000034299	-3.2822764241789733	0.0	38511	38511	Phospho	1.0	4	220	1	1.0	81	0.0	0.0	0.0	0.0	0.0	0.0
3	50	1.0000	Phospho	Os02t0505400-02	mzspec:PXD004705:Rice_phos_BR_12h_20per_F1_R1:scan:22178:ILS[Phospho]GFDNR/2	0	0.0	79.9663	1:1.0000:3:true	ILSGFDNR	ILS[Phospho]GFDNR	Os02t0505400-02	1.0	Rice_phos_BR_12h_20per_F1_R1	Rice_phos_BR_12h_20per_F1_R1.22178.22178.2	mzspec:PXD004705:Rice_phos_BR_12h_20per_F1_R1:scan:22178:ILS[Phospho]GFDNR/2	0	-0.00029999999998153726	-0.5985321214822955	0.0	39622	39622	Phospho	1.0	3	50	1	1.0	82	0.0	0.0	0.0	0.0	0.0	0.0
3	50	1.0000	Phospho	Os02t0505400-02	mzspec:PXD004705:Rice_phos_BR_12h_20per_F1_R1:scan:22040:ILS[Phospho]GFDNR/2	0	0.0	79.9663	1:1.0000:3:true	ILSGFDNR	ILS[Phospho]GFDNR	Os02t0505400-02	1.0	Rice_phos_BR_12h_20per_F1_R1	Rice_phos_BR_12h_20per_F1_R1.22040.22040.2	mzspec:PXD004705:Rice_phos_BR_12h_20per_F1_R1:scan:22040:ILS[Phospho]GFDNR/2	0	-0.001306999999940217	-2.6076049426324057	0.0	38284	38284	Phospho	1.0	3	50	1	1.0	83	0.0	0.0	0.0	0.0	0.0	0.0
3	50	1.0000	Phospho	Os02t0505400-02	mzspec:PXD004705:Rice_phos_Nip_0h_20per_F1_R1:scan:24496:ILS[Phospho]GFDNR/2	0	0.0	79.9663	1:1.0000:3:true	ILSGFDNR	ILS[Phospho]GFDNR	Os02t0505400-02	1.0	Rice_phos_Nip_0h_20per_F1_R1	Rice_phos_Nip_0h_20per_F1_R1.24496.24496.2	mzspec:PXD004705:Rice_phos_Nip_0h_20per_F1_R1:scan:24496:ILS[Phospho]GFDNR/2	0	-0.0017040000000179134	-3.399662450264401	0.0	30827	30827	Phospho	1.0	3	50	1	1.0	84	0.0	0.0	0.0	0.0	0.0	0.0
3	50	1.0000	Phospho	Os02t0505400-02	mzspec:PXD004705:Rice_phos_Nip_0h_20per_F1_R1:scan:24625:ILS[Phospho]GFDNR/2	0	0.0	79.9663	1:1.0000:3:true	ILSGFDNR	ILS[Phospho]GFDNR	Os02t0505400-02	1.0	Rice_phos_Nip_0h_20per_F1_R1	Rice_phos_Nip_0h_20per_F1_R1.24625.24625.2	mzspec:PXD004705:Rice_phos_Nip_0h_20per_F1_R1:scan:24625:ILS[Phospho]GFDNR/2	0	-0.0017949999999018473	-3.5812171935603065	0.0	29725	29725	Phospho	1.0	3	50	1	1.0	85	0.0	0.0	0.0	0.0	0.0	0.0
3	50	1.0000	Phospho	Os02t0505400-02	mzspec:PXD004705:Rice_phos_BR_3h_20per_F1_R2:scan:24272:ILS[Phospho]GFDNR/2	0	0.0	79.9663	1:1.0000:3:true	ILSGFDNR	ILS[Phospho]GFDNR	Os02t0505400-02	1.0	Rice_phos_BR_3h_20per_F1_R2	Rice_phos_BR_3h_20per_F1_R2.24272.24272.2	mzspec:PXD004705:Rice_phos_BR_3h_20per_F1_R2:scan:24272:ILS[Phospho]GFDNR/2	0	-0.0005439999999339307	-1.0853382468895416	0.0	27649	27649	Phospho	1.0	3	50	1	1.0	86	0.0	0.0	0.0	0.0	0.0	0.0
3	50	1.0000	Phospho	Os02t0505400-02	mzspec:PXD004705:Rice_phos_BR_3h_20per_F1_R2:scan:24138:ILS[Phospho]GFDNR/2	0	0.0	79.9663	1:1.0000:3:true	ILSGFDNR	ILS[Phospho]GFDNR	Os02t0505400-02	1.0	Rice_phos_BR_3h_20per_F1_R2	Rice_phos_BR_3h_20per_F1_R2.24138.24138.2	mzspec:PXD004705:Rice_phos_BR_3h_20per_F1_R2:scan:24138:ILS[Phospho]GFDNR/2	0	-0.0010319999999524043	-2.0589504979308506	0.0	27472	27472	Phospho	1.0	3	50	1	1.0	87	0.0	0.0	0.0	0.0	0.0	0.0
3	50	1.0000	Phospho	Os02t0505400-02	mzspec:PXD004705:Rice_phos_BR_3h_20per_F1_R3:scan:24225:ILS[Phospho]GFDNR/2	0	0.0	79.9663	1:1.0000:3:true	ILSGFDNR	ILS[Phospho]GFDNR	Os02t0505400-02	1.0	Rice_phos_BR_3h_20per_F1_R3	Rice_phos_BR_3h_20per_F1_R3.24225.24225.2	mzspec:PXD004705:Rice_phos_BR_3h_20per_F1_R3:scan:24225:ILS[Phospho]GFDNR/2	0	-0.000941000000011627	-1.8773957545215367	0.0	20591	20591	Phospho	1.0	3	50	1	1.0	88	0.0	0.0	0.0	0.0	0.0	0.0
3	50	1.0000	Phospho	Os02t0505400-02	mzspec:PXD004705:Rice_phos_BR_12h_20per_F1_R3:scan:22596:ILS[Phospho]GFDNR/2	0	0.0	79.9663	1:1.0000:3:true	ILSGFDNR	ILS[Phospho]GFDNR	Os02t0505400-02	1.0	Rice_phos_BR_12h_20per_F1_R3	Rice_phos_BR_12h_20per_F1_R3.22596.22596.2	mzspec:PXD004705:Rice_phos_BR_12h_20per_F1_R3:scan:22596:ILS[Phospho]GFDNR/2	0	-0.00029999999998153726	-0.5985321214822955	0.0	2814	2814	Phospho	1.0	3	50	1	1.0	89	0.0	0.0	0.0	0.0	0.0	0.0
10	445	1.0000	Phospho	Os12t0428600-01	mzspec:PXD004705:Rice_phos_Nip_0h_20per_F1_R1:scan:01229:IKHQHDHHHS[Phospho]PVR/4	0	0.0	79.9663	1:1.0000:10:true	IKHQHDHHHSPVR	IKHQHDHHHS[Phospho]PVR	Os12t0428600-01	1.0	Rice_phos_Nip_0h_20per_F1_R1	Rice_phos_Nip_0h_20per_F1_R1.01229.01229.4	mzspec:PXD004705:Rice_phos_Nip_0h_20per_F1_R1:scan:01229:IKHQHDHHHS[Phospho]PVR/4	0	-0.002084000000081687	-4.872518913092929	0.0	20570	20570	Phospho	1.0	10	445	1	1.0	90	0.0	0.0	0.0	0.0	0.0	0.0
10	445	1.0000	Phospho	Os12t0428600-01	mzspec:PXD004705:Rice_phos_Nip_0h_20per_F1_R1:scan:01235:IKHQHDHHHS[Phospho]PVR/3	0	0.0	79.9663	1:1.0000:10:true	IKHQHDHHHSPVR	IKHQHDHHHS[Phospho]PVR	Os12t0428600-01	1.0	Rice_phos_Nip_0h_20per_F1_R1	Rice_phos_Nip_0h_20per_F1_R1.01235.01235.3	mzspec:PXD004705:Rice_phos_Nip_0h_20per_F1_R1:scan:01235:IKHQHDHHHS[Phospho]PVR/3	0	-0.002558000000021821	-4.488212348095477	0.0	20569	20569	Phospho	1.0	10	445	1	1.0	91	0.0	0.0	0.0	0.0	0.0	0.0
7	38	1.0000	Phospho	Os04t0598200-00	mzspec:PXD004705:Rice_phos_Nip_0h_20per_F1_R3:scan:23410:IGPLGLS[Phospho]PK/2	0	0.0	79.9663	1:1.0000:7:true	IGPLGLSPK	IGPLGLS[Phospho]PK	Os04t0598200-00	1.0	Rice_phos_Nip_0h_20per_F1_R3	Rice_phos_Nip_0h_20per_F1_R3.23410.23410.2	mzspec:PXD004705:Rice_phos_Nip_0h_20per_F1_R3:scan:23410:IGPLGLS[Phospho]PK/2	0	-0.0015350000000466935	-3.1895471422302664	0.0	35500	35500	Phospho	1.0	7	38	1	1.0	92	0.0	0.0	0.0	0.0	0.0	0.0
7	38	1.0000	Phospho	Os04t0598200-00	mzspec:PXD004705:Rice_phos_Nip_0h_20per_F1_R1:scan:23568:IGPLGLS[Phospho]PK/2	0	0.0	79.9663	1:1.0000:7:true	IGPLGLSPK	IGPLGLS[Phospho]PK	Os04t0598200-00	1.0	Rice_phos_Nip_0h_20per_F1_R1	Rice_phos_Nip_0h_20per_F1_R1.23568.23568.2	mzspec:PXD004705:Rice_phos_Nip_0h_20per_F1_R1:scan:23568:IGPLGLS[Phospho]PK/2	0	-0.0016870000000039909	-3.505385035043328	0.0	27711	27711	Phospho	1.0	7	38	1	1.0	93	0.0	0.0	0.0	0.0	0.0	0.0
4;6	220;222	1.0000;0	Phospho;Carbamidomethyl	Os05t0109600-01	mzspec:PXD004705:Rice_phos_Nip_0h_20per_F1_R3:scan:24121:RVPS[Phospho]PC[Carbamidomethyl]LPPIGVK/3	0	0.0	136.987764	1:1.0000:4:true	RVPSPCLPPIGVK	RVPS[Phospho]PC[Carbamidomethyl]LPPIGVK	Os05t0109600-01	1.0	Rice_phos_Nip_0h_20per_F1_R3	Rice_phos_Nip_0h_20per_F1_R3.24121.24121.3	mzspec:PXD004705:Rice_phos_Nip_0h_20per_F1_R3:scan:24121:RVPS[Phospho]PC[Carbamidomethyl]LPPIGVK/3	0	-0.0015669999999659012	-3.130254231289997	0.0	34898	34898	Phospho	1.0	4	220	1	1.0	94	0.0	0.0	0.0	0.0	0.0	0.0
4;6	220;222	1.0000;0	Phospho;Carbamidomethyl	Os05t0109600-01	mzspec:PXD004705:Rice_phos_Nip_0h_20per_F1_R1:scan:24363:RVPS[Phospho]PC[Carbamidomethyl]LPPIGVK/2	0	0.0	136.987764	1:1.0000:4:true	RVPSPCLPPIGVK	RVPS[Phospho]PC[Carbamidomethyl]LPPIGVK	Os05t0109600-01	1.0	Rice_phos_Nip_0h_20per_F1_R1	Rice_phos_Nip_0h_20per_F1_R1.24363.24363.2	mzspec:PXD004705:Rice_phos_Nip_0h_20per_F1_R1:scan:24363:RVPS[Phospho]PC[Carbamidomethyl]LPPIGVK/2	0	-0.002863000000047577	-3.8153298426511166	0.0	29696	29696	Phospho	1.0	4	220	1	1.0	95	0.0	0.0	0.0	0.0	0.0	0.0
7	38	1.0000	Phospho	Os04t0598200-00	mzspec:PXD004705:Rice_phos_BR_12h_20per_F1_R2:scan:21510:IGPLGLS[Phospho]PK/2	0	0.0	79.9663	1:1.0000:7:true	IGPLGLSPK	IGPLGLS[Phospho]PK	Os04t0598200-00	1.0	Rice_phos_BR_12h_20per_F1_R2	Rice_phos_BR_12h_20per_F1_R2.21510.21510.2	mzspec:PXD004705:Rice_phos_BR_12h_20per_F1_R2:scan:21510:IGPLGLS[Phospho]PK/2	0	0.0005429999999364554	1.1282893146421318	0.0	11591	11591	Phospho	1.0	7	38	1	1.0	96	0.0	0.0	0.0	0.0	0.0	0.0
4;6	220;222	1.0000;0	Phospho;Carbamidomethyl	Os05t0109600-01	mzspec:PXD004705:Rice_phos_BR_3h_20per_F1_R2:scan:24009:RVPS[Phospho]PC[Carbamidomethyl]LPPIGVK/3	0	0.0	136.987764	1:1.0000:4:true	RVPSPCLPPIGVK	RVPS[Phospho]PC[Carbamidomethyl]LPPIGVK	Os05t0109600-01	1.0	Rice_phos_BR_3h_20per_F1_R2	Rice_phos_BR_3h_20per_F1_R2.24009.24009.3	mzspec:PXD004705:Rice_phos_BR_3h_20per_F1_R2:scan:24009:RVPS[Phospho]PC[Carbamidomethyl]LPPIGVK/3	0	-0.0012830000000008113	-2.5629331071059336	0.0	27651	27651	Phospho	1.0	4	220	1	1.0	97	0.0	0.0	0.0	0.0	0.0	0.0
14	338	1.0000	Phospho	LOC_Os05g32600.1	mzspec:PXD004705:Rice_phos_BR_3h_20per_F1_R3:scan:28136:IPDLNLQDGPVVLS[Phospho]PPR/2	0	0.0	79.9663	1:1.0000:14:true	IPDLNLQDGPVVLSPPR	IPDLNLQDGPVVLS[Phospho]PPR	LOC_Os05g32600.1	1.0	Rice_phos_BR_3h_20per_F1_R3	Rice_phos_BR_3h_20per_F1_R3.28136.28136.2	mzspec:PXD004705:Rice_phos_BR_3h_20per_F1_R3:scan:28136:IPDLNLQDGPVVLS[Phospho]PPR/2	0	-0.0016090000000303915	-1.6839478174884437	0.0	21063	21063	Phospho	1.0	14	338	1	1.0	98	0.0	0.0	0.0	0.0	0.0	0.0
14	338	1.0000	Phospho	LOC_Os05g32600.1	mzspec:PXD004705:Rice_phos_BR_3h_20per_F1_R3:scan:28162:IPDLNLQDGPVVLS[Phospho]PPR/3	0	0.0	79.9663	1:1.0000:14:true	IPDLNLQDGPVVLSPPR	IPDLNLQDGPVVLS[Phospho]PPR	LOC_Os05g32600.1	1.0	Rice_phos_BR_3h_20per_F1_R3	Rice_phos_BR_3h_20per_F1_R3.28162.28162.3	mzspec:PXD004705:Rice_phos_BR_3h_20per_F1_R3:scan:28162:IPDLNLQDGPVVLS[Phospho]PPR/3	0	-0.0022470000000112127	-3.5256407827586123	0.0	20703	20703	Phospho	1.0	14	338	1	1.0	99	0.0	0.0	0.0	0.0	0.0	0.0
14	338	1.0000	Phospho	LOC_Os05g32600.1	mzspec:PXD004705:Rice_phos_BR_3h_20per_F1_R2:scan:28312:IPDLNLQDGPVVLS[Phospho]PPR/3	0	0.0	79.9663	1:1.0000:14:true	IPDLNLQDGPVVLSPPR	IPDLNLQDGPVVLS[Phospho]PPR	LOC_Os05g32600.1	1.0	Rice_phos_BR_3h_20per_F1_R2	Rice_phos_BR_3h_20per_F1_R2.28312.28312.3	mzspec:PXD004705:Rice_phos_BR_3h_20per_F1_R2:scan:28312:IPDLNLQDGPVVLS[Phospho]PPR/3	0	-0.002046999999947729	-3.211832079255265	0.0	18344	18344	Phospho	1.0	14	338	1	1.0	100	0.0	0.0	0.0	0.0	0.0	0.0
14	338	1.0000	Phospho	LOC_Os05g32600.1	mzspec:PXD004705:Rice_phos_BR_3h_20per_F1_R2:scan:28277:IPDLNLQDGPVVLS[Phospho]PPR/2	0	0.0	79.9663	1:1.0000:14:true	IPDLNLQDGPVVLSPPR	IPDLNLQDGPVVLS[Phospho]PPR	LOC_Os05g32600.1	1.0	Rice_phos_BR_3h_20per_F1_R2	Rice_phos_BR_3h_20per_F1_R2.28277.28277.2	mzspec:PXD004705:Rice_phos_BR_3h_20per_F1_R2:scan:28277:IPDLNLQDGPVVLS[Phospho]PPR/2	0	-0.0036089999999830975	-3.777108560082373	0.0	18168	18168	Phospho	1.0	14	338	1	1.0	101	0.0	0.0	0.0	0.0	0.0	0.0
14	338	1.0000	Phospho	LOC_Os05g32600.1	mzspec:PXD004705:Rice_phos_Nip_0h_20per_F1_R2:scan:28681:IPDLNLQDGPVVLS[Phospho]PPR/2	0	0.0	79.9663	1:1.0000:14:true	IPDLNLQDGPVVLSPPR	IPDLNLQDGPVVLS[Phospho]PPR	LOC_Os05g32600.1	1.0	Rice_phos_Nip_0h_20per_F1_R2	Rice_phos_Nip_0h_20per_F1_R2.28681.28681.2	mzspec:PXD004705:Rice_phos_Nip_0h_20per_F1_R2:scan:28681:IPDLNLQDGPVVLS[Phospho]PPR/2	0	-0.003909000000021479	-4.091082671519056	0.0	15145	15145	Phospho	1.0	14	338	1	1.0	102	0.0	0.0	0.0	0.0	0.0	0.0
14	338	1.0000	Phospho	LOC_Os05g32600.1	mzspec:PXD004705:Rice_phos_Nip_0h_20per_F1_R2:scan:28714:IPDLNLQDGPVVLS[Phospho]PPR/3	0	0.0	79.9663	1:1.0000:14:true	IPDLNLQDGPVVLSPPR	IPDLNLQDGPVVLS[Phospho]PPR	LOC_Os05g32600.1	1.0	Rice_phos_Nip_0h_20per_F1_R2	Rice_phos_Nip_0h_20per_F1_R2.28714.28714.3	mzspec:PXD004705:Rice_phos_Nip_0h_20per_F1_R2:scan:28714:IPDLNLQDGPVVLS[Phospho]PPR/3	0	-0.0027469999999993893	-4.310162541249411	0.0	14420	14420	Phospho	1.0	14	338	1	1.0	103	0.0	0.0	0.0	0.0	0.0	0.0
14	338	1.0000	Phospho	LOC_Os05g32600.1	mzspec:PXD004705:Rice_phos_BR_12h_20per_F1_R2:scan:26179:IPDLNLQDGPVVLS[Phospho]PPR/2	0	0.0	79.9663	1:1.0000:14:true	IPDLNLQDGPVVLSPPR	IPDLNLQDGPVVLS[Phospho]PPR	LOC_Os05g32600.1	1.0	Rice_phos_BR_12h_20per_F1_R2	Rice_phos_BR_12h_20per_F1_R2.26179.26179.2	mzspec:PXD004705:Rice_phos_BR_12h_20per_F1_R2:scan:26179:IPDLNLQDGPVVLS[Phospho]PPR/2	0	-0.00010899999995217512	-0.11407726042401416	0.0	9384	9384	Phospho	1.0	14	338	1	1.0	104	0.0	0.0	0.0	0.0	0.0	0.0
14	338	1.0000	Phospho	LOC_Os05g32600.1	mzspec:PXD004705:Rice_phos_BR_12h_20per_F1_R3:scan:26244:IPDLNLQDGPVVLS[Phospho]PPR/2	0	0.0	79.9663	1:1.0000:14:true	IPDLNLQDGPVVLSPPR	IPDLNLQDGPVVLS[Phospho]PPR	LOC_Os05g32600.1	1.0	Rice_phos_BR_12h_20per_F1_R3	Rice_phos_BR_12h_20per_F1_R3.26244.26244.2	mzspec:PXD004705:Rice_phos_BR_12h_20per_F1_R3:scan:26244:IPDLNLQDGPVVLS[Phospho]PPR/2	0	-0.0009089999999787324	-0.9513415575091788	0.0	3826	3826	Phospho	1.0	14	338	1	1.0	105	0.0	0.0	0.0	0.0	0.0	0.0
4;6	220;222	1.0000;0	Phospho;Carbamidomethyl	Os05t0109600-01	mzspec:PXD004705:Rice_phos_BR_12h_20per_F1_R3:scan:22341:RVPS[Phospho]PC[Carbamidomethyl]LPPIGVK/2	0	0.0	136.987764	1:1.0000:4:true	RVPSPCLPPIGVK	RVPS[Phospho]PC[Carbamidomethyl]LPPIGVK	Os05t0109600-01	1.0	Rice_phos_BR_12h_20per_F1_R3	Rice_phos_BR_12h_20per_F1_R3.22341.22341.2	mzspec:PXD004705:Rice_phos_BR_12h_20per_F1_R3:scan:22341:RVPS[Phospho]PC[Carbamidomethyl]LPPIGVK/2	0	-0.0016630000000077414	-2.216169587234685	0.0	2441	2441	Phospho	1.0	4	220	1	1.0	106	0.0	0.0	0.0	0.0	0.0	0.0
4;6	220;222	1.0000;0	Phospho;Carbamidomethyl	Os05t0109600-01	mzspec:PXD004705:Rice_phos_BR_12h_20per_F1_R2:scan:22277:RVPS[Phospho]PC[Carbamidomethyl]LPPIGVK/3	0	0.0	136.987764	1:1.0000:4:true	RVPSPCLPPIGVK	RVPS[Phospho]PC[Carbamidomethyl]LPPIGVK	Os05t0109600-01	1.0	Rice_phos_BR_12h_20per_F1_R2	Rice_phos_BR_12h_20per_F1_R2.22277.22277.3	mzspec:PXD004705:Rice_phos_BR_12h_20per_F1_R2:scan:22277:RVPS[Phospho]PC[Carbamidomethyl]LPPIGVK/3	0	-0.0013829999999757092	-2.762694066300085	0.0	8286	8286	Phospho	1.0	4	220	1	1.0	107	0.0	0.0	0.0	0.0	0.0	0.0
4;6	220;222	1.0000;0	Phospho;Carbamidomethyl	Os05t0109600-01	mzspec:PXD004705:Rice_phos_BR_12h_20per_F1_R2:scan:22300:RVPS[Phospho]PC[Carbamidomethyl]LPPIGVK/2	0	0.0	136.987764	1:1.0000:4:true	RVPSPCLPPIGVK	RVPS[Phospho]PC[Carbamidomethyl]LPPIGVK	Os05t0109600-01	1.0	Rice_phos_BR_12h_20per_F1_R2	Rice_phos_BR_12h_20per_F1_R2.22300.22300.2	mzspec:PXD004705:Rice_phos_BR_12h_20per_F1_R2:scan:22300:RVPS[Phospho]PC[Carbamidomethyl]LPPIGVK/2	0	-0.002281000000039057	-3.0397371187885405	0.0	8294	8294	Phospho	1.0	4	220	1	1.0	108	0.0	0.0	0.0	0.0	0.0	0.0
4;6	220;222	1.0000;0	Phospho;Carbamidomethyl	Os05t0109600-01	mzspec:PXD004705:Rice_phos_Nip_0h_20per_F1_R2:scan:24322:RVPS[Phospho]PC[Carbamidomethyl]LPPIGVK/3	0	0.0	136.987764	1:1.0000:4:true	RVPSPCLPPIGVK	RVPS[Phospho]PC[Carbamidomethyl]LPPIGVK	Os05t0109600-01	1.0	Rice_phos_Nip_0h_20per_F1_R2	Rice_phos_Nip_0h_20per_F1_R2.24322.24322.3	mzspec:PXD004705:Rice_phos_Nip_0h_20per_F1_R2:scan:24322:RVPS[Phospho]PC[Carbamidomethyl]LPPIGVK/3	0	-0.0019330000000081786	-3.861379342208572	0.0	13242	13242	Phospho	1.0	4	220	1	1.0	109	0.0	0.0	0.0	0.0	0.0	0.0
4;6	220;222	1.0000;0	Phospho;Carbamidomethyl	Os05t0109600-01	mzspec:PXD004705:Rice_phos_Nip_0h_20per_F1_R2:scan:24237:RVPS[Phospho]PC[Carbamidomethyl]LPPIGVK/2	0	0.0	136.987764	1:1.0000:4:true	RVPSPCLPPIGVK	RVPS[Phospho]PC[Carbamidomethyl]LPPIGVK	Os05t0109600-01	1.0	Rice_phos_Nip_0h_20per_F1_R2	Rice_phos_Nip_0h_20per_F1_R2.24237.24237.2	mzspec:PXD004705:Rice_phos_Nip_0h_20per_F1_R2:scan:24237:RVPS[Phospho]PC[Carbamidomethyl]LPPIGVK/2	0	-0.003062999999997373	-4.081856551811437	0.0	15439	15439	Phospho	1.0	4	220	1	1.0	110	0.0	0.0	0.0	0.0	0.0	0.0
4;6	220;222	1.0000;0	Phospho;Carbamidomethyl	Os05t0109600-01	mzspec:PXD004705:Rice_phos_BR_3h_20per_F1_R3:scan:23856:RVPS[Phospho]PC[Carbamidomethyl]LPPIGVK/2	0	0.0	136.987764	1:1.0000:4:true	RVPSPCLPPIGVK	RVPS[Phospho]PC[Carbamidomethyl]LPPIGVK	Os05t0109600-01	1.0	Rice_phos_BR_3h_20per_F1_R3	Rice_phos_BR_3h_20per_F1_R3.23856.23856.2	mzspec:PXD004705:Rice_phos_BR_3h_20per_F1_R3:scan:23856:RVPS[Phospho]PC[Carbamidomethyl]LPPIGVK/2	0	-0.0019630000000461227	-2.615959651126669	0.0	20117	20117	Phospho	1.0	4	220	1	1.0	111	0.0	0.0	0.0	0.0	0.0	0.0
4;6	220;222	1.0000;0	Phospho;Carbamidomethyl	Os05t0109600-01	mzspec:PXD004705:Rice_phos_BR_3h_20per_F1_R3:scan:23991:RVPS[Phospho]PC[Carbamidomethyl]LPPIGVK/2	0	0.0	136.987764	1:1.0000:4:true	RVPSPCLPPIGVK	RVPS[Phospho]PC[Carbamidomethyl]LPPIGVK	Os05t0109600-01	1.0	Rice_phos_BR_3h_20per_F1_R3	Rice_phos_BR_3h_20per_F1_R3.23991.23991.2	mzspec:PXD004705:Rice_phos_BR_3h_20per_F1_R3:scan:23991:RVPS[Phospho]PC[Carbamidomethyl]LPPIGVK/2	0	-0.0023630000000594014	-3.149013069598813	0.0	20302	20302	Phospho	1.0	4	220	1	1.0	112	0.0	0.0	0.0	0.0	0.0	0.0
7	38	1.0000	Phospho	Os04t0598200-00	mzspec:PXD004705:Rice_phos_BR_3h_20per_F1_R3:scan:23199:IGPLGLS[Phospho]PK/2	0	0.0	79.9663	1:1.0000:7:true	IGPLGLSPK	IGPLGLS[Phospho]PK	Os04t0598200-00	1.0	Rice_phos_BR_3h_20per_F1_R3	Rice_phos_BR_3h_20per_F1_R3.23199.23199.2	mzspec:PXD004705:Rice_phos_BR_3h_20per_F1_R3:scan:23199:IGPLGLS[Phospho]PK/2	0	-0.0012910000000374564	-2.68254420886872	0.0	19926	19926	Phospho	1.0	7	38	1	1.0	113	0.0	0.0	0.0	0.0	0.0	0.0
7	38	1.0000	Phospho	Os04t0598200-00	mzspec:PXD004705:Rice_phos_BR_3h_20per_F1_R1:scan:23178:IGPLGLS[Phospho]PK/2	0	0.0	79.9663	1:1.0000:7:true	IGPLGLSPK	IGPLGLS[Phospho]PK	Os04t0598200-00	1.0	Rice_phos_BR_3h_20per_F1_R1	Rice_phos_BR_3h_20per_F1_R1.23178.23178.2	mzspec:PXD004705:Rice_phos_BR_3h_20per_F1_R1:scan:23178:IGPLGLS[Phospho]PK/2	0	-0.001962000000048647	-4.076802275583442	0.0	5526	5526	Phospho	1.0	7	38	1	1.0	114	0.0	0.0	0.0	0.0	0.0	0.0
2	191	1.0000	Phospho	Os12t0131000-01	mzspec:PXD004705:Rice_phos_Nip_0h_20per_F1_R3:scan:01423:HS[Phospho]PPPPRPK/3	0	0.0	79.9663	1:1.0000:2:true	HSPPPPRPK	HS[Phospho]PPPPRPK	Os12t0131000-01	1.0	Rice_phos_Nip_0h_20per_F1_R3	Rice_phos_Nip_0h_20per_F1_R3.01423.01423.3	mzspec:PXD004705:Rice_phos_Nip_0h_20per_F1_R3:scan:01423:HS[Phospho]PPPPRPK/3	0	-0.0010679999999752	-2.9272315479737903	0.0	9620	9620	Phospho	1.0	2	191	1	1.0	115	0.0	0.0	0.0	0.0	0.0	0.0
4	48	1.0000	Phospho	Os02t0766700-01	mzspec:PXD004705:Rice_phos_BR_12h_20per_F1_R1:scan:27039:DFGS[Phospho]MNMDELLR/2	0	0.0	79.9663	1:1.0000:4:true	DFGSMNMDELLR	DFGS[Phospho]MNMDELLR	Os02t0766700-01	1.0	Rice_phos_BR_12h_20per_F1_R1	Rice_phos_BR_12h_20per_F1_R1.27039.27039.2	mzspec:PXD004705:Rice_phos_BR_12h_20per_F1_R1:scan:27039:DFGS[Phospho]MNMDELLR/2	0	-0.0012150000000019645	-1.6107617765089837	0.0	31430	31430	Phospho	1.0	4	48	1	1.0	116	0.0	0.0	0.0	0.0	0.0	0.0
2	190	1.0000	Phospho	Os11t0133600-01	mzspec:PXD004705:Rice_phos_BR_3h_20per_F1_R2:scan:01474:HS[Phospho]PPPRPK/3	0	0.0	79.9663	1:1.0000:2:true	HSPPPRPK	HS[Phospho]PPPRPK	Os11t0133600-01	1.0	Rice_phos_BR_3h_20per_F1_R2	Rice_phos_BR_3h_20per_F1_R2.01474.01474.3	mzspec:PXD004705:Rice_phos_BR_3h_20per_F1_R2:scan:01474:HS[Phospho]PPPRPK/3	0	-0.00021300000003066089	-0.6406035614895176	0.0	27161	27161	Phospho	1.0	2	190	1	1.0	117	0.0	0.0	0.0	0.0	0.0	0.0
2	190	1.0000	Phospho	Os11t0133600-01	mzspec:PXD004705:Rice_phos_Nip_0h_20per_F1_R2:scan:01318:HS[Phospho]PPPRPK/3	0	0.0	79.9663	1:1.0000:2:true	HSPPPRPK	HS[Phospho]PPPRPK	Os11t0133600-01	1.0	Rice_phos_Nip_0h_20per_F1_R2	Rice_phos_Nip_0h_20per_F1_R2.01318.01318.3	mzspec:PXD004705:Rice_phos_Nip_0h_20per_F1_R2:scan:01318:HS[Phospho]PPPRPK/3	0	-0.0007930000000442302	-2.384970066743645	0.0	26824	26824	Phospho	1.0	2	190	1	1.0	118	0.0	0.0	0.0	0.0	0.0	0.0
2	190	1.0000	Phospho	Os11t0133600-01	mzspec:PXD004705:Rice_phos_BR_3h_20per_F1_R3:scan:01273:HS[Phospho]PPPRPK/2	0	0.0	79.9663	1:1.0000:2:true	HSPPPRPK	HS[Phospho]PPPRPK	Os11t0133600-01	1.0	Rice_phos_BR_3h_20per_F1_R3	Rice_phos_BR_3h_20per_F1_R3.01273.01273.2	mzspec:PXD004705:Rice_phos_BR_3h_20per_F1_R3:scan:01273:HS[Phospho]PPPRPK/2	0	-0.00029699999998911164	-0.5960925722233469	0.0	19119	19119	Phospho	1.0	2	190	1	1.0	119	0.0	0.0	0.0	0.0	0.0	0.0
2	190	1.0000	Phospho	Os11t0133600-01	mzspec:PXD004705:Rice_phos_BR_3h_20per_F1_R3:scan:01263:HS[Phospho]PPPRPK/3	0	0.0	79.9663	1:1.0000:2:true	HSPPPRPK	HS[Phospho]PPPRPK	Os11t0133600-01	1.0	Rice_phos_BR_3h_20per_F1_R3	Rice_phos_BR_3h_20per_F1_R3.01263.01263.3	mzspec:PXD004705:Rice_phos_BR_3h_20per_F1_R3:scan:01263:HS[Phospho]PPPRPK/3	0	-0.0007630000000631297	-2.294744213082556	0.0	18963	18963	Phospho	1.0	2	190	1	1.0	120	0.0	0.0	0.0	0.0	0.0	0.0
2	190	1.0000	Phospho	Os11t0133600-01	mzspec:PXD004705:Rice_phos_Nip_0h_20per_F1_R3:scan:01244:HS[Phospho]PPPRPK/3	0	0.0	79.9663	1:1.0000:2:true	HSPPPRPK	HS[Phospho]PPPRPK	Os11t0133600-01	1.0	Rice_phos_Nip_0h_20per_F1_R3	Rice_phos_Nip_0h_20per_F1_R3.01244.01244.3	mzspec:PXD004705:Rice_phos_Nip_0h_20per_F1_R3:scan:01244:HS[Phospho]PPPRPK/3	0	-0.001343000000019856	-4.039110718165723	0.0	9696	9696	Phospho	1.0	2	190	1	1.0	121	0.0	0.0	0.0	0.0	0.0	0.0
2	190	1.0000	Phospho	Os11t0133600-01	mzspec:PXD004705:Rice_phos_BR_3h_20per_F1_R1:scan:01260:HS[Phospho]PPPRPK/2	0	0.0	79.9663	1:1.0000:2:true	HSPPPRPK	HS[Phospho]PPPRPK	Os11t0133600-01	1.0	Rice_phos_BR_3h_20per_F1_R1	Rice_phos_BR_3h_20per_F1_R1.01260.01260.2	mzspec:PXD004705:Rice_phos_BR_3h_20per_F1_R1:scan:01260:HS[Phospho]PPPRPK/2	0	-0.0006020000000717117	-1.2082415102166921	0.0	501	501	Phospho	1.0	2	190	1	1.0	122	0.0	0.0	0.0	0.0	0.0	0.0
2	191	1.0000	Phospho	Os12t0131000-01	mzspec:PXD004705:Rice_phos_BR_12h_20per_F1_R2:scan:01440:HS[Phospho]PPPPRPK/3	0	0.0	79.9663	1:1.0000:2:true	HSPPPPRPK	HS[Phospho]PPPPRPK	Os12t0131000-01	1.0	Rice_phos_BR_12h_20per_F1_R2	Rice_phos_BR_12h_20per_F1_R2.01440.01440.3	mzspec:PXD004705:Rice_phos_BR_12h_20per_F1_R2:scan:01440:HS[Phospho]PPPPRPK/3	0	-0.0010070000000155233	-2.7600394840107643	0.0	34709	34709	Phospho	1.0	2	191	1	1.0	123	0.0	0.0	0.0	0.0	0.0	0.0
2	191	1.0000	Phospho	Os12t0131000-01	mzspec:PXD004705:Rice_phos_BR_3h_20per_F1_R2:scan:01488:HS[Phospho]PPPPRPK/3	0	0.0	79.9663	1:1.0000:2:true	HSPPPPRPK	HS[Phospho]PPPPRPK	Os12t0131000-01	1.0	Rice_phos_BR_3h_20per_F1_R2	Rice_phos_BR_3h_20per_F1_R2.01488.01488.3	mzspec:PXD004705:Rice_phos_BR_3h_20per_F1_R2:scan:01488:HS[Phospho]PPPPRPK/3	0	-0.0004279999999994288	-1.173085302022662	0.0	27141	27141	Phospho	1.0	2	191	1	1.0	124	0.0	0.0	0.0	0.0	0.0	0.0
2	191	1.0000	Phospho	Os12t0131000-01	mzspec:PXD004705:Rice_phos_BR_3h_20per_F1_R2:scan:01821:HS[Phospho]PPPPRPK/3	0	0.0	79.9663	1:1.0000:2:true	HSPPPPRPK	HS[Phospho]PPPPRPK	Os12t0131000-01	1.0	Rice_phos_BR_3h_20per_F1_R2	Rice_phos_BR_3h_20per_F1_R2.01821.01821.3	mzspec:PXD004705:Rice_phos_BR_3h_20per_F1_R2:scan:01821:HS[Phospho]PPPPRPK/3	0	-0.0006409999999732463	-1.7568870994536108	0.0	26946	26946	Phospho	1.0	2	191	1	1.0	125	0.0	0.0	0.0	0.0	0.0	0.0
2	191	1.0000	Phospho	Os12t0131000-01	mzspec:PXD004705:Rice_phos_Nip_0h_20per_F1_R2:scan:01338:HS[Phospho]PPPPRPK/3	0	0.0	79.9663	1:1.0000:2:true	HSPPPPRPK	HS[Phospho]PPPPRPK	Os12t0131000-01	1.0	Rice_phos_Nip_0h_20per_F1_R2	Rice_phos_Nip_0h_20per_F1_R2.01338.01338.3	mzspec:PXD004705:Rice_phos_Nip_0h_20per_F1_R2:scan:01338:HS[Phospho]PPPPRPK/3	0	-0.0006720000000086658	-1.8418535583421651	0.0	26865	26865	Phospho	1.0	2	191	1	1.0	126	0.0	0.0	0.0	0.0	0.0	0.0
2	191	1.0000	Phospho	Os12t0131000-01	mzspec:PXD004705:Rice_phos_Nip_0h_20per_F1_R2:scan:01677:HS[Phospho]PPPPRPK/3	0	0.0	79.9663	1:1.0000:2:true	HSPPPPRPK	HS[Phospho]PPPPRPK	Os12t0131000-01	1.0	Rice_phos_Nip_0h_20per_F1_R2	Rice_phos_Nip_0h_20per_F1_R2.01677.01677.3	mzspec:PXD004705:Rice_phos_Nip_0h_20per_F1_R2:scan:01677:HS[Phospho]PPPPRPK/3	0	-0.0008849999999824832	-2.4256553557731135	0.0	25490	25490	Phospho	1.0	2	191	1	1.0	127	0.0	0.0	0.0	0.0	0.0	0.0
2	191	1.0000	Phospho	Os12t0131000-01	mzspec:PXD004705:Rice_phos_Nip_0h_20per_F1_R1:scan:01354:HS[Phospho]PPPPRPK/3	0	0.0	79.9663	1:1.0000:2:true	HSPPPPRPK	HS[Phospho]PPPPRPK	Os12t0131000-01	1.0	Rice_phos_Nip_0h_20per_F1_R1	Rice_phos_Nip_0h_20per_F1_R1.01354.01354.3	mzspec:PXD004705:Rice_phos_Nip_0h_20per_F1_R1:scan:01354:HS[Phospho]PPPPRPK/3	0	-0.0007940000000417058	-2.176237686579816	0.0	20519	20519	Phospho	1.0	2	191	1	1.0	128	0.0	0.0	0.0	0.0	0.0	0.0
2	191	1.0000	Phospho	Os12t0131000-01	mzspec:PXD004705:Rice_phos_BR_3h_20per_F1_R3:scan:01711:HS[Phospho]PPPPRPK/3	0	0.0	79.9663	1:1.0000:2:true	HSPPPPRPK	HS[Phospho]PPPPRPK	Os12t0131000-01	1.0	Rice_phos_BR_3h_20per_F1_R3	Rice_phos_BR_3h_20per_F1_R3.01711.01711.3	mzspec:PXD004705:Rice_phos_BR_3h_20per_F1_R3:scan:01711:HS[Phospho]PPPPRPK/3	0	-0.00027499999998781277	-0.7537347150522568	0.0	18990	18990	Phospho	1.0	2	191	1	1.0	129	0.0	0.0	0.0	0.0	0.0	0.0
2	191	1.0000	Phospho	Os12t0131000-01	mzspec:PXD004705:Rice_phos_BR_3h_20per_F1_R3:scan:01452:HS[Phospho]PPPPRPK/3	0	0.0	79.9663	1:1.0000:2:true	HSPPPPRPK	HS[Phospho]PPPPRPK	Os12t0131000-01	1.0	Rice_phos_BR_3h_20per_F1_R3	Rice_phos_BR_3h_20per_F1_R3.01452.01452.3	mzspec:PXD004705:Rice_phos_BR_3h_20per_F1_R3:scan:01452:HS[Phospho]PPPPRPK/3	0	-0.001251999999965392	-3.4315485936769505	0.0	18929	18929	Phospho	1.0	2	191	1	1.0	130	0.0	0.0	0.0	0.0	0.0	0.0
2	191	1.0000	Phospho	Os12t0131000-01	mzspec:PXD004705:Rice_phos_Nip_0h_20per_F1_R3:scan:01242:HS[Phospho]PPPPRPK/3	0	0.0	79.9663	1:1.0000:2:true	HSPPPPRPK	HS[Phospho]PPPPRPK	Os12t0131000-01	1.0	Rice_phos_Nip_0h_20per_F1_R3	Rice_phos_Nip_0h_20per_F1_R3.01242.01242.3	mzspec:PXD004705:Rice_phos_Nip_0h_20per_F1_R3:scan:01242:HS[Phospho]PPPPRPK/3	0	-0.0015260000000125724	-4.182542455382524	0.0	9688	9688	Phospho	1.0	2	191	1	1.0	131	0.0	0.0	0.0	0.0	0.0	0.0
2	190	1.0000	Phospho	Os11t0133600-01	mzspec:PXD004705:Rice_phos_BR_12h_20per_F1_R2:scan:01296:HS[Phospho]PPPRPK/2	0	0.0	79.9663	1:1.0000:2:true	HSPPPRPK	HS[Phospho]PPPRPK	Os11t0133600-01	1.0	Rice_phos_BR_12h_20per_F1_R2	Rice_phos_BR_12h_20per_F1_R2.01296.01296.2	mzspec:PXD004705:Rice_phos_BR_12h_20per_F1_R2:scan:01296:HS[Phospho]PPPRPK/2	0	-0.0009679999999434584	-1.9428202353523567	0.0	34469	34469	Phospho	1.0	2	190	1	1.0	132	0.0	0.0	0.0	0.0	0.0	0.0
2	190	1.0000	Phospho	Os11t0133600-01	mzspec:PXD004705:Rice_phos_BR_12h_20per_F1_R2:scan:01290:HS[Phospho]PPPRPK/3	0	0.0	79.9663	1:1.0000:2:true	HSPPPRPK	HS[Phospho]PPPRPK	Os11t0133600-01	1.0	Rice_phos_BR_12h_20per_F1_R2	Rice_phos_BR_12h_20per_F1_R2.01290.01290.3	mzspec:PXD004705:Rice_phos_BR_12h_20per_F1_R2:scan:01290:HS[Phospho]PPPRPK/3	0	-0.0008240000000228065	-2.478203448854406	0.0	34473	34473	Phospho	1.0	2	190	1	1.0	133	0.0	0.0	0.0	0.0	0.0	0.0
9	274	1.0000	Phospho	Os07t0477500-01	mzspec:PXD004705:Rice_phos_BR_12h_20per_F1_R1:scan:19831:IGIQLGGNS[Phospho]VER/2	0	0.0	79.9663	1:1.0000:9:true	IGIQLGGNSVER	IGIQLGGNS[Phospho]VER	Os07t0477500-01	1.0	Rice_phos_BR_12h_20per_F1_R1	Rice_phos_BR_12h_20per_F1_R1.19831.19831.2	mzspec:PXD004705:Rice_phos_BR_12h_20per_F1_R1:scan:19831:IGIQLGGNS[Phospho]VER/2	0	-0.0018929999999954816	-2.8602647699735964	0.0	32888	32888	Phospho	1.0	9	274	1	1.0	134	0.0	0.0	0.0	0.0	0.0	0.0
4	48	1.0000	Phospho	Os02t0766700-01	mzspec:PXD004705:Rice_phos_Nip_0h_20per_F1_R3:scan:29829:DFGS[Phospho]MNMDELLR/2	0	0.0	79.9663	1:1.0000:4:true	DFGSMNMDELLR	DFGS[Phospho]MNMDELLR	Os02t0766700-01	1.0	Rice_phos_Nip_0h_20per_F1_R3	Rice_phos_Nip_0h_20per_F1_R3.29829.29829.2	mzspec:PXD004705:Rice_phos_Nip_0h_20per_F1_R3:scan:29829:DFGS[Phospho]MNMDELLR/2	0	-0.0026530000000093428	-3.5171613111822824	0.0	31072	31072	Phospho	1.0	4	48	1	1.0	135	0.0	0.0	0.0	0.0	0.0	0.0
9	274	1.0000	Phospho	Os07t0477500-01	mzspec:PXD004705:Rice_phos_BR_3h_20per_F1_R3:scan:21772:IGIQLGGNS[Phospho]VER/2	0	0.0	79.9663	1:1.0000:9:true	IGIQLGGNSVER	IGIQLGGNS[Phospho]VER	Os07t0477500-01	1.0	Rice_phos_BR_3h_20per_F1_R3	Rice_phos_BR_3h_20per_F1_R3.21772.21772.2	mzspec:PXD004705:Rice_phos_BR_3h_20per_F1_R3:scan:21772:IGIQLGGNS[Phospho]VER/2	0	-0.0022589999999809147	-3.413279511532588	0.0	22741	22741	Phospho	1.0	9	274	1	1.0	136	0.0	0.0	0.0	0.0	0.0	0.0
9	274	1.0000	Phospho	Os07t0477500-01	mzspec:PXD004705:Rice_phos_BR_12h_20per_F1_R2:scan:20128:IGIQLGGNS[Phospho]VER/2	0	0.0	79.9663	1:1.0000:9:true	IGIQLGGNSVER	IGIQLGGNS[Phospho]VER	Os07t0477500-01	1.0	Rice_phos_BR_12h_20per_F1_R2	Rice_phos_BR_12h_20per_F1_R2.20128.20128.2	mzspec:PXD004705:Rice_phos_BR_12h_20per_F1_R2:scan:20128:IGIQLGGNS[Phospho]VER/2	0	-0.001404999999977008	-2.1229117811710148	0.0	11285	11285	Phospho	1.0	9	274	1	1.0	137	0.0	0.0	0.0	0.0	0.0	0.0
5	315	1.0000	Phospho	Os08t0108300-01	mzspec:PXD004705:Rice_phos_Nip_0h_20per_F1_R1:scan:25776:IEILS[Phospho]EDEDIR/2	0	0.0	79.9663	1:1.0000:5:true	IEILSEDEDIR	IEILS[Phospho]EDEDIR	Os08t0108300-01	1.0	Rice_phos_Nip_0h_20per_F1_R1	Rice_phos_Nip_0h_20per_F1_R1.25776.25776.2	mzspec:PXD004705:Rice_phos_Nip_0h_20per_F1_R1:scan:25776:IEILS[Phospho]EDEDIR/2	0	-0.0018650000000661746	-2.6404415651716087	0.0	29367	29367	Phospho	1.0	5	315	1	1.0	138	0.0	0.0	0.0	0.0	0.0	0.0
5	315	1.0000	Phospho	Os08t0108300-01	mzspec:PXD004705:Rice_phos_BR_3h_20per_F1_R2:scan:25427:IEILS[Phospho]EDEDIR/2	0	0.0	79.9663	1:1.0000:5:true	IEILSEDEDIR	IEILS[Phospho]EDEDIR	Os08t0108300-01	1.0	Rice_phos_BR_3h_20per_F1_R2	Rice_phos_BR_3h_20per_F1_R2.25427.25427.2	mzspec:PXD004705:Rice_phos_BR_3h_20per_F1_R2:scan:25427:IEILS[Phospho]EDEDIR/2	0	-0.0011940000000549846	-1.6904489162725034	0.0	28882	28882	Phospho	1.0	5	315	1	1.0	139	0.0	0.0	0.0	0.0	0.0	0.0
5	315	1.0000	Phospho	Os08t0108300-01	mzspec:PXD004705:Rice_phos_BR_3h_20per_F1_R3:scan:25355:IEILS[Phospho]EDEDIR/2	0	0.0	79.9663	1:1.0000:5:true	IEILSEDEDIR	IEILS[Phospho]EDEDIR	Os08t0108300-01	1.0	Rice_phos_BR_3h_20per_F1_R3	Rice_phos_BR_3h_20per_F1_R3.25355.25355.2	mzspec:PXD004705:Rice_phos_BR_3h_20per_F1_R3:scan:25355:IEILS[Phospho]EDEDIR/2	0	0.0002549999999246211	0.3610255221961586	0.0	19841	19841	Phospho	1.0	5	315	1	1.0	140	0.0	0.0	0.0	0.0	0.0	0.0
5	315	1.0000	Phospho	Os08t0108300-01	mzspec:PXD004705:Rice_phos_Nip_0h_20per_F1_R2:scan:25776:IEILS[Phospho]EDEDIR/2	0	0.0	79.9663	1:1.0000:5:true	IEILSEDEDIR	IEILS[Phospho]EDEDIR	Os08t0108300-01	1.0	Rice_phos_Nip_0h_20per_F1_R2	Rice_phos_Nip_0h_20per_F1_R2.25776.25776.2	mzspec:PXD004705:Rice_phos_Nip_0h_20per_F1_R2:scan:25776:IEILS[Phospho]EDEDIR/2	0	-0.004062000000089938	-5.7509242024579015	0.0	14993	14993	Phospho	1.0	5	315	1	1.0	141	0.0	0.0	0.0	0.0	0.0	0.0
5	315	1.0000	Phospho	Os08t0108300-01	mzspec:PXD004705:Rice_phos_BR_12h_20per_F1_R2:scan:23544:IEILS[Phospho]EDEDIR/2	0	0.0	79.9663	1:1.0000:5:true	IEILSEDEDIR	IEILS[Phospho]EDEDIR	Os08t0108300-01	1.0	Rice_phos_BR_12h_20per_F1_R2	Rice_phos_BR_12h_20per_F1_R2.23544.23544.2	mzspec:PXD004705:Rice_phos_BR_12h_20per_F1_R2:scan:23544:IEILS[Phospho]EDEDIR/2	0	-0.0008270000000720756	-1.1708553214529496	0.0	8464	8464	Phospho	1.0	5	315	1	1.0	142	0.0	0.0	0.0	0.0	0.0	0.0
5	315	1.0000	Phospho	Os08t0108300-01	mzspec:PXD004705:Rice_phos_BR_12h_20per_F1_R3:scan:23597:IEILS[Phospho]EDEDIR/2	0	0.0	79.9663	1:1.0000:5:true	IEILSEDEDIR	IEILS[Phospho]EDEDIR	Os08t0108300-01	1.0	Rice_phos_BR_12h_20per_F1_R3	Rice_phos_BR_12h_20per_F1_R3.23597.23597.2	mzspec:PXD004705:Rice_phos_BR_12h_20per_F1_R3:scan:23597:IEILS[Phospho]EDEDIR/2	0	-0.0013160000000880243	-1.8631748524798744	0.0	2703	2703	Phospho	1.0	5	315	1	1.0	143	0.0	0.0	0.0	0.0	0.0	0.0
4	48	1.0000	Phospho	Os02t0766700-01	mzspec:PXD004705:Rice_phos_BR_12h_20per_F1_R3:scan:27520:DFGS[Phospho]MNMDELLR/2	0	0.0	79.9663	1:1.0000:4:true	DFGSMNMDELLR	DFGS[Phospho]MNMDELLR	Os02t0766700-01	1.0	Rice_phos_BR_12h_20per_F1_R3	Rice_phos_BR_12h_20per_F1_R3.27520.27520.2	mzspec:PXD004705:Rice_phos_BR_12h_20per_F1_R3:scan:27520:DFGS[Phospho]MNMDELLR/2	0	-0.0003950000000259024	-0.5236632936310638	0.0	3233	3233	Phospho	1.0	4	48	1	1.0	144	0.0	0.0	0.0	0.0	0.0	0.0
4	48	1.0000	Phospho	Os02t0766700-01	mzspec:PXD004705:Rice_phos_BR_12h_20per_F1_R2:scan:27476:DFGS[Phospho]MNMDELLR/2	0	0.0	79.9663	1:1.0000:4:true	DFGSMNMDELLR	DFGS[Phospho]MNMDELLR	Os02t0766700-01	1.0	Rice_phos_BR_12h_20per_F1_R2	Rice_phos_BR_12h_20per_F1_R2.27476.27476.2	mzspec:PXD004705:Rice_phos_BR_12h_20per_F1_R2:scan:27476:DFGS[Phospho]MNMDELLR/2	0	-0.002226000000064232	-2.951074662227706	0.0	8178	8178	Phospho	1.0	4	48	1	1.0	145	0.0	0.0	0.0	0.0	0.0	0.0
4	48	1.0000	Phospho	Os02t0766700-01	mzspec:PXD004705:Rice_phos_Nip_0h_20per_F1_R2:scan:30078:DFGS[Phospho]MNMDELLR/2	0	0.0	79.9663	1:1.0000:4:true	DFGSMNMDELLR	DFGS[Phospho]MNMDELLR	Os02t0766700-01	1.0	Rice_phos_Nip_0h_20per_F1_R2	Rice_phos_Nip_0h_20per_F1_R2.30078.30078.2	mzspec:PXD004705:Rice_phos_Nip_0h_20per_F1_R2:scan:30078:DFGS[Phospho]MNMDELLR/2	0	-0.004484000000047672	-5.9445726797789264	0.0	8956	8956	Phospho	1.0	4	48	1	1.0	146	0.0	0.0	0.0	0.0	0.0	0.0
4	48	1.0000	Phospho	Os02t0766700-01	mzspec:PXD004705:Rice_phos_BR_3h_20per_F1_R2:scan:29640:DFGS[Phospho]MNMDELLR/2	0	0.0	79.9663	1:1.0000:4:true	DFGSMNMDELLR	DFGS[Phospho]MNMDELLR	Os02t0766700-01	1.0	Rice_phos_BR_3h_20per_F1_R2	Rice_phos_BR_3h_20per_F1_R2.29640.29640.2	mzspec:PXD004705:Rice_phos_BR_3h_20per_F1_R2:scan:29640:DFGS[Phospho]MNMDELLR/2	0	-0.0016760000000886064	-2.221923240796228	0.0	17578	17578	Phospho	1.0	4	48	1	1.0	147	0.0	0.0	0.0	0.0	0.0	0.0
4	48	1.0000	Phospho	Os02t0766700-01	mzspec:PXD004705:Rice_phos_BR_3h_20per_F1_R3:scan:29523:DFGS[Phospho]MNMDELLR/2	0	0.0	79.9663	1:1.0000:4:true	DFGSMNMDELLR	DFGS[Phospho]MNMDELLR	Os02t0766700-01	1.0	Rice_phos_BR_3h_20per_F1_R3	Rice_phos_BR_3h_20per_F1_R3.29523.29523.2	mzspec:PXD004705:Rice_phos_BR_3h_20per_F1_R3:scan:29523:DFGS[Phospho]MNMDELLR/2	0	-0.0010050000000774162	-1.332358506595564	0.0	20539	20539	Phospho	1.0	4	48	1	1.0	148	0.0	0.0	0.0	0.0	0.0	0.0
4	48	1.0000	Phospho	Os02t0766700-01	mzspec:PXD004705:Rice_phos_BR_3h_20per_F1_R1:scan:29560:DFGS[Phospho]MNMDELLR/2	0	0.0	79.9663	1:1.0000:4:true	DFGSMNMDELLR	DFGS[Phospho]MNMDELLR	Os02t0766700-01	1.0	Rice_phos_BR_3h_20per_F1_R1	Rice_phos_BR_3h_20per_F1_R1.29560.29560.2	mzspec:PXD004705:Rice_phos_BR_3h_20per_F1_R1:scan:29560:DFGS[Phospho]MNMDELLR/2	0	-0.001310000000103173	-1.7367061130778143	0.0	25685	25685	Phospho	1.0	4	48	1	1.0	149	0.0	0.0	0.0	0.0	0.0	0.0
4	48	1.0000	Phospho	Os02t0766700-01	mzspec:PXD004705:Rice_phos_Nip_0h_20per_F1_R1:scan:30075:DFGS[Phospho]MNMDELLR/2	0	0.0	79.9663	1:1.0000:4:true	DFGSMNMDELLR	DFGS[Phospho]MNMDELLR	Os02t0766700-01	1.0	Rice_phos_Nip_0h_20per_F1_R1	Rice_phos_Nip_0h_20per_F1_R1.30075.30075.2	mzspec:PXD004705:Rice_phos_Nip_0h_20per_F1_R1:scan:30075:DFGS[Phospho]MNMDELLR/2	0	-0.002531000000089989	-3.3554222687099564	0.0	26284	26284	Phospho	1.0	4	48	1	1.0	150	0.0	0.0	0.0	0.0	0.0	0.0
7	40	1.0000	Phospho	Os07t0208600-01	mzspec:PXD004705:Rice_phos_BR_12h_20per_F1_R1:scan:21877:DIHPEPS[Phospho]PPHLPPPPLR/3	0	0.0	79.9663	1:1.0000:7:true	DIHPEPSPPHLPPPPLR	DIHPEPS[Phospho]PPHLPPPPLR	Os07t0208600-01	1.0	Rice_phos_BR_12h_20per_F1_R1	Rice_phos_BR_12h_20per_F1_R1.21877.21877.3	mzspec:PXD004705:Rice_phos_BR_12h_20per_F1_R1:scan:21877:DIHPEPS[Phospho]PPHLPPPPLR/3	0	-0.0016489999999294016	-2.5010193055536654	0.0	38088	38088	Phospho	1.0	7	40	1	1.0	151	0.0	0.0	0.0	0.0	0.0	0.0
15	893	1.0000	Phospho	LOC_Os06g51270.1	mzspec:PXD004705:Rice_phos_Nip_0h_20per_F1_R1:scan:27692:DIMDEQDQLGGLLDS[Phospho]VHGGNR/3	0	0.0	79.9663	1:1.0000:15:true	DIMDEQDQLGGLLDSVHGGNR	DIMDEQDQLGGLLDS[Phospho]VHGGNR	LOC_Os06g51270.1	1.0	Rice_phos_Nip_0h_20per_F1_R1	Rice_phos_Nip_0h_20per_F1_R1.27692.27692.3	mzspec:PXD004705:Rice_phos_Nip_0h_20per_F1_R1:scan:27692:DIMDEQDQLGGLLDS[Phospho]VHGGNR/3	0	-0.004788999999959742	-6.110932805692087	0.0	24045	24045	Phospho	1.0	15	893	1	1.0	152	0.0	0.0	0.0	0.0	0.0	0.0
4	404	1.0000	Phospho	LOC_Os01g40340.3	mzspec:PXD004705:Rice_phos_BR_3h_20per_F1_R2:scan:06542:GRDS[Phospho]DDDDFR/2	0	0.0	79.9663	1:1.0000:4:true	GRDSDDDDFR	GRDS[Phospho]DDDDFR	LOC_Os01g40340.3	1.0	Rice_phos_BR_3h_20per_F1_R2	Rice_phos_BR_3h_20per_F1_R2.06542.06542.2	mzspec:PXD004705:Rice_phos_BR_3h_20per_F1_R2:scan:06542:GRDS[Phospho]DDDDFR/2	0	-0.0005009999999856518	-0.7837614072611152	0.0	24251	24251	Phospho	1.0	4	404	1	1.0	153	0.0	0.0	0.0	0.0	0.0	0.0
3	313	1.0000	Phospho	LOC_Os01g62650.2	mzspec:PXD004705:Rice_phos_BR_12h_20per_F1_R3:scan:20743:VPS[Phospho]PGLPPVGVR/2	0	0.0	79.9663	1:1.0000:3:true	VPSPGLPPVGVR	VPS[Phospho]PGLPPVGVR	LOC_Os01g62650.2	1.0	Rice_phos_BR_12h_20per_F1_R3	Rice_phos_BR_12h_20per_F1_R3.20743.20743.2	mzspec:PXD004705:Rice_phos_BR_12h_20per_F1_R3:scan:20743:VPS[Phospho]PGLPPVGVR/2	0	-0.001694000000043161	-2.698165705153647	0.0	12876	12876	Phospho	1.0	3	313	1	1.0	154	0.0	0.0	0.0	0.0	0.0	0.0
3	313	1.0000	Phospho	LOC_Os01g62650.2	mzspec:PXD004705:Rice_phos_BR_12h_20per_F1_R3:scan:20382:VPS[Phospho]PGLPPVGVR/2	0	0.0	79.9663	1:1.0000:3:true	VPSPGLPPVGVR	VPS[Phospho]PGLPPVGVR	LOC_Os01g62650.2	1.0	Rice_phos_BR_12h_20per_F1_R3	Rice_phos_BR_12h_20per_F1_R3.20382.20382.2	mzspec:PXD004705:Rice_phos_BR_12h_20per_F1_R3:scan:20382:VPS[Phospho]PGLPPVGVR/2	0	-0.0007789999999658902	-1.2407739575968737	0.0	12627	12627	Phospho	1.0	3	313	1	1.0	155	0.0	0.0	0.0	0.0	0.0	0.0
3	313	1.0000	Phospho	LOC_Os01g62650.2	mzspec:PXD004705:Rice_phos_Nip_0h_20per_F1_R2:scan:22903:VPS[Phospho]PGLPPVGVR/2	0	0.0	79.9663	1:1.0000:3:true	VPSPGLPPVGVR	VPS[Phospho]PGLPPVGVR	LOC_Os01g62650.2	1.0	Rice_phos_Nip_0h_20per_F1_R2	Rice_phos_Nip_0h_20per_F1_R2.22903.22903.2	mzspec:PXD004705:Rice_phos_Nip_0h_20per_F1_R2:scan:22903:VPS[Phospho]PGLPPVGVR/2	0	-0.002120999999988271	-3.378281853868612	0.0	12286	12286	Phospho	1.0	3	313	1	1.0	156	0.0	0.0	0.0	0.0	0.0	0.0
3	313	1.0000	Phospho	LOC_Os01g62650.2	mzspec:PXD004705:Rice_phos_Nip_0h_20per_F1_R2:scan:23211:VPS[Phospho]PGLPPVGVR/2	0	0.0	79.9663	1:1.0000:3:true	VPSPGLPPVGVR	VPS[Phospho]PGLPPVGVR	LOC_Os01g62650.2	1.0	Rice_phos_Nip_0h_20per_F1_R2	Rice_phos_Nip_0h_20per_F1_R2.23211.23211.2	mzspec:PXD004705:Rice_phos_Nip_0h_20per_F1_R2:scan:23211:VPS[Phospho]PGLPPVGVR/2	0	-0.001694000000043161	-2.698165705153647	0.0	12138	12138	Phospho	1.0	3	313	1	1.0	157	0.0	0.0	0.0	0.0	0.0	0.0
6	1122	1.0000	Phospho	LOC_Os09g36090.1	mzspec:PXD004705:Rice_phos_BR_3h_20per_F1_R1:scan:05225:DNNPVS[Phospho]PGKGEGR/2	0	0.0	79.9663	1:1.0000:6:true	DNNPVSPGKGEGR	DNNPVS[Phospho]PGKGEGR	LOC_Os09g36090.1	1.0	Rice_phos_BR_3h_20per_F1_R1	Rice_phos_BR_3h_20per_F1_R1.05225.05225.2	mzspec:PXD004705:Rice_phos_BR_3h_20per_F1_R1:scan:05225:DNNPVS[Phospho]PGKGEGR/2	0	-0.002261999999973341	-3.213950936318523	0.0	360	360	Phospho	1.0	6	1122	1	1.0	158	0.0	0.0	0.0	0.0	0.0	0.0
6	1122	1.0000	Phospho	LOC_Os09g36090.1	mzspec:PXD004705:Rice_phos_BR_3h_20per_F1_R1:scan:05077:DNNPVS[Phospho]PGKGEGR/2	0	0.0	79.9663	1:1.0000:6:true	DNNPVSPGKGEGR	DNNPVS[Phospho]PGKGEGR	LOC_Os09g36090.1	1.0	Rice_phos_BR_3h_20per_F1_R1	Rice_phos_BR_3h_20per_F1_R1.05077.05077.2	mzspec:PXD004705:Rice_phos_BR_3h_20per_F1_R1:scan:05077:DNNPVS[Phospho]PGKGEGR/2	0	-0.00354299999992236	-5.034053124341818	0.0	451	451	Phospho	1.0	6	1122	1	1.0	159	0.0	0.0	0.0	0.0	0.0	0.0
3	313	1.0000	Phospho	LOC_Os01g62650.2	mzspec:PXD004705:Rice_phos_BR_12h_20per_F1_R2:scan:21402:VPS[Phospho]PGLPPVGVR/2	0	0.0	79.9663	1:1.0000:3:true	VPSPGLPPVGVR	VPS[Phospho]PGLPPVGVR	LOC_Os01g62650.2	1.0	Rice_phos_BR_12h_20per_F1_R2	Rice_phos_BR_12h_20per_F1_R2.21402.21402.2	mzspec:PXD004705:Rice_phos_BR_12h_20per_F1_R2:scan:21402:VPS[Phospho]PGLPPVGVR/2	0	-0.001694000000043161	-2.698165705153647	0.0	11575	11575	Phospho	1.0	3	313	1	1.0	160	0.0	0.0	0.0	0.0	0.0	0.0
6	1122	1.0000	Phospho	LOC_Os09g36090.1	mzspec:PXD004705:Rice_phos_Nip_0h_20per_F1_R2:scan:05404:DNNPVS[Phospho]PGKGEGR/2	0	0.0	79.9663	1:1.0000:6:true	DNNPVSPGKGEGR	DNNPVS[Phospho]PGKGEGR	LOC_Os09g36090.1	1.0	Rice_phos_Nip_0h_20per_F1_R2	Rice_phos_Nip_0h_20per_F1_R2.05404.05404.2	mzspec:PXD004705:Rice_phos_Nip_0h_20per_F1_R2:scan:05404:DNNPVS[Phospho]PGKGEGR/2	0	-0.002688999999918451	-3.8206516656057774	0.0	5750	5750	Phospho	1.0	6	1122	1	1.0	161	0.0	0.0	0.0	0.0	0.0	0.0
6	1122	1.0000	Phospho	LOC_Os09g36090.1	mzspec:PXD004705:Rice_phos_Nip_0h_20per_F1_R2:scan:05245:DNNPVS[Phospho]PGKGEGR/2	0	0.0	79.9663	1:1.0000:6:true	DNNPVSPGKGEGR	DNNPVS[Phospho]PGKGEGR	LOC_Os09g36090.1	1.0	Rice_phos_Nip_0h_20per_F1_R2	Rice_phos_Nip_0h_20per_F1_R2.05245.05245.2	mzspec:PXD004705:Rice_phos_Nip_0h_20per_F1_R2:scan:05245:DNNPVS[Phospho]PGKGEGR/2	0	-0.002322999999933017	-3.3006224690276933	0.0	5758	5758	Phospho	1.0	6	1122	1	1.0	162	0.0	0.0	0.0	0.0	0.0	0.0
3	313	1.0000	Phospho	LOC_Os01g62650.2	mzspec:PXD004705:Rice_phos_BR_12h_20per_F1_R2:scan:20704:VPS[Phospho]PGLPPVGVR/2	0	0.0	79.9663	1:1.0000:3:true	VPSPGLPPVGVR	VPS[Phospho]PGLPPVGVR	LOC_Os01g62650.2	1.0	Rice_phos_BR_12h_20per_F1_R2	Rice_phos_BR_12h_20per_F1_R2.20704.20704.2	mzspec:PXD004705:Rice_phos_BR_12h_20per_F1_R2:scan:20704:VPS[Phospho]PGLPPVGVR/2	0	-0.0017550000000028374	-2.7953251549183338	0.0	11544	11544	Phospho	1.0	3	313	1	1.0	163	0.0	0.0	0.0	0.0	0.0	0.0
3	313	1.0000	Phospho	LOC_Os01g62650.2	mzspec:PXD004705:Rice_phos_BR_12h_20per_F1_R2:scan:20576:VPS[Phospho]PGLPPVGVR/2	0	0.0	79.9663	1:1.0000:3:true	VPSPGLPPVGVR	VPS[Phospho]PGLPPVGVR	LOC_Os01g62650.2	1.0	Rice_phos_BR_12h_20per_F1_R2	Rice_phos_BR_12h_20per_F1_R2.20576.20576.2	mzspec:PXD004705:Rice_phos_BR_12h_20per_F1_R2:scan:20576:VPS[Phospho]PGLPPVGVR/2	0	-0.0015720000000101204	-2.5038468054431946	0.0	11516	11516	Phospho	1.0	3	313	1	1.0	164	0.0	0.0	0.0	0.0	0.0	0.0
3	313	1.0000	Phospho	LOC_Os01g62650.2	mzspec:PXD004705:Rice_phos_BR_12h_20per_F1_R2:scan:21142:VPS[Phospho]PGLPPVGVR/2	0	0.0	79.9663	1:1.0000:3:true	VPSPGLPPVGVR	VPS[Phospho]PGLPPVGVR	LOC_Os01g62650.2	1.0	Rice_phos_BR_12h_20per_F1_R2	Rice_phos_BR_12h_20per_F1_R2.21142.21142.2	mzspec:PXD004705:Rice_phos_BR_12h_20per_F1_R2:scan:21142:VPS[Phospho]PGLPPVGVR/2	0	-0.0007789999999658902	-1.2407739575968737	0.0	11421	11421	Phospho	1.0	3	313	1	1.0	165	0.0	0.0	0.0	0.0	0.0	0.0
3	313	1.0000	Phospho	LOC_Os01g62650.2	mzspec:PXD004705:Rice_phos_BR_12h_20per_F1_R2:scan:21271:VPS[Phospho]PGLPPVGVR/2	0	0.0	79.9663	1:1.0000:3:true	VPSPGLPPVGVR	VPS[Phospho]PGLPPVGVR	LOC_Os01g62650.2	1.0	Rice_phos_BR_12h_20per_F1_R2	Rice_phos_BR_12h_20per_F1_R2.21271.21271.2	mzspec:PXD004705:Rice_phos_BR_12h_20per_F1_R2:scan:21271:VPS[Phospho]PGLPPVGVR/2	0	-0.0010230000000319708	-1.6294117570177775	0.0	10861	10861	Phospho	1.0	3	313	1	1.0	166	0.0	0.0	0.0	0.0	0.0	0.0
3	313	1.0000	Phospho	LOC_Os01g62650.2	mzspec:PXD004705:Rice_phos_BR_12h_20per_F1_R2:scan:21015:VPS[Phospho]PGLPPVGVR/2	0	0.0	79.9663	1:1.0000:3:true	VPSPGLPPVGVR	VPS[Phospho]PGLPPVGVR	LOC_Os01g62650.2	1.0	Rice_phos_BR_12h_20per_F1_R2	Rice_phos_BR_12h_20per_F1_R2.21015.21015.2	mzspec:PXD004705:Rice_phos_BR_12h_20per_F1_R2:scan:21015:VPS[Phospho]PGLPPVGVR/2	0	-0.0009009999999989304	-1.4350928573073258	0.0	10856	10856	Phospho	1.0	3	313	1	1.0	167	0.0	0.0	0.0	0.0	0.0	0.0
3	313	1.0000	Phospho	LOC_Os01g62650.2	mzspec:PXD004705:Rice_phos_BR_12h_20per_F1_R2:scan:20309:VPS[Phospho]PGLPPVGVR/2	0	0.0	79.9663	1:1.0000:3:true	VPSPGLPPVGVR	VPS[Phospho]PGLPPVGVR	LOC_Os01g62650.2	1.0	Rice_phos_BR_12h_20per_F1_R2	Rice_phos_BR_12h_20per_F1_R2.20309.20309.2	mzspec:PXD004705:Rice_phos_BR_12h_20per_F1_R2:scan:20309:VPS[Phospho]PGLPPVGVR/2	0	-0.0007789999999658902	-1.2407739575968737	0.0	10850	10850	Phospho	1.0	3	313	1	1.0	168	0.0	0.0	0.0	0.0	0.0	0.0
3	313	1.0000	Phospho	LOC_Os01g62650.2	mzspec:PXD004705:Rice_phos_BR_3h_20per_F1_R1:scan:22270:VPS[Phospho]PGLPPVGVR/2	0	0.0	79.9663	1:1.0000:3:true	VPSPGLPPVGVR	VPS[Phospho]PGLPPVGVR	LOC_Os01g62650.2	1.0	Rice_phos_BR_3h_20per_F1_R1	Rice_phos_BR_3h_20per_F1_R1.22270.22270.2	mzspec:PXD004705:Rice_phos_BR_3h_20per_F1_R1:scan:22270:VPS[Phospho]PGLPPVGVR/2	0	-0.0018770000000358773	-2.9896440546287857	0.0	5680	5680	Phospho	1.0	3	313	1	1.0	169	0.0	0.0	0.0	0.0	0.0	0.0
3	313	1.0000	Phospho	LOC_Os01g62650.2	mzspec:PXD004705:Rice_phos_Nip_0h_20per_F1_R2:scan:23813:VPS[Phospho]PGLPPVGVR/2	0	0.0	79.9663	1:1.0000:3:true	VPSPGLPPVGVR	VPS[Phospho]PGLPPVGVR	LOC_Os01g62650.2	1.0	Rice_phos_Nip_0h_20per_F1_R2	Rice_phos_Nip_0h_20per_F1_R2.23813.23813.2	mzspec:PXD004705:Rice_phos_Nip_0h_20per_F1_R2:scan:23813:VPS[Phospho]PGLPPVGVR/2	0	-0.0013280000000577274	-2.1152090062033686	0.0	12845	12845	Phospho	1.0	3	313	1	1.0	170	0.0	0.0	0.0	0.0	0.0	0.0
3	313	1.0000	Phospho	LOC_Os01g62650.2	mzspec:PXD004705:Rice_phos_BR_12h_20per_F1_R3:scan:21548:VPS[Phospho]PGLPPVGVR/2	0	0.0	79.9663	1:1.0000:3:true	VPSPGLPPVGVR	VPS[Phospho]PGLPPVGVR	LOC_Os01g62650.2	1.0	Rice_phos_BR_12h_20per_F1_R3	Rice_phos_BR_12h_20per_F1_R3.21548.21548.2	mzspec:PXD004705:Rice_phos_BR_12h_20per_F1_R3:scan:21548:VPS[Phospho]PGLPPVGVR/2	0	-0.0011450000000650107	-1.8237306567282296	0.0	13055	13055	Phospho	1.0	3	313	1	1.0	171	0.0	0.0	0.0	0.0	0.0	0.0
3	313	1.0000	Phospho	LOC_Os01g62650.2	mzspec:PXD004705:Rice_phos_BR_3h_20per_F1_R1:scan:22409:VPS[Phospho]PGLPPVGVR/2	0	0.0	79.9663	1:1.0000:3:true	VPSPGLPPVGVR	VPS[Phospho]PGLPPVGVR	LOC_Os01g62650.2	1.0	Rice_phos_BR_3h_20per_F1_R1	Rice_phos_BR_3h_20per_F1_R1.22409.22409.2	mzspec:PXD004705:Rice_phos_BR_3h_20per_F1_R1:scan:22409:VPS[Phospho]PGLPPVGVR/2	0	-0.0009619999999586072	-1.5322523070720129	0.0	4219	4219	Phospho	1.0	3	313	1	1.0	172	0.0	0.0	0.0	0.0	0.0	0.0
3	313	1.0000	Phospho	LOC_Os01g62650.2	mzspec:PXD004705:Rice_phos_Nip_0h_20per_F1_R2:scan:22626:VPS[Phospho]PGLPPVGVR/2	0	0.0	79.9663	1:1.0000:3:true	VPSPGLPPVGVR	VPS[Phospho]PGLPPVGVR	LOC_Os01g62650.2	1.0	Rice_phos_Nip_0h_20per_F1_R2	Rice_phos_Nip_0h_20per_F1_R2.22626.22626.2	mzspec:PXD004705:Rice_phos_Nip_0h_20per_F1_R2:scan:22626:VPS[Phospho]PGLPPVGVR/2	0	-0.00261000000000422	-4.157150230391368	0.0	13117	13117	Phospho	1.0	3	313	1	1.0	173	0.0	0.0	0.0	0.0	0.0	0.0
3;5	85;87	1.0000;1.0000	Phospho;Phospho	Os01t0959000-01	mzspec:PXD004705:Rice_phos_BR_12h_20per_F1_R3:scan:01673:GRS[Phospho]PS[Phospho]PPPPK/2	0	0.0	159.9326	1:1.0000:3:true;2:1.0000:5:true	GRSPSPPPPK	GRS[Phospho]PS[Phospho]PPPPK	Os01t0959000-01	1.0	Rice_phos_BR_12h_20per_F1_R3	Rice_phos_BR_12h_20per_F1_R3.01673.01673.2	mzspec:PXD004705:Rice_phos_BR_12h_20per_F1_R3:scan:01673:GRS[Phospho]PS[Phospho]PPPPK/2	0	-0.0009049999999888314	-1.5332444750485468	0.0	9529	9529	Phospho	1.0	3	85	1	1.0	174	0.0	0.0	0.0	0.0	0.0	0.0
3;5	85;87	1.0000;1.0000	Phospho;Phospho	Os01t0959000-01	mzspec:PXD004705:Rice_phos_Nip_0h_20per_F1_R3:scan:02354:GRS[Phospho]PS[Phospho]PPPPK/2	0	0.0	159.9326	1:1.0000:3:true;2:1.0000:5:true	GRSPSPPPPK	GRS[Phospho]PS[Phospho]PPPPK	Os01t0959000-01	1.0	Rice_phos_Nip_0h_20per_F1_R3	Rice_phos_Nip_0h_20per_F1_R3.02354.02354.2	mzspec:PXD004705:Rice_phos_Nip_0h_20per_F1_R3:scan:02354:GRS[Phospho]PS[Phospho]PPPPK/2	0	-0.001882000000023254	-3.18847083106368	0.0	8089	8089	Phospho	1.0	5	87	1	1.0	175	0.0	0.0	0.0	0.0	0.0	0.0
3;5	85;87	1.0000;1.0000	Phospho;Phospho	Os01t0959000-01	mzspec:PXD004705:Rice_phos_Nip_0h_20per_F1_R3:scan:02354:GRS[Phospho]PS[Phospho]PPPPK/2	0	0.0	159.9326	1:1.0000:3:true;2:1.0000:5:true	GRSPSPPPPK	GRS[Phospho]PS[Phospho]PPPPK	Os01t0959000-01	1.0	Rice_phos_Nip_0h_20per_F1_R3	Rice_phos_Nip_0h_20per_F1_R3.02354.02354.2	mzspec:PXD004705:Rice_phos_Nip_0h_20per_F1_R3:scan:02354:GRS[Phospho]PS[Phospho]PPPPK/2	0	-0.001882000000023254	-3.18847083106368	0.0	8089	8089	Phospho	1.0	3	85	1	1.0	176	0.0	0.0	0.0	0.0	0.0	0.0
3;5	85;87	1.0000;1.0000	Phospho;Phospho	Os01t0959000-01	mzspec:PXD004705:Rice_phos_BR_3h_20per_F1_R1:scan:02302:GRS[Phospho]PS[Phospho]PPPPK/2	0	0.0	159.9326	1:1.0000:3:true;2:1.0000:5:true	GRSPSPPPPK	GRS[Phospho]PS[Phospho]PPPPK	Os01t0959000-01	1.0	Rice_phos_BR_3h_20per_F1_R1	Rice_phos_BR_3h_20per_F1_R1.02302.02302.2	mzspec:PXD004705:Rice_phos_BR_3h_20per_F1_R1:scan:02302:GRS[Phospho]PS[Phospho]PPPPK/2	0	-0.0016380000000708606	-2.7750877903526634	0.0	770	770	Phospho	1.0	5	87	1	1.0	177	0.0	0.0	0.0	0.0	0.0	0.0
3;5	85;87	1.0000;1.0000	Phospho;Phospho	Os01t0959000-01	mzspec:PXD004705:Rice_phos_BR_3h_20per_F1_R1:scan:02302:GRS[Phospho]PS[Phospho]PPPPK/2	0	0.0	159.9326	1:1.0000:3:true;2:1.0000:5:true	GRSPSPPPPK	GRS[Phospho]PS[Phospho]PPPPK	Os01t0959000-01	1.0	Rice_phos_BR_3h_20per_F1_R1	Rice_phos_BR_3h_20per_F1_R1.02302.02302.2	mzspec:PXD004705:Rice_phos_BR_3h_20per_F1_R1:scan:02302:GRS[Phospho]PS[Phospho]PPPPK/2	0	-0.0016380000000708606	-2.7750877903526634	0.0	770	770	Phospho	1.0	3	85	1	1.0	178	0.0	0.0	0.0	0.0	0.0	0.0
3	313	1.0000	Phospho	LOC_Os01g62650.2	mzspec:PXD004705:Rice_phos_Nip_0h_20per_F1_R1:scan:23139:VPS[Phospho]PGLPPVGVR/2	0	0.0	79.9663	1:1.0000:3:true	VPSPGLPPVGVR	VPS[Phospho]PGLPPVGVR	LOC_Os01g62650.2	1.0	Rice_phos_Nip_0h_20per_F1_R1	Rice_phos_Nip_0h_20per_F1_R1.23139.23139.2	mzspec:PXD004705:Rice_phos_Nip_0h_20per_F1_R1:scan:23139:VPS[Phospho]PGLPPVGVR/2	0	-0.0019379999999955546	-3.0868035043934734	0.0	24633	24633	Phospho	1.0	3	313	1	1.0	179	0.0	0.0	0.0	0.0	0.0	0.0
3	313	1.0000	Phospho	LOC_Os01g62650.2	mzspec:PXD004705:Rice_phos_BR_3h_20per_F1_R3:scan:22712:VPS[Phospho]PGLPPVGVR/2	0	0.0	79.9663	1:1.0000:3:true	VPSPGLPPVGVR	VPS[Phospho]PGLPPVGVR	LOC_Os01g62650.2	1.0	Rice_phos_BR_3h_20per_F1_R3	Rice_phos_BR_3h_20per_F1_R3.22712.22712.2	mzspec:PXD004705:Rice_phos_BR_3h_20per_F1_R3:scan:22712:VPS[Phospho]PGLPPVGVR/2	0	-0.0014499999999770807	-2.3095279057327427	0.0	23130	23130	Phospho	1.0	3	313	1	1.0	180	0.0	0.0	0.0	0.0	0.0	0.0
3	313	1.0000	Phospho	LOC_Os01g62650.2	mzspec:PXD004705:Rice_phos_BR_3h_20per_F1_R3:scan:22578:VPS[Phospho]PGLPPVGVR/2	0	0.0	79.9663	1:1.0000:3:true	VPSPGLPPVGVR	VPS[Phospho]PGLPPVGVR	LOC_Os01g62650.2	1.0	Rice_phos_BR_3h_20per_F1_R3	Rice_phos_BR_3h_20per_F1_R3.22578.22578.2	mzspec:PXD004705:Rice_phos_BR_3h_20per_F1_R3:scan:22578:VPS[Phospho]PGLPPVGVR/2	0	-0.0017550000000028374	-2.7953251549183338	0.0	22600	22600	Phospho	1.0	3	313	1	1.0	181	0.0	0.0	0.0	0.0	0.0	0.0
3	313	1.0000	Phospho	LOC_Os01g62650.2	mzspec:PXD004705:Rice_phos_BR_3h_20per_F1_R3:scan:23005:VPS[Phospho]PGLPPVGVR/2	0	0.0	79.9663	1:1.0000:3:true	VPSPGLPPVGVR	VPS[Phospho]PGLPPVGVR	LOC_Os01g62650.2	1.0	Rice_phos_BR_3h_20per_F1_R3	Rice_phos_BR_3h_20per_F1_R3.23005.23005.2	mzspec:PXD004705:Rice_phos_BR_3h_20per_F1_R3:scan:23005:VPS[Phospho]PGLPPVGVR/2	0	-0.0015720000000101204	-2.5038468054431946	0.0	22576	22576	Phospho	1.0	3	313	1	1.0	182	0.0	0.0	0.0	0.0	0.0	0.0
3	313	1.0000	Phospho	LOC_Os01g62650.2	mzspec:PXD004705:Rice_phos_BR_3h_20per_F1_R3:scan:22311:VPS[Phospho]PGLPPVGVR/2	0	0.0	79.9663	1:1.0000:3:true	VPSPGLPPVGVR	VPS[Phospho]PGLPPVGVR	LOC_Os01g62650.2	1.0	Rice_phos_BR_3h_20per_F1_R3	Rice_phos_BR_3h_20per_F1_R3.22311.22311.2	mzspec:PXD004705:Rice_phos_BR_3h_20per_F1_R3:scan:22311:VPS[Phospho]PGLPPVGVR/2	0	-0.0018159999999625145	-2.892484604683021	0.0	22494	22494	Phospho	1.0	3	313	1	1.0	183	0.0	0.0	0.0	0.0	0.0	0.0
3	313	1.0000	Phospho	LOC_Os01g62650.2	mzspec:PXD004705:Rice_phos_BR_3h_20per_F1_R3:scan:22862:VPS[Phospho]PGLPPVGVR/2	0	0.0	79.9663	1:1.0000:3:true	VPSPGLPPVGVR	VPS[Phospho]PGLPPVGVR	LOC_Os01g62650.2	1.0	Rice_phos_BR_3h_20per_F1_R3	Rice_phos_BR_3h_20per_F1_R3.22862.22862.2	mzspec:PXD004705:Rice_phos_BR_3h_20per_F1_R3:scan:22862:VPS[Phospho]PGLPPVGVR/2	0	-0.0016329999999697975	-2.601006255207882	0.0	22410	22410	Phospho	1.0	3	313	1	1.0	184	0.0	0.0	0.0	0.0	0.0	0.0
3	313	1.0000	Phospho	LOC_Os01g62650.2	mzspec:PXD004705:Rice_phos_BR_3h_20per_F1_R3:scan:22443:VPS[Phospho]PGLPPVGVR/2	0	0.0	79.9663	1:1.0000:3:true	VPSPGLPPVGVR	VPS[Phospho]PGLPPVGVR	LOC_Os01g62650.2	1.0	Rice_phos_BR_3h_20per_F1_R3	Rice_phos_BR_3h_20per_F1_R3.22443.22443.2	mzspec:PXD004705:Rice_phos_BR_3h_20per_F1_R3:scan:22443:VPS[Phospho]PGLPPVGVR/2	0	-0.0015110000000504444	-2.406687355678508	0.0	20070	20070	Phospho	1.0	3	313	1	1.0	185	0.0	0.0	0.0	0.0	0.0	0.0
3	313	1.0000	Phospho	LOC_Os01g62650.2	mzspec:PXD004705:Rice_phos_Nip_0h_20per_F1_R2:scan:23349:VPS[Phospho]PGLPPVGVR/2	0	0.0	79.9663	1:1.0000:3:true	VPSPGLPPVGVR	VPS[Phospho]PGLPPVGVR	LOC_Os01g62650.2	1.0	Rice_phos_Nip_0h_20per_F1_R2	Rice_phos_Nip_0h_20per_F1_R2.23349.23349.2	mzspec:PXD004705:Rice_phos_Nip_0h_20per_F1_R2:scan:23349:VPS[Phospho]PGLPPVGVR/2	0	-0.0022430000000213113	-3.572600753579064	0.0	13312	13312	Phospho	1.0	3	313	1	1.0	186	0.0	0.0	0.0	0.0	0.0	0.0
3	313	1.0000	Phospho	LOC_Os01g62650.2	mzspec:PXD004705:Rice_phos_Nip_0h_20per_F1_R2:scan:23047:VPS[Phospho]PGLPPVGVR/2	0	0.0	79.9663	1:1.0000:3:true	VPSPGLPPVGVR	VPS[Phospho]PGLPPVGVR	LOC_Os01g62650.2	1.0	Rice_phos_Nip_0h_20per_F1_R2	Rice_phos_Nip_0h_20per_F1_R2.23047.23047.2	mzspec:PXD004705:Rice_phos_Nip_0h_20per_F1_R2:scan:23047:VPS[Phospho]PGLPPVGVR/2	0	-0.0021820000000616338	-3.475441303814377	0.0	13295	13295	Phospho	1.0	3	313	1	1.0	187	0.0	0.0	0.0	0.0	0.0	0.0
3	313	1.0000	Phospho	LOC_Os01g62650.2	mzspec:PXD004705:Rice_phos_Nip_0h_20per_F1_R2:scan:23488:VPS[Phospho]PGLPPVGVR/2	0	0.0	79.9663	1:1.0000:3:true	VPSPGLPPVGVR	VPS[Phospho]PGLPPVGVR	LOC_Os01g62650.2	1.0	Rice_phos_Nip_0h_20per_F1_R2	Rice_phos_Nip_0h_20per_F1_R2.23488.23488.2	mzspec:PXD004705:Rice_phos_Nip_0h_20per_F1_R2:scan:23488:VPS[Phospho]PGLPPVGVR/2	0	-0.002120999999988271	-3.378281853868612	0.0	13234	13234	Phospho	1.0	3	313	1	1.0	188	0.0	0.0	0.0	0.0	0.0	0.0
3	313	1.0000	Phospho	LOC_Os01g62650.2	mzspec:PXD004705:Rice_phos_BR_3h_20per_F1_R1:scan:22693:VPS[Phospho]PGLPPVGVR/2	0	0.0	79.9663	1:1.0000:3:true	VPSPGLPPVGVR	VPS[Phospho]PGLPPVGVR	LOC_Os01g62650.2	1.0	Rice_phos_BR_3h_20per_F1_R1	Rice_phos_BR_3h_20per_F1_R1.22693.22693.2	mzspec:PXD004705:Rice_phos_BR_3h_20per_F1_R1:scan:22693:VPS[Phospho]PGLPPVGVR/2	0	-0.001266999999984364	-2.018049556257604	0.0	4981	4981	Phospho	1.0	3	313	1	1.0	189	0.0	0.0	0.0	0.0	0.0	0.0
3	313	1.0000	Phospho	LOC_Os01g62650.2	mzspec:PXD004705:Rice_phos_BR_3h_20per_F1_R1:scan:22854:VPS[Phospho]PGLPPVGVR/2	0	0.0	79.9663	1:1.0000:3:true	VPSPGLPPVGVR	VPS[Phospho]PGLPPVGVR	LOC_Os01g62650.2	1.0	Rice_phos_BR_3h_20per_F1_R1	Rice_phos_BR_3h_20per_F1_R1.22854.22854.2	mzspec:PXD004705:Rice_phos_BR_3h_20per_F1_R1:scan:22854:VPS[Phospho]PGLPPVGVR/2	0	-0.0007180000000062138	-1.1436145078321869	0.0	4204	4204	Phospho	1.0	3	313	1	1.0	190	0.0	0.0	0.0	0.0	0.0	0.0
3;5	85;87	1.0000;1.0000	Phospho;Phospho	Os01t0959000-01	mzspec:PXD004705:Rice_phos_BR_3h_20per_F1_R3:scan:02115:GRS[Phospho]PS[Phospho]PPPPK/2	0	0.0	159.9326	1:1.0000:3:true;2:1.0000:5:true	GRSPSPPPPK	GRS[Phospho]PS[Phospho]PPPPK	Os01t0959000-01	1.0	Rice_phos_BR_3h_20per_F1_R3	Rice_phos_BR_3h_20per_F1_R3.02115.02115.2	mzspec:PXD004705:Rice_phos_BR_3h_20per_F1_R3:scan:02115:GRS[Phospho]PS[Phospho]PPPPK/2	0	-0.0006000000000767614	-1.0165156742079284	0.0	19331	19331	Phospho	1.0	3	85	1	1.0	191	0.0	0.0	0.0	0.0	0.0	0.0
4	404	1.0000	Phospho	LOC_Os01g40340.3	mzspec:PXD004705:Rice_phos_BR_12h_20per_F1_R1:scan:05177:GRDS[Phospho]DDDDFRDR/3	0	0.0	79.96633100000003	1:1.0000:4:true	GRDSDDDDFRDR	GRDS[Phospho]DDDDFRDR	LOC_Os01g40340.3	1.0	Rice_phos_BR_12h_20per_F1_R1	Rice_phos_BR_12h_20per_F1_R1.05177.05177.3	mzspec:PXD004705:Rice_phos_BR_12h_20per_F1_R1:scan:05177:GRDS[Phospho]DDDDFRDR/3	0	-0.0008579999999938082	-1.6600179722170958	0.0	31392	31392	Phospho	1.0	4	404	1	1.0	192	0.0	0.0	0.0	0.0	0.0	0.0
4	404	1.0000	Phospho	LOC_Os01g40340.3	mzspec:PXD004705:Rice_phos_Nip_0h_20per_F1_R1:scan:05919:GRDS[Phospho]DDDDFRDR/3	0	0.0	79.96633100000003	1:1.0000:4:true	GRDSDDDDFRDR	GRDS[Phospho]DDDDFRDR	LOC_Os01g40340.3	1.0	Rice_phos_Nip_0h_20per_F1_R1	Rice_phos_Nip_0h_20per_F1_R1.05919.05919.3	mzspec:PXD004705:Rice_phos_Nip_0h_20per_F1_R1:scan:05919:GRDS[Phospho]DDDDFRDR/3	0	-0.0009799999999131612	-1.8960578235901397	0.0	23074	23074	Phospho	1.0	4	404	1	1.0	193	0.0	0.0	0.0	0.0	0.0	0.0
4	404	1.0000	Phospho	LOC_Os01g40340.3	mzspec:PXD004705:Rice_phos_Nip_0h_20per_F1_R1:scan:05772:GRDS[Phospho]DDDDFRDR/3	0	0.0	79.96633100000003	1:1.0000:4:true	GRDSDDDDFRDR	GRDS[Phospho]DDDDFRDR	LOC_Os01g40340.3	1.0	Rice_phos_Nip_0h_20per_F1_R1	Rice_phos_Nip_0h_20per_F1_R1.05772.05772.3	mzspec:PXD004705:Rice_phos_Nip_0h_20per_F1_R1:scan:05772:GRDS[Phospho]DDDDFRDR/3	0	-0.0012849999999389186	-2.4861574524626637	0.0	22534	22534	Phospho	1.0	4	404	1	1.0	194	0.0	0.0	0.0	0.0	0.0	0.0
4	404	1.0000	Phospho	LOC_Os01g40340.3	mzspec:PXD004705:Rice_phos_BR_3h_20per_F1_R3:scan:05863:GRDS[Phospho]DDDDFRDR/3	0	0.0	79.96633100000003	1:1.0000:4:true	GRDSDDDDFRDR	GRDS[Phospho]DDDDFRDR	LOC_Os01g40340.3	1.0	Rice_phos_BR_3h_20per_F1_R3	Rice_phos_BR_3h_20per_F1_R3.05863.05863.3	mzspec:PXD004705:Rice_phos_BR_3h_20per_F1_R3:scan:05863:GRDS[Phospho]DDDDFRDR/3	0	-0.0014069999998582714	-2.722197303835708	0.0	16203	16203	Phospho	1.0	4	404	1	1.0	195	0.0	0.0	0.0	0.0	0.0	0.0
4	404	1.0000	Phospho	LOC_Os01g40340.3	mzspec:PXD004705:Rice_phos_BR_3h_20per_F1_R3:scan:06011:GRDS[Phospho]DDDDFRDR/3	0	0.0	79.96633100000003	1:1.0000:4:true	GRDSDDDDFRDR	GRDS[Phospho]DDDDFRDR	LOC_Os01g40340.3	1.0	Rice_phos_BR_3h_20per_F1_R3	Rice_phos_BR_3h_20per_F1_R3.06011.06011.3	mzspec:PXD004705:Rice_phos_BR_3h_20per_F1_R3:scan:06011:GRDS[Phospho]DDDDFRDR/3	0	-0.0012239999999792415	-2.3681375267761413	0.0	16156	16156	Phospho	1.0	4	404	1	1.0	196	0.0	0.0	0.0	0.0	0.0	0.0
4	404	1.0000	Phospho	LOC_Os01g40340.3	mzspec:PXD004705:Rice_phos_BR_12h_20per_F1_R3:scan:05377:GRDS[Phospho]DDDDFRDR/3	0	0.0	79.96633100000003	1:1.0000:4:true	GRDSDDDDFRDR	GRDS[Phospho]DDDDFRDR	LOC_Os01g40340.3	1.0	Rice_phos_BR_12h_20per_F1_R3	Rice_phos_BR_12h_20per_F1_R3.05377.05377.3	mzspec:PXD004705:Rice_phos_BR_12h_20per_F1_R3:scan:05377:GRDS[Phospho]DDDDFRDR/3	0	-0.0011629999999058782	-2.250117600869664	0.0	14134	14134	Phospho	1.0	4	404	1	1.0	197	0.0	0.0	0.0	0.0	0.0	0.0
4	404	1.0000	Phospho	LOC_Os01g40340.3	mzspec:PXD004705:Rice_phos_BR_12h_20per_F1_R3:scan:05632:GRDS[Phospho]DDDDFRDR/3	0	0.0	79.96633100000003	1:1.0000:4:true	GRDSDDDDFRDR	GRDS[Phospho]DDDDFRDR	LOC_Os01g40340.3	1.0	Rice_phos_BR_12h_20per_F1_R3	Rice_phos_BR_12h_20per_F1_R3.05632.05632.3	mzspec:PXD004705:Rice_phos_BR_12h_20per_F1_R3:scan:05632:GRDS[Phospho]DDDDFRDR/3	0	-0.0006750000000010914	-1.305958194937573	0.0	14086	14086	Phospho	1.0	4	404	1	1.0	198	0.0	0.0	0.0	0.0	0.0	0.0
4	404	1.0000	Phospho	LOC_Os01g40340.3	mzspec:PXD004705:Rice_phos_Nip_0h_20per_F1_R3:scan:05943:GRDS[Phospho]DDDDFRDR/3	0	0.0	79.96633100000003	1:1.0000:4:true	GRDSDDDDFRDR	GRDS[Phospho]DDDDFRDR	LOC_Os01g40340.3	1.0	Rice_phos_Nip_0h_20per_F1_R3	Rice_phos_Nip_0h_20per_F1_R3.05943.05943.3	mzspec:PXD004705:Rice_phos_Nip_0h_20per_F1_R3:scan:05943:GRDS[Phospho]DDDDFRDR/3	0	-0.002016999999909785	-3.9023965615807534	0.0	10891	10891	Phospho	1.0	4	404	1	1.0	199	0.0	0.0	0.0	0.0	0.0	0.0
4	404	1.0000	Phospho	LOC_Os01g40340.3	mzspec:PXD004705:Rice_phos_Nip_0h_20per_F1_R3:scan:06095:GRDS[Phospho]DDDDFRDR/3	0	0.0	79.96633100000003	1:1.0000:4:true	GRDSDDDDFRDR	GRDS[Phospho]DDDDFRDR	LOC_Os01g40340.3	1.0	Rice_phos_Nip_0h_20per_F1_R3	Rice_phos_Nip_0h_20per_F1_R3.06095.06095.3	mzspec:PXD004705:Rice_phos_Nip_0h_20per_F1_R3:scan:06095:GRDS[Phospho]DDDDFRDR/3	0	-0.0015899999999646752	-3.0762570813351866	0.0	10814	10814	Phospho	1.0	4	404	1	1.0	200	0.0	0.0	0.0	0.0	0.0	0.0
4	404	1.0000	Phospho	LOC_Os01g40340.3	mzspec:PXD004705:Rice_phos_Nip_0h_20per_F1_R2:scan:06132:GRDS[Phospho]DDDDFRDR/3	0	0.0	79.96633100000003	1:1.0000:4:true	GRDSDDDDFRDR	GRDS[Phospho]DDDDFRDR	LOC_Os01g40340.3	1.0	Rice_phos_Nip_0h_20per_F1_R2	Rice_phos_Nip_0h_20per_F1_R2.06132.06132.3	mzspec:PXD004705:Rice_phos_Nip_0h_20per_F1_R2:scan:06132:GRDS[Phospho]DDDDFRDR/3	0	-0.0017119999999977151	-3.312296932928187	0.0	5527	5527	Phospho	1.0	4	404	1	1.0	201	0.0	0.0	0.0	0.0	0.0	0.0
4	404	1.0000	Phospho	LOC_Os01g40340.3	mzspec:PXD004705:Rice_phos_Nip_0h_20per_F1_R2:scan:05989:GRDS[Phospho]DDDDFRDR/3	0	0.0	79.96633100000003	1:1.0000:4:true	GRDSDDDDFRDR	GRDS[Phospho]DDDDFRDR	LOC_Os01g40340.3	1.0	Rice_phos_Nip_0h_20per_F1_R2	Rice_phos_Nip_0h_20per_F1_R2.05989.05989.3	mzspec:PXD004705:Rice_phos_Nip_0h_20per_F1_R2:scan:05989:GRDS[Phospho]DDDDFRDR/3	0	-0.0022009999998999774	-4.258391091736779	0.0	4145	4145	Phospho	1.0	4	404	1	1.0	202	0.0	0.0	0.0	0.0	0.0	0.0
4	404	1.0000	Phospho	LOC_Os01g40340.3	mzspec:PXD004705:Rice_phos_BR_3h_20per_F1_R1:scan:05948:GRDS[Phospho]DDDDFRDR/3	0	0.0	79.96633100000003	1:1.0000:4:true	GRDSDDDDFRDR	GRDS[Phospho]DDDDFRDR	LOC_Os01g40340.3	1.0	Rice_phos_BR_3h_20per_F1_R1	Rice_phos_BR_3h_20per_F1_R1.05948.05948.3	mzspec:PXD004705:Rice_phos_BR_3h_20per_F1_R1:scan:05948:GRDS[Phospho]DDDDFRDR/3	0	-0.0011019999999462016	-2.132097675183141	0.0	1910	1910	Phospho	1.0	4	404	1	1.0	203	0.0	0.0	0.0	0.0	0.0	0.0
4	404	1.0000	Phospho	LOC_Os01g40340.3	mzspec:PXD004705:Rice_phos_BR_3h_20per_F1_R1:scan:05809:GRDS[Phospho]DDDDFRDR/3	0	0.0	79.96633100000003	1:1.0000:4:true	GRDSDDDDFRDR	GRDS[Phospho]DDDDFRDR	LOC_Os01g40340.3	1.0	Rice_phos_BR_3h_20per_F1_R1	Rice_phos_BR_3h_20per_F1_R1.05809.05809.3	mzspec:PXD004705:Rice_phos_BR_3h_20per_F1_R1:scan:05809:GRDS[Phospho]DDDDFRDR/3	0	-0.0014679999999316347	-2.8402172297421866	0.0	1601	1601	Phospho	1.0	4	404	1	1.0	204	0.0	0.0	0.0	0.0	0.0	0.0
4	404	1.0000	Phospho	LOC_Os01g40340.3	mzspec:PXD004705:Rice_phos_BR_12h_20per_F1_R1:scan:05510:GRDS[Phospho]DDDDFR/2	0	0.0	79.9663	1:1.0000:4:true	GRDSDDDDFR	GRDS[Phospho]DDDDFR	LOC_Os01g40340.3	1.0	Rice_phos_BR_12h_20per_F1_R1	Rice_phos_BR_12h_20per_F1_R1.05510.05510.2	mzspec:PXD004705:Rice_phos_BR_12h_20per_F1_R1:scan:05510:GRDS[Phospho]DDDDFR/2	0	-0.0006839999999783688	-1.0700455141018008	0.0	38104	38104	Phospho	1.0	4	404	1	1.0	205	0.0	0.0	0.0	0.0	0.0	0.0
4	404	1.0000	Phospho	LOC_Os01g40340.3	mzspec:PXD004705:Rice_phos_BR_12h_20per_F1_R2:scan:05765:GRDS[Phospho]DDDDFR/2	0	0.0	79.9663	1:1.0000:4:true	GRDSDDDDFR	GRDS[Phospho]DDDDFR	LOC_Os01g40340.3	1.0	Rice_phos_BR_12h_20per_F1_R2	Rice_phos_BR_12h_20per_F1_R2.05765.05765.2	mzspec:PXD004705:Rice_phos_BR_12h_20per_F1_R2:scan:05765:GRDS[Phospho]DDDDFR/2	0	-0.0007450000000517323	-1.1654735498339297	0.0	36058	36058	Phospho	1.0	4	404	1	1.0	206	0.0	0.0	0.0	0.0	0.0	0.0
4	404	1.0000	Phospho	LOC_Os01g40340.3	mzspec:PXD004705:Rice_phos_BR_12h_20per_F1_R1:scan:05385:GRDS[Phospho]DDDDFR/2	0	0.0	79.9663	1:1.0000:4:true	GRDSDDDDFR	GRDS[Phospho]DDDDFR	LOC_Os01g40340.3	1.0	Rice_phos_BR_12h_20per_F1_R1	Rice_phos_BR_12h_20per_F1_R1.05385.05385.2	mzspec:PXD004705:Rice_phos_BR_12h_20per_F1_R1:scan:05385:GRDS[Phospho]DDDDFR/2	0	-0.0011110000000371656	-1.7380417635153007	0.0	35475	35475	Phospho	1.0	4	404	1	1.0	207	0.0	0.0	0.0	0.0	0.0	0.0
4	404	1.0000	Phospho	LOC_Os01g40340.3	mzspec:PXD004705:Rice_phos_BR_3h_20per_F1_R2:scan:06348:GRDS[Phospho]DDDDFRDR/3	0	0.0	79.96633100000003	1:1.0000:4:true	GRDSDDDDFRDR	GRDS[Phospho]DDDDFRDR	LOC_Os01g40340.3	1.0	Rice_phos_BR_3h_20per_F1_R2	Rice_phos_BR_3h_20per_F1_R2.06348.06348.3	mzspec:PXD004705:Rice_phos_BR_3h_20per_F1_R2:scan:06348:GRDS[Phospho]DDDDFRDR/3	0	-0.0012849999999389186	-2.4861574524626637	0.0	24224	24224	Phospho	1.0	4	404	1	1.0	208	0.0	0.0	0.0	0.0	0.0	0.0
4	404	1.0000	Phospho	LOC_Os01g40340.3	mzspec:PXD004705:Rice_phos_BR_12h_20per_F1_R1:scan:05305:GRDS[Phospho]DDDDFRDR/3	0	0.0	79.96633100000003	1:1.0000:4:true	GRDSDDDDFRDR	GRDS[Phospho]DDDDFRDR	LOC_Os01g40340.3	1.0	Rice_phos_BR_12h_20per_F1_R1	Rice_phos_BR_12h_20per_F1_R1.05305.05305.3	mzspec:PXD004705:Rice_phos_BR_12h_20per_F1_R1:scan:05305:GRDS[Phospho]DDDDFRDR/3	0	-0.0014679999999316347	-2.8402172297421866	0.0	33895	33895	Phospho	1.0	4	404	1	1.0	209	0.0	0.0	0.0	0.0	0.0	0.0
3	313	1.0000	Phospho	LOC_Os01g62650.2	mzspec:PXD004705:Rice_phos_BR_3h_20per_F1_R1:scan:22553:VPS[Phospho]PGLPPVGVR/2	0	0.0	79.9663	1:1.0000:3:true	VPSPGLPPVGVR	VPS[Phospho]PGLPPVGVR	LOC_Os01g62650.2	1.0	Rice_phos_BR_3h_20per_F1_R1	Rice_phos_BR_3h_20per_F1_R1.22553.22553.2	mzspec:PXD004705:Rice_phos_BR_3h_20per_F1_R1:scan:22553:VPS[Phospho]PGLPPVGVR/2	0	-0.0008619999999837091	-1.3729745205072192	0.0	4149	4149	Phospho	1.0	3	313	1	1.0	210	0.0	0.0	0.0	0.0	0.0	0.0
4	404	1.0000	Phospho	LOC_Os01g40340.3	mzspec:PXD004705:Rice_phos_BR_12h_20per_F1_R1:scan:05436:GRDS[Phospho]DDDDFRDR/3	0	0.0	79.96633100000003	1:1.0000:4:true	GRDSDDDDFRDR	GRDS[Phospho]DDDDFRDR	LOC_Os01g40340.3	1.0	Rice_phos_BR_12h_20per_F1_R1	Rice_phos_BR_12h_20per_F1_R1.05436.05436.3	mzspec:PXD004705:Rice_phos_BR_12h_20per_F1_R1:scan:05436:GRDS[Phospho]DDDDFRDR/3	0	-0.0006139999999277277	-1.187938269031095	0.0	34573	34573	Phospho	1.0	4	404	1	1.0	211	0.0	0.0	0.0	0.0	0.0	0.0
3	313	1.0000	Phospho	LOC_Os01g62650.2	mzspec:PXD004705:Rice_phos_BR_3h_20per_F1_R1:scan:22987:VPS[Phospho]PGLPPVGVR/2	0	0.0	79.9663	1:1.0000:3:true	VPSPGLPPVGVR	VPS[Phospho]PGLPPVGVR	LOC_Os01g62650.2	1.0	Rice_phos_BR_3h_20per_F1_R1	Rice_phos_BR_3h_20per_F1_R1.22987.22987.2	mzspec:PXD004705:Rice_phos_BR_3h_20per_F1_R1:scan:22987:VPS[Phospho]PGLPPVGVR/2	0	-0.0015720000000101204	-2.5038468054431946	0.0	4127	4127	Phospho	1.0	3	313	1	1.0	212	0.0	0.0	0.0	0.0	0.0	0.0
3	313	1.0000	Phospho	LOC_Os01g62650.2	mzspec:PXD004705:Rice_phos_BR_12h_20per_F1_R3:scan:20613:VPS[Phospho]PGLPPVGVR/2	0	0.0	79.9663	1:1.0000:3:true	VPSPGLPPVGVR	VPS[Phospho]PGLPPVGVR	LOC_Os01g62650.2	1.0	Rice_phos_BR_12h_20per_F1_R3	Rice_phos_BR_12h_20per_F1_R3.20613.20613.2	mzspec:PXD004705:Rice_phos_BR_12h_20per_F1_R3:scan:20613:VPS[Phospho]PGLPPVGVR/2	0	-0.001694000000043161	-2.698165705153647	0.0	2833	2833	Phospho	1.0	3	313	1	1.0	213	0.0	0.0	0.0	0.0	0.0	0.0
3	313	1.0000	Phospho	LOC_Os01g62650.2	mzspec:PXD004705:Rice_phos_BR_12h_20per_F1_R3:scan:21414:VPS[Phospho]PGLPPVGVR/2	0	0.0	79.9663	1:1.0000:3:true	VPSPGLPPVGVR	VPS[Phospho]PGLPPVGVR	LOC_Os01g62650.2	1.0	Rice_phos_BR_12h_20per_F1_R3	Rice_phos_BR_12h_20per_F1_R3.21414.21414.2	mzspec:PXD004705:Rice_phos_BR_12h_20per_F1_R3:scan:21414:VPS[Phospho]PGLPPVGVR/2	0	-0.0007180000000062138	-1.1436145078321869	0.0	2746	2746	Phospho	1.0	3	313	1	1.0	214	0.0	0.0	0.0	0.0	0.0	0.0
3	313	1.0000	Phospho	LOC_Os01g62650.2	mzspec:PXD004705:Rice_phos_BR_12h_20per_F1_R3:scan:21301:VPS[Phospho]PGLPPVGVR/2	0	0.0	79.9663	1:1.0000:3:true	VPSPGLPPVGVR	VPS[Phospho]PGLPPVGVR	LOC_Os01g62650.2	1.0	Rice_phos_BR_12h_20per_F1_R3	Rice_phos_BR_12h_20per_F1_R3.21301.21301.2	mzspec:PXD004705:Rice_phos_BR_12h_20per_F1_R3:scan:21301:VPS[Phospho]PGLPPVGVR/2	0	-0.0008400000000392537	-1.3379334075426388	0.0	2737	2737	Phospho	1.0	3	313	1	1.0	215	0.0	0.0	0.0	0.0	0.0	0.0
3	313	1.0000	Phospho	LOC_Os01g62650.2	mzspec:PXD004705:Rice_phos_BR_12h_20per_F1_R3:scan:21174:VPS[Phospho]PGLPPVGVR/2	0	0.0	79.9663	1:1.0000:3:true	VPSPGLPPVGVR	VPS[Phospho]PGLPPVGVR	LOC_Os01g62650.2	1.0	Rice_phos_BR_12h_20per_F1_R3	Rice_phos_BR_12h_20per_F1_R3.21174.21174.2	mzspec:PXD004705:Rice_phos_BR_12h_20per_F1_R3:scan:21174:VPS[Phospho]PGLPPVGVR/2	0	-0.0010839999999916472	-1.7265712067824648	0.0	2624	2624	Phospho	1.0	3	313	1	1.0	216	0.0	0.0	0.0	0.0	0.0	0.0
3	313	1.0000	Phospho	LOC_Os01g62650.2	mzspec:PXD004705:Rice_phos_Nip_0h_20per_F1_R2:scan:22766:VPS[Phospho]PGLPPVGVR/2	0	0.0	79.9663	1:1.0000:3:true	VPSPGLPPVGVR	VPS[Phospho]PGLPPVGVR	LOC_Os01g62650.2	1.0	Rice_phos_Nip_0h_20per_F1_R2	Rice_phos_Nip_0h_20per_F1_R2.22766.22766.2	mzspec:PXD004705:Rice_phos_Nip_0h_20per_F1_R2:scan:22766:VPS[Phospho]PGLPPVGVR/2	0	-0.0017550000000028374	-2.7953251549183338	0.0	2544	2544	Phospho	1.0	3	313	1	1.0	217	0.0	0.0	0.0	0.0	0.0	0.0
6	1122	1.0000	Phospho	LOC_Os09g36090.1	mzspec:PXD004705:Rice_phos_Nip_0h_20per_F1_R3:scan:05258:DNNPVS[Phospho]PGKGEGR/2	0	0.0	79.9663	1:1.0000:6:true	DNNPVSPGKGEGR	DNNPVS[Phospho]PGKGEGR	LOC_Os09g36090.1	1.0	Rice_phos_Nip_0h_20per_F1_R3	Rice_phos_Nip_0h_20per_F1_R3.05258.05258.2	mzspec:PXD004705:Rice_phos_Nip_0h_20per_F1_R3:scan:05258:DNNPVS[Phospho]PGKGEGR/2	0	-0.002871999999911168	-4.08066626389482	0.0	11140	11140	Phospho	1.0	6	1122	1	1.0	218	0.0	0.0	0.0	0.0	0.0	0.0
6	1122	1.0000	Phospho	LOC_Os09g36090.1	mzspec:PXD004705:Rice_phos_BR_12h_20per_F1_R3:scan:04797:DNNPVS[Phospho]PGKGEGR/2	0	0.0	79.9663	1:1.0000:6:true	DNNPVSPGKGEGR	DNNPVS[Phospho]PGKGEGR	LOC_Os09g36090.1	1.0	Rice_phos_BR_12h_20per_F1_R3	Rice_phos_BR_12h_20per_F1_R3.04797.04797.2	mzspec:PXD004705:Rice_phos_BR_12h_20per_F1_R3:scan:04797:DNNPVS[Phospho]PGKGEGR/2	0	-0.0019570000000612713	-2.78059327261114	0.0	14226	14226	Phospho	1.0	6	1122	1	1.0	219	0.0	0.0	0.0	0.0	0.0	0.0
4	114	1.0000	Phospho	LOC_Os03g49485.1	mzspec:PXD004705:Rice_phos_Nip_0h_20per_F1_R2:scan:04381:GRDT[Phospho]DDDDEVEEK/2	0	0.0	79.9663	1:1.0000:4:true	GRDTDDDDEVEEK	GRDT[Phospho]DDDDEVEEK	LOC_Os03g49485.1	1.0	Rice_phos_Nip_0h_20per_F1_R2	Rice_phos_Nip_0h_20per_F1_R2.04381.04381.2	mzspec:PXD004705:Rice_phos_Nip_0h_20per_F1_R2:scan:04381:GRDT[Phospho]DDDDEVEEK/2	0	-0.00015799999994214886	-0.1970581494941777	0.0	5205	5205	Phospho	1.0	4	114	1	1.0	220	0.0	0.0	0.0	0.0	0.0	0.0
6	1122	1.0000	Phospho	LOC_Os09g36090.1	mzspec:PXD004705:Rice_phos_BR_3h_20per_F1_R3:scan:05283:DNNPVS[Phospho]PGKGEGR/2	0	0.0	79.9663	1:1.0000:6:true	DNNPVSPGKGEGR	DNNPVS[Phospho]PGKGEGR	LOC_Os09g36090.1	1.0	Rice_phos_BR_3h_20per_F1_R3	Rice_phos_BR_3h_20per_F1_R3.05283.05283.2	mzspec:PXD004705:Rice_phos_BR_3h_20per_F1_R3:scan:05283:DNNPVS[Phospho]PGKGEGR/2	0	-0.0021399999999403008	-3.040607870738651	0.0	18737	18737	Phospho	1.0	6	1122	1	1.0	221	0.0	0.0	0.0	0.0	0.0	0.0
4	507	1.0000	Phospho	Os04t0620400-01	mzspec:PXD004705:Rice_phos_BR_12h_20per_F1_R1:scan:07279:GRDS[Phospho]DEEDFR/2	0	0.0	79.96633100000003	1:1.0000:4:true	GRDSDEEDFR	GRDS[Phospho]DEEDFR	Os04t0620400-01	1.0	Rice_phos_BR_12h_20per_F1_R1	Rice_phos_BR_12h_20per_F1_R1.07279.07279.2	mzspec:PXD004705:Rice_phos_BR_12h_20per_F1_R1:scan:07279:GRDS[Phospho]DEEDFR/2	0	-0.00261199999999917	-3.9985255299321047	0.0	33706	33706	Phospho	1.0	4	507	1	1.0	222	0.0	0.0	0.0	0.0	0.0	0.0
4	507	1.0000	Phospho	Os04t0620400-01	mzspec:PXD004705:Rice_phos_BR_12h_20per_F1_R3:scan:07477:GRDS[Phospho]DEEDFR/2	0	0.0	79.96633100000003	1:1.0000:4:true	GRDSDEEDFR	GRDS[Phospho]DEEDFR	Os04t0620400-01	1.0	Rice_phos_BR_12h_20per_F1_R3	Rice_phos_BR_12h_20per_F1_R3.07477.07477.2	mzspec:PXD004705:Rice_phos_BR_12h_20per_F1_R3:scan:07477:GRDS[Phospho]DEEDFR/2	0	-0.002367999999933091	-3.62500323683564	0.0	13742	13742	Phospho	1.0	4	507	1	1.0	223	0.0	0.0	0.0	0.0	0.0	0.0
4	404	1.0000	Phospho	LOC_Os01g40340.3	mzspec:PXD004705:Rice_phos_BR_12h_20per_F1_R2:scan:05773:GRDS[Phospho]DDDDFRDR/3	0	0.0	79.96633100000003	1:1.0000:4:true	GRDSDDDDFRDR	GRDS[Phospho]DDDDFRDR	LOC_Os01g40340.3	1.0	Rice_phos_BR_12h_20per_F1_R2	Rice_phos_BR_12h_20per_F1_R2.05773.05773.3	mzspec:PXD004705:Rice_phos_BR_12h_20per_F1_R2:scan:05773:GRDS[Phospho]DDDDFRDR/3	0	-0.0008579999999938082	-1.6600179722170958	0.0	37334	37334	Phospho	1.0	4	404	1	1.0	224	0.0	0.0	0.0	0.0	0.0	0.0
4	404	1.0000	Phospho	LOC_Os01g40340.3	mzspec:PXD004705:Rice_phos_BR_12h_20per_F1_R2:scan:05790:GRDS[Phospho]DDDDFRDR/2	0	0.0	79.96633100000003	1:1.0000:4:true	GRDSDDDDFRDR	GRDS[Phospho]DDDDFRDR	LOC_Os01g40340.3	1.0	Rice_phos_BR_12h_20per_F1_R2	Rice_phos_BR_12h_20per_F1_R2.05790.05790.2	mzspec:PXD004705:Rice_phos_BR_12h_20per_F1_R2:scan:05790:GRDS[Phospho]DDDDFRDR/2	0	-0.0006220000000212168	-0.8027990344945317	0.0	36007	36007	Phospho	1.0	4	404	1	1.0	225	0.0	0.0	0.0	0.0	0.0	0.0
4	404	1.0000	Phospho	LOC_Os01g40340.3	mzspec:PXD004705:Rice_phos_BR_12h_20per_F1_R2:scan:05645:GRDS[Phospho]DDDDFRDR/3	0	0.0	79.96633100000003	1:1.0000:4:true	GRDSDDDDFRDR	GRDS[Phospho]DDDDFRDR	LOC_Os01g40340.3	1.0	Rice_phos_BR_12h_20per_F1_R2	Rice_phos_BR_12h_20per_F1_R2.05645.05645.3	mzspec:PXD004705:Rice_phos_BR_12h_20per_F1_R2:scan:05645:GRDS[Phospho]DDDDFRDR/3	0	-0.0012849999999389186	-2.4861574524626637	0.0	35700	35700	Phospho	1.0	4	404	1	1.0	226	0.0	0.0	0.0	0.0	0.0	0.0
3;5	85;87	1.0000;1.0000	Phospho;Phospho	Os01t0959000-01	mzspec:PXD004705:Rice_phos_BR_12h_20per_F1_R3:scan:01673:GRS[Phospho]PS[Phospho]PPPPK/2	0	0.0	159.9326	1:1.0000:3:true;2:1.0000:5:true	GRSPSPPPPK	GRS[Phospho]PS[Phospho]PPPPK	Os01t0959000-01	1.0	Rice_phos_BR_12h_20per_F1_R3	Rice_phos_BR_12h_20per_F1_R3.01673.01673.2	mzspec:PXD004705:Rice_phos_BR_12h_20per_F1_R3:scan:01673:GRS[Phospho]PS[Phospho]PPPPK/2	0	-0.0009049999999888314	-1.5332444750485468	0.0	9529	9529	Phospho	1.0	5	87	1	1.0	227	0.0	0.0	0.0	0.0	0.0	0.0
3;5	85;87	1.0000;1.0000	Phospho;Phospho	Os01t0959000-01	mzspec:PXD004705:Rice_phos_BR_3h_20per_F1_R3:scan:02115:GRS[Phospho]PS[Phospho]PPPPK/2	0	0.0	159.9326	1:1.0000:3:true;2:1.0000:5:true	GRSPSPPPPK	GRS[Phospho]PS[Phospho]PPPPK	Os01t0959000-01	1.0	Rice_phos_BR_3h_20per_F1_R3	Rice_phos_BR_3h_20per_F1_R3.02115.02115.2	mzspec:PXD004705:Rice_phos_BR_3h_20per_F1_R3:scan:02115:GRS[Phospho]PS[Phospho]PPPPK/2	0	-0.0006000000000767614	-1.0165156742079284	0.0	19331	19331	Phospho	1.0	5	87	1	1.0	228	0.0	0.0	0.0	0.0	0.0	0.0
8	82	1.0000	Phospho	Os06t0608600-01	mzspec:PXD004705:Rice_phos_BR_3h_20per_F1_R1:scan:27533:GVLGLPGS[Phospho]FK/2	0	0.0	79.9663	1:1.0000:8:true	GVLGLPGSFK	GVLGLPGS[Phospho]FK	Os06t0608600-01	1.0	Rice_phos_BR_3h_20per_F1_R1	Rice_phos_BR_3h_20per_F1_R1.27533.27533.2	mzspec:PXD004705:Rice_phos_BR_3h_20per_F1_R1:scan:27533:GVLGLPGS[Phospho]FK/2	0	-0.0013309999999364663	-2.5219305879560308	0.0	25996	25996	Phospho	1.0	8	82	1	1.0	229	0.0	0.0	0.0	0.0	0.0	0.0
1;10	117;126	1.0000;0	Phospho;Carbamidomethyl	Os02t0121100-01	mzspec:PXD004705:Rice_phos_BR_3h_20per_F1_R2:scan:08303:S[Phospho]GGGGPGGGC[Carbamidomethyl]FK/2	0	0.0	136.987764	1:1.0000:1:true	SGGGGPGGGCFK	S[Phospho]GGGGPGGGC[Carbamidomethyl]FK	Os02t0121100-01	1.0	Rice_phos_BR_3h_20per_F1_R2	Rice_phos_BR_3h_20per_F1_R2.08303.08303.2	mzspec:PXD004705:Rice_phos_BR_3h_20per_F1_R2:scan:08303:S[Phospho]GGGGPGGGC[Carbamidomethyl]FK/2	0	-0.001414000000067972	-2.5285659282829247	0.0	23631	23631	Phospho	1.0	1	117	1	1.0	230	0.0	0.0	0.0	0.0	0.0	0.0
1;10	117;126	1.0000;0	Phospho;Carbamidomethyl	Os02t0121100-01	mzspec:PXD004705:Rice_phos_BR_12h_20per_F1_R1:scan:07357:S[Phospho]GGGGPGGGC[Carbamidomethyl]FK/2	0	0.0	136.987764	1:1.0000:1:true	SGGGGPGGGCFK	S[Phospho]GGGGPGGGC[Carbamidomethyl]FK	Os02t0121100-01	1.0	Rice_phos_BR_12h_20per_F1_R1	Rice_phos_BR_12h_20per_F1_R1.07357.07357.2	mzspec:PXD004705:Rice_phos_BR_12h_20per_F1_R1:scan:07357:S[Phospho]GGGGPGGGC[Carbamidomethyl]FK/2	0	-0.002024000000005799	-3.6193899848750255	0.0	36934	36934	Phospho	1.0	1	117	1	1.0	231	0.0	0.0	0.0	0.0	0.0	0.0
3	313	1.0000	Phospho	LOC_Os01g62650.2	mzspec:PXD004705:Rice_phos_BR_12h_20per_F1_R1:scan:20734:VPS[Phospho]PGLPPVGVR/2	0	0.0	79.9663	1:1.0000:3:true	VPSPGLPPVGVR	VPS[Phospho]PGLPPVGVR	LOC_Os01g62650.2	1.0	Rice_phos_BR_12h_20per_F1_R1	Rice_phos_BR_12h_20per_F1_R1.20734.20734.2	mzspec:PXD004705:Rice_phos_BR_12h_20per_F1_R1:scan:20734:VPS[Phospho]PGLPPVGVR/2	0	-0.0012060000000246873	-1.920890106492917	0.0	40010	40010	Phospho	1.0	3	313	1	1.0	232	0.0	0.0	0.0	0.0	0.0	0.0
3	313	1.0000	Phospho	LOC_Os01g62650.2	mzspec:PXD004705:Rice_phos_BR_12h_20per_F1_R1:scan:20990:VPS[Phospho]PGLPPVGVR/2	0	0.0	79.9663	1:1.0000:3:true	VPSPGLPPVGVR	VPS[Phospho]PGLPPVGVR	LOC_Os01g62650.2	1.0	Rice_phos_BR_12h_20per_F1_R1	Rice_phos_BR_12h_20per_F1_R1.20990.20990.2	mzspec:PXD004705:Rice_phos_BR_12h_20per_F1_R1:scan:20990:VPS[Phospho]PGLPPVGVR/2	0	-0.0009009999999989304	-1.4350928573073258	0.0	39934	39934	Phospho	1.0	3	313	1	1.0	233	0.0	0.0	0.0	0.0	0.0	0.0
3	313	1.0000	Phospho	LOC_Os01g62650.2	mzspec:PXD004705:Rice_phos_BR_12h_20per_F1_R1:scan:20865:VPS[Phospho]PGLPPVGVR/2	0	0.0	79.9663	1:1.0000:3:true	VPSPGLPPVGVR	VPS[Phospho]PGLPPVGVR	LOC_Os01g62650.2	1.0	Rice_phos_BR_12h_20per_F1_R1	Rice_phos_BR_12h_20per_F1_R1.20865.20865.2	mzspec:PXD004705:Rice_phos_BR_12h_20per_F1_R1:scan:20865:VPS[Phospho]PGLPPVGVR/2	0	-0.0008400000000392537	-1.3379334075426388	0.0	39839	39839	Phospho	1.0	3	313	1	1.0	234	0.0	0.0	0.0	0.0	0.0	0.0
3	313	1.0000	Phospho	LOC_Os01g62650.2	mzspec:PXD004705:Rice_phos_BR_12h_20per_F1_R1:scan:20191:VPS[Phospho]PGLPPVGVR/2	0	0.0	79.9663	1:1.0000:3:true	VPSPGLPPVGVR	VPS[Phospho]PGLPPVGVR	LOC_Os01g62650.2	1.0	Rice_phos_BR_12h_20per_F1_R1	Rice_phos_BR_12h_20per_F1_R1.20191.20191.2	mzspec:PXD004705:Rice_phos_BR_12h_20per_F1_R1:scan:20191:VPS[Phospho]PGLPPVGVR/2	0	-0.0016329999999697975	-2.601006255207882	0.0	39314	39314	Phospho	1.0	3	313	1	1.0	235	0.0	0.0	0.0	0.0	0.0	0.0
3	313	1.0000	Phospho	LOC_Os01g62650.2	mzspec:PXD004705:Rice_phos_BR_12h_20per_F1_R1:scan:20599:VPS[Phospho]PGLPPVGVR/2	0	0.0	79.9663	1:1.0000:3:true	VPSPGLPPVGVR	VPS[Phospho]PGLPPVGVR	LOC_Os01g62650.2	1.0	Rice_phos_BR_12h_20per_F1_R1	Rice_phos_BR_12h_20per_F1_R1.20599.20599.2	mzspec:PXD004705:Rice_phos_BR_12h_20per_F1_R1:scan:20599:VPS[Phospho]PGLPPVGVR/2	0	-0.0011620000000220898	-1.8508078803826784	0.0	38710	38710	Phospho	1.0	3	313	1	1.0	236	0.0	0.0	0.0	0.0	0.0	0.0
3	313	1.0000	Phospho	LOC_Os01g62650.2	mzspec:PXD004705:Rice_phos_BR_12h_20per_F1_R1:scan:20602:VPS[Phospho]PGLPPVGVR/2	0	0.0	79.9663	1:1.0000:3:true	VPSPGLPPVGVR	VPS[Phospho]PGLPPVGVR	LOC_Os01g62650.2	1.0	Rice_phos_BR_12h_20per_F1_R1	Rice_phos_BR_12h_20per_F1_R1.20602.20602.2	mzspec:PXD004705:Rice_phos_BR_12h_20per_F1_R1:scan:20602:VPS[Phospho]PGLPPVGVR/2	0	-0.001266999999984364	-2.018049556257604	0.0	38396	38396	Phospho	1.0	3	313	1	1.0	237	0.0	0.0	0.0	0.0	0.0	0.0
3	313	1.0000	Phospho	LOC_Os01g62650.2	mzspec:PXD004705:Rice_phos_BR_12h_20per_F1_R1:scan:20321:VPS[Phospho]PGLPPVGVR/2	0	0.0	79.9663	1:1.0000:3:true	VPSPGLPPVGVR	VPS[Phospho]PGLPPVGVR	LOC_Os01g62650.2	1.0	Rice_phos_BR_12h_20per_F1_R1	Rice_phos_BR_12h_20per_F1_R1.20321.20321.2	mzspec:PXD004705:Rice_phos_BR_12h_20per_F1_R1:scan:20321:VPS[Phospho]PGLPPVGVR/2	0	-0.0013280000000577274	-2.1152090062033686	0.0	38201	38201	Phospho	1.0	3	313	1	1.0	238	0.0	0.0	0.0	0.0	0.0	0.0
3	313	1.0000	Phospho	LOC_Os01g62650.2	mzspec:PXD004705:Rice_phos_Nip_0h_20per_F1_R3:scan:23281:VPS[Phospho]PGLPPVGVR/2	0	0.0	79.9663	1:1.0000:3:true	VPSPGLPPVGVR	VPS[Phospho]PGLPPVGVR	LOC_Os01g62650.2	1.0	Rice_phos_Nip_0h_20per_F1_R3	Rice_phos_Nip_0h_20per_F1_R3.23281.23281.2	mzspec:PXD004705:Rice_phos_Nip_0h_20per_F1_R3:scan:23281:VPS[Phospho]PGLPPVGVR/2	0	-0.0023650000000543514	-3.766919653289516	0.0	37430	37430	Phospho	1.0	3	313	1	1.0	239	0.0	0.0	0.0	0.0	0.0	0.0
3	313	1.0000	Phospho	LOC_Os01g62650.2	mzspec:PXD004705:Rice_phos_Nip_0h_20per_F1_R3:scan:22592:VPS[Phospho]PGLPPVGVR/2	0	0.0	79.9663	1:1.0000:3:true	VPSPGLPPVGVR	VPS[Phospho]PGLPPVGVR	LOC_Os01g62650.2	1.0	Rice_phos_Nip_0h_20per_F1_R3	Rice_phos_Nip_0h_20per_F1_R3.22592.22592.2	mzspec:PXD004705:Rice_phos_Nip_0h_20per_F1_R3:scan:22592:VPS[Phospho]PGLPPVGVR/2	0	-0.001694000000043161	-2.698165705153647	0.0	37160	37160	Phospho	1.0	3	313	1	1.0	240	0.0	0.0	0.0	0.0	0.0	0.0
4	232	1.0000	Phospho	Os05t0589600-01	mzspec:PXD004705:Rice_phos_Nip_0h_20per_F1_R2:scan:05647:DKES[Phospho]PENEEEEKEPEDK/3	0	0.0	79.96633100000003	1:1.0000:4:true	DKESPENEEEEKEPEDK	DKES[Phospho]PENEEEEKEPEDK	Os05t0589600-01	1.0	Rice_phos_Nip_0h_20per_F1_R2	Rice_phos_Nip_0h_20per_F1_R2.05647.05647.3	mzspec:PXD004705:Rice_phos_Nip_0h_20per_F1_R2:scan:05647:DKES[Phospho]PENEEEEKEPEDK/3	0	-0.002456999999935761	-3.4397974537719893	0.0	5356	5356	Phospho	1.0	4	232	1	1.0	241	0.0	0.0	0.0	0.0	0.0	0.0
4	232	1.0000	Phospho	Os05t0589600-01	mzspec:PXD004705:Rice_phos_Nip_0h_20per_F1_R3:scan:05451:DKES[Phospho]PENEEEEKEPEDK/3	0	0.0	79.96633100000003	1:1.0000:4:true	DKESPENEEEEKEPEDK	DKES[Phospho]PENEEEEKEPEDK	Os05t0589600-01	1.0	Rice_phos_Nip_0h_20per_F1_R3	Rice_phos_Nip_0h_20per_F1_R3.05451.05451.3	mzspec:PXD004705:Rice_phos_Nip_0h_20per_F1_R3:scan:05451:DKES[Phospho]PENEEEEKEPEDK/3	0	-0.0022569999999859647	-3.1597976610981218	0.0	11083	11083	Phospho	1.0	4	232	1	1.0	242	0.0	0.0	0.0	0.0	0.0	0.0
3	313	1.0000	Phospho	LOC_Os01g62650.2	mzspec:PXD004705:Rice_phos_Nip_0h_20per_F1_R3:scan:23143:VPS[Phospho]PGLPPVGVR/2	0	0.0	79.9663	1:1.0000:3:true	VPSPGLPPVGVR	VPS[Phospho]PGLPPVGVR	LOC_Os01g62650.2	1.0	Rice_phos_Nip_0h_20per_F1_R3	Rice_phos_Nip_0h_20per_F1_R3.23143.23143.2	mzspec:PXD004705:Rice_phos_Nip_0h_20per_F1_R3:scan:23143:VPS[Phospho]PGLPPVGVR/2	0	-0.00248799999997118	-3.962831330680917	0.0	36273	36273	Phospho	1.0	3	313	1	1.0	243	0.0	0.0	0.0	0.0	0.0	0.0
3	313	1.0000	Phospho	LOC_Os01g62650.2	mzspec:PXD004705:Rice_phos_Nip_0h_20per_F1_R3:scan:22453:VPS[Phospho]PGLPPVGVR/2	0	0.0	79.9663	1:1.0000:3:true	VPSPGLPPVGVR	VPS[Phospho]PGLPPVGVR	LOC_Os01g62650.2	1.0	Rice_phos_Nip_0h_20per_F1_R3	Rice_phos_Nip_0h_20per_F1_R3.22453.22453.2	mzspec:PXD004705:Rice_phos_Nip_0h_20per_F1_R3:scan:22453:VPS[Phospho]PGLPPVGVR/2	0	-0.00261000000000422	-4.157150230391368	0.0	36187	36187	Phospho	1.0	3	313	1	1.0	244	0.0	0.0	0.0	0.0	0.0	0.0
3	313	1.0000	Phospho	LOC_Os01g62650.2	mzspec:PXD004705:Rice_phos_BR_12h_20per_F1_R1:scan:21124:VPS[Phospho]PGLPPVGVR/2	0	0.0	79.9663	1:1.0000:3:true	VPSPGLPPVGVR	VPS[Phospho]PGLPPVGVR	LOC_Os01g62650.2	1.0	Rice_phos_BR_12h_20per_F1_R1	Rice_phos_BR_12h_20per_F1_R1.21124.21124.2	mzspec:PXD004705:Rice_phos_BR_12h_20per_F1_R1:scan:21124:VPS[Phospho]PGLPPVGVR/2	0	-0.0010230000000319708	-1.6294117570177775	0.0	34405	34405	Phospho	1.0	3	313	1	1.0	245	0.0	0.0	0.0	0.0	0.0	0.0
1;10	117;126	1.0000;0	Phospho;Carbamidomethyl	Os02t0121100-01	mzspec:PXD004705:Rice_phos_BR_12h_20per_F1_R2:scan:07634:S[Phospho]GGGGPGGGC[Carbamidomethyl]FK/2	0	0.0	136.987764	1:1.0000:1:true	SGGGGPGGGCFK	S[Phospho]GGGGPGGGC[Carbamidomethyl]FK	Os02t0121100-01	1.0	Rice_phos_BR_12h_20per_F1_R2	Rice_phos_BR_12h_20per_F1_R2.07634.07634.2	mzspec:PXD004705:Rice_phos_BR_12h_20per_F1_R2:scan:07634:S[Phospho]GGGGPGGGC[Carbamidomethyl]FK/2	0	-0.0019630000000461227	-3.510307579276805	0.0	36341	36341	Phospho	1.0	1	117	1	1.0	246	0.0	0.0	0.0	0.0	0.0	0.0
1;10	117;126	1.0000;0	Phospho;Carbamidomethyl	Os02t0121100-01	mzspec:PXD004705:Rice_phos_Nip_0h_20per_F1_R1:scan:08238:S[Phospho]GGGGPGGGC[Carbamidomethyl]FK/2	0	0.0	136.987764	1:1.0000:1:true	SGGGGPGGGCFK	S[Phospho]GGGGPGGGC[Carbamidomethyl]FK	Os02t0121100-01	1.0	Rice_phos_Nip_0h_20per_F1_R1	Rice_phos_Nip_0h_20per_F1_R1.08238.08238.2	mzspec:PXD004705:Rice_phos_Nip_0h_20per_F1_R1:scan:08238:S[Phospho]GGGGPGGGC[Carbamidomethyl]FK/2	0	-0.0016580000000203654	-2.9648955508791053	0.0	22043	22043	Phospho	1.0	1	117	1	1.0	247	0.0	0.0	0.0	0.0	0.0	0.0
2	102	1.0000	Phospho	Os06t0708300-01	mzspec:PXD004705:Rice_phos_BR_12h_20per_F1_R3:scan:22380:GS[Phospho]DEFKPFIR/2	0	0.0	79.9663	1:1.0000:2:true	GSDEFKPFIR	GS[Phospho]DEFKPFIR	Os06t0708300-01	1.0	Rice_phos_BR_12h_20per_F1_R3	Rice_phos_BR_12h_20per_F1_R3.22380.22380.2	mzspec:PXD004705:Rice_phos_BR_12h_20per_F1_R3:scan:22380:GS[Phospho]DEFKPFIR/2	0	-0.0014149999999517606	-2.2168533705825286	0.0	2319	2319	Phospho	1.0	2	102	1	1.0	248	0.0	0.0	0.0	0.0	0.0	0.0
1;10	117;126	1.0000;0	Phospho;Carbamidomethyl	Os02t0121100-01	mzspec:PXD004705:Rice_phos_Nip_0h_20per_F1_R1:scan:08082:S[Phospho]GGGGPGGGC[Carbamidomethyl]FK/2	0	0.0	136.987764	1:1.0000:1:true	SGGGGPGGGCFK	S[Phospho]GGGGPGGGC[Carbamidomethyl]FK	Os02t0121100-01	1.0	Rice_phos_Nip_0h_20per_F1_R1	Rice_phos_Nip_0h_20per_F1_R1.08082.08082.2	mzspec:PXD004705:Rice_phos_Nip_0h_20per_F1_R1:scan:08082:S[Phospho]GGGGPGGGC[Carbamidomethyl]FK/2	0	-0.0017800000000534055	-3.1830603622788454	0.0	22009	22009	Phospho	1.0	1	117	1	1.0	249	0.0	0.0	0.0	0.0	0.0	0.0
4	608	1.0000	Phospho	LOC_Os03g05200.1	mzspec:PXD004705:Rice_phos_BR_12h_20per_F1_R1:scan:18239:GVGS[Phospho]DEEEELNMK/2	0	0.0	79.9663	1:1.0000:4:true	GVGSDEEEELNMK	GVGS[Phospho]DEEEELNMK	LOC_Os03g05200.1	1.0	Rice_phos_BR_12h_20per_F1_R1	Rice_phos_BR_12h_20per_F1_R1.18239.18239.2	mzspec:PXD004705:Rice_phos_BR_12h_20per_F1_R1:scan:18239:GVGS[Phospho]DEEEELNMK/2	0	-0.0011759999999867432	-1.5498210413825113	0.0	36470	36470	Phospho	1.0	4	608	1	1.0	250	0.0	0.0	0.0	0.0	0.0	0.0
4	608	1.0000	Phospho	LOC_Os03g05200.1	mzspec:PXD004705:Rice_phos_Nip_0h_20per_F1_R1:scan:20356:GVGS[Phospho]DEEEELNMK/2	0	0.0	79.9663	1:1.0000:4:true	GVGSDEEEELNMK	GVGS[Phospho]DEEEELNMK	LOC_Os03g05200.1	1.0	Rice_phos_Nip_0h_20per_F1_R1	Rice_phos_Nip_0h_20per_F1_R1.20356.20356.2	mzspec:PXD004705:Rice_phos_Nip_0h_20per_F1_R1:scan:20356:GVGS[Phospho]DEEEELNMK/2	0	-0.0017250000000785806	-2.2733344358305736	0.0	29657	29657	Phospho	1.0	4	608	1	1.0	251	0.0	0.0	0.0	0.0	0.0	0.0
4	608	1.0000	Phospho	LOC_Os03g05200.1	mzspec:PXD004705:Rice_phos_BR_3h_20per_F1_R3:scan:20055:GVGS[Phospho]DEEEELNMK/2	0	0.0	79.9663	1:1.0000:4:true	GVGSDEEEELNMK	GVGS[Phospho]DEEEELNMK	LOC_Os03g05200.1	1.0	Rice_phos_BR_3h_20per_F1_R3	Rice_phos_BR_3h_20per_F1_R3.20055.20055.2	mzspec:PXD004705:Rice_phos_BR_3h_20per_F1_R3:scan:20055:GVGS[Phospho]DEEEELNMK/2	0	-0.0016640000000052169	-2.1929440585864417	0.0	23053	23053	Phospho	1.0	4	608	1	1.0	252	0.0	0.0	0.0	0.0	0.0	0.0
4	608	1.0000	Phospho	LOC_Os03g05200.1	mzspec:PXD004705:Rice_phos_BR_3h_20per_F1_R1:scan:20096:GVGS[Phospho]DEEEELNMK/2	0	0.0	79.9663	1:1.0000:4:true	GVGSDEEEELNMK	GVGS[Phospho]DEEEELNMK	LOC_Os03g05200.1	1.0	Rice_phos_BR_3h_20per_F1_R1	Rice_phos_BR_3h_20per_F1_R1.20096.20096.2	mzspec:PXD004705:Rice_phos_BR_3h_20per_F1_R1:scan:20096:GVGS[Phospho]DEEEELNMK/2	0	-0.0012370000000601071	-1.6302114186266432	0.0	7114	7114	Phospho	1.0	4	608	1	1.0	253	0.0	0.0	0.0	0.0	0.0	0.0
4	608	1.0000	Phospho	LOC_Os03g05200.1	mzspec:PXD004705:Rice_phos_Nip_0h_20per_F1_R2:scan:20485:GVGS[Phospho]DEEEELNMK/2	0	0.0	79.9663	1:1.0000:4:true	GVGSDEEEELNMK	GVGS[Phospho]DEEEELNMK	LOC_Os03g05200.1	1.0	Rice_phos_Nip_0h_20per_F1_R2	Rice_phos_Nip_0h_20per_F1_R2.20485.20485.2	mzspec:PXD004705:Rice_phos_Nip_0h_20per_F1_R2:scan:20485:GVGS[Phospho]DEEEELNMK/2	0	-0.0012370000000601071	-1.6302114186266432	0.0	2697	2697	Phospho	1.0	4	608	1	1.0	254	0.0	0.0	0.0	0.0	0.0	0.0
6	322	1.0000	Phospho	LOC_Os02g09960.1	mzspec:PXD004705:Rice_phos_BR_12h_20per_F1_R2:scan:05290:GVGEES[Phospho]VRPGK/2	0	0.0	79.9663	1:1.0000:6:true	GVGEESVRPGK	GVGEES[Phospho]VRPGK	LOC_Os02g09960.1	1.0	Rice_phos_BR_12h_20per_F1_R2	Rice_phos_BR_12h_20per_F1_R2.05290.05290.2	mzspec:PXD004705:Rice_phos_BR_12h_20per_F1_R2:scan:05290:GVGEES[Phospho]VRPGK/2	0	-0.004881000000068525	-8.165220023770184	0.0	35995	35995	Phospho	1.0	6	322	1	1.0	255	0.0	0.0	0.0	0.0	0.0	0.0
6	322	1.0000	Phospho	LOC_Os02g09960.1	mzspec:PXD004705:Rice_phos_BR_12h_20per_F1_R1:scan:04937:GVGEES[Phospho]VRPGK/2	0	0.0	79.9663	1:1.0000:6:true	GVGEESVRPGK	GVGEES[Phospho]VRPGK	LOC_Os02g09960.1	1.0	Rice_phos_BR_12h_20per_F1_R1	Rice_phos_BR_12h_20per_F1_R1.04937.04937.2	mzspec:PXD004705:Rice_phos_BR_12h_20per_F1_R1:scan:04937:GVGEES[Phospho]VRPGK/2	0	-0.0036599999999680217	-6.122660374168861	0.0	34662	34662	Phospho	1.0	6	322	1	1.0	256	0.0	0.0	0.0	0.0	0.0	0.0
6	322	1.0000	Phospho	LOC_Os02g09960.1	mzspec:PXD004705:Rice_phos_Nip_0h_20per_F1_R1:scan:05510:GVGEES[Phospho]VRPGK/2	0	0.0	79.9663	1:1.0000:6:true	GVGEESVRPGK	GVGEES[Phospho]VRPGK	LOC_Os02g09960.1	1.0	Rice_phos_Nip_0h_20per_F1_R1	Rice_phos_Nip_0h_20per_F1_R1.05510.05510.2	mzspec:PXD004705:Rice_phos_Nip_0h_20per_F1_R1:scan:05510:GVGEES[Phospho]VRPGK/2	0	-0.002134000000069136	-3.5698790270529512	0.0	22507	22507	Phospho	1.0	6	322	1	1.0	257	0.0	0.0	0.0	0.0	0.0	0.0
1;10	117;126	1.0000;0	Phospho;Carbamidomethyl	Os02t0121100-01	mzspec:PXD004705:Rice_phos_BR_3h_20per_F1_R1:scan:08065:S[Phospho]GGGGPGGGC[Carbamidomethyl]FK/2	0	0.0	136.987764	1:1.0000:1:true	SGGGGPGGGCFK	S[Phospho]GGGGPGGGC[Carbamidomethyl]FK	Os02t0121100-01	1.0	Rice_phos_BR_3h_20per_F1_R1	Rice_phos_BR_3h_20per_F1_R1.08065.08065.2	mzspec:PXD004705:Rice_phos_BR_3h_20per_F1_R1:scan:08065:S[Phospho]GGGGPGGGC[Carbamidomethyl]FK/2	0	-0.002512000000024273	-4.492049230270684	0.0	1111	1111	Phospho	1.0	1	117	1	1.0	258	0.0	0.0	0.0	0.0	0.0	0.0
1;10	117;126	1.0000;0	Phospho;Carbamidomethyl	Os02t0121100-01	mzspec:PXD004705:Rice_phos_BR_3h_20per_F1_R1:scan:08216:S[Phospho]GGGGPGGGC[Carbamidomethyl]FK/2	0	0.0	136.987764	1:1.0000:1:true	SGGGGPGGGCFK	S[Phospho]GGGGPGGGC[Carbamidomethyl]FK	Os02t0121100-01	1.0	Rice_phos_BR_3h_20per_F1_R1	Rice_phos_BR_3h_20per_F1_R1.08216.08216.2	mzspec:PXD004705:Rice_phos_BR_3h_20per_F1_R1:scan:08216:S[Phospho]GGGGPGGGC[Carbamidomethyl]FK/2	0	-0.0017190000000937287	-3.0739779566806247	0.0	1778	1778	Phospho	1.0	1	117	1	1.0	259	0.0	0.0	0.0	0.0	0.0	0.0
1;10	117;126	1.0000;0	Phospho;Carbamidomethyl	Os02t0121100-01	mzspec:PXD004705:Rice_phos_Nip_0h_20per_F1_R2:scan:08297:S[Phospho]GGGGPGGGC[Carbamidomethyl]FK/2	0	0.0	136.987764	1:1.0000:1:true	SGGGGPGGGCFK	S[Phospho]GGGGPGGGC[Carbamidomethyl]FK	Os02t0121100-01	1.0	Rice_phos_Nip_0h_20per_F1_R2	Rice_phos_Nip_0h_20per_F1_R2.08297.08297.2	mzspec:PXD004705:Rice_phos_Nip_0h_20per_F1_R2:scan:08297:S[Phospho]GGGGPGGGC[Carbamidomethyl]FK/2	0	-0.002818000000047505	-5.0392494948224	0.0	4781	4781	Phospho	1.0	1	117	1	1.0	260	0.0	0.0	0.0	0.0	0.0	0.0
1;10	117;126	1.0000;0	Phospho;Carbamidomethyl	Os02t0121100-01	mzspec:PXD004705:Rice_phos_Nip_0h_20per_F1_R3:scan:08237:S[Phospho]GGGGPGGGC[Carbamidomethyl]FK/2	0	0.0	136.987764	1:1.0000:1:true	SGGGGPGGGCFK	S[Phospho]GGGGPGGGC[Carbamidomethyl]FK	Os02t0121100-01	1.0	Rice_phos_Nip_0h_20per_F1_R3	Rice_phos_Nip_0h_20per_F1_R3.08237.08237.2	mzspec:PXD004705:Rice_phos_Nip_0h_20per_F1_R3:scan:08237:S[Phospho]GGGGPGGGC[Carbamidomethyl]FK/2	0	-0.002329000000031556	-4.164802013272725	0.0	9893	9893	Phospho	1.0	1	117	1	1.0	261	0.0	0.0	0.0	0.0	0.0	0.0
1;10	117;126	1.0000;0	Phospho;Carbamidomethyl	Os02t0121100-01	mzspec:PXD004705:Rice_phos_Nip_0h_20per_F1_R3:scan:08093:S[Phospho]GGGGPGGGC[Carbamidomethyl]FK/2	0	0.0	136.987764	1:1.0000:1:true	SGGGGPGGGCFK	S[Phospho]GGGGPGGGC[Carbamidomethyl]FK	Os02t0121100-01	1.0	Rice_phos_Nip_0h_20per_F1_R3	Rice_phos_Nip_0h_20per_F1_R3.08093.08093.2	mzspec:PXD004705:Rice_phos_Nip_0h_20per_F1_R3:scan:08093:S[Phospho]GGGGPGGGC[Carbamidomethyl]FK/2	0	-0.003001000000040221	-5.3664967118203615	0.0	10442	10442	Phospho	1.0	1	117	1	1.0	262	0.0	0.0	0.0	0.0	0.0	0.0
1;10	117;126	1.0000;0	Phospho;Carbamidomethyl	Os02t0121100-01	mzspec:PXD004705:Rice_phos_BR_12h_20per_F1_R3:scan:07579:S[Phospho]GGGGPGGGC[Carbamidomethyl]FK/2	0	0.0	136.987764	1:1.0000:1:true	SGGGGPGGGCFK	S[Phospho]GGGGPGGGC[Carbamidomethyl]FK	Os02t0121100-01	1.0	Rice_phos_BR_12h_20per_F1_R3	Rice_phos_BR_12h_20per_F1_R3.07579.07579.2	mzspec:PXD004705:Rice_phos_BR_12h_20per_F1_R3:scan:07579:S[Phospho]GGGGPGGGC[Carbamidomethyl]FK/2	0	-0.003184000000032939	-5.6937439288183205	0.0	13746	13746	Phospho	1.0	1	117	1	1.0	263	0.0	0.0	0.0	0.0	0.0	0.0
1;10	117;126	1.0000;0	Phospho;Carbamidomethyl	Os02t0121100-01	mzspec:PXD004705:Rice_phos_BR_3h_20per_F1_R3:scan:08259:S[Phospho]GGGGPGGGC[Carbamidomethyl]FK/2	0	0.0	136.987764	1:1.0000:1:true	SGGGGPGGGCFK	S[Phospho]GGGGPGGGC[Carbamidomethyl]FK	Os02t0121100-01	1.0	Rice_phos_BR_3h_20per_F1_R3	Rice_phos_BR_3h_20per_F1_R3.08259.08259.2	mzspec:PXD004705:Rice_phos_BR_3h_20per_F1_R3:scan:08259:S[Phospho]GGGGPGGGC[Carbamidomethyl]FK/2	0	-0.001414000000067972	-2.5285659282829247	0.0	15766	15766	Phospho	1.0	1	117	1	1.0	264	0.0	0.0	0.0	0.0	0.0	0.0
3	313	1.0000	Phospho	LOC_Os01g62650.2	mzspec:PXD004705:Rice_phos_Nip_0h_20per_F1_R3:scan:22880:VPS[Phospho]PGLPPVGVR/2	0	0.0	79.9663	1:1.0000:3:true	VPSPGLPPVGVR	VPS[Phospho]PGLPPVGVR	LOC_Os01g62650.2	1.0	Rice_phos_Nip_0h_20per_F1_R3	Rice_phos_Nip_0h_20per_F1_R3.22880.22880.2	mzspec:PXD004705:Rice_phos_Nip_0h_20per_F1_R3:scan:22880:VPS[Phospho]PGLPPVGVR/2	0	-0.002120999999988271	-3.378281853868612	0.0	33510	33510	Phospho	1.0	3	313	1	1.0	265	0.0	0.0	0.0	0.0	0.0	0.0
1;9	62;70	1.0000;1.0000	Phospho;Phospho	LOC_Os08g13350.1	mzspec:PXD004705:Rice_phos_Nip_0h_20per_F1_R2:scan:08832:S[Phospho]GPLGNQPS[Phospho]R/2	0	0.0	159.9326	1:1.0000:1:true;2:1.0000:9:true	SGPLGNQPSR	S[Phospho]GPLGNQPS[Phospho]R	LOC_Os08g13350.1	1.0	Rice_phos_Nip_0h_20per_F1_R2	Rice_phos_Nip_0h_20per_F1_R2.08832.08832.2	mzspec:PXD004705:Rice_phos_Nip_0h_20per_F1_R2:scan:08832:S[Phospho]GPLGNQPS[Phospho]R/2	0	-0.0022879999999076968	-3.8995890850741763	0.0	6932	6932	Phospho	1.0	1	62	1	1.0	266	0.0	0.0	0.0	0.0	0.0	0.0
3;5	85;87	1.0000;1.0000	Phospho;Phospho	Os01t0959000-01	mzspec:PXD004705:Rice_phos_Nip_0h_20per_F1_R1:scan:02111:GRS[Phospho]PS[Phospho]PPPPK/2	0	0.0	159.9326	1:1.0000:3:true;2:1.0000:5:true	GRSPSPPPPK	GRS[Phospho]PS[Phospho]PPPPK	Os01t0959000-01	1.0	Rice_phos_Nip_0h_20per_F1_R1	Rice_phos_Nip_0h_20per_F1_R1.02111.02111.2	mzspec:PXD004705:Rice_phos_Nip_0h_20per_F1_R1:scan:02111:GRS[Phospho]PS[Phospho]PPPPK/2	0	-0.0007220000001098015	-1.2232071946597405	0.0	20923	20923	Phospho	1.0	3	85	1	1.0	267	0.0	0.0	0.0	0.0	0.0	0.0
3	313	1.0000	Phospho	LOC_Os01g62650.2	mzspec:PXD004705:Rice_phos_BR_3h_20per_F1_R2:scan:22391:VPS[Phospho]PGLPPVGVR/2	0	0.0	79.9663	1:1.0000:3:true	VPSPGLPPVGVR	VPS[Phospho]PGLPPVGVR	LOC_Os01g62650.2	1.0	Rice_phos_BR_3h_20per_F1_R2	Rice_phos_BR_3h_20per_F1_R2.22391.22391.2	mzspec:PXD004705:Rice_phos_BR_3h_20per_F1_R2:scan:22391:VPS[Phospho]PGLPPVGVR/2	0	-0.0013280000000577274	-2.1152090062033686	0.0	27568	27568	Phospho	1.0	3	313	1	1.0	268	0.0	0.0	0.0	0.0	0.0	0.0
3	313	1.0000	Phospho	LOC_Os01g62650.2	mzspec:PXD004705:Rice_phos_BR_3h_20per_F1_R2:scan:22806:VPS[Phospho]PGLPPVGVR/2	0	0.0	79.9663	1:1.0000:3:true	VPSPGLPPVGVR	VPS[Phospho]PGLPPVGVR	LOC_Os01g62650.2	1.0	Rice_phos_BR_3h_20per_F1_R2	Rice_phos_BR_3h_20per_F1_R2.22806.22806.2	mzspec:PXD004705:Rice_phos_BR_3h_20per_F1_R2:scan:22806:VPS[Phospho]PGLPPVGVR/2	0	-0.0010230000000319708	-1.6294117570177775	0.0	27447	27447	Phospho	1.0	3	313	1	1.0	269	0.0	0.0	0.0	0.0	0.0	0.0
3	313	1.0000	Phospho	LOC_Os01g62650.2	mzspec:PXD004705:Rice_phos_BR_3h_20per_F1_R2:scan:23061:VPS[Phospho]PGLPPVGVR/2	0	0.0	79.9663	1:1.0000:3:true	VPSPGLPPVGVR	VPS[Phospho]PGLPPVGVR	LOC_Os01g62650.2	1.0	Rice_phos_BR_3h_20per_F1_R2	Rice_phos_BR_3h_20per_F1_R2.23061.23061.2	mzspec:PXD004705:Rice_phos_BR_3h_20per_F1_R2:scan:23061:VPS[Phospho]PGLPPVGVR/2	0	-0.001999000000068918	-3.1839629543392385	0.0	27382	27382	Phospho	1.0	3	313	1	1.0	270	0.0	0.0	0.0	0.0	0.0	0.0
3	313	1.0000	Phospho	LOC_Os01g62650.2	mzspec:PXD004705:Rice_phos_BR_3h_20per_F1_R2:scan:22930:VPS[Phospho]PGLPPVGVR/2	0	0.0	79.9663	1:1.0000:3:true	VPSPGLPPVGVR	VPS[Phospho]PGLPPVGVR	LOC_Os01g62650.2	1.0	Rice_phos_BR_3h_20per_F1_R2	Rice_phos_BR_3h_20per_F1_R2.22930.22930.2	mzspec:PXD004705:Rice_phos_BR_3h_20per_F1_R2:scan:22930:VPS[Phospho]PGLPPVGVR/2	0	-0.0010839999999916472	-1.7265712067824648	0.0	27359	27359	Phospho	1.0	3	313	1	1.0	271	0.0	0.0	0.0	0.0	0.0	0.0
3	313	1.0000	Phospho	LOC_Os01g62650.2	mzspec:PXD004705:Rice_phos_BR_3h_20per_F1_R2:scan:22669:VPS[Phospho]PGLPPVGVR/2	0	0.0	79.9663	1:1.0000:3:true	VPSPGLPPVGVR	VPS[Phospho]PGLPPVGVR	LOC_Os01g62650.2	1.0	Rice_phos_BR_3h_20per_F1_R2	Rice_phos_BR_3h_20per_F1_R2.22669.22669.2	mzspec:PXD004705:Rice_phos_BR_3h_20per_F1_R2:scan:22669:VPS[Phospho]PGLPPVGVR/2	0	-0.0018159999999625145	-2.892484604683021	0.0	27305	27305	Phospho	1.0	3	313	1	1.0	272	0.0	0.0	0.0	0.0	0.0	0.0
3;5	85;87	1.0000;1.0000	Phospho;Phospho	Os01t0959000-01	mzspec:PXD004705:Rice_phos_BR_12h_20per_F1_R1:scan:01703:GRS[Phospho]PS[Phospho]PPPPK/2	0	0.0	159.9326	1:1.0000:3:true;2:1.0000:5:true	GRSPSPPPPK	GRS[Phospho]PS[Phospho]PPPPK	Os01t0959000-01	1.0	Rice_phos_BR_12h_20per_F1_R1	Rice_phos_BR_12h_20per_F1_R1.01703.01703.2	mzspec:PXD004705:Rice_phos_BR_12h_20per_F1_R1:scan:01703:GRS[Phospho]PS[Phospho]PPPPK/2	0	-0.001270999999974265	-2.153319036211375	0.0	39159	39159	Phospho	1.0	3	85	1	1.0	273	0.0	0.0	0.0	0.0	0.0	0.0
3;5	85;87	1.0000;1.0000	Phospho;Phospho	Os01t0959000-01	mzspec:PXD004705:Rice_phos_BR_3h_20per_F1_R2:scan:02468:GRS[Phospho]PS[Phospho]PPPPK/2	0	0.0	159.9326	1:1.0000:3:true;2:1.0000:5:true	GRSPSPPPPK	GRS[Phospho]PS[Phospho]PPPPK	Os01t0959000-01	1.0	Rice_phos_BR_3h_20per_F1_R2	Rice_phos_BR_3h_20per_F1_R2.02468.02468.2	mzspec:PXD004705:Rice_phos_BR_3h_20per_F1_R2:scan:02468:GRS[Phospho]PS[Phospho]PPPPK/2	0	-0.0007830000000694781	-1.3265529547893424	0.0	26415	26415	Phospho	1.0	5	87	1	1.0	274	0.0	0.0	0.0	0.0	0.0	0.0
3	313	1.0000	Phospho	LOC_Os01g62650.2	mzspec:PXD004705:Rice_phos_BR_3h_20per_F1_R2:scan:22255:VPS[Phospho]PGLPPVGVR/2	0	0.0	79.9663	1:1.0000:3:true	VPSPGLPPVGVR	VPS[Phospho]PGLPPVGVR	LOC_Os01g62650.2	1.0	Rice_phos_BR_3h_20per_F1_R2	Rice_phos_BR_3h_20per_F1_R2.22255.22255.2	mzspec:PXD004705:Rice_phos_BR_3h_20per_F1_R2:scan:22255:VPS[Phospho]PGLPPVGVR/2	0	-0.0019379999999955546	-3.0868035043934734	0.0	27250	27250	Phospho	1.0	3	313	1	1.0	275	0.0	0.0	0.0	0.0	0.0	0.0
3	313	1.0000	Phospho	LOC_Os01g62650.2	mzspec:PXD004705:Rice_phos_Nip_0h_20per_F1_R1:scan:22854:VPS[Phospho]PGLPPVGVR/2	0	0.0	79.9663	1:1.0000:3:true	VPSPGLPPVGVR	VPS[Phospho]PGLPPVGVR	LOC_Os01g62650.2	1.0	Rice_phos_Nip_0h_20per_F1_R1	Rice_phos_Nip_0h_20per_F1_R1.22854.22854.2	mzspec:PXD004705:Rice_phos_Nip_0h_20per_F1_R1:scan:22854:VPS[Phospho]PGLPPVGVR/2	0	-0.002303999999980988	-3.6697602033437513	0.0	27213	27213	Phospho	1.0	3	313	1	1.0	276	0.0	0.0	0.0	0.0	0.0	0.0
3;5	85;87	1.0000;1.0000	Phospho;Phospho	Os01t0959000-01	mzspec:PXD004705:Rice_phos_BR_3h_20per_F1_R2:scan:02468:GRS[Phospho]PS[Phospho]PPPPK/2	0	0.0	159.9326	1:1.0000:3:true;2:1.0000:5:true	GRSPSPPPPK	GRS[Phospho]PS[Phospho]PPPPK	Os01t0959000-01	1.0	Rice_phos_BR_3h_20per_F1_R2	Rice_phos_BR_3h_20per_F1_R2.02468.02468.2	mzspec:PXD004705:Rice_phos_BR_3h_20per_F1_R2:scan:02468:GRS[Phospho]PS[Phospho]PPPPK/2	0	-0.0007830000000694781	-1.3265529547893424	0.0	26415	26415	Phospho	1.0	3	85	1	1.0	277	0.0	0.0	0.0	0.0	0.0	0.0
3;5	85;87	1.0000;1.0000	Phospho;Phospho	Os01t0959000-01	mzspec:PXD004705:Rice_phos_Nip_0h_20per_F1_R2:scan:02272:GRS[Phospho]PS[Phospho]PPPPK/2	0	0.0	159.9326	1:1.0000:3:true;2:1.0000:5:true	GRSPSPPPPK	GRS[Phospho]PS[Phospho]PPPPK	Os01t0959000-01	1.0	Rice_phos_Nip_0h_20per_F1_R2	Rice_phos_Nip_0h_20per_F1_R2.02272.02272.2	mzspec:PXD004705:Rice_phos_Nip_0h_20per_F1_R2:scan:02272:GRS[Phospho]PS[Phospho]PPPPK/2	0	-0.0016380000000708606	-2.7750877903526634	0.0	25327	25327	Phospho	1.0	5	87	1	1.0	278	0.0	0.0	0.0	0.0	0.0	0.0
3	313	1.0000	Phospho	LOC_Os01g62650.2	mzspec:PXD004705:Rice_phos_Nip_0h_20per_F1_R1:scan:22718:VPS[Phospho]PGLPPVGVR/2	0	0.0	79.9663	1:1.0000:3:true	VPSPGLPPVGVR	VPS[Phospho]PGLPPVGVR	LOC_Os01g62650.2	1.0	Rice_phos_Nip_0h_20per_F1_R1	Rice_phos_Nip_0h_20per_F1_R1.22718.22718.2	mzspec:PXD004705:Rice_phos_Nip_0h_20per_F1_R1:scan:22718:VPS[Phospho]PGLPPVGVR/2	0	-0.0019379999999955546	-3.0868035043934734	0.0	24982	24982	Phospho	1.0	3	313	1	1.0	279	0.0	0.0	0.0	0.0	0.0	0.0
3;5	85;87	1.0000;1.0000	Phospho;Phospho	Os01t0959000-01	mzspec:PXD004705:Rice_phos_Nip_0h_20per_F1_R2:scan:02272:GRS[Phospho]PS[Phospho]PPPPK/2	0	0.0	159.9326	1:1.0000:3:true;2:1.0000:5:true	GRSPSPPPPK	GRS[Phospho]PS[Phospho]PPPPK	Os01t0959000-01	1.0	Rice_phos_Nip_0h_20per_F1_R2	Rice_phos_Nip_0h_20per_F1_R2.02272.02272.2	mzspec:PXD004705:Rice_phos_Nip_0h_20per_F1_R2:scan:02272:GRS[Phospho]PS[Phospho]PPPPK/2	0	-0.0016380000000708606	-2.7750877903526634	0.0	25327	25327	Phospho	1.0	3	85	1	1.0	280	0.0	0.0	0.0	0.0	0.0	0.0
3;5	85;87	1.0000;1.0000	Phospho;Phospho	Os01t0959000-01	mzspec:PXD004705:Rice_phos_Nip_0h_20per_F1_R2:scan:02068:GRS[Phospho]PS[Phospho]PPPPK/2	0	0.0	159.9326	1:1.0000:3:true;2:1.0000:5:true	GRSPSPPPPK	GRS[Phospho]PS[Phospho]PPPPK	Os01t0959000-01	1.0	Rice_phos_Nip_0h_20per_F1_R2	Rice_phos_Nip_0h_20per_F1_R2.02068.02068.2	mzspec:PXD004705:Rice_phos_Nip_0h_20per_F1_R2:scan:02068:GRS[Phospho]PS[Phospho]PPPPK/2	0	-0.0011490000000549114	-1.9466275159521709	0.0	25262	25262	Phospho	1.0	5	87	1	1.0	281	0.0	0.0	0.0	0.0	0.0	0.0
3;5	85;87	1.0000;1.0000	Phospho;Phospho	Os01t0959000-01	mzspec:PXD004705:Rice_phos_Nip_0h_20per_F1_R2:scan:02068:GRS[Phospho]PS[Phospho]PPPPK/2	0	0.0	159.9326	1:1.0000:3:true;2:1.0000:5:true	GRSPSPPPPK	GRS[Phospho]PS[Phospho]PPPPK	Os01t0959000-01	1.0	Rice_phos_Nip_0h_20per_F1_R2	Rice_phos_Nip_0h_20per_F1_R2.02068.02068.2	mzspec:PXD004705:Rice_phos_Nip_0h_20per_F1_R2:scan:02068:GRS[Phospho]PS[Phospho]PPPPK/2	0	-0.0011490000000549114	-1.9466275159521709	0.0	25262	25262	Phospho	1.0	3	85	1	1.0	282	0.0	0.0	0.0	0.0	0.0	0.0
3;5	85;87	1.0000;1.0000	Phospho;Phospho	Os01t0959000-01	mzspec:PXD004705:Rice_phos_Nip_0h_20per_F1_R1:scan:02111:GRS[Phospho]PS[Phospho]PPPPK/2	0	0.0	159.9326	1:1.0000:3:true;2:1.0000:5:true	GRSPSPPPPK	GRS[Phospho]PS[Phospho]PPPPK	Os01t0959000-01	1.0	Rice_phos_Nip_0h_20per_F1_R1	Rice_phos_Nip_0h_20per_F1_R1.02111.02111.2	mzspec:PXD004705:Rice_phos_Nip_0h_20per_F1_R1:scan:02111:GRS[Phospho]PS[Phospho]PPPPK/2	0	-0.0007220000001098015	-1.2232071946597405	0.0	20923	20923	Phospho	1.0	5	87	1	1.0	283	0.0	0.0	0.0	0.0	0.0	0.0
3	313	1.0000	Phospho	LOC_Os01g62650.2	mzspec:PXD004705:Rice_phos_Nip_0h_20per_F1_R1:scan:23271:VPS[Phospho]PGLPPVGVR/2	0	0.0	79.9663	1:1.0000:3:true	VPSPGLPPVGVR	VPS[Phospho]PGLPPVGVR	LOC_Os01g62650.2	1.0	Rice_phos_Nip_0h_20per_F1_R1	Rice_phos_Nip_0h_20per_F1_R1.23271.23271.2	mzspec:PXD004705:Rice_phos_Nip_0h_20per_F1_R1:scan:23271:VPS[Phospho]PGLPPVGVR/2	0	-0.0024270000000115037	-3.865671880916228	0.0	27520	27520	Phospho	1.0	3	313	1	1.0	284	0.0	0.0	0.0	0.0	0.0	0.0
3	313	1.0000	Phospho	LOC_Os01g62650.2	mzspec:PXD004705:Rice_phos_Nip_0h_20per_F1_R1:scan:23418:VPS[Phospho]PGLPPVGVR/2	0	0.0	79.9663	1:1.0000:3:true	VPSPGLPPVGVR	VPS[Phospho]PGLPPVGVR	LOC_Os01g62650.2	1.0	Rice_phos_Nip_0h_20per_F1_R1	Rice_phos_Nip_0h_20per_F1_R1.23418.23418.2	mzspec:PXD004705:Rice_phos_Nip_0h_20per_F1_R1:scan:23418:VPS[Phospho]PGLPPVGVR/2	0	-0.0027929999999969373	-4.448628579866508	0.0	27771	27771	Phospho	1.0	3	313	1	1.0	285	0.0	0.0	0.0	0.0	0.0	0.0
1;9	62;70	1.0000;1.0000	Phospho;Phospho	LOC_Os08g13350.1	mzspec:PXD004705:Rice_phos_Nip_0h_20per_F1_R2:scan:08832:S[Phospho]GPLGNQPS[Phospho]R/2	0	0.0	159.9326	1:1.0000:1:true;2:1.0000:9:true	SGPLGNQPSR	S[Phospho]GPLGNQPS[Phospho]R	LOC_Os08g13350.1	1.0	Rice_phos_Nip_0h_20per_F1_R2	Rice_phos_Nip_0h_20per_F1_R2.08832.08832.2	mzspec:PXD004705:Rice_phos_Nip_0h_20per_F1_R2:scan:08832:S[Phospho]GPLGNQPS[Phospho]R/2	0	-0.0022879999999076968	-3.8995890850741763	0.0	6932	6932	Phospho	1.0	9	70	1	1.0	286	0.0	0.0	0.0	0.0	0.0	0.0
3	313	1.0000	Phospho	LOC_Os01g62650.2	mzspec:PXD004705:Rice_phos_Nip_0h_20per_F1_R1:scan:23719:VPS[Phospho]PGLPPVGVR/2	0	0.0	79.9663	1:1.0000:3:true	VPSPGLPPVGVR	VPS[Phospho]PGLPPVGVR	LOC_Os01g62650.2	1.0	Rice_phos_Nip_0h_20per_F1_R1	Rice_phos_Nip_0h_20per_F1_R1.23719.23719.2	mzspec:PXD004705:Rice_phos_Nip_0h_20per_F1_R1:scan:23719:VPS[Phospho]PGLPPVGVR/2	0	-0.002761999999961517	-4.399252465962611	0.0	27820	27820	Phospho	1.0	3	313	1	1.0	287	0.0	0.0	0.0	0.0	0.0	0.0
1;9	62;70	1.0000;1.0000	Phospho;Phospho	LOC_Os08g13350.1	mzspec:PXD004705:Rice_phos_Nip_0h_20per_F1_R3:scan:08647:S[Phospho]GPLGNQPS[Phospho]R/2	0	0.0	159.9326	1:1.0000:1:true;2:1.0000:9:true	SGPLGNQPSR	S[Phospho]GPLGNQPS[Phospho]R	LOC_Os08g13350.1	1.0	Rice_phos_Nip_0h_20per_F1_R3	Rice_phos_Nip_0h_20per_F1_R3.08647.08647.2	mzspec:PXD004705:Rice_phos_Nip_0h_20per_F1_R3:scan:08647:S[Phospho]GPLGNQPS[Phospho]R/2	0	-0.0017379999999320714	-2.9621878627043032	0.0	9900	9900	Phospho	1.0	1	62	1	1.0	288	0.0	0.0	0.0	0.0	0.0	0.0
1;9	62;70	1.0000;1.0000	Phospho;Phospho	LOC_Os08g13350.1	mzspec:PXD004705:Rice_phos_Nip_0h_20per_F1_R3:scan:08647:S[Phospho]GPLGNQPS[Phospho]R/2	0	0.0	159.9326	1:1.0000:1:true;2:1.0000:9:true	SGPLGNQPSR	S[Phospho]GPLGNQPS[Phospho]R	LOC_Os08g13350.1	1.0	Rice_phos_Nip_0h_20per_F1_R3	Rice_phos_Nip_0h_20per_F1_R3.08647.08647.2	mzspec:PXD004705:Rice_phos_Nip_0h_20per_F1_R3:scan:08647:S[Phospho]GPLGNQPS[Phospho]R/2	0	-0.0017379999999320714	-2.9621878627043032	0.0	9900	9900	Phospho	1.0	9	70	1	1.0	289	0.0	0.0	0.0	0.0	0.0	0.0
1;9	62;70	1.0000;1.0000	Phospho;Phospho	LOC_Os08g13350.1	mzspec:PXD004705:Rice_phos_Nip_0h_20per_F1_R3:scan:08873:S[Phospho]GPLGNQPS[Phospho]R/2	0	0.0	159.9326	1:1.0000:1:true;2:1.0000:9:true	SGPLGNQPSR	S[Phospho]GPLGNQPS[Phospho]R	LOC_Os08g13350.1	1.0	Rice_phos_Nip_0h_20per_F1_R3	Rice_phos_Nip_0h_20per_F1_R3.08873.08873.2	mzspec:PXD004705:Rice_phos_Nip_0h_20per_F1_R3:scan:08873:S[Phospho]GPLGNQPS[Phospho]R/2	0	-0.0025319999998600906	-4.315454354571921	0.0	10659	10659	Phospho	1.0	1	62	1	1.0	290	0.0	0.0	0.0	0.0	0.0	0.0
1;9	62;70	1.0000;1.0000	Phospho;Phospho	LOC_Os08g13350.1	mzspec:PXD004705:Rice_phos_Nip_0h_20per_F1_R3:scan:08873:S[Phospho]GPLGNQPS[Phospho]R/2	0	0.0	159.9326	1:1.0000:1:true;2:1.0000:9:true	SGPLGNQPSR	S[Phospho]GPLGNQPS[Phospho]R	LOC_Os08g13350.1	1.0	Rice_phos_Nip_0h_20per_F1_R3	Rice_phos_Nip_0h_20per_F1_R3.08873.08873.2	mzspec:PXD004705:Rice_phos_Nip_0h_20per_F1_R3:scan:08873:S[Phospho]GPLGNQPS[Phospho]R/2	0	-0.0025319999998600906	-4.315454354571921	0.0	10659	10659	Phospho	1.0	9	70	1	1.0	291	0.0	0.0	0.0	0.0	0.0	0.0
1;9	62;70	1.0000;1.0000	Phospho;Phospho	LOC_Os08g13350.1	mzspec:PXD004705:Rice_phos_BR_12h_20per_F1_R3:scan:07642:S[Phospho]GPLGNQPS[Phospho]R/2	0	0.0	159.9326	1:1.0000:1:true;2:1.0000:9:true	SGPLGNQPSR	S[Phospho]GPLGNQPS[Phospho]R	LOC_Os08g13350.1	1.0	Rice_phos_BR_12h_20per_F1_R3	Rice_phos_BR_12h_20per_F1_R3.07642.07642.2	mzspec:PXD004705:Rice_phos_BR_12h_20per_F1_R3:scan:07642:S[Phospho]GPLGNQPS[Phospho]R/2	0	-0.001859999999851425	-3.1701204973562924	0.0	13765	13765	Phospho	1.0	1	62	1	1.0	292	0.0	0.0	0.0	0.0	0.0	0.0
1;9	62;70	1.0000;1.0000	Phospho;Phospho	LOC_Os08g13350.1	mzspec:PXD004705:Rice_phos_BR_12h_20per_F1_R3:scan:07642:S[Phospho]GPLGNQPS[Phospho]R/2	0	0.0	159.9326	1:1.0000:1:true;2:1.0000:9:true	SGPLGNQPSR	S[Phospho]GPLGNQPS[Phospho]R	LOC_Os08g13350.1	1.0	Rice_phos_BR_12h_20per_F1_R3	Rice_phos_BR_12h_20per_F1_R3.07642.07642.2	mzspec:PXD004705:Rice_phos_BR_12h_20per_F1_R3:scan:07642:S[Phospho]GPLGNQPS[Phospho]R/2	0	-0.001859999999851425	-3.1701204973562924	0.0	13765	13765	Phospho	1.0	9	70	1	1.0	293	0.0	0.0	0.0	0.0	0.0	0.0
1;9	62;70	1.0000;1.0000	Phospho;Phospho	LOC_Os08g13350.1	mzspec:PXD004705:Rice_phos_Nip_0h_20per_F1_R1:scan:08700:S[Phospho]GPLGNQPS[Phospho]R/2	0	0.0	159.9326	1:1.0000:1:true;2:1.0000:9:true	SGPLGNQPSR	S[Phospho]GPLGNQPS[Phospho]R	LOC_Os08g13350.1	1.0	Rice_phos_Nip_0h_20per_F1_R1	Rice_phos_Nip_0h_20per_F1_R1.08700.08700.2	mzspec:PXD004705:Rice_phos_Nip_0h_20per_F1_R1:scan:08700:S[Phospho]GPLGNQPS[Phospho]R/2	0	-0.0009449999998878412	-1.6106257364975474	0.0	22111	22111	Phospho	1.0	1	62	1	1.0	294	0.0	0.0	0.0	0.0	0.0	0.0
1;9	62;70	1.0000;1.0000	Phospho;Phospho	LOC_Os08g13350.1	mzspec:PXD004705:Rice_phos_Nip_0h_20per_F1_R1:scan:08700:S[Phospho]GPLGNQPS[Phospho]R/2	0	0.0	159.9326	1:1.0000:1:true;2:1.0000:9:true	SGPLGNQPSR	S[Phospho]GPLGNQPS[Phospho]R	LOC_Os08g13350.1	1.0	Rice_phos_Nip_0h_20per_F1_R1	Rice_phos_Nip_0h_20per_F1_R1.08700.08700.2	mzspec:PXD004705:Rice_phos_Nip_0h_20per_F1_R1:scan:08700:S[Phospho]GPLGNQPS[Phospho]R/2	0	-0.0009449999998878412	-1.6106257364975474	0.0	22111	22111	Phospho	1.0	9	70	1	1.0	295	0.0	0.0	0.0	0.0	0.0	0.0
3;5	85;87	1.0000;1.0000	Phospho;Phospho	Os01t0959000-01	mzspec:PXD004705:Rice_phos_BR_12h_20per_F1_R1:scan:01703:GRS[Phospho]PS[Phospho]PPPPK/2	0	0.0	159.9326	1:1.0000:3:true;2:1.0000:5:true	GRSPSPPPPK	GRS[Phospho]PS[Phospho]PPPPK	Os01t0959000-01	1.0	Rice_phos_BR_12h_20per_F1_R1	Rice_phos_BR_12h_20per_F1_R1.01703.01703.2	mzspec:PXD004705:Rice_phos_BR_12h_20per_F1_R1:scan:01703:GRS[Phospho]PS[Phospho]PPPPK/2	0	-0.001270999999974265	-2.153319036211375	0.0	39159	39159	Phospho	1.0	5	87	1	1.0	296	0.0	0.0	0.0	0.0	0.0	0.0
3	313	1.0000	Phospho	LOC_Os01g62650.2	mzspec:PXD004705:Rice_phos_Nip_0h_20per_F1_R3:scan:23019:VPS[Phospho]PGLPPVGVR/2	0	0.0	79.9663	1:1.0000:3:true	VPSPGLPPVGVR	VPS[Phospho]PGLPPVGVR	LOC_Os01g62650.2	1.0	Rice_phos_Nip_0h_20per_F1_R3	Rice_phos_Nip_0h_20per_F1_R3.23019.23019.2	mzspec:PXD004705:Rice_phos_Nip_0h_20per_F1_R3:scan:23019:VPS[Phospho]PGLPPVGVR/2	0	-0.0020600000000285945	-3.2811224041039244	0.0	33187	33187	Phospho	1.0	3	313	1	1.0	297	0.0	0.0	0.0	0.0	0.0	0.0
3	313	1.0000	Phospho	LOC_Os01g62650.2	mzspec:PXD004705:Rice_phos_Nip_0h_20per_F1_R3:scan:23541:VPS[Phospho]PGLPPVGVR/2	0	0.0	79.9663	1:1.0000:3:true	VPSPGLPPVGVR	VPS[Phospho]PGLPPVGVR	LOC_Os01g62650.2	1.0	Rice_phos_Nip_0h_20per_F1_R3	Rice_phos_Nip_0h_20per_F1_R3.23541.23541.2	mzspec:PXD004705:Rice_phos_Nip_0h_20per_F1_R3:scan:23541:VPS[Phospho]PGLPPVGVR/2	0	-0.0017550000000028374	-2.7953251549183338	0.0	32672	32672	Phospho	1.0	3	313	1	1.0	298	0.0	0.0	0.0	0.0	0.0	0.0
3	313	1.0000	Phospho	LOC_Os01g62650.2	mzspec:PXD004705:Rice_phos_Nip_0h_20per_F1_R1:scan:22586:VPS[Phospho]PGLPPVGVR/2	0	0.0	79.9663	1:1.0000:3:true	VPSPGLPPVGVR	VPS[Phospho]PGLPPVGVR	LOC_Os01g62650.2	1.0	Rice_phos_Nip_0h_20per_F1_R1	Rice_phos_Nip_0h_20per_F1_R1.22586.22586.2	mzspec:PXD004705:Rice_phos_Nip_0h_20per_F1_R1:scan:22586:VPS[Phospho]PGLPPVGVR/2	0	-0.00248799999997118	-3.962831330680917	0.0	31029	31029	Phospho	1.0	3	313	1	1.0	299	0.0	0.0	0.0	0.0	0.0	0.0
3	313	1.0000	Phospho	LOC_Os01g62650.2	mzspec:PXD004705:Rice_phos_Nip_0h_20per_F1_R1:scan:23886:VPS[Phospho]PGLPPVGVR/2	0	0.0	79.9663	1:1.0000:3:true	VPSPGLPPVGVR	VPS[Phospho]PGLPPVGVR	LOC_Os01g62650.2	1.0	Rice_phos_Nip_0h_20per_F1_R1	Rice_phos_Nip_0h_20per_F1_R1.23886.23886.2	mzspec:PXD004705:Rice_phos_Nip_0h_20per_F1_R1:scan:23886:VPS[Phospho]PGLPPVGVR/2	0	-0.0005340000000160217	-0.8505433804950214	0.0	30629	30629	Phospho	1.0	3	313	1	1.0	300	0.0	0.0	0.0	0.0	0.0	0.0
3	313	1.0000	Phospho	LOC_Os01g62650.2	mzspec:PXD004705:Rice_phos_Nip_0h_20per_F1_R1:scan:23000:VPS[Phospho]PGLPPVGVR/2	0	0.0	79.9663	1:1.0000:3:true	VPSPGLPPVGVR	VPS[Phospho]PGLPPVGVR	LOC_Os01g62650.2	1.0	Rice_phos_Nip_0h_20per_F1_R1	Rice_phos_Nip_0h_20per_F1_R1.23000.23000.2	mzspec:PXD004705:Rice_phos_Nip_0h_20per_F1_R1:scan:23000:VPS[Phospho]PGLPPVGVR/2	0	-0.0019379999999955546	-3.0868035043934734	0.0	30355	30355	Phospho	1.0	3	313	1	1.0	301	0.0	0.0	0.0	0.0	0.0	0.0
3	313	1.0000	Phospho	LOC_Os01g62650.2	mzspec:PXD004705:Rice_phos_BR_3h_20per_F1_R2:scan:22525:VPS[Phospho]PGLPPVGVR/2	0	0.0	79.9663	1:1.0000:3:true	VPSPGLPPVGVR	VPS[Phospho]PGLPPVGVR	LOC_Os01g62650.2	1.0	Rice_phos_BR_3h_20per_F1_R2	Rice_phos_BR_3h_20per_F1_R2.22525.22525.2	mzspec:PXD004705:Rice_phos_BR_3h_20per_F1_R2:scan:22525:VPS[Phospho]PGLPPVGVR/2	0	-0.0015110000000504444	-2.406687355678508	0.0	28066	28066	Phospho	1.0	3	313	1	1.0	302	0.0	0.0	0.0	0.0	0.0	0.0
14	338	1.0000	Phospho	LOC_Os05g32600.1	mzspec:PXD004705:Rice_phos_Nip_0h_20per_F1_R1:scan:28741:IPDLNLQDGPVVLS[Phospho]PPR/2	0	0.0	79.9663	1:1.0000:14:true	IPDLNLQDGPVVLSPPR	IPDLNLQDGPVVLS[Phospho]PPR	LOC_Os05g32600.1	1.0	Rice_phos_Nip_0h_20per_F1_R1	Rice_phos_Nip_0h_20per_F1_R1.28741.28741.2	mzspec:PXD004705:Rice_phos_Nip_0h_20per_F1_R1:scan:28741:IPDLNLQDGPVVLS[Phospho]PPR/2	0	-0.0048090000000229356	-5.0330050057101205	0.0	23580	23580	Phospho	1.0	14	338	1	1.0	303	0.0	0.0	0.0	0.0	0.0	0.0
14	338	1.0000	Phospho	LOC_Os05g32600.1	mzspec:PXD004705:Rice_phos_Nip_0h_20per_F1_R1:scan:28773:IPDLNLQDGPVVLS[Phospho]PPR/3	0	0.0	79.9663	1:1.0000:14:true	IPDLNLQDGPVVLSPPR	IPDLNLQDGPVVLS[Phospho]PPR	LOC_Os05g32600.1	1.0	Rice_phos_Nip_0h_20per_F1_R1	Rice_phos_Nip_0h_20per_F1_R1.28773.28773.3	mzspec:PXD004705:Rice_phos_Nip_0h_20per_F1_R1:scan:28773:IPDLNLQDGPVVLS[Phospho]PPR/3	0	-0.003246999999987565	-5.094684299740209	0.0	25116	25116	Phospho	1.0	14	338	1	1.0	304	0.0	0.0	0.0	0.0	0.0	0.0
14	338	1.0000	Phospho	LOC_Os05g32600.1	mzspec:PXD004705:Rice_phos_BR_3h_20per_F1_R1:scan:28128:IPDLNLQDGPVVLS[Phospho]PPR/2	0	0.0	79.9663	1:1.0000:14:true	IPDLNLQDGPVVLSPPR	IPDLNLQDGPVVLS[Phospho]PPR	LOC_Os05g32600.1	1.0	Rice_phos_BR_3h_20per_F1_R1	Rice_phos_BR_3h_20per_F1_R1.28128.28128.2	mzspec:PXD004705:Rice_phos_BR_3h_20per_F1_R1:scan:28128:IPDLNLQDGPVVLS[Phospho]PPR/2	0	0.0024909999999636057	2.6070317049242977	0.0	25498	25498	Phospho	1.0	14	338	1	1.0	305	0.0	0.0	0.0	0.0	0.0	0.0
7	199	1.0000	Phospho	Os09t0558200-01	mzspec:PXD004705:Rice_phos_Nip_0h_20per_F1_R2:scan:04943:LDKVENS[Phospho]GHVEGR/2	0	0.0	79.9663	1:1.0000:7:true	LDKVENSGHVEGR	LDKVENS[Phospho]GHVEGR	Os09t0558200-01	1.0	Rice_phos_Nip_0h_20per_F1_R2	Rice_phos_Nip_0h_20per_F1_R2.04943.04943.2	mzspec:PXD004705:Rice_phos_Nip_0h_20per_F1_R2:scan:04943:LDKVENS[Phospho]GHVEGR/2	0	-0.002282999999920321	-3.002569864326705	0.0	5033	5033	Phospho	1.0	7	199	1	1.0	306	0.0	0.0	0.0	0.0	0.0	0.0
8	224	1.0000	Phospho	Os02t0158400-01	mzspec:PXD004705:Rice_phos_Nip_0h_20per_F1_R2:scan:13505:VERPHPDS[Phospho]EWER/3	0	0.0	79.96633100000003	1:1.0000:8:true	VERPHPDSEWER	VERPHPDS[Phospho]EWER	Os02t0158400-01	1.0	Rice_phos_Nip_0h_20per_F1_R2	Rice_phos_Nip_0h_20per_F1_R2.13505.13505.3	mzspec:PXD004705:Rice_phos_Nip_0h_20per_F1_R2:scan:13505:VERPHPDS[Phospho]EWER/3	0	-0.0018599999999651122	-3.447211016348456	0.0	1238	1238	Phospho	1.0	8	224	1	1.0	307	0.0	0.0	0.0	0.0	0.0	0.0
1;3	530;532	0;1.0000	Gln->pyro-Glu;Phospho	LOC_Os05g05240.1	mzspec:PXD004705:Rice_phos_Nip_0h_20per_F1_R3:scan:03992:Q[Gln->pyro-Glu]RS[Phospho]PQGLHK/2	0	0.0	79.9663	1:1.0000:3:true	QRSPQGLHK	Q[Gln->pyro-Glu]RS[Phospho]PQGLHK	LOC_Os05g05240.1	1.0	Rice_phos_Nip_0h_20per_F1_R3	Rice_phos_Nip_0h_20per_F1_R3.03992.03992.2	mzspec:PXD004705:Rice_phos_Nip_0h_20per_F1_R3:scan:03992:Q[Gln->pyro-Glu]RS[Phospho]PQGLHK/2	0	-0.0014569999999594074	-2.614561207289532	0.0	8615	8615	Phospho	1.0	3	532	1	1.0	308	0.0	0.0	0.0	0.0	0.0	0.0
1;3	530;532	0;1.0000	Gln->pyro-Glu;Phospho	LOC_Os05g05240.1	mzspec:PXD004705:Rice_phos_BR_12h_20per_F1_R3:scan:03608:Q[Gln->pyro-Glu]RS[Phospho]PQGLHK/2	0	0.0	79.9663	1:1.0000:3:true	QRSPQGLHK	Q[Gln->pyro-Glu]RS[Phospho]PQGLHK	LOC_Os05g05240.1	1.0	Rice_phos_BR_12h_20per_F1_R3	Rice_phos_BR_12h_20per_F1_R3.03608.03608.2	mzspec:PXD004705:Rice_phos_BR_12h_20per_F1_R3:scan:03608:Q[Gln->pyro-Glu]RS[Phospho]PQGLHK/2	0	-0.0007850000000644286	-1.4086688729910202	0.0	8807	8807	Phospho	1.0	3	532	1	1.0	309	0.0	0.0	0.0	0.0	0.0	0.0
1;3	530;532	0;1.0000	Gln->pyro-Glu;Phospho	LOC_Os05g05240.1	mzspec:PXD004705:Rice_phos_BR_3h_20per_F1_R3:scan:04082:Q[Gln->pyro-Glu]RS[Phospho]PQGLHK/2	0	0.0	79.9663	1:1.0000:3:true	QRSPQGLHK	Q[Gln->pyro-Glu]RS[Phospho]PQGLHK	LOC_Os05g05240.1	1.0	Rice_phos_BR_3h_20per_F1_R3	Rice_phos_BR_3h_20per_F1_R3.04082.04082.2	mzspec:PXD004705:Rice_phos_BR_3h_20per_F1_R3:scan:04082:Q[Gln->pyro-Glu]RS[Phospho]PQGLHK/2	0	-0.0012729999999692154	-2.2843764014357	0.0	18533	18533	Phospho	1.0	3	532	1	1.0	310	0.0	0.0	0.0	0.0	0.0	0.0
1;3	530;532	0;1.0000	Gln->pyro-Glu;Phospho	LOC_Os05g05240.1	mzspec:PXD004705:Rice_phos_BR_3h_20per_F1_R3:scan:04224:Q[Gln->pyro-Glu]RS[Phospho]PQGLHK/2	0	0.0	79.9663	1:1.0000:3:true	QRSPQGLHK	Q[Gln->pyro-Glu]RS[Phospho]PQGLHK	LOC_Os05g05240.1	1.0	Rice_phos_BR_3h_20per_F1_R3	Rice_phos_BR_3h_20per_F1_R3.04224.04224.2	mzspec:PXD004705:Rice_phos_BR_3h_20per_F1_R3:scan:04224:Q[Gln->pyro-Glu]RS[Phospho]PQGLHK/2	0	-0.0011509999999361753	-2.0654495192225246	0.0	18829	18829	Phospho	1.0	3	532	1	1.0	311	0.0	0.0	0.0	0.0	0.0	0.0
1;3	530;532	0;1.0000	Gln->pyro-Glu;Phospho	LOC_Os05g05240.1	mzspec:PXD004705:Rice_phos_Nip_0h_20per_F1_R1:scan:03904:Q[Gln->pyro-Glu]RS[Phospho]PQGLHK/2	0	0.0	79.9663	1:1.0000:3:true	QRSPQGLHK	Q[Gln->pyro-Glu]RS[Phospho]PQGLHK	LOC_Os05g05240.1	1.0	Rice_phos_Nip_0h_20per_F1_R1	Rice_phos_Nip_0h_20per_F1_R1.03904.03904.2	mzspec:PXD004705:Rice_phos_Nip_0h_20per_F1_R1:scan:03904:Q[Gln->pyro-Glu]RS[Phospho]PQGLHK/2	0	-0.0008459999999104184	-1.5181323137915939	0.0	19591	19591	Phospho	1.0	3	532	1	1.0	312	0.0	0.0	0.0	0.0	0.0	0.0
1;3	530;532	0;1.0000	Gln->pyro-Glu;Phospho	LOC_Os05g05240.1	mzspec:PXD004705:Rice_phos_Nip_0h_20per_F1_R1:scan:04053:Q[Gln->pyro-Glu]RS[Phospho]PQGLHK/2	0	0.0	79.9663	1:1.0000:3:true	QRSPQGLHK	Q[Gln->pyro-Glu]RS[Phospho]PQGLHK	LOC_Os05g05240.1	1.0	Rice_phos_Nip_0h_20per_F1_R1	Rice_phos_Nip_0h_20per_F1_R1.04053.04053.2	mzspec:PXD004705:Rice_phos_Nip_0h_20per_F1_R1:scan:04053:Q[Gln->pyro-Glu]RS[Phospho]PQGLHK/2	0	-0.0010899999999764989	-1.955986078217943	0.0	20240	20240	Phospho	1.0	3	532	1	1.0	313	0.0	0.0	0.0	0.0	0.0	0.0
1;3	530;532	0;1.0000	Gln->pyro-Glu;Phospho	LOC_Os05g05240.1	mzspec:PXD004705:Rice_phos_BR_3h_20per_F1_R2:scan:04209:Q[Gln->pyro-Glu]RS[Phospho]PQGLHK/2	0	0.0	79.9663	1:1.0000:3:true	QRSPQGLHK	Q[Gln->pyro-Glu]RS[Phospho]PQGLHK	LOC_Os05g05240.1	1.0	Rice_phos_BR_3h_20per_F1_R2	Rice_phos_BR_3h_20per_F1_R2.04209.04209.2	mzspec:PXD004705:Rice_phos_BR_3h_20per_F1_R2:scan:04209:Q[Gln->pyro-Glu]RS[Phospho]PQGLHK/2	0	-0.0012120000000095386	-2.174912960431117	0.0	26507	26507	Phospho	1.0	3	532	1	1.0	314	0.0	0.0	0.0	0.0	0.0	0.0
1;3	530;532	0;1.0000	Gln->pyro-Glu;Phospho	LOC_Os05g05240.1	mzspec:PXD004705:Rice_phos_BR_12h_20per_F1_R2:scan:03744:Q[Gln->pyro-Glu]RS[Phospho]PQGLHK/2	0	0.0	79.9663	1:1.0000:3:true	QRSPQGLHK	Q[Gln->pyro-Glu]RS[Phospho]PQGLHK	LOC_Os05g05240.1	1.0	Rice_phos_BR_12h_20per_F1_R2	Rice_phos_BR_12h_20per_F1_R2.03744.03744.2	mzspec:PXD004705:Rice_phos_BR_12h_20per_F1_R2:scan:03744:Q[Gln->pyro-Glu]RS[Phospho]PQGLHK/2	0	-0.0007850000000644286	-1.4086688729910202	0.0	37691	37691	Phospho	1.0	3	532	1	1.0	315	0.0	0.0	0.0	0.0	0.0	0.0
3	532	1.0000	Phospho	LOC_Os05g05240.1	mzspec:PXD004705:Rice_phos_Nip_0h_20per_F1_R3:scan:01575:QRS[Phospho]PQGLHK/3	0	0.0	79.9663	1:1.0000:3:true	QRSPQGLHK	QRS[Phospho]PQGLHK	LOC_Os05g05240.1	1.0	Rice_phos_Nip_0h_20per_F1_R3	Rice_phos_Nip_0h_20per_F1_R3.01575.01575.3	mzspec:PXD004705:Rice_phos_Nip_0h_20per_F1_R3:scan:01575:QRS[Phospho]PQGLHK/3	0	-0.0007840000000101097	-2.0767089947818844	0.0	9415	9415	Phospho	1.0	3	532	1	1.0	316	0.0	0.0	0.0	0.0	0.0	0.0
3	532	1.0000	Phospho	LOC_Os05g05240.1	mzspec:PXD004705:Rice_phos_BR_12h_20per_F1_R3:scan:01361:QRS[Phospho]PQGLHK/2	0	0.0	79.9663	1:1.0000:3:true	QRSPQGLHK	QRS[Phospho]PQGLHK	LOC_Os05g05240.1	1.0	Rice_phos_BR_12h_20per_F1_R3	Rice_phos_BR_12h_20per_F1_R3.01361.01361.2	mzspec:PXD004705:Rice_phos_BR_12h_20per_F1_R3:scan:01361:QRS[Phospho]PQGLHK/2	0	-0.001243000000158645	-2.1969788432946067	0.0	9468	9468	Phospho	1.0	3	532	1	1.0	317	0.0	0.0	0.0	0.0	0.0	0.0
3	532	1.0000	Phospho	LOC_Os05g05240.1	mzspec:PXD004705:Rice_phos_BR_12h_20per_F1_R3:scan:01364:QRS[Phospho]PQGLHK/3	0	0.0	79.9663	1:1.0000:3:true	QRSPQGLHK	QRS[Phospho]PQGLHK	LOC_Os05g05240.1	1.0	Rice_phos_BR_12h_20per_F1_R3	Rice_phos_BR_12h_20per_F1_R3.01364.01364.3	mzspec:PXD004705:Rice_phos_BR_12h_20per_F1_R3:scan:01364:QRS[Phospho]PQGLHK/3	0	-0.0007540000000290092	-1.9972430894203983	0.0	9475	9475	Phospho	1.0	3	532	1	1.0	318	0.0	0.0	0.0	0.0	0.0	0.0
3	532	1.0000	Phospho	LOC_Os05g05240.1	mzspec:PXD004705:Rice_phos_BR_3h_20per_F1_R3:scan:01618:QRS[Phospho]PQGLHK/3	0	0.0	79.9663	1:1.0000:3:true	QRSPQGLHK	QRS[Phospho]PQGLHK	LOC_Os05g05240.1	1.0	Rice_phos_BR_3h_20per_F1_R3	Rice_phos_BR_3h_20per_F1_R3.01618.01618.3	mzspec:PXD004705:Rice_phos_BR_3h_20per_F1_R3:scan:01618:QRS[Phospho]PQGLHK/3	0	-0.0002959999999916364	-0.7840636000384463	0.0	19043	19043	Phospho	1.0	3	532	1	1.0	319	0.0	0.0	0.0	0.0	0.0	0.0
3	532	1.0000	Phospho	LOC_Os05g05240.1	mzspec:PXD004705:Rice_phos_Nip_0h_20per_F1_R1:scan:01549:QRS[Phospho]PQGLHK/3	0	0.0	79.9663	1:1.0000:3:true	QRSPQGLHK	QRS[Phospho]PQGLHK	LOC_Os05g05240.1	1.0	Rice_phos_Nip_0h_20per_F1_R1	Rice_phos_Nip_0h_20per_F1_R1.01549.01549.3	mzspec:PXD004705:Rice_phos_Nip_0h_20per_F1_R1:scan:01549:QRS[Phospho]PQGLHK/3	0	-0.00014299999998002022	-0.3787874824087854	0.0	21178	21178	Phospho	1.0	3	532	1	1.0	320	0.0	0.0	0.0	0.0	0.0	0.0
3	532	1.0000	Phospho	LOC_Os05g05240.1	mzspec:PXD004705:Rice_phos_Nip_0h_20per_F1_R1:scan:01557:QRS[Phospho]PQGLHK/2	0	0.0	79.9663	1:1.0000:3:true	QRSPQGLHK	QRS[Phospho]PQGLHK	LOC_Os05g05240.1	1.0	Rice_phos_Nip_0h_20per_F1_R1	Rice_phos_Nip_0h_20per_F1_R1.01557.01557.2	mzspec:PXD004705:Rice_phos_Nip_0h_20per_F1_R1:scan:01557:QRS[Phospho]PQGLHK/2	0	-0.00045000000000072765	-0.7953664355253346	0.0	21183	21183	Phospho	1.0	3	532	1	1.0	321	0.0	0.0	0.0	0.0	0.0	0.0
7	199	1.0000	Phospho	Os09t0558200-01	mzspec:PXD004705:Rice_phos_BR_3h_20per_F1_R1:scan:04809:LDKVENS[Phospho]GHVEGR/2	0	0.0	79.9663	1:1.0000:7:true	LDKVENSGHVEGR	LDKVENS[Phospho]GHVEGR	Os09t0558200-01	1.0	Rice_phos_BR_3h_20per_F1_R1	Rice_phos_BR_3h_20per_F1_R1.04809.04809.2	mzspec:PXD004705:Rice_phos_BR_3h_20per_F1_R1:scan:04809:LDKVENS[Phospho]GHVEGR/2	0	-0.0022219999999606443	-2.9223435123296624	0.0	371	371	Phospho	1.0	7	199	1	1.0	322	0.0	0.0	0.0	0.0	0.0	0.0
7	199	1.0000	Phospho	Os09t0558200-01	mzspec:PXD004705:Rice_phos_Nip_0h_20per_F1_R3:scan:04820:LDKVENS[Phospho]GHVEGR/2	0	0.0	79.9663	1:1.0000:7:true	LDKVENSGHVEGR	LDKVENS[Phospho]GHVEGR	Os09t0558200-01	1.0	Rice_phos_Nip_0h_20per_F1_R3	Rice_phos_Nip_0h_20per_F1_R3.04820.04820.2	mzspec:PXD004705:Rice_phos_Nip_0h_20per_F1_R3:scan:04820:LDKVENS[Phospho]GHVEGR/2	0	-0.002099999999927604	-2.7618908081860587	0.0	8467	8467	Phospho	1.0	7	199	1	1.0	323	0.0	0.0	0.0	0.0	0.0	0.0
3	532	1.0000	Phospho	LOC_Os05g05240.1	mzspec:PXD004705:Rice_phos_BR_3h_20per_F1_R2:scan:01691:QRS[Phospho]PQGLHK/2	0	0.0	79.9663	1:1.0000:3:true	QRSPQGLHK	QRS[Phospho]PQGLHK	LOC_Os05g05240.1	1.0	Rice_phos_BR_3h_20per_F1_R2	Rice_phos_BR_3h_20per_F1_R2.01691.01691.2	mzspec:PXD004705:Rice_phos_BR_3h_20per_F1_R2:scan:01691:QRS[Phospho]PQGLHK/2	0	-0.0008160000000998483	-1.4422644699267542	0.0	26960	26960	Phospho	1.0	3	532	1	1.0	324	0.0	0.0	0.0	0.0	0.0	0.0
7	199	1.0000	Phospho	Os09t0558200-01	mzspec:PXD004705:Rice_phos_BR_3h_20per_F1_R3:scan:04844:LDKVENS[Phospho]GHVEGR/2	0	0.0	79.9663	1:1.0000:7:true	LDKVENSGHVEGR	LDKVENS[Phospho]GHVEGR	Os09t0558200-01	1.0	Rice_phos_BR_3h_20per_F1_R3	Rice_phos_BR_3h_20per_F1_R3.04844.04844.2	mzspec:PXD004705:Rice_phos_BR_3h_20per_F1_R3:scan:04844:LDKVENS[Phospho]GHVEGR/2	0	-0.001977999999894564	-2.6014381040424546	0.0	18527	18527	Phospho	1.0	7	199	1	1.0	325	0.0	0.0	0.0	0.0	0.0	0.0
1;3	338;340	0;1.0000	Gln->pyro-Glu;Phospho	Os07t0490200-01	mzspec:PXD004705:Rice_phos_BR_3h_20per_F1_R2:scan:27277:Q[Gln->pyro-Glu]NS[Phospho]LGLWK/2	0	0.0	79.9663	1:1.0000:3:true	QNSLGLWK	Q[Gln->pyro-Glu]NS[Phospho]LGLWK	Os07t0490200-01	1.0	Rice_phos_BR_3h_20per_F1_R2	Rice_phos_BR_3h_20per_F1_R2.27277.27277.2	mzspec:PXD004705:Rice_phos_BR_3h_20per_F1_R2:scan:27277:Q[Gln->pyro-Glu]NS[Phospho]LGLWK/2	0	-0.0012409999999931642	-2.45873471449734	0.0	18062	18062	Phospho	1.0	3	340	1	1.0	326	0.0	0.0	0.0	0.0	0.0	0.0
1;3	338;340	0;1.0000	Gln->pyro-Glu;Phospho	Os07t0490200-01	mzspec:PXD004705:Rice_phos_BR_3h_20per_F1_R3:scan:27165:Q[Gln->pyro-Glu]NS[Phospho]LGLWK/2	0	0.0	79.9663	1:1.0000:3:true	QNSLGLWK	Q[Gln->pyro-Glu]NS[Phospho]LGLWK	Os07t0490200-01	1.0	Rice_phos_BR_3h_20per_F1_R3	Rice_phos_BR_3h_20per_F1_R3.27165.27165.2	mzspec:PXD004705:Rice_phos_BR_3h_20per_F1_R3:scan:27165:Q[Gln->pyro-Glu]NS[Phospho]LGLWK/2	0	-0.0009969999999839274	-1.9753090333020409	0.0	19860	19860	Phospho	1.0	3	340	1	1.0	327	0.0	0.0	0.0	0.0	0.0	0.0
1;3	338;340	0;1.0000	Gln->pyro-Glu;Phospho	Os07t0490200-01	mzspec:PXD004705:Rice_phos_Nip_0h_20per_F1_R1:scan:27736:Q[Gln->pyro-Glu]NS[Phospho]LGLWK/2	0	0.0	79.9663	1:1.0000:3:true	QNSLGLWK	Q[Gln->pyro-Glu]NS[Phospho]LGLWK	Os07t0490200-01	1.0	Rice_phos_Nip_0h_20per_F1_R1	Rice_phos_Nip_0h_20per_F1_R1.27736.27736.2	mzspec:PXD004705:Rice_phos_Nip_0h_20per_F1_R1:scan:27736:Q[Gln->pyro-Glu]NS[Phospho]LGLWK/2	0	-0.00197400000001835	-3.910993010869945	0.0	24561	24561	Phospho	1.0	3	340	1	1.0	328	0.0	0.0	0.0	0.0	0.0	0.0
1;3	190;192	0;1.0000	Gln->pyro-Glu;Phospho	Os07t0588200-01	mzspec:PXD004705:Rice_phos_Nip_0h_20per_F1_R3:scan:25943:Q[Gln->pyro-Glu]PS[Phospho]PDLRPLPPLK/2	0	0.0	79.9663	1:1.0000:3:true	QPSPDLRPLPPLK	Q[Gln->pyro-Glu]PS[Phospho]PDLRPLPPLK	Os07t0588200-01	1.0	Rice_phos_Nip_0h_20per_F1_R3	Rice_phos_Nip_0h_20per_F1_R3.25943.25943.2	mzspec:PXD004705:Rice_phos_Nip_0h_20per_F1_R3:scan:25943:Q[Gln->pyro-Glu]PS[Phospho]PDLRPLPPLK/2	0	-0.002633000000059837	-3.460388299777975	0.0	33082	33082	Phospho	1.0	3	192	1	1.0	329	0.0	0.0	0.0	0.0	0.0	0.0
9	129	1.0000	Phospho	Os09t0135700-01	mzspec:PXD004705:Rice_phos_Nip_0h_20per_F1_R3:scan:29604:LFQFGIDGS[Phospho]KEPFVNIPEDR/3	0	0.0	79.9663	1:1.0000:9:true	LFQFGIDGSKEPFVNIPEDR	LFQFGIDGS[Phospho]KEPFVNIPEDR	Os09t0135700-01	1.0	Rice_phos_Nip_0h_20per_F1_R3	Rice_phos_Nip_0h_20per_F1_R3.29604.29604.3	mzspec:PXD004705:Rice_phos_Nip_0h_20per_F1_R3:scan:29604:LFQFGIDGS[Phospho]KEPFVNIPEDR/3	0	-0.002696999999898253	-3.3851549342151404	0.0	34548	34548	Phospho	1.0	9	129	1	1.0	330	0.0	0.0	0.0	0.0	0.0	0.0
9	129	1.0000	Phospho	Os09t0135700-01	mzspec:PXD004705:Rice_phos_BR_3h_20per_F1_R1:scan:29326:LFQFGIDGS[Phospho]KEPFVNIPEDR/3	0	0.0	79.9663	1:1.0000:9:true	LFQFGIDGSKEPFVNIPEDR	LFQFGIDGS[Phospho]KEPFVNIPEDR	Os09t0135700-01	1.0	Rice_phos_BR_3h_20per_F1_R1	Rice_phos_BR_3h_20per_F1_R1.29326.29326.3	mzspec:PXD004705:Rice_phos_BR_3h_20per_F1_R1:scan:29326:LFQFGIDGS[Phospho]KEPFVNIPEDR/3	0	-0.004596999999876061	-5.7699507722486185	0.0	26917	26917	Phospho	1.0	9	129	1	1.0	331	0.0	0.0	0.0	0.0	0.0	0.0
9	129	1.0000	Phospho	Os09t0135700-01	mzspec:PXD004705:Rice_phos_Nip_0h_20per_F1_R1:scan:29885:LFQFGIDGS[Phospho]KEPFVNIPEDR/3	0	0.0	79.9663	1:1.0000:9:true	LFQFGIDGSKEPFVNIPEDR	LFQFGIDGS[Phospho]KEPFVNIPEDR	Os09t0135700-01	1.0	Rice_phos_Nip_0h_20per_F1_R1	Rice_phos_Nip_0h_20per_F1_R1.29885.29885.3	mzspec:PXD004705:Rice_phos_Nip_0h_20per_F1_R1:scan:29885:LFQFGIDGS[Phospho]KEPFVNIPEDR/3	0	-0.003496999999924811	-4.389279497642718	0.0	26705	26705	Phospho	1.0	9	129	1	1.0	332	0.0	0.0	0.0	0.0	0.0	0.0
9	129	1.0000	Phospho	Os09t0135700-01	mzspec:PXD004705:Rice_phos_BR_3h_20per_F1_R3:scan:29282:LFQFGIDGS[Phospho]KEPFVNIPEDR/3	0	0.0	79.9663	1:1.0000:9:true	LFQFGIDGSKEPFVNIPEDR	LFQFGIDGS[Phospho]KEPFVNIPEDR	Os09t0135700-01	1.0	Rice_phos_BR_3h_20per_F1_R3	Rice_phos_BR_3h_20per_F1_R3.29282.29282.3	mzspec:PXD004705:Rice_phos_BR_3h_20per_F1_R3:scan:29282:LFQFGIDGS[Phospho]KEPFVNIPEDR/3	0	-0.003696999999874606	-4.640310638428267	0.0	21126	21126	Phospho	1.0	9	129	1	1.0	333	0.0	0.0	0.0	0.0	0.0	0.0
9	129	1.0000	Phospho	Os09t0135700-01	mzspec:PXD004705:Rice_phos_BR_3h_20per_F1_R2:scan:29405:LFQFGIDGS[Phospho]KEPFVNIPEDR/3	0	0.0	79.9663	1:1.0000:9:true	LFQFGIDGSKEPFVNIPEDR	LFQFGIDGS[Phospho]KEPFVNIPEDR	Os09t0135700-01	1.0	Rice_phos_BR_3h_20per_F1_R2	Rice_phos_BR_3h_20per_F1_R2.29405.29405.3	mzspec:PXD004705:Rice_phos_BR_3h_20per_F1_R2:scan:29405:LFQFGIDGS[Phospho]KEPFVNIPEDR/3	0	-9.699999998247222e-05	-0.12175010328955213	0.0	18420	18420	Phospho	1.0	9	129	1	1.0	334	0.0	0.0	0.0	0.0	0.0	0.0
9	129	1.0000	Phospho	Os09t0135700-01	mzspec:PXD004705:Rice_phos_Nip_0h_20per_F1_R2:scan:29852:LFQFGIDGS[Phospho]KEPFVNIPEDR/3	0	0.0	79.9663	1:1.0000:9:true	LFQFGIDGSKEPFVNIPEDR	LFQFGIDGS[Phospho]KEPFVNIPEDR	Os09t0135700-01	1.0	Rice_phos_Nip_0h_20per_F1_R2	Rice_phos_Nip_0h_20per_F1_R2.29852.29852.3	mzspec:PXD004705:Rice_phos_Nip_0h_20per_F1_R2:scan:29852:LFQFGIDGS[Phospho]KEPFVNIPEDR/3	0	-0.0037969999999631905	-4.765826208963735	0.0	14400	14400	Phospho	1.0	9	129	1	1.0	335	0.0	0.0	0.0	0.0	0.0	0.0
9	129	1.0000	Phospho	Os09t0135700-01	mzspec:PXD004705:Rice_phos_BR_12h_20per_F1_R2:scan:27242:LFQFGIDGS[Phospho]KEPFVNIPEDR/3	0	0.0	79.9663	1:1.0000:9:true	LFQFGIDGSKEPFVNIPEDR	LFQFGIDGS[Phospho]KEPFVNIPEDR	Os09t0135700-01	1.0	Rice_phos_BR_12h_20per_F1_R2	Rice_phos_BR_12h_20per_F1_R2.27242.27242.3	mzspec:PXD004705:Rice_phos_BR_12h_20per_F1_R2:scan:27242:LFQFGIDGS[Phospho]KEPFVNIPEDR/3	0	0.00010300000008101053	0.12928103763868984	0.0	9379	9379	Phospho	1.0	9	129	1	1.0	336	0.0	0.0	0.0	0.0	0.0	0.0
9	129	1.0000	Phospho	Os09t0135700-01	mzspec:PXD004705:Rice_phos_BR_12h_20per_F1_R3:scan:27300:LFQFGIDGS[Phospho]KEPFVNIPEDR/3	0	0.0	79.9663	1:1.0000:9:true	LFQFGIDGSKEPFVNIPEDR	LFQFGIDGS[Phospho]KEPFVNIPEDR	Os09t0135700-01	1.0	Rice_phos_BR_12h_20per_F1_R3	Rice_phos_BR_12h_20per_F1_R3.27300.27300.3	mzspec:PXD004705:Rice_phos_BR_12h_20per_F1_R3:scan:27300:LFQFGIDGS[Phospho]KEPFVNIPEDR/3	0	-0.0010969999999588254	-1.376905807502678	0.0	3712	3712	Phospho	1.0	9	129	1	1.0	337	0.0	0.0	0.0	0.0	0.0	0.0
3;7	58;62	0;1.0000	Carbamidomethyl;Phospho	LOC_Os11g42420.2	mzspec:PXD004705:Rice_phos_Nip_0h_20per_F1_R3:scan:16664:LFC[Carbamidomethyl]DGNS[Phospho]IQR/2	0	0.0	136.987764	1:1.0000:7:true	LFCDGNSIQR	LFC[Carbamidomethyl]DGNS[Phospho]IQR	LOC_Os11g42420.2	1.0	Rice_phos_Nip_0h_20per_F1_R3	Rice_phos_Nip_0h_20per_F1_R3.16664.16664.2	mzspec:PXD004705:Rice_phos_Nip_0h_20per_F1_R3:scan:16664:LFC[Carbamidomethyl]DGNS[Phospho]IQR/2	0	-0.001676999999972395	-2.5989086799240018	0.0	36034	36034	Phospho	1.0	7	62	1	1.0	338	0.0	0.0	0.0	0.0	0.0	0.0
7	199	1.0000	Phospho	Os09t0558200-01	mzspec:PXD004705:Rice_phos_BR_3h_20per_F1_R2:scan:04885:LDKVENS[Phospho]GHVEGR/2	0	0.0	79.9663	1:1.0000:7:true	LDKVENSGHVEGR	LDKVENS[Phospho]GHVEGR	Os09t0558200-01	1.0	Rice_phos_BR_3h_20per_F1_R2	Rice_phos_BR_3h_20per_F1_R2.04885.04885.2	mzspec:PXD004705:Rice_phos_BR_3h_20per_F1_R2:scan:04885:LDKVENS[Phospho]GHVEGR/2	0	-0.001977999999894564	-2.6014381040424546	0.0	26540	26540	Phospho	1.0	7	199	1	1.0	339	0.0	0.0	0.0	0.0	0.0	0.0
7	199	1.0000	Phospho	Os09t0558200-01	mzspec:PXD004705:Rice_phos_Nip_0h_20per_F1_R1:scan:04737:LDKVENS[Phospho]GHVEGR/2	0	0.0	79.9663	1:1.0000:7:true	LDKVENSGHVEGR	LDKVENS[Phospho]GHVEGR	Os09t0558200-01	1.0	Rice_phos_Nip_0h_20per_F1_R1	Rice_phos_Nip_0h_20per_F1_R1.04737.04737.2	mzspec:PXD004705:Rice_phos_Nip_0h_20per_F1_R1:scan:04737:LDKVENS[Phospho]GHVEGR/2	0	-0.0016729999998688072	-2.2003063437582044	0.0	22633	22633	Phospho	1.0	7	199	1	1.0	340	0.0	0.0	0.0	0.0	0.0	0.0
3	532	1.0000	Phospho	LOC_Os05g05240.1	mzspec:PXD004705:Rice_phos_BR_3h_20per_F1_R2:scan:01700:QRS[Phospho]PQGLHK/3	0	0.0	79.9663	1:1.0000:3:true	QRSPQGLHK	QRS[Phospho]PQGLHK	LOC_Os05g05240.1	1.0	Rice_phos_BR_3h_20per_F1_R2	Rice_phos_BR_3h_20per_F1_R2.01700.01700.3	mzspec:PXD004705:Rice_phos_BR_3h_20per_F1_R2:scan:01700:QRS[Phospho]PQGLHK/3	0	-0.0005699999999819737	-1.5098522027716508	0.0	26935	26935	Phospho	1.0	3	532	1	1.0	341	0.0	0.0	0.0	0.0	0.0	0.0
8	224	1.0000	Phospho	Os02t0158400-01	mzspec:PXD004705:Rice_phos_Nip_0h_20per_F1_R1:scan:13287:VERPHPDS[Phospho]EWER/2	0	0.0	79.96633100000003	1:1.0000:8:true	VERPHPDSEWER	VERPHPDS[Phospho]EWER	Os02t0158400-01	1.0	Rice_phos_Nip_0h_20per_F1_R1	Rice_phos_Nip_0h_20per_F1_R1.13287.13287.2	mzspec:PXD004705:Rice_phos_Nip_0h_20per_F1_R1:scan:13287:VERPHPDS[Phospho]EWER/2	0	-0.0023999999999659853	-2.967189214773091	0.0	16360	16360	Phospho	1.0	8	224	1	1.0	342	0.0	0.0	0.0	0.0	0.0	0.0
1;3	338;340	0;1.0000	Gln->pyro-Glu;Phospho	Os07t0490200-01	mzspec:PXD004705:Rice_phos_BR_12h_20per_F1_R3:scan:25221:Q[Gln->pyro-Glu]NS[Phospho]LGLWK/2	0	0.0	79.9663	1:1.0000:3:true	QNSLGLWK	Q[Gln->pyro-Glu]NS[Phospho]LGLWK	Os07t0490200-01	1.0	Rice_phos_BR_12h_20per_F1_R3	Rice_phos_BR_12h_20per_F1_R3.25221.25221.2	mzspec:PXD004705:Rice_phos_BR_12h_20per_F1_R3:scan:25221:Q[Gln->pyro-Glu]NS[Phospho]LGLWK/2	0	-0.0017290000000116381	-3.4255860768879387	0.0	2082	2082	Phospho	1.0	3	340	1	1.0	343	0.0	0.0	0.0	0.0	0.0	0.0
4	37	1.0000	Phospho	LOC_Os10g06130.1	mzspec:PXD004705:Rice_phos_BR_12h_20per_F1_R3:scan:06980:REDS[Phospho]DDPEEEDPDER/2	0	0.0	79.9663	1:1.0000:4:true	REDSDDPEEEDPDER	REDS[Phospho]DDPEEEDPDER	LOC_Os10g06130.1	1.0	Rice_phos_BR_12h_20per_F1_R3	Rice_phos_BR_12h_20per_F1_R3.06980.06980.2	mzspec:PXD004705:Rice_phos_BR_12h_20per_F1_R3:scan:06980:REDS[Phospho]DDPEEEDPDER/2	0	-0.002346000000102322	-2.4518219752488606	0.0	14364	14364	Phospho	1.0	4	37	1	1.0	344	0.0	0.0	0.0	0.0	0.0	0.0
4	37	1.0000	Phospho	LOC_Os10g06130.1	mzspec:PXD004705:Rice_phos_BR_12h_20per_F1_R3:scan:06839:REDS[Phospho]DDPEEEDPDER/2	0	0.0	79.9663	1:1.0000:4:true	REDSDDPEEEDPDER	REDS[Phospho]DDPEEEDPDER	LOC_Os10g06130.1	1.0	Rice_phos_BR_12h_20per_F1_R3	Rice_phos_BR_12h_20per_F1_R3.06839.06839.2	mzspec:PXD004705:Rice_phos_BR_12h_20per_F1_R3:scan:06839:REDS[Phospho]DDPEEEDPDER/2	0	-0.0013659999999617867	-1.427616716943809	0.0	14495	14495	Phospho	1.0	4	37	1	1.0	345	0.0	0.0	0.0	0.0	0.0	0.0
4	37	1.0000	Phospho	LOC_Os10g06130.1	mzspec:PXD004705:Rice_phos_BR_3h_20per_F1_R3:scan:07775:REDS[Phospho]DDPEEEDPDER/2	0	0.0	79.9663	1:1.0000:4:true	REDSDDPEEEDPDER	REDS[Phospho]DDPEEEDPDER	LOC_Os10g06130.1	1.0	Rice_phos_BR_3h_20per_F1_R3	Rice_phos_BR_3h_20per_F1_R3.07775.07775.2	mzspec:PXD004705:Rice_phos_BR_3h_20per_F1_R3:scan:07775:REDS[Phospho]DDPEEEDPDER/2	0	-0.0012440000001561202	-1.3001136135802782	0.0	15719	15719	Phospho	1.0	4	37	1	1.0	346	0.0	0.0	0.0	0.0	0.0	0.0
4	37	1.0000	Phospho	LOC_Os10g06130.1	mzspec:PXD004705:Rice_phos_BR_3h_20per_F1_R3:scan:07631:REDS[Phospho]DDPEEEDPDER/2	0	0.0	79.9663	1:1.0000:4:true	REDSDDPEEEDPDER	REDS[Phospho]DDPEEEDPDER	LOC_Os10g06130.1	1.0	Rice_phos_BR_3h_20per_F1_R3	Rice_phos_BR_3h_20per_F1_R3.07631.07631.2	mzspec:PXD004705:Rice_phos_BR_3h_20per_F1_R3:scan:07631:REDS[Phospho]DDPEEEDPDER/2	0	-0.0019460000000890434	-2.0337790127214417	0.0	16094	16094	Phospho	1.0	4	37	1	1.0	347	0.0	0.0	0.0	0.0	0.0	0.0
4	37	1.0000	Phospho	LOC_Os10g06130.1	mzspec:PXD004705:Rice_phos_BR_3h_20per_F1_R3:scan:07625:REDS[Phospho]DDPEEEDPDER/3	0	0.0	79.9663	1:1.0000:4:true	REDSDDPEEEDPDER	REDS[Phospho]DDPEEEDPDER	LOC_Os10g06130.1	1.0	Rice_phos_BR_3h_20per_F1_R3	Rice_phos_BR_3h_20per_F1_R3.07625.07625.3	mzspec:PXD004705:Rice_phos_BR_3h_20per_F1_R3:scan:07625:REDS[Phospho]DDPEEEDPDER/3	0	-0.0009719999999333596	-1.5229649768027356	0.0	16273	16273	Phospho	1.0	4	37	1	1.0	348	0.0	0.0	0.0	0.0	0.0	0.0
4	37	1.0000	Phospho	LOC_Os10g06130.1	mzspec:PXD004705:Rice_phos_Nip_0h_20per_F1_R1:scan:07448:REDS[Phospho]DDPEEEDPDER/2	0	0.0	79.9663	1:1.0000:4:true	REDSDDPEEEDPDER	REDS[Phospho]DDPEEEDPDER	LOC_Os10g06130.1	1.0	Rice_phos_Nip_0h_20per_F1_R1	Rice_phos_Nip_0h_20per_F1_R1.07448.07448.2	mzspec:PXD004705:Rice_phos_Nip_0h_20per_F1_R1:scan:07448:REDS[Phospho]DDPEEEDPDER/2	0	-0.0013659999999617867	-1.427616716943809	0.0	21832	21832	Phospho	1.0	4	37	1	1.0	349	0.0	0.0	0.0	0.0	0.0	0.0
4	37	1.0000	Phospho	LOC_Os10g06130.1	mzspec:PXD004705:Rice_phos_Nip_0h_20per_F1_R1:scan:07601:REDS[Phospho]DDPEEEDPDER/2	0	0.0	79.9663	1:1.0000:4:true	REDSDDPEEEDPDER	REDS[Phospho]DDPEEEDPDER	LOC_Os10g06130.1	1.0	Rice_phos_Nip_0h_20per_F1_R1	Rice_phos_Nip_0h_20per_F1_R1.07601.07601.2	mzspec:PXD004705:Rice_phos_Nip_0h_20per_F1_R1:scan:07601:REDS[Phospho]DDPEEEDPDER/2	0	-0.0012440000001561202	-1.3001136135802782	0.0	22199	22199	Phospho	1.0	4	37	1	1.0	350	0.0	0.0	0.0	0.0	0.0	0.0
4	37	1.0000	Phospho	LOC_Os10g06130.1	mzspec:PXD004705:Rice_phos_Nip_0h_20per_F1_R1:scan:07475:REDS[Phospho]DDPEEEDPDER/3	0	0.0	79.9663	1:1.0000:4:true	REDSDDPEEEDPDER	REDS[Phospho]DDPEEEDPDER	LOC_Os10g06130.1	1.0	Rice_phos_Nip_0h_20per_F1_R1	Rice_phos_Nip_0h_20per_F1_R1.07475.07475.3	mzspec:PXD004705:Rice_phos_Nip_0h_20per_F1_R1:scan:07475:REDS[Phospho]DDPEEEDPDER/3	0	-0.0016719999999850188	-2.619750454080185	0.0	22819	22819	Phospho	1.0	4	37	1	1.0	351	0.0	0.0	0.0	0.0	0.0	0.0
4	37	1.0000	Phospho	LOC_Os10g06130.1	mzspec:PXD004705:Rice_phos_BR_3h_20per_F1_R2:scan:07868:REDS[Phospho]DDPEEEDPDER/2	0	0.0	79.9663	1:1.0000:4:true	REDSDDPEEEDPDER	REDS[Phospho]DDPEEEDPDER	LOC_Os10g06130.1	1.0	Rice_phos_BR_3h_20per_F1_R2	Rice_phos_BR_3h_20per_F1_R2.07868.07868.2	mzspec:PXD004705:Rice_phos_BR_3h_20per_F1_R2:scan:07868:REDS[Phospho]DDPEEEDPDER/2	0	-0.0019150000000536238	-2.001380683089625	0.0	23300	23300	Phospho	1.0	4	37	1	1.0	352	0.0	0.0	0.0	0.0	0.0	0.0
4	37	1.0000	Phospho	LOC_Os10g06130.1	mzspec:PXD004705:Rice_phos_BR_3h_20per_F1_R2:scan:07749:REDS[Phospho]DDPEEEDPDER/3	0	0.0	79.9663	1:1.0000:4:true	REDSDDPEEEDPDER	REDS[Phospho]DDPEEEDPDER	LOC_Os10g06130.1	1.0	Rice_phos_BR_3h_20per_F1_R2	Rice_phos_BR_3h_20per_F1_R2.07749.07749.3	mzspec:PXD004705:Rice_phos_BR_3h_20per_F1_R2:scan:07749:REDS[Phospho]DDPEEEDPDER/3	0	-0.0013719999999466381	-2.1496995352215453	0.0	23413	23413	Phospho	1.0	4	37	1	1.0	353	0.0	0.0	0.0	0.0	0.0	0.0
4	37	1.0000	Phospho	LOC_Os10g06130.1	mzspec:PXD004705:Rice_phos_BR_3h_20per_F1_R2:scan:07719:REDS[Phospho]DDPEEEDPDER/2	0	0.0	79.9663	1:1.0000:4:true	REDSDDPEEEDPDER	REDS[Phospho]DDPEEEDPDER	LOC_Os10g06130.1	1.0	Rice_phos_BR_3h_20per_F1_R2	Rice_phos_BR_3h_20per_F1_R2.07719.07719.2	mzspec:PXD004705:Rice_phos_BR_3h_20per_F1_R2:scan:07719:REDS[Phospho]DDPEEEDPDER/2	0	-0.0013460000000122818	-1.4067145688709048	0.0	24043	24043	Phospho	1.0	4	37	1	1.0	354	0.0	0.0	0.0	0.0	0.0	0.0
8	444	1.0000	Phospho	Os05t0545000-01	mzspec:PXD004705:Rice_phos_Nip_0h_20per_F1_R1:scan:16143:VVDDGWGS[Phospho]PR/2	0	0.0	79.9663	1:1.0000:8:true	VVDDGWGSPR	VVDDGWGS[Phospho]PR	Os05t0545000-01	1.0	Rice_phos_Nip_0h_20per_F1_R1	Rice_phos_Nip_0h_20per_F1_R1.16143.16143.2	mzspec:PXD004705:Rice_phos_Nip_0h_20per_F1_R1:scan:16143:VVDDGWGS[Phospho]PR/2	0	-0.0022219999999606443	-3.803198004384033	0.0	27989	27989	Phospho	1.0	8	444	1	1.0	355	0.0	0.0	0.0	0.0	0.0	0.0
4	37	1.0000	Phospho	LOC_Os10g06130.1	mzspec:PXD004705:Rice_phos_BR_12h_20per_F1_R1:scan:06819:REDS[Phospho]DDPEEEDPDER/2	0	0.0	79.9663	1:1.0000:4:true	REDSDDPEEEDPDER	REDS[Phospho]DDPEEEDPDER	LOC_Os10g06130.1	1.0	Rice_phos_BR_12h_20per_F1_R1	Rice_phos_BR_12h_20per_F1_R1.06819.06819.2	mzspec:PXD004705:Rice_phos_BR_12h_20per_F1_R1:scan:06819:REDS[Phospho]DDPEEEDPDER/2	0	-0.0011220000000093933	-1.1726105098603026	0.0	32177	32177	Phospho	1.0	4	37	1	1.0	356	0.0	0.0	0.0	0.0	0.0	0.0
4	37	1.0000	Phospho	LOC_Os10g06130.1	mzspec:PXD004705:Rice_phos_BR_12h_20per_F1_R1:scan:06691:REDS[Phospho]DDPEEEDPDER/2	0	0.0	79.9663	1:1.0000:4:true	REDSDDPEEEDPDER	REDS[Phospho]DDPEEEDPDER	LOC_Os10g06130.1	1.0	Rice_phos_BR_12h_20per_F1_R1	Rice_phos_BR_12h_20per_F1_R1.06691.06691.2	mzspec:PXD004705:Rice_phos_BR_12h_20per_F1_R1:scan:06691:REDS[Phospho]DDPEEEDPDER/2	0	-0.002646000000027016	-2.7653541970553146	0.0	35639	35639	Phospho	1.0	4	37	1	1.0	357	0.0	0.0	0.0	0.0	0.0	0.0
4	37	1.0000	Phospho	LOC_Os10g06130.1	mzspec:PXD004705:Rice_phos_BR_12h_20per_F1_R2:scan:07031:REDS[Phospho]DDPEEEDPDER/3	0	0.0	79.9663	1:1.0000:4:true	REDSDDPEEEDPDER	REDS[Phospho]DDPEEEDPDER	LOC_Os10g06130.1	1.0	Rice_phos_BR_12h_20per_F1_R2	Rice_phos_BR_12h_20per_F1_R2.07031.07031.3	mzspec:PXD004705:Rice_phos_BR_12h_20per_F1_R2:scan:07031:REDS[Phospho]DDPEEEDPDER/3	0	-0.0013739999999415884	-2.152833208005624	0.0	37076	37076	Phospho	1.0	4	37	1	1.0	358	0.0	0.0	0.0	0.0	0.0	0.0
4	37	1.0000	Phospho	LOC_Os10g06130.1	mzspec:PXD004705:Rice_phos_BR_12h_20per_F1_R2:scan:06955:REDS[Phospho]DDPEEEDPDER/2	0	0.0	79.9663	1:1.0000:4:true	REDSDDPEEEDPDER	REDS[Phospho]DDPEEEDPDER	LOC_Os10g06130.1	1.0	Rice_phos_BR_12h_20per_F1_R2	Rice_phos_BR_12h_20per_F1_R2.06955.06955.2	mzspec:PXD004705:Rice_phos_BR_12h_20per_F1_R2:scan:06955:REDS[Phospho]DDPEEEDPDER/2	0	-0.0027460000001156004	-2.8698649377762813	0.0	37302	37302	Phospho	1.0	4	37	1	1.0	359	0.0	0.0	0.0	0.0	0.0	0.0
4	37	1.0000	Phospho	LOC_Os10g06130.1	mzspec:PXD004705:Rice_phos_BR_12h_20per_F1_R3:scan:06926:REDS[Phospho]DDPEEEDPDER/3	0	0.0	79.9663	1:1.0000:4:true	REDSDDPEEEDPDER	REDS[Phospho]DDPEEEDPDER	LOC_Os10g06130.1	1.0	Rice_phos_BR_12h_20per_F1_R3	Rice_phos_BR_12h_20per_F1_R3.06926.06926.3	mzspec:PXD004705:Rice_phos_BR_12h_20per_F1_R3:scan:06926:REDS[Phospho]DDPEEEDPDER/3	0	-0.0010689999999158317	-1.6749481071867884	0.0	14407	14407	Phospho	1.0	4	37	1	1.0	360	0.0	0.0	0.0	0.0	0.0	0.0
4	37	1.0000	Phospho	LOC_Os10g06130.1	mzspec:PXD004705:Rice_phos_Nip_0h_20per_F1_R3:scan:07477:REDS[Phospho]DDPEEEDPDER/2	0	0.0	79.9663	1:1.0000:4:true	REDSDDPEEEDPDER	REDS[Phospho]DDPEEEDPDER	LOC_Os10g06130.1	1.0	Rice_phos_Nip_0h_20per_F1_R3	Rice_phos_Nip_0h_20per_F1_R3.07477.07477.2	mzspec:PXD004705:Rice_phos_Nip_0h_20per_F1_R3:scan:07477:REDS[Phospho]DDPEEEDPDER/2	0	-0.002246000000013737	-2.347311234527896	0.0	11554	11554	Phospho	1.0	4	37	1	1.0	361	0.0	0.0	0.0	0.0	0.0	0.0
8	224	1.0000	Phospho	Os02t0158400-01	mzspec:PXD004705:Rice_phos_Nip_0h_20per_F1_R3:scan:13346:VERPHPDS[Phospho]EWER/3	0	0.0	79.96633100000003	1:1.0000:8:true	VERPHPDSEWER	VERPHPDS[Phospho]EWER	Os02t0158400-01	1.0	Rice_phos_Nip_0h_20per_F1_R3	Rice_phos_Nip_0h_20per_F1_R3.13346.13346.3	mzspec:PXD004705:Rice_phos_Nip_0h_20per_F1_R3:scan:13346:VERPHPDS[Phospho]EWER/3	0	-0.0018599999999651122	-3.447211016348456	0.0	37630	37630	Phospho	1.0	8	224	1	1.0	362	0.0	0.0	0.0	0.0	0.0	0.0
4	37	1.0000	Phospho	LOC_Os10g06130.1	mzspec:PXD004705:Rice_phos_Nip_0h_20per_F1_R3:scan:07526:REDS[Phospho]DDPEEEDPDER/3	0	0.0	79.9663	1:1.0000:4:true	REDSDDPEEEDPDER	REDS[Phospho]DDPEEEDPDER	LOC_Os10g06130.1	1.0	Rice_phos_Nip_0h_20per_F1_R3	Rice_phos_Nip_0h_20per_F1_R3.07526.07526.3	mzspec:PXD004705:Rice_phos_Nip_0h_20per_F1_R3:scan:07526:REDS[Phospho]DDPEEEDPDER/3	0	-0.0023719999999229913	-3.7165359311795054	0.0	10050	10050	Phospho	1.0	4	37	1	1.0	363	0.0	0.0	0.0	0.0	0.0	0.0
5	106	1.0000	Phospho	tr|A0A0P0V5J2|A0A0P0V5J2_ORYSJ	mzspec:PXD004705:Rice_phos_Nip_0h_20per_F1_R3:scan:16287:KVEGS[Phospho]PPDGMELK/2	0	0.0	79.9663	1:1.0000:5:true	KVEGSPPDGMELK	KVEGS[Phospho]PPDGMELK	tr|A0A0P0V5J2|A0A0P0V5J2_ORYSJ	1.0	Rice_phos_Nip_0h_20per_F1_R3	Rice_phos_Nip_0h_20per_F1_R3.16287.16287.2	mzspec:PXD004705:Rice_phos_Nip_0h_20per_F1_R3:scan:16287:KVEGS[Phospho]PPDGMELK/2	0	-0.0041709999999284255	-5.683850821780005	0.0	34844	34844	Phospho	1.0	5	106	1	1.0	364	0.0	0.0	0.0	0.0	0.0	0.0
5	106	1.0000	Phospho	tr|A0A0P0V5J2|A0A0P0V5J2_ORYSJ	mzspec:PXD004705:Rice_phos_BR_3h_20per_F1_R2:scan:16364:KVEGS[Phospho]PPDGMELK/2	0	0.0	79.9663	1:1.0000:5:true	KVEGSPPDGMELK	KVEGS[Phospho]PPDGMELK	tr|A0A0P0V5J2|A0A0P0V5J2_ORYSJ	1.0	Rice_phos_BR_3h_20per_F1_R2	Rice_phos_BR_3h_20per_F1_R2.16364.16364.2	mzspec:PXD004705:Rice_phos_BR_3h_20per_F1_R2:scan:16364:KVEGS[Phospho]PPDGMELK/2	0	-0.00240099999996346	-3.2718594637066127	0.0	30738	30738	Phospho	1.0	5	106	1	1.0	365	0.0	0.0	0.0	0.0	0.0	0.0
5	106	1.0000	Phospho	tr|A0A0P0V5J2|A0A0P0V5J2_ORYSJ	mzspec:PXD004705:Rice_phos_Nip_0h_20per_F1_R1:scan:16286:KVEGS[Phospho]PPDGMELK/2	0	0.0	79.9663	1:1.0000:5:true	KVEGSPPDGMELK	KVEGS[Phospho]PPDGMELK	tr|A0A0P0V5J2|A0A0P0V5J2_ORYSJ	1.0	Rice_phos_Nip_0h_20per_F1_R1	Rice_phos_Nip_0h_20per_F1_R1.16286.16286.2	mzspec:PXD004705:Rice_phos_Nip_0h_20per_F1_R1:scan:16286:KVEGS[Phospho]PPDGMELK/2	0	-0.005452999999988606	-7.430841172772348	0.0	18570	18570	Phospho	1.0	5	106	1	1.0	366	0.0	0.0	0.0	0.0	0.0	0.0
5	106	1.0000	Phospho	tr|A0A0P0V5J2|A0A0P0V5J2_ORYSJ	mzspec:PXD004705:Rice_phos_Nip_0h_20per_F1_R2:scan:16386:KVEGS[Phospho]PPDGMELK/2	0	0.0	79.9663	1:1.0000:5:true	KVEGSPPDGMELK	KVEGS[Phospho]PPDGMELK	tr|A0A0P0V5J2|A0A0P0V5J2_ORYSJ	1.0	Rice_phos_Nip_0h_20per_F1_R2	Rice_phos_Nip_0h_20per_F1_R2.16386.16386.2	mzspec:PXD004705:Rice_phos_Nip_0h_20per_F1_R2:scan:16386:KVEGS[Phospho]PPDGMELK/2	0	-0.0031339999999318024	-4.270723681461658	0.0	364	364	Phospho	1.0	5	106	1	1.0	367	0.0	0.0	0.0	0.0	0.0	0.0
2	650	1.0000	Phospho	LOC_Os02g53520.1	mzspec:PXD004705:Rice_phos_BR_3h_20per_F1_R1:scan:18249:KT[Phospho]IDHVDLLR/3	0	0.0	79.9663	1:1.0000:2:true	KTIDHVDLLR	KT[Phospho]IDHVDLLR	LOC_Os02g53520.1	1.0	Rice_phos_BR_3h_20per_F1_R1	Rice_phos_BR_3h_20per_F1_R1.18249.18249.3	mzspec:PXD004705:Rice_phos_BR_3h_20per_F1_R1:scan:18249:KT[Phospho]IDHVDLLR/3	0	-0.0011870000000158145	-2.756883559125189	0.0	6806	6806	Phospho	1.0	2	650	1	1.0	368	0.0	0.0	0.0	0.0	0.0	0.0
4	37	1.0000	Phospho	LOC_Os10g06130.1	mzspec:PXD004705:Rice_phos_BR_3h_20per_F1_R1:scan:07664:REDS[Phospho]DDPEEEDPDER/2	0	0.0	79.9663	1:1.0000:4:true	REDSDDPEEEDPDER	REDS[Phospho]DDPEEEDPDER	LOC_Os10g06130.1	1.0	Rice_phos_BR_3h_20per_F1_R1	Rice_phos_BR_3h_20per_F1_R1.07664.07664.2	mzspec:PXD004705:Rice_phos_BR_3h_20per_F1_R1:scan:07664:REDS[Phospho]DDPEEEDPDER/2	0	-0.0031360000001541266	-3.2774568262672483	0.0	981	981	Phospho	1.0	4	37	1	1.0	369	0.0	0.0	0.0	0.0	0.0	0.0
4	37	1.0000	Phospho	LOC_Os10g06130.1	mzspec:PXD004705:Rice_phos_BR_3h_20per_F1_R1:scan:07614:REDS[Phospho]DDPEEEDPDER/3	0	0.0	79.9663	1:1.0000:4:true	REDSDDPEEEDPDER	REDS[Phospho]DDPEEEDPDER	LOC_Os10g06130.1	1.0	Rice_phos_BR_3h_20per_F1_R1	Rice_phos_BR_3h_20per_F1_R1.07614.07614.3	mzspec:PXD004705:Rice_phos_BR_3h_20per_F1_R1:scan:07614:REDS[Phospho]DDPEEEDPDER/3	0	-0.001871999999934815	-2.933117733200525	0.0	1163	1163	Phospho	1.0	4	37	1	1.0	370	0.0	0.0	0.0	0.0	0.0	0.0
4	37	1.0000	Phospho	LOC_Os10g06130.1	mzspec:PXD004705:Rice_phos_BR_3h_20per_F1_R1:scan:07395:REDS[Phospho]DDPEEEDPDER/2	0	0.0	79.9663	1:1.0000:4:true	REDSDDPEEEDPDER	REDS[Phospho]DDPEEEDPDER	LOC_Os10g06130.1	1.0	Rice_phos_BR_3h_20per_F1_R1	Rice_phos_BR_3h_20per_F1_R1.07395.07395.2	mzspec:PXD004705:Rice_phos_BR_3h_20per_F1_R1:scan:07395:REDS[Phospho]DDPEEEDPDER/2	0	-0.003246000000103777	-3.392418640905852	0.0	1730	1730	Phospho	1.0	4	37	1	1.0	371	0.0	0.0	0.0	0.0	0.0	0.0
4	37	1.0000	Phospho	LOC_Os10g06130.1	mzspec:PXD004705:Rice_phos_BR_3h_20per_F1_R1:scan:07526:REDS[Phospho]DDPEEEDPDER/2	0	0.0	79.9663	1:1.0000:4:true	REDSDDPEEEDPDER	REDS[Phospho]DDPEEEDPDER	LOC_Os10g06130.1	1.0	Rice_phos_BR_3h_20per_F1_R1	Rice_phos_BR_3h_20per_F1_R1.07526.07526.2	mzspec:PXD004705:Rice_phos_BR_3h_20per_F1_R1:scan:07526:REDS[Phospho]DDPEEEDPDER/2	0	-0.001846000000114145	-1.9292682721192904	0.0	1821	1821	Phospho	1.0	4	37	1	1.0	372	0.0	0.0	0.0	0.0	0.0	0.0
4	37	1.0000	Phospho	LOC_Os10g06130.1	mzspec:PXD004705:Rice_phos_BR_3h_20per_F1_R1:scan:07448:REDS[Phospho]DDPEEEDPDER/3	0	0.0	79.9663	1:1.0000:4:true	REDSDDPEEEDPDER	REDS[Phospho]DDPEEEDPDER	LOC_Os10g06130.1	1.0	Rice_phos_BR_3h_20per_F1_R1	Rice_phos_BR_3h_20per_F1_R1.07448.07448.3	mzspec:PXD004705:Rice_phos_BR_3h_20per_F1_R1:scan:07448:REDS[Phospho]DDPEEEDPDER/3	0	-0.0014719999999215359	-2.306383174781716	0.0	1884	1884	Phospho	1.0	4	37	1	1.0	373	0.0	0.0	0.0	0.0	0.0	0.0
4	37	1.0000	Phospho	LOC_Os10g06130.1	mzspec:PXD004705:Rice_phos_Nip_0h_20per_F1_R2:scan:07447:REDS[Phospho]DDPEEEDPDER/2	0	0.0	79.9663	1:1.0000:4:true	REDSDDPEEEDPDER	REDS[Phospho]DDPEEEDPDER	LOC_Os10g06130.1	1.0	Rice_phos_Nip_0h_20per_F1_R2	Rice_phos_Nip_0h_20per_F1_R2.07447.07447.2	mzspec:PXD004705:Rice_phos_Nip_0h_20per_F1_R2:scan:07447:REDS[Phospho]DDPEEEDPDER/2	0	-0.003346000000078675	-3.4969293815080027	0.0	4109	4109	Phospho	1.0	4	37	1	1.0	374	0.0	0.0	0.0	0.0	0.0	0.0
4	37	1.0000	Phospho	LOC_Os10g06130.1	mzspec:PXD004705:Rice_phos_Nip_0h_20per_F1_R2:scan:07525:REDS[Phospho]DDPEEEDPDER/3	0	0.0	79.9663	1:1.0000:4:true	REDSDDPEEEDPDER	REDS[Phospho]DDPEEEDPDER	LOC_Os10g06130.1	1.0	Rice_phos_Nip_0h_20per_F1_R2	Rice_phos_Nip_0h_20per_F1_R2.07525.07525.3	mzspec:PXD004705:Rice_phos_Nip_0h_20per_F1_R2:scan:07525:REDS[Phospho]DDPEEEDPDER/3	0	-0.0030219999999872016	-4.734979588676869	0.0	4703	4703	Phospho	1.0	4	37	1	1.0	375	0.0	0.0	0.0	0.0	0.0	0.0
4	37	1.0000	Phospho	LOC_Os10g06130.1	mzspec:PXD004705:Rice_phos_Nip_0h_20per_F1_R2:scan:07609:REDS[Phospho]DDPEEEDPDER/2	0	0.0	79.9663	1:1.0000:4:true	REDSDDPEEEDPDER	REDS[Phospho]DDPEEEDPDER	LOC_Os10g06130.1	1.0	Rice_phos_Nip_0h_20per_F1_R2	Rice_phos_Nip_0h_20per_F1_R2.07609.07609.2	mzspec:PXD004705:Rice_phos_Nip_0h_20per_F1_R2:scan:07609:REDS[Phospho]DDPEEEDPDER/2	0	-0.002953000000047723	-3.0862021708061005	0.0	4830	4830	Phospho	1.0	4	37	1	1.0	376	0.0	0.0	0.0	0.0	0.0	0.0
4	37	1.0000	Phospho	LOC_Os10g06130.1	mzspec:PXD004705:Rice_phos_Nip_0h_20per_F1_R3:scan:07683:REDS[Phospho]DDPEEEDPDER/3	0	0.0	79.9663	1:1.0000:4:true	REDSDDPEEEDPDER	REDS[Phospho]DDPEEEDPDER	LOC_Os10g06130.1	1.0	Rice_phos_Nip_0h_20per_F1_R3	Rice_phos_Nip_0h_20per_F1_R3.07683.07683.3	mzspec:PXD004705:Rice_phos_Nip_0h_20per_F1_R3:scan:07683:REDS[Phospho]DDPEEEDPDER/3	0	-0.001871999999934815	-2.933117733200525	0.0	9985	9985	Phospho	1.0	4	37	1	1.0	377	0.0	0.0	0.0	0.0	0.0	0.0
4	37	1.0000	Phospho	LOC_Os10g06130.1	mzspec:PXD004705:Rice_phos_Nip_0h_20per_F1_R3:scan:07619:REDS[Phospho]DDPEEEDPDER/2	0	0.0	79.9663	1:1.0000:4:true	REDSDDPEEEDPDER	REDS[Phospho]DDPEEEDPDER	LOC_Os10g06130.1	1.0	Rice_phos_Nip_0h_20per_F1_R3	Rice_phos_Nip_0h_20per_F1_R3.07619.07619.2	mzspec:PXD004705:Rice_phos_Nip_0h_20per_F1_R3:scan:07619:REDS[Phospho]DDPEEEDPDER/2	0	-0.002282000000036533	-2.384935101177938	0.0	9995	9995	Phospho	1.0	4	37	1	1.0	378	0.0	0.0	0.0	0.0	0.0	0.0
1;3	338;340	0;1.0000	Gln->pyro-Glu;Phospho	Os07t0490200-01	mzspec:PXD004705:Rice_phos_Nip_0h_20per_F1_R2:scan:27714:Q[Gln->pyro-Glu]NS[Phospho]LGLWK/2	0	0.0	79.9663	1:1.0000:3:true	QNSLGLWK	Q[Gln->pyro-Glu]NS[Phospho]LGLWK	Os07t0490200-01	1.0	Rice_phos_Nip_0h_20per_F1_R2	Rice_phos_Nip_0h_20per_F1_R2.27714.27714.2	mzspec:PXD004705:Rice_phos_Nip_0h_20per_F1_R2:scan:27714:Q[Gln->pyro-Glu]NS[Phospho]LGLWK/2	0	-0.0022179999999707434	-4.394418691952623	0.0	14038	14038	Phospho	1.0	3	340	1	1.0	379	0.0	0.0	0.0	0.0	0.0	0.0
9	73	1.0000	Phospho	Os10t0563600-01	mzspec:PXD004705:Rice_phos_BR_3h_20per_F1_R1:scan:21612:LGLGGLGGS[Phospho]PR/2	0	0.0	79.9663	1:1.0000:9:true	LGLGGLGGSPR	LGLGGLGGS[Phospho]PR	Os10t0563600-01	1.0	Rice_phos_BR_3h_20per_F1_R1	Rice_phos_BR_3h_20per_F1_R1.21612.21612.2	mzspec:PXD004705:Rice_phos_BR_3h_20per_F1_R1:scan:21612:LGLGGLGGS[Phospho]PR/2	0	-0.0004290000000537475	-0.8059843024087737	0.0	3886	3886	Phospho	1.0	9	73	1	1.0	380	0.0	0.0	0.0	0.0	0.0	0.0
14	338	1.0000	Phospho	LOC_Os05g32600.1	mzspec:PXD004705:Rice_phos_BR_3h_20per_F1_R1:scan:28154:IPDLNLQDGPVVLS[Phospho]PPR/3	0	0.0	79.9663	1:1.0000:14:true	IPDLNLQDGPVVLSPPR	IPDLNLQDGPVVLS[Phospho]PPR	LOC_Os05g32600.1	1.0	Rice_phos_BR_3h_20per_F1_R1	Rice_phos_BR_3h_20per_F1_R1.28154.28154.3	mzspec:PXD004705:Rice_phos_BR_3h_20per_F1_R1:scan:28154:IPDLNLQDGPVVLS[Phospho]PPR/3	0	-0.002116000000000895	-3.320096082012973	0.0	26137	26137	Phospho	1.0	14	338	1	1.0	381	0.0	0.0	0.0	0.0	0.0	0.0
3	618	1.0000	Phospho	tr|A0A0P0YD65|A0A0P0YD65_ORYSJ	mzspec:PXD004705:Rice_phos_BR_12h_20per_F1_R3:scan:23234:QLS[Phospho]IDQFENEGR/2	0	0.0	79.9663	1:1.0000:3:true	QLSIDQFENEGR	QLS[Phospho]IDQFENEGR	tr|A0A0P0YD65|A0A0P0YD65_ORYSJ	1.0	Rice_phos_BR_12h_20per_F1_R3	Rice_phos_BR_12h_20per_F1_R3.23234.23234.2	mzspec:PXD004705:Rice_phos_BR_12h_20per_F1_R3:scan:23234:QLS[Phospho]IDQFENEGR/2	0	-0.0011489999999412248	-1.5151766841020051	0.0	2841	2841	Phospho	1.0	3	618	1	1.0	382	0.0	0.0	0.0	0.0	0.0	0.0
3	618	1.0000	Phospho	tr|A0A0P0YD65|A0A0P0YD65_ORYSJ	mzspec:PXD004705:Rice_phos_BR_3h_20per_F1_R1:scan:25001:QLS[Phospho]IDQFENEGR/2	0	0.0	79.9663	1:1.0000:3:true	QLSIDQFENEGR	QLS[Phospho]IDQFENEGR	tr|A0A0P0YD65|A0A0P0YD65_ORYSJ	1.0	Rice_phos_BR_3h_20per_F1_R1	Rice_phos_BR_3h_20per_F1_R1.25001.25001.2	mzspec:PXD004705:Rice_phos_BR_3h_20per_F1_R1:scan:25001:QLS[Phospho]IDQFENEGR/2	0	0.0011700000000018913	1.5428692084359394	0.0	5438	5438	Phospho	1.0	3	618	1	1.0	383	0.0	0.0	0.0	0.0	0.0	0.0
3	618	1.0000	Phospho	tr|A0A0P0YD65|A0A0P0YD65_ORYSJ	mzspec:PXD004705:Rice_phos_BR_12h_20per_F1_R2:scan:25273:QLS[Phospho]IDQFENEGR/2	0	0.0	79.9663	1:1.0000:3:true	QLSIDQFENEGR	QLS[Phospho]IDQFENEGR	tr|A0A0P0YD65|A0A0P0YD65_ORYSJ	1.0	Rice_phos_BR_12h_20per_F1_R2	Rice_phos_BR_12h_20per_F1_R2.25273.25273.2	mzspec:PXD004705:Rice_phos_BR_12h_20per_F1_R2:scan:25273:QLS[Phospho]IDQFENEGR/2	0	1.099999997222767e-05	0.014505607905913525	0.0	8691	8691	Phospho	1.0	3	618	1	1.0	384	0.0	0.0	0.0	0.0	0.0	0.0
3	618	1.0000	Phospho	tr|A0A0P0YD65|A0A0P0YD65_ORYSJ	mzspec:PXD004705:Rice_phos_BR_12h_20per_F1_R2:scan:23163:QLS[Phospho]IDQFENEGR/2	0	0.0	79.9663	1:1.0000:3:true	QLSIDQFENEGR	QLS[Phospho]IDQFENEGR	tr|A0A0P0YD65|A0A0P0YD65_ORYSJ	1.0	Rice_phos_BR_12h_20per_F1_R2	Rice_phos_BR_12h_20per_F1_R2.23163.23163.2	mzspec:PXD004705:Rice_phos_BR_12h_20per_F1_R2:scan:23163:QLS[Phospho]IDQFENEGR/2	0	-0.0021259999999756482	-2.803538407770881	0.0	10751	10751	Phospho	1.0	3	618	1	1.0	385	0.0	0.0	0.0	0.0	0.0	0.0
3	618	1.0000	Phospho	tr|A0A0P0YD65|A0A0P0YD65_ORYSJ	mzspec:PXD004705:Rice_phos_Nip_0h_20per_F1_R2:scan:25386:QLS[Phospho]IDQFENEGR/2	0	0.0	79.9663	1:1.0000:3:true	QLSIDQFENEGR	QLS[Phospho]IDQFENEGR	tr|A0A0P0YD65|A0A0P0YD65_ORYSJ	1.0	Rice_phos_Nip_0h_20per_F1_R2	Rice_phos_Nip_0h_20per_F1_R2.25386.25386.2	mzspec:PXD004705:Rice_phos_Nip_0h_20per_F1_R2:scan:25386:QLS[Phospho]IDQFENEGR/2	0	-0.00119700000004741	-1.5784738825367362	0.0	12362	12362	Phospho	1.0	3	618	1	1.0	386	0.0	0.0	0.0	0.0	0.0	0.0
3	618	1.0000	Phospho	tr|A0A0P0YD65|A0A0P0YD65_ORYSJ	mzspec:PXD004705:Rice_phos_BR_3h_20per_F1_R2:scan:25023:QLS[Phospho]IDQFENEGR/2	0	0.0	79.9663	1:1.0000:3:true	QLSIDQFENEGR	QLS[Phospho]IDQFENEGR	tr|A0A0P0YD65|A0A0P0YD65_ORYSJ	1.0	Rice_phos_BR_3h_20per_F1_R2	Rice_phos_BR_3h_20per_F1_R2.25023.25023.2	mzspec:PXD004705:Rice_phos_BR_3h_20per_F1_R2:scan:25023:QLS[Phospho]IDQFENEGR/2	0	0.0005029999999806023	0.6633018904376878	0.0	18056	18056	Phospho	1.0	3	618	1	1.0	387	0.0	0.0	0.0	0.0	0.0	0.0
3	618	1.0000	Phospho	tr|A0A0P0YD65|A0A0P0YD65_ORYSJ	mzspec:PXD004705:Rice_phos_BR_3h_20per_F1_R3:scan:24984:QLS[Phospho]IDQFENEGR/2	0	0.0	79.9663	1:1.0000:3:true	QLSIDQFENEGR	QLS[Phospho]IDQFENEGR	tr|A0A0P0YD65|A0A0P0YD65_ORYSJ	1.0	Rice_phos_BR_3h_20per_F1_R3	Rice_phos_BR_3h_20per_F1_R3.24984.24984.2	mzspec:PXD004705:Rice_phos_BR_3h_20per_F1_R3:scan:24984:QLS[Phospho]IDQFENEGR/2	0	-0.0007219999999961146	-0.9520953576777372	0.0	20456	20456	Phospho	1.0	3	618	1	1.0	388	0.0	0.0	0.0	0.0	0.0	0.0
3	618	1.0000	Phospho	tr|A0A0P0YD65|A0A0P0YD65_ORYSJ	mzspec:PXD004705:Rice_phos_Nip_0h_20per_F1_R1:scan:25393:QLS[Phospho]IDQFENEGR/2	0	0.0	79.9663	1:1.0000:3:true	QLSIDQFENEGR	QLS[Phospho]IDQFENEGR	tr|A0A0P0YD65|A0A0P0YD65_ORYSJ	1.0	Rice_phos_Nip_0h_20per_F1_R1	Rice_phos_Nip_0h_20per_F1_R1.25393.25393.2	mzspec:PXD004705:Rice_phos_Nip_0h_20per_F1_R1:scan:25393:QLS[Phospho]IDQFENEGR/2	0	-0.0022480000000086875	-2.964418786813493	0.0	24677	24677	Phospho	1.0	3	618	1	1.0	389	0.0	0.0	0.0	0.0	0.0	0.0
3	618	1.0000	Phospho	tr|A0A0P0YD65|A0A0P0YD65_ORYSJ	mzspec:PXD004705:Rice_phos_Nip_0h_20per_F1_R3:scan:27596:QLS[Phospho]IDQFENEGR/2	0	0.0	79.9663	1:1.0000:3:true	QLSIDQFENEGR	QLS[Phospho]IDQFENEGR	tr|A0A0P0YD65|A0A0P0YD65_ORYSJ	1.0	Rice_phos_Nip_0h_20per_F1_R3	Rice_phos_Nip_0h_20per_F1_R3.27596.27596.2	mzspec:PXD004705:Rice_phos_Nip_0h_20per_F1_R3:scan:27596:QLS[Phospho]IDQFENEGR/2	0	-0.002431000000001405	-3.2057393553024536	0.0	36337	36337	Phospho	1.0	3	618	1	1.0	390	0.0	0.0	0.0	0.0	0.0	0.0
3	618	1.0000	Phospho	tr|A0A0P0YD65|A0A0P0YD65_ORYSJ	mzspec:PXD004705:Rice_phos_BR_12h_20per_F1_R1:scan:22796:QLS[Phospho]IDQFENEGR/2	0	0.0	79.9663	1:1.0000:3:true	QLSIDQFENEGR	QLS[Phospho]IDQFENEGR	tr|A0A0P0YD65|A0A0P0YD65_ORYSJ	1.0	Rice_phos_BR_12h_20per_F1_R1	Rice_phos_BR_12h_20per_F1_R1.22796.22796.2	mzspec:PXD004705:Rice_phos_BR_12h_20per_F1_R1:scan:22796:QLS[Phospho]IDQFENEGR/2	0	-0.002370000000041728	-3.1252991658561067	0.0	37826	37826	Phospho	1.0	3	618	1	1.0	391	0.0	0.0	0.0	0.0	0.0	0.0
3	618	1.0000	Phospho	tr|A0A0P0YD65|A0A0P0YD65_ORYSJ	mzspec:PXD004705:Rice_phos_Nip_0h_20per_F1_R3:scan:25228:QLS[Phospho]IDQFENEGR/2	0	0.0	79.9663	1:1.0000:3:true	QLSIDQFENEGR	QLS[Phospho]IDQFENEGR	tr|A0A0P0YD65|A0A0P0YD65_ORYSJ	1.0	Rice_phos_Nip_0h_20per_F1_R3	Rice_phos_Nip_0h_20per_F1_R3.25228.25228.2	mzspec:PXD004705:Rice_phos_Nip_0h_20per_F1_R3:scan:25228:QLS[Phospho]IDQFENEGR/2	0	-0.001496999999972104	-1.9740813717793395	0.0	39444	39444	Phospho	1.0	3	618	1	1.0	392	0.0	0.0	0.0	0.0	0.0	0.0
3;9	618;624	1.0000;0	Phospho;Deamidated	tr|A0A0P0YD65|A0A0P0YD65_ORYSJ	mzspec:PXD004705:Rice_phos_BR_3h_20per_F1_R1:scan:24254:QLS[Phospho]IDQFEN[Deamidated]EGR/2	0	0.0	80.950316	1:0.8309:9:true;1:0.0576:1:true;1:0.0538:6:true;2:1.0000:3:true	QLSIDQFENEGR	QLS[Phospho]IDQFEN[Deamidated]EGR	tr|A0A0P0YD65|A0A0P0YD65_ORYSJ	1.0	Rice_phos_BR_3h_20per_F1_R1	Rice_phos_BR_3h_20per_F1_R1.24254.24254.2	mzspec:PXD004705:Rice_phos_BR_3h_20per_F1_R1:scan:24254:QLS[Phospho]IDQFEN[Deamidated]EGR/2	0	0.0009300000001530859	1.2255880472634428	0.0	5551	5551	Phospho	1.0	3	618	1	1.0	393	0.0	0.0	0.0	0.0	0.0	0.0
3;9	618;624	1.0000;0	Phospho;Deamidated	tr|A0A0P0YD65|A0A0P0YD65_ORYSJ	mzspec:PXD004705:Rice_phos_Nip_0h_20per_F1_R2:scan:24652:QLS[Phospho]IDQFEN[Deamidated]EGR/2	0	0.0	80.950316	1:0.7038:9:true;1:0.0886:1:true;1:0.1189:6:true;2:1.0000:3:true	QLSIDQFENEGR	QLS[Phospho]IDQFEN[Deamidated]EGR	tr|A0A0P0YD65|A0A0P0YD65_ORYSJ	1.0	Rice_phos_Nip_0h_20per_F1_R2	Rice_phos_Nip_0h_20per_F1_R2.24652.24652.2	mzspec:PXD004705:Rice_phos_Nip_0h_20per_F1_R2:scan:24652:QLS[Phospho]IDQFEN[Deamidated]EGR/2	0	-0.002688999999918451	-3.5436626434935135	0.0	14018	14018	Phospho	1.0	3	618	1	1.0	394	0.0	0.0	0.0	0.0	0.0	0.0
3;9	618;624	1.0000;0	Phospho;Deamidated	tr|A0A0P0YD65|A0A0P0YD65_ORYSJ	mzspec:PXD004705:Rice_phos_BR_3h_20per_F1_R2:scan:24300:QLS[Phospho]IDQFEN[Deamidated]EGR/2	0	0.0	80.950316	1:0.7470:9:true;1:0.0970:1:true;1:0.0589:6:true;2:1.0000:3:true	QLSIDQFENEGR	QLS[Phospho]IDQFEN[Deamidated]EGR	tr|A0A0P0YD65|A0A0P0YD65_ORYSJ	1.0	Rice_phos_BR_3h_20per_F1_R2	Rice_phos_BR_3h_20per_F1_R2.24300.24300.2	mzspec:PXD004705:Rice_phos_BR_3h_20per_F1_R2:scan:24300:QLS[Phospho]IDQFEN[Deamidated]EGR/2	0	-8.899999988898344e-05	-0.1172874581208933	0.0	28867	28867	Phospho	1.0	3	618	1	1.0	395	0.0	0.0	0.0	0.0	0.0	0.0
3;9	618;624	1.0000;0	Phospho;Deamidated	tr|A0A0P0YD65|A0A0P0YD65_ORYSJ	mzspec:PXD004705:Rice_phos_Nip_0h_20per_F1_R1:scan:24677:QLS[Phospho]IDQFEN[Deamidated]EGR/2	0	0.0	80.950316	1:0.8963:9:true;1:0.0345:1:true;1:0.0345:6:true;2:1.0000:3:true	QLSIDQFENEGR	QLS[Phospho]IDQFEN[Deamidated]EGR	tr|A0A0P0YD65|A0A0P0YD65_ORYSJ	1.0	Rice_phos_Nip_0h_20per_F1_R1	Rice_phos_Nip_0h_20per_F1_R1.24677.24677.2	mzspec:PXD004705:Rice_phos_Nip_0h_20per_F1_R1:scan:24677:QLS[Phospho]IDQFEN[Deamidated]EGR/2	0	-0.002182999999945423	-2.8768373189987133	0.0	29395	29395	Phospho	1.0	3	618	1	1.0	396	0.0	0.0	0.0	0.0	0.0	0.0
3;9	618;624	1.0000;0	Phospho;Deamidated	tr|A0A0P0YD65|A0A0P0YD65_ORYSJ	mzspec:PXD004705:Rice_phos_Nip_0h_20per_F1_R3:scan:24598:QLS[Phospho]IDQFEN[Deamidated]EGR/2	0	0.0	80.950316	1:0.8001:9:true;1:0.0723:1:true;1:0.0553:6:true;2:1.0000:3:true	QLSIDQFENEGR	QLS[Phospho]IDQFEN[Deamidated]EGR	tr|A0A0P0YD65|A0A0P0YD65_ORYSJ	1.0	Rice_phos_Nip_0h_20per_F1_R3	Rice_phos_Nip_0h_20per_F1_R3.24598.24598.2	mzspec:PXD004705:Rice_phos_Nip_0h_20per_F1_R3:scan:24598:QLS[Phospho]IDQFEN[Deamidated]EGR/2	0	-0.0015119999999342324	-1.9925689538459008	0.0	35358	35358	Phospho	1.0	3	618	1	1.0	397	0.0	0.0	0.0	0.0	0.0	0.0
3	618	1.0000	Phospho	tr|A0A0P0YD65|A0A0P0YD65_ORYSJ	mzspec:PXD004705:Rice_phos_BR_3h_20per_F1_R1:scan:27310:QLS[Phospho]IDQFENEGR/2	0	0.0	79.9663	1:1.0000:3:true	QLSIDQFENEGR	QLS[Phospho]IDQFENEGR	tr|A0A0P0YD65|A0A0P0YD65_ORYSJ	1.0	Rice_phos_BR_3h_20per_F1_R1	Rice_phos_BR_3h_20per_F1_R1.27310.27310.2	mzspec:PXD004705:Rice_phos_BR_3h_20per_F1_R1:scan:27310:QLS[Phospho]IDQFENEGR/2	0	-0.00041699999997035775	-0.5498944101461645	0.0	5263	5263	Phospho	1.0	3	618	1	1.0	398	0.0	0.0	0.0	0.0	0.0	0.0
1;3;9	616;618;624	0;1.0000;0	Gln->pyro-Glu;Phospho;Deamidated	tr|A0A0P0YD65|A0A0P0YD65_ORYSJ	mzspec:PXD004705:Rice_phos_Nip_0h_20per_F1_R3:scan:27382:Q[Gln->pyro-Glu]LS[Phospho]IDQFEN[Deamidated]EGR/2	0	0.0	80.950316	1:0.0939:1:true;2:0.7167:9:true;2:0.1894:6:true;3:1.0000:3:true	QLSIDQFENEGR	Q[Gln->pyro-Glu]LS[Phospho]IDQFEN[Deamidated]EGR	tr|A0A0P0YD65|A0A0P0YD65_ORYSJ	1.0	Rice_phos_Nip_0h_20per_F1_R3	Rice_phos_Nip_0h_20per_F1_R3.27382.27382.2	mzspec:PXD004705:Rice_phos_Nip_0h_20per_F1_R3:scan:27382:Q[Gln->pyro-Glu]LS[Phospho]IDQFEN[Deamidated]EGR/2	0	-0.0008100000000013098	-1.0795593440292877	0.0	38326	38326	Phospho	1.0	3	618	1	1.0	399	0.0	0.0	0.0	0.0	0.0	0.0
9	399	1.0000	Phospho	Os01t0512100-01	mzspec:PXD004705:Rice_phos_BR_12h_20per_F1_R1:scan:24248:WFNLNLNRS[Phospho]DK/2	0	0.0	79.9663	1:1.0000:9:true	WFNLNLNRSDK	WFNLNLNRS[Phospho]DK	Os01t0512100-01	1.0	Rice_phos_BR_12h_20per_F1_R1	Rice_phos_BR_12h_20per_F1_R1.24248.24248.2	mzspec:PXD004705:Rice_phos_BR_12h_20per_F1_R1:scan:24248:WFNLNLNRS[Phospho]DK/2	0	-0.003372000000013031	-4.53319903235537	0.0	31578	31578	Phospho	1.0	9	399	1	1.0	400	0.0	0.0	0.0	0.0	0.0	0.0
1;3;9	616;618;624	0;1.0000;0	Gln->pyro-Glu;Phospho;Deamidated	tr|A0A0P0YD65|A0A0P0YD65_ORYSJ	mzspec:PXD004705:Rice_phos_BR_3h_20per_F1_R2:scan:27081:Q[Gln->pyro-Glu]LS[Phospho]IDQFEN[Deamidated]EGR/2	0	0.0	80.950316	1:0.1020:1:true;2:0.7884:9:true;2:0.1096:6:true;3:1.0000:3:true	QLSIDQFENEGR	Q[Gln->pyro-Glu]LS[Phospho]IDQFEN[Deamidated]EGR	tr|A0A0P0YD65|A0A0P0YD65_ORYSJ	1.0	Rice_phos_BR_3h_20per_F1_R2	Rice_phos_BR_3h_20per_F1_R2.27081.27081.2	mzspec:PXD004705:Rice_phos_BR_3h_20per_F1_R2:scan:27081:Q[Gln->pyro-Glu]LS[Phospho]IDQFEN[Deamidated]EGR/2	0	4.500000000007276e-05	0.05997551911273821	0.0	28327	28327	Phospho	1.0	3	618	1	1.0	401	0.0	0.0	0.0	0.0	0.0	0.0
1;3	616;618	0;1.0000	Gln->pyro-Glu;Phospho	tr|A0A0P0YD65|A0A0P0YD65_ORYSJ	mzspec:PXD004705:Rice_phos_BR_12h_20per_F1_R2:scan:25250:Q[Gln->pyro-Glu]LS[Phospho]IDQFENEGR/2	0	0.0	79.9663	1:1.0000:3:true	QLSIDQFENEGR	Q[Gln->pyro-Glu]LS[Phospho]IDQFENEGR	tr|A0A0P0YD65|A0A0P0YD65_ORYSJ	1.0	Rice_phos_BR_12h_20per_F1_R2	Rice_phos_BR_12h_20per_F1_R2.25250.25250.2	mzspec:PXD004705:Rice_phos_BR_12h_20per_F1_R2:scan:25250:Q[Gln->pyro-Glu]LS[Phospho]IDQFENEGR/2	0	0.0018109999999751368	2.4152652402078214	0.0	7807	7807	Phospho	1.0	3	618	1	1.0	402	0.0	0.0	0.0	0.0	0.0	0.0
1;3	616;618	0;1.0000	Gln->pyro-Glu;Phospho	tr|A0A0P0YD65|A0A0P0YD65_ORYSJ	mzspec:PXD004705:Rice_phos_Nip_0h_20per_F1_R2:scan:27795:Q[Gln->pyro-Glu]LS[Phospho]IDQFENEGR/2	0	0.0	79.9663	1:1.0000:3:true	QLSIDQFENEGR	Q[Gln->pyro-Glu]LS[Phospho]IDQFENEGR	tr|A0A0P0YD65|A0A0P0YD65_ORYSJ	1.0	Rice_phos_Nip_0h_20per_F1_R2	Rice_phos_Nip_0h_20per_F1_R2.27795.27795.2	mzspec:PXD004705:Rice_phos_Nip_0h_20per_F1_R2:scan:27795:Q[Gln->pyro-Glu]LS[Phospho]IDQFENEGR/2	0	-0.9954420000000256	-1327.5850145091229	0.0	8756	8756	Phospho	1.0	3	618	1	1.0	403	0.0	0.0	0.0	0.0	0.0	0.0
1;3	616;618	0;1.0000	Gln->pyro-Glu;Phospho	tr|A0A0P0YD65|A0A0P0YD65_ORYSJ	mzspec:PXD004705:Rice_phos_Nip_0h_20per_F1_R2:scan:27808:Q[Gln->pyro-Glu]LS[Phospho]IDQFENEGR/2	0	0.0	79.9663	1:1.0000:3:true	QLSIDQFENEGR	Q[Gln->pyro-Glu]LS[Phospho]IDQFENEGR	tr|A0A0P0YD65|A0A0P0YD65_ORYSJ	1.0	Rice_phos_Nip_0h_20per_F1_R2	Rice_phos_Nip_0h_20per_F1_R2.27808.27808.2	mzspec:PXD004705:Rice_phos_Nip_0h_20per_F1_R2:scan:27808:Q[Gln->pyro-Glu]LS[Phospho]IDQFENEGR/2	0	-0.0017900000000281575	-2.38725829933703	0.0	15378	15378	Phospho	1.0	3	618	1	1.0	404	0.0	0.0	0.0	0.0	0.0	0.0
1;3	616;618	0;1.0000	Gln->pyro-Glu;Phospho	tr|A0A0P0YD65|A0A0P0YD65_ORYSJ	mzspec:PXD004705:Rice_phos_BR_3h_20per_F1_R3:scan:27239:Q[Gln->pyro-Glu]LS[Phospho]IDQFENEGR/2	0	0.0	79.9663	1:1.0000:3:true	QLSIDQFENEGR	Q[Gln->pyro-Glu]LS[Phospho]IDQFENEGR	tr|A0A0P0YD65|A0A0P0YD65_ORYSJ	1.0	Rice_phos_BR_3h_20per_F1_R3	Rice_phos_BR_3h_20per_F1_R3.27239.27239.2	mzspec:PXD004705:Rice_phos_BR_3h_20per_F1_R3:scan:27239:Q[Gln->pyro-Glu]LS[Phospho]IDQFENEGR/2	0	-0.0014239999999290376	-1.8991373285100832	0.0	19688	19688	Phospho	1.0	3	618	1	1.0	405	0.0	0.0	0.0	0.0	0.0	0.0
1;3	616;618	0;1.0000	Gln->pyro-Glu;Phospho	tr|A0A0P0YD65|A0A0P0YD65_ORYSJ	mzspec:PXD004705:Rice_phos_BR_3h_20per_F1_R3:scan:27372:Q[Gln->pyro-Glu]LS[Phospho]IDQFENEGR/2	0	0.0	79.9663	1:1.0000:3:true	QLSIDQFENEGR	Q[Gln->pyro-Glu]LS[Phospho]IDQFENEGR	tr|A0A0P0YD65|A0A0P0YD65_ORYSJ	1.0	Rice_phos_BR_3h_20per_F1_R3	Rice_phos_BR_3h_20per_F1_R3.27372.27372.2	mzspec:PXD004705:Rice_phos_BR_3h_20per_F1_R3:scan:27372:Q[Gln->pyro-Glu]LS[Phospho]IDQFENEGR/2	0	-0.0002029999999422216	-0.2707337623574647	0.0	20968	20968	Phospho	1.0	3	618	1	1.0	406	0.0	0.0	0.0	0.0	0.0	0.0
1;3	616;618	0;1.0000	Gln->pyro-Glu;Phospho	tr|A0A0P0YD65|A0A0P0YD65_ORYSJ	mzspec:PXD004705:Rice_phos_BR_3h_20per_F1_R1:scan:27257:Q[Gln->pyro-Glu]LS[Phospho]IDQFENEGR/2	0	0.0	79.9663	1:1.0000:3:true	QLSIDQFENEGR	Q[Gln->pyro-Glu]LS[Phospho]IDQFENEGR	tr|A0A0P0YD65|A0A0P0YD65_ORYSJ	1.0	Rice_phos_BR_3h_20per_F1_R1	Rice_phos_BR_3h_20per_F1_R1.27257.27257.2	mzspec:PXD004705:Rice_phos_BR_3h_20per_F1_R1:scan:27257:Q[Gln->pyro-Glu]LS[Phospho]IDQFENEGR/2	0	-0.0005080000000816653	-0.6775012381223969	0.0	26049	26049	Phospho	1.0	3	618	1	1.0	407	0.0	0.0	0.0	0.0	0.0	0.0
1;3	616;618	0;1.0000	Gln->pyro-Glu;Phospho	tr|A0A0P0YD65|A0A0P0YD65_ORYSJ	mzspec:PXD004705:Rice_phos_Nip_0h_20per_F1_R1:scan:27859:Q[Gln->pyro-Glu]LS[Phospho]IDQFENEGR/2	0	0.0	79.9663	1:1.0000:3:true	QLSIDQFENEGR	Q[Gln->pyro-Glu]LS[Phospho]IDQFENEGR	tr|A0A0P0YD65|A0A0P0YD65_ORYSJ	1.0	Rice_phos_Nip_0h_20per_F1_R1	Rice_phos_Nip_0h_20per_F1_R1.27859.27859.2	mzspec:PXD004705:Rice_phos_Nip_0h_20per_F1_R1:scan:27859:Q[Gln->pyro-Glu]LS[Phospho]IDQFENEGR/2	0	-0.0025830000000723885	-3.4448537359013174	0.0	27164	27164	Phospho	1.0	3	618	1	1.0	408	0.0	0.0	0.0	0.0	0.0	0.0
1;3	616;618	0;1.0000	Gln->pyro-Glu;Phospho	tr|A0A0P0YD65|A0A0P0YD65_ORYSJ	mzspec:PXD004705:Rice_phos_BR_3h_20per_F1_R2:scan:27363:Q[Gln->pyro-Glu]LS[Phospho]IDQFENEGR/2	0	0.0	79.9663	1:1.0000:3:true	QLSIDQFENEGR	Q[Gln->pyro-Glu]LS[Phospho]IDQFENEGR	tr|A0A0P0YD65|A0A0P0YD65_ORYSJ	1.0	Rice_phos_BR_3h_20per_F1_R2	Rice_phos_BR_3h_20per_F1_R2.27363.27363.2	mzspec:PXD004705:Rice_phos_BR_3h_20per_F1_R2:scan:27363:Q[Gln->pyro-Glu]LS[Phospho]IDQFENEGR/2	0	-0.0008129999999937354	-1.0842687135840892	0.0	28605	28605	Phospho	1.0	3	618	1	1.0	409	0.0	0.0	0.0	0.0	0.0	0.0
1;3	616;618	0;1.0000	Gln->pyro-Glu;Phospho	tr|A0A0P0YD65|A0A0P0YD65_ORYSJ	mzspec:PXD004705:Rice_phos_BR_12h_20per_F1_R1:scan:24822:Q[Gln->pyro-Glu]LS[Phospho]IDQFENEGR/2	0	0.0	79.9663	1:1.0000:3:true	QLSIDQFENEGR	Q[Gln->pyro-Glu]LS[Phospho]IDQFENEGR	tr|A0A0P0YD65|A0A0P0YD65_ORYSJ	1.0	Rice_phos_BR_12h_20per_F1_R1	Rice_phos_BR_12h_20per_F1_R1.24822.24822.2	mzspec:PXD004705:Rice_phos_BR_12h_20per_F1_R1:scan:24822:Q[Gln->pyro-Glu]LS[Phospho]IDQFENEGR/2	0	-0.0032550000000810533	-4.341075846040947	0.0	32535	32535	Phospho	1.0	3	618	1	1.0	410	0.0	0.0	0.0	0.0	0.0	0.0
1;3	616;618	0;1.0000	Gln->pyro-Glu;Phospho	tr|A0A0P0YD65|A0A0P0YD65_ORYSJ	mzspec:PXD004705:Rice_phos_Nip_0h_20per_F1_R3:scan:27689:Q[Gln->pyro-Glu]LS[Phospho]IDQFENEGR/2	0	0.0	79.9663	1:1.0000:3:true	QLSIDQFENEGR	Q[Gln->pyro-Glu]LS[Phospho]IDQFENEGR	tr|A0A0P0YD65|A0A0P0YD65_ORYSJ	1.0	Rice_phos_Nip_0h_20per_F1_R3	Rice_phos_Nip_0h_20per_F1_R3.27689.27689.2	mzspec:PXD004705:Rice_phos_Nip_0h_20per_F1_R3:scan:27689:Q[Gln->pyro-Glu]LS[Phospho]IDQFENEGR/2	0	-0.0024000000000796717	-3.200793250563654	0.0	34905	34905	Phospho	1.0	3	618	1	1.0	411	0.0	0.0	0.0	0.0	0.0	0.0
1;3	616;618	0;1.0000	Gln->pyro-Glu;Phospho	tr|A0A0P0YD65|A0A0P0YD65_ORYSJ	mzspec:PXD004705:Rice_phos_Nip_0h_20per_F1_R3:scan:27545:Q[Gln->pyro-Glu]LS[Phospho]IDQFENEGR/2	0	0.0	79.9663	1:1.0000:3:true	QLSIDQFENEGR	Q[Gln->pyro-Glu]LS[Phospho]IDQFENEGR	tr|A0A0P0YD65|A0A0P0YD65_ORYSJ	1.0	Rice_phos_Nip_0h_20per_F1_R3	Rice_phos_Nip_0h_20per_F1_R3.27545.27545.2	mzspec:PXD004705:Rice_phos_Nip_0h_20per_F1_R3:scan:27545:Q[Gln->pyro-Glu]LS[Phospho]IDQFENEGR/2	0	-0.0010569999999461288	-1.4096826939837666	0.0	38817	38817	Phospho	1.0	3	618	1	1.0	412	0.0	0.0	0.0	0.0	0.0	0.0
1;3;9	616;618;624	0;1.0000;0	Gln->pyro-Glu;Phospho;Deamidated	tr|A0A0P0YD65|A0A0P0YD65_ORYSJ	mzspec:PXD004705:Rice_phos_Nip_0h_20per_F1_R2:scan:28076:Q[Gln->pyro-Glu]LS[Phospho]IDQFEN[Deamidated]EGR/2	0	0.0	80.950316	1:0.1377:1:true;2:0.5967:9:true;2:0.2656:6:true;3:1.0000:3:true	QLSIDQFENEGR	Q[Gln->pyro-Glu]LS[Phospho]IDQFEN[Deamidated]EGR	tr|A0A0P0YD65|A0A0P0YD65_ORYSJ	1.0	Rice_phos_Nip_0h_20per_F1_R2	Rice_phos_Nip_0h_20per_F1_R2.28076.28076.2	mzspec:PXD004705:Rice_phos_Nip_0h_20per_F1_R2:scan:28076:Q[Gln->pyro-Glu]LS[Phospho]IDQFEN[Deamidated]EGR/2	0	-0.004837999999949716	-6.448034699198723	0.0	14653	14653	Phospho	1.0	3	618	1	1.0	413	0.0	0.0	0.0	0.0	0.0	0.0
1;3;9	616;618;624	0;1.0000;0	Gln->pyro-Glu;Phospho;Deamidated	tr|A0A0P0YD65|A0A0P0YD65_ORYSJ	mzspec:PXD004705:Rice_phos_Nip_0h_20per_F1_R2:scan:27635:Q[Gln->pyro-Glu]LS[Phospho]IDQFEN[Deamidated]EGR/2	0	0.0	80.950316	1:0.0805:1:true;2:0.7080:9:true;2:0.2115:6:true;3:1.0000:3:true	QLSIDQFENEGR	Q[Gln->pyro-Glu]LS[Phospho]IDQFEN[Deamidated]EGR	tr|A0A0P0YD65|A0A0P0YD65_ORYSJ	1.0	Rice_phos_Nip_0h_20per_F1_R2	Rice_phos_Nip_0h_20per_F1_R2.27635.27635.2	mzspec:PXD004705:Rice_phos_Nip_0h_20per_F1_R2:scan:27635:Q[Gln->pyro-Glu]LS[Phospho]IDQFEN[Deamidated]EGR/2	0	-0.00349499999992986	-4.658098650988321	0.0	14964	14964	Phospho	1.0	3	618	1	1.0	414	0.0	0.0	0.0	0.0	0.0	0.0
1;3;9	616;618;624	0;1.0000;0	Gln->pyro-Glu;Phospho;Deamidated	tr|A0A0P0YD65|A0A0P0YD65_ORYSJ	mzspec:PXD004705:Rice_phos_BR_3h_20per_F1_R3:scan:26993:Q[Gln->pyro-Glu]LS[Phospho]IDQFEN[Deamidated]EGR/2	0	0.0	80.950316	1:0.0483:1:true;2:0.9413:9:true;2:0.0102:6:true;3:1.0000:3:true	QLSIDQFENEGR	Q[Gln->pyro-Glu]LS[Phospho]IDQFEN[Deamidated]EGR	tr|A0A0P0YD65|A0A0P0YD65_ORYSJ	1.0	Rice_phos_BR_3h_20per_F1_R3	Rice_phos_BR_3h_20per_F1_R3.26993.26993.2	mzspec:PXD004705:Rice_phos_BR_3h_20per_F1_R3:scan:26993:Q[Gln->pyro-Glu]LS[Phospho]IDQFEN[Deamidated]EGR/2	0	-0.0023349999999027204	-3.11206304715962	0.0	21107	21107	Phospho	1.0	3	618	1	1.0	415	0.0	0.0	0.0	0.0	0.0	0.0
1;3;9	616;618;624	0;1.0000;0	Gln->pyro-Glu;Phospho;Deamidated	tr|A0A0P0YD65|A0A0P0YD65_ORYSJ	mzspec:PXD004705:Rice_phos_BR_3h_20per_F1_R1:scan:27046:Q[Gln->pyro-Glu]LS[Phospho]IDQFEN[Deamidated]EGR/2	0	0.0	80.950316	1:0.1034:1:true;2:0.8066:9:true;2:0.0899:6:true;3:1.0000:3:true	QLSIDQFENEGR	Q[Gln->pyro-Glu]LS[Phospho]IDQFEN[Deamidated]EGR	tr|A0A0P0YD65|A0A0P0YD65_ORYSJ	1.0	Rice_phos_BR_3h_20per_F1_R1	Rice_phos_BR_3h_20per_F1_R1.27046.27046.2	mzspec:PXD004705:Rice_phos_BR_3h_20per_F1_R1:scan:27046:Q[Gln->pyro-Glu]LS[Phospho]IDQFEN[Deamidated]EGR/2	0	-0.001968999999917287	-2.6242621583962187	0.0	25893	25893	Phospho	1.0	3	618	1	1.0	416	0.0	0.0	0.0	0.0	0.0	0.0
3	493	1.0000	Phospho	Os02t0780700-01	mzspec:PXD004705:Rice_phos_Nip_0h_20per_F1_R3:scan:18327:VDS[Phospho]DGEDIIDHHVDEDR/3	0	0.0	79.9663	1:1.0000:3:true	VDSDGEDIIDHHVDEDR	VDS[Phospho]DGEDIIDHHVDEDR	Os02t0780700-01	1.0	Rice_phos_Nip_0h_20per_F1_R3	Rice_phos_Nip_0h_20per_F1_R3.18327.18327.3	mzspec:PXD004705:Rice_phos_Nip_0h_20per_F1_R3:scan:18327:VDS[Phospho]DGEDIIDHHVDEDR/3	0	-0.003066999999987275	-4.493064200927443	0.0	34553	34553	Phospho	1.0	3	493	1	1.0	417	0.0	0.0	0.0	0.0	0.0	0.0
3	493	1.0000	Phospho	Os02t0780700-01	mzspec:PXD004705:Rice_phos_Nip_0h_20per_F1_R3:scan:18467:VDS[Phospho]DGEDIIDHHVDEDR/3	0	0.0	79.9663	1:1.0000:3:true	VDSDGEDIIDHHVDEDR	VDS[Phospho]DGEDIIDHHVDEDR	Os02t0780700-01	1.0	Rice_phos_Nip_0h_20per_F1_R3	Rice_phos_Nip_0h_20per_F1_R3.18467.18467.3	mzspec:PXD004705:Rice_phos_Nip_0h_20per_F1_R3:scan:18467:VDS[Phospho]DGEDIIDHHVDEDR/3	0	-0.0022490000000061627	-3.2947184179835136	0.0	33886	33886	Phospho	1.0	3	493	1	1.0	418	0.0	0.0	0.0	0.0	0.0	0.0
9	73	1.0000	Phospho	Os10t0563600-01	mzspec:PXD004705:Rice_phos_BR_3h_20per_F1_R1:scan:21742:LGLGGLGGS[Phospho]PR/2	0	0.0	79.9663	1:1.0000:9:true	LGLGGLGGSPR	LGLGGLGGS[Phospho]PR	Os10t0563600-01	1.0	Rice_phos_BR_3h_20per_F1_R1	Rice_phos_BR_3h_20per_F1_R1.21742.21742.2	mzspec:PXD004705:Rice_phos_BR_3h_20per_F1_R1:scan:21742:LGLGGLGGS[Phospho]PR/2	0	-0.0013440000000173313	-2.5250417303395007	0.0	4719	4719	Phospho	1.0	9	73	1	1.0	419	0.0	0.0	0.0	0.0	0.0	0.0
3;5;7	145;147;149	1.0000;0;0	Phospho;Deamidated;Carbamidomethyl	Os09t0344700-01	mzspec:PXD004705:Rice_phos_Nip_0h_20per_F1_R2:scan:16822:LGS[Phospho]DN[Deamidated]GC[Carbamidomethyl]VEGIR/2	0	0.0	137.97178	1:1.0000:5:true;2:1.0000:3:true	LGSDNGCVEGIR	LGS[Phospho]DN[Deamidated]GC[Carbamidomethyl]VEGIR	Os09t0344700-01	1.0	Rice_phos_Nip_0h_20per_F1_R2	Rice_phos_Nip_0h_20per_F1_R2.16822.16822.2	mzspec:PXD004705:Rice_phos_Nip_0h_20per_F1_R2:scan:16822:LGS[Phospho]DN[Deamidated]GC[Carbamidomethyl]VEGIR/2	0	-0.0021169999999983693	-3.1165520158506483	0.0	1941	1941	Phospho	1.0	3	145	1	1.0	420	0.0	0.0	0.0	0.0	0.0	0.0
9	73	1.0000	Phospho	Os10t0563600-01	mzspec:PXD004705:Rice_phos_Nip_0h_20per_F1_R3:scan:21969:LGLGGLGGS[Phospho]PR/2	0	0.0	79.9663	1:1.0000:9:true	LGLGGLGGSPR	LGLGGLGGS[Phospho]PR	Os10t0563600-01	1.0	Rice_phos_Nip_0h_20per_F1_R3	Rice_phos_Nip_0h_20per_F1_R3.21969.21969.2	mzspec:PXD004705:Rice_phos_Nip_0h_20per_F1_R3:scan:21969:LGLGGLGGS[Phospho]PR/2	0	-0.0017709999999624415	-3.3272685299693108	0.0	34607	34607	Phospho	1.0	9	73	1	1.0	421	0.0	0.0	0.0	0.0	0.0	0.0
9	73	1.0000	Phospho	Os10t0563600-01	mzspec:PXD004705:Rice_phos_Nip_0h_20per_F1_R3:scan:21835:LGLGGLGGS[Phospho]PR/2	0	0.0	79.9663	1:1.0000:9:true	LGLGGLGGSPR	LGLGGLGGS[Phospho]PR	Os10t0563600-01	1.0	Rice_phos_Nip_0h_20per_F1_R3	Rice_phos_Nip_0h_20per_F1_R3.21835.21835.2	mzspec:PXD004705:Rice_phos_Nip_0h_20per_F1_R3:scan:21835:LGLGGLGGS[Phospho]PR/2	0	-0.0010390000001052613	-1.9520225878383184	0.0	33279	33279	Phospho	1.0	9	73	1	1.0	422	0.0	0.0	0.0	0.0	0.0	0.0
9	73	1.0000	Phospho	Os10t0563600-01	mzspec:PXD004705:Rice_phos_Nip_0h_20per_F1_R1:scan:21931:LGLGGLGGS[Phospho]PR/2	0	0.0	79.9663	1:1.0000:9:true	LGLGGLGGSPR	LGLGGLGGS[Phospho]PR	Os10t0563600-01	1.0	Rice_phos_Nip_0h_20per_F1_R1	Rice_phos_Nip_0h_20per_F1_R1.21931.21931.2	mzspec:PXD004705:Rice_phos_Nip_0h_20per_F1_R1:scan:21931:LGLGGLGGS[Phospho]PR/2	0	-0.0017100000000027649	-3.212664701511792	0.0	30397	30397	Phospho	1.0	9	73	1	1.0	423	0.0	0.0	0.0	0.0	0.0	0.0
9	73	1.0000	Phospho	Os10t0563600-01	mzspec:PXD004705:Rice_phos_Nip_0h_20per_F1_R1:scan:22067:LGLGGLGGS[Phospho]PR/2	0	0.0	79.9663	1:1.0000:9:true	LGLGGLGGSPR	LGLGGLGGS[Phospho]PR	Os10t0563600-01	1.0	Rice_phos_Nip_0h_20per_F1_R1	Rice_phos_Nip_0h_20per_F1_R1.22067.22067.2	mzspec:PXD004705:Rice_phos_Nip_0h_20per_F1_R1:scan:22067:LGLGGLGGS[Phospho]PR/2	0	-0.0017709999999624415	-3.3272685299693108	0.0	28848	28848	Phospho	1.0	9	73	1	1.0	424	0.0	0.0	0.0	0.0	0.0	0.0
9	73	1.0000	Phospho	Os10t0563600-01	mzspec:PXD004705:Rice_phos_BR_3h_20per_F1_R2:scan:21749:LGLGGLGGS[Phospho]PR/2	0	0.0	79.9663	1:1.0000:9:true	LGLGGLGGSPR	LGLGGLGGS[Phospho]PR	Os10t0563600-01	1.0	Rice_phos_BR_3h_20per_F1_R2	Rice_phos_BR_3h_20per_F1_R2.21749.21749.2	mzspec:PXD004705:Rice_phos_BR_3h_20per_F1_R2:scan:21749:LGLGGLGGS[Phospho]PR/2	0	-0.0016490000000430882	-3.0980608730542736	0.0	28032	28032	Phospho	1.0	9	73	1	1.0	425	0.0	0.0	0.0	0.0	0.0	0.0
9	73	1.0000	Phospho	Os10t0563600-01	mzspec:PXD004705:Rice_phos_BR_3h_20per_F1_R2:scan:21615:LGLGGLGGS[Phospho]PR/2	0	0.0	79.9663	1:1.0000:9:true	LGLGGLGGSPR	LGLGGLGGS[Phospho]PR	Os10t0563600-01	1.0	Rice_phos_BR_3h_20per_F1_R2	Rice_phos_BR_3h_20per_F1_R2.21615.21615.2	mzspec:PXD004705:Rice_phos_BR_3h_20per_F1_R2:scan:21615:LGLGGLGGS[Phospho]PR/2	0	-0.0003680000000940709	-0.6913804739512549	0.0	27920	27920	Phospho	1.0	9	73	1	1.0	426	0.0	0.0	0.0	0.0	0.0	0.0
9	73	1.0000	Phospho	Os10t0563600-01	mzspec:PXD004705:Rice_phos_BR_3h_20per_F1_R3:scan:21739:LGLGGLGGS[Phospho]PR/2	0	0.0	79.9663	1:1.0000:9:true	LGLGGLGGSPR	LGLGGLGGS[Phospho]PR	Os10t0563600-01	1.0	Rice_phos_BR_3h_20per_F1_R3	Rice_phos_BR_3h_20per_F1_R3.21739.21739.2	mzspec:PXD004705:Rice_phos_BR_3h_20per_F1_R3:scan:21739:LGLGGLGGS[Phospho]PR/2	0	-0.001527000000010048	-2.8688532159256472	0.0	23209	23209	Phospho	1.0	9	73	1	1.0	427	0.0	0.0	0.0	0.0	0.0	0.0
9	73	1.0000	Phospho	Os10t0563600-01	mzspec:PXD004705:Rice_phos_BR_3h_20per_F1_R3:scan:21606:LGLGGLGGS[Phospho]PR/2	0	0.0	79.9663	1:1.0000:9:true	LGLGGLGGSPR	LGLGGLGGS[Phospho]PR	Os10t0563600-01	1.0	Rice_phos_BR_3h_20per_F1_R3	Rice_phos_BR_3h_20per_F1_R3.21606.21606.2	mzspec:PXD004705:Rice_phos_BR_3h_20per_F1_R3:scan:21606:LGLGGLGGS[Phospho]PR/2	0	-0.0006120000000464643	-1.1497957879949192	0.0	19635	19635	Phospho	1.0	9	73	1	1.0	428	0.0	0.0	0.0	0.0	0.0	0.0
9	73	1.0000	Phospho	Os10t0563600-01	mzspec:PXD004705:Rice_phos_BR_12h_20per_F1_R3:scan:20222:LGLGGLGGS[Phospho]PR/2	0	0.0	79.9663	1:1.0000:9:true	LGLGGLGGSPR	LGLGGLGGS[Phospho]PR	Os10t0563600-01	1.0	Rice_phos_BR_12h_20per_F1_R3	Rice_phos_BR_12h_20per_F1_R3.20222.20222.2	mzspec:PXD004705:Rice_phos_BR_12h_20per_F1_R3:scan:20222:LGLGGLGGS[Phospho]PR/2	0	-0.0016490000000430882	-3.0980608730542736	0.0	13361	13361	Phospho	1.0	9	73	1	1.0	429	0.0	0.0	0.0	0.0	0.0	0.0
9	73	1.0000	Phospho	Os10t0563600-01	mzspec:PXD004705:Rice_phos_Nip_0h_20per_F1_R2:scan:21978:LGLGGLGGS[Phospho]PR/2	0	0.0	79.9663	1:1.0000:9:true	LGLGGLGGSPR	LGLGGLGGS[Phospho]PR	Os10t0563600-01	1.0	Rice_phos_Nip_0h_20per_F1_R2	Rice_phos_Nip_0h_20per_F1_R2.21978.21978.2	mzspec:PXD004705:Rice_phos_Nip_0h_20per_F1_R2:scan:21978:LGLGGLGGS[Phospho]PR/2	0	-0.0007950000000391808	-1.4936072735810648	0.0	12582	12582	Phospho	1.0	9	73	1	1.0	430	0.0	0.0	0.0	0.0	0.0	0.0
9	73	1.0000	Phospho	Os10t0563600-01	mzspec:PXD004705:Rice_phos_Nip_0h_20per_F1_R2:scan:22119:LGLGGLGGS[Phospho]PR/2	0	0.0	79.9663	1:1.0000:9:true	LGLGGLGGSPR	LGLGGLGGS[Phospho]PR	Os10t0563600-01	1.0	Rice_phos_Nip_0h_20per_F1_R2	Rice_phos_Nip_0h_20per_F1_R2.22119.22119.2	mzspec:PXD004705:Rice_phos_Nip_0h_20per_F1_R2:scan:22119:LGLGGLGGS[Phospho]PR/2	0	-0.0014660000000503715	-2.7542493874681284	0.0	12532	12532	Phospho	1.0	9	73	1	1.0	431	0.0	0.0	0.0	0.0	0.0	0.0
3	493	1.0000	Phospho	Os02t0780700-01	mzspec:PXD004705:Rice_phos_BR_3h_20per_F1_R1:scan:18212:VDS[Phospho]DGEDIIDHHVDEDR/3	0	0.0	79.9663	1:1.0000:3:true	VDSDGEDIIDHHVDEDR	VDS[Phospho]DGEDIIDHHVDEDR	Os02t0780700-01	1.0	Rice_phos_BR_3h_20per_F1_R1	Rice_phos_BR_3h_20per_F1_R1.18212.18212.3	mzspec:PXD004705:Rice_phos_BR_3h_20per_F1_R1:scan:18212:VDS[Phospho]DGEDIIDHHVDEDR/3	0	-0.003848999999945591	-5.638671049624069	0.0	7271	7271	Phospho	1.0	3	493	1	1.0	432	0.0	0.0	0.0	0.0	0.0	0.0
3	493	1.0000	Phospho	Os02t0780700-01	mzspec:PXD004705:Rice_phos_BR_3h_20per_F1_R1:scan:18294:VDS[Phospho]DGEDIIDHHVDEDR/2	0	0.0	79.9663	1:1.0000:3:true	VDSDGEDIIDHHVDEDR	VDS[Phospho]DGEDIIDHHVDEDR	Os02t0780700-01	1.0	Rice_phos_BR_3h_20per_F1_R1	Rice_phos_BR_3h_20per_F1_R1.18294.18294.2	mzspec:PXD004705:Rice_phos_BR_3h_20per_F1_R1:scan:18294:VDS[Phospho]DGEDIIDHHVDEDR/2	0	-0.0039619999998876665	-3.8713793785578434	0.0	6794	6794	Phospho	1.0	3	493	1	1.0	433	0.0	0.0	0.0	0.0	0.0	0.0
3	493	1.0000	Phospho	Os02t0780700-01	mzspec:PXD004705:Rice_phos_Nip_0h_20per_F1_R2:scan:18547:VDS[Phospho]DGEDIIDHHVDEDR/3	0	0.0	79.9663	1:1.0000:3:true	VDSDGEDIIDHHVDEDR	VDS[Phospho]DGEDIIDHHVDEDR	Os02t0780700-01	1.0	Rice_phos_Nip_0h_20per_F1_R2	Rice_phos_Nip_0h_20per_F1_R2.18547.18547.3	mzspec:PXD004705:Rice_phos_Nip_0h_20per_F1_R2:scan:18547:VDS[Phospho]DGEDIIDHHVDEDR/3	0	-0.002348999999981061	-3.4412154574298217	0.0	705	705	Phospho	1.0	3	493	1	1.0	434	0.0	0.0	0.0	0.0	0.0	0.0
9	73	1.0000	Phospho	Os10t0563600-01	mzspec:PXD004705:Rice_phos_BR_12h_20per_F1_R2:scan:20074:LGLGGLGGS[Phospho]PR/2	0	0.0	79.9663	1:1.0000:9:true	LGLGGLGGSPR	LGLGGLGGS[Phospho]PR	Os10t0563600-01	1.0	Rice_phos_BR_12h_20per_F1_R2	Rice_phos_BR_12h_20per_F1_R2.20074.20074.2	mzspec:PXD004705:Rice_phos_BR_12h_20per_F1_R2:scan:20074:LGLGGLGGS[Phospho]PR/2	0	-0.0014660000000503715	-2.7542493874681284	0.0	9966	9966	Phospho	1.0	9	73	1	1.0	435	0.0	0.0	0.0	0.0	0.0	0.0
9	73	1.0000	Phospho	Os10t0563600-01	mzspec:PXD004705:Rice_phos_BR_12h_20per_F1_R1:scan:19789:LGLGGLGGS[Phospho]PR/2	0	0.0	79.9663	1:1.0000:9:true	LGLGGLGGSPR	LGLGGLGGS[Phospho]PR	Os10t0563600-01	1.0	Rice_phos_BR_12h_20per_F1_R1	Rice_phos_BR_12h_20per_F1_R1.19789.19789.2	mzspec:PXD004705:Rice_phos_BR_12h_20per_F1_R1:scan:19789:LGLGGLGGS[Phospho]PR/2	0	-0.0015880000000834116	-2.9834570445967548	0.0	39180	39180	Phospho	1.0	9	73	1	1.0	436	0.0	0.0	0.0	0.0	0.0	0.0
3;5;7	145;147;149	1.0000;0;0	Phospho;Deamidated;Carbamidomethyl	Os09t0344700-01	mzspec:PXD004705:Rice_phos_BR_3h_20per_F1_R1:scan:16663:LGS[Phospho]DN[Deamidated]GC[Carbamidomethyl]VEGIR/2	0	0.0	137.97178	1:1.0000:5:true;2:1.0000:3:true	LGSDNGCVEGIR	LGS[Phospho]DN[Deamidated]GC[Carbamidomethyl]VEGIR	Os09t0344700-01	1.0	Rice_phos_BR_3h_20per_F1_R1	Rice_phos_BR_3h_20per_F1_R1.16663.16663.2	mzspec:PXD004705:Rice_phos_BR_3h_20per_F1_R1:scan:16663:LGS[Phospho]DN[Deamidated]GC[Carbamidomethyl]VEGIR/2	0	-0.0011409999999614227	-1.6797287907265468	0.0	7069	7069	Phospho	1.0	3	145	1	1.0	437	0.0	0.0	0.0	0.0	0.0	0.0
3	493	1.0000	Phospho	Os02t0780700-01	mzspec:PXD004705:Rice_phos_BR_3h_20per_F1_R2:scan:18369:VDS[Phospho]DGEDIIDHHVDEDR/2	0	0.0	79.9663	1:1.0000:3:true	VDSDGEDIIDHHVDEDR	VDS[Phospho]DGEDIIDHHVDEDR	Os02t0780700-01	1.0	Rice_phos_BR_3h_20per_F1_R2	Rice_phos_BR_3h_20per_F1_R2.18369.18369.2	mzspec:PXD004705:Rice_phos_BR_3h_20per_F1_R2:scan:18369:VDS[Phospho]DGEDIIDHHVDEDR/2	0	-0.0038619999999127685	-3.7736666229370512	0.0	30610	30610	Phospho	1.0	3	493	1	1.0	438	0.0	0.0	0.0	0.0	0.0	0.0
3;5;7	145;147;149	1.0000;0;0	Phospho;Deamidated;Carbamidomethyl	Os09t0344700-01	mzspec:PXD004705:Rice_phos_Nip_0h_20per_F1_R1:scan:16727:LGS[Phospho]DN[Deamidated]GC[Carbamidomethyl]VEGIR/2	0	0.0	137.97178	1:1.0000:5:true;2:1.0000:3:true	LGSDNGCVEGIR	LGS[Phospho]DN[Deamidated]GC[Carbamidomethyl]VEGIR	Os09t0344700-01	1.0	Rice_phos_Nip_0h_20per_F1_R1	Rice_phos_Nip_0h_20per_F1_R1.16727.16727.2	mzspec:PXD004705:Rice_phos_Nip_0h_20per_F1_R1:scan:16727:LGS[Phospho]DN[Deamidated]GC[Carbamidomethyl]VEGIR/2	0	-0.000651999999945474	-0.959845023224494	0.0	19056	19056	Phospho	1.0	3	145	1	1.0	439	0.0	0.0	0.0	0.0	0.0	0.0
3	493	1.0000	Phospho	Os02t0780700-01	mzspec:PXD004705:Rice_phos_BR_3h_20per_F1_R2:scan:18367:VDS[Phospho]DGEDIIDHHVDEDR/3	0	0.0	79.9663	1:1.0000:3:true	VDSDGEDIIDHHVDEDR	VDS[Phospho]DGEDIIDHHVDEDR	Os02t0780700-01	1.0	Rice_phos_BR_3h_20per_F1_R2	Rice_phos_BR_3h_20per_F1_R2.18367.18367.3	mzspec:PXD004705:Rice_phos_BR_3h_20per_F1_R2:scan:18367:VDS[Phospho]DGEDIIDHHVDEDR/3	0	-0.0013579999999819847	-1.9894297961538443	0.0	30543	30543	Phospho	1.0	3	493	1	1.0	440	0.0	0.0	0.0	0.0	0.0	0.0
3	493	1.0000	Phospho	Os02t0780700-01	mzspec:PXD004705:Rice_phos_BR_3h_20per_F1_R2:scan:18236:VDS[Phospho]DGEDIIDHHVDEDR/3	0	0.0	79.9663	1:1.0000:3:true	VDSDGEDIIDHHVDEDR	VDS[Phospho]DGEDIIDHHVDEDR	Os02t0780700-01	1.0	Rice_phos_BR_3h_20per_F1_R2	Rice_phos_BR_3h_20per_F1_R2.18236.18236.3	mzspec:PXD004705:Rice_phos_BR_3h_20per_F1_R2:scan:18236:VDS[Phospho]DGEDIIDHHVDEDR/3	0	-0.001297000000022308	-1.9000666021282373	0.0	30221	30221	Phospho	1.0	3	493	1	1.0	441	0.0	0.0	0.0	0.0	0.0	0.0
3	132	1.0000	Phospho	Os07t0613800-00	mzspec:PXD004705:Rice_phos_Nip_0h_20per_F1_R3:scan:17607:LGS[Phospho]PPLPPPR/2	0	0.0	79.9663	1:1.0000:3:true	LGSPPLPPPR	LGS[Phospho]PPLPPPR	Os07t0613800-00	1.0	Rice_phos_Nip_0h_20per_F1_R3	Rice_phos_Nip_0h_20per_F1_R3.17607.17607.2	mzspec:PXD004705:Rice_phos_Nip_0h_20per_F1_R3:scan:17607:LGS[Phospho]PPLPPPR/2	0	-0.0015889999999672	-2.8589986538528085	0.0	36994	36994	Phospho	1.0	3	132	1	1.0	442	0.0	0.0	0.0	0.0	0.0	0.0
3	132	1.0000	Phospho	Os07t0613800-00	mzspec:PXD004705:Rice_phos_Nip_0h_20per_F1_R3:scan:17781:LGS[Phospho]PPLPPPR/2	0	0.0	79.9663	1:1.0000:3:true	LGSPPLPPPR	LGS[Phospho]PPLPPPR	Os07t0613800-00	1.0	Rice_phos_Nip_0h_20per_F1_R3	Rice_phos_Nip_0h_20per_F1_R3.17781.17781.2	mzspec:PXD004705:Rice_phos_Nip_0h_20per_F1_R3:scan:17781:LGS[Phospho]PPLPPPR/2	0	-0.00171100000000024	-3.07850641714526	0.0	35748	35748	Phospho	1.0	3	132	1	1.0	443	0.0	0.0	0.0	0.0	0.0	0.0
3	132	1.0000	Phospho	Os07t0613800-00	mzspec:PXD004705:Rice_phos_Nip_0h_20per_F1_R1:scan:17887:LGS[Phospho]PPLPPPR/2	0	0.0	79.9663	1:1.0000:3:true	LGSPPLPPPR	LGS[Phospho]PPLPPPR	Os07t0613800-00	1.0	Rice_phos_Nip_0h_20per_F1_R1	Rice_phos_Nip_0h_20per_F1_R1.17887.17887.2	mzspec:PXD004705:Rice_phos_Nip_0h_20per_F1_R1:scan:17887:LGS[Phospho]PPLPPPR/2	0	-0.0012229999999817665	-2.2004753641800066	0.0	17633	17633	Phospho	1.0	3	132	1	1.0	444	0.0	0.0	0.0	0.0	0.0	0.0
3	493	1.0000	Phospho	Os02t0780700-01	mzspec:PXD004705:Rice_phos_BR_3h_20per_F1_R3:scan:18097:VDS[Phospho]DGEDIIDHHVDEDR/3	0	0.0	79.9663	1:1.0000:3:true	VDSDGEDIIDHHVDEDR	VDS[Phospho]DGEDIIDHHVDEDR	Os02t0780700-01	1.0	Rice_phos_BR_3h_20per_F1_R3	Rice_phos_BR_3h_20per_F1_R3.18097.18097.3	mzspec:PXD004705:Rice_phos_BR_3h_20per_F1_R3:scan:18097:VDS[Phospho]DGEDIIDHHVDEDR/3	0	-0.002548999999930857	-3.7342095363224352	0.0	22422	22422	Phospho	1.0	3	493	1	1.0	445	0.0	0.0	0.0	0.0	0.0	0.0
3	493	1.0000	Phospho	Os02t0780700-01	mzspec:PXD004705:Rice_phos_BR_3h_20per_F1_R3:scan:18237:VDS[Phospho]DGEDIIDHHVDEDR/3	0	0.0	79.9663	1:1.0000:3:true	VDSDGEDIIDHHVDEDR	VDS[Phospho]DGEDIIDHHVDEDR	Os02t0780700-01	1.0	Rice_phos_BR_3h_20per_F1_R3	Rice_phos_BR_3h_20per_F1_R3.18237.18237.3	mzspec:PXD004705:Rice_phos_BR_3h_20per_F1_R3:scan:18237:VDS[Phospho]DGEDIIDHHVDEDR/3	0	-0.0017850000000407817	-2.614972154832735	0.0	22406	22406	Phospho	1.0	3	493	1	1.0	446	0.0	0.0	0.0	0.0	0.0	0.0
3	493	1.0000	Phospho	Os02t0780700-01	mzspec:PXD004705:Rice_phos_BR_3h_20per_F1_R3:scan:18169:VDS[Phospho]DGEDIIDHHVDEDR/2	0	0.0	79.9663	1:1.0000:3:true	VDSDGEDIIDHHVDEDR	VDS[Phospho]DGEDIIDHHVDEDR	Os02t0780700-01	1.0	Rice_phos_BR_3h_20per_F1_R3	Rice_phos_BR_3h_20per_F1_R3.18169.18169.2	mzspec:PXD004705:Rice_phos_BR_3h_20per_F1_R3:scan:18169:VDS[Phospho]DGEDIIDHHVDEDR/2	0	-0.0023619999999482393	-2.3079752882918987	0.0	21787	21787	Phospho	1.0	3	493	1	1.0	447	0.0	0.0	0.0	0.0	0.0	0.0
3	493	1.0000	Phospho	Os02t0780700-01	mzspec:PXD004705:Rice_phos_Nip_0h_20per_F1_R1:scan:18476:VDS[Phospho]DGEDIIDHHVDEDR/3	0	0.0	79.9663	1:1.0000:3:true	VDSDGEDIIDHHVDEDR	VDS[Phospho]DGEDIIDHHVDEDR	Os02t0780700-01	1.0	Rice_phos_Nip_0h_20per_F1_R1	Rice_phos_Nip_0h_20per_F1_R1.18476.18476.3	mzspec:PXD004705:Rice_phos_Nip_0h_20per_F1_R1:scan:18476:VDS[Phospho]DGEDIIDHHVDEDR/3	0	-0.002211999999985893	-3.240514513345078	0.0	18103	18103	Phospho	1.0	3	493	1	1.0	448	0.0	0.0	0.0	0.0	0.0	0.0
3	493	1.0000	Phospho	Os02t0780700-01	mzspec:PXD004705:Rice_phos_BR_12h_20per_F1_R3:scan:16925:VDS[Phospho]DGEDIIDHHVDEDR/3	0	0.0	79.9663	1:1.0000:3:true	VDSDGEDIIDHHVDEDR	VDS[Phospho]DGEDIIDHHVDEDR	Os02t0780700-01	1.0	Rice_phos_BR_12h_20per_F1_R3	Rice_phos_BR_12h_20per_F1_R3.16925.16925.3	mzspec:PXD004705:Rice_phos_BR_12h_20per_F1_R3:scan:16925:VDS[Phospho]DGEDIIDHHVDEDR/3	0	-0.002639000000044689	-3.866056872023969	0.0	11763	11763	Phospho	1.0	3	493	1	1.0	449	0.0	0.0	0.0	0.0	0.0	0.0
3	493	1.0000	Phospho	Os02t0780700-01	mzspec:PXD004705:Rice_phos_BR_12h_20per_F1_R2:scan:16861:VDS[Phospho]DGEDIIDHHVDEDR/3	0	0.0	79.9663	1:1.0000:3:true	VDSDGEDIIDHHVDEDR	VDS[Phospho]DGEDIIDHHVDEDR	Os02t0780700-01	1.0	Rice_phos_BR_12h_20per_F1_R2	Rice_phos_BR_12h_20per_F1_R2.16861.16861.3	mzspec:PXD004705:Rice_phos_BR_12h_20per_F1_R2:scan:16861:VDS[Phospho]DGEDIIDHHVDEDR/3	0	-0.002649000000019441	-3.880706575935289	0.0	10197	10197	Phospho	1.0	3	493	1	1.0	450	0.0	0.0	0.0	0.0	0.0	0.0
3;5;7	145;147;149	1.0000;0;0	Phospho;Deamidated;Carbamidomethyl	Os09t0344700-01	mzspec:PXD004705:Rice_phos_BR_12h_20per_F1_R2:scan:15267:LGS[Phospho]DN[Deamidated]GC[Carbamidomethyl]VEGIR/2	0	0.0	137.97178	1:1.0000:5:true;2:1.0000:3:true	LGSDNGCVEGIR	LGS[Phospho]DN[Deamidated]GC[Carbamidomethyl]VEGIR	Os09t0344700-01	1.0	Rice_phos_BR_12h_20per_F1_R2	Rice_phos_BR_12h_20per_F1_R2.15267.15267.2	mzspec:PXD004705:Rice_phos_BR_12h_20per_F1_R2:scan:15267:LGS[Phospho]DN[Deamidated]GC[Carbamidomethyl]VEGIR/2	0	-0.00010299999996732369	-0.15163195915494873	0.0	39750	39750	Phospho	1.0	3	145	1	1.0	451	0.0	0.0	0.0	0.0	0.0	0.0
3;5;7	145;147;149	1.0000;0;0	Phospho;Deamidated;Carbamidomethyl	Os09t0344700-01	mzspec:PXD004705:Rice_phos_Nip_0h_20per_F1_R3:scan:16676:LGS[Phospho]DN[Deamidated]GC[Carbamidomethyl]VEGIR/2	0	0.0	137.97178	1:1.0000:5:true;2:1.0000:3:true	LGSDNGCVEGIR	LGS[Phospho]DN[Deamidated]GC[Carbamidomethyl]VEGIR	Os09t0344700-01	1.0	Rice_phos_Nip_0h_20per_F1_R3	Rice_phos_Nip_0h_20per_F1_R3.16676.16676.2	mzspec:PXD004705:Rice_phos_Nip_0h_20per_F1_R3:scan:16676:LGS[Phospho]DN[Deamidated]GC[Carbamidomethyl]VEGIR/2	0	-0.0013849999999138165	-2.0389345969238897	0.0	39275	39275	Phospho	1.0	3	145	1	1.0	452	0.0	0.0	0.0	0.0	0.0	0.0
3;5;7	145;147;149	1.0000;0;0	Phospho;Deamidated;Carbamidomethyl	Os09t0344700-01	mzspec:PXD004705:Rice_phos_BR_3h_20per_F1_R2:scan:16696:LGS[Phospho]DN[Deamidated]GC[Carbamidomethyl]VEGIR/2	0	0.0	137.97178	1:1.0000:5:true;2:1.0000:3:true	LGSDNGCVEGIR	LGS[Phospho]DN[Deamidated]GC[Carbamidomethyl]VEGIR	Os09t0344700-01	1.0	Rice_phos_BR_3h_20per_F1_R2	Rice_phos_BR_3h_20per_F1_R2.16696.16696.2	mzspec:PXD004705:Rice_phos_BR_3h_20per_F1_R2:scan:16696:LGS[Phospho]DN[Deamidated]GC[Carbamidomethyl]VEGIR/2	0	0.0002019999999447464	0.2973752985498889	0.0	29218	29218	Phospho	1.0	3	145	1	1.0	453	0.0	0.0	0.0	0.0	0.0	0.0
3;5;7	145;147;149	1.0000;0;0	Phospho;Deamidated;Carbamidomethyl	Os09t0344700-01	mzspec:PXD004705:Rice_phos_BR_3h_20per_F1_R3:scan:16656:LGS[Phospho]DN[Deamidated]GC[Carbamidomethyl]VEGIR/2	0	0.0	137.97178	1:1.0000:5:true;2:1.0000:3:true	LGSDNGCVEGIR	LGS[Phospho]DN[Deamidated]GC[Carbamidomethyl]VEGIR	Os09t0344700-01	1.0	Rice_phos_BR_3h_20per_F1_R3	Rice_phos_BR_3h_20per_F1_R3.16656.16656.2	mzspec:PXD004705:Rice_phos_BR_3h_20per_F1_R3:scan:16656:LGS[Phospho]DN[Deamidated]GC[Carbamidomethyl]VEGIR/2	0	-0.00034699999991971714	-0.5108377653522918	0.0	22914	22914	Phospho	1.0	3	145	1	1.0	454	0.0	0.0	0.0	0.0	0.0	0.0
1;3	386;388	0;1.0000	Carbamidomethyl;Phospho	Os01t0208600-01	mzspec:PXD004705:Rice_phos_Nip_0h_20per_F1_R2:scan:21730:C[Carbamidomethyl]IS[Phospho]PEQQEIDHR/2	0	0.0	119.961215	1:1.0000:3:true	CISPEQQEIDHR	C[Carbamidomethyl]IS[Phospho]PEQQEIDHR	Os01t0208600-01	1.0	Rice_phos_Nip_0h_20per_F1_R2	Rice_phos_Nip_0h_20per_F1_R2.21730.21730.2	mzspec:PXD004705:Rice_phos_Nip_0h_20per_F1_R2:scan:21730:C[Carbamidomethyl]IS[Phospho]PEQQEIDHR/2	0	0.002238000000033935	2.8407544349634013	0.0	2000	2000	Phospho	1.0	3	388	1	1.0	455	0.0	0.0	0.0	0.0	0.0	0.0
4;8	392;396	1.0000;1.0000	Phospho;Phospho	Os06t0562700-01	mzspec:PXD004705:Rice_phos_Nip_0h_20per_F1_R3:scan:02079:REHT[Phospho]PPRT[Phospho]PGDR/4	0	0.0	159.93266200000005	1:1.0000:4:true;2:1.0000:8:true	REHTPPRTPGDR	REHT[Phospho]PPRT[Phospho]PGDR	Os06t0562700-01	1.0	Rice_phos_Nip_0h_20per_F1_R3	Rice_phos_Nip_0h_20per_F1_R3.02079.02079.4	mzspec:PXD004705:Rice_phos_Nip_0h_20per_F1_R3:scan:02079:REHT[Phospho]PPRT[Phospho]PGDR/4	0	-0.0005939999999782233	-1.5022009291517964	0.0	8017	8017	Phospho	1.0	4	392	1	1.0	456	0.0	0.0	0.0	0.0	0.0	0.0
4;8	392;396	1.0000;1.0000	Phospho;Phospho	Os06t0562700-01	mzspec:PXD004705:Rice_phos_Nip_0h_20per_F1_R3:scan:02079:REHT[Phospho]PPRT[Phospho]PGDR/4	0	0.0	159.93266200000005	1:1.0000:4:true;2:1.0000:8:true	REHTPPRTPGDR	REHT[Phospho]PPRT[Phospho]PGDR	Os06t0562700-01	1.0	Rice_phos_Nip_0h_20per_F1_R3	Rice_phos_Nip_0h_20per_F1_R3.02079.02079.4	mzspec:PXD004705:Rice_phos_Nip_0h_20per_F1_R3:scan:02079:REHT[Phospho]PPRT[Phospho]PGDR/4	0	-0.0005939999999782233	-1.5022009291517964	0.0	8017	8017	Phospho	1.0	8	396	1	1.0	457	0.0	0.0	0.0	0.0	0.0	0.0
3	330	1.0000	Phospho	Os01t0959000-01	mzspec:PXD004705:Rice_phos_BR_3h_20per_F1_R3:scan:02410:RRS[Phospho]PPPPPR/3	0	0.0	79.9663	1:1.0000:3:true	RRSPPPPPR	RRS[Phospho]PPPPPR	Os01t0959000-01	1.0	Rice_phos_BR_3h_20per_F1_R3	Rice_phos_BR_3h_20per_F1_R3.02410.02410.3	mzspec:PXD004705:Rice_phos_BR_3h_20per_F1_R3:scan:02410:RRS[Phospho]PPPPPR/3	0	-0.0007509999999797401	-1.9735495221841883	0.0	19306	19306	Phospho	1.0	3	330	1	1.0	458	0.0	0.0	0.0	0.0	0.0	0.0
3	330	1.0000	Phospho	Os01t0959000-01	mzspec:PXD004705:Rice_phos_Nip_0h_20per_F1_R1:scan:02481:RRS[Phospho]PPPPPR/3	0	0.0	79.9663	1:1.0000:3:true	RRSPPPPPR	RRS[Phospho]PPPPPR	Os01t0959000-01	1.0	Rice_phos_Nip_0h_20per_F1_R1	Rice_phos_Nip_0h_20per_F1_R1.02481.02481.3	mzspec:PXD004705:Rice_phos_Nip_0h_20per_F1_R1:scan:02481:RRS[Phospho]PPPPPR/3	0	-0.0003539999999588872	-0.9302750077109344	0.0	20938	20938	Phospho	1.0	3	330	1	1.0	459	0.0	0.0	0.0	0.0	0.0	0.0
3	330	1.0000	Phospho	Os01t0959000-01	mzspec:PXD004705:Rice_phos_Nip_0h_20per_F1_R1:scan:02227:RRS[Phospho]PPPPPR/3	0	0.0	79.9663	1:1.0000:3:true	RRSPPPPPR	RRS[Phospho]PPPPPR	Os01t0959000-01	1.0	Rice_phos_Nip_0h_20per_F1_R1	Rice_phos_Nip_0h_20per_F1_R1.02227.02227.3	mzspec:PXD004705:Rice_phos_Nip_0h_20per_F1_R1:scan:02227:RRS[Phospho]PPPPPR/3	0	-0.0003239999999777865	-0.8514381426911952	0.0	21089	21089	Phospho	1.0	3	330	1	1.0	460	0.0	0.0	0.0	0.0	0.0	0.0
3	330	1.0000	Phospho	Os01t0959000-01	mzspec:PXD004705:Rice_phos_Nip_0h_20per_F1_R1:scan:02617:RRS[Phospho]PPPPPR/3	0	0.0	79.9663	1:1.0000:3:true	RRSPPPPPR	RRS[Phospho]PPPPPR	Os01t0959000-01	1.0	Rice_phos_Nip_0h_20per_F1_R1	Rice_phos_Nip_0h_20per_F1_R1.02617.02617.3	mzspec:PXD004705:Rice_phos_Nip_0h_20per_F1_R1:scan:02617:RRS[Phospho]PPPPPR/3	0	-0.0004759999999350839	-1.2508782589306269	0.0	21278	21278	Phospho	1.0	3	330	1	1.0	461	0.0	0.0	0.0	0.0	0.0	0.0
3	330	1.0000	Phospho	Os01t0959000-01	mzspec:PXD004705:Rice_phos_Nip_0h_20per_F1_R2:scan:02506:RRS[Phospho]PPPPPR/3	0	0.0	79.9663	1:1.0000:3:true	RRSPPPPPR	RRS[Phospho]PPPPPR	Os01t0959000-01	1.0	Rice_phos_Nip_0h_20per_F1_R2	Rice_phos_Nip_0h_20per_F1_R2.02506.02506.3	mzspec:PXD004705:Rice_phos_Nip_0h_20per_F1_R2:scan:02506:RRS[Phospho]PPPPPR/3	0	-0.0009949999999321335	-2.6147560246235737	0.0	25361	25361	Phospho	1.0	3	330	1	1.0	462	0.0	0.0	0.0	0.0	0.0	0.0
3	330	1.0000	Phospho	Os01t0959000-01	mzspec:PXD004705:Rice_phos_Nip_0h_20per_F1_R2:scan:02644:RRS[Phospho]PPPPPR/3	0	0.0	79.9663	1:1.0000:3:true	RRSPPPPPR	RRS[Phospho]PPPPPR	Os01t0959000-01	1.0	Rice_phos_Nip_0h_20per_F1_R2	Rice_phos_Nip_0h_20per_F1_R2.02644.02644.3	mzspec:PXD004705:Rice_phos_Nip_0h_20per_F1_R2:scan:02644:RRS[Phospho]PPPPPR/3	0	-0.0007509999999797401	-1.9735495221841883	0.0	25382	25382	Phospho	1.0	3	330	1	1.0	463	0.0	0.0	0.0	0.0	0.0	0.0
3	330	1.0000	Phospho	Os01t0959000-01	mzspec:PXD004705:Rice_phos_Nip_0h_20per_F1_R2:scan:02794:RRS[Phospho]PPPPPR/3	0	0.0	79.9663	1:1.0000:3:true	RRSPPPPPR	RRS[Phospho]PPPPPR	Os01t0959000-01	1.0	Rice_phos_Nip_0h_20per_F1_R2	Rice_phos_Nip_0h_20per_F1_R2.02794.02794.3	mzspec:PXD004705:Rice_phos_Nip_0h_20per_F1_R2:scan:02794:RRS[Phospho]PPPPPR/3	0	-0.0007509999999797401	-1.9735495221841883	0.0	25992	25992	Phospho	1.0	3	330	1	1.0	464	0.0	0.0	0.0	0.0	0.0	0.0
3	330	1.0000	Phospho	Os01t0959000-01	mzspec:PXD004705:Rice_phos_BR_3h_20per_F1_R2:scan:02705:RRS[Phospho]PPPPPR/3	0	0.0	79.9663	1:1.0000:3:true	RRSPPPPPR	RRS[Phospho]PPPPPR	Os01t0959000-01	1.0	Rice_phos_BR_3h_20per_F1_R2	Rice_phos_BR_3h_20per_F1_R2.02705.02705.3	mzspec:PXD004705:Rice_phos_BR_3h_20per_F1_R2:scan:02705:RRS[Phospho]PPPPPR/3	0	-0.0006599999999821192	-1.7344110314799133	0.0	26240	26240	Phospho	1.0	3	330	1	1.0	465	0.0	0.0	0.0	0.0	0.0	0.0
3	330	1.0000	Phospho	Os01t0959000-01	mzspec:PXD004705:Rice_phos_BR_3h_20per_F1_R2:scan:02851:RRS[Phospho]PPPPPR/3	0	0.0	79.9663	1:1.0000:3:true	RRSPPPPPR	RRS[Phospho]PPPPPR	Os01t0959000-01	1.0	Rice_phos_BR_3h_20per_F1_R2	Rice_phos_BR_3h_20per_F1_R2.02851.02851.3	mzspec:PXD004705:Rice_phos_BR_3h_20per_F1_R2:scan:02851:RRS[Phospho]PPPPPR/3	0	-0.00029299999994236714	-0.7699733820263986	0.0	26391	26391	Phospho	1.0	3	330	1	1.0	466	0.0	0.0	0.0	0.0	0.0	0.0
3	330	1.0000	Phospho	Os01t0959000-01	mzspec:PXD004705:Rice_phos_BR_3h_20per_F1_R2:scan:02577:RRS[Phospho]PPPPPR/3	0	0.0	79.9663	1:1.0000:3:true	RRSPPPPPR	RRS[Phospho]PPPPPR	Os01t0959000-01	1.0	Rice_phos_BR_3h_20per_F1_R2	Rice_phos_BR_3h_20per_F1_R2.02577.02577.3	mzspec:PXD004705:Rice_phos_BR_3h_20per_F1_R2:scan:02577:RRS[Phospho]PPPPPR/3	0	-0.0009649999999510328	-2.5359191596038344	0.0	26428	26428	Phospho	1.0	3	330	1	1.0	467	0.0	0.0	0.0	0.0	0.0	0.0
3	330	1.0000	Phospho	Os01t0959000-01	mzspec:PXD004705:Rice_phos_BR_12h_20per_F1_R1:scan:02232:RRS[Phospho]PPPPPR/3	0	0.0	79.9663	1:1.0000:3:true	RRSPPPPPR	RRS[Phospho]PPPPPR	Os01t0959000-01	1.0	Rice_phos_BR_12h_20per_F1_R1	Rice_phos_BR_12h_20per_F1_R1.02232.02232.3	mzspec:PXD004705:Rice_phos_BR_12h_20per_F1_R1:scan:02232:RRS[Phospho]PPPPPR/3	0	-0.00041499999997540726	-1.0905766333954705	0.0	32781	32781	Phospho	1.0	3	330	1	1.0	468	0.0	0.0	0.0	0.0	0.0	0.0
3	330	1.0000	Phospho	Os01t0959000-01	mzspec:PXD004705:Rice_phos_BR_12h_20per_F1_R2:scan:02414:RRS[Phospho]PPPPPR/3	0	0.0	79.9663	1:1.0000:3:true	RRSPPPPPR	RRS[Phospho]PPPPPR	Os01t0959000-01	1.0	Rice_phos_BR_12h_20per_F1_R2	Rice_phos_BR_12h_20per_F1_R2.02414.02414.3	mzspec:PXD004705:Rice_phos_BR_12h_20per_F1_R2:scan:02414:RRS[Phospho]PPPPPR/3	0	-0.00014099999992822632	-0.370533265637588	0.0	35306	35306	Phospho	1.0	3	330	1	1.0	469	0.0	0.0	0.0	0.0	0.0	0.0
3	330	1.0000	Phospho	Os01t0959000-01	mzspec:PXD004705:Rice_phos_BR_12h_20per_F1_R1:scan:02036:RRS[Phospho]PPPPPR/3	0	0.0	79.9663	1:1.0000:3:true	RRSPPPPPR	RRS[Phospho]PPPPPR	Os01t0959000-01	1.0	Rice_phos_BR_12h_20per_F1_R1	Rice_phos_BR_12h_20per_F1_R1.02036.02036.3	mzspec:PXD004705:Rice_phos_BR_12h_20per_F1_R1:scan:02036:RRS[Phospho]PPPPPR/3	0	-0.0003539999999588872	-0.9302750077109344	0.0	37953	37953	Phospho	1.0	3	330	1	1.0	470	0.0	0.0	0.0	0.0	0.0	0.0
3	330	1.0000	Phospho	Os01t0959000-01	mzspec:PXD004705:Rice_phos_BR_12h_20per_F1_R1:scan:02133:RRS[Phospho]PPPPPR/3	0	0.0	79.9663	1:1.0000:3:true	RRSPPPPPR	RRS[Phospho]PPPPPR	Os01t0959000-01	1.0	Rice_phos_BR_12h_20per_F1_R1	Rice_phos_BR_12h_20per_F1_R1.02133.02133.3	mzspec:PXD004705:Rice_phos_BR_12h_20per_F1_R1:scan:02133:RRS[Phospho]PPPPPR/3	0	-0.0003239999999777865	-0.8514381426911952	0.0	39118	39118	Phospho	1.0	3	330	1	1.0	471	0.0	0.0	0.0	0.0	0.0	0.0
3;8	45;50	1.0000;1.0000	Phospho;Phospho	Os01t0139200-03	mzspec:PXD004705:Rice_phos_BR_3h_20per_F1_R1:scan:06674:VFS[Phospho]DDDKS[Phospho]DHGGGGGR/2	0	0.0	159.9326	1:1.0000:3:true;2:1.0000:8:true	VFSDDDKSDHGGGGGR	VFS[Phospho]DDDKS[Phospho]DHGGGGGR	Os01t0139200-03	1.0	Rice_phos_BR_3h_20per_F1_R1	Rice_phos_BR_3h_20per_F1_R1.06674.06674.2	mzspec:PXD004705:Rice_phos_BR_3h_20per_F1_R1:scan:06674:VFS[Phospho]DDDKS[Phospho]DHGGGGGR/2	0	-0.0019140000000561488	-2.1668389704292355	0.0	1525	1525	Phospho	1.0	3	45	1	1.0	472	0.0	0.0	0.0	0.0	0.0	0.0
3;8	45;50	1.0000;1.0000	Phospho;Phospho	Os01t0139200-03	mzspec:PXD004705:Rice_phos_BR_3h_20per_F1_R1:scan:06674:VFS[Phospho]DDDKS[Phospho]DHGGGGGR/2	0	0.0	159.9326	1:1.0000:3:true;2:1.0000:8:true	VFSDDDKSDHGGGGGR	VFS[Phospho]DDDKS[Phospho]DHGGGGGR	Os01t0139200-03	1.0	Rice_phos_BR_3h_20per_F1_R1	Rice_phos_BR_3h_20per_F1_R1.06674.06674.2	mzspec:PXD004705:Rice_phos_BR_3h_20per_F1_R1:scan:06674:VFS[Phospho]DDDKS[Phospho]DHGGGGGR/2	0	-0.0019140000000561488	-2.1668389704292355	0.0	1525	1525	Phospho	1.0	8	50	1	1.0	473	0.0	0.0	0.0	0.0	0.0	0.0
3	330	1.0000	Phospho	Os01t0959000-01	mzspec:PXD004705:Rice_phos_Nip_0h_20per_F1_R1:scan:02359:RRS[Phospho]PPPPPR/3	0	0.0	79.9663	1:1.0000:3:true	RRSPPPPPR	RRS[Phospho]PPPPPR	Os01t0959000-01	1.0	Rice_phos_Nip_0h_20per_F1_R1	Rice_phos_Nip_0h_20per_F1_R1.02359.02359.3	mzspec:PXD004705:Rice_phos_Nip_0h_20per_F1_R1:scan:02359:RRS[Phospho]PPPPPR/3	0	-0.00038499999999430656	-1.011739768375731	0.0	19696	19696	Phospho	1.0	3	330	1	1.0	474	0.0	0.0	0.0	0.0	0.0	0.0
3	330	1.0000	Phospho	Os01t0959000-01	mzspec:PXD004705:Rice_phos_BR_3h_20per_F1_R3:scan:02836:RRS[Phospho]PPPPPR/3	0	0.0	79.9663	1:1.0000:3:true	RRSPPPPPR	RRS[Phospho]PPPPPR	Os01t0959000-01	1.0	Rice_phos_BR_3h_20per_F1_R3	Rice_phos_BR_3h_20per_F1_R3.02836.02836.3	mzspec:PXD004705:Rice_phos_BR_3h_20per_F1_R3:scan:02836:RRS[Phospho]PPPPPR/3	0	-0.0003239999999777865	-0.8514381426911952	0.0	19260	19260	Phospho	1.0	3	330	1	1.0	475	0.0	0.0	0.0	0.0	0.0	0.0
4	386	1.0000	Phospho	Os06t0232300-01	mzspec:PXD004705:Rice_phos_Nip_0h_20per_F1_R1:scan:20550:DDFS[Phospho]FGNR/2	0	0.0	79.9663	1:1.0000:4:true	DDFSFGNR	DDFS[Phospho]FGNR	Os06t0232300-01	1.0	Rice_phos_Nip_0h_20per_F1_R1	Rice_phos_Nip_0h_20per_F1_R1.20550.20550.2	mzspec:PXD004705:Rice_phos_Nip_0h_20per_F1_R1:scan:20550:DDFS[Phospho]FGNR/2	0	-0.0011329999999816216	-2.182246068004999	0.0	29021	29021	Phospho	1.0	4	386	1	1.0	476	0.0	0.0	0.0	0.0	0.0	0.0
3	330	1.0000	Phospho	Os01t0959000-01	mzspec:PXD004705:Rice_phos_BR_12h_20per_F1_R3:scan:02148:RRS[Phospho]PPPPPR/3	0	0.0	79.9663	1:1.0000:3:true	RRSPPPPPR	RRS[Phospho]PPPPPR	Os01t0959000-01	1.0	Rice_phos_BR_12h_20per_F1_R3	Rice_phos_BR_12h_20per_F1_R3.02148.02148.3	mzspec:PXD004705:Rice_phos_BR_12h_20per_F1_R3:scan:02148:RRS[Phospho]PPPPPR/3	0	-0.00029299999994236714	-0.7699733820263986	0.0	8959	8959	Phospho	1.0	3	330	1	1.0	477	0.0	0.0	0.0	0.0	0.0	0.0
3	363	1.0000	Phospho	Os06t0186600-02	mzspec:PXD004705:Rice_phos_Nip_0h_20per_F1_R1:scan:29863:KDS[Phospho]FGDLLMNLPR/2	0	0.0	79.9663	1:1.0000:3:true	KDSFGDLLMNLPR	KDS[Phospho]FGDLLMNLPR	Os06t0186600-02	1.0	Rice_phos_Nip_0h_20per_F1_R1	Rice_phos_Nip_0h_20per_F1_R1.29863.29863.2	mzspec:PXD004705:Rice_phos_Nip_0h_20per_F1_R1:scan:29863:KDS[Phospho]FGDLLMNLPR/2	0	-0.002393999999981133	-3.0174853786367484	0.0	23668	23668	Phospho	1.0	3	363	1	1.0	478	0.0	0.0	0.0	0.0	0.0	0.0
3	363	1.0000	Phospho	Os06t0186600-02	mzspec:PXD004705:Rice_phos_BR_3h_20per_F1_R3:scan:29350:KDS[Phospho]FGDLLMNLPR/3	0	0.0	79.9663	1:1.0000:3:true	KDSFGDLLMNLPR	KDS[Phospho]FGDLLMNLPR	Os06t0186600-02	1.0	Rice_phos_BR_3h_20per_F1_R3	Rice_phos_BR_3h_20per_F1_R3.29350.29350.3	mzspec:PXD004705:Rice_phos_BR_3h_20per_F1_R3:scan:29350:KDS[Phospho]FGDLLMNLPR/3	0	-0.002613999999880434	-4.9390368482123845	0.0	20752	20752	Phospho	1.0	3	363	1	1.0	479	0.0	0.0	0.0	0.0	0.0	0.0
3	363	1.0000	Phospho	Os06t0186600-02	mzspec:PXD004705:Rice_phos_BR_3h_20per_F1_R2:scan:29466:KDS[Phospho]FGDLLMNLPR/3	0	0.0	79.9663	1:1.0000:3:true	KDSFGDLLMNLPR	KDS[Phospho]FGDLLMNLPR	Os06t0186600-02	1.0	Rice_phos_BR_3h_20per_F1_R2	Rice_phos_BR_3h_20per_F1_R2.29466.29466.3	mzspec:PXD004705:Rice_phos_BR_3h_20per_F1_R2:scan:29466:KDS[Phospho]FGDLLMNLPR/3	0	-0.001529999999888787	-2.8908670151343974	0.0	18311	18311	Phospho	1.0	3	363	1	1.0	480	0.0	0.0	0.0	0.0	0.0	0.0
3	363	1.0000	Phospho	Os06t0186600-02	mzspec:PXD004705:Rice_phos_Nip_0h_20per_F1_R2:scan:29873:KDS[Phospho]FGDLLMNLPR/2	0	0.0	79.9663	1:1.0000:3:true	KDSFGDLLMNLPR	KDS[Phospho]FGDLLMNLPR	Os06t0186600-02	1.0	Rice_phos_Nip_0h_20per_F1_R2	Rice_phos_Nip_0h_20per_F1_R2.29873.29873.2	mzspec:PXD004705:Rice_phos_Nip_0h_20per_F1_R2:scan:29873:KDS[Phospho]FGDLLMNLPR/2	0	-0.006483000000002903	-8.171410906376341	0.0	14385	14385	Phospho	1.0	3	363	1	1.0	481	0.0	0.0	0.0	0.0	0.0	0.0
3	363	1.0000	Phospho	Os06t0186600-02	mzspec:PXD004705:Rice_phos_Nip_0h_20per_F1_R2:scan:29878:KDS[Phospho]FGDLLMNLPR/3	0	0.0	79.9663	1:1.0000:3:true	KDSFGDLLMNLPR	KDS[Phospho]FGDLLMNLPR	Os06t0186600-02	1.0	Rice_phos_Nip_0h_20per_F1_R2	Rice_phos_Nip_0h_20per_F1_R2.29878.29878.3	mzspec:PXD004705:Rice_phos_Nip_0h_20per_F1_R2:scan:29878:KDS[Phospho]FGDLLMNLPR/3	0	-0.002445999999963533	-4.621608313351174	0.0	9555	9555	Phospho	1.0	3	363	1	1.0	482	0.0	0.0	0.0	0.0	0.0	0.0
3	363	1.0000	Phospho	Os06t0186600-02	mzspec:PXD004705:Rice_phos_BR_12h_20per_F1_R2:scan:27398:KDS[Phospho]FGDLLMNLPR/3	0	0.0	79.9663	1:1.0000:3:true	KDSFGDLLMNLPR	KDS[Phospho]FGDLLMNLPR	Os06t0186600-02	1.0	Rice_phos_BR_12h_20per_F1_R2	Rice_phos_BR_12h_20per_F1_R2.27398.27398.3	mzspec:PXD004705:Rice_phos_BR_12h_20per_F1_R2:scan:27398:KDS[Phospho]FGDLLMNLPR/3	0	-0.0020799999999781	-3.9300675763747113	0.0	7843	7843	Phospho	1.0	3	363	1	1.0	483	0.0	0.0	0.0	0.0	0.0	0.0
7	1122	1.0000	Phospho	LOC_Os09g36090.1	mzspec:PXD004705:Rice_phos_Nip_0h_20per_F1_R2:scan:03584:KDNNPVS[Phospho]PGKGEGR/2	0	0.0	79.9663	1:1.0000:7:true	KDNNPVSPGKGEGR	KDNNPVS[Phospho]PGKGEGR	LOC_Os09g36090.1	1.0	Rice_phos_Nip_0h_20per_F1_R2	Rice_phos_Nip_0h_20per_F1_R2.03584.03584.2	mzspec:PXD004705:Rice_phos_Nip_0h_20per_F1_R2:scan:03584:KDNNPVS[Phospho]PGKGEGR/2	0	-0.0018379999999069696	-2.3936838449218105	0.0	25820	25820	Phospho	1.0	7	1122	1	1.0	484	0.0	0.0	0.0	0.0	0.0	0.0
7	1122	1.0000	Phospho	LOC_Os09g36090.1	mzspec:PXD004705:Rice_phos_Nip_0h_20per_F1_R1:scan:03430:KDNNPVS[Phospho]PGKGEGR/2	0	0.0	79.9663	1:1.0000:7:true	KDNNPVSPGKGEGR	KDNNPVS[Phospho]PGKGEGR	LOC_Os09g36090.1	1.0	Rice_phos_Nip_0h_20per_F1_R1	Rice_phos_Nip_0h_20per_F1_R1.03430.03430.2	mzspec:PXD004705:Rice_phos_Nip_0h_20per_F1_R1:scan:03430:KDNNPVS[Phospho]PGKGEGR/2	0	-0.0018989999998666465	-2.473126018181386	0.0	19978	19978	Phospho	1.0	7	1122	1	1.0	485	0.0	0.0	0.0	0.0	0.0	0.0
3;5;13	8;10;18	1.0000;1.0000;0	Phospho;Phospho;Deamidated	tr|Q0IWU2|Q0IWU2_ORYSJ	mzspec:PXD004705:Rice_phos_Nip_0h_20per_F1_R2:scan:04802:RRS[Phospho]HS[Phospho]PVEHLEGN[Deamidated]NK/3	0	0.0	160.916678	1:0.9616:13:true;1:0.0383:14:true;2:1.0000:3:true;3:1.0000:5:true	RRSHSPVEHLEGNNK	RRS[Phospho]HS[Phospho]PVEHLEGN[Deamidated]NK	tr|Q0IWU2|Q0IWU2_ORYSJ	1.0	Rice_phos_Nip_0h_20per_F1_R2	Rice_phos_Nip_0h_20per_F1_R2.04802.04802.3	mzspec:PXD004705:Rice_phos_Nip_0h_20per_F1_R2:scan:04802:RRS[Phospho]HS[Phospho]PVEHLEGN[Deamidated]NK/3	0	-0.0019389999999930296	-3.0252349166963493	0.0	5010	5010	Phospho	1.0	3	8	1	1.0	486	0.0	0.0	0.0	0.0	0.0	0.0
3;5;13	8;10;18	1.0000;1.0000;0	Phospho;Phospho;Deamidated	tr|Q0IWU2|Q0IWU2_ORYSJ	mzspec:PXD004705:Rice_phos_Nip_0h_20per_F1_R2:scan:04802:RRS[Phospho]HS[Phospho]PVEHLEGN[Deamidated]NK/3	0	0.0	160.916678	1:0.9616:13:true;1:0.0383:14:true;2:1.0000:3:true;3:1.0000:5:true	RRSHSPVEHLEGNNK	RRS[Phospho]HS[Phospho]PVEHLEGN[Deamidated]NK	tr|Q0IWU2|Q0IWU2_ORYSJ	1.0	Rice_phos_Nip_0h_20per_F1_R2	Rice_phos_Nip_0h_20per_F1_R2.04802.04802.3	mzspec:PXD004705:Rice_phos_Nip_0h_20per_F1_R2:scan:04802:RRS[Phospho]HS[Phospho]PVEHLEGN[Deamidated]NK/3	0	-0.0019389999999930296	-3.0252349166963493	0.0	5010	5010	Phospho	1.0	5	10	1	1.0	487	0.0	0.0	0.0	0.0	0.0	0.0
3;5;13	8;10;18	1.0000;1.0000;0	Phospho;Phospho;Deamidated	tr|Q0IWU2|Q0IWU2_ORYSJ	mzspec:PXD004705:Rice_phos_Nip_0h_20per_F1_R3:scan:04656:RRS[Phospho]HS[Phospho]PVEHLEGN[Deamidated]NK/3	0	0.0	160.916678	1:0.8077:13:true;1:0.1923:14:true;2:1.0000:3:true;3:1.0000:5:true	RRSHSPVEHLEGNNK	RRS[Phospho]HS[Phospho]PVEHLEGN[Deamidated]NK	tr|Q0IWU2|Q0IWU2_ORYSJ	1.0	Rice_phos_Nip_0h_20per_F1_R3	Rice_phos_Nip_0h_20per_F1_R3.04656.04656.3	mzspec:PXD004705:Rice_phos_Nip_0h_20per_F1_R3:scan:04656:RRS[Phospho]HS[Phospho]PVEHLEGN[Deamidated]NK/3	0	-0.0018870000000106304	-2.94410432586833	0.0	8466	8466	Phospho	1.0	3	8	1	1.0	488	0.0	0.0	0.0	0.0	0.0	0.0
3;5;13	8;10;18	1.0000;1.0000;0	Phospho;Phospho;Deamidated	tr|Q0IWU2|Q0IWU2_ORYSJ	mzspec:PXD004705:Rice_phos_Nip_0h_20per_F1_R3:scan:04656:RRS[Phospho]HS[Phospho]PVEHLEGN[Deamidated]NK/3	0	0.0	160.916678	1:0.8077:13:true;1:0.1923:14:true;2:1.0000:3:true;3:1.0000:5:true	RRSHSPVEHLEGNNK	RRS[Phospho]HS[Phospho]PVEHLEGN[Deamidated]NK	tr|Q0IWU2|Q0IWU2_ORYSJ	1.0	Rice_phos_Nip_0h_20per_F1_R3	Rice_phos_Nip_0h_20per_F1_R3.04656.04656.3	mzspec:PXD004705:Rice_phos_Nip_0h_20per_F1_R3:scan:04656:RRS[Phospho]HS[Phospho]PVEHLEGN[Deamidated]NK/3	0	-0.0018870000000106304	-2.94410432586833	0.0	8466	8466	Phospho	1.0	5	10	1	1.0	489	0.0	0.0	0.0	0.0	0.0	0.0
3	330	1.0000	Phospho	Os01t0959000-01	mzspec:PXD004705:Rice_phos_BR_3h_20per_F1_R1:scan:02380:RRS[Phospho]PPPPPR/3	0	0.0	79.9663	1:1.0000:3:true	RRSPPPPPR	RRS[Phospho]PPPPPR	Os01t0959000-01	1.0	Rice_phos_BR_3h_20per_F1_R1	Rice_phos_BR_3h_20per_F1_R1.02380.02380.3	mzspec:PXD004705:Rice_phos_BR_3h_20per_F1_R1:scan:02380:RRS[Phospho]PPPPPR/3	0	-0.0007509999999797401	-1.9735495221841883	0.0	738	738	Phospho	1.0	3	330	1	1.0	490	0.0	0.0	0.0	0.0	0.0	0.0
3	330	1.0000	Phospho	Os01t0959000-01	mzspec:PXD004705:Rice_phos_BR_3h_20per_F1_R1:scan:02647:RRS[Phospho]PPPPPR/3	0	0.0	79.9663	1:1.0000:3:true	RRSPPPPPR	RRS[Phospho]PPPPPR	Os01t0959000-01	1.0	Rice_phos_BR_3h_20per_F1_R1	Rice_phos_BR_3h_20per_F1_R1.02647.02647.3	mzspec:PXD004705:Rice_phos_BR_3h_20per_F1_R1:scan:02647:RRS[Phospho]PPPPPR/3	0	-0.0005679999999301799	-1.4926446451305808	0.0	790	790	Phospho	1.0	3	330	1	1.0	491	0.0	0.0	0.0	0.0	0.0	0.0
3	330	1.0000	Phospho	Os01t0959000-01	mzspec:PXD004705:Rice_phos_Nip_0h_20per_F1_R3:scan:02437:RRS[Phospho]PPPPPR/3	0	0.0	79.9663	1:1.0000:3:true	RRSPPPPPR	RRS[Phospho]PPPPPR	Os01t0959000-01	1.0	Rice_phos_Nip_0h_20per_F1_R3	Rice_phos_Nip_0h_20per_F1_R3.02437.02437.3	mzspec:PXD004705:Rice_phos_Nip_0h_20per_F1_R3:scan:02437:RRS[Phospho]PPPPPR/3	0	-0.0008119999999962603	-2.1338511478687243	0.0	8035	8035	Phospho	1.0	3	330	1	1.0	492	0.0	0.0	0.0	0.0	0.0	0.0
3;8	45;50	1.0000;1.0000	Phospho;Phospho	Os01t0139200-03	mzspec:PXD004705:Rice_phos_BR_3h_20per_F1_R1:scan:06711:VFS[Phospho]DDDKS[Phospho]DHGGGGGR/3	0	0.0	159.9326	1:1.0000:3:true;2:1.0000:8:true	VFSDDDKSDHGGGGGR	VFS[Phospho]DDDKS[Phospho]DHGGGGGR	Os01t0139200-03	1.0	Rice_phos_BR_3h_20per_F1_R1	Rice_phos_BR_3h_20per_F1_R1.06711.06711.3	mzspec:PXD004705:Rice_phos_BR_3h_20per_F1_R1:scan:06711:VFS[Phospho]DDDKS[Phospho]DHGGGGGR/3	0	-0.0016170000001238805	-2.7443432646616515	0.0	1641	1641	Phospho	1.0	3	45	1	1.0	493	0.0	0.0	0.0	0.0	0.0	0.0
3	102	1.0000	Phospho	Os02t0743500-02	mzspec:PXD004705:Rice_phos_Nip_0h_20per_F1_R1:scan:07780:RRS[Phospho]QEEEWER/3	0	0.0	79.9663	1:1.0000:3:true	RRSQEEEWER	RRS[Phospho]QEEEWER	Os02t0743500-02	1.0	Rice_phos_Nip_0h_20per_F1_R1	Rice_phos_Nip_0h_20per_F1_R1.07780.07780.3	mzspec:PXD004705:Rice_phos_Nip_0h_20per_F1_R1:scan:07780:RRS[Phospho]QEEEWER/3	0	-0.0006459999999606224	-1.3036087663464366	0.0	21529	21529	Phospho	1.0	3	102	1	1.0	494	0.0	0.0	0.0	0.0	0.0	0.0
4;8	392;396	1.0000;1.0000	Phospho;Phospho	Os06t0562700-01	mzspec:PXD004705:Rice_phos_Nip_0h_20per_F1_R2:scan:02115:REHT[Phospho]PPRT[Phospho]PGDR/4	0	0.0	159.93266200000005	1:1.0000:4:true;2:1.0000:8:true	REHTPPRTPGDR	REHT[Phospho]PPRT[Phospho]PGDR	Os06t0562700-01	1.0	Rice_phos_Nip_0h_20per_F1_R2	Rice_phos_Nip_0h_20per_F1_R2.02115.02115.4	mzspec:PXD004705:Rice_phos_Nip_0h_20per_F1_R2:scan:02115:REHT[Phospho]PPRT[Phospho]PGDR/4	0	-0.0003290000000220061	-0.8320271140439691	0.0	25336	25336	Phospho	1.0	4	392	1	1.0	495	0.0	0.0	0.0	0.0	0.0	0.0
9	873	1.0000	Phospho	Os01t0758300-01	mzspec:PXD004705:Rice_phos_Nip_0h_20per_F1_R1:scan:15496:IRDPGFHVS[Phospho]PR/3	0	0.0	79.9663	1:1.0000:9:true	IRDPGFHVSPR	IRDPGFHVS[Phospho]PR	Os01t0758300-01	1.0	Rice_phos_Nip_0h_20per_F1_R1	Rice_phos_Nip_0h_20per_F1_R1.15496.15496.3	mzspec:PXD004705:Rice_phos_Nip_0h_20per_F1_R1:scan:15496:IRDPGFHVS[Phospho]PR/3	0	-0.0008759999999483625	-1.9285713614672528	0.0	19083	19083	Phospho	1.0	9	873	1	1.0	496	0.0	0.0	0.0	0.0	0.0	0.0
9	873	1.0000	Phospho	Os01t0758300-01	mzspec:PXD004705:Rice_phos_Nip_0h_20per_F1_R2:scan:15556:IRDPGFHVS[Phospho]PR/3	0	0.0	79.9663	1:1.0000:9:true	IRDPGFHVSPR	IRDPGFHVS[Phospho]PR	Os01t0758300-01	1.0	Rice_phos_Nip_0h_20per_F1_R2	Rice_phos_Nip_0h_20per_F1_R2.15556.15556.3	mzspec:PXD004705:Rice_phos_Nip_0h_20per_F1_R2:scan:15556:IRDPGFHVS[Phospho]PR/3	0	-0.0018219999999473657	-4.011252306733969	0.0	209	209	Phospho	1.0	9	873	1	1.0	497	0.0	0.0	0.0	0.0	0.0	0.0
2;4;6	303;305;307	1.0000;1.0000;0	Phospho;Phospho;Carbamidomethyl	LOC_Os02g57390.1	mzspec:PXD004705:Rice_phos_Nip_0h_20per_F1_R3:scan:20940:RT[Phospho]PS[Phospho]PC[Carbamidomethyl]LPPVGVR/2	0	0.0	216.95406400000002	1:1.0000:2:true;2:1.0000:4:true	RTPSPCLPPVGVR	RT[Phospho]PS[Phospho]PC[Carbamidomethyl]LPPVGVR	LOC_Os02g57390.1	1.0	Rice_phos_Nip_0h_20per_F1_R3	Rice_phos_Nip_0h_20per_F1_R3.20940.20940.2	mzspec:PXD004705:Rice_phos_Nip_0h_20per_F1_R3:scan:20940:RT[Phospho]PS[Phospho]PC[Carbamidomethyl]LPPVGVR/2	0	0.00031200000000808364	0.3908002201268461	0.0	36734	36734	Phospho	1.0	2	303	1	1.0	498	0.0	0.0	0.0	0.0	0.0	0.0
2;4;6	303;305;307	1.0000;1.0000;0	Phospho;Phospho;Carbamidomethyl	LOC_Os02g57390.1	mzspec:PXD004705:Rice_phos_Nip_0h_20per_F1_R3:scan:20940:RT[Phospho]PS[Phospho]PC[Carbamidomethyl]LPPVGVR/2	0	0.0	216.95406400000002	1:1.0000:2:true;2:1.0000:4:true	RTPSPCLPPVGVR	RT[Phospho]PS[Phospho]PC[Carbamidomethyl]LPPVGVR	LOC_Os02g57390.1	1.0	Rice_phos_Nip_0h_20per_F1_R3	Rice_phos_Nip_0h_20per_F1_R3.20940.20940.2	mzspec:PXD004705:Rice_phos_Nip_0h_20per_F1_R3:scan:20940:RT[Phospho]PS[Phospho]PC[Carbamidomethyl]LPPVGVR/2	0	0.00031200000000808364	0.3908002201268461	0.0	36734	36734	Phospho	1.0	4	305	1	1.0	499	0.0	0.0	0.0	0.0	0.0	0.0
14	338	1.0000	Phospho	LOC_Os05g32600.1	mzspec:PXD004705:Rice_phos_Nip_0h_20per_F1_R3:scan:27173:IPDLNLQDGPVVLS[Phospho]PPRK/3	0	0.0	79.9663	1:1.0000:14:true	IPDLNLQDGPVVLSPPRK	IPDLNLQDGPVVLS[Phospho]PPRK	LOC_Os05g32600.1	1.0	Rice_phos_Nip_0h_20per_F1_R3	Rice_phos_Nip_0h_20per_F1_R3.27173.27173.3	mzspec:PXD004705:Rice_phos_Nip_0h_20per_F1_R3:scan:27173:IPDLNLQDGPVVLS[Phospho]PPRK/3	0	-0.004726000000005115	-6.94970081538742	0.0	38799	38799	Phospho	1.0	14	338	1	1.0	500	0.0	0.0	0.0	0.0	0.0	0.0
14	338	1.0000	Phospho	LOC_Os05g32600.1	mzspec:PXD004705:Rice_phos_BR_12h_20per_F1_R1:scan:24518:IPDLNLQDGPVVLS[Phospho]PPRK/3	0	0.0	79.9663	1:1.0000:14:true	IPDLNLQDGPVVLSPPRK	IPDLNLQDGPVVLS[Phospho]PPRK	LOC_Os05g32600.1	1.0	Rice_phos_BR_12h_20per_F1_R1	Rice_phos_BR_12h_20per_F1_R1.24518.24518.3	mzspec:PXD004705:Rice_phos_BR_12h_20per_F1_R1:scan:24518:IPDLNLQDGPVVLS[Phospho]PPRK/3	0	-0.0011259999999992942	-1.6558110702735631	0.0	38595	38595	Phospho	1.0	14	338	1	1.0	501	0.0	0.0	0.0	0.0	0.0	0.0
14	338	1.0000	Phospho	LOC_Os05g32600.1	mzspec:PXD004705:Rice_phos_BR_3h_20per_F1_R2:scan:26932:IPDLNLQDGPVVLS[Phospho]PPRK/3	0	0.0	79.9663	1:1.0000:14:true	IPDLNLQDGPVVLSPPRK	IPDLNLQDGPVVLS[Phospho]PPRK	LOC_Os05g32600.1	1.0	Rice_phos_BR_3h_20per_F1_R2	Rice_phos_BR_3h_20per_F1_R2.26932.26932.3	mzspec:PXD004705:Rice_phos_BR_3h_20per_F1_R2:scan:26932:IPDLNLQDGPVVLS[Phospho]PPRK/3	0	-0.001326000000062777	-1.9499160562060995	0.0	28228	28228	Phospho	1.0	14	338	1	1.0	502	0.0	0.0	0.0	0.0	0.0	0.0
14	338	1.0000	Phospho	LOC_Os05g32600.1	mzspec:PXD004705:Rice_phos_Nip_0h_20per_F1_R1:scan:27364:IPDLNLQDGPVVLS[Phospho]PPRK/3	0	0.0	79.9663	1:1.0000:14:true	IPDLNLQDGPVVLSPPRK	IPDLNLQDGPVVLS[Phospho]PPRK	LOC_Os05g32600.1	1.0	Rice_phos_Nip_0h_20per_F1_R1	Rice_phos_Nip_0h_20per_F1_R1.27364.27364.3	mzspec:PXD004705:Rice_phos_Nip_0h_20per_F1_R1:scan:27364:IPDLNLQDGPVVLS[Phospho]PPRK/3	0	-0.003074000000083288	-4.5203936324707215	0.0	24533	24533	Phospho	1.0	14	338	1	1.0	503	0.0	0.0	0.0	0.0	0.0	0.0
14	338	1.0000	Phospho	LOC_Os05g32600.1	mzspec:PXD004705:Rice_phos_BR_3h_20per_F1_R3:scan:26887:IPDLNLQDGPVVLS[Phospho]PPRK/3	0	0.0	79.9663	1:1.0000:14:true	IPDLNLQDGPVVLSPPRK	IPDLNLQDGPVVLS[Phospho]PPRK	LOC_Os05g32600.1	1.0	Rice_phos_BR_3h_20per_F1_R3	Rice_phos_BR_3h_20per_F1_R3.26887.26887.3	mzspec:PXD004705:Rice_phos_BR_3h_20per_F1_R3:scan:26887:IPDLNLQDGPVVLS[Phospho]PPRK/3	0	-0.0009260000000494984	-1.3617060845082063	0.0	20911	20911	Phospho	1.0	14	338	1	1.0	504	0.0	0.0	0.0	0.0	0.0	0.0
14	338	1.0000	Phospho	LOC_Os05g32600.1	mzspec:PXD004705:Rice_phos_Nip_0h_20per_F1_R2:scan:27365:IPDLNLQDGPVVLS[Phospho]PPRK/3	0	0.0	79.9663	1:1.0000:14:true	IPDLNLQDGPVVLSPPRK	IPDLNLQDGPVVLS[Phospho]PPRK	LOC_Os05g32600.1	1.0	Rice_phos_Nip_0h_20per_F1_R2	Rice_phos_Nip_0h_20per_F1_R2.27365.27365.3	mzspec:PXD004705:Rice_phos_Nip_0h_20per_F1_R2:scan:27365:IPDLNLQDGPVVLS[Phospho]PPRK/3	0	-0.001426000000037675	-2.0969685490887766	0.0	15212	15212	Phospho	1.0	14	338	1	1.0	505	0.0	0.0	0.0	0.0	0.0	0.0
14	338	1.0000	Phospho	LOC_Os05g32600.1	mzspec:PXD004705:Rice_phos_BR_12h_20per_F1_R2:scan:24973:IPDLNLQDGPVVLS[Phospho]PPRK/3	0	0.0	79.9663	1:1.0000:14:true	IPDLNLQDGPVVLSPPRK	IPDLNLQDGPVVLS[Phospho]PPRK	LOC_Os05g32600.1	1.0	Rice_phos_BR_12h_20per_F1_R2	Rice_phos_BR_12h_20per_F1_R2.24973.24973.3	mzspec:PXD004705:Rice_phos_BR_12h_20per_F1_R2:scan:24973:IPDLNLQDGPVVLS[Phospho]PPRK/3	0	-0.0010260000000243963	-1.5087585773908851	0.0	7990	7990	Phospho	1.0	14	338	1	1.0	506	0.0	0.0	0.0	0.0	0.0	0.0
14	338	1.0000	Phospho	LOC_Os05g32600.1	mzspec:PXD004705:Rice_phos_BR_3h_20per_F1_R1:scan:26841:IPDLNLQDGPVVLS[Phospho]PPRK/3	0	0.0	79.9663	1:1.0000:14:true	IPDLNLQDGPVVLSPPRK	IPDLNLQDGPVVLS[Phospho]PPRK	LOC_Os05g32600.1	1.0	Rice_phos_BR_3h_20per_F1_R1	Rice_phos_BR_3h_20per_F1_R1.26841.26841.3	mzspec:PXD004705:Rice_phos_BR_3h_20per_F1_R1:scan:26841:IPDLNLQDGPVVLS[Phospho]PPRK/3	0	-0.0017930000000205837	-2.6366511980785456	0.0	5329	5329	Phospho	1.0	14	338	1	1.0	507	0.0	0.0	0.0	0.0	0.0	0.0
14	338	1.0000	Phospho	LOC_Os05g32600.1	mzspec:PXD004705:Rice_phos_BR_12h_20per_F1_R3:scan:25017:IPDLNLQDGPVVLS[Phospho]PPRK/3	0	0.0	79.9663	1:1.0000:14:true	IPDLNLQDGPVVLSPPRK	IPDLNLQDGPVVLS[Phospho]PPRK	LOC_Os05g32600.1	1.0	Rice_phos_BR_12h_20per_F1_R3	Rice_phos_BR_12h_20per_F1_R3.25017.25017.3	mzspec:PXD004705:Rice_phos_BR_12h_20per_F1_R3:scan:25017:IPDLNLQDGPVVLS[Phospho]PPRK/3	0	-0.002625999999963824	-3.861598464015277	0.0	3872	3872	Phospho	1.0	14	338	1	1.0	508	0.0	0.0	0.0	0.0	0.0	0.0
14	338	1.0000	Phospho	LOC_Os05g32600.1	mzspec:PXD004705:Rice_phos_Nip_0h_20per_F1_R3:scan:28444:IPDLNLQDGPVVLS[Phospho]PPR/2	0	0.0	79.9663	1:1.0000:14:true	IPDLNLQDGPVVLSPPR	IPDLNLQDGPVVLS[Phospho]PPR	LOC_Os05g32600.1	1.0	Rice_phos_Nip_0h_20per_F1_R3	Rice_phos_Nip_0h_20per_F1_R3.28444.28444.2	mzspec:PXD004705:Rice_phos_Nip_0h_20per_F1_R3:scan:28444:IPDLNLQDGPVVLS[Phospho]PPR/2	0	-0.006720999999856758	-7.034066675503317	0.0	39793	39793	Phospho	1.0	14	338	1	1.0	509	0.0	0.0	0.0	0.0	0.0	0.0
14	338	1.0000	Phospho	LOC_Os05g32600.1	mzspec:PXD004705:Rice_phos_BR_12h_20per_F1_R1:scan:25748:IPDLNLQDGPVVLS[Phospho]PPR/2	0	0.0	79.9663	1:1.0000:14:true	IPDLNLQDGPVVLSPPR	IPDLNLQDGPVVLS[Phospho]PPR	LOC_Os05g32600.1	1.0	Rice_phos_BR_12h_20per_F1_R1	Rice_phos_BR_12h_20per_F1_R1.25748.25748.2	mzspec:PXD004705:Rice_phos_BR_12h_20per_F1_R1:scan:25748:IPDLNLQDGPVVLS[Phospho]PPR/2	0	-0.002509000000031847	-2.6258701516795084	0.0	32012	32012	Phospho	1.0	14	338	1	1.0	510	0.0	0.0	0.0	0.0	0.0	0.0
14	338	1.0000	Phospho	LOC_Os05g32600.1	mzspec:PXD004705:Rice_phos_Nip_0h_20per_F1_R3:scan:28439:IPDLNLQDGPVVLS[Phospho]PPR/3	0	0.0	79.9663	1:1.0000:14:true	IPDLNLQDGPVVLSPPR	IPDLNLQDGPVVLS[Phospho]PPR	LOC_Os05g32600.1	1.0	Rice_phos_Nip_0h_20per_F1_R3	Rice_phos_Nip_0h_20per_F1_R3.28439.28439.3	mzspec:PXD004705:Rice_phos_Nip_0h_20per_F1_R3:scan:28439:IPDLNLQDGPVVLS[Phospho]PPR/3	0	-0.0015049999999519061	-2.3614104930376816	0.0	31727	31727	Phospho	1.0	14	338	1	1.0	511	0.0	0.0	0.0	0.0	0.0	0.0
9	873	1.0000	Phospho	Os01t0758300-01	mzspec:PXD004705:Rice_phos_BR_3h_20per_F1_R1:scan:15377:IRDPGFHVS[Phospho]PR/3	0	0.0	79.9663	1:1.0000:9:true	IRDPGFHVSPR	IRDPGFHVS[Phospho]PR	Os01t0758300-01	1.0	Rice_phos_BR_3h_20per_F1_R1	Rice_phos_BR_3h_20per_F1_R1.15377.15377.3	mzspec:PXD004705:Rice_phos_BR_3h_20per_F1_R1:scan:15377:IRDPGFHVS[Phospho]PR/3	0	0.00034500000003845344	0.7595400911182456	0.0	7421	7421	Phospho	1.0	9	873	1	1.0	512	0.0	0.0	0.0	0.0	0.0	0.0
9	873	1.0000	Phospho	Os01t0758300-01	mzspec:PXD004705:Rice_phos_BR_3h_20per_F1_R3:scan:15464:IRDPGFHVS[Phospho]PR/3	0	0.0	79.9663	1:1.0000:9:true	IRDPGFHVSPR	IRDPGFHVS[Phospho]PR	Os01t0758300-01	1.0	Rice_phos_BR_3h_20per_F1_R3	Rice_phos_BR_3h_20per_F1_R3.15464.15464.3	mzspec:PXD004705:Rice_phos_BR_3h_20per_F1_R3:scan:15464:IRDPGFHVS[Phospho]PR/3	0	-0.0008150000000455293	-1.7942758673245085	0.0	23009	23009	Phospho	1.0	9	873	1	1.0	513	0.0	0.0	0.0	0.0	0.0	0.0
3;5	179;181	1.0000;1.0000	Phospho;Phospho	LOC_Os04g39629.1	mzspec:PXD004705:Rice_phos_BR_3h_20per_F1_R2:scan:01318:RRT[Phospho]HS[Phospho]PDMHHQR/3	0	0.0	159.9326	1:1.0000:3:true;2:1.0000:5:true	RRTHSPDMHHQR	RRT[Phospho]HS[Phospho]PDMHHQR	LOC_Os04g39629.1	1.0	Rice_phos_BR_3h_20per_F1_R2	Rice_phos_BR_3h_20per_F1_R2.01318.01318.3	mzspec:PXD004705:Rice_phos_BR_3h_20per_F1_R2:scan:01318:RRT[Phospho]HS[Phospho]PDMHHQR/3	0	-0.0011660000000119908	-2.0340714504335686	0.0	27057	27057	Phospho	1.0	3	179	1	1.0	514	0.0	0.0	0.0	0.0	0.0	0.0
9	873	1.0000	Phospho	Os01t0758300-01	mzspec:PXD004705:Rice_phos_BR_3h_20per_F1_R2:scan:15546:IRDPGFHVS[Phospho]PR/3	0	0.0	79.9663	1:1.0000:9:true	IRDPGFHVSPR	IRDPGFHVS[Phospho]PR	Os01t0758300-01	1.0	Rice_phos_BR_3h_20per_F1_R2	Rice_phos_BR_3h_20per_F1_R2.15546.15546.3	mzspec:PXD004705:Rice_phos_BR_3h_20per_F1_R2:scan:15546:IRDPGFHVS[Phospho]PR/3	0	0.0006809999999859427	1.4992660927049168	0.0	29517	29517	Phospho	1.0	9	873	1	1.0	515	0.0	0.0	0.0	0.0	0.0	0.0
3;5	179;181	1.0000;1.0000	Phospho;Phospho	LOC_Os04g39629.1	mzspec:PXD004705:Rice_phos_BR_3h_20per_F1_R2:scan:01318:RRT[Phospho]HS[Phospho]PDMHHQR/3	0	0.0	159.9326	1:1.0000:3:true;2:1.0000:5:true	RRTHSPDMHHQR	RRT[Phospho]HS[Phospho]PDMHHQR	LOC_Os04g39629.1	1.0	Rice_phos_BR_3h_20per_F1_R2	Rice_phos_BR_3h_20per_F1_R2.01318.01318.3	mzspec:PXD004705:Rice_phos_BR_3h_20per_F1_R2:scan:01318:RRT[Phospho]HS[Phospho]PDMHHQR/3	0	-0.0011660000000119908	-2.0340714504335686	0.0	27057	27057	Phospho	1.0	5	181	1	1.0	516	0.0	0.0	0.0	0.0	0.0	0.0
3;5	179;181	1.0000;1.0000	Phospho;Phospho	LOC_Os04g39629.1	mzspec:PXD004705:Rice_phos_BR_3h_20per_F1_R2:scan:01315:RRT[Phospho]HS[Phospho]PDMHHQR/4	0	0.0	159.9326	1:1.0000:3:true;2:1.0000:5:true	RRTHSPDMHHQR	RRT[Phospho]HS[Phospho]PDMHHQR	LOC_Os04g39629.1	1.0	Rice_phos_BR_3h_20per_F1_R2	Rice_phos_BR_3h_20per_F1_R2.01315.01315.4	mzspec:PXD004705:Rice_phos_BR_3h_20per_F1_R2:scan:01315:RRT[Phospho]HS[Phospho]PDMHHQR/4	0	-0.0002809999999726643	-0.6532183968660269	0.0	27066	27066	Phospho	1.0	3	179	1	1.0	517	0.0	0.0	0.0	0.0	0.0	0.0
3;5	179;181	1.0000;1.0000	Phospho;Phospho	LOC_Os04g39629.1	mzspec:PXD004705:Rice_phos_BR_3h_20per_F1_R2:scan:01315:RRT[Phospho]HS[Phospho]PDMHHQR/4	0	0.0	159.9326	1:1.0000:3:true;2:1.0000:5:true	RRTHSPDMHHQR	RRT[Phospho]HS[Phospho]PDMHHQR	LOC_Os04g39629.1	1.0	Rice_phos_BR_3h_20per_F1_R2	Rice_phos_BR_3h_20per_F1_R2.01315.01315.4	mzspec:PXD004705:Rice_phos_BR_3h_20per_F1_R2:scan:01315:RRT[Phospho]HS[Phospho]PDMHHQR/4	0	-0.0002809999999726643	-0.6532183968660269	0.0	27066	27066	Phospho	1.0	5	181	1	1.0	518	0.0	0.0	0.0	0.0	0.0	0.0
2	308	1.0000	Phospho	Os04t0666900-02	mzspec:PXD004705:Rice_phos_Nip_0h_20per_F1_R1:scan:19283:RS[Phospho]EDDDLEEIQEER/2	0	0.0	79.9663	1:1.0000:2:true	RSEDDDLEEIQEER	RS[Phospho]EDDDLEEIQEER	Os04t0666900-02	1.0	Rice_phos_Nip_0h_20per_F1_R1	Rice_phos_Nip_0h_20per_F1_R1.19283.19283.2	mzspec:PXD004705:Rice_phos_Nip_0h_20per_F1_R1:scan:19283:RS[Phospho]EDDDLEEIQEER/2	0	-0.003199999999992542	-3.471193594858709	0.0	18187	18187	Phospho	1.0	2	308	1	1.0	519	0.0	0.0	0.0	0.0	0.0	0.0
4	386	1.0000	Phospho	Os06t0232300-01	mzspec:PXD004705:Rice_phos_Nip_0h_20per_F1_R3:scan:20512:DDFS[Phospho]FGNR/2	0	0.0	79.9663	1:1.0000:4:true	DDFSFGNR	DDFS[Phospho]FGNR	Os06t0232300-01	1.0	Rice_phos_Nip_0h_20per_F1_R3	Rice_phos_Nip_0h_20per_F1_R3.20512.20512.2	mzspec:PXD004705:Rice_phos_Nip_0h_20per_F1_R3:scan:20512:DDFS[Phospho]FGNR/2	0	-0.0013770000000477012	-2.6522090342415927	0.0	31629	31629	Phospho	1.0	4	386	1	1.0	520	0.0	0.0	0.0	0.0	0.0	0.0
3;8	45;50	1.0000;1.0000	Phospho;Phospho	Os01t0139200-03	mzspec:PXD004705:Rice_phos_BR_3h_20per_F1_R1:scan:06711:VFS[Phospho]DDDKS[Phospho]DHGGGGGR/3	0	0.0	159.9326	1:1.0000:3:true;2:1.0000:8:true	VFSDDDKSDHGGGGGR	VFS[Phospho]DDDKS[Phospho]DHGGGGGR	Os01t0139200-03	1.0	Rice_phos_BR_3h_20per_F1_R1	Rice_phos_BR_3h_20per_F1_R1.06711.06711.3	mzspec:PXD004705:Rice_phos_BR_3h_20per_F1_R1:scan:06711:VFS[Phospho]DDDKS[Phospho]DHGGGGGR/3	0	-0.0016170000001238805	-2.7443432646616515	0.0	1641	1641	Phospho	1.0	8	50	1	1.0	521	0.0	0.0	0.0	0.0	0.0	0.0
3;8	45;50	1.0000;1.0000	Phospho;Phospho	Os01t0139200-03	mzspec:PXD004705:Rice_phos_Nip_0h_20per_F1_R3:scan:06896:VFS[Phospho]DDDKS[Phospho]DHGGGGGR/2	0	0.0	159.9326	1:1.0000:3:true;2:1.0000:8:true	VFSDDDKSDHGGGGGR	VFS[Phospho]DDDKS[Phospho]DHGGGGGR	Os01t0139200-03	1.0	Rice_phos_Nip_0h_20per_F1_R3	Rice_phos_Nip_0h_20per_F1_R3.06896.06896.2	mzspec:PXD004705:Rice_phos_Nip_0h_20per_F1_R3:scan:06896:VFS[Phospho]DDDKS[Phospho]DHGGGGGR/2	0	-0.002330000000029031	-2.637792477019288	0.0	11643	11643	Phospho	1.0	3	45	1	1.0	522	0.0	0.0	0.0	0.0	0.0	0.0
3;8	45;50	1.0000;1.0000	Phospho;Phospho	Os01t0139200-03	mzspec:PXD004705:Rice_phos_Nip_0h_20per_F1_R3:scan:06896:VFS[Phospho]DDDKS[Phospho]DHGGGGGR/2	0	0.0	159.9326	1:1.0000:3:true;2:1.0000:8:true	VFSDDDKSDHGGGGGR	VFS[Phospho]DDDKS[Phospho]DHGGGGGR	Os01t0139200-03	1.0	Rice_phos_Nip_0h_20per_F1_R3	Rice_phos_Nip_0h_20per_F1_R3.06896.06896.2	mzspec:PXD004705:Rice_phos_Nip_0h_20per_F1_R3:scan:06896:VFS[Phospho]DDDKS[Phospho]DHGGGGGR/2	0	-0.002330000000029031	-2.637792477019288	0.0	11643	11643	Phospho	1.0	8	50	1	1.0	523	0.0	0.0	0.0	0.0	0.0	0.0
2	4	1.0000	Phospho	Os02t0743500-01	mzspec:PXD004705:Rice_phos_BR_3h_20per_F1_R2:scan:05452:RS[Phospho]QEEDEVEER/2	0	0.0	79.96633100000003	1:1.0000:2:true	RSQEEDEVEER	RS[Phospho]QEEDEVEER	Os02t0743500-01	1.0	Rice_phos_BR_3h_20per_F1_R2	Rice_phos_BR_3h_20per_F1_R2.05452.05452.2	mzspec:PXD004705:Rice_phos_BR_3h_20per_F1_R2:scan:05452:RS[Phospho]QEEDEVEER/2	0	0.002475999999887789	3.3311076662414414	0.0	24145	24145	Phospho	1.0	2	4	1	1.0	524	0.0	0.0	0.0	0.0	0.0	0.0
2	4	1.0000	Phospho	Os02t0743500-01	mzspec:PXD004705:Rice_phos_BR_3h_20per_F1_R2:scan:05589:RS[Phospho]QEEDEVEER/2	0	0.0	79.96633100000003	1:1.0000:2:true	RSQEEDEVEER	RS[Phospho]QEEDEVEER	Os02t0743500-01	1.0	Rice_phos_BR_3h_20per_F1_R2	Rice_phos_BR_3h_20per_F1_R2.05589.05589.2	mzspec:PXD004705:Rice_phos_BR_3h_20per_F1_R2:scan:05589:RS[Phospho]QEEDEVEER/2	0	-0.000697999999943022	-0.9390602386720912	0.0	24180	24180	Phospho	1.0	2	4	1	1.0	525	0.0	0.0	0.0	0.0	0.0	0.0
3;8	45;50	1.0000;1.0000	Phospho;Phospho	Os01t0139200-03	mzspec:PXD004705:Rice_phos_BR_12h_20per_F1_R3:scan:06277:VFS[Phospho]DDDKS[Phospho]DHGGGGGR/2	0	0.0	159.9326	1:1.0000:3:true;2:1.0000:8:true	VFSDDDKSDHGGGGGR	VFS[Phospho]DDDKS[Phospho]DHGGGGGR	Os01t0139200-03	1.0	Rice_phos_BR_12h_20per_F1_R3	Rice_phos_BR_12h_20per_F1_R3.06277.06277.2	mzspec:PXD004705:Rice_phos_BR_12h_20per_F1_R3:scan:06277:VFS[Phospho]DDDKS[Phospho]DHGGGGGR/2	0	-0.0016700000001037554	-1.8906066252536515	0.0	14486	14486	Phospho	1.0	3	45	1	1.0	526	0.0	0.0	0.0	0.0	0.0	0.0
3;8	45;50	1.0000;1.0000	Phospho;Phospho	Os01t0139200-03	mzspec:PXD004705:Rice_phos_BR_12h_20per_F1_R3:scan:06277:VFS[Phospho]DDDKS[Phospho]DHGGGGGR/2	0	0.0	159.9326	1:1.0000:3:true;2:1.0000:8:true	VFSDDDKSDHGGGGGR	VFS[Phospho]DDDKS[Phospho]DHGGGGGR	Os01t0139200-03	1.0	Rice_phos_BR_12h_20per_F1_R3	Rice_phos_BR_12h_20per_F1_R3.06277.06277.2	mzspec:PXD004705:Rice_phos_BR_12h_20per_F1_R3:scan:06277:VFS[Phospho]DDDKS[Phospho]DHGGGGGR/2	0	-0.0016700000001037554	-1.8906066252536515	0.0	14486	14486	Phospho	1.0	8	50	1	1.0	527	0.0	0.0	0.0	0.0	0.0	0.0
3;8	45;50	1.0000;1.0000	Phospho;Phospho	Os01t0139200-03	mzspec:PXD004705:Rice_phos_BR_12h_20per_F1_R2:scan:06441:VFS[Phospho]DDDKS[Phospho]DHGGGGGR/2	0	0.0	159.9326	1:1.0000:3:true;2:1.0000:8:true	VFSDDDKSDHGGGGGR	VFS[Phospho]DDDKS[Phospho]DHGGGGGR	Os01t0139200-03	1.0	Rice_phos_BR_12h_20per_F1_R2	Rice_phos_BR_12h_20per_F1_R2.06441.06441.2	mzspec:PXD004705:Rice_phos_BR_12h_20per_F1_R2:scan:06441:VFS[Phospho]DDDKS[Phospho]DHGGGGGR/2	0	-0.002280000000041582	-2.5811874882569636	0.0	35216	35216	Phospho	1.0	3	45	1	1.0	528	0.0	0.0	0.0	0.0	0.0	0.0
3;8	45;50	1.0000;1.0000	Phospho;Phospho	Os01t0139200-03	mzspec:PXD004705:Rice_phos_BR_12h_20per_F1_R2:scan:06441:VFS[Phospho]DDDKS[Phospho]DHGGGGGR/2	0	0.0	159.9326	1:1.0000:3:true;2:1.0000:8:true	VFSDDDKSDHGGGGGR	VFS[Phospho]DDDKS[Phospho]DHGGGGGR	Os01t0139200-03	1.0	Rice_phos_BR_12h_20per_F1_R2	Rice_phos_BR_12h_20per_F1_R2.06441.06441.2	mzspec:PXD004705:Rice_phos_BR_12h_20per_F1_R2:scan:06441:VFS[Phospho]DDDKS[Phospho]DHGGGGGR/2	0	-0.002280000000041582	-2.5811874882569636	0.0	35216	35216	Phospho	1.0	8	50	1	1.0	529	0.0	0.0	0.0	0.0	0.0	0.0
9	873	1.0000	Phospho	Os01t0758300-01	mzspec:PXD004705:Rice_phos_Nip_0h_20per_F1_R3:scan:15467:IRDPGFHVS[Phospho]PR/3	0	0.0	79.9663	1:1.0000:9:true	IRDPGFHVSPR	IRDPGFHVS[Phospho]PR	Os01t0758300-01	1.0	Rice_phos_Nip_0h_20per_F1_R3	Rice_phos_Nip_0h_20per_F1_R3.15467.15467.3	mzspec:PXD004705:Rice_phos_Nip_0h_20per_F1_R3:scan:15467:IRDPGFHVS[Phospho]PR/3	0	-0.0014859999999998765	-3.2715263051472974	0.0	35993	35993	Phospho	1.0	9	873	1	1.0	530	0.0	0.0	0.0	0.0	0.0	0.0
3	363	1.0000	Phospho	Os06t0186600-02	mzspec:PXD004705:Rice_phos_Nip_0h_20per_F1_R1:scan:29867:KDS[Phospho]FGDLLMNLPR/3	0	0.0	79.9663	1:1.0000:3:true	KDSFGDLLMNLPR	KDS[Phospho]FGDLLMNLPR	Os06t0186600-02	1.0	Rice_phos_Nip_0h_20per_F1_R1	Rice_phos_Nip_0h_20per_F1_R1.29867.29867.3	mzspec:PXD004705:Rice_phos_Nip_0h_20per_F1_R1:scan:29867:KDS[Phospho]FGDLLMNLPR/3	0	-0.001713999999878979	-3.2385268391834425	0.0	23858	23858	Phospho	1.0	3	363	1	1.0	531	0.0	0.0	0.0	0.0	0.0	0.0
3	363	1.0000	Phospho	Os06t0186600-02	mzspec:PXD004705:Rice_phos_Nip_0h_20per_F1_R3:scan:29635:KDS[Phospho]FGDLLMNLPR/2	0	0.0	79.9663	1:1.0000:3:true	KDSFGDLLMNLPR	KDS[Phospho]FGDLLMNLPR	Os06t0186600-02	1.0	Rice_phos_Nip_0h_20per_F1_R3	Rice_phos_Nip_0h_20per_F1_R3.29635.29635.2	mzspec:PXD004705:Rice_phos_Nip_0h_20per_F1_R3:scan:29635:KDS[Phospho]FGDLLMNLPR/2	0	-0.004285999999865453	-5.402231550765675	0.0	31160	31160	Phospho	1.0	3	363	1	1.0	532	0.0	0.0	0.0	0.0	0.0	0.0
3	363	1.0000	Phospho	Os06t0186600-02	mzspec:PXD004705:Rice_phos_BR_12h_20per_F1_R1:scan:27004:KDS[Phospho]FGDLLMNLPR/2	0	0.0	79.9663	1:1.0000:3:true	KDSFGDLLMNLPR	KDS[Phospho]FGDLLMNLPR	Os06t0186600-02	1.0	Rice_phos_BR_12h_20per_F1_R1	Rice_phos_BR_12h_20per_F1_R1.27004.27004.2	mzspec:PXD004705:Rice_phos_BR_12h_20per_F1_R1:scan:27004:KDS[Phospho]FGDLLMNLPR/2	0	-0.000989999999887914	-1.2478322993048054	0.0	36469	36469	Phospho	1.0	3	363	1	1.0	533	0.0	0.0	0.0	0.0	0.0	0.0
9	61	1.0000	Phospho	LOC_Os02g54730.1	mzspec:PXD004705:Rice_phos_BR_12h_20per_F1_R3:scan:06836:DDDGEGLGS[Phospho]PR/2	0	0.0	79.9663	1:1.0000:9:true	DDDGEGLGSPR	DDDGEGLGS[Phospho]PR	LOC_Os02g54730.1	1.0	Rice_phos_BR_12h_20per_F1_R3	Rice_phos_BR_12h_20per_F1_R3.06836.06836.2	mzspec:PXD004705:Rice_phos_BR_12h_20per_F1_R3:scan:06836:DDDGEGLGS[Phospho]PR/2	0	-0.0008489999999028441	-1.4168309823234548	0.0	14335	14335	Phospho	1.0	9	61	1	1.0	534	0.0	0.0	0.0	0.0	0.0	0.0
9	25	1.0000	Phospho	Os06t0698859-01	mzspec:PXD004705:Rice_phos_BR_3h_20per_F1_R1:scan:05695:RPPPPPPDS[Phospho]PEGR/2	0	0.0	79.9663	1:1.0000:9:true	RPPPPPPDSPEGR	RPPPPPPDS[Phospho]PEGR	Os06t0698859-01	1.0	Rice_phos_BR_3h_20per_F1_R1	Rice_phos_BR_3h_20per_F1_R1.05695.05695.2	mzspec:PXD004705:Rice_phos_BR_3h_20per_F1_R1:scan:05695:RPPPPPPDS[Phospho]PEGR/2	0	-0.0009710000000495713	-1.3124405716664724	0.0	1662	1662	Phospho	1.0	9	25	1	1.0	535	0.0	0.0	0.0	0.0	0.0	0.0
9	25	1.0000	Phospho	Os06t0698859-01	mzspec:PXD004705:Rice_phos_BR_3h_20per_F1_R1:scan:05851:RPPPPPPDS[Phospho]PEGR/3	0	0.0	79.9663	1:1.0000:9:true	RPPPPPPDSPEGR	RPPPPPPDS[Phospho]PEGR	Os06t0698859-01	1.0	Rice_phos_BR_3h_20per_F1_R1	Rice_phos_BR_3h_20per_F1_R1.05851.05851.3	mzspec:PXD004705:Rice_phos_BR_3h_20per_F1_R1:scan:05851:RPPPPPPDS[Phospho]PEGR/3	0	-0.0015589999999860993	-3.1586554266904723	0.0	1695	1695	Phospho	1.0	9	25	1	1.0	536	0.0	0.0	0.0	0.0	0.0	0.0
9	25	1.0000	Phospho	Os06t0698859-01	mzspec:PXD004705:Rice_phos_Nip_0h_20per_F1_R2:scan:05974:RPPPPPPDS[Phospho]PEGR/2	0	0.0	79.9663	1:1.0000:9:true	RPPPPPPDSPEGR	RPPPPPPDS[Phospho]PEGR	Os06t0698859-01	1.0	Rice_phos_Nip_0h_20per_F1_R2	Rice_phos_Nip_0h_20per_F1_R2.05974.05974.2	mzspec:PXD004705:Rice_phos_Nip_0h_20per_F1_R2:scan:05974:RPPPPPPDS[Phospho]PEGR/2	0	-0.0025579999999081338	-3.4574901977660923	0.0	4271	4271	Phospho	1.0	9	25	1	1.0	537	0.0	0.0	0.0	0.0	0.0	0.0
9	25	1.0000	Phospho	Os06t0698859-01	mzspec:PXD004705:Rice_phos_Nip_0h_20per_F1_R2:scan:05819:RPPPPPPDS[Phospho]PEGR/2	0	0.0	79.9663	1:1.0000:9:true	RPPPPPPDSPEGR	RPPPPPPDS[Phospho]PEGR	Os06t0698859-01	1.0	Rice_phos_Nip_0h_20per_F1_R2	Rice_phos_Nip_0h_20per_F1_R2.05819.05819.2	mzspec:PXD004705:Rice_phos_Nip_0h_20per_F1_R2:scan:05819:RPPPPPPDS[Phospho]PEGR/2	0	-0.00257699999997385	-3.4831713212950715	0.0	5465	5465	Phospho	1.0	9	25	1	1.0	538	0.0	0.0	0.0	0.0	0.0	0.0
9	25	1.0000	Phospho	Os06t0698859-01	mzspec:PXD004705:Rice_phos_Nip_0h_20per_F1_R3:scan:05865:RPPPPPPDS[Phospho]PEGR/2	0	0.0	79.9663	1:1.0000:9:true	RPPPPPPDSPEGR	RPPPPPPDS[Phospho]PEGR	Os06t0698859-01	1.0	Rice_phos_Nip_0h_20per_F1_R3	Rice_phos_Nip_0h_20per_F1_R3.05865.05865.2	mzspec:PXD004705:Rice_phos_Nip_0h_20per_F1_R3:scan:05865:RPPPPPPDS[Phospho]PEGR/2	0	-0.0023139999999557412	-3.1276905073358248	0.0	10712	10712	Phospho	1.0	9	25	1	1.0	539	0.0	0.0	0.0	0.0	0.0	0.0
9	25	1.0000	Phospho	Os06t0698859-01	mzspec:PXD004705:Rice_phos_Nip_0h_20per_F1_R3:scan:05709:RPPPPPPDS[Phospho]PEGR/2	0	0.0	79.9663	1:1.0000:9:true	RPPPPPPDSPEGR	RPPPPPPDS[Phospho]PEGR	Os06t0698859-01	1.0	Rice_phos_Nip_0h_20per_F1_R3	Rice_phos_Nip_0h_20per_F1_R3.05709.05709.2	mzspec:PXD004705:Rice_phos_Nip_0h_20per_F1_R3:scan:05709:RPPPPPPDS[Phospho]PEGR/2	0	-0.0008489999999028441	-1.1475407262208437	0.0	10752	10752	Phospho	1.0	9	25	1	1.0	540	0.0	0.0	0.0	0.0	0.0	0.0
9	25	1.0000	Phospho	Os06t0698859-01	mzspec:PXD004705:Rice_phos_Nip_0h_20per_F1_R3:scan:05790:RPPPPPPDS[Phospho]PEGR/3	0	0.0	79.9663	1:1.0000:9:true	RPPPPPPDSPEGR	RPPPPPPDS[Phospho]PEGR	Os06t0698859-01	1.0	Rice_phos_Nip_0h_20per_F1_R3	Rice_phos_Nip_0h_20per_F1_R3.05790.05790.3	mzspec:PXD004705:Rice_phos_Nip_0h_20per_F1_R3:scan:05790:RPPPPPPDS[Phospho]PEGR/3	0	-0.0016899999999964164	-3.424071629982794	0.0	10892	10892	Phospho	1.0	9	25	1	1.0	541	0.0	0.0	0.0	0.0	0.0	0.0
9	25	1.0000	Phospho	Os06t0698859-01	mzspec:PXD004705:Rice_phos_Nip_0h_20per_F1_R3:scan:06018:RPPPPPPDS[Phospho]PEGR/2	0	0.0	79.9663	1:1.0000:9:true	RPPPPPPDSPEGR	RPPPPPPDS[Phospho]PEGR	Os06t0698859-01	1.0	Rice_phos_Nip_0h_20per_F1_R3	Rice_phos_Nip_0h_20per_F1_R3.06018.06018.2	mzspec:PXD004705:Rice_phos_Nip_0h_20per_F1_R3:scan:06018:RPPPPPPDS[Phospho]PEGR/2	0	-0.001153999999928601	-1.5597903393739256	0.0	11517	11517	Phospho	1.0	9	25	1	1.0	542	0.0	0.0	0.0	0.0	0.0	0.0
9	25	1.0000	Phospho	Os06t0698859-01	mzspec:PXD004705:Rice_phos_BR_12h_20per_F1_R3:scan:05414:RPPPPPPDS[Phospho]PEGR/3	0	0.0	79.9663	1:1.0000:9:true	RPPPPPPDSPEGR	RPPPPPPDS[Phospho]PEGR	Os06t0698859-01	1.0	Rice_phos_BR_12h_20per_F1_R3	Rice_phos_BR_12h_20per_F1_R3.05414.05414.3	mzspec:PXD004705:Rice_phos_BR_12h_20per_F1_R3:scan:05414:RPPPPPPDS[Phospho]PEGR/3	0	-0.0007140000000163128	-1.4466196117566597	0.0	14258	14258	Phospho	1.0	9	25	1	1.0	543	0.0	0.0	0.0	0.0	0.0	0.0
9	25	1.0000	Phospho	Os06t0698859-01	mzspec:PXD004705:Rice_phos_BR_12h_20per_F1_R3:scan:05481:RPPPPPPDS[Phospho]PEGR/2	0	0.0	79.9663	1:1.0000:9:true	RPPPPPPDSPEGR	RPPPPPPDS[Phospho]PEGR	Os06t0698859-01	1.0	Rice_phos_BR_12h_20per_F1_R3	Rice_phos_BR_12h_20per_F1_R3.05481.05481.2	mzspec:PXD004705:Rice_phos_BR_12h_20per_F1_R3:scan:05481:RPPPPPPDS[Phospho]PEGR/2	0	-0.0017029999999067511	-2.3018396429572747	0.0	14298	14298	Phospho	1.0	9	25	1	1.0	544	0.0	0.0	0.0	0.0	0.0	0.0
9	25	1.0000	Phospho	Os06t0698859-01	mzspec:PXD004705:Rice_phos_BR_3h_20per_F1_R3:scan:06222:RPPPPPPDS[Phospho]PEGR/2	0	0.0	79.9663	1:1.0000:9:true	RPPPPPPDSPEGR	RPPPPPPDS[Phospho]PEGR	Os06t0698859-01	1.0	Rice_phos_BR_3h_20per_F1_R3	Rice_phos_BR_3h_20per_F1_R3.06222.06222.2	mzspec:PXD004705:Rice_phos_BR_3h_20per_F1_R3:scan:06222:RPPPPPPDS[Phospho]PEGR/2	0	-0.0005439999999907741	-0.7352911132214246	0.0	16050	16050	Phospho	1.0	9	25	1	1.0	545	0.0	0.0	0.0	0.0	0.0	0.0
9	25	1.0000	Phospho	Os06t0698859-01	mzspec:PXD004705:Rice_phos_BR_3h_20per_F1_R3:scan:05716:RPPPPPPDS[Phospho]PEGR/2	0	0.0	79.9663	1:1.0000:9:true	RPPPPPPDSPEGR	RPPPPPPDS[Phospho]PEGR	Os06t0698859-01	1.0	Rice_phos_BR_3h_20per_F1_R3	Rice_phos_BR_3h_20per_F1_R3.05716.05716.2	mzspec:PXD004705:Rice_phos_BR_3h_20per_F1_R3:scan:05716:RPPPPPPDS[Phospho]PEGR/2	0	-0.0013369999999213178	-1.807140107235042	0.0	18794	18794	Phospho	1.0	9	25	1	1.0	546	0.0	0.0	0.0	0.0	0.0	0.0
9	25	1.0000	Phospho	Os06t0698859-01	mzspec:PXD004705:Rice_phos_Nip_0h_20per_F1_R1:scan:05694:RPPPPPPDS[Phospho]PEGR/2	0	0.0	79.9663	1:1.0000:9:true	RPPPPPPDSPEGR	RPPPPPPDS[Phospho]PEGR	Os06t0698859-01	1.0	Rice_phos_Nip_0h_20per_F1_R1	Rice_phos_Nip_0h_20per_F1_R1.05694.05694.2	mzspec:PXD004705:Rice_phos_Nip_0h_20per_F1_R1:scan:05694:RPPPPPPDS[Phospho]PEGR/2	0	-0.0012150000000019645	-1.6422402620967402	0.0	22359	22359	Phospho	1.0	9	25	1	1.0	547	0.0	0.0	0.0	0.0	0.0	0.0
9	25	1.0000	Phospho	Os06t0698859-01	mzspec:PXD004705:Rice_phos_Nip_0h_20per_F1_R1:scan:05842:RPPPPPPDS[Phospho]PEGR/2	0	0.0	79.9663	1:1.0000:9:true	RPPPPPPDSPEGR	RPPPPPPDS[Phospho]PEGR	Os06t0698859-01	1.0	Rice_phos_Nip_0h_20per_F1_R1	Rice_phos_Nip_0h_20per_F1_R1.05842.05842.2	mzspec:PXD004705:Rice_phos_Nip_0h_20per_F1_R1:scan:05842:RPPPPPPDS[Phospho]PEGR/2	0	-0.00042199999995773396	-0.570391267929459	0.0	22727	22727	Phospho	1.0	9	25	1	1.0	548	0.0	0.0	0.0	0.0	0.0	0.0
9	25	1.0000	Phospho	Os06t0698859-01	mzspec:PXD004705:Rice_phos_BR_3h_20per_F1_R2:scan:06090:RPPPPPPDS[Phospho]PEGR/3	0	0.0	79.9663	1:1.0000:9:true	RPPPPPPDSPEGR	RPPPPPPDS[Phospho]PEGR	Os06t0698859-01	1.0	Rice_phos_BR_3h_20per_F1_R2	Rice_phos_BR_3h_20per_F1_R2.06090.06090.3	mzspec:PXD004705:Rice_phos_BR_3h_20per_F1_R2:scan:06090:RPPPPPPDS[Phospho]PEGR/3	0	-0.0012939999999730392	-2.6217447864584695	0.0	23830	23830	Phospho	1.0	9	25	1	1.0	549	0.0	0.0	0.0	0.0	0.0	0.0
9	61	1.0000	Phospho	LOC_Os02g54730.1	mzspec:PXD004705:Rice_phos_BR_3h_20per_F1_R3:scan:07501:DDDGEGLGS[Phospho]PR/2	0	0.0	79.9663	1:1.0000:9:true	DDDGEGLGSPR	DDDGEGLGS[Phospho]PR	LOC_Os02g54730.1	1.0	Rice_phos_BR_3h_20per_F1_R3	Rice_phos_BR_3h_20per_F1_R3.07501.07501.2	mzspec:PXD004705:Rice_phos_BR_3h_20per_F1_R3:scan:07501:DDDGEGLGS[Phospho]PR/2	0	-0.00048199999991993536	-0.8043728309123871	0.0	16277	16277	Phospho	1.0	9	61	1	1.0	550	0.0	0.0	0.0	0.0	0.0	0.0
9	61	1.0000	Phospho	LOC_Os02g54730.1	mzspec:PXD004705:Rice_phos_BR_12h_20per_F1_R3:scan:06700:DDDGEGLGS[Phospho]PR/2	0	0.0	79.9663	1:1.0000:9:true	DDDGEGLGSPR	DDDGEGLGS[Phospho]PR	LOC_Os02g54730.1	1.0	Rice_phos_BR_12h_20per_F1_R3	Rice_phos_BR_12h_20per_F1_R3.06700.06700.2	mzspec:PXD004705:Rice_phos_BR_12h_20per_F1_R3:scan:06700:DDDGEGLGS[Phospho]PR/2	0	-0.0010929999999689244	-1.8240238678595075	0.0	14323	14323	Phospho	1.0	9	61	1	1.0	551	0.0	0.0	0.0	0.0	0.0	0.0
3	704	1.0000	Phospho	Os06t0300800-01	mzspec:PXD004705:Rice_phos_BR_3h_20per_F1_R1:scan:05447:KDS[Phospho]FGKEEPR/2	0	0.0	79.9663	1:1.0000:3:true	KDSFGKEEPR	KDS[Phospho]FGKEEPR	Os06t0300800-01	1.0	Rice_phos_BR_3h_20per_F1_R1	Rice_phos_BR_3h_20per_F1_R1.05447.05447.2	mzspec:PXD004705:Rice_phos_BR_3h_20per_F1_R1:scan:05447:KDS[Phospho]FGKEEPR/2	0	-0.0019180000000460493	-3.01200731541206	0.0	358	358	Phospho	1.0	3	704	1	1.0	552	0.0	0.0	0.0	0.0	0.0	0.0
9	61	1.0000	Phospho	LOC_Os02g54730.1	mzspec:PXD004705:Rice_phos_Nip_0h_20per_F1_R3:scan:07391:DDDGEGLGS[Phospho]PR/2	0	0.0	79.9663	1:1.0000:9:true	DDDGEGLGSPR	DDDGEGLGS[Phospho]PR	LOC_Os02g54730.1	1.0	Rice_phos_Nip_0h_20per_F1_R3	Rice_phos_Nip_0h_20per_F1_R3.07391.07391.2	mzspec:PXD004705:Rice_phos_Nip_0h_20per_F1_R3:scan:07391:DDDGEGLGS[Phospho]PR/2	0	-0.002007999999932508	-3.3509971881453966	0.0	11641	11641	Phospho	1.0	9	61	1	1.0	553	0.0	0.0	0.0	0.0	0.0	0.0
4;8	392;396	1.0000;1.0000	Phospho;Phospho	Os06t0562700-01	mzspec:PXD004705:Rice_phos_Nip_0h_20per_F1_R2:scan:02115:REHT[Phospho]PPRT[Phospho]PGDR/4	0	0.0	159.93266200000005	1:1.0000:4:true;2:1.0000:8:true	REHTPPRTPGDR	REHT[Phospho]PPRT[Phospho]PGDR	Os06t0562700-01	1.0	Rice_phos_Nip_0h_20per_F1_R2	Rice_phos_Nip_0h_20per_F1_R2.02115.02115.4	mzspec:PXD004705:Rice_phos_Nip_0h_20per_F1_R2:scan:02115:REHT[Phospho]PPRT[Phospho]PGDR/4	0	-0.0003290000000220061	-0.8320271140439691	0.0	25336	25336	Phospho	1.0	8	396	1	1.0	554	0.0	0.0	0.0	0.0	0.0	0.0
1;3	386;388	0;1.0000	Carbamidomethyl;Phospho	Os01t0208600-01	mzspec:PXD004705:Rice_phos_BR_12h_20per_F1_R2:scan:19712:C[Carbamidomethyl]IS[Phospho]PEQQEIDHR/2	0	0.0	119.961215	1:1.0000:3:true	CISPEQQEIDHR	C[Carbamidomethyl]IS[Phospho]PEQQEIDHR	Os01t0208600-01	1.0	Rice_phos_BR_12h_20per_F1_R2	Rice_phos_BR_12h_20per_F1_R2.19712.19712.2	mzspec:PXD004705:Rice_phos_BR_12h_20per_F1_R2:scan:19712:C[Carbamidomethyl]IS[Phospho]PEQQEIDHR/2	0	-0.0012120000000095386	-1.5384246537759307	0.0	10177	10177	Phospho	1.0	3	388	1	1.0	555	0.0	0.0	0.0	0.0	0.0	0.0
2;6	227;231	1.0000;1.0000	Phospho;Phospho	LOC_Os05g33620.1	mzspec:PXD004705:Rice_phos_Nip_0h_20per_F1_R2:scan:11505:VT[Phospho]PPDS[Phospho]PPR/2	0	0.0	159.9326	1:1.0000:2:true;2:1.0000:6:true	VTPPDSPPR	VT[Phospho]PPDS[Phospho]PPR	LOC_Os05g33620.1	1.0	Rice_phos_Nip_0h_20per_F1_R2	Rice_phos_Nip_0h_20per_F1_R2.11505.11505.2	mzspec:PXD004705:Rice_phos_Nip_0h_20per_F1_R2:scan:11505:VT[Phospho]PPDS[Phospho]PPR/2	0	-0.0028980000000728983	-5.145390985526934	0.0	6634	6634	Phospho	1.0	6	231	1	1.0	556	0.0	0.0	0.0	0.0	0.0	0.0
2;6	227;231	1.0000;1.0000	Phospho;Phospho	LOC_Os05g33620.1	mzspec:PXD004705:Rice_phos_Nip_0h_20per_F1_R2:scan:11505:VT[Phospho]PPDS[Phospho]PPR/2	0	0.0	159.9326	1:1.0000:2:true;2:1.0000:6:true	VTPPDSPPR	VT[Phospho]PPDS[Phospho]PPR	LOC_Os05g33620.1	1.0	Rice_phos_Nip_0h_20per_F1_R2	Rice_phos_Nip_0h_20per_F1_R2.11505.11505.2	mzspec:PXD004705:Rice_phos_Nip_0h_20per_F1_R2:scan:11505:VT[Phospho]PPDS[Phospho]PPR/2	0	-0.0028980000000728983	-5.145390985526934	0.0	6634	6634	Phospho	1.0	2	227	1	1.0	557	0.0	0.0	0.0	0.0	0.0	0.0
6	384	1.0000	Phospho	LOC_Os02g49680.1	mzspec:PXD004705:Rice_phos_Nip_0h_20per_F1_R3:scan:18710:KLLPGS[Phospho]VDG/2	0	0.0	79.9663	1:1.0000:6:true	KLLPGSVDG	KLLPGS[Phospho]VDG	LOC_Os02g49680.1	1.0	Rice_phos_Nip_0h_20per_F1_R3	Rice_phos_Nip_0h_20per_F1_R3.18710.18710.2	mzspec:PXD004705:Rice_phos_Nip_0h_20per_F1_R3:scan:18710:KLLPGS[Phospho]VDG/2	0	-0.001975000000015825	-4.087006190975924	0.0	32479	32479	Phospho	1.0	6	384	1	1.0	558	0.0	0.0	0.0	0.0	0.0	0.0
6	384	1.0000	Phospho	LOC_Os02g49680.1	mzspec:PXD004705:Rice_phos_BR_12h_20per_F1_R3:scan:17070:KLLPGS[Phospho]VDG/2	0	0.0	79.9663	1:1.0000:6:true	KLLPGSVDG	KLLPGS[Phospho]VDG	LOC_Os02g49680.1	1.0	Rice_phos_BR_12h_20per_F1_R3	Rice_phos_BR_12h_20per_F1_R3.17070.17070.2	mzspec:PXD004705:Rice_phos_BR_12h_20per_F1_R3:scan:17070:KLLPGS[Phospho]VDG/2	0	-0.0009990000000357213	-2.067300853113025	0.0	12455	12455	Phospho	1.0	6	384	1	1.0	559	0.0	0.0	0.0	0.0	0.0	0.0
6	384	1.0000	Phospho	LOC_Os02g49680.1	mzspec:PXD004705:Rice_phos_BR_12h_20per_F1_R2:scan:17008:KLLPGS[Phospho]VDG/2	0	0.0	79.9663	1:1.0000:6:true	KLLPGSVDG	KLLPGS[Phospho]VDG	LOC_Os02g49680.1	1.0	Rice_phos_BR_12h_20per_F1_R2	Rice_phos_BR_12h_20per_F1_R2.17008.17008.2	mzspec:PXD004705:Rice_phos_BR_12h_20per_F1_R2:scan:17008:KLLPGS[Phospho]VDG/2	0	-0.0012919999999780885	-2.6736263284096347	0.0	10196	10196	Phospho	1.0	6	384	1	1.0	560	0.0	0.0	0.0	0.0	0.0	0.0
6	384	1.0000	Phospho	LOC_Os02g49680.1	mzspec:PXD004705:Rice_phos_Nip_0h_20per_F1_R2:scan:18854:KLLPGS[Phospho]VDG/2	0	0.0	79.9663	1:1.0000:6:true	KLLPGSVDG	KLLPGS[Phospho]VDG	LOC_Os02g49680.1	1.0	Rice_phos_Nip_0h_20per_F1_R2	Rice_phos_Nip_0h_20per_F1_R2.18854.18854.2	mzspec:PXD004705:Rice_phos_Nip_0h_20per_F1_R2:scan:18854:KLLPGS[Phospho]VDG/2	0	-0.0017009999999686445	-3.519998749704399	0.0	2201	2201	Phospho	1.0	6	384	1	1.0	561	0.0	0.0	0.0	0.0	0.0	0.0
9	61	1.0000	Phospho	LOC_Os02g54730.1	mzspec:PXD004705:Rice_phos_BR_3h_20per_F1_R1:scan:07431:DDDGEGLGS[Phospho]PR/2	0	0.0	79.9663	1:1.0000:9:true	DDDGEGLGSPR	DDDGEGLGS[Phospho]PR	LOC_Os02g54730.1	1.0	Rice_phos_BR_3h_20per_F1_R1	Rice_phos_BR_3h_20per_F1_R1.07431.07431.2	mzspec:PXD004705:Rice_phos_BR_3h_20per_F1_R1:scan:07431:DDDGEGLGS[Phospho]PR/2	0	-0.0009709999999358844	-1.6204274250914812	0.0	1132	1132	Phospho	1.0	9	61	1	1.0	562	0.0	0.0	0.0	0.0	0.0	0.0
8	360	1.0000	Phospho	Os06t0232000-01	mzspec:PXD004705:Rice_phos_BR_12h_20per_F1_R2:scan:01218:KKHDDNDS[Phospho]DDEK/2	0	0.0	79.9663	1:1.0000:8:true	KKHDDNDSDDEK	KKHDDNDS[Phospho]DDEK	Os06t0232000-01	1.0	Rice_phos_BR_12h_20per_F1_R2	Rice_phos_BR_12h_20per_F1_R2.01218.01218.2	mzspec:PXD004705:Rice_phos_BR_12h_20per_F1_R2:scan:01218:KKHDDNDS[Phospho]DDEK/2	0	-0.0011040000000548393	-1.4463631988736925	0.0	34463	34463	Phospho	1.0	8	360	1	1.0	563	0.0	0.0	0.0	0.0	0.0	0.0
8	360	1.0000	Phospho	Os06t0232000-01	mzspec:PXD004705:Rice_phos_BR_12h_20per_F1_R3:scan:01195:KKHDDNDS[Phospho]DDEK/2	0	0.0	79.9663	1:1.0000:8:true	KKHDDNDSDDEK	KKHDDNDS[Phospho]DDEK	Os06t0232000-01	1.0	Rice_phos_BR_12h_20per_F1_R3	Rice_phos_BR_12h_20per_F1_R3.01195.01195.2	mzspec:PXD004705:Rice_phos_BR_12h_20per_F1_R3:scan:01195:KKHDDNDS[Phospho]DDEK/2	0	-0.0018359999999120191	-2.4053648848486766	0.0	9495	9495	Phospho	1.0	8	360	1	1.0	564	0.0	0.0	0.0	0.0	0.0	0.0
9	61	1.0000	Phospho	LOC_Os02g54730.1	mzspec:PXD004705:Rice_phos_BR_3h_20per_F1_R1:scan:07296:DDDGEGLGS[Phospho]PR/2	0	0.0	79.9663	1:1.0000:9:true	DDDGEGLGSPR	DDDGEGLGS[Phospho]PR	LOC_Os02g54730.1	1.0	Rice_phos_BR_3h_20per_F1_R1	Rice_phos_BR_3h_20per_F1_R1.07296.07296.2	mzspec:PXD004705:Rice_phos_BR_3h_20per_F1_R1:scan:07296:DDDGEGLGS[Phospho]PR/2	0	-0.0021299999999655483	-3.5545936309134234	0.0	1877	1877	Phospho	1.0	9	61	1	1.0	565	0.0	0.0	0.0	0.0	0.0	0.0
9	61	1.0000	Phospho	LOC_Os02g54730.1	mzspec:PXD004705:Rice_phos_Nip_0h_20per_F1_R2:scan:07606:DDDGEGLGS[Phospho]PR/2	0	0.0	79.9663	1:1.0000:9:true	DDDGEGLGSPR	DDDGEGLGS[Phospho]PR	LOC_Os02g54730.1	1.0	Rice_phos_Nip_0h_20per_F1_R2	Rice_phos_Nip_0h_20per_F1_R2.07606.07606.2	mzspec:PXD004705:Rice_phos_Nip_0h_20per_F1_R2:scan:07606:DDDGEGLGS[Phospho]PR/2	0	-0.0026189999998678104	-4.370648224902793	0.0	4403	4403	Phospho	1.0	9	61	1	1.0	566	0.0	0.0	0.0	0.0	0.0	0.0
9	61	1.0000	Phospho	LOC_Os02g54730.1	mzspec:PXD004705:Rice_phos_Nip_0h_20per_F1_R2:scan:07460:DDDGEGLGS[Phospho]PR/2	0	0.0	79.9663	1:1.0000:9:true	DDDGEGLGSPR	DDDGEGLGS[Phospho]PR	LOC_Os02g54730.1	1.0	Rice_phos_Nip_0h_20per_F1_R2	Rice_phos_Nip_0h_20per_F1_R2.07460.07460.2	mzspec:PXD004705:Rice_phos_Nip_0h_20per_F1_R2:scan:07460:DDDGEGLGS[Phospho]PR/2	0	-0.002007999999932508	-3.3509971881453966	0.0	4653	4653	Phospho	1.0	9	61	1	1.0	567	0.0	0.0	0.0	0.0	0.0	0.0
9	61	1.0000	Phospho	LOC_Os02g54730.1	mzspec:PXD004705:Rice_phos_Nip_0h_20per_F1_R3:scan:07529:DDDGEGLGS[Phospho]PR/2	0	0.0	79.9663	1:1.0000:9:true	DDDGEGLGSPR	DDDGEGLGS[Phospho]PR	LOC_Os02g54730.1	1.0	Rice_phos_Nip_0h_20per_F1_R3	Rice_phos_Nip_0h_20per_F1_R3.07529.07529.2	mzspec:PXD004705:Rice_phos_Nip_0h_20per_F1_R3:scan:07529:DDDGEGLGS[Phospho]PR/2	0	-0.0020689999998921853	-3.4527954094345485	0.0	11284	11284	Phospho	1.0	9	61	1	1.0	568	0.0	0.0	0.0	0.0	0.0	0.0
9	25	1.0000	Phospho	Os06t0698859-01	mzspec:PXD004705:Rice_phos_BR_3h_20per_F1_R2:scan:06237:RPPPPPPDS[Phospho]PEGR/2	0	0.0	79.9663	1:1.0000:9:true	RPPPPPPDSPEGR	RPPPPPPDS[Phospho]PEGR	Os06t0698859-01	1.0	Rice_phos_BR_3h_20per_F1_R2	Rice_phos_BR_3h_20per_F1_R2.06237.06237.2	mzspec:PXD004705:Rice_phos_BR_3h_20per_F1_R2:scan:06237:RPPPPPPDS[Phospho]PEGR/2	0	-0.0008489999999028441	-1.1475407262208437	0.0	24070	24070	Phospho	1.0	9	25	1	1.0	569	0.0	0.0	0.0	0.0	0.0	0.0
9	25	1.0000	Phospho	Os06t0698859-01	mzspec:PXD004705:Rice_phos_BR_12h_20per_F1_R2:scan:05488:RPPPPPPDS[Phospho]PEGR/3	0	0.0	79.9663	1:1.0000:9:true	RPPPPPPDSPEGR	RPPPPPPDS[Phospho]PEGR	Os06t0698859-01	1.0	Rice_phos_BR_12h_20per_F1_R2	Rice_phos_BR_12h_20per_F1_R2.05488.05488.3	mzspec:PXD004705:Rice_phos_BR_12h_20per_F1_R2:scan:05488:RPPPPPPDS[Phospho]PEGR/3	0	-0.0011410000000182665	-2.311754869752188	0.0	35380	35380	Phospho	1.0	9	25	1	1.0	570	0.0	0.0	0.0	0.0	0.0	0.0
9	25	1.0000	Phospho	Os06t0698859-01	mzspec:PXD004705:Rice_phos_BR_12h_20per_F1_R1:scan:05234:RPPPPPPDS[Phospho]PEGR/3	0	0.0	79.9663	1:1.0000:9:true	RPPPPPPDSPEGR	RPPPPPPDS[Phospho]PEGR	Os06t0698859-01	1.0	Rice_phos_BR_12h_20per_F1_R1	Rice_phos_BR_12h_20per_F1_R1.05234.05234.3	mzspec:PXD004705:Rice_phos_BR_12h_20per_F1_R1:scan:05234:RPPPPPPDS[Phospho]PEGR/3	0	-0.0015589999999860993	-3.1586554266904723	0.0	36982	36982	Phospho	1.0	9	25	1	1.0	571	0.0	0.0	0.0	0.0	0.0	0.0
9	61	1.0000	Phospho	LOC_Os02g54730.1	mzspec:PXD004705:Rice_phos_BR_3h_20per_F1_R3:scan:07650:DDDGEGLGS[Phospho]PR/2	0	0.0	79.9663	1:1.0000:9:true	DDDGEGLGSPR	DDDGEGLGS[Phospho]PR	LOC_Os02g54730.1	1.0	Rice_phos_BR_3h_20per_F1_R3	Rice_phos_BR_3h_20per_F1_R3.07650.07650.2	mzspec:PXD004705:Rice_phos_BR_3h_20per_F1_R3:scan:07650:DDDGEGLGS[Phospho]PR/2	0	-0.0012149999998882775	-2.0276203104378108	0.0	16440	16440	Phospho	1.0	9	61	1	1.0	572	0.0	0.0	0.0	0.0	0.0	0.0
9	61	1.0000	Phospho	LOC_Os02g54730.1	mzspec:PXD004705:Rice_phos_BR_12h_20per_F1_R1:scan:06498:DDDGEGLGS[Phospho]PR/2	0	0.0	79.9663	1:1.0000:9:true	DDDGEGLGSPR	DDDGEGLGS[Phospho]PR	LOC_Os02g54730.1	1.0	Rice_phos_BR_12h_20per_F1_R1	Rice_phos_BR_12h_20per_F1_R1.06498.06498.2	mzspec:PXD004705:Rice_phos_BR_12h_20per_F1_R1:scan:06498:DDDGEGLGS[Phospho]PR/2	0	-0.0006659999999101274	-1.1114363182662772	0.0	35824	35824	Phospho	1.0	9	61	1	1.0	573	0.0	0.0	0.0	0.0	0.0	0.0
3	704	1.0000	Phospho	Os06t0300800-01	mzspec:PXD004705:Rice_phos_BR_12h_20per_F1_R1:scan:05094:KDS[Phospho]FGKEEPR/3	0	0.0	79.9663	1:1.0000:3:true	KDSFGKEEPR	KDS[Phospho]FGKEEPR	Os06t0300800-01	1.0	Rice_phos_BR_12h_20per_F1_R1	Rice_phos_BR_12h_20per_F1_R1.05094.05094.3	mzspec:PXD004705:Rice_phos_BR_12h_20per_F1_R1:scan:05094:KDS[Phospho]FGKEEPR/3	0	-0.0007650000000580802	-1.8005979935587746	0.0	37718	37718	Phospho	1.0	3	704	1	1.0	574	0.0	0.0	0.0	0.0	0.0	0.0
3	704	1.0000	Phospho	Os06t0300800-01	mzspec:PXD004705:Rice_phos_BR_12h_20per_F1_R1:scan:04853:KDS[Phospho]FGKEEPR/2	0	0.0	79.9663	1:1.0000:3:true	KDSFGKEEPR	KDS[Phospho]FGKEEPR	Os06t0300800-01	1.0	Rice_phos_BR_12h_20per_F1_R1	Rice_phos_BR_12h_20per_F1_R1.04853.04853.2	mzspec:PXD004705:Rice_phos_BR_12h_20per_F1_R1:scan:04853:KDS[Phospho]FGKEEPR/2	0	-0.0017349999999396461	-2.72462601247793	0.0	35268	35268	Phospho	1.0	3	704	1	1.0	575	0.0	0.0	0.0	0.0	0.0	0.0
3	704	1.0000	Phospho	Os06t0300800-01	mzspec:PXD004705:Rice_phos_BR_12h_20per_F1_R1:scan:04975:KDS[Phospho]FGKEEPR/2	0	0.0	79.9663	1:1.0000:3:true	KDSFGKEEPR	KDS[Phospho]FGKEEPR	Os06t0300800-01	1.0	Rice_phos_BR_12h_20per_F1_R1	Rice_phos_BR_12h_20per_F1_R1.04975.04975.2	mzspec:PXD004705:Rice_phos_BR_12h_20per_F1_R1:scan:04975:KDS[Phospho]FGKEEPR/2	0	-0.0010630000000446669	-1.6693241795311191	0.0	35104	35104	Phospho	1.0	3	704	1	1.0	576	0.0	0.0	0.0	0.0	0.0	0.0
3	704	1.0000	Phospho	Os06t0300800-01	mzspec:PXD004705:Rice_phos_BR_12h_20per_F1_R2:scan:05337:KDS[Phospho]FGKEEPR/2	0	0.0	79.9663	1:1.0000:3:true	KDSFGKEEPR	KDS[Phospho]FGKEEPR	Os06t0300800-01	1.0	Rice_phos_BR_12h_20per_F1_R2	Rice_phos_BR_12h_20per_F1_R2.05337.05337.2	mzspec:PXD004705:Rice_phos_BR_12h_20per_F1_R2:scan:05337:KDS[Phospho]FGKEEPR/2	0	-0.001246000000037384	-1.9567054822867165	0.0	34698	34698	Phospho	1.0	3	704	1	1.0	577	0.0	0.0	0.0	0.0	0.0	0.0
3	704	1.0000	Phospho	Os06t0300800-01	mzspec:PXD004705:Rice_phos_BR_3h_20per_F1_R2:scan:05876:KDS[Phospho]FGKEEPR/2	0	0.0	79.9663	1:1.0000:3:true	KDSFGKEEPR	KDS[Phospho]FGKEEPR	Os06t0300800-01	1.0	Rice_phos_BR_3h_20per_F1_R2	Rice_phos_BR_3h_20per_F1_R2.05876.05876.2	mzspec:PXD004705:Rice_phos_BR_3h_20per_F1_R2:scan:05876:KDS[Phospho]FGKEEPR/2	0	-0.0006970000000592336	-1.0945615740199237	0.0	24199	24199	Phospho	1.0	3	704	1	1.0	578	0.0	0.0	0.0	0.0	0.0	0.0
3	704	1.0000	Phospho	Os06t0300800-01	mzspec:PXD004705:Rice_phos_BR_3h_20per_F1_R2:scan:05738:KDS[Phospho]FGKEEPR/2	0	0.0	79.9663	1:1.0000:3:true	KDSFGKEEPR	KDS[Phospho]FGKEEPR	Os06t0300800-01	1.0	Rice_phos_BR_3h_20per_F1_R2	Rice_phos_BR_3h_20per_F1_R2.05738.05738.2	mzspec:PXD004705:Rice_phos_BR_3h_20per_F1_R2:scan:05738:KDS[Phospho]FGKEEPR/2	0	-0.002588999999943553	-4.0657387587302285	0.0	23964	23964	Phospho	1.0	3	704	1	1.0	579	0.0	0.0	0.0	0.0	0.0	0.0
3	704	1.0000	Phospho	Os06t0300800-01	mzspec:PXD004705:Rice_phos_BR_3h_20per_F1_R3:scan:05598:KDS[Phospho]FGKEEPR/2	0	0.0	79.9663	1:1.0000:3:true	KDSFGKEEPR	KDS[Phospho]FGKEEPR	Os06t0300800-01	1.0	Rice_phos_BR_3h_20per_F1_R3	Rice_phos_BR_3h_20per_F1_R3.05598.05598.2	mzspec:PXD004705:Rice_phos_BR_3h_20per_F1_R3:scan:05598:KDS[Phospho]FGKEEPR/2	0	-0.0011849999999640206	-1.8609117145824952	0.0	16240	16240	Phospho	1.0	3	704	1	1.0	580	0.0	0.0	0.0	0.0	0.0	0.0
3	704	1.0000	Phospho	Os06t0300800-01	mzspec:PXD004705:Rice_phos_BR_3h_20per_F1_R3:scan:05728:KDS[Phospho]FGKEEPR/3	0	0.0	79.9663	1:1.0000:3:true	KDSFGKEEPR	KDS[Phospho]FGKEEPR	Os06t0300800-01	1.0	Rice_phos_BR_3h_20per_F1_R3	Rice_phos_BR_3h_20per_F1_R3.05728.05728.3	mzspec:PXD004705:Rice_phos_BR_3h_20per_F1_R3:scan:05728:KDS[Phospho]FGKEEPR/3	0	-0.0009179999999560096	-2.160717592002942	0.0	16159	16159	Phospho	1.0	3	704	1	1.0	581	0.0	0.0	0.0	0.0	0.0	0.0
3	704	1.0000	Phospho	Os06t0300800-01	mzspec:PXD004705:Rice_phos_Nip_0h_20per_F1_R3:scan:05669:KDS[Phospho]FGKEEPR/2	0	0.0	79.9663	1:1.0000:3:true	KDSFGKEEPR	KDS[Phospho]FGKEEPR	Os06t0300800-01	1.0	Rice_phos_Nip_0h_20per_F1_R3	Rice_phos_Nip_0h_20per_F1_R3.05669.05669.2	mzspec:PXD004705:Rice_phos_Nip_0h_20per_F1_R3:scan:05669:KDS[Phospho]FGKEEPR/2	0	-0.001246000000037384	-1.9567054822867165	0.0	11145	11145	Phospho	1.0	3	704	1	1.0	582	0.0	0.0	0.0	0.0	0.0	0.0
3	704	1.0000	Phospho	Os06t0300800-01	mzspec:PXD004705:Rice_phos_Nip_0h_20per_F1_R3:scan:05518:KDS[Phospho]FGKEEPR/2	0	0.0	79.9663	1:1.0000:3:true	KDSFGKEEPR	KDS[Phospho]FGKEEPR	Os06t0300800-01	1.0	Rice_phos_Nip_0h_20per_F1_R3	Rice_phos_Nip_0h_20per_F1_R3.05518.05518.2	mzspec:PXD004705:Rice_phos_Nip_0h_20per_F1_R3:scan:05518:KDS[Phospho]FGKEEPR/2	0	-0.0017960000000130094	-2.8204197801821507	0.0	11084	11084	Phospho	1.0	3	704	1	1.0	583	0.0	0.0	0.0	0.0	0.0	0.0
3	704	1.0000	Phospho	Os06t0300800-01	mzspec:PXD004705:Rice_phos_BR_12h_20per_F1_R3:scan:05142:KDS[Phospho]FGKEEPR/3	0	0.0	79.9663	1:1.0000:3:true	KDSFGKEEPR	KDS[Phospho]FGKEEPR	Os06t0300800-01	1.0	Rice_phos_BR_12h_20per_F1_R3	Rice_phos_BR_12h_20per_F1_R3.05142.05142.3	mzspec:PXD004705:Rice_phos_BR_12h_20per_F1_R3:scan:05142:KDS[Phospho]FGKEEPR/3	0	-0.0007339999999658176	-1.7276325844578433	0.0	9074	9074	Phospho	1.0	3	704	1	1.0	584	0.0	0.0	0.0	0.0	0.0	0.0
3	704	1.0000	Phospho	Os06t0300800-01	mzspec:PXD004705:Rice_phos_BR_12h_20per_F1_R3:scan:05149:KDS[Phospho]FGKEEPR/2	0	0.0	79.9663	1:1.0000:3:true	KDSFGKEEPR	KDS[Phospho]FGKEEPR	Os06t0300800-01	1.0	Rice_phos_BR_12h_20per_F1_R3	Rice_phos_BR_12h_20per_F1_R3.05149.05149.2	mzspec:PXD004705:Rice_phos_BR_12h_20per_F1_R3:scan:05149:KDS[Phospho]FGKEEPR/2	0	-0.0008190000000922737	-1.2861491092498332	0.0	9003	9003	Phospho	1.0	3	704	1	1.0	585	0.0	0.0	0.0	0.0	0.0	0.0
3	704	1.0000	Phospho	Os06t0300800-01	mzspec:PXD004705:Rice_phos_Nip_0h_20per_F1_R2:scan:05677:KDS[Phospho]FGKEEPR/2	0	0.0	79.9663	1:1.0000:3:true	KDSFGKEEPR	KDS[Phospho]FGKEEPR	Os06t0300800-01	1.0	Rice_phos_Nip_0h_20per_F1_R2	Rice_phos_Nip_0h_20per_F1_R2.05677.05677.2	mzspec:PXD004705:Rice_phos_Nip_0h_20per_F1_R2:scan:05677:KDS[Phospho]FGKEEPR/2	0	-0.001979000000005726	-3.107801082937748	0.0	5473	5473	Phospho	1.0	3	704	1	1.0	586	0.0	0.0	0.0	0.0	0.0	0.0
3	704	1.0000	Phospho	Os06t0300800-01	mzspec:PXD004705:Rice_phos_Nip_0h_20per_F1_R2:scan:05833:KDS[Phospho]FGKEEPR/2	0	0.0	79.9663	1:1.0000:3:true	KDSFGKEEPR	KDS[Phospho]FGKEEPR	Os06t0300800-01	1.0	Rice_phos_Nip_0h_20per_F1_R2	Rice_phos_Nip_0h_20per_F1_R2.05833.05833.2	mzspec:PXD004705:Rice_phos_Nip_0h_20per_F1_R2:scan:05833:KDS[Phospho]FGKEEPR/2	0	-0.0020400000000790897	-3.2035948506419687	0.0	4210	4210	Phospho	1.0	3	704	1	1.0	587	0.0	0.0	0.0	0.0	0.0	0.0
9	61	1.0000	Phospho	LOC_Os02g54730.1	mzspec:PXD004705:Rice_phos_BR_12h_20per_F1_R1:scan:06634:DDDGEGLGS[Phospho]PR/2	0	0.0	79.9663	1:1.0000:9:true	DDDGEGLGSPR	DDDGEGLGS[Phospho]PR	LOC_Os02g54730.1	1.0	Rice_phos_BR_12h_20per_F1_R1	Rice_phos_BR_12h_20per_F1_R1.06634.06634.2	mzspec:PXD004705:Rice_phos_BR_12h_20per_F1_R1:scan:06634:DDDGEGLGS[Phospho]PR/2	0	-0.0009709999999358844	-1.6204274250914812	0.0	35343	35343	Phospho	1.0	9	61	1	1.0	588	0.0	0.0	0.0	0.0	0.0	0.0
9	61	1.0000	Phospho	LOC_Os02g54730.1	mzspec:PXD004705:Rice_phos_BR_12h_20per_F1_R2:scan:06961:DDDGEGLGS[Phospho]PR/2	0	0.0	79.9663	1:1.0000:9:true	DDDGEGLGSPR	DDDGEGLGS[Phospho]PR	LOC_Os02g54730.1	1.0	Rice_phos_BR_12h_20per_F1_R2	Rice_phos_BR_12h_20per_F1_R2.06961.06961.2	mzspec:PXD004705:Rice_phos_BR_12h_20per_F1_R2:scan:06961:DDDGEGLGS[Phospho]PR/2	0	-0.0009709999999358844	-1.6204274250914812	0.0	35168	35168	Phospho	1.0	9	61	1	1.0	589	0.0	0.0	0.0	0.0	0.0	0.0
9	61	1.0000	Phospho	LOC_Os02g54730.1	mzspec:PXD004705:Rice_phos_BR_12h_20per_F1_R2:scan:06819:DDDGEGLGS[Phospho]PR/2	0	0.0	79.9663	1:1.0000:9:true	DDDGEGLGSPR	DDDGEGLGS[Phospho]PR	LOC_Os02g54730.1	1.0	Rice_phos_BR_12h_20per_F1_R2	Rice_phos_BR_12h_20per_F1_R2.06819.06819.2	mzspec:PXD004705:Rice_phos_BR_12h_20per_F1_R2:scan:06819:DDDGEGLGS[Phospho]PR/2	0	-0.0015199999999140346	-2.5366114172630145	0.0	34882	34882	Phospho	1.0	9	61	1	1.0	590	0.0	0.0	0.0	0.0	0.0	0.0
4	204	1.0000	Phospho	Os12t0256300-01	mzspec:PXD004705:Rice_phos_BR_3h_20per_F1_R3:scan:29714:KEPT[Phospho]PPLPPPPPLLPELIPGR/3	0	0.0	79.9663	1:1.0000:4:true	KEPTPPLPPPPPLLPELIPGR	KEPT[Phospho]PPLPPPPPLLPELIPGR	Os12t0256300-01	1.0	Rice_phos_BR_3h_20per_F1_R3	Rice_phos_BR_3h_20per_F1_R3.29714.29714.3	mzspec:PXD004705:Rice_phos_BR_3h_20per_F1_R3:scan:29714:KEPT[Phospho]PPLPPPPPLLPELIPGR/3	0	-0.6697710000000825	-859.6737706883763	0.0	21345	21345	Phospho	1.0	4	204	1	1.0	591	0.0	0.0	0.0	0.0	0.0	0.0
3;5;11	482;484;490	0;1.0000;0	Deamidated;Phospho;Carbamidomethyl	Os03t0214900-01	mzspec:PXD004705:Rice_phos_Nip_0h_20per_F1_R3:scan:13451:KFN[Deamidated]GS[Phospho]PDDIDC[Carbamidomethyl]NEK/2	0	0.0	137.97178	1:0.6965:3:true;1:0.3035:12:true;2:1.0000:5:true	KFNGSPDDIDCNEK	KFN[Deamidated]GS[Phospho]PDDIDC[Carbamidomethyl]NEK	Os03t0214900-01	1.0	Rice_phos_Nip_0h_20per_F1_R3	Rice_phos_Nip_0h_20per_F1_R3.13451.13451.2	mzspec:PXD004705:Rice_phos_Nip_0h_20per_F1_R3:scan:13451:KFN[Deamidated]GS[Phospho]PDDIDC[Carbamidomethyl]NEK/2	0	-0.002324999999927968	-2.7024450239754447	0.0	31752	31752	Phospho	1.0	5	484	1	1.0	592	0.0	0.0	0.0	0.0	0.0	0.0
3;5;11	482;484;490	0;1.0000;0	Deamidated;Phospho;Carbamidomethyl	Os03t0214900-01	mzspec:PXD004705:Rice_phos_BR_3h_20per_F1_R2:scan:13441:KFN[Deamidated]GS[Phospho]PDDIDC[Carbamidomethyl]NEK/2	0	0.0	137.97178	1:0.6996:3:true;1:0.3004:12:true;2:1.0000:5:true	KFNGSPDDIDCNEK	KFN[Deamidated]GS[Phospho]PDDIDC[Carbamidomethyl]NEK	Os03t0214900-01	1.0	Rice_phos_BR_3h_20per_F1_R2	Rice_phos_BR_3h_20per_F1_R2.13441.13441.2	mzspec:PXD004705:Rice_phos_BR_3h_20per_F1_R2:scan:13441:KFN[Deamidated]GS[Phospho]PDDIDC[Carbamidomethyl]NEK/2	0	-0.002019999999902211	-2.3479307304667763	0.0	29795	29795	Phospho	1.0	5	484	1	1.0	593	0.0	0.0	0.0	0.0	0.0	0.0
3;5;11	482;484;490	0;1.0000;0	Deamidated;Phospho;Carbamidomethyl	Os03t0214900-01	mzspec:PXD004705:Rice_phos_BR_3h_20per_F1_R3:scan:13465:KFN[Deamidated]GS[Phospho]PDDIDC[Carbamidomethyl]NEK/2	0	0.0	137.97178	1:0.8000:3:true;1:0.2000:12:true;2:1.0000:5:true	KFNGSPDDIDCNEK	KFN[Deamidated]GS[Phospho]PDDIDC[Carbamidomethyl]NEK	Os03t0214900-01	1.0	Rice_phos_BR_3h_20per_F1_R3	Rice_phos_BR_3h_20per_F1_R3.13465.13465.2	mzspec:PXD004705:Rice_phos_BR_3h_20per_F1_R3:scan:13465:KFN[Deamidated]GS[Phospho]PDDIDC[Carbamidomethyl]NEK/2	0	-0.0022029999998949283	-2.5606393065455486	0.0	21485	21485	Phospho	1.0	5	484	1	1.0	594	0.0	0.0	0.0	0.0	0.0	0.0
3;5;11	482;484;490	0;1.0000;0	Deamidated;Phospho;Carbamidomethyl	Os03t0214900-01	mzspec:PXD004705:Rice_phos_Nip_0h_20per_F1_R1:scan:13457:KFN[Deamidated]GS[Phospho]PDDIDC[Carbamidomethyl]NEK/2	0	0.0	137.97178	1:0.6230:3:true;1:0.3770:12:true;2:1.0000:5:true	KFNGSPDDIDCNEK	KFN[Deamidated]GS[Phospho]PDDIDC[Carbamidomethyl]NEK	Os03t0214900-01	1.0	Rice_phos_Nip_0h_20per_F1_R1	Rice_phos_Nip_0h_20per_F1_R1.13457.13457.2	mzspec:PXD004705:Rice_phos_Nip_0h_20per_F1_R1:scan:13457:KFN[Deamidated]GS[Phospho]PDDIDC[Carbamidomethyl]NEK/2	0	-0.0031800000000430373	-3.6962473877954714	0.0	18485	18485	Phospho	1.0	5	484	1	1.0	595	0.0	0.0	0.0	0.0	0.0	0.0
3;5;11	482;484;490	0;1.0000;0	Deamidated;Phospho;Carbamidomethyl	Os03t0214900-01	mzspec:PXD004705:Rice_phos_BR_12h_20per_F1_R3:scan:12346:KFN[Deamidated]GS[Phospho]PDDIDC[Carbamidomethyl]NEK/2	0	0.0	137.97178	1:0.9549:3:true;1:0.0451:12:true;2:1.0000:5:true	KFNGSPDDIDCNEK	KFN[Deamidated]GS[Phospho]PDDIDC[Carbamidomethyl]NEK	Os03t0214900-01	1.0	Rice_phos_BR_12h_20per_F1_R3	Rice_phos_BR_12h_20per_F1_R3.12346.12346.2	mzspec:PXD004705:Rice_phos_BR_12h_20per_F1_R3:scan:12346:KFN[Deamidated]GS[Phospho]PDDIDC[Carbamidomethyl]NEK/2	0	-0.0028140000000576038	-3.2708302356379257	0.0	14722	14722	Phospho	1.0	5	484	1	1.0	596	0.0	0.0	0.0	0.0	0.0	0.0
4	204	1.0000	Phospho	Os12t0256300-01	mzspec:PXD004705:Rice_phos_BR_12h_20per_F1_R1:scan:27303:KEPT[Phospho]PPLPPPPPLLPELIPGR/3	0	0.0	79.9663	1:1.0000:4:true	KEPTPPLPPPPPLLPELIPGR	KEPT[Phospho]PPLPPPPPLLPELIPGR	Os12t0256300-01	1.0	Rice_phos_BR_12h_20per_F1_R1	Rice_phos_BR_12h_20per_F1_R1.27303.27303.3	mzspec:PXD004705:Rice_phos_BR_12h_20per_F1_R1:scan:27303:KEPT[Phospho]PPLPPPPPLLPELIPGR/3	0	-0.0025709999999889988	-3.2999656067970777	0.0	37223	37223	Phospho	1.0	4	204	1	1.0	597	0.0	0.0	0.0	0.0	0.0	0.0
4	204	1.0000	Phospho	Os12t0256300-01	mzspec:PXD004705:Rice_phos_BR_3h_20per_F1_R2:scan:29836:KEPT[Phospho]PPLPPPPPLLPELIPGR/3	0	0.0	79.9663	1:1.0000:4:true	KEPTPPLPPPPPLLPELIPGR	KEPT[Phospho]PPLPPPPPLLPELIPGR	Os12t0256300-01	1.0	Rice_phos_BR_3h_20per_F1_R2	Rice_phos_BR_3h_20per_F1_R2.29836.29836.3	mzspec:PXD004705:Rice_phos_BR_3h_20per_F1_R2:scan:29836:KEPT[Phospho]PPLPPPPPLLPELIPGR/3	0	-1.0031710000000658	-1287.6039664529806	0.0	17635	17635	Phospho	1.0	4	204	1	1.0	598	0.0	0.0	0.0	0.0	0.0	0.0
9	61	1.0000	Phospho	LOC_Os02g54730.1	mzspec:PXD004705:Rice_phos_BR_3h_20per_F1_R2:scan:07597:DDDGEGLGS[Phospho]PR/2	0	0.0	79.9663	1:1.0000:9:true	DDDGEGLGSPR	DDDGEGLGS[Phospho]PR	LOC_Os02g54730.1	1.0	Rice_phos_BR_3h_20per_F1_R2	Rice_phos_BR_3h_20per_F1_R2.07597.07597.2	mzspec:PXD004705:Rice_phos_BR_3h_20per_F1_R2:scan:07597:DDDGEGLGS[Phospho]PR/2	0	-0.001153999999928601	-1.92582208914866	0.0	24118	24118	Phospho	1.0	9	61	1	1.0	599	0.0	0.0	0.0	0.0	0.0	0.0
4	204	1.0000	Phospho	Os12t0256300-01	mzspec:PXD004705:Rice_phos_BR_12h_20per_F1_R2:scan:27693:KEPT[Phospho]PPLPPPPPLLPELIPGR/3	0	0.0	79.9663	1:1.0000:4:true	KEPTPPLPPPPPLLPELIPGR	KEPT[Phospho]PPLPPPPPLLPELIPGR	Os12t0256300-01	1.0	Rice_phos_BR_12h_20per_F1_R2	Rice_phos_BR_12h_20per_F1_R2.27693.27693.3	mzspec:PXD004705:Rice_phos_BR_12h_20per_F1_R2:scan:27693:KEPT[Phospho]PPLPPPPPLLPELIPGR/3	0	-0.003470999999990454	-4.455146099264941	0.0	9325	9325	Phospho	1.0	4	204	1	1.0	600	0.0	0.0	0.0	0.0	0.0	0.0
4	204	1.0000	Phospho	Os12t0256300-01	mzspec:PXD004705:Rice_phos_Nip_0h_20per_F1_R2:scan:30257:KEPT[Phospho]PPLPPPPPLLPELIPGR/3	0	0.0	79.9663	1:1.0000:4:true	KEPTPPLPPPPPLLPELIPGR	KEPT[Phospho]PPLPPPPPLLPELIPGR	Os12t0256300-01	1.0	Rice_phos_Nip_0h_20per_F1_R2	Rice_phos_Nip_0h_20per_F1_R2.30257.30257.3	mzspec:PXD004705:Rice_phos_Nip_0h_20per_F1_R2:scan:30257:KEPT[Phospho]PPLPPPPPLLPELIPGR/3	0	-1.010671000000002	-1297.2304705567822	0.0	9088	9088	Phospho	1.0	4	204	1	1.0	601	0.0	0.0	0.0	0.0	0.0	0.0
4	204	1.0000	Phospho	Os12t0256300-01	mzspec:PXD004705:Rice_phos_BR_12h_20per_F1_R3:scan:27691:KEPT[Phospho]PPLPPPPPLLPELIPGR/3	0	0.0	79.9663	1:1.0000:4:true	KEPTPPLPPPPPLLPELIPGR	KEPT[Phospho]PPLPPPPPLLPELIPGR	Os12t0256300-01	1.0	Rice_phos_BR_12h_20per_F1_R3	Rice_phos_BR_12h_20per_F1_R3.27691.27691.3	mzspec:PXD004705:Rice_phos_BR_12h_20per_F1_R3:scan:27691:KEPT[Phospho]PPLPPPPPLLPELIPGR/3	0	-0.0007709999999860884	-0.989604621861348	0.0	3223	3223	Phospho	1.0	4	204	1	1.0	602	0.0	0.0	0.0	0.0	0.0	0.0
9	61	1.0000	Phospho	LOC_Os02g54730.1	mzspec:PXD004705:Rice_phos_Nip_0h_20per_F1_R1:scan:07542:DDDGEGLGS[Phospho]PR/2	0	0.0	79.9663	1:1.0000:9:true	DDDGEGLGSPR	DDDGEGLGS[Phospho]PR	LOC_Os02g54730.1	1.0	Rice_phos_Nip_0h_20per_F1_R1	Rice_phos_Nip_0h_20per_F1_R1.07542.07542.2	mzspec:PXD004705:Rice_phos_Nip_0h_20per_F1_R1:scan:07542:DDDGEGLGS[Phospho]PR/2	0	-0.001946999999972832	-3.249198966856245	0.0	22975	22975	Phospho	1.0	9	61	1	1.0	603	0.0	0.0	0.0	0.0	0.0	0.0
9	61	1.0000	Phospho	LOC_Os02g54730.1	mzspec:PXD004705:Rice_phos_Nip_0h_20per_F1_R1:scan:07397:DDDGEGLGS[Phospho]PR/2	0	0.0	79.9663	1:1.0000:9:true	DDDGEGLGSPR	DDDGEGLGS[Phospho]PR	LOC_Os02g54730.1	1.0	Rice_phos_Nip_0h_20per_F1_R1	Rice_phos_Nip_0h_20per_F1_R1.07397.07397.2	mzspec:PXD004705:Rice_phos_Nip_0h_20per_F1_R1:scan:07397:DDDGEGLGS[Phospho]PR/2	0	-0.002190999999925225	-3.6563918522025753	0.0	23007	23007	Phospho	1.0	9	61	1	1.0	604	0.0	0.0	0.0	0.0	0.0	0.0
9	61	1.0000	Phospho	LOC_Os02g54730.1	mzspec:PXD004705:Rice_phos_BR_3h_20per_F1_R2:scan:07740:DDDGEGLGS[Phospho]PR/2	0	0.0	79.9663	1:1.0000:9:true	DDDGEGLGSPR	DDDGEGLGS[Phospho]PR	LOC_Os02g54730.1	1.0	Rice_phos_BR_3h_20per_F1_R2	Rice_phos_BR_3h_20per_F1_R2.07740.07740.2	mzspec:PXD004705:Rice_phos_BR_3h_20per_F1_R2:scan:07740:DDDGEGLGS[Phospho]PR/2	0	-0.001153999999928601	-1.92582208914866	0.0	23429	23429	Phospho	1.0	9	61	1	1.0	605	0.0	0.0	0.0	0.0	0.0	0.0
4	404	1.0000	Phospho	LOC_Os01g40340.3	mzspec:PXD004705:Rice_phos_BR_12h_20per_F1_R2:scan:05631:GRDS[Phospho]DDDDFR/2	0	0.0	79.9663	1:1.0000:4:true	GRDSDDDDFR	GRDS[Phospho]DDDDFR	LOC_Os01g40340.3	1.0	Rice_phos_BR_12h_20per_F1_R2	Rice_phos_BR_12h_20per_F1_R2.05631.05631.2	mzspec:PXD004705:Rice_phos_BR_12h_20per_F1_R2:scan:05631:GRDS[Phospho]DDDDFR/2	0	-0.0014770000000225991	-2.310609977196672	0.0	34470	34470	Phospho	1.0	4	404	1	1.0	606	0.0	0.0	0.0	0.0	0.0	0.0
4	404	1.0000	Phospho	LOC_Os01g40340.3	mzspec:PXD004705:Rice_phos_Nip_0h_20per_F1_R1:scan:06068:GRDS[Phospho]DDDDFR/2	0	0.0	79.9663	1:1.0000:4:true	GRDSDDDDFR	GRDS[Phospho]DDDDFR	LOC_Os01g40340.3	1.0	Rice_phos_Nip_0h_20per_F1_R1	Rice_phos_Nip_0h_20per_F1_R1.06068.06068.2	mzspec:PXD004705:Rice_phos_Nip_0h_20per_F1_R1:scan:06068:GRDS[Phospho]DDDDFR/2	0	-0.0012329999999565187	-1.9288978346238568	0.0	23243	23243	Phospho	1.0	4	404	1	1.0	607	0.0	0.0	0.0	0.0	0.0	0.0
3	493	1.0000	Phospho	Os02t0780700-01	mzspec:PXD004705:Rice_phos_BR_12h_20per_F1_R1:scan:16427:VDS[Phospho]DGEDIIDHHVDEDR/3	0	0.0	79.9663	1:1.0000:3:true	VDSDGEDIIDHHVDEDR	VDS[Phospho]DGEDIIDHHVDEDR	Os02t0780700-01	1.0	Rice_phos_BR_12h_20per_F1_R1	Rice_phos_BR_12h_20per_F1_R1.16427.16427.3	mzspec:PXD004705:Rice_phos_BR_12h_20per_F1_R1:scan:16427:VDS[Phospho]DGEDIIDHHVDEDR/3	0	-0.002548999999930857	-3.7342095363224352	0.0	36800	36800	Phospho	1.0	3	493	1	1.0	608	0.0	0.0	0.0	0.0	0.0	0.0
4;8	316;320	1.0000;1.0000	Phospho;Phospho	LOC_Os01g67250.2	mzspec:PXD004705:Rice_phos_BR_12h_20per_F1_R1:scan:09931:VHES[Phospho]PVLS[Phospho]PQR/2	0	0.0	159.9326	1:1.0000:4:true;2:1.0000:8:true	VHESPVLSPQR	VHES[Phospho]PVLS[Phospho]PQR	LOC_Os01g67250.2	1.0	Rice_phos_BR_12h_20per_F1_R1	Rice_phos_BR_12h_20per_F1_R1.09931.09931.2	mzspec:PXD004705:Rice_phos_BR_12h_20per_F1_R1:scan:09931:VHES[Phospho]PVLS[Phospho]PQR/2	0	-0.0019150000000536238	-2.7170646451804417	0.0	31154	31154	Phospho	1.0	8	320	1	1.0	609	0.0	0.0	0.0	0.0	0.0	0.0
4;8	316;320	1.0000;1.0000	Phospho;Phospho	LOC_Os01g67250.2	mzspec:PXD004705:Rice_phos_BR_3h_20per_F1_R2:scan:11205:VHES[Phospho]PVLS[Phospho]PQR/2	0	0.0	159.9326	1:1.0000:4:true;2:1.0000:8:true	VHESPVLSPQR	VHES[Phospho]PVLS[Phospho]PQR	LOC_Os01g67250.2	1.0	Rice_phos_BR_3h_20per_F1_R2	Rice_phos_BR_3h_20per_F1_R2.11205.11205.2	mzspec:PXD004705:Rice_phos_BR_3h_20per_F1_R2:scan:11205:VHES[Phospho]PVLS[Phospho]PQR/2	0	-0.001732000000060907	-2.457418258739549	0.0	25078	25078	Phospho	1.0	8	320	1	1.0	610	0.0	0.0	0.0	0.0	0.0	0.0
4;8	316;320	1.0000;1.0000	Phospho;Phospho	LOC_Os01g67250.2	mzspec:PXD004705:Rice_phos_BR_3h_20per_F1_R2:scan:11205:VHES[Phospho]PVLS[Phospho]PQR/2	0	0.0	159.9326	1:1.0000:4:true;2:1.0000:8:true	VHESPVLSPQR	VHES[Phospho]PVLS[Phospho]PQR	LOC_Os01g67250.2	1.0	Rice_phos_BR_3h_20per_F1_R2	Rice_phos_BR_3h_20per_F1_R2.11205.11205.2	mzspec:PXD004705:Rice_phos_BR_3h_20per_F1_R2:scan:11205:VHES[Phospho]PVLS[Phospho]PQR/2	0	-0.001732000000060907	-2.457418258739549	0.0	25078	25078	Phospho	1.0	4	316	1	1.0	611	0.0	0.0	0.0	0.0	0.0	0.0
4;8	316;320	1.0000;1.0000	Phospho;Phospho	LOC_Os01g67250.2	mzspec:PXD004705:Rice_phos_BR_3h_20per_F1_R2:scan:11049:VHES[Phospho]PVLS[Phospho]PQR/2	0	0.0	159.9326	1:1.0000:4:true;2:1.0000:8:true	VHESPVLSPQR	VHES[Phospho]PVLS[Phospho]PQR	LOC_Os01g67250.2	1.0	Rice_phos_BR_3h_20per_F1_R2	Rice_phos_BR_3h_20per_F1_R2.11049.11049.2	mzspec:PXD004705:Rice_phos_BR_3h_20per_F1_R2:scan:11049:VHES[Phospho]PVLS[Phospho]PQR/2	0	-0.00130500000000211	-1.8515766902699329	0.0	24848	24848	Phospho	1.0	8	320	1	1.0	612	0.0	0.0	0.0	0.0	0.0	0.0
4;8	316;320	1.0000;1.0000	Phospho;Phospho	LOC_Os01g67250.2	mzspec:PXD004705:Rice_phos_BR_3h_20per_F1_R2:scan:11049:VHES[Phospho]PVLS[Phospho]PQR/2	0	0.0	159.9326	1:1.0000:4:true;2:1.0000:8:true	VHESPVLSPQR	VHES[Phospho]PVLS[Phospho]PQR	LOC_Os01g67250.2	1.0	Rice_phos_BR_3h_20per_F1_R2	Rice_phos_BR_3h_20per_F1_R2.11049.11049.2	mzspec:PXD004705:Rice_phos_BR_3h_20per_F1_R2:scan:11049:VHES[Phospho]PVLS[Phospho]PQR/2	0	-0.00130500000000211	-1.8515766902699329	0.0	24848	24848	Phospho	1.0	4	316	1	1.0	613	0.0	0.0	0.0	0.0	0.0	0.0
1;5	805;809	1.0000;1.0000	Phospho;Phospho	Os06t0728600-00	mzspec:PXD004705:Rice_phos_BR_3h_20per_F1_R1:scan:06950:S[Phospho]PPVS[Phospho]PVK/2	0	0.0	159.9326	1:1.0000:1:true;2:1.0000:5:true	SPPVSPVK	S[Phospho]PPVS[Phospho]PVK	Os06t0728600-00	1.0	Rice_phos_BR_3h_20per_F1_R1	Rice_phos_BR_3h_20per_F1_R1.06950.06950.2	mzspec:PXD004705:Rice_phos_BR_3h_20per_F1_R1:scan:06950:S[Phospho]PPVS[Phospho]PVK/2	0	-0.0024150000000418004	-4.972144062251045	0.0	1153	1153	Phospho	1.0	1	805	1	1.0	614	0.0	0.0	0.0	0.0	0.0	0.0
1;5	805;809	1.0000;1.0000	Phospho;Phospho	Os06t0728600-00	mzspec:PXD004705:Rice_phos_BR_3h_20per_F1_R1:scan:06950:S[Phospho]PPVS[Phospho]PVK/2	0	0.0	159.9326	1:1.0000:1:true;2:1.0000:5:true	SPPVSPVK	S[Phospho]PPVS[Phospho]PVK	Os06t0728600-00	1.0	Rice_phos_BR_3h_20per_F1_R1	Rice_phos_BR_3h_20per_F1_R1.06950.06950.2	mzspec:PXD004705:Rice_phos_BR_3h_20per_F1_R1:scan:06950:S[Phospho]PPVS[Phospho]PVK/2	0	-0.0024150000000418004	-4.972144062251045	0.0	1153	1153	Phospho	1.0	5	809	1	1.0	615	0.0	0.0	0.0	0.0	0.0	0.0
1;5	805;809	1.0000;1.0000	Phospho;Phospho	Os06t0728600-00	mzspec:PXD004705:Rice_phos_BR_3h_20per_F1_R1:scan:06524:S[Phospho]PPVS[Phospho]PVK/2	0	0.0	159.9326	1:1.0000:1:true;2:1.0000:5:true	SPPVSPVK	S[Phospho]PPVS[Phospho]PVK	Os06t0728600-00	1.0	Rice_phos_BR_3h_20per_F1_R1	Rice_phos_BR_3h_20per_F1_R1.06524.06524.2	mzspec:PXD004705:Rice_phos_BR_3h_20per_F1_R1:scan:06524:S[Phospho]PPVS[Phospho]PVK/2	0	-0.0014690000000427972	-3.0244636138853656	0.0	1482	1482	Phospho	1.0	1	805	1	1.0	616	0.0	0.0	0.0	0.0	0.0	0.0
1;5	805;809	1.0000;1.0000	Phospho;Phospho	Os06t0728600-00	mzspec:PXD004705:Rice_phos_BR_3h_20per_F1_R1:scan:06524:S[Phospho]PPVS[Phospho]PVK/2	0	0.0	159.9326	1:1.0000:1:true;2:1.0000:5:true	SPPVSPVK	S[Phospho]PPVS[Phospho]PVK	Os06t0728600-00	1.0	Rice_phos_BR_3h_20per_F1_R1	Rice_phos_BR_3h_20per_F1_R1.06524.06524.2	mzspec:PXD004705:Rice_phos_BR_3h_20per_F1_R1:scan:06524:S[Phospho]PPVS[Phospho]PVK/2	0	-0.0014690000000427972	-3.0244636138853656	0.0	1482	1482	Phospho	1.0	5	809	1	1.0	617	0.0	0.0	0.0	0.0	0.0	0.0
1;5	805;809	1.0000;1.0000	Phospho;Phospho	Os06t0728600-00	mzspec:PXD004705:Rice_phos_BR_3h_20per_F1_R1:scan:06806:S[Phospho]PPVS[Phospho]PVK/2	0	0.0	159.9326	1:1.0000:1:true;2:1.0000:5:true	SPPVSPVK	S[Phospho]PPVS[Phospho]PVK	Os06t0728600-00	1.0	Rice_phos_BR_3h_20per_F1_R1	Rice_phos_BR_3h_20per_F1_R1.06806.06806.2	mzspec:PXD004705:Rice_phos_BR_3h_20per_F1_R1:scan:06806:S[Phospho]PPVS[Phospho]PVK/2	0	-0.0010419999999840002	-2.145330895526444	0.0	1545	1545	Phospho	1.0	1	805	1	1.0	618	0.0	0.0	0.0	0.0	0.0	0.0
1;5	805;809	1.0000;1.0000	Phospho;Phospho	Os06t0728600-00	mzspec:PXD004705:Rice_phos_BR_3h_20per_F1_R1:scan:06806:S[Phospho]PPVS[Phospho]PVK/2	0	0.0	159.9326	1:1.0000:1:true;2:1.0000:5:true	SPPVSPVK	S[Phospho]PPVS[Phospho]PVK	Os06t0728600-00	1.0	Rice_phos_BR_3h_20per_F1_R1	Rice_phos_BR_3h_20per_F1_R1.06806.06806.2	mzspec:PXD004705:Rice_phos_BR_3h_20per_F1_R1:scan:06806:S[Phospho]PPVS[Phospho]PVK/2	0	-0.0010419999999840002	-2.145330895526444	0.0	1545	1545	Phospho	1.0	5	809	1	1.0	619	0.0	0.0	0.0	0.0	0.0	0.0
1;5	805;809	1.0000;1.0000	Phospho;Phospho	Os06t0728600-00	mzspec:PXD004705:Rice_phos_BR_3h_20per_F1_R1:scan:06669:S[Phospho]PPVS[Phospho]PVK/2	0	0.0	159.9326	1:1.0000:1:true;2:1.0000:5:true	SPPVSPVK	S[Phospho]PPVS[Phospho]PVK	Os06t0728600-00	1.0	Rice_phos_BR_3h_20per_F1_R1	Rice_phos_BR_3h_20per_F1_R1.06669.06669.2	mzspec:PXD004705:Rice_phos_BR_3h_20per_F1_R1:scan:06669:S[Phospho]PPVS[Phospho]PVK/2	0	-0.0015299999999456304	-3.1500540020050085	0.0	1642	1642	Phospho	1.0	1	805	1	1.0	620	0.0	0.0	0.0	0.0	0.0	0.0
1;5	805;809	1.0000;1.0000	Phospho;Phospho	Os06t0728600-00	mzspec:PXD004705:Rice_phos_BR_3h_20per_F1_R1:scan:06669:S[Phospho]PPVS[Phospho]PVK/2	0	0.0	159.9326	1:1.0000:1:true;2:1.0000:5:true	SPPVSPVK	S[Phospho]PPVS[Phospho]PVK	Os06t0728600-00	1.0	Rice_phos_BR_3h_20per_F1_R1	Rice_phos_BR_3h_20per_F1_R1.06669.06669.2	mzspec:PXD004705:Rice_phos_BR_3h_20per_F1_R1:scan:06669:S[Phospho]PPVS[Phospho]PVK/2	0	-0.0015299999999456304	-3.1500540020050085	0.0	1642	1642	Phospho	1.0	5	809	1	1.0	621	0.0	0.0	0.0	0.0	0.0	0.0
1;5	805;809	1.0000;1.0000	Phospho;Phospho	Os06t0728600-00	mzspec:PXD004705:Rice_phos_BR_3h_20per_F1_R1:scan:07099:S[Phospho]PPVS[Phospho]PVK/2	0	0.0	159.9326	1:1.0000:1:true;2:1.0000:5:true	SPPVSPVK	S[Phospho]PPVS[Phospho]PVK	Os06t0728600-00	1.0	Rice_phos_BR_3h_20per_F1_R1	Rice_phos_BR_3h_20per_F1_R1.07099.07099.2	mzspec:PXD004705:Rice_phos_BR_3h_20per_F1_R1:scan:07099:S[Phospho]PPVS[Phospho]PVK/2	0	-0.0022009999999568213	-4.531548273544695	0.0	1744	1744	Phospho	1.0	1	805	1	1.0	622	0.0	0.0	0.0	0.0	0.0	0.0
1;5	805;809	1.0000;1.0000	Phospho;Phospho	Os06t0728600-00	mzspec:PXD004705:Rice_phos_BR_3h_20per_F1_R1:scan:07099:S[Phospho]PPVS[Phospho]PVK/2	0	0.0	159.9326	1:1.0000:1:true;2:1.0000:5:true	SPPVSPVK	S[Phospho]PPVS[Phospho]PVK	Os06t0728600-00	1.0	Rice_phos_BR_3h_20per_F1_R1	Rice_phos_BR_3h_20per_F1_R1.07099.07099.2	mzspec:PXD004705:Rice_phos_BR_3h_20per_F1_R1:scan:07099:S[Phospho]PPVS[Phospho]PVK/2	0	-0.0022009999999568213	-4.531548273544695	0.0	1744	1744	Phospho	1.0	5	809	1	1.0	623	0.0	0.0	0.0	0.0	0.0	0.0
4;8	316;320	1.0000;1.0000	Phospho;Phospho	LOC_Os01g67250.2	mzspec:PXD004705:Rice_phos_BR_3h_20per_F1_R2:scan:10907:VHES[Phospho]PVLS[Phospho]PQR/2	0	0.0	159.9326	1:1.0000:4:true;2:1.0000:8:true	VHESPVLSPQR	VHES[Phospho]PVLS[Phospho]PQR	LOC_Os01g67250.2	1.0	Rice_phos_BR_3h_20per_F1_R2	Rice_phos_BR_3h_20per_F1_R2.10907.10907.2	mzspec:PXD004705:Rice_phos_BR_3h_20per_F1_R2:scan:10907:VHES[Phospho]PVLS[Phospho]PQR/2	0	-0.0009390000000166764	-1.3322839173881484	0.0	24805	24805	Phospho	1.0	8	320	1	1.0	624	0.0	0.0	0.0	0.0	0.0	0.0
4;8	316;320	1.0000;1.0000	Phospho;Phospho	LOC_Os01g67250.2	mzspec:PXD004705:Rice_phos_BR_12h_20per_F1_R1:scan:09931:VHES[Phospho]PVLS[Phospho]PQR/2	0	0.0	159.9326	1:1.0000:4:true;2:1.0000:8:true	VHESPVLSPQR	VHES[Phospho]PVLS[Phospho]PQR	LOC_Os01g67250.2	1.0	Rice_phos_BR_12h_20per_F1_R1	Rice_phos_BR_12h_20per_F1_R1.09931.09931.2	mzspec:PXD004705:Rice_phos_BR_12h_20per_F1_R1:scan:09931:VHES[Phospho]PVLS[Phospho]PQR/2	0	-0.0019150000000536238	-2.7170646451804417	0.0	31154	31154	Phospho	1.0	4	316	1	1.0	625	0.0	0.0	0.0	0.0	0.0	0.0
4;8	316;320	1.0000;1.0000	Phospho;Phospho	LOC_Os01g67250.2	mzspec:PXD004705:Rice_phos_BR_12h_20per_F1_R2:scan:10215:VHES[Phospho]PVLS[Phospho]PQR/2	0	0.0	159.9326	1:1.0000:4:true;2:1.0000:8:true	VHESPVLSPQR	VHES[Phospho]PVLS[Phospho]PQR	LOC_Os01g67250.2	1.0	Rice_phos_BR_12h_20per_F1_R2	Rice_phos_BR_12h_20per_F1_R2.10215.10215.2	mzspec:PXD004705:Rice_phos_BR_12h_20per_F1_R2:scan:10215:VHES[Phospho]PVLS[Phospho]PQR/2	0	-0.002037000000086664	-2.8901622361948043	0.0	31168	31168	Phospho	1.0	4	316	1	1.0	626	0.0	0.0	0.0	0.0	0.0	0.0
1;5	805;809	1.0000;1.0000	Phospho;Phospho	Os06t0728600-00	mzspec:PXD004705:Rice_phos_Nip_0h_20per_F1_R2:scan:06829:S[Phospho]PPVS[Phospho]PVK/2	0	0.0	159.9326	1:1.0000:1:true;2:1.0000:5:true	SPPVSPVK	S[Phospho]PPVS[Phospho]PVK	Os06t0728600-00	1.0	Rice_phos_Nip_0h_20per_F1_R2	Rice_phos_Nip_0h_20per_F1_R2.06829.06829.2	mzspec:PXD004705:Rice_phos_Nip_0h_20per_F1_R2:scan:06829:S[Phospho]PPVS[Phospho]PVK/2	0	-0.002139999999997144	-4.4059578853080215	0.0	4087	4087	Phospho	1.0	5	809	1	1.0	627	0.0	0.0	0.0	0.0	0.0	0.0
4;8	316;320	1.0000;1.0000	Phospho;Phospho	LOC_Os01g67250.2	mzspec:PXD004705:Rice_phos_BR_12h_20per_F1_R2:scan:10215:VHES[Phospho]PVLS[Phospho]PQR/2	0	0.0	159.9326	1:1.0000:4:true;2:1.0000:8:true	VHESPVLSPQR	VHES[Phospho]PVLS[Phospho]PQR	LOC_Os01g67250.2	1.0	Rice_phos_BR_12h_20per_F1_R2	Rice_phos_BR_12h_20per_F1_R2.10215.10215.2	mzspec:PXD004705:Rice_phos_BR_12h_20per_F1_R2:scan:10215:VHES[Phospho]PVLS[Phospho]PQR/2	0	-0.002037000000086664	-2.8901622361948043	0.0	31168	31168	Phospho	1.0	8	320	1	1.0	628	0.0	0.0	0.0	0.0	0.0	0.0
1;20;21	363;382;383	1.0000;1.0000;0	Phospho;Oxidation;Deamidated	Os03t0275500-01	mzspec:PXD004705:Rice_phos_Nip_0h_20per_F1_R3:scan:17528:S[Phospho]PPREPEPEPVKEEEPEPDM[Oxidation]N[Deamidated]EIK/3	0	0.0	96.945216	1:1.0000:21:true;2:1.0000:20:true;3:1.0000:1:true	SPPREPEPEPVKEEEPEPDMNEIK	S[Phospho]PPREPEPEPVKEEEPEPDM[Oxidation]N[Deamidated]EIK	Os03t0275500-01	1.0	Rice_phos_Nip_0h_20per_F1_R3	Rice_phos_Nip_0h_20per_F1_R3.17528.17528.3	mzspec:PXD004705:Rice_phos_Nip_0h_20per_F1_R3:scan:17528:S[Phospho]PPREPEPEPVKEEEPEPDM[Oxidation]N[Deamidated]EIK/3	0	-0.0066890000000512356	-6.9166175061549975	0.0	34606	34606	Phospho	1.0	1	363	1	1.0	629	0.0	0.0	0.0	0.0	0.0	0.0
4;8	316;320	1.0000;1.0000	Phospho;Phospho	LOC_Os01g67250.2	mzspec:PXD004705:Rice_phos_Nip_0h_20per_F1_R3:scan:10949:VHES[Phospho]PVLS[Phospho]PQR/2	0	0.0	159.9326	1:1.0000:4:true;2:1.0000:8:true	VHESPVLSPQR	VHES[Phospho]PVLS[Phospho]PQR	LOC_Os01g67250.2	1.0	Rice_phos_Nip_0h_20per_F1_R3	Rice_phos_Nip_0h_20per_F1_R3.10949.10949.2	mzspec:PXD004705:Rice_phos_Nip_0h_20per_F1_R3:scan:10949:VHES[Phospho]PVLS[Phospho]PQR/2	0	-0.002099000000043816	-2.9781298643306	0.0	37851	37851	Phospho	1.0	8	320	1	1.0	630	0.0	0.0	0.0	0.0	0.0	0.0
4;8	316;320	1.0000;1.0000	Phospho;Phospho	LOC_Os01g67250.2	mzspec:PXD004705:Rice_phos_Nip_0h_20per_F1_R3:scan:10949:VHES[Phospho]PVLS[Phospho]PQR/2	0	0.0	159.9326	1:1.0000:4:true;2:1.0000:8:true	VHESPVLSPQR	VHES[Phospho]PVLS[Phospho]PQR	LOC_Os01g67250.2	1.0	Rice_phos_Nip_0h_20per_F1_R3	Rice_phos_Nip_0h_20per_F1_R3.10949.10949.2	mzspec:PXD004705:Rice_phos_Nip_0h_20per_F1_R3:scan:10949:VHES[Phospho]PVLS[Phospho]PQR/2	0	-0.002099000000043816	-2.9781298643306	0.0	37851	37851	Phospho	1.0	4	316	1	1.0	631	0.0	0.0	0.0	0.0	0.0	0.0
4;8	316;320	1.0000;1.0000	Phospho;Phospho	LOC_Os01g67250.2	mzspec:PXD004705:Rice_phos_BR_12h_20per_F1_R1:scan:09674:VHES[Phospho]PVLS[Phospho]PQR/2	0	0.0	159.9326	1:1.0000:4:true;2:1.0000:8:true	VHESPVLSPQR	VHES[Phospho]PVLS[Phospho]PQR	LOC_Os01g67250.2	1.0	Rice_phos_BR_12h_20per_F1_R1	Rice_phos_BR_12h_20per_F1_R1.09674.09674.2	mzspec:PXD004705:Rice_phos_BR_12h_20per_F1_R1:scan:09674:VHES[Phospho]PVLS[Phospho]PQR/2	0	-0.0013660000000754735	-1.9381254858577648	0.0	33958	33958	Phospho	1.0	8	320	1	1.0	632	0.0	0.0	0.0	0.0	0.0	0.0
4;8	316;320	1.0000;1.0000	Phospho;Phospho	LOC_Os01g67250.2	mzspec:PXD004705:Rice_phos_BR_12h_20per_F1_R1:scan:09674:VHES[Phospho]PVLS[Phospho]PQR/2	0	0.0	159.9326	1:1.0000:4:true;2:1.0000:8:true	VHESPVLSPQR	VHES[Phospho]PVLS[Phospho]PQR	LOC_Os01g67250.2	1.0	Rice_phos_BR_12h_20per_F1_R1	Rice_phos_BR_12h_20per_F1_R1.09674.09674.2	mzspec:PXD004705:Rice_phos_BR_12h_20per_F1_R1:scan:09674:VHES[Phospho]PVLS[Phospho]PQR/2	0	-0.0013660000000754735	-1.9381254858577648	0.0	33958	33958	Phospho	1.0	4	316	1	1.0	633	0.0	0.0	0.0	0.0	0.0	0.0
4;8	316;320	1.0000;1.0000	Phospho;Phospho	LOC_Os01g67250.2	mzspec:PXD004705:Rice_phos_Nip_0h_20per_F1_R3:scan:11097:VHES[Phospho]PVLS[Phospho]PQR/2	0	0.0	159.9326	1:1.0000:4:true;2:1.0000:8:true	VHESPVLSPQR	VHES[Phospho]PVLS[Phospho]PQR	LOC_Os01g67250.2	1.0	Rice_phos_Nip_0h_20per_F1_R3	Rice_phos_Nip_0h_20per_F1_R3.11097.11097.2	mzspec:PXD004705:Rice_phos_Nip_0h_20per_F1_R3:scan:11097:VHES[Phospho]PVLS[Phospho]PQR/2	0	-0.002831000000014683	-4.016715410094169	0.0	33680	33680	Phospho	1.0	8	320	1	1.0	634	0.0	0.0	0.0	0.0	0.0	0.0
4;8	316;320	1.0000;1.0000	Phospho;Phospho	LOC_Os01g67250.2	mzspec:PXD004705:Rice_phos_Nip_0h_20per_F1_R3:scan:11097:VHES[Phospho]PVLS[Phospho]PQR/2	0	0.0	159.9326	1:1.0000:4:true;2:1.0000:8:true	VHESPVLSPQR	VHES[Phospho]PVLS[Phospho]PQR	LOC_Os01g67250.2	1.0	Rice_phos_Nip_0h_20per_F1_R3	Rice_phos_Nip_0h_20per_F1_R3.11097.11097.2	mzspec:PXD004705:Rice_phos_Nip_0h_20per_F1_R3:scan:11097:VHES[Phospho]PVLS[Phospho]PQR/2	0	-0.002831000000014683	-4.016715410094169	0.0	33680	33680	Phospho	1.0	4	316	1	1.0	635	0.0	0.0	0.0	0.0	0.0	0.0
4;8	316;320	1.0000;1.0000	Phospho;Phospho	LOC_Os01g67250.2	mzspec:PXD004705:Rice_phos_BR_12h_20per_F1_R1:scan:09544:VHES[Phospho]PVLS[Phospho]PQR/2	0	0.0	159.9326	1:1.0000:4:true;2:1.0000:8:true	VHESPVLSPQR	VHES[Phospho]PVLS[Phospho]PQR	LOC_Os01g67250.2	1.0	Rice_phos_BR_12h_20per_F1_R1	Rice_phos_BR_12h_20per_F1_R1.09544.09544.2	mzspec:PXD004705:Rice_phos_BR_12h_20per_F1_R1:scan:09544:VHES[Phospho]PVLS[Phospho]PQR/2	0	-0.0009390000000166764	-1.3322839173881484	0.0	33143	33143	Phospho	1.0	8	320	1	1.0	636	0.0	0.0	0.0	0.0	0.0	0.0
4;8	316;320	1.0000;1.0000	Phospho;Phospho	LOC_Os01g67250.2	mzspec:PXD004705:Rice_phos_BR_12h_20per_F1_R1:scan:09544:VHES[Phospho]PVLS[Phospho]PQR/2	0	0.0	159.9326	1:1.0000:4:true;2:1.0000:8:true	VHESPVLSPQR	VHES[Phospho]PVLS[Phospho]PQR	LOC_Os01g67250.2	1.0	Rice_phos_BR_12h_20per_F1_R1	Rice_phos_BR_12h_20per_F1_R1.09544.09544.2	mzspec:PXD004705:Rice_phos_BR_12h_20per_F1_R1:scan:09544:VHES[Phospho]PVLS[Phospho]PQR/2	0	-0.0009390000000166764	-1.3322839173881484	0.0	33143	33143	Phospho	1.0	4	316	1	1.0	637	0.0	0.0	0.0	0.0	0.0	0.0
4;8	316;320	1.0000;1.0000	Phospho;Phospho	LOC_Os01g67250.2	mzspec:PXD004705:Rice_phos_BR_12h_20per_F1_R1:scan:09805:VHES[Phospho]PVLS[Phospho]PQR/2	0	0.0	159.9326	1:1.0000:4:true;2:1.0000:8:true	VHESPVLSPQR	VHES[Phospho]PVLS[Phospho]PQR	LOC_Os01g67250.2	1.0	Rice_phos_BR_12h_20per_F1_R1	Rice_phos_BR_12h_20per_F1_R1.09805.09805.2	mzspec:PXD004705:Rice_phos_BR_12h_20per_F1_R1:scan:09805:VHES[Phospho]PVLS[Phospho]PQR/2	0	-0.0018540000000939472	-2.630515849753912	0.0	32956	32956	Phospho	1.0	8	320	1	1.0	638	0.0	0.0	0.0	0.0	0.0	0.0
4;8	316;320	1.0000;1.0000	Phospho;Phospho	LOC_Os01g67250.2	mzspec:PXD004705:Rice_phos_BR_12h_20per_F1_R1:scan:09805:VHES[Phospho]PVLS[Phospho]PQR/2	0	0.0	159.9326	1:1.0000:4:true;2:1.0000:8:true	VHESPVLSPQR	VHES[Phospho]PVLS[Phospho]PQR	LOC_Os01g67250.2	1.0	Rice_phos_BR_12h_20per_F1_R1	Rice_phos_BR_12h_20per_F1_R1.09805.09805.2	mzspec:PXD004705:Rice_phos_BR_12h_20per_F1_R1:scan:09805:VHES[Phospho]PVLS[Phospho]PQR/2	0	-0.0018540000000939472	-2.630515849753912	0.0	32956	32956	Phospho	1.0	4	316	1	1.0	639	0.0	0.0	0.0	0.0	0.0	0.0
4;8	316;320	1.0000;1.0000	Phospho;Phospho	LOC_Os01g67250.2	mzspec:PXD004705:Rice_phos_BR_12h_20per_F1_R2:scan:10088:VHES[Phospho]PVLS[Phospho]PQR/2	0	0.0	159.9326	1:1.0000:4:true;2:1.0000:8:true	VHESPVLSPQR	VHES[Phospho]PVLS[Phospho]PQR	LOC_Os01g67250.2	1.0	Rice_phos_BR_12h_20per_F1_R2	Rice_phos_BR_12h_20per_F1_R2.10088.10088.2	mzspec:PXD004705:Rice_phos_BR_12h_20per_F1_R2:scan:10088:VHES[Phospho]PVLS[Phospho]PQR/2	0	-0.0017930000000205837	-2.5439670541660795	0.0	31816	31816	Phospho	1.0	8	320	1	1.0	640	0.0	0.0	0.0	0.0	0.0	0.0
4;8	316;320	1.0000;1.0000	Phospho;Phospho	LOC_Os01g67250.2	mzspec:PXD004705:Rice_phos_BR_12h_20per_F1_R2:scan:10088:VHES[Phospho]PVLS[Phospho]PQR/2	0	0.0	159.9326	1:1.0000:4:true;2:1.0000:8:true	VHESPVLSPQR	VHES[Phospho]PVLS[Phospho]PQR	LOC_Os01g67250.2	1.0	Rice_phos_BR_12h_20per_F1_R2	Rice_phos_BR_12h_20per_F1_R2.10088.10088.2	mzspec:PXD004705:Rice_phos_BR_12h_20per_F1_R2:scan:10088:VHES[Phospho]PVLS[Phospho]PQR/2	0	-0.0017930000000205837	-2.5439670541660795	0.0	31816	31816	Phospho	1.0	4	316	1	1.0	641	0.0	0.0	0.0	0.0	0.0	0.0
4;8	316;320	1.0000;1.0000	Phospho;Phospho	LOC_Os01g67250.2	mzspec:PXD004705:Rice_phos_BR_12h_20per_F1_R2:scan:09949:VHES[Phospho]PVLS[Phospho]PQR/2	0	0.0	159.9326	1:1.0000:4:true;2:1.0000:8:true	VHESPVLSPQR	VHES[Phospho]PVLS[Phospho]PQR	LOC_Os01g67250.2	1.0	Rice_phos_BR_12h_20per_F1_R2	Rice_phos_BR_12h_20per_F1_R2.09949.09949.2	mzspec:PXD004705:Rice_phos_BR_12h_20per_F1_R2:scan:09949:VHES[Phospho]PVLS[Phospho]PQR/2	0	-0.0011830000000827567	-1.6784790994168732	0.0	31301	31301	Phospho	1.0	8	320	1	1.0	642	0.0	0.0	0.0	0.0	0.0	0.0
4;8	316;320	1.0000;1.0000	Phospho;Phospho	LOC_Os01g67250.2	mzspec:PXD004705:Rice_phos_BR_12h_20per_F1_R2:scan:09949:VHES[Phospho]PVLS[Phospho]PQR/2	0	0.0	159.9326	1:1.0000:4:true;2:1.0000:8:true	VHESPVLSPQR	VHES[Phospho]PVLS[Phospho]PQR	LOC_Os01g67250.2	1.0	Rice_phos_BR_12h_20per_F1_R2	Rice_phos_BR_12h_20per_F1_R2.09949.09949.2	mzspec:PXD004705:Rice_phos_BR_12h_20per_F1_R2:scan:09949:VHES[Phospho]PVLS[Phospho]PQR/2	0	-0.0011830000000827567	-1.6784790994168732	0.0	31301	31301	Phospho	1.0	4	316	1	1.0	643	0.0	0.0	0.0	0.0	0.0	0.0
1;5	805;809	1.0000;1.0000	Phospho;Phospho	Os06t0728600-00	mzspec:PXD004705:Rice_phos_Nip_0h_20per_F1_R2:scan:06829:S[Phospho]PPVS[Phospho]PVK/2	0	0.0	159.9326	1:1.0000:1:true;2:1.0000:5:true	SPPVSPVK	S[Phospho]PPVS[Phospho]PVK	Os06t0728600-00	1.0	Rice_phos_Nip_0h_20per_F1_R2	Rice_phos_Nip_0h_20per_F1_R2.06829.06829.2	mzspec:PXD004705:Rice_phos_Nip_0h_20per_F1_R2:scan:06829:S[Phospho]PPVS[Phospho]PVK/2	0	-0.002139999999997144	-4.4059578853080215	0.0	4087	4087	Phospho	1.0	1	805	1	1.0	644	0.0	0.0	0.0	0.0	0.0	0.0
1;5	805;809	1.0000;1.0000	Phospho;Phospho	Os06t0728600-00	mzspec:PXD004705:Rice_phos_Nip_0h_20per_F1_R2:scan:06960:S[Phospho]PPVS[Phospho]PVK/2	0	0.0	159.9326	1:1.0000:1:true;2:1.0000:5:true	SPPVSPVK	S[Phospho]PPVS[Phospho]PVK	Os06t0728600-00	1.0	Rice_phos_Nip_0h_20per_F1_R2	Rice_phos_Nip_0h_20per_F1_R2.06960.06960.2	mzspec:PXD004705:Rice_phos_Nip_0h_20per_F1_R2:scan:06960:S[Phospho]PPVS[Phospho]PVK/2	0	-0.0011640000000170405	-2.396511672233859	0.0	4162	4162	Phospho	1.0	1	805	1	1.0	645	0.0	0.0	0.0	0.0	0.0	0.0
1;20	363;382	1.0000;1.0000	Phospho;Oxidation	Os03t0275500-01	mzspec:PXD004705:Rice_phos_BR_12h_20per_F1_R2:scan:15808:S[Phospho]PPREPEPEPVKEEEPEPDM[Oxidation]NEIK/3	0	0.0	95.9612	1:1.0000:20:true;2:1.0000:1:true	SPPREPEPEPVKEEEPEPDMNEIK	S[Phospho]PPREPEPEPVKEEEPEPDM[Oxidation]NEIK	Os03t0275500-01	1.0	Rice_phos_BR_12h_20per_F1_R2	Rice_phos_BR_12h_20per_F1_R2.15808.15808.3	mzspec:PXD004705:Rice_phos_BR_12h_20per_F1_R2:scan:15808:S[Phospho]PPREPEPEPVKEEEPEPDM[Oxidation]NEIK/3	0	-0.00199499999996533	-2.0635870186695096	0.0	38044	38044	Phospho	1.0	1	363	1	1.0	646	0.0	0.0	0.0	0.0	0.0	0.0
1;5	805;809	1.0000;1.0000	Phospho;Phospho	Os06t0728600-00	mzspec:PXD004705:Rice_phos_Nip_0h_20per_F1_R3:scan:06920:S[Phospho]PPVS[Phospho]PVK/2	0	0.0	159.9326	1:1.0000:1:true;2:1.0000:5:true	SPPVSPVK	S[Phospho]PPVS[Phospho]PVK	Os06t0728600-00	1.0	Rice_phos_Nip_0h_20per_F1_R3	Rice_phos_Nip_0h_20per_F1_R3.06920.06920.2	mzspec:PXD004705:Rice_phos_Nip_0h_20per_F1_R3:scan:06920:S[Phospho]PPVS[Phospho]PVK/2	0	-0.0014690000000427972	-3.0244636138853656	0.0	11496	11496	Phospho	1.0	5	809	1	1.0	647	0.0	0.0	0.0	0.0	0.0	0.0
3	37	1.0000	Phospho	LOC_Os10g06130.1	mzspec:PXD004705:Rice_phos_Nip_0h_20per_F1_R2:scan:09238:EDS[Phospho]DDPEEEDPDER/2	0	0.0	79.9663	1:1.0000:3:true	EDSDDPEEEDPDER	EDS[Phospho]DDPEEEDPDER	LOC_Os10g06130.1	1.0	Rice_phos_Nip_0h_20per_F1_R2	Rice_phos_Nip_0h_20per_F1_R2.09238.09238.2	mzspec:PXD004705:Rice_phos_Nip_0h_20per_F1_R2:scan:09238:EDS[Phospho]DDPEEEDPDER/2	0	-0.003460000000018227	-3.937236812950983	0.0	6876	6876	Phospho	1.0	3	37	1	1.0	648	0.0	0.0	0.0	0.0	0.0	0.0
1;5	805;809	1.0000;1.0000	Phospho;Phospho	Os06t0728600-00	mzspec:PXD004705:Rice_phos_Nip_0h_20per_F1_R3:scan:06783:S[Phospho]PPVS[Phospho]PVK/2	0	0.0	159.9326	1:1.0000:1:true;2:1.0000:5:true	SPPVSPVK	S[Phospho]PPVS[Phospho]PVK	Os06t0728600-00	1.0	Rice_phos_Nip_0h_20per_F1_R3	Rice_phos_Nip_0h_20per_F1_R3.06783.06783.2	mzspec:PXD004705:Rice_phos_Nip_0h_20per_F1_R3:scan:06783:S[Phospho]PPVS[Phospho]PVK/2	0	-0.0017129999999951904	-3.526825167066132	0.0	11562	11562	Phospho	1.0	5	809	1	1.0	649	0.0	0.0	0.0	0.0	0.0	0.0
1;5	805;809	1.0000;1.0000	Phospho;Phospho	Os06t0728600-00	mzspec:PXD004705:Rice_phos_BR_12h_20per_F1_R3:scan:06014:S[Phospho]PPVS[Phospho]PVK/2	0	0.0	159.9326	1:1.0000:1:true;2:1.0000:5:true	SPPVSPVK	S[Phospho]PPVS[Phospho]PVK	Os06t0728600-00	1.0	Rice_phos_BR_12h_20per_F1_R3	Rice_phos_BR_12h_20per_F1_R3.06014.06014.2	mzspec:PXD004705:Rice_phos_BR_12h_20per_F1_R3:scan:06014:S[Phospho]PPVS[Phospho]PVK/2	0	-0.0010719999999651009	-2.207096660234924	0.0	14176	14176	Phospho	1.0	1	805	1	1.0	650	0.0	0.0	0.0	0.0	0.0	0.0
1;5	805;809	1.0000;1.0000	Phospho;Phospho	Os06t0728600-00	mzspec:PXD004705:Rice_phos_BR_12h_20per_F1_R3:scan:06014:S[Phospho]PPVS[Phospho]PVK/2	0	0.0	159.9326	1:1.0000:1:true;2:1.0000:5:true	SPPVSPVK	S[Phospho]PPVS[Phospho]PVK	Os06t0728600-00	1.0	Rice_phos_BR_12h_20per_F1_R3	Rice_phos_BR_12h_20per_F1_R3.06014.06014.2	mzspec:PXD004705:Rice_phos_BR_12h_20per_F1_R3:scan:06014:S[Phospho]PPVS[Phospho]PVK/2	0	-0.0010719999999651009	-2.207096660234924	0.0	14176	14176	Phospho	1.0	5	809	1	1.0	651	0.0	0.0	0.0	0.0	0.0	0.0
1;5	805;809	1.0000;1.0000	Phospho;Phospho	Os06t0728600-00	mzspec:PXD004705:Rice_phos_BR_12h_20per_F1_R3:scan:05880:S[Phospho]PPVS[Phospho]PVK/2	0	0.0	159.9326	1:1.0000:1:true;2:1.0000:5:true	SPPVSPVK	S[Phospho]PPVS[Phospho]PVK	Os06t0728600-00	1.0	Rice_phos_BR_12h_20per_F1_R3	Rice_phos_BR_12h_20per_F1_R3.05880.05880.2	mzspec:PXD004705:Rice_phos_BR_12h_20per_F1_R3:scan:05880:S[Phospho]PPVS[Phospho]PVK/2	0	-0.0010110000000054242	-2.0815062719982484	0.0	14195	14195	Phospho	1.0	1	805	1	1.0	652	0.0	0.0	0.0	0.0	0.0	0.0
1;5	805;809	1.0000;1.0000	Phospho;Phospho	Os06t0728600-00	mzspec:PXD004705:Rice_phos_BR_12h_20per_F1_R3:scan:05880:S[Phospho]PPVS[Phospho]PVK/2	0	0.0	159.9326	1:1.0000:1:true;2:1.0000:5:true	SPPVSPVK	S[Phospho]PPVS[Phospho]PVK	Os06t0728600-00	1.0	Rice_phos_BR_12h_20per_F1_R3	Rice_phos_BR_12h_20per_F1_R3.05880.05880.2	mzspec:PXD004705:Rice_phos_BR_12h_20per_F1_R3:scan:05880:S[Phospho]PPVS[Phospho]PVK/2	0	-0.0010110000000054242	-2.0815062719982484	0.0	14195	14195	Phospho	1.0	5	809	1	1.0	653	0.0	0.0	0.0	0.0	0.0	0.0
1;5	805;809	1.0000;1.0000	Phospho;Phospho	Os06t0728600-00	mzspec:PXD004705:Rice_phos_BR_12h_20per_F1_R3:scan:06251:S[Phospho]PPVS[Phospho]PVK/2	0	0.0	159.9326	1:1.0000:1:true;2:1.0000:5:true	SPPVSPVK	S[Phospho]PPVS[Phospho]PVK	Os06t0728600-00	1.0	Rice_phos_BR_12h_20per_F1_R3	Rice_phos_BR_12h_20per_F1_R3.06251.06251.2	mzspec:PXD004705:Rice_phos_BR_12h_20per_F1_R3:scan:06251:S[Phospho]PPVS[Phospho]PVK/2	0	-0.0016210000000000946	-3.3374101551842283	0.0	14441	14441	Phospho	1.0	1	805	1	1.0	654	0.0	0.0	0.0	0.0	0.0	0.0
4;8	316;320	1.0000;1.0000	Phospho;Phospho	LOC_Os01g67250.2	mzspec:PXD004705:Rice_phos_Nip_0h_20per_F1_R1:scan:11301:VHES[Phospho]PVLS[Phospho]PQR/2	0	0.0	159.9326	1:1.0000:4:true;2:1.0000:8:true	VHESPVLSPQR	VHES[Phospho]PVLS[Phospho]PQR	LOC_Os01g67250.2	1.0	Rice_phos_Nip_0h_20per_F1_R1	Rice_phos_Nip_0h_20per_F1_R1.11301.11301.2	mzspec:PXD004705:Rice_phos_Nip_0h_20per_F1_R1:scan:11301:VHES[Phospho]PVLS[Phospho]PQR/2	0	-0.0021600000000034925	-3.06467865975713	0.0	17392	17392	Phospho	1.0	4	316	1	1.0	655	0.0	0.0	0.0	0.0	0.0	0.0
4;8	316;320	1.0000;1.0000	Phospho;Phospho	LOC_Os01g67250.2	mzspec:PXD004705:Rice_phos_BR_3h_20per_F1_R3:scan:10710:VHES[Phospho]PVLS[Phospho]PQR/2	0	0.0	159.9326	1:1.0000:4:true;2:1.0000:8:true	VHESPVLSPQR	VHES[Phospho]PVLS[Phospho]PQR	LOC_Os01g67250.2	1.0	Rice_phos_BR_3h_20per_F1_R3	Rice_phos_BR_3h_20per_F1_R3.10710.10710.2	mzspec:PXD004705:Rice_phos_BR_3h_20per_F1_R3:scan:10710:VHES[Phospho]PVLS[Phospho]PQR/2	0	9.89999999774227e-05	0.14046443853994126	0.0	17352	17352	Phospho	1.0	8	320	1	1.0	656	0.0	0.0	0.0	0.0	0.0	0.0
4;8	316;320	1.0000;1.0000	Phospho;Phospho	LOC_Os01g67250.2	mzspec:PXD004705:Rice_phos_BR_3h_20per_F1_R3:scan:10710:VHES[Phospho]PVLS[Phospho]PQR/2	0	0.0	159.9326	1:1.0000:4:true;2:1.0000:8:true	VHESPVLSPQR	VHES[Phospho]PVLS[Phospho]PQR	LOC_Os01g67250.2	1.0	Rice_phos_BR_3h_20per_F1_R3	Rice_phos_BR_3h_20per_F1_R3.10710.10710.2	mzspec:PXD004705:Rice_phos_BR_3h_20per_F1_R3:scan:10710:VHES[Phospho]PVLS[Phospho]PQR/2	0	9.89999999774227e-05	0.14046443853994126	0.0	17352	17352	Phospho	1.0	4	316	1	1.0	657	0.0	0.0	0.0	0.0	0.0	0.0
4;8	316;320	1.0000;1.0000	Phospho;Phospho	LOC_Os01g67250.2	mzspec:PXD004705:Rice_phos_Nip_0h_20per_F1_R1:scan:10864:VHES[Phospho]PVLS[Phospho]PQR/2	0	0.0	159.9326	1:1.0000:4:true;2:1.0000:8:true	VHESPVLSPQR	VHES[Phospho]PVLS[Phospho]PQR	LOC_Os01g67250.2	1.0	Rice_phos_Nip_0h_20per_F1_R1	Rice_phos_Nip_0h_20per_F1_R1.10864.10864.2	mzspec:PXD004705:Rice_phos_Nip_0h_20per_F1_R1:scan:10864:VHES[Phospho]PVLS[Phospho]PQR/2	0	-0.00020600000004833416	-0.2922795389153133	0.0	17327	17327	Phospho	1.0	8	320	1	1.0	658	0.0	0.0	0.0	0.0	0.0	0.0
4;8	316;320	1.0000;1.0000	Phospho;Phospho	LOC_Os01g67250.2	mzspec:PXD004705:Rice_phos_Nip_0h_20per_F1_R1:scan:10864:VHES[Phospho]PVLS[Phospho]PQR/2	0	0.0	159.9326	1:1.0000:4:true;2:1.0000:8:true	VHESPVLSPQR	VHES[Phospho]PVLS[Phospho]PQR	LOC_Os01g67250.2	1.0	Rice_phos_Nip_0h_20per_F1_R1	Rice_phos_Nip_0h_20per_F1_R1.10864.10864.2	mzspec:PXD004705:Rice_phos_Nip_0h_20per_F1_R1:scan:10864:VHES[Phospho]PVLS[Phospho]PQR/2	0	-0.00020600000004833416	-0.2922795389153133	0.0	17327	17327	Phospho	1.0	4	316	1	1.0	659	0.0	0.0	0.0	0.0	0.0	0.0
4;8	316;320	1.0000;1.0000	Phospho;Phospho	LOC_Os01g67250.2	mzspec:PXD004705:Rice_phos_BR_3h_20per_F1_R3:scan:10860:VHES[Phospho]PVLS[Phospho]PQR/2	0	0.0	159.9326	1:1.0000:4:true;2:1.0000:8:true	VHESPVLSPQR	VHES[Phospho]PVLS[Phospho]PQR	LOC_Os01g67250.2	1.0	Rice_phos_BR_3h_20per_F1_R3	Rice_phos_BR_3h_20per_F1_R3.10860.10860.2	mzspec:PXD004705:Rice_phos_BR_3h_20per_F1_R3:scan:10860:VHES[Phospho]PVLS[Phospho]PQR/2	0	-0.0015490000000681905	-2.197771872298657	0.0	17219	17219	Phospho	1.0	8	320	1	1.0	660	0.0	0.0	0.0	0.0	0.0	0.0
4;8	316;320	1.0000;1.0000	Phospho;Phospho	LOC_Os01g67250.2	mzspec:PXD004705:Rice_phos_BR_3h_20per_F1_R3:scan:10860:VHES[Phospho]PVLS[Phospho]PQR/2	0	0.0	159.9326	1:1.0000:4:true;2:1.0000:8:true	VHESPVLSPQR	VHES[Phospho]PVLS[Phospho]PQR	LOC_Os01g67250.2	1.0	Rice_phos_BR_3h_20per_F1_R3	Rice_phos_BR_3h_20per_F1_R3.10860.10860.2	mzspec:PXD004705:Rice_phos_BR_3h_20per_F1_R3:scan:10860:VHES[Phospho]PVLS[Phospho]PQR/2	0	-0.0015490000000681905	-2.197771872298657	0.0	17219	17219	Phospho	1.0	4	316	1	1.0	661	0.0	0.0	0.0	0.0	0.0	0.0
4;8	316;320	1.0000;1.0000	Phospho;Phospho	LOC_Os01g67250.2	mzspec:PXD004705:Rice_phos_BR_3h_20per_F1_R3:scan:11005:VHES[Phospho]PVLS[Phospho]PQR/2	0	0.0	159.9326	1:1.0000:4:true;2:1.0000:8:true	VHESPVLSPQR	VHES[Phospho]PVLS[Phospho]PQR	LOC_Os01g67250.2	1.0	Rice_phos_BR_3h_20per_F1_R3	Rice_phos_BR_3h_20per_F1_R3.11005.11005.2	mzspec:PXD004705:Rice_phos_BR_3h_20per_F1_R3:scan:11005:VHES[Phospho]PVLS[Phospho]PQR/2	0	-0.0018540000000939472	-2.630515849753912	0.0	17192	17192	Phospho	1.0	8	320	1	1.0	662	0.0	0.0	0.0	0.0	0.0	0.0
1;5	805;809	1.0000;1.0000	Phospho;Phospho	Os06t0728600-00	mzspec:PXD004705:Rice_phos_Nip_0h_20per_F1_R3:scan:06783:S[Phospho]PPVS[Phospho]PVK/2	0	0.0	159.9326	1:1.0000:1:true;2:1.0000:5:true	SPPVSPVK	S[Phospho]PPVS[Phospho]PVK	Os06t0728600-00	1.0	Rice_phos_Nip_0h_20per_F1_R3	Rice_phos_Nip_0h_20per_F1_R3.06783.06783.2	mzspec:PXD004705:Rice_phos_Nip_0h_20per_F1_R3:scan:06783:S[Phospho]PPVS[Phospho]PVK/2	0	-0.0017129999999951904	-3.526825167066132	0.0	11562	11562	Phospho	1.0	1	805	1	1.0	663	0.0	0.0	0.0	0.0	0.0	0.0
1;5	805;809	1.0000;1.0000	Phospho;Phospho	Os06t0728600-00	mzspec:PXD004705:Rice_phos_Nip_0h_20per_F1_R3:scan:06920:S[Phospho]PPVS[Phospho]PVK/2	0	0.0	159.9326	1:1.0000:1:true;2:1.0000:5:true	SPPVSPVK	S[Phospho]PPVS[Phospho]PVK	Os06t0728600-00	1.0	Rice_phos_Nip_0h_20per_F1_R3	Rice_phos_Nip_0h_20per_F1_R3.06920.06920.2	mzspec:PXD004705:Rice_phos_Nip_0h_20per_F1_R3:scan:06920:S[Phospho]PPVS[Phospho]PVK/2	0	-0.0014690000000427972	-3.0244636138853656	0.0	11496	11496	Phospho	1.0	1	805	1	1.0	664	0.0	0.0	0.0	0.0	0.0	0.0
1;5	805;809	1.0000;1.0000	Phospho;Phospho	Os06t0728600-00	mzspec:PXD004705:Rice_phos_Nip_0h_20per_F1_R2:scan:06960:S[Phospho]PPVS[Phospho]PVK/2	0	0.0	159.9326	1:1.0000:1:true;2:1.0000:5:true	SPPVSPVK	S[Phospho]PPVS[Phospho]PVK	Os06t0728600-00	1.0	Rice_phos_Nip_0h_20per_F1_R2	Rice_phos_Nip_0h_20per_F1_R2.06960.06960.2	mzspec:PXD004705:Rice_phos_Nip_0h_20per_F1_R2:scan:06960:S[Phospho]PPVS[Phospho]PVK/2	0	-0.0011640000000170405	-2.396511672233859	0.0	4162	4162	Phospho	1.0	5	809	1	1.0	665	0.0	0.0	0.0	0.0	0.0	0.0
1;5	805;809	1.0000;1.0000	Phospho;Phospho	Os06t0728600-00	mzspec:PXD004705:Rice_phos_Nip_0h_20per_F1_R3:scan:07216:S[Phospho]PPVS[Phospho]PVK/2	0	0.0	159.9326	1:1.0000:1:true;2:1.0000:5:true	SPPVSPVK	S[Phospho]PPVS[Phospho]PVK	Os06t0728600-00	1.0	Rice_phos_Nip_0h_20per_F1_R3	Rice_phos_Nip_0h_20per_F1_R3.07216.07216.2	mzspec:PXD004705:Rice_phos_Nip_0h_20per_F1_R3:scan:07216:S[Phospho]PPVS[Phospho]PVK/2	0	-0.00217099999997572	-4.469782508836215	0.0	11332	11332	Phospho	1.0	5	809	1	1.0	666	0.0	0.0	0.0	0.0	0.0	0.0
1;5	805;809	1.0000;1.0000	Phospho;Phospho	Os06t0728600-00	mzspec:PXD004705:Rice_phos_Nip_0h_20per_F1_R2:scan:06681:S[Phospho]PPVS[Phospho]PVK/2	0	0.0	159.9326	1:1.0000:1:true;2:1.0000:5:true	SPPVSPVK	S[Phospho]PPVS[Phospho]PVK	Os06t0728600-00	1.0	Rice_phos_Nip_0h_20per_F1_R2	Rice_phos_Nip_0h_20per_F1_R2.06681.06681.2	mzspec:PXD004705:Rice_phos_Nip_0h_20per_F1_R2:scan:06681:S[Phospho]PPVS[Phospho]PVK/2	0	-0.0015910000000189939	-3.2756443904757484	0.0	4454	4454	Phospho	1.0	1	805	1	1.0	667	0.0	0.0	0.0	0.0	0.0	0.0
1;5	805;809	1.0000;1.0000	Phospho;Phospho	Os06t0728600-00	mzspec:PXD004705:Rice_phos_Nip_0h_20per_F1_R2:scan:06681:S[Phospho]PPVS[Phospho]PVK/2	0	0.0	159.9326	1:1.0000:1:true;2:1.0000:5:true	SPPVSPVK	S[Phospho]PPVS[Phospho]PVK	Os06t0728600-00	1.0	Rice_phos_Nip_0h_20per_F1_R2	Rice_phos_Nip_0h_20per_F1_R2.06681.06681.2	mzspec:PXD004705:Rice_phos_Nip_0h_20per_F1_R2:scan:06681:S[Phospho]PPVS[Phospho]PVK/2	0	-0.0015910000000189939	-3.2756443904757484	0.0	4454	4454	Phospho	1.0	5	809	1	1.0	668	0.0	0.0	0.0	0.0	0.0	0.0
4;8	316;320	1.0000;1.0000	Phospho;Phospho	LOC_Os01g67250.2	mzspec:PXD004705:Rice_phos_BR_3h_20per_F1_R2:scan:10907:VHES[Phospho]PVLS[Phospho]PQR/2	0	0.0	159.9326	1:1.0000:4:true;2:1.0000:8:true	VHESPVLSPQR	VHES[Phospho]PVLS[Phospho]PQR	LOC_Os01g67250.2	1.0	Rice_phos_BR_3h_20per_F1_R2	Rice_phos_BR_3h_20per_F1_R2.10907.10907.2	mzspec:PXD004705:Rice_phos_BR_3h_20per_F1_R2:scan:10907:VHES[Phospho]PVLS[Phospho]PQR/2	0	-0.0009390000000166764	-1.3322839173881484	0.0	24805	24805	Phospho	1.0	4	316	1	1.0	669	0.0	0.0	0.0	0.0	0.0	0.0
4;8	316;320	1.0000;1.0000	Phospho;Phospho	LOC_Os01g67250.2	mzspec:PXD004705:Rice_phos_BR_3h_20per_F1_R2:scan:11351:VHES[Phospho]PVLS[Phospho]PQR/2	0	0.0	159.9326	1:1.0000:4:true;2:1.0000:8:true	VHESPVLSPQR	VHES[Phospho]PVLS[Phospho]PQR	LOC_Os01g67250.2	1.0	Rice_phos_BR_3h_20per_F1_R2	Rice_phos_BR_3h_20per_F1_R2.11351.11351.2	mzspec:PXD004705:Rice_phos_BR_3h_20per_F1_R2:scan:11351:VHES[Phospho]PVLS[Phospho]PQR/2	0	-0.002525999999988926	-3.5839714326389145	0.0	24328	24328	Phospho	1.0	8	320	1	1.0	670	0.0	0.0	0.0	0.0	0.0	0.0
1;5	805;809	1.0000;1.0000	Phospho;Phospho	Os06t0728600-00	mzspec:PXD004705:Rice_phos_Nip_0h_20per_F1_R2:scan:07113:S[Phospho]PPVS[Phospho]PVK/2	0	0.0	159.9326	1:1.0000:1:true;2:1.0000:5:true	SPPVSPVK	S[Phospho]PPVS[Phospho]PVK	Os06t0728600-00	1.0	Rice_phos_Nip_0h_20per_F1_R2	Rice_phos_Nip_0h_20per_F1_R2.07113.07113.2	mzspec:PXD004705:Rice_phos_Nip_0h_20per_F1_R2:scan:07113:S[Phospho]PPVS[Phospho]PVK/2	0	-0.00217099999997572	-4.469782508836215	0.0	4734	4734	Phospho	1.0	1	805	1	1.0	671	0.0	0.0	0.0	0.0	0.0	0.0
4;8	316;320	1.0000;1.0000	Phospho;Phospho	LOC_Os01g67250.2	mzspec:PXD004705:Rice_phos_BR_3h_20per_F1_R2:scan:11351:VHES[Phospho]PVLS[Phospho]PQR/2	0	0.0	159.9326	1:1.0000:4:true;2:1.0000:8:true	VHESPVLSPQR	VHES[Phospho]PVLS[Phospho]PQR	LOC_Os01g67250.2	1.0	Rice_phos_BR_3h_20per_F1_R2	Rice_phos_BR_3h_20per_F1_R2.11351.11351.2	mzspec:PXD004705:Rice_phos_BR_3h_20per_F1_R2:scan:11351:VHES[Phospho]PVLS[Phospho]PQR/2	0	-0.002525999999988926	-3.5839714326389145	0.0	24328	24328	Phospho	1.0	4	316	1	1.0	672	0.0	0.0	0.0	0.0	0.0	0.0
4;8	316;320	1.0000;1.0000	Phospho;Phospho	LOC_Os01g67250.2	mzspec:PXD004705:Rice_phos_Nip_0h_20per_F1_R1:scan:11301:VHES[Phospho]PVLS[Phospho]PQR/2	0	0.0	159.9326	1:1.0000:4:true;2:1.0000:8:true	VHESPVLSPQR	VHES[Phospho]PVLS[Phospho]PQR	LOC_Os01g67250.2	1.0	Rice_phos_Nip_0h_20per_F1_R1	Rice_phos_Nip_0h_20per_F1_R1.11301.11301.2	mzspec:PXD004705:Rice_phos_Nip_0h_20per_F1_R1:scan:11301:VHES[Phospho]PVLS[Phospho]PQR/2	0	-0.0021600000000034925	-3.06467865975713	0.0	17392	17392	Phospho	1.0	8	320	1	1.0	673	0.0	0.0	0.0	0.0	0.0	0.0
1;5	805;809	1.0000;1.0000	Phospho;Phospho	Os06t0728600-00	mzspec:PXD004705:Rice_phos_Nip_0h_20per_F1_R2:scan:07113:S[Phospho]PPVS[Phospho]PVK/2	0	0.0	159.9326	1:1.0000:1:true;2:1.0000:5:true	SPPVSPVK	S[Phospho]PPVS[Phospho]PVK	Os06t0728600-00	1.0	Rice_phos_Nip_0h_20per_F1_R2	Rice_phos_Nip_0h_20per_F1_R2.07113.07113.2	mzspec:PXD004705:Rice_phos_Nip_0h_20per_F1_R2:scan:07113:S[Phospho]PPVS[Phospho]PVK/2	0	-0.00217099999997572	-4.469782508836215	0.0	4734	4734	Phospho	1.0	5	809	1	1.0	674	0.0	0.0	0.0	0.0	0.0	0.0
1;5	805;809	1.0000;1.0000	Phospho;Phospho	Os06t0728600-00	mzspec:PXD004705:Rice_phos_Nip_0h_20per_F1_R2:scan:07261:S[Phospho]PPVS[Phospho]PVK/2	0	0.0	159.9326	1:1.0000:1:true;2:1.0000:5:true	SPPVSPVK	S[Phospho]PPVS[Phospho]PVK	Os06t0728600-00	1.0	Rice_phos_Nip_0h_20per_F1_R2	Rice_phos_Nip_0h_20per_F1_R2.07261.07261.2	mzspec:PXD004705:Rice_phos_Nip_0h_20per_F1_R2:scan:07261:S[Phospho]PPVS[Phospho]PVK/2	0	-0.0022009999999568213	-4.531548273544695	0.0	4739	4739	Phospho	1.0	1	805	1	1.0	675	0.0	0.0	0.0	0.0	0.0	0.0
1;5	805;809	1.0000;1.0000	Phospho;Phospho	Os06t0728600-00	mzspec:PXD004705:Rice_phos_Nip_0h_20per_F1_R2:scan:07261:S[Phospho]PPVS[Phospho]PVK/2	0	0.0	159.9326	1:1.0000:1:true;2:1.0000:5:true	SPPVSPVK	S[Phospho]PPVS[Phospho]PVK	Os06t0728600-00	1.0	Rice_phos_Nip_0h_20per_F1_R2	Rice_phos_Nip_0h_20per_F1_R2.07261.07261.2	mzspec:PXD004705:Rice_phos_Nip_0h_20per_F1_R2:scan:07261:S[Phospho]PPVS[Phospho]PVK/2	0	-0.0022009999999568213	-4.531548273544695	0.0	4739	4739	Phospho	1.0	5	809	1	1.0	676	0.0	0.0	0.0	0.0	0.0	0.0
1;5	805;809	1.0000;1.0000	Phospho;Phospho	Os06t0728600-00	mzspec:PXD004705:Rice_phos_Nip_0h_20per_F1_R3:scan:06645:S[Phospho]PPVS[Phospho]PVK/2	0	0.0	159.9326	1:1.0000:1:true;2:1.0000:5:true	SPPVSPVK	S[Phospho]PPVS[Phospho]PVK	Os06t0728600-00	1.0	Rice_phos_Nip_0h_20per_F1_R3	Rice_phos_Nip_0h_20per_F1_R3.06645.06645.2	mzspec:PXD004705:Rice_phos_Nip_0h_20per_F1_R3:scan:06645:S[Phospho]PPVS[Phospho]PVK/2	0	-0.00217099999997572	-4.469782508836215	0.0	10806	10806	Phospho	1.0	1	805	1	1.0	677	0.0	0.0	0.0	0.0	0.0	0.0
1;5	805;809	1.0000;1.0000	Phospho;Phospho	Os06t0728600-00	mzspec:PXD004705:Rice_phos_Nip_0h_20per_F1_R3:scan:06645:S[Phospho]PPVS[Phospho]PVK/2	0	0.0	159.9326	1:1.0000:1:true;2:1.0000:5:true	SPPVSPVK	S[Phospho]PPVS[Phospho]PVK	Os06t0728600-00	1.0	Rice_phos_Nip_0h_20per_F1_R3	Rice_phos_Nip_0h_20per_F1_R3.06645.06645.2	mzspec:PXD004705:Rice_phos_Nip_0h_20per_F1_R3:scan:06645:S[Phospho]PPVS[Phospho]PVK/2	0	-0.00217099999997572	-4.469782508836215	0.0	10806	10806	Phospho	1.0	5	809	1	1.0	678	0.0	0.0	0.0	0.0	0.0	0.0
1;5	805;809	1.0000;1.0000	Phospho;Phospho	Os06t0728600-00	mzspec:PXD004705:Rice_phos_Nip_0h_20per_F1_R3:scan:07073:S[Phospho]PPVS[Phospho]PVK/2	0	0.0	159.9326	1:1.0000:1:true;2:1.0000:5:true	SPPVSPVK	S[Phospho]PPVS[Phospho]PVK	Os06t0728600-00	1.0	Rice_phos_Nip_0h_20per_F1_R3	Rice_phos_Nip_0h_20per_F1_R3.07073.07073.2	mzspec:PXD004705:Rice_phos_Nip_0h_20per_F1_R3:scan:07073:S[Phospho]PPVS[Phospho]PVK/2	0	-0.0024150000000418004	-4.972144062251045	0.0	11241	11241	Phospho	1.0	1	805	1	1.0	679	0.0	0.0	0.0	0.0	0.0	0.0
1;5	805;809	1.0000;1.0000	Phospho;Phospho	Os06t0728600-00	mzspec:PXD004705:Rice_phos_Nip_0h_20per_F1_R3:scan:07073:S[Phospho]PPVS[Phospho]PVK/2	0	0.0	159.9326	1:1.0000:1:true;2:1.0000:5:true	SPPVSPVK	S[Phospho]PPVS[Phospho]PVK	Os06t0728600-00	1.0	Rice_phos_Nip_0h_20per_F1_R3	Rice_phos_Nip_0h_20per_F1_R3.07073.07073.2	mzspec:PXD004705:Rice_phos_Nip_0h_20per_F1_R3:scan:07073:S[Phospho]PPVS[Phospho]PVK/2	0	-0.0024150000000418004	-4.972144062251045	0.0	11241	11241	Phospho	1.0	5	809	1	1.0	680	0.0	0.0	0.0	0.0	0.0	0.0
1;5	805;809	1.0000;1.0000	Phospho;Phospho	Os06t0728600-00	mzspec:PXD004705:Rice_phos_Nip_0h_20per_F1_R3:scan:07216:S[Phospho]PPVS[Phospho]PVK/2	0	0.0	159.9326	1:1.0000:1:true;2:1.0000:5:true	SPPVSPVK	S[Phospho]PPVS[Phospho]PVK	Os06t0728600-00	1.0	Rice_phos_Nip_0h_20per_F1_R3	Rice_phos_Nip_0h_20per_F1_R3.07216.07216.2	mzspec:PXD004705:Rice_phos_Nip_0h_20per_F1_R3:scan:07216:S[Phospho]PPVS[Phospho]PVK/2	0	-0.00217099999997572	-4.469782508836215	0.0	11332	11332	Phospho	1.0	1	805	1	1.0	681	0.0	0.0	0.0	0.0	0.0	0.0
1;20;21	363;382;383	1.0000;1.0000;0	Phospho;Oxidation;Deamidated	Os03t0275500-01	mzspec:PXD004705:Rice_phos_BR_3h_20per_F1_R2:scan:17422:S[Phospho]PPREPEPEPVKEEEPEPDM[Oxidation]N[Deamidated]EIK/3	0	0.0	96.945216	1:1.0000:21:true;2:1.0000:20:true;3:1.0000:1:true	SPPREPEPEPVKEEEPEPDMNEIK	S[Phospho]PPREPEPEPVKEEEPEPDM[Oxidation]N[Deamidated]EIK	Os03t0275500-01	1.0	Rice_phos_BR_3h_20per_F1_R2	Rice_phos_BR_3h_20per_F1_R2.17422.17422.3	mzspec:PXD004705:Rice_phos_BR_3h_20per_F1_R2:scan:17422:S[Phospho]PPREPEPEPVKEEEPEPDM[Oxidation]N[Deamidated]EIK/3	0	-0.006189000000063061	-6.399603191164832	0.0	29470	29470	Phospho	1.0	1	363	1	1.0	682	0.0	0.0	0.0	0.0	0.0	0.0
1;20	363;382	1.0000;1.0000	Phospho;Oxidation	Os03t0275500-01	mzspec:PXD004705:Rice_phos_BR_12h_20per_F1_R1:scan:15620:S[Phospho]PPREPEPEPVKEEEPEPDM[Oxidation]NEIK/3	0	0.0	95.9612	1:1.0000:20:true;2:1.0000:1:true	SPPREPEPEPVKEEEPEPDMNEIK	S[Phospho]PPREPEPEPVKEEEPEPDM[Oxidation]NEIK	Os03t0275500-01	1.0	Rice_phos_BR_12h_20per_F1_R1	Rice_phos_BR_12h_20per_F1_R1.15620.15620.3	mzspec:PXD004705:Rice_phos_BR_12h_20per_F1_R1:scan:15620:S[Phospho]PPREPEPEPVKEEEPEPDM[Oxidation]NEIK/3	0	-0.0016949999999269494	-1.7532731812305054	0.0	37227	37227	Phospho	1.0	1	363	1	1.0	683	0.0	0.0	0.0	0.0	0.0	0.0
1;5	805;809	1.0000;1.0000	Phospho;Phospho	Os06t0728600-00	mzspec:PXD004705:Rice_phos_BR_12h_20per_F1_R3:scan:06380:S[Phospho]PPVS[Phospho]PVK/2	0	0.0	159.9326	1:1.0000:1:true;2:1.0000:5:true	SPPVSPVK	S[Phospho]PPVS[Phospho]PVK	Os06t0728600-00	1.0	Rice_phos_BR_12h_20per_F1_R3	Rice_phos_BR_12h_20per_F1_R3.06380.06380.2	mzspec:PXD004705:Rice_phos_BR_12h_20per_F1_R3:scan:06380:S[Phospho]PPVS[Phospho]PVK/2	0	-0.0016520000000355142	-3.401234778829456	0.0	14480	14480	Phospho	1.0	1	805	1	1.0	684	0.0	0.0	0.0	0.0	0.0	0.0
1	363	1.0000	Phospho	Os03t0275500-01	mzspec:PXD004705:Rice_phos_BR_3h_20per_F1_R3:scan:20479:S[Phospho]PPREPEPEPVKEEEPEPDMNEIK/4	0	0.0	79.9663	1:1.0000:1:true	SPPREPEPEPVKEEEPEPDMNEIK	S[Phospho]PPREPEPEPVKEEEPEPDMNEIK	Os03t0275500-01	1.0	Rice_phos_BR_3h_20per_F1_R3	Rice_phos_BR_3h_20per_F1_R3.20479.20479.4	mzspec:PXD004705:Rice_phos_BR_3h_20per_F1_R3:scan:20479:S[Phospho]PPREPEPEPVKEEEPEPDMNEIK/4	0	-0.002901999999949112	-4.023149060993143	0.0	23072	23072	Phospho	1.0	1	363	1	1.0	685	0.0	0.0	0.0	0.0	0.0	0.0
1	363	1.0000	Phospho	Os03t0275500-01	mzspec:PXD004705:Rice_phos_BR_3h_20per_F1_R3:scan:20319:S[Phospho]PPREPEPEPVKEEEPEPDMNEIK/3	0	0.0	79.9663	1:1.0000:1:true	SPPREPEPEPVKEEEPEPDMNEIK	S[Phospho]PPREPEPEPVKEEEPEPDMNEIK	Os03t0275500-01	1.0	Rice_phos_BR_3h_20per_F1_R3	Rice_phos_BR_3h_20per_F1_R3.20319.20319.3	mzspec:PXD004705:Rice_phos_BR_3h_20per_F1_R3:scan:20319:S[Phospho]PPREPEPEPVKEEEPEPDMNEIK/3	0	-0.003027999999972053	-3.1494701111937813	0.0	23270	23270	Phospho	1.0	1	363	1	1.0	686	0.0	0.0	0.0	0.0	0.0	0.0
1	363	1.0000	Phospho	Os03t0275500-01	mzspec:PXD004705:Rice_phos_Nip_0h_20per_F1_R1:scan:20565:S[Phospho]PPREPEPEPVKEEEPEPDMNEIK/3	0	0.0	79.9663	1:1.0000:1:true	SPPREPEPEPVKEEEPEPDMNEIK	S[Phospho]PPREPEPEPVKEEEPEPDMNEIK	Os03t0275500-01	1.0	Rice_phos_Nip_0h_20per_F1_R1	Rice_phos_Nip_0h_20per_F1_R1.20565.20565.3	mzspec:PXD004705:Rice_phos_Nip_0h_20per_F1_R1:scan:20565:S[Phospho]PPREPEPEPVKEEEPEPDMNEIK/3	0	-0.001927999999907116	-2.005342924090197	0.0	27576	27576	Phospho	1.0	1	363	1	1.0	687	0.0	0.0	0.0	0.0	0.0	0.0
4;8	316;320	1.0000;1.0000	Phospho;Phospho	LOC_Os01g67250.2	mzspec:PXD004705:Rice_phos_Nip_0h_20per_F1_R2:scan:08474:VHES[Phospho]PVLS[Phospho]PQRK/2	0	0.0	159.9326	1:1.0000:4:true;2:1.0000:8:true	VHESPVLSPQRK	VHES[Phospho]PVLS[Phospho]PQRK	LOC_Os01g67250.2	1.0	Rice_phos_Nip_0h_20per_F1_R2	Rice_phos_Nip_0h_20per_F1_R2.08474.08474.2	mzspec:PXD004705:Rice_phos_Nip_0h_20per_F1_R2:scan:08474:VHES[Phospho]PVLS[Phospho]PQRK/2	0	-0.002835000000118271	-3.687314646422789	0.0	7264	7264	Phospho	1.0	4	316	1	1.0	688	0.0	0.0	0.0	0.0	0.0	0.0
4;8	316;320	1.0000;1.0000	Phospho;Phospho	LOC_Os01g67250.2	mzspec:PXD004705:Rice_phos_BR_3h_20per_F1_R1:scan:08302:VHES[Phospho]PVLS[Phospho]PQRK/2	0	0.0	159.9326	1:1.0000:4:true;2:1.0000:8:true	VHESPVLSPQRK	VHES[Phospho]PVLS[Phospho]PQRK	LOC_Os01g67250.2	1.0	Rice_phos_BR_3h_20per_F1_R1	Rice_phos_BR_3h_20per_F1_R1.08302.08302.2	mzspec:PXD004705:Rice_phos_BR_3h_20per_F1_R1:scan:08302:VHES[Phospho]PVLS[Phospho]PQRK/2	0	-0.002347000000099797	-3.0526022840074902	0.0	1355	1355	Phospho	1.0	8	320	1	1.0	689	0.0	0.0	0.0	0.0	0.0	0.0
4;8	316;320	1.0000;1.0000	Phospho;Phospho	LOC_Os01g67250.2	mzspec:PXD004705:Rice_phos_BR_3h_20per_F1_R1:scan:08302:VHES[Phospho]PVLS[Phospho]PQRK/2	0	0.0	159.9326	1:1.0000:4:true;2:1.0000:8:true	VHESPVLSPQRK	VHES[Phospho]PVLS[Phospho]PQRK	LOC_Os01g67250.2	1.0	Rice_phos_BR_3h_20per_F1_R1	Rice_phos_BR_3h_20per_F1_R1.08302.08302.2	mzspec:PXD004705:Rice_phos_BR_3h_20per_F1_R1:scan:08302:VHES[Phospho]PVLS[Phospho]PQRK/2	0	-0.002347000000099797	-3.0526022840074902	0.0	1355	1355	Phospho	1.0	4	316	1	1.0	690	0.0	0.0	0.0	0.0	0.0	0.0
1	363	1.0000	Phospho	Os03t0275500-01	mzspec:PXD004705:Rice_phos_Nip_0h_20per_F1_R1:scan:20587:S[Phospho]PPREPEPEPVKEEEPEPDMNEIK/4	0	0.0	79.9663	1:1.0000:1:true	SPPREPEPEPVKEEEPEPDMNEIK	S[Phospho]PPREPEPEPVKEEEPEPDMNEIK	Os03t0275500-01	1.0	Rice_phos_Nip_0h_20per_F1_R1	Rice_phos_Nip_0h_20per_F1_R1.20587.20587.4	mzspec:PXD004705:Rice_phos_Nip_0h_20per_F1_R1:scan:20587:S[Phospho]PPREPEPEPVKEEEPEPDMNEIK/4	0	-0.0022020000000111395	-3.0527133812912006	0.0	27625	27625	Phospho	1.0	1	363	1	1.0	691	0.0	0.0	0.0	0.0	0.0	0.0
1	363	1.0000	Phospho	Os03t0275500-01	mzspec:PXD004705:Rice_phos_BR_3h_20per_F1_R2:scan:20445:S[Phospho]PPREPEPEPVKEEEPEPDMNEIK/4	0	0.0	79.9663	1:1.0000:1:true	SPPREPEPEPVKEEEPEPDMNEIK	S[Phospho]PPREPEPEPVKEEEPEPDMNEIK	Os03t0275500-01	1.0	Rice_phos_BR_3h_20per_F1_R2	Rice_phos_BR_3h_20per_F1_R2.20445.20445.4	mzspec:PXD004705:Rice_phos_BR_3h_20per_F1_R2:scan:20445:S[Phospho]PPREPEPEPVKEEEPEPDMNEIK/4	0	-0.001701999999909276	-2.359545038444317	0.0	28044	28044	Phospho	1.0	1	363	1	1.0	692	0.0	0.0	0.0	0.0	0.0	0.0
1	363	1.0000	Phospho	Os03t0275500-01	mzspec:PXD004705:Rice_phos_Nip_0h_20per_F1_R1:scan:20698:S[Phospho]PPREPEPEPVKEEEPEPDMNEIK/3	0	0.0	79.9663	1:1.0000:1:true	SPPREPEPEPVKEEEPEPDMNEIK	S[Phospho]PPREPEPEPVKEEEPEPDMNEIK	Os03t0275500-01	1.0	Rice_phos_Nip_0h_20per_F1_R1	Rice_phos_Nip_0h_20per_F1_R1.20698.20698.3	mzspec:PXD004705:Rice_phos_Nip_0h_20per_F1_R1:scan:20698:S[Phospho]PPREPEPEPVKEEEPEPDMNEIK/3	0	-0.003327999999896747	-3.4615047984889213	0.0	28811	28811	Phospho	1.0	1	363	1	1.0	693	0.0	0.0	0.0	0.0	0.0	0.0
1	363	1.0000	Phospho	Os03t0275500-01	mzspec:PXD004705:Rice_phos_BR_3h_20per_F1_R2:scan:20390:S[Phospho]PPREPEPEPVKEEEPEPDMNEIK/3	0	0.0	79.9663	1:1.0000:1:true	SPPREPEPEPVKEEEPEPDMNEIK	S[Phospho]PPREPEPEPVKEEEPEPDMNEIK	Os03t0275500-01	1.0	Rice_phos_BR_3h_20per_F1_R2	Rice_phos_BR_3h_20per_F1_R2.20390.20390.3	mzspec:PXD004705:Rice_phos_BR_3h_20per_F1_R2:scan:20390:S[Phospho]PPREPEPEPVKEEEPEPDMNEIK/3	0	-0.002027999999882013	-2.1093544865219105	0.0	30384	30384	Phospho	1.0	1	363	1	1.0	694	0.0	0.0	0.0	0.0	0.0	0.0
1	363	1.0000	Phospho	Os03t0275500-01	mzspec:PXD004705:Rice_phos_BR_3h_20per_F1_R2:scan:20532:S[Phospho]PPREPEPEPVKEEEPEPDMNEIK/3	0	0.0	79.9663	1:1.0000:1:true	SPPREPEPEPVKEEEPEPDMNEIK	S[Phospho]PPREPEPEPVKEEEPEPDMNEIK	Os03t0275500-01	1.0	Rice_phos_BR_3h_20per_F1_R2	Rice_phos_BR_3h_20per_F1_R2.20532.20532.3	mzspec:PXD004705:Rice_phos_BR_3h_20per_F1_R2:scan:20532:S[Phospho]PPREPEPEPVKEEEPEPDMNEIK/3	0	-0.0026279999999587744	-2.7334238613486828	0.0	30484	30484	Phospho	1.0	1	363	1	1.0	695	0.0	0.0	0.0	0.0	0.0	0.0
1	363	1.0000	Phospho	Os03t0275500-01	mzspec:PXD004705:Rice_phos_Nip_0h_20per_F1_R3:scan:20561:S[Phospho]PPREPEPEPVKEEEPEPDMNEIK/3	0	0.0	79.9663	1:1.0000:1:true	SPPREPEPEPVKEEEPEPDMNEIK	S[Phospho]PPREPEPEPVKEEEPEPDMNEIK	Os03t0275500-01	1.0	Rice_phos_Nip_0h_20per_F1_R3	Rice_phos_Nip_0h_20per_F1_R3.20561.20561.3	mzspec:PXD004705:Rice_phos_Nip_0h_20per_F1_R3:scan:20561:S[Phospho]PPREPEPEPVKEEEPEPDMNEIK/3	0	-0.0014279999999189386	-1.485285111813385	0.0	31866	31866	Phospho	1.0	1	363	1	1.0	696	0.0	0.0	0.0	0.0	0.0	0.0
1	363	1.0000	Phospho	Os03t0275500-01	mzspec:PXD004705:Rice_phos_BR_12h_20per_F1_R1:scan:18651:S[Phospho]PPREPEPEPVKEEEPEPDMNEIK/3	0	0.0	79.9663	1:1.0000:1:true	SPPREPEPEPVKEEEPEPDMNEIK	S[Phospho]PPREPEPEPVKEEEPEPDMNEIK	Os03t0275500-01	1.0	Rice_phos_BR_12h_20per_F1_R1	Rice_phos_BR_12h_20per_F1_R1.18651.18651.3	mzspec:PXD004705:Rice_phos_BR_12h_20per_F1_R1:scan:18651:S[Phospho]PPREPEPEPVKEEEPEPDMNEIK/3	0	-0.001127999999880558	-1.1732504243999986	0.0	32286	32286	Phospho	1.0	1	363	1	1.0	697	0.0	0.0	0.0	0.0	0.0	0.0
1	363	1.0000	Phospho	Os03t0275500-01	mzspec:PXD004705:Rice_phos_Nip_0h_20per_F1_R3:scan:20633:S[Phospho]PPREPEPEPVKEEEPEPDMNEIK/4	0	0.0	79.9663	1:1.0000:1:true	SPPREPEPEPVKEEEPEPDMNEIK	S[Phospho]PPREPEPEPVKEEEPEPDMNEIK	Os03t0275500-01	1.0	Rice_phos_Nip_0h_20per_F1_R3	Rice_phos_Nip_0h_20per_F1_R3.20633.20633.4	mzspec:PXD004705:Rice_phos_Nip_0h_20per_F1_R3:scan:20633:S[Phospho]PPREPEPEPVKEEEPEPDMNEIK/4	0	-0.0030019999999240103	-4.161782729499477	0.0	32970	32970	Phospho	1.0	1	363	1	1.0	698	0.0	0.0	0.0	0.0	0.0	0.0
1	363	1.0000	Phospho	Os03t0275500-01	mzspec:PXD004705:Rice_phos_Nip_0h_20per_F1_R3:scan:20705:S[Phospho]PPREPEPEPVKEEEPEPDMNEIK/3	0	0.0	79.9663	1:1.0000:1:true	SPPREPEPEPVKEEEPEPDMNEIK	S[Phospho]PPREPEPEPVKEEEPEPDMNEIK	Os03t0275500-01	1.0	Rice_phos_Nip_0h_20per_F1_R3	Rice_phos_Nip_0h_20per_F1_R3.20705.20705.3	mzspec:PXD004705:Rice_phos_Nip_0h_20per_F1_R3:scan:20705:S[Phospho]PPREPEPEPVKEEEPEPDMNEIK/3	0	-0.0035279999999602296	-3.6695279234705938	0.0	33067	33067	Phospho	1.0	1	363	1	1.0	699	0.0	0.0	0.0	0.0	0.0	0.0
1	363	1.0000	Phospho	Os03t0275500-01	mzspec:PXD004705:Rice_phos_BR_12h_20per_F1_R1:scan:18526:S[Phospho]PPREPEPEPVKEEEPEPDMNEIK/3	0	0.0	79.9663	1:1.0000:1:true	SPPREPEPEPVKEEEPEPDMNEIK	S[Phospho]PPREPEPEPVKEEEPEPDMNEIK	Os03t0275500-01	1.0	Rice_phos_BR_12h_20per_F1_R1	Rice_phos_BR_12h_20per_F1_R1.18526.18526.3	mzspec:PXD004705:Rice_phos_BR_12h_20per_F1_R1:scan:18526:S[Phospho]PPREPEPEPVKEEEPEPDMNEIK/3	0	-0.003427999999871645	-3.5655163609206344	0.0	36843	36843	Phospho	1.0	1	363	1	1.0	700	0.0	0.0	0.0	0.0	0.0	0.0
1	363	1.0000	Phospho	Os03t0275500-01	mzspec:PXD004705:Rice_phos_BR_3h_20per_F1_R3:scan:20456:S[Phospho]PPREPEPEPVKEEEPEPDMNEIK/3	0	0.0	79.9663	1:1.0000:1:true	SPPREPEPEPVKEEEPEPDMNEIK	S[Phospho]PPREPEPEPVKEEEPEPDMNEIK	Os03t0275500-01	1.0	Rice_phos_BR_3h_20per_F1_R3	Rice_phos_BR_3h_20per_F1_R3.20456.20456.3	mzspec:PXD004705:Rice_phos_BR_3h_20per_F1_R3:scan:20456:S[Phospho]PPREPEPEPVKEEEPEPDMNEIK/3	0	-0.003027999999972053	-3.1494701111937813	0.0	23085	23085	Phospho	1.0	1	363	1	1.0	701	0.0	0.0	0.0	0.0	0.0	0.0
4;8	316;320	1.0000;1.0000	Phospho;Phospho	LOC_Os01g67250.2	mzspec:PXD004705:Rice_phos_Nip_0h_20per_F1_R2:scan:08474:VHES[Phospho]PVLS[Phospho]PQRK/2	0	0.0	159.9326	1:1.0000:4:true;2:1.0000:8:true	VHESPVLSPQRK	VHES[Phospho]PVLS[Phospho]PQRK	LOC_Os01g67250.2	1.0	Rice_phos_Nip_0h_20per_F1_R2	Rice_phos_Nip_0h_20per_F1_R2.08474.08474.2	mzspec:PXD004705:Rice_phos_Nip_0h_20per_F1_R2:scan:08474:VHES[Phospho]PVLS[Phospho]PQRK/2	0	-0.002835000000118271	-3.687314646422789	0.0	7264	7264	Phospho	1.0	8	320	1	1.0	702	0.0	0.0	0.0	0.0	0.0	0.0
1;21	363;383	1.0000;0	Phospho;Deamidated	Os03t0275500-01	mzspec:PXD004705:Rice_phos_Nip_0h_20per_F1_R2:scan:20221:S[Phospho]PPREPEPEPVKEEEPEPDMN[Deamidated]EIK/3	0	0.0	80.950316	1:1.0000:21:true;2:1.0000:1:true	SPPREPEPEPVKEEEPEPDMNEIK	S[Phospho]PPREPEPEPVKEEEPEPDMN[Deamidated]EIK	Os03t0275500-01	1.0	Rice_phos_Nip_0h_20per_F1_R2	Rice_phos_Nip_0h_20per_F1_R2.20221.20221.3	mzspec:PXD004705:Rice_phos_Nip_0h_20per_F1_R2:scan:20221:S[Phospho]PPREPEPEPVKEEEPEPDMN[Deamidated]EIK/3	0	-0.003723000000036336	-3.8710298177112255	0.0	3874	3874	Phospho	1.0	1	363	1	1.0	703	0.0	0.0	0.0	0.0	0.0	0.0
4;8	316;320	1.0000;1.0000	Phospho;Phospho	LOC_Os01g67250.2	mzspec:PXD004705:Rice_phos_Nip_0h_20per_F1_R3:scan:08389:VHES[Phospho]PVLS[Phospho]PQRK/2	0	0.0	159.9326	1:1.0000:4:true;2:1.0000:8:true	VHESPVLSPQRK	VHES[Phospho]PVLS[Phospho]PQRK	LOC_Os01g67250.2	1.0	Rice_phos_Nip_0h_20per_F1_R3	Rice_phos_Nip_0h_20per_F1_R3.08389.08389.2	mzspec:PXD004705:Rice_phos_Nip_0h_20per_F1_R3:scan:08389:VHES[Phospho]PVLS[Phospho]PQRK/2	0	-0.004394000000047527	-5.7150125417569875	0.0	9737	9737	Phospho	1.0	4	316	1	1.0	704	0.0	0.0	0.0	0.0	0.0	0.0
1	363	1.0000	Phospho	Os03t0275500-01	mzspec:PXD004705:Rice_phos_Nip_0h_20per_F1_R2:scan:20632:S[Phospho]PPREPEPEPVKEEEPEPDMNEIK/3	0	0.0	79.9663	1:1.0000:1:true	SPPREPEPEPVKEEEPEPDMNEIK	S[Phospho]PPREPEPEPVKEEEPEPDMNEIK	Os03t0275500-01	1.0	Rice_phos_Nip_0h_20per_F1_R2	Rice_phos_Nip_0h_20per_F1_R2.20632.20632.3	mzspec:PXD004705:Rice_phos_Nip_0h_20per_F1_R2:scan:20632:S[Phospho]PPREPEPEPVKEEEPEPDMNEIK/3	0	-0.0018279999999322167	-1.9013313616584844	0.0	3545	3545	Phospho	1.0	1	363	1	1.0	705	0.0	0.0	0.0	0.0	0.0	0.0
4;8	316;320	1.0000;1.0000	Phospho;Phospho	LOC_Os01g67250.2	mzspec:PXD004705:Rice_phos_BR_3h_20per_F1_R3:scan:08459:VHES[Phospho]PVLS[Phospho]PQRK/2	0	0.0	159.9326	1:1.0000:4:true;2:1.0000:8:true	VHESPVLSPQRK	VHES[Phospho]PVLS[Phospho]PQRK	LOC_Os01g67250.2	1.0	Rice_phos_BR_3h_20per_F1_R3	Rice_phos_BR_3h_20per_F1_R3.08459.08459.2	mzspec:PXD004705:Rice_phos_BR_3h_20per_F1_R3:scan:08459:VHES[Phospho]PVLS[Phospho]PQRK/2	0	-0.0015540000000555665	-2.0211946950641466	0.0	16345	16345	Phospho	1.0	8	320	1	1.0	706	0.0	0.0	0.0	0.0	0.0	0.0
4;8	316;320	1.0000;1.0000	Phospho;Phospho	LOC_Os01g67250.2	mzspec:PXD004705:Rice_phos_BR_3h_20per_F1_R3:scan:08459:VHES[Phospho]PVLS[Phospho]PQRK/2	0	0.0	159.9326	1:1.0000:4:true;2:1.0000:8:true	VHESPVLSPQRK	VHES[Phospho]PVLS[Phospho]PQRK	LOC_Os01g67250.2	1.0	Rice_phos_BR_3h_20per_F1_R3	Rice_phos_BR_3h_20per_F1_R3.08459.08459.2	mzspec:PXD004705:Rice_phos_BR_3h_20per_F1_R3:scan:08459:VHES[Phospho]PVLS[Phospho]PQRK/2	0	-0.0015540000000555665	-2.0211946950641466	0.0	16345	16345	Phospho	1.0	4	316	1	1.0	707	0.0	0.0	0.0	0.0	0.0	0.0
4;8	316;320	1.0000;1.0000	Phospho;Phospho	LOC_Os01g67250.2	mzspec:PXD004705:Rice_phos_BR_12h_20per_F1_R3:scan:07737:VHES[Phospho]PVLS[Phospho]PQRK/2	0	0.0	159.9326	1:1.0000:4:true;2:1.0000:8:true	VHESPVLSPQRK	VHES[Phospho]PVLS[Phospho]PQRK	LOC_Os01g67250.2	1.0	Rice_phos_BR_12h_20per_F1_R3	Rice_phos_BR_12h_20per_F1_R3.07737.07737.2	mzspec:PXD004705:Rice_phos_BR_12h_20per_F1_R3:scan:07737:VHES[Phospho]PVLS[Phospho]PQRK/2	0	-0.0010940000000800862	-1.4229002551370538	0.0	13749	13749	Phospho	1.0	8	320	1	1.0	708	0.0	0.0	0.0	0.0	0.0	0.0
1	363	1.0000	Phospho	Os03t0275500-01	mzspec:PXD004705:Rice_phos_BR_3h_20per_F1_R1:scan:20465:S[Phospho]PPREPEPEPVKEEEPEPDMNEIK/4	0	0.0	79.9663	1:1.0000:1:true	SPPREPEPEPVKEEEPEPDMNEIK	S[Phospho]PPREPEPEPVKEEEPEPDMNEIK	Os03t0275500-01	1.0	Rice_phos_BR_3h_20per_F1_R1	Rice_phos_BR_3h_20per_F1_R1.20465.20465.4	mzspec:PXD004705:Rice_phos_BR_3h_20per_F1_R1:scan:20465:S[Phospho]PPREPEPEPVKEEEPEPDMNEIK/4	0	-0.002601999999910732	-3.607248055316535	0.0	4044	4044	Phospho	1.0	1	363	1	1.0	709	0.0	0.0	0.0	0.0	0.0	0.0
1	363	1.0000	Phospho	Os03t0275500-01	mzspec:PXD004705:Rice_phos_BR_3h_20per_F1_R1:scan:20555:S[Phospho]PPREPEPEPVKEEEPEPDMNEIK/3	0	0.0	79.9663	1:1.0000:1:true	SPPREPEPEPVKEEEPEPDMNEIK	S[Phospho]PPREPEPEPVKEEEPEPDMNEIK	Os03t0275500-01	1.0	Rice_phos_BR_3h_20per_F1_R1	Rice_phos_BR_3h_20per_F1_R1.20555.20555.3	mzspec:PXD004705:Rice_phos_BR_3h_20per_F1_R1:scan:20555:S[Phospho]PPREPEPEPVKEEEPEPDMNEIK/3	0	-0.0018279999999322167	-1.9013313616584844	0.0	4475	4475	Phospho	1.0	1	363	1	1.0	710	0.0	0.0	0.0	0.0	0.0	0.0
1	363	1.0000	Phospho	Os03t0275500-01	mzspec:PXD004705:Rice_phos_BR_3h_20per_F1_R1:scan:20417:S[Phospho]PPREPEPEPVKEEEPEPDMNEIK/3	0	0.0	79.9663	1:1.0000:1:true	SPPREPEPEPVKEEEPEPDMNEIK	S[Phospho]PPREPEPEPVKEEEPEPDMNEIK	Os03t0275500-01	1.0	Rice_phos_BR_3h_20per_F1_R1	Rice_phos_BR_3h_20per_F1_R1.20417.20417.3	mzspec:PXD004705:Rice_phos_BR_3h_20per_F1_R1:scan:20417:S[Phospho]PPREPEPEPVKEEEPEPDMNEIK/3	0	-0.0038279999998849243	-3.981562610765734	0.0	4791	4791	Phospho	1.0	1	363	1	1.0	711	0.0	0.0	0.0	0.0	0.0	0.0
4;8	316;320	1.0000;1.0000	Phospho;Phospho	LOC_Os01g67250.2	mzspec:PXD004705:Rice_phos_BR_12h_20per_F1_R3:scan:07737:VHES[Phospho]PVLS[Phospho]PQRK/2	0	0.0	159.9326	1:1.0000:4:true;2:1.0000:8:true	VHESPVLSPQRK	VHES[Phospho]PVLS[Phospho]PQRK	LOC_Os01g67250.2	1.0	Rice_phos_BR_12h_20per_F1_R3	Rice_phos_BR_12h_20per_F1_R3.07737.07737.2	mzspec:PXD004705:Rice_phos_BR_12h_20per_F1_R3:scan:07737:VHES[Phospho]PVLS[Phospho]PQRK/2	0	-0.0010940000000800862	-1.4229002551370538	0.0	13749	13749	Phospho	1.0	4	316	1	1.0	712	0.0	0.0	0.0	0.0	0.0	0.0
4;8	316;320	1.0000;1.0000	Phospho;Phospho	LOC_Os01g67250.2	mzspec:PXD004705:Rice_phos_Nip_0h_20per_F1_R3:scan:08389:VHES[Phospho]PVLS[Phospho]PQRK/2	0	0.0	159.9326	1:1.0000:4:true;2:1.0000:8:true	VHESPVLSPQRK	VHES[Phospho]PVLS[Phospho]PQRK	LOC_Os01g67250.2	1.0	Rice_phos_Nip_0h_20per_F1_R3	Rice_phos_Nip_0h_20per_F1_R3.08389.08389.2	mzspec:PXD004705:Rice_phos_Nip_0h_20per_F1_R3:scan:08389:VHES[Phospho]PVLS[Phospho]PQRK/2	0	-0.004394000000047527	-5.7150125417569875	0.0	9737	9737	Phospho	1.0	8	320	1	1.0	713	0.0	0.0	0.0	0.0	0.0	0.0
1	363	1.0000	Phospho	Os03t0275500-01	mzspec:PXD004705:Rice_phos_BR_12h_20per_F1_R2:scan:18819:S[Phospho]PPREPEPEPVKEEEPEPDMNEIK/3	0	0.0	79.9663	1:1.0000:1:true	SPPREPEPEPVKEEEPEPDMNEIK	S[Phospho]PPREPEPEPVKEEEPEPDMNEIK	Os03t0275500-01	1.0	Rice_phos_BR_12h_20per_F1_R2	Rice_phos_BR_12h_20per_F1_R2.18819.18819.3	mzspec:PXD004705:Rice_phos_BR_12h_20per_F1_R2:scan:18819:S[Phospho]PPREPEPEPVKEEEPEPDMNEIK/3	0	-0.0012279999999691429	-1.2772619869499588	0.0	9967	9967	Phospho	1.0	1	363	1	1.0	714	0.0	0.0	0.0	0.0	0.0	0.0
1	363	1.0000	Phospho	Os03t0275500-01	mzspec:PXD004705:Rice_phos_BR_12h_20per_F1_R2:scan:18951:S[Phospho]PPREPEPEPVKEEEPEPDMNEIK/3	0	0.0	79.9663	1:1.0000:1:true	SPPREPEPEPVKEEEPEPDMNEIK	S[Phospho]PPREPEPEPVKEEEPEPDMNEIK	Os03t0275500-01	1.0	Rice_phos_BR_12h_20per_F1_R2	Rice_phos_BR_12h_20per_F1_R2.18951.18951.3	mzspec:PXD004705:Rice_phos_BR_12h_20per_F1_R2:scan:18951:S[Phospho]PPREPEPEPVKEEEPEPDMNEIK/3	0	-0.002027999999882013	-2.1093544865219105	0.0	11226	11226	Phospho	1.0	1	363	1	1.0	715	0.0	0.0	0.0	0.0	0.0	0.0
1	363	1.0000	Phospho	Os03t0275500-01	mzspec:PXD004705:Rice_phos_BR_12h_20per_F1_R2:scan:18866:S[Phospho]PPREPEPEPVKEEEPEPDMNEIK/4	0	0.0	79.9663	1:1.0000:1:true	SPPREPEPEPVKEEEPEPDMNEIK	S[Phospho]PPREPEPEPVKEEEPEPDMNEIK	Os03t0275500-01	1.0	Rice_phos_BR_12h_20per_F1_R2	Rice_phos_BR_12h_20per_F1_R2.18866.18866.4	mzspec:PXD004705:Rice_phos_BR_12h_20per_F1_R2:scan:18866:S[Phospho]PPREPEPEPVKEEEPEPDMNEIK/4	0	-0.0022020000000111395	-3.0527133812912006	0.0	11638	11638	Phospho	1.0	1	363	1	1.0	716	0.0	0.0	0.0	0.0	0.0	0.0
1	363	1.0000	Phospho	Os03t0275500-01	mzspec:PXD004705:Rice_phos_Nip_0h_20per_F1_R2:scan:20705:S[Phospho]PPREPEPEPVKEEEPEPDMNEIK/4	0	0.0	79.9663	1:1.0000:1:true	SPPREPEPEPVKEEEPEPDMNEIK	S[Phospho]PPREPEPEPVKEEEPEPDMNEIK	Os03t0275500-01	1.0	Rice_phos_Nip_0h_20per_F1_R2	Rice_phos_Nip_0h_20per_F1_R2.20705.20705.4	mzspec:PXD004705:Rice_phos_Nip_0h_20per_F1_R2:scan:20705:S[Phospho]PPREPEPEPVKEEEPEPDMNEIK/4	0	-0.0020019999999476568	-2.7754460441209257	0.0	13142	13142	Phospho	1.0	1	363	1	1.0	717	0.0	0.0	0.0	0.0	0.0	0.0
1	363	1.0000	Phospho	Os03t0275500-01	mzspec:PXD004705:Rice_phos_BR_12h_20per_F1_R3:scan:18908:S[Phospho]PPREPEPEPVKEEEPEPDMNEIK/4	0	0.0	79.9663	1:1.0000:1:true	SPPREPEPEPVKEEEPEPDMNEIK	S[Phospho]PPREPEPEPVKEEEPEPDMNEIK	Os03t0275500-01	1.0	Rice_phos_BR_12h_20per_F1_R3	Rice_phos_BR_12h_20per_F1_R3.18908.18908.4	mzspec:PXD004705:Rice_phos_BR_12h_20per_F1_R3:scan:18908:S[Phospho]PPREPEPEPVKEEEPEPDMNEIK/4	0	-0.0021019999999225547	-2.914079712627259	0.0	13185	13185	Phospho	1.0	1	363	1	1.0	718	0.0	0.0	0.0	0.0	0.0	0.0
1	363	1.0000	Phospho	Os03t0275500-01	mzspec:PXD004705:Rice_phos_BR_12h_20per_F1_R3:scan:18979:S[Phospho]PPREPEPEPVKEEEPEPDMNEIK/3	0	0.0	79.9663	1:1.0000:1:true	SPPREPEPEPVKEEEPEPDMNEIK	S[Phospho]PPREPEPEPVKEEEPEPDMNEIK	Os03t0275500-01	1.0	Rice_phos_BR_12h_20per_F1_R3	Rice_phos_BR_12h_20per_F1_R3.18979.18979.3	mzspec:PXD004705:Rice_phos_BR_12h_20per_F1_R3:scan:18979:S[Phospho]PPREPEPEPVKEEEPEPDMNEIK/3	0	-0.002427999999895292	-2.5254007363670095	0.0	13213	13213	Phospho	1.0	1	363	1	1.0	719	0.0	0.0	0.0	0.0	0.0	0.0
1	363	1.0000	Phospho	Os03t0275500-01	mzspec:PXD004705:Rice_phos_Nip_0h_20per_F1_R3:scan:20767:S[Phospho]PPREPEPEPVKEEEPEPDMNEIK/4	0	0.0	79.9663	1:1.0000:1:true	SPPREPEPEPVKEEEPEPDMNEIK	S[Phospho]PPREPEPEPVKEEEPEPDMNEIK	Os03t0275500-01	1.0	Rice_phos_Nip_0h_20per_F1_R3	Rice_phos_Nip_0h_20per_F1_R3.20767.20767.4	mzspec:PXD004705:Rice_phos_Nip_0h_20per_F1_R3:scan:20767:S[Phospho]PPREPEPEPVKEEEPEPDMNEIK/4	0	-0.0024019999999609354	-3.3299807183038683	0.0	39623	39623	Phospho	1.0	1	363	1	1.0	720	0.0	0.0	0.0	0.0	0.0	0.0
1;21	363;383	1.0000;0	Phospho;Deamidated	Os03t0275500-01	mzspec:PXD004705:Rice_phos_BR_3h_20per_F1_R1:scan:20897:S[Phospho]PPREPEPEPVKEEEPEPDMN[Deamidated]EIK/3	0	0.0	80.950316	1:1.0000:21:true;2:1.0000:1:true	SPPREPEPEPVKEEEPEPDMNEIK	S[Phospho]PPREPEPEPVKEEEPEPDMN[Deamidated]EIK	Os03t0275500-01	1.0	Rice_phos_BR_3h_20per_F1_R1	Rice_phos_BR_3h_20per_F1_R1.20897.20897.3	mzspec:PXD004705:Rice_phos_BR_3h_20per_F1_R1:scan:20897:S[Phospho]PPREPEPEPVKEEEPEPDMN[Deamidated]EIK/3	0	-0.0042230000000245144	-4.390910265949462	0.0	4076	4076	Phospho	1.0	1	363	1	1.0	721	0.0	0.0	0.0	0.0	0.0	0.0
1;20	363;382	1.0000;1.0000	Phospho;Oxidation	Os03t0275500-01	mzspec:PXD004705:Rice_phos_Nip_0h_20per_F1_R3:scan:17363:S[Phospho]PPREPEPEPVKEEEPEPDM[Oxidation]NEIK/3	0	0.0	95.9612	1:1.0000:20:true;2:1.0000:1:true	SPPREPEPEPVKEEEPEPDMNEIK	S[Phospho]PPREPEPEPVKEEEPEPDM[Oxidation]NEIK	Os03t0275500-01	1.0	Rice_phos_Nip_0h_20per_F1_R3	Rice_phos_Nip_0h_20per_F1_R3.17363.17363.3	mzspec:PXD004705:Rice_phos_Nip_0h_20per_F1_R3:scan:17363:S[Phospho]PPREPEPEPVKEEEPEPDM[Oxidation]NEIK/3	0	-0.0035949999999047577	-3.718594151403143	0.0	37211	37211	Phospho	1.0	1	363	1	1.0	722	0.0	0.0	0.0	0.0	0.0	0.0
1;21	363;383	1.0000;0	Phospho;Deamidated	Os03t0275500-01	mzspec:PXD004705:Rice_phos_BR_12h_20per_F1_R1:scan:19056:S[Phospho]PPREPEPEPVKEEEPEPDMN[Deamidated]EIK/3	0	0.0	80.950316	1:1.0000:21:true;2:1.0000:1:true	SPPREPEPEPVKEEEPEPDMNEIK	S[Phospho]PPREPEPEPVKEEEPEPDMN[Deamidated]EIK	Os03t0275500-01	1.0	Rice_phos_BR_12h_20per_F1_R1	Rice_phos_BR_12h_20per_F1_R1.19056.19056.3	mzspec:PXD004705:Rice_phos_BR_12h_20per_F1_R1:scan:19056:S[Phospho]PPREPEPEPVKEEEPEPDMN[Deamidated]EIK/3	0	-0.004023000000074717	-4.182958086701451	0.0	33179	33179	Phospho	1.0	1	363	1	1.0	723	0.0	0.0	0.0	0.0	0.0	0.0
1;21	363;383	1.0000;0	Phospho;Deamidated	Os03t0275500-01	mzspec:PXD004705:Rice_phos_Nip_0h_20per_F1_R3:scan:19995:S[Phospho]PPREPEPEPVKEEEPEPDMN[Deamidated]EIK/3	0	0.0	80.950316	1:1.0000:21:true;2:1.0000:1:true	SPPREPEPEPVKEEEPEPDMNEIK	S[Phospho]PPREPEPEPVKEEEPEPDMN[Deamidated]EIK	Os03t0275500-01	1.0	Rice_phos_Nip_0h_20per_F1_R3	Rice_phos_Nip_0h_20per_F1_R3.19995.19995.3	mzspec:PXD004705:Rice_phos_Nip_0h_20per_F1_R3:scan:19995:S[Phospho]PPREPEPEPVKEEEPEPDMN[Deamidated]EIK/3	0	-0.0046230000000377905	-4.806814624563693	0.0	34309	34309	Phospho	1.0	1	363	1	1.0	724	0.0	0.0	0.0	0.0	0.0	0.0
1;21	363;383	1.0000;0	Phospho;Deamidated	Os03t0275500-01	mzspec:PXD004705:Rice_phos_BR_12h_20per_F1_R1:scan:18102:S[Phospho]PPREPEPEPVKEEEPEPDMN[Deamidated]EIK/3	0	0.0	80.950316	1:1.0000:21:true;2:1.0000:1:true	SPPREPEPEPVKEEEPEPDMNEIK	S[Phospho]PPREPEPEPVKEEEPEPDMN[Deamidated]EIK	Os03t0275500-01	1.0	Rice_phos_BR_12h_20per_F1_R1	Rice_phos_BR_12h_20per_F1_R1.18102.18102.3	mzspec:PXD004705:Rice_phos_BR_12h_20per_F1_R1:scan:18102:S[Phospho]PPREPEPEPVKEEEPEPDMN[Deamidated]EIK/3	0	-0.002623000000085085	-2.727292831610748	0.0	34519	34519	Phospho	1.0	1	363	1	1.0	725	0.0	0.0	0.0	0.0	0.0	0.0
1;21	363;383	1.0000;0	Phospho;Deamidated	Os03t0275500-01	mzspec:PXD004705:Rice_phos_BR_12h_20per_F1_R1:scan:17973:S[Phospho]PPREPEPEPVKEEEPEPDMN[Deamidated]EIK/3	0	0.0	80.950316	1:1.0000:21:true;2:1.0000:1:true	SPPREPEPEPVKEEEPEPDMNEIK	S[Phospho]PPREPEPEPVKEEEPEPDMN[Deamidated]EIK	Os03t0275500-01	1.0	Rice_phos_BR_12h_20per_F1_R1	Rice_phos_BR_12h_20per_F1_R1.17973.17973.3	mzspec:PXD004705:Rice_phos_BR_12h_20per_F1_R1:scan:17973:S[Phospho]PPREPEPEPVKEEEPEPDMN[Deamidated]EIK/3	0	-0.0014230000000452492	-1.4795797557680563	0.0	35524	35524	Phospho	1.0	1	363	1	1.0	726	0.0	0.0	0.0	0.0	0.0	0.0
1;21	363;383	1.0000;0	Phospho;Deamidated	Os03t0275500-01	mzspec:PXD004705:Rice_phos_Nip_0h_20per_F1_R3:scan:21113:S[Phospho]PPREPEPEPVKEEEPEPDMN[Deamidated]EIK/3	0	0.0	80.950316	1:1.0000:21:true;2:1.0000:1:true	SPPREPEPEPVKEEEPEPDMNEIK	S[Phospho]PPREPEPEPVKEEEPEPDMN[Deamidated]EIK	Os03t0275500-01	1.0	Rice_phos_Nip_0h_20per_F1_R3	Rice_phos_Nip_0h_20per_F1_R3.21113.21113.3	mzspec:PXD004705:Rice_phos_Nip_0h_20per_F1_R3:scan:21113:S[Phospho]PPREPEPEPVKEEEPEPDMN[Deamidated]EIK/3	0	-0.003323000000023057	-3.455125459096996	0.0	38399	38399	Phospho	1.0	1	363	1	1.0	727	0.0	0.0	0.0	0.0	0.0	0.0
1;20	363;382	1.0000;1.0000	Phospho;Oxidation	Os03t0275500-01	mzspec:PXD004705:Rice_phos_Nip_0h_20per_F1_R2:scan:17492:S[Phospho]PPREPEPEPVKEEEPEPDM[Oxidation]NEIK/3	0	0.0	95.9612	1:1.0000:20:true;2:1.0000:1:true	SPPREPEPEPVKEEEPEPDMNEIK	S[Phospho]PPREPEPEPVKEEEPEPDM[Oxidation]NEIK	Os03t0275500-01	1.0	Rice_phos_Nip_0h_20per_F1_R2	Rice_phos_Nip_0h_20per_F1_R2.17492.17492.3	mzspec:PXD004705:Rice_phos_Nip_0h_20per_F1_R2:scan:17492:S[Phospho]PPREPEPEPVKEEEPEPDM[Oxidation]NEIK/3	0	-0.002394999999864922	-2.4773388017647213	0.0	19	19	Phospho	1.0	1	363	1	1.0	728	0.0	0.0	0.0	0.0	0.0	0.0
1;20	363;382	1.0000;1.0000	Phospho;Oxidation	Os03t0275500-01	mzspec:PXD004705:Rice_phos_BR_3h_20per_F1_R1:scan:17299:S[Phospho]PPREPEPEPVKEEEPEPDM[Oxidation]NEIK/3	0	0.0	95.9612	1:1.0000:20:true;2:1.0000:1:true	SPPREPEPEPVKEEEPEPDMNEIK	S[Phospho]PPREPEPEPVKEEEPEPDM[Oxidation]NEIK	Os03t0275500-01	1.0	Rice_phos_BR_3h_20per_F1_R1	Rice_phos_BR_3h_20per_F1_R1.17299.17299.3	mzspec:PXD004705:Rice_phos_BR_3h_20per_F1_R1:scan:17299:S[Phospho]PPREPEPEPVKEEEPEPDM[Oxidation]NEIK/3	0	-0.00199499999996533	-2.0635870186695096	0.0	4754	4754	Phospho	1.0	1	363	1	1.0	729	0.0	0.0	0.0	0.0	0.0	0.0
1;20	363;382	1.0000;1.0000	Phospho;Oxidation	Os03t0275500-01	mzspec:PXD004705:Rice_phos_BR_3h_20per_F1_R1:scan:17427:S[Phospho]PPREPEPEPVKEEEPEPDM[Oxidation]NEIK/3	0	0.0	95.9612	1:1.0000:20:true;2:1.0000:1:true	SPPREPEPEPVKEEEPEPDMNEIK	S[Phospho]PPREPEPEPVKEEEPEPDM[Oxidation]NEIK	Os03t0275500-01	1.0	Rice_phos_BR_3h_20per_F1_R1	Rice_phos_BR_3h_20per_F1_R1.17427.17427.3	mzspec:PXD004705:Rice_phos_BR_3h_20per_F1_R1:scan:17427:S[Phospho]PPREPEPEPVKEEEPEPDM[Oxidation]NEIK/3	0	-0.0015949999999520517	-1.6498352354567023	0.0	7532	7532	Phospho	1.0	1	363	1	1.0	730	0.0	0.0	0.0	0.0	0.0	0.0
1;20	363;382	1.0000;1.0000	Phospho;Oxidation	Os03t0275500-01	mzspec:PXD004705:Rice_phos_BR_12h_20per_F1_R2:scan:15940:S[Phospho]PPREPEPEPVKEEEPEPDM[Oxidation]NEIK/3	0	0.0	95.9612	1:1.0000:20:true;2:1.0000:1:true	SPPREPEPEPVKEEEPEPDMNEIK	S[Phospho]PPREPEPEPVKEEEPEPDM[Oxidation]NEIK	Os03t0275500-01	1.0	Rice_phos_BR_12h_20per_F1_R2	Rice_phos_BR_12h_20per_F1_R2.15940.15940.3	mzspec:PXD004705:Rice_phos_BR_12h_20per_F1_R2:scan:15940:S[Phospho]PPREPEPEPVKEEEPEPDM[Oxidation]NEIK/3	0	-0.0021949999999151264	-2.270462910217115	0.0	10202	10202	Phospho	1.0	1	363	1	1.0	731	0.0	0.0	0.0	0.0	0.0	0.0
1;20	363;382	1.0000;1.0000	Phospho;Oxidation	Os03t0275500-01	mzspec:PXD004705:Rice_phos_BR_12h_20per_F1_R3:scan:16013:S[Phospho]PPREPEPEPVKEEEPEPDM[Oxidation]NEIK/3	0	0.0	95.9612	1:1.0000:20:true;2:1.0000:1:true	SPPREPEPEPVKEEEPEPDMNEIK	S[Phospho]PPREPEPEPVKEEEPEPDM[Oxidation]NEIK	Os03t0275500-01	1.0	Rice_phos_BR_12h_20per_F1_R3	Rice_phos_BR_12h_20per_F1_R3.16013.16013.3	mzspec:PXD004705:Rice_phos_BR_12h_20per_F1_R3:scan:16013:S[Phospho]PPREPEPEPVKEEEPEPDM[Oxidation]NEIK/3	0	-0.0012949999999136708	-1.3395213980176983	0.0	11979	11979	Phospho	1.0	1	363	1	1.0	732	0.0	0.0	0.0	0.0	0.0	0.0
1;20	363;382	1.0000;1.0000	Phospho;Oxidation	Os03t0275500-01	mzspec:PXD004705:Rice_phos_Nip_0h_20per_F1_R1:scan:17443:S[Phospho]PPREPEPEPVKEEEPEPDM[Oxidation]NEIK/3	0	0.0	95.9612	1:1.0000:20:true;2:1.0000:1:true	SPPREPEPEPVKEEEPEPDMNEIK	S[Phospho]PPREPEPEPVKEEEPEPDM[Oxidation]NEIK	Os03t0275500-01	1.0	Rice_phos_Nip_0h_20per_F1_R1	Rice_phos_Nip_0h_20per_F1_R1.17443.17443.3	mzspec:PXD004705:Rice_phos_Nip_0h_20per_F1_R1:scan:17443:S[Phospho]PPREPEPEPVKEEEPEPDM[Oxidation]NEIK/3	0	-0.0021949999999151264	-2.270462910217115	0.0	17980	17980	Phospho	1.0	1	363	1	1.0	733	0.0	0.0	0.0	0.0	0.0	0.0
1;20	363;382	1.0000;1.0000	Phospho;Oxidation	Os03t0275500-01	mzspec:PXD004705:Rice_phos_BR_3h_20per_F1_R3:scan:17366:S[Phospho]PPREPEPEPVKEEEPEPDM[Oxidation]NEIK/3	0	0.0	95.9612	1:1.0000:20:true;2:1.0000:1:true	SPPREPEPEPVKEEEPEPDMNEIK	S[Phospho]PPREPEPEPVKEEEPEPDM[Oxidation]NEIK	Os03t0275500-01	1.0	Rice_phos_BR_3h_20per_F1_R3	Rice_phos_BR_3h_20per_F1_R3.17366.17366.3	mzspec:PXD004705:Rice_phos_BR_3h_20per_F1_R3:scan:17366:S[Phospho]PPREPEPEPVKEEEPEPDM[Oxidation]NEIK/3	0	-0.0010949999999638749	-1.1326455064700924	0.0	21409	21409	Phospho	1.0	1	363	1	1.0	734	0.0	0.0	0.0	0.0	0.0	0.0
1;20	363;382	1.0000;1.0000	Phospho;Oxidation	Os03t0275500-01	mzspec:PXD004705:Rice_phos_BR_3h_20per_F1_R3:scan:17236:S[Phospho]PPREPEPEPVKEEEPEPDM[Oxidation]NEIK/3	0	0.0	95.9612	1:1.0000:20:true;2:1.0000:1:true	SPPREPEPEPVKEEEPEPDMNEIK	S[Phospho]PPREPEPEPVKEEEPEPDM[Oxidation]NEIK	Os03t0275500-01	1.0	Rice_phos_BR_3h_20per_F1_R3	Rice_phos_BR_3h_20per_F1_R3.17236.17236.3	mzspec:PXD004705:Rice_phos_BR_3h_20per_F1_R3:scan:17236:S[Phospho]PPREPEPEPVKEEEPEPDM[Oxidation]NEIK/3	0	-0.0010949999999638749	-1.1326455064700924	0.0	21786	21786	Phospho	1.0	1	363	1	1.0	735	0.0	0.0	0.0	0.0	0.0	0.0
1;20	363;382	1.0000;1.0000	Phospho;Oxidation	Os03t0275500-01	mzspec:PXD004705:Rice_phos_Nip_0h_20per_F1_R1:scan:17589:S[Phospho]PPREPEPEPVKEEEPEPDM[Oxidation]NEIK/3	0	0.0	95.9612	1:1.0000:20:true;2:1.0000:1:true	SPPREPEPEPVKEEEPEPDMNEIK	S[Phospho]PPREPEPEPVKEEEPEPDM[Oxidation]NEIK	Os03t0275500-01	1.0	Rice_phos_Nip_0h_20per_F1_R1	Rice_phos_Nip_0h_20per_F1_R1.17589.17589.3	mzspec:PXD004705:Rice_phos_Nip_0h_20per_F1_R1:scan:17589:S[Phospho]PPREPEPEPVKEEEPEPDM[Oxidation]NEIK/3	0	-0.0013949999998885687	-1.4429593437915011	0.0	30126	30126	Phospho	1.0	1	363	1	1.0	736	0.0	0.0	0.0	0.0	0.0	0.0
1;20	363;382	1.0000;1.0000	Phospho;Oxidation	Os03t0275500-01	mzspec:PXD004705:Rice_phos_BR_3h_20per_F1_R2:scan:17256:S[Phospho]PPREPEPEPVKEEEPEPDM[Oxidation]NEIK/3	0	0.0	95.9612	1:1.0000:20:true;2:1.0000:1:true	SPPREPEPEPVKEEEPEPDMNEIK	S[Phospho]PPREPEPEPVKEEEPEPDM[Oxidation]NEIK	Os03t0275500-01	1.0	Rice_phos_BR_3h_20per_F1_R2	Rice_phos_BR_3h_20per_F1_R2.17256.17256.3	mzspec:PXD004705:Rice_phos_BR_3h_20per_F1_R2:scan:17256:S[Phospho]PPREPEPEPVKEEEPEPDM[Oxidation]NEIK/3	0	-0.002394999999864922	-2.4773388017647213	0.0	31011	31011	Phospho	1.0	1	363	1	1.0	737	0.0	0.0	0.0	0.0	0.0	0.0
1;20	363;382	1.0000;1.0000	Phospho;Oxidation	Os03t0275500-01	mzspec:PXD004705:Rice_phos_BR_12h_20per_F1_R1:scan:15747:S[Phospho]PPREPEPEPVKEEEPEPDM[Oxidation]NEIK/3	0	0.0	95.9612	1:1.0000:20:true;2:1.0000:1:true	SPPREPEPEPVKEEEPEPDMNEIK	S[Phospho]PPREPEPEPVKEEEPEPDM[Oxidation]NEIK	Os03t0275500-01	1.0	Rice_phos_BR_12h_20per_F1_R1	Rice_phos_BR_12h_20per_F1_R1.15747.15747.3	mzspec:PXD004705:Rice_phos_BR_12h_20per_F1_R1:scan:15747:S[Phospho]PPREPEPEPVKEEEPEPDM[Oxidation]NEIK/3	0	-0.0027949999998782005	-2.8910905849775284	0.0	35177	35177	Phospho	1.0	1	363	1	1.0	738	0.0	0.0	0.0	0.0	0.0	0.0
1;21	363;383	1.0000;0	Phospho;Deamidated	Os03t0275500-01	mzspec:PXD004705:Rice_phos_BR_12h_20per_F1_R1:scan:19182:S[Phospho]PPREPEPEPVKEEEPEPDMN[Deamidated]EIK/3	0	0.0	80.950316	1:1.0000:21:true;2:1.0000:1:true	SPPREPEPEPVKEEEPEPDMNEIK	S[Phospho]PPREPEPEPVKEEEPEPDMN[Deamidated]EIK	Os03t0275500-01	1.0	Rice_phos_BR_12h_20per_F1_R1	Rice_phos_BR_12h_20per_F1_R1.19182.19182.3	mzspec:PXD004705:Rice_phos_BR_12h_20per_F1_R1:scan:19182:S[Phospho]PPREPEPEPVKEEEPEPDMN[Deamidated]EIK/3	0	-0.00172300000008363	-1.791508024758281	0.0	34117	34117	Phospho	1.0	1	363	1	1.0	739	0.0	0.0	0.0	0.0	0.0	0.0
1;21	363;383	1.0000;0	Phospho;Deamidated	Os03t0275500-01	mzspec:PXD004705:Rice_phos_Nip_0h_20per_F1_R3:scan:20138:S[Phospho]PPREPEPEPVKEEEPEPDMN[Deamidated]EIK/3	0	0.0	80.950316	1:1.0000:21:true;2:1.0000:1:true	SPPREPEPEPVKEEEPEPDMNEIK	S[Phospho]PPREPEPEPVKEEEPEPDMN[Deamidated]EIK	Os03t0275500-01	1.0	Rice_phos_Nip_0h_20per_F1_R3	Rice_phos_Nip_0h_20per_F1_R3.20138.20138.3	mzspec:PXD004705:Rice_phos_Nip_0h_20per_F1_R3:scan:20138:S[Phospho]PPREPEPEPVKEEEPEPDMN[Deamidated]EIK/3	0	-0.002523000000110187	-2.6233167419867423	0.0	33017	33017	Phospho	1.0	1	363	1	1.0	740	0.0	0.0	0.0	0.0	0.0	0.0
1;21	363;383	1.0000;0	Phospho;Deamidated	Os03t0275500-01	mzspec:PXD004705:Rice_phos_BR_3h_20per_F1_R1:scan:19736:S[Phospho]PPREPEPEPVKEEEPEPDMN[Deamidated]EIK/3	0	0.0	80.950316	1:1.0000:21:true;2:1.0000:1:true	SPPREPEPEPVKEEEPEPDMNEIK	S[Phospho]PPREPEPEPVKEEEPEPDMN[Deamidated]EIK	Os03t0275500-01	1.0	Rice_phos_BR_3h_20per_F1_R1	Rice_phos_BR_3h_20per_F1_R1.19736.19736.3	mzspec:PXD004705:Rice_phos_BR_3h_20per_F1_R1:scan:19736:S[Phospho]PPREPEPEPVKEEEPEPDMN[Deamidated]EIK/3	0	-0.0029230000001234657	-3.0392211006009733	0.0	4359	4359	Phospho	1.0	1	363	1	1.0	741	0.0	0.0	0.0	0.0	0.0	0.0
1;21	363;383	1.0000;0	Phospho;Deamidated	Os03t0275500-01	mzspec:PXD004705:Rice_phos_BR_3h_20per_F1_R2:scan:19830:S[Phospho]PPREPEPEPVKEEEPEPDMN[Deamidated]EIK/3	0	0.0	80.950316	1:1.0000:21:true;2:1.0000:1:true	SPPREPEPEPVKEEEPEPDMNEIK	S[Phospho]PPREPEPEPVKEEEPEPDMN[Deamidated]EIK	Os03t0275500-01	1.0	Rice_phos_BR_3h_20per_F1_R2	Rice_phos_BR_3h_20per_F1_R2.19830.19830.3	mzspec:PXD004705:Rice_phos_BR_3h_20per_F1_R2:scan:19830:S[Phospho]PPREPEPEPVKEEEPEPDMN[Deamidated]EIK/3	0	-0.0024230000000216023	-2.5193406522445296	0.0	30451	30451	Phospho	1.0	1	363	1	1.0	742	0.0	0.0	0.0	0.0	0.0	0.0
1;21	363;383	1.0000;0	Phospho;Deamidated	Os03t0275500-01	mzspec:PXD004705:Rice_phos_BR_3h_20per_F1_R1:scan:21044:S[Phospho]PPREPEPEPVKEEEPEPDMN[Deamidated]EIK/3	0	0.0	80.950316	1:1.0000:21:true;2:1.0000:1:true	SPPREPEPEPVKEEEPEPDMNEIK	S[Phospho]PPREPEPEPVKEEEPEPDMN[Deamidated]EIK	Os03t0275500-01	1.0	Rice_phos_BR_3h_20per_F1_R1	Rice_phos_BR_3h_20per_F1_R1.21044.21044.3	mzspec:PXD004705:Rice_phos_BR_3h_20per_F1_R1:scan:21044:S[Phospho]PPREPEPEPVKEEEPEPDMN[Deamidated]EIK/3	0	-0.0042230000000245144	-4.390910265949462	0.0	4759	4759	Phospho	1.0	1	363	1	1.0	743	0.0	0.0	0.0	0.0	0.0	0.0
1;21	363;383	1.0000;0	Phospho;Deamidated	Os03t0275500-01	mzspec:PXD004705:Rice_phos_BR_12h_20per_F1_R2:scan:19301:S[Phospho]PPREPEPEPVKEEEPEPDMN[Deamidated]EIK/3	0	0.0	80.950316	1:1.0000:21:true;2:1.0000:1:true	SPPREPEPEPVKEEEPEPDMNEIK	S[Phospho]PPREPEPEPVKEEEPEPDMN[Deamidated]EIK	Os03t0275500-01	1.0	Rice_phos_BR_12h_20per_F1_R2	Rice_phos_BR_12h_20per_F1_R2.19301.19301.3	mzspec:PXD004705:Rice_phos_BR_12h_20per_F1_R2:scan:19301:S[Phospho]PPREPEPEPVKEEEPEPDMN[Deamidated]EIK/3	0	-0.0020230000001220105	-2.103436293748506	0.0	10046	10046	Phospho	1.0	1	363	1	1.0	744	0.0	0.0	0.0	0.0	0.0	0.0
1;21	363;383	1.0000;0	Phospho;Deamidated	Os03t0275500-01	mzspec:PXD004705:Rice_phos_BR_12h_20per_F1_R2:scan:18319:S[Phospho]PPREPEPEPVKEEEPEPDMN[Deamidated]EIK/3	0	0.0	80.950316	1:1.0000:21:true;2:1.0000:1:true	SPPREPEPEPVKEEEPEPDMNEIK	S[Phospho]PPREPEPEPVKEEEPEPDMN[Deamidated]EIK	Os03t0275500-01	1.0	Rice_phos_BR_12h_20per_F1_R2	Rice_phos_BR_12h_20per_F1_R2.18319.18319.3	mzspec:PXD004705:Rice_phos_BR_12h_20per_F1_R2:scan:18319:S[Phospho]PPREPEPEPVKEEEPEPDMN[Deamidated]EIK/3	0	0.0007769999999709397	0.8078942165511078	0.0	11398	11398	Phospho	1.0	1	363	1	1.0	745	0.0	0.0	0.0	0.0	0.0	0.0
1;21	363;383	1.0000;0	Phospho;Deamidated	Os03t0275500-01	mzspec:PXD004705:Rice_phos_BR_12h_20per_F1_R2:scan:19448:S[Phospho]PPREPEPEPVKEEEPEPDMN[Deamidated]EIK/3	0	0.0	80.950316	1:1.0000:21:true;2:1.0000:1:true	SPPREPEPEPVKEEEPEPDMNEIK	S[Phospho]PPREPEPEPVKEEEPEPDMN[Deamidated]EIK	Os03t0275500-01	1.0	Rice_phos_BR_12h_20per_F1_R2	Rice_phos_BR_12h_20per_F1_R2.19448.19448.3	mzspec:PXD004705:Rice_phos_BR_12h_20per_F1_R2:scan:19448:S[Phospho]PPREPEPEPVKEEEPEPDMN[Deamidated]EIK/3	0	-0.002723000000059983	-2.831268921234754	0.0	11486	11486	Phospho	1.0	1	363	1	1.0	746	0.0	0.0	0.0	0.0	0.0	0.0
1;21	363;383	1.0000;0	Phospho;Deamidated	Os03t0275500-01	mzspec:PXD004705:Rice_phos_Nip_0h_20per_F1_R2:scan:21155:S[Phospho]PPREPEPEPVKEEEPEPDMN[Deamidated]EIK/3	0	0.0	80.950316	1:1.0000:21:true;2:1.0000:1:true	SPPREPEPEPVKEEEPEPDMNEIK	S[Phospho]PPREPEPEPVKEEEPEPDMN[Deamidated]EIK	Os03t0275500-01	1.0	Rice_phos_Nip_0h_20per_F1_R2	Rice_phos_Nip_0h_20per_F1_R2.21155.21155.3	mzspec:PXD004705:Rice_phos_Nip_0h_20per_F1_R2:scan:21155:S[Phospho]PPREPEPEPVKEEEPEPDMN[Deamidated]EIK/3	0	-0.003323000000023057	-3.455125459096996	0.0	12936	12936	Phospho	1.0	1	363	1	1.0	747	0.0	0.0	0.0	0.0	0.0	0.0
1;21	363;383	1.0000;0	Phospho;Deamidated	Os03t0275500-01	mzspec:PXD004705:Rice_phos_BR_12h_20per_F1_R3:scan:18347:S[Phospho]PPREPEPEPVKEEEPEPDMN[Deamidated]EIK/3	0	0.0	80.950316	1:1.0000:21:true;2:1.0000:1:true	SPPREPEPEPVKEEEPEPDMNEIK	S[Phospho]PPREPEPEPVKEEEPEPDMN[Deamidated]EIK	Os03t0275500-01	1.0	Rice_phos_BR_12h_20per_F1_R3	Rice_phos_BR_12h_20per_F1_R3.18347.18347.3	mzspec:PXD004705:Rice_phos_BR_12h_20per_F1_R3:scan:18347:S[Phospho]PPREPEPEPVKEEEPEPDMN[Deamidated]EIK/3	0	-0.004523000000062893	-4.702838534939689	0.0	13186	13186	Phospho	1.0	1	363	1	1.0	748	0.0	0.0	0.0	0.0	0.0	0.0
1;21	363;383	1.0000;0	Phospho;Deamidated	Os03t0275500-01	mzspec:PXD004705:Rice_phos_BR_12h_20per_F1_R3:scan:19382:S[Phospho]PPREPEPEPVKEEEPEPDMN[Deamidated]EIK/3	0	0.0	80.950316	1:1.0000:21:true;2:1.0000:1:true	SPPREPEPEPVKEEEPEPDMNEIK	S[Phospho]PPREPEPEPVKEEEPEPDMN[Deamidated]EIK	Os03t0275500-01	1.0	Rice_phos_BR_12h_20per_F1_R3	Rice_phos_BR_12h_20per_F1_R3.19382.19382.3	mzspec:PXD004705:Rice_phos_BR_12h_20per_F1_R3:scan:19382:S[Phospho]PPREPEPEPVKEEEPEPDMN[Deamidated]EIK/3	0	-0.0042230000000245144	-4.390910265949462	0.0	13548	13548	Phospho	1.0	1	363	1	1.0	749	0.0	0.0	0.0	0.0	0.0	0.0
1;21	363;383	1.0000;0	Phospho;Deamidated	Os03t0275500-01	mzspec:PXD004705:Rice_phos_Nip_0h_20per_F1_R1:scan:20062:S[Phospho]PPREPEPEPVKEEEPEPDMN[Deamidated]EIK/3	0	0.0	80.950316	1:1.0000:21:true;2:1.0000:1:true	SPPREPEPEPVKEEEPEPDMNEIK	S[Phospho]PPREPEPEPVKEEEPEPDMN[Deamidated]EIK	Os03t0275500-01	1.0	Rice_phos_Nip_0h_20per_F1_R1	Rice_phos_Nip_0h_20per_F1_R1.20062.20062.3	mzspec:PXD004705:Rice_phos_Nip_0h_20per_F1_R1:scan:20062:S[Phospho]PPREPEPEPVKEEEPEPDMN[Deamidated]EIK/3	0	-0.0043230000001130975	-4.494886355691675	0.0	18131	18131	Phospho	1.0	1	363	1	1.0	750	0.0	0.0	0.0	0.0	0.0	0.0
1;21	363;383	1.0000;0	Phospho;Deamidated	Os03t0275500-01	mzspec:PXD004705:Rice_phos_BR_3h_20per_F1_R3:scan:19798:S[Phospho]PPREPEPEPVKEEEPEPDMN[Deamidated]EIK/4	0	0.0	80.950316	1:1.0000:21:true;2:1.0000:1:true	SPPREPEPEPVKEEEPEPDMNEIK	S[Phospho]PPREPEPEPVKEEEPEPDMN[Deamidated]EIK	Os03t0275500-01	1.0	Rice_phos_BR_3h_20per_F1_R3	Rice_phos_BR_3h_20per_F1_R3.19798.19798.4	mzspec:PXD004705:Rice_phos_BR_3h_20per_F1_R3:scan:19798:S[Phospho]PPREPEPEPVKEEEPEPDMN[Deamidated]EIK/4	0	-0.003098000000022693	-4.293406809215552	0.0	21601	21601	Phospho	1.0	1	363	1	1.0	751	0.0	0.0	0.0	0.0	0.0	0.0
1;21	363;383	1.0000;0	Phospho;Deamidated	Os03t0275500-01	mzspec:PXD004705:Rice_phos_BR_3h_20per_F1_R3:scan:20993:S[Phospho]PPREPEPEPVKEEEPEPDMN[Deamidated]EIK/3	0	0.0	80.950316	1:1.0000:21:true;2:1.0000:1:true	SPPREPEPEPVKEEEPEPDMNEIK	S[Phospho]PPREPEPEPVKEEEPEPDMN[Deamidated]EIK	Os03t0275500-01	1.0	Rice_phos_BR_3h_20per_F1_R3	Rice_phos_BR_3h_20per_F1_R3.20993.20993.3	mzspec:PXD004705:Rice_phos_BR_3h_20per_F1_R3:scan:20993:S[Phospho]PPREPEPEPVKEEEPEPDMN[Deamidated]EIK/3	0	-0.003423000000111643	-3.5591015488392093	0.0	23163	23163	Phospho	1.0	1	363	1	1.0	752	0.0	0.0	0.0	0.0	0.0	0.0
1;21	363;383	1.0000;0	Phospho;Deamidated	Os03t0275500-01	mzspec:PXD004705:Rice_phos_BR_3h_20per_F1_R3:scan:19715:S[Phospho]PPREPEPEPVKEEEPEPDMN[Deamidated]EIK/3	0	0.0	80.950316	1:1.0000:21:true;2:1.0000:1:true	SPPREPEPEPVKEEEPEPDMNEIK	S[Phospho]PPREPEPEPVKEEEPEPDMN[Deamidated]EIK	Os03t0275500-01	1.0	Rice_phos_BR_3h_20per_F1_R3	Rice_phos_BR_3h_20per_F1_R3.19715.19715.3	mzspec:PXD004705:Rice_phos_BR_3h_20per_F1_R3:scan:19715:S[Phospho]PPREPEPEPVKEEEPEPDMN[Deamidated]EIK/3	0	-0.003023000000098364	-3.1431971902249787	0.0	23191	23191	Phospho	1.0	1	363	1	1.0	753	0.0	0.0	0.0	0.0	0.0	0.0
1;21	363;383	1.0000;0	Phospho;Deamidated	Os03t0275500-01	mzspec:PXD004705:Rice_phos_BR_3h_20per_F1_R3:scan:20863:S[Phospho]PPREPEPEPVKEEEPEPDMN[Deamidated]EIK/3	0	0.0	80.950316	1:1.0000:21:true;2:1.0000:1:true	SPPREPEPEPVKEEEPEPDMNEIK	S[Phospho]PPREPEPEPVKEEEPEPDMN[Deamidated]EIK	Os03t0275500-01	1.0	Rice_phos_BR_3h_20per_F1_R3	Rice_phos_BR_3h_20per_F1_R3.20863.20863.3	mzspec:PXD004705:Rice_phos_BR_3h_20per_F1_R3:scan:20863:S[Phospho]PPREPEPEPVKEEEPEPDMN[Deamidated]EIK/3	0	-0.0022230000000718064	-2.311388472996517	0.0	23202	23202	Phospho	1.0	1	363	1	1.0	754	0.0	0.0	0.0	0.0	0.0	0.0
1;21	363;383	1.0000;0	Phospho;Deamidated	Os03t0275500-01	mzspec:PXD004705:Rice_phos_BR_3h_20per_F1_R2:scan:20991:S[Phospho]PPREPEPEPVKEEEPEPDMN[Deamidated]EIK/3	0	0.0	80.950316	1:1.0000:21:true;2:1.0000:1:true	SPPREPEPEPVKEEEPEPDMNEIK	S[Phospho]PPREPEPEPVKEEEPEPDMN[Deamidated]EIK	Os03t0275500-01	1.0	Rice_phos_BR_3h_20per_F1_R2	Rice_phos_BR_3h_20per_F1_R2.20991.20991.3	mzspec:PXD004705:Rice_phos_BR_3h_20per_F1_R2:scan:20991:S[Phospho]PPREPEPEPVKEEEPEPDMN[Deamidated]EIK/3	0	-0.0024230000000216023	-2.5193406522445296	0.0	27702	27702	Phospho	1.0	1	363	1	1.0	755	0.0	0.0	0.0	0.0	0.0	0.0
1;21	363;383	1.0000;0	Phospho;Deamidated	Os03t0275500-01	mzspec:PXD004705:Rice_phos_BR_3h_20per_F1_R2:scan:20850:S[Phospho]PPREPEPEPVKEEEPEPDMN[Deamidated]EIK/3	0	0.0	80.950316	1:1.0000:21:true;2:1.0000:1:true	SPPREPEPEPVKEEEPEPDMNEIK	S[Phospho]PPREPEPEPVKEEEPEPDMN[Deamidated]EIK	Os03t0275500-01	1.0	Rice_phos_BR_3h_20per_F1_R2	Rice_phos_BR_3h_20per_F1_R2.20850.20850.3	mzspec:PXD004705:Rice_phos_BR_3h_20per_F1_R2:scan:20850:S[Phospho]PPREPEPEPVKEEEPEPDMN[Deamidated]EIK/3	0	-0.00322300000004816	-3.3511493694729904	0.0	28021	28021	Phospho	1.0	1	363	1	1.0	756	0.0	0.0	0.0	0.0	0.0	0.0
1;21	363;383	1.0000;0	Phospho;Deamidated	Os03t0275500-01	mzspec:PXD004705:Rice_phos_Nip_0h_20per_F1_R1:scan:21087:S[Phospho]PPREPEPEPVKEEEPEPDMN[Deamidated]EIK/3	0	0.0	80.950316	1:1.0000:21:true;2:1.0000:1:true	SPPREPEPEPVKEEEPEPDMNEIK	S[Phospho]PPREPEPEPVKEEEPEPDMN[Deamidated]EIK	Os03t0275500-01	1.0	Rice_phos_Nip_0h_20per_F1_R1	Rice_phos_Nip_0h_20per_F1_R1.21087.21087.3	mzspec:PXD004705:Rice_phos_Nip_0h_20per_F1_R1:scan:21087:S[Phospho]PPREPEPEPVKEEEPEPDMN[Deamidated]EIK/3	0	-0.0009230000000570726	-0.9596993075298202	0.0	28678	28678	Phospho	1.0	1	363	1	1.0	757	0.0	0.0	0.0	0.0	0.0	0.0
1;5	805;809	1.0000;1.0000	Phospho;Phospho	Os06t0728600-00	mzspec:PXD004705:Rice_phos_BR_12h_20per_F1_R3:scan:06251:S[Phospho]PPVS[Phospho]PVK/2	0	0.0	159.9326	1:1.0000:1:true;2:1.0000:5:true	SPPVSPVK	S[Phospho]PPVS[Phospho]PVK	Os06t0728600-00	1.0	Rice_phos_BR_12h_20per_F1_R3	Rice_phos_BR_12h_20per_F1_R3.06251.06251.2	mzspec:PXD004705:Rice_phos_BR_12h_20per_F1_R3:scan:06251:S[Phospho]PPVS[Phospho]PVK/2	0	-0.0016210000000000946	-3.3374101551842283	0.0	14441	14441	Phospho	1.0	5	809	1	1.0	758	0.0	0.0	0.0	0.0	0.0	0.0
1;5	805;809	1.0000;1.0000	Phospho;Phospho	Os06t0728600-00	mzspec:PXD004705:Rice_phos_BR_12h_20per_F1_R3:scan:06380:S[Phospho]PPVS[Phospho]PVK/2	0	0.0	159.9326	1:1.0000:1:true;2:1.0000:5:true	SPPVSPVK	S[Phospho]PPVS[Phospho]PVK	Os06t0728600-00	1.0	Rice_phos_BR_12h_20per_F1_R3	Rice_phos_BR_12h_20per_F1_R3.06380.06380.2	mzspec:PXD004705:Rice_phos_BR_12h_20per_F1_R3:scan:06380:S[Phospho]PPVS[Phospho]PVK/2	0	-0.0016520000000355142	-3.401234778829456	0.0	14480	14480	Phospho	1.0	5	809	1	1.0	759	0.0	0.0	0.0	0.0	0.0	0.0
4	404	1.0000	Phospho	LOC_Os01g40340.3	mzspec:PXD004705:Rice_phos_Nip_0h_20per_F1_R1:scan:05928:GRDS[Phospho]DDDDFR/2	0	0.0	79.9663	1:1.0000:4:true	GRDSDDDDFR	GRDS[Phospho]DDDDFR	LOC_Os01g40340.3	1.0	Rice_phos_Nip_0h_20per_F1_R1	Rice_phos_Nip_0h_20per_F1_R1.05928.05928.2	mzspec:PXD004705:Rice_phos_Nip_0h_20per_F1_R1:scan:05928:GRDS[Phospho]DDDDFR/2	0	-0.0008669999999710852	-1.356329620942486	0.0	22371	22371	Phospho	1.0	4	404	1	1.0	760	0.0	0.0	0.0	0.0	0.0	0.0
3	37	1.0000	Phospho	LOC_Os10g06130.1	mzspec:PXD004705:Rice_phos_BR_12h_20per_F1_R2:scan:08414:EDS[Phospho]DDPEEEDPDER/2	0	0.0	79.9663	1:1.0000:3:true	EDSDDPEEEDPDER	EDS[Phospho]DDPEEEDPDER	LOC_Os10g06130.1	1.0	Rice_phos_BR_12h_20per_F1_R2	Rice_phos_BR_12h_20per_F1_R2.08414.08414.2	mzspec:PXD004705:Rice_phos_BR_12h_20per_F1_R2:scan:08414:EDS[Phospho]DDPEEEDPDER/2	0	-0.00169000000005326	-1.9231012179369391	0.0	36773	36773	Phospho	1.0	3	37	1	1.0	761	0.0	0.0	0.0	0.0	0.0	0.0
0;1	1;2	0;1.0000	Acetyl;Phospho	Os03t0241200-00	mzspec:PXD004705:Rice_phos_Nip_0h_20per_F1_R3:scan:09103:[Acetyl]S[Phospho]QEVVNPK/2	0	0.0	121.976865	1:0.0906:8:true;2:1.0000:1:true	SQEVVNPK	[Acetyl]S[Phospho]QEVVNPK	Os03t0241200-00	1.0	Rice_phos_Nip_0h_20per_F1_R3	Rice_phos_Nip_0h_20per_F1_R3.09103.09103.2	mzspec:PXD004705:Rice_phos_Nip_0h_20per_F1_R3:scan:09103:[Acetyl]S[Phospho]QEVVNPK/2	0	-0.0023080000000277323	-4.510178890496055	0.0	10294	10294	Phospho	1.0	1	2	1	1.0	762	0.0	0.0	0.0	0.0	0.0	0.0
0;1	1;2	0;1.0000	Acetyl;Phospho	Os03t0241200-00	mzspec:PXD004705:Rice_phos_BR_12h_20per_F1_R3:scan:08232:[Acetyl]S[Phospho]QEVVNPK/2	0	0.0	121.976865	1:0.0240:8:true;2:1.0000:1:true	SQEVVNPK	[Acetyl]S[Phospho]QEVVNPK	Os03t0241200-00	1.0	Rice_phos_BR_12h_20per_F1_R3	Rice_phos_BR_12h_20per_F1_R3.08232.08232.2	mzspec:PXD004705:Rice_phos_BR_12h_20per_F1_R3:scan:08232:[Acetyl]S[Phospho]QEVVNPK/2	0	-0.0013309999999364663	-2.600974048046608	0.0	13647	13647	Phospho	1.0	1	2	1	1.0	763	0.0	0.0	0.0	0.0	0.0	0.0
0;1	1;2	0;1.0000	Acetyl;Phospho	Os03t0241200-00	mzspec:PXD004705:Rice_phos_BR_12h_20per_F1_R2:scan:08248:[Acetyl]S[Phospho]QEVVNPK/2	0	0.0	121.976865	1:0.0296:8:true;2:1.0000:1:true	SQEVVNPK	[Acetyl]S[Phospho]QEVVNPK	Os03t0241200-00	1.0	Rice_phos_BR_12h_20per_F1_R2	Rice_phos_BR_12h_20per_F1_R2.08248.08248.2	mzspec:PXD004705:Rice_phos_BR_12h_20per_F1_R2:scan:08248:[Acetyl]S[Phospho]QEVVNPK/2	0	-0.0018809999999689355	-3.6757567126434303	0.0	32082	32082	Phospho	1.0	1	2	1	1.0	764	0.0	0.0	0.0	0.0	0.0	0.0
3	1938	1.0000	Phospho	LOC_Os02g03840.2	mzspec:PXD004705:Rice_phos_BR_12h_20per_F1_R1:scan:12473:ERS[Phospho]VDIGQQDEDMK/2	0	0.0	79.9663	1:1.0000:3:true	ERSVDIGQQDEDMK	ERS[Phospho]VDIGQQDEDMK	LOC_Os02g03840.2	1.0	Rice_phos_BR_12h_20per_F1_R1	Rice_phos_BR_12h_20per_F1_R1.12473.12473.2	mzspec:PXD004705:Rice_phos_BR_12h_20per_F1_R1:scan:12473:ERS[Phospho]VDIGQQDEDMK/2	0	-0.000325999999972737	-0.37672244751195705	0.0	39683	39683	Phospho	1.0	3	1938	1	1.0	765	0.0	0.0	0.0	0.0	0.0	0.0
3	1938	1.0000	Phospho	LOC_Os02g03840.2	mzspec:PXD004705:Rice_phos_BR_12h_20per_F1_R2:scan:12768:ERS[Phospho]VDIGQQDEDMK/2	0	0.0	79.9663	1:1.0000:3:true	ERSVDIGQQDEDMK	ERS[Phospho]VDIGQQDEDMK	LOC_Os02g03840.2	1.0	Rice_phos_BR_12h_20per_F1_R2	Rice_phos_BR_12h_20per_F1_R2.12768.12768.2	mzspec:PXD004705:Rice_phos_BR_12h_20per_F1_R2:scan:12768:ERS[Phospho]VDIGQQDEDMK/2	0	-0.001044999999976426	-1.2075918947056343	0.0	39426	39426	Phospho	1.0	3	1938	1	1.0	766	0.0	0.0	0.0	0.0	0.0	0.0
3	1938	1.0000	Phospho	LOC_Os02g03840.2	mzspec:PXD004705:Rice_phos_Nip_0h_20per_F1_R3:scan:13909:ERS[Phospho]VDIGQQDEDMK/2	0	0.0	79.9663	1:1.0000:3:true	ERSVDIGQQDEDMK	ERS[Phospho]VDIGQQDEDMK	LOC_Os02g03840.2	1.0	Rice_phos_Nip_0h_20per_F1_R3	Rice_phos_Nip_0h_20per_F1_R3.13909.13909.2	mzspec:PXD004705:Rice_phos_Nip_0h_20per_F1_R3:scan:13909:ERS[Phospho]VDIGQQDEDMK/2	0	-0.0029369999999744323	-3.393968798851275	0.0	31987	31987	Phospho	1.0	3	1938	1	1.0	767	0.0	0.0	0.0	0.0	0.0	0.0
3	1938	1.0000	Phospho	LOC_Os02g03840.2	mzspec:PXD004705:Rice_phos_BR_3h_20per_F1_R2:scan:13945:ERS[Phospho]VDIGQQDEDMK/2	0	0.0	79.9663	1:1.0000:3:true	ERSVDIGQQDEDMK	ERS[Phospho]VDIGQQDEDMK	LOC_Os02g03840.2	1.0	Rice_phos_BR_3h_20per_F1_R2	Rice_phos_BR_3h_20per_F1_R2.13945.13945.2	mzspec:PXD004705:Rice_phos_BR_3h_20per_F1_R2:scan:13945:ERS[Phospho]VDIGQQDEDMK/2	0	-0.0016259999999874708	-1.8789898763832795	0.0	29629	29629	Phospho	1.0	3	1938	1	1.0	768	0.0	0.0	0.0	0.0	0.0	0.0
3	1938	1.0000	Phospho	LOC_Os02g03840.2	mzspec:PXD004705:Rice_phos_Nip_0h_20per_F1_R1:scan:13941:ERS[Phospho]VDIGQQDEDMK/2	0	0.0	79.9663	1:1.0000:3:true	ERSVDIGQQDEDMK	ERS[Phospho]VDIGQQDEDMK	LOC_Os02g03840.2	1.0	Rice_phos_Nip_0h_20per_F1_R1	Rice_phos_Nip_0h_20per_F1_R1.13941.13941.2	mzspec:PXD004705:Rice_phos_Nip_0h_20per_F1_R1:scan:13941:ERS[Phospho]VDIGQQDEDMK/2	0	-0.0036080000000993095	-4.169369910350377	0.0	28603	28603	Phospho	1.0	3	1938	1	1.0	769	0.0	0.0	0.0	0.0	0.0	0.0
3	1938	1.0000	Phospho	LOC_Os02g03840.2	mzspec:PXD004705:Rice_phos_BR_3h_20per_F1_R3:scan:13869:ERS[Phospho]VDIGQQDEDMK/2	0	0.0	79.9663	1:1.0000:3:true	ERSVDIGQQDEDMK	ERS[Phospho]VDIGQQDEDMK	LOC_Os02g03840.2	1.0	Rice_phos_BR_3h_20per_F1_R3	Rice_phos_BR_3h_20per_F1_R3.13869.13869.2	mzspec:PXD004705:Rice_phos_BR_3h_20per_F1_R3:scan:13869:ERS[Phospho]VDIGQQDEDMK/2	0	-0.0004959999999982756	-0.5731728036224156	0.0	16840	16840	Phospho	1.0	3	1938	1	1.0	770	0.0	0.0	0.0	0.0	0.0	0.0
3	1938	1.0000	Phospho	LOC_Os02g03840.2	mzspec:PXD004705:Rice_phos_BR_12h_20per_F1_R3:scan:12848:ERS[Phospho]VDIGQQDEDMK/2	0	0.0	79.9663	1:1.0000:3:true	ERSVDIGQQDEDMK	ERS[Phospho]VDIGQQDEDMK	LOC_Os02g03840.2	1.0	Rice_phos_BR_12h_20per_F1_R3	Rice_phos_BR_12h_20per_F1_R3.12848.12848.2	mzspec:PXD004705:Rice_phos_BR_12h_20per_F1_R3:scan:12848:ERS[Phospho]VDIGQQDEDMK/2	0	-7.0000000960135375e-06	-0.008089132420167755	0.0	15347	15347	Phospho	1.0	3	1938	1	1.0	771	0.0	0.0	0.0	0.0	0.0	0.0
3	1938	1.0000	Phospho	LOC_Os02g03840.2	mzspec:PXD004705:Rice_phos_BR_3h_20per_F1_R1:scan:13838:ERS[Phospho]VDIGQQDEDMK/2	0	0.0	79.9663	1:1.0000:3:true	ERSVDIGQQDEDMK	ERS[Phospho]VDIGQQDEDMK	LOC_Os02g03840.2	1.0	Rice_phos_BR_3h_20per_F1_R1	Rice_phos_BR_3h_20per_F1_R1.13838.13838.2	mzspec:PXD004705:Rice_phos_BR_3h_20per_F1_R1:scan:13838:ERS[Phospho]VDIGQQDEDMK/2	0	-0.00189900000009402	-2.194466036565809	0.0	5917	5917	Phospho	1.0	3	1938	1	1.0	772	0.0	0.0	0.0	0.0	0.0	0.0
3	1938	1.0000	Phospho	LOC_Os02g03840.2	mzspec:PXD004705:Rice_phos_Nip_0h_20per_F1_R2:scan:14076:ERS[Phospho]VDIGQQDEDMK/2	0	0.0	79.9663	1:1.0000:3:true	ERSVDIGQQDEDMK	ERS[Phospho]VDIGQQDEDMK	LOC_Os02g03840.2	1.0	Rice_phos_Nip_0h_20per_F1_R2	Rice_phos_Nip_0h_20per_F1_R2.14076.14076.2	mzspec:PXD004705:Rice_phos_Nip_0h_20per_F1_R2:scan:14076:ERS[Phospho]VDIGQQDEDMK/2	0	-0.003729999999904976	-4.310351930372133	0.0	940	940	Phospho	1.0	3	1938	1	1.0	773	0.0	0.0	0.0	0.0	0.0	0.0
3	859	1.0000	Phospho	LOC_Os03g08820.1	mzspec:PXD004705:Rice_phos_BR_3h_20per_F1_R1:scan:28354:ELS[Phospho]DLELGEFR/2	0	0.0	79.9663	1:1.0000:3:true	ELSDLELGEFR	ELS[Phospho]DLELGEFR	LOC_Os03g08820.1	1.0	Rice_phos_BR_3h_20per_F1_R1	Rice_phos_BR_3h_20per_F1_R1.28354.28354.2	mzspec:PXD004705:Rice_phos_BR_3h_20per_F1_R1:scan:28354:ELS[Phospho]DLELGEFR/2	0	-0.0013219999999591892	-1.9040467315276242	0.0	26879	26879	Phospho	1.0	3	859	1	1.0	774	0.0	0.0	0.0	0.0	0.0	0.0
3	859	1.0000	Phospho	LOC_Os03g08820.1	mzspec:PXD004705:Rice_phos_BR_3h_20per_F1_R2:scan:28493:ELS[Phospho]DLELGEFR/2	0	0.0	79.9663	1:1.0000:3:true	ELSDLELGEFR	ELS[Phospho]DLELGEFR	LOC_Os03g08820.1	1.0	Rice_phos_BR_3h_20per_F1_R2	Rice_phos_BR_3h_20per_F1_R2.28493.28493.2	mzspec:PXD004705:Rice_phos_BR_3h_20per_F1_R2:scan:28493:ELS[Phospho]DLELGEFR/2	0	-0.004433999999946536	-6.3861900209926725	0.0	18026	18026	Phospho	1.0	3	859	1	1.0	775	0.0	0.0	0.0	0.0	0.0	0.0
3	859	1.0000	Phospho	LOC_Os03g08820.1	mzspec:PXD004705:Rice_phos_BR_12h_20per_F1_R2:scan:26355:ELS[Phospho]DLELGEFR/2	0	0.0	79.9663	1:1.0000:3:true	ELSDLELGEFR	ELS[Phospho]DLELGEFR	LOC_Os03g08820.1	1.0	Rice_phos_BR_12h_20per_F1_R2	Rice_phos_BR_12h_20per_F1_R2.26355.26355.2	mzspec:PXD004705:Rice_phos_BR_12h_20per_F1_R2:scan:26355:ELS[Phospho]DLELGEFR/2	0	-0.0016880000000583095	-2.4311882625029284	0.0	8053	8053	Phospho	1.0	3	859	1	1.0	776	0.0	0.0	0.0	0.0	0.0	0.0
3	37	1.0000	Phospho	LOC_Os10g06130.1	mzspec:PXD004705:Rice_phos_BR_12h_20per_F1_R1:scan:08053:EDS[Phospho]DDPEEEDPDER/2	0	0.0	79.9663	1:1.0000:3:true	EDSDDPEEEDPDER	EDS[Phospho]DDPEEEDPDER	LOC_Os10g06130.1	1.0	Rice_phos_BR_12h_20per_F1_R1	Rice_phos_BR_12h_20per_F1_R1.08053.08053.2	mzspec:PXD004705:Rice_phos_BR_12h_20per_F1_R1:scan:08053:EDS[Phospho]DDPEEEDPDER/2	0	-0.0019340000000056528	-2.2007560682743783	0.0	37903	37903	Phospho	1.0	3	37	1	1.0	777	0.0	0.0	0.0	0.0	0.0	0.0
3	37	1.0000	Phospho	LOC_Os10g06130.1	mzspec:PXD004705:Rice_phos_BR_12h_20per_F1_R2:scan:08278:EDS[Phospho]DDPEEEDPDER/2	0	0.0	79.9663	1:1.0000:3:true	EDSDDPEEEDPDER	EDS[Phospho]DDPEEEDPDER	LOC_Os10g06130.1	1.0	Rice_phos_BR_12h_20per_F1_R2	Rice_phos_BR_12h_20per_F1_R2.08278.08278.2	mzspec:PXD004705:Rice_phos_BR_12h_20per_F1_R2:scan:08278:EDS[Phospho]DDPEEEDPDER/2	0	-0.0014459999999871798	-1.6454463674701314	0.0	36316	36316	Phospho	1.0	3	37	1	1.0	778	0.0	0.0	0.0	0.0	0.0	0.0
4	307	1.0000	Phospho	Os01t0367300-01	mzspec:PXD004705:Rice_phos_Nip_0h_20per_F1_R2:scan:11103:ELDS[Phospho]PRPENEVGK/2	0	0.0	79.9663	1:1.0000:4:true	ELDSPRPENEVGK	ELDS[Phospho]PRPENEVGK	Os01t0367300-01	1.0	Rice_phos_Nip_0h_20per_F1_R2	Rice_phos_Nip_0h_20per_F1_R2.11103.11103.2	mzspec:PXD004705:Rice_phos_Nip_0h_20per_F1_R2:scan:11103:ELDS[Phospho]PRPENEVGK/2	0	-0.002739000000133273	-3.5326057676170466	0.0	6040	6040	Phospho	1.0	4	307	1	1.0	779	0.0	0.0	0.0	0.0	0.0	0.0
3	37	1.0000	Phospho	LOC_Os10g06130.1	mzspec:PXD004705:Rice_phos_Nip_0h_20per_F1_R1:scan:09139:EDS[Phospho]DDPEEEDPDER/2	0	0.0	79.9663	1:1.0000:3:true	EDSDDPEEEDPDER	EDS[Phospho]DDPEEEDPDER	LOC_Os10g06130.1	1.0	Rice_phos_Nip_0h_20per_F1_R1	Rice_phos_Nip_0h_20per_F1_R1.09139.09139.2	mzspec:PXD004705:Rice_phos_Nip_0h_20per_F1_R1:scan:09139:EDS[Phospho]DDPEEEDPDER/2	0	-0.0022389999999177235	-2.547824631163836	0.0	22226	22226	Phospho	1.0	3	37	1	1.0	780	0.0	0.0	0.0	0.0	0.0	0.0
1;5	805;809	1.0000;1.0000	Phospho;Phospho	Os06t0728600-00	mzspec:PXD004705:Rice_phos_BR_12h_20per_F1_R1:scan:06126:S[Phospho]PPVS[Phospho]PVK/2	0	0.0	159.9326	1:1.0000:1:true;2:1.0000:5:true	SPPVSPVK	S[Phospho]PPVS[Phospho]PVK	Os06t0728600-00	1.0	Rice_phos_BR_12h_20per_F1_R1	Rice_phos_BR_12h_20per_F1_R1.06126.06126.2	mzspec:PXD004705:Rice_phos_BR_12h_20per_F1_R1:scan:06126:S[Phospho]PPVS[Phospho]PVK/2	0	-0.0015299999999456304	-3.1500540020050085	0.0	35497	35497	Phospho	1.0	1	805	1	1.0	781	0.0	0.0	0.0	0.0	0.0	0.0
1;5	805;809	1.0000;1.0000	Phospho;Phospho	Os06t0728600-00	mzspec:PXD004705:Rice_phos_BR_12h_20per_F1_R1:scan:06126:S[Phospho]PPVS[Phospho]PVK/2	0	0.0	159.9326	1:1.0000:1:true;2:1.0000:5:true	SPPVSPVK	S[Phospho]PPVS[Phospho]PVK	Os06t0728600-00	1.0	Rice_phos_BR_12h_20per_F1_R1	Rice_phos_BR_12h_20per_F1_R1.06126.06126.2	mzspec:PXD004705:Rice_phos_BR_12h_20per_F1_R1:scan:06126:S[Phospho]PPVS[Phospho]PVK/2	0	-0.0015299999999456304	-3.1500540020050085	0.0	35497	35497	Phospho	1.0	5	809	1	1.0	782	0.0	0.0	0.0	0.0	0.0	0.0
1;5	805;809	1.0000;1.0000	Phospho;Phospho	Os06t0728600-00	mzspec:PXD004705:Rice_phos_BR_12h_20per_F1_R1:scan:05774:S[Phospho]PPVS[Phospho]PVK/2	0	0.0	159.9326	1:1.0000:1:true;2:1.0000:5:true	SPPVSPVK	S[Phospho]PPVS[Phospho]PVK	Os06t0728600-00	1.0	Rice_phos_BR_12h_20per_F1_R1	Rice_phos_BR_12h_20per_F1_R1.05774.05774.2	mzspec:PXD004705:Rice_phos_BR_12h_20per_F1_R1:scan:05774:S[Phospho]PPVS[Phospho]PVK/2	0	-0.0011030000000005202	-2.270921283880152	0.0	35498	35498	Phospho	1.0	1	805	1	1.0	783	0.0	0.0	0.0	0.0	0.0	0.0
1;5	805;809	1.0000;1.0000	Phospho;Phospho	Os06t0728600-00	mzspec:PXD004705:Rice_phos_BR_12h_20per_F1_R1:scan:05774:S[Phospho]PPVS[Phospho]PVK/2	0	0.0	159.9326	1:1.0000:1:true;2:1.0000:5:true	SPPVSPVK	S[Phospho]PPVS[Phospho]PVK	Os06t0728600-00	1.0	Rice_phos_BR_12h_20per_F1_R1	Rice_phos_BR_12h_20per_F1_R1.05774.05774.2	mzspec:PXD004705:Rice_phos_BR_12h_20per_F1_R1:scan:05774:S[Phospho]PPVS[Phospho]PVK/2	0	-0.0011030000000005202	-2.270921283880152	0.0	35498	35498	Phospho	1.0	5	809	1	1.0	784	0.0	0.0	0.0	0.0	0.0	0.0
7	75	1.0000	Phospho	Os01t0936800-02	mzspec:PXD004705:Rice_phos_BR_12h_20per_F1_R1:scan:16459:EVPVHIS[Phospho]PVR/2	0	0.0	79.9663	1:1.0000:7:true	EVPVHISPVR	EVPVHIS[Phospho]PVR	Os01t0936800-02	1.0	Rice_phos_BR_12h_20per_F1_R1	Rice_phos_BR_12h_20per_F1_R1.16459.16459.2	mzspec:PXD004705:Rice_phos_BR_12h_20per_F1_R1:scan:16459:EVPVHIS[Phospho]PVR/2	0	-0.0014869999999973516	-2.450518062338275	0.0	32478	32478	Phospho	1.0	7	75	1	1.0	785	0.0	0.0	0.0	0.0	0.0	0.0
7	75	1.0000	Phospho	Os01t0936800-02	mzspec:PXD004705:Rice_phos_Nip_0h_20per_F1_R3:scan:18405:EVPVHIS[Phospho]PVR/2	0	0.0	79.9663	1:1.0000:7:true	EVPVHISPVR	EVPVHIS[Phospho]PVR	Os01t0936800-02	1.0	Rice_phos_Nip_0h_20per_F1_R3	Rice_phos_Nip_0h_20per_F1_R3.18405.18405.2	mzspec:PXD004705:Rice_phos_Nip_0h_20per_F1_R3:scan:18405:EVPVHIS[Phospho]PVR/2	0	-0.0021589999998923304	-3.557947879175462	0.0	31677	31677	Phospho	1.0	7	75	1	1.0	786	0.0	0.0	0.0	0.0	0.0	0.0
7	75	1.0000	Phospho	Os01t0936800-02	mzspec:PXD004705:Rice_phos_BR_3h_20per_F1_R2:scan:18256:EVPVHIS[Phospho]PVR/2	0	0.0	79.9663	1:1.0000:7:true	EVPVHISPVR	EVPVHIS[Phospho]PVR	Os01t0936800-02	1.0	Rice_phos_BR_3h_20per_F1_R2	Rice_phos_BR_3h_20per_F1_R2.18256.18256.2	mzspec:PXD004705:Rice_phos_BR_3h_20per_F1_R2:scan:18256:EVPVHIS[Phospho]PVR/2	0	-0.0016709999999875436	-2.753742893170158	0.0	30902	30902	Phospho	1.0	7	75	1	1.0	787	0.0	0.0	0.0	0.0	0.0	0.0
7	75	1.0000	Phospho	Os01t0936800-02	mzspec:PXD004705:Rice_phos_BR_3h_20per_F1_R3:scan:18249:EVPVHIS[Phospho]PVR/2	0	0.0	79.9663	1:1.0000:7:true	EVPVHISPVR	EVPVHIS[Phospho]PVR	Os01t0936800-02	1.0	Rice_phos_BR_3h_20per_F1_R3	Rice_phos_BR_3h_20per_F1_R3.18249.18249.2	mzspec:PXD004705:Rice_phos_BR_3h_20per_F1_R3:scan:18249:EVPVHIS[Phospho]PVR/2	0	-0.0011819999999715947	-1.9478899459444468	0.0	21804	21804	Phospho	1.0	7	75	1	1.0	788	0.0	0.0	0.0	0.0	0.0	0.0
[truncated: 56,158 more rows]
