# Supplementary material for: Assessing Multiple Evidence Streams to Decide on Confidence for Identification of Post-Translational Modifications, within and Across Data Sets
Source: J Proteome Res. 2023 Apr 26;22(6):1828–42. doi: 10.1021/acs.jproteome.2c00823 (PMC10243108; doi:10.1021/acs.jproteome.2c00823)
Supplement: Supplementary file 2 — pr2c00823_si_002.zip [file pr2c00823_si_002.zip › Data PSMsite level/Data TPP pipeline/PXD004939.csv]

All_PTM_positions	All_PTM_protein_positions	All_PTM_scores	All_PTMs	All_Proteins	All_USI	Decoy	FDR	Mass shift	PTM_info	Peptide	Peptide_mod	Protein	Score	Source	Spectrum	USI	decoy_count	mass_diff	ppm_error	q_value	row_count	target_count	PTM	PTM Score	PTM positions	Protein position	Spectrum_matches	PTM_final_prob	Count	PTM_final_prob_FLR	PTM_final_prob_q_value	DecoyP	pA_count	pAla_FLR	pAla_q_value
1;3	8;10	1.0000;1.0000	Phospho;Phospho	tr|Q0IWU2|Q0IWU2_ORYSJ	mzspec:PXD004939:Rice_phos_Nip_0h_20per_F1_R1:scan:08100:S[Phospho]HS[Phospho]PVEHLEGNNK/2	0	0.0	159.9326	1:1.0000:1:true;2:1.0000:3:true	SHSPVEHLEGNNK	S[Phospho]HS[Phospho]PVEHLEGNNK	tr|Q0IWU2|Q0IWU2_ORYSJ	1.0	Rice_phos_Nip_0h_20per_F1_R1	Rice_phos_Nip_0h_20per_F1_R1.08100.08100.2	mzspec:PXD004939:Rice_phos_Nip_0h_20per_F1_R1:scan:08100:S[Phospho]HS[Phospho]PVEHLEGNNK/2	0	-0.002601000000026943	-3.2338028856486867	0.0	13810	13810	Phospho	1.0	1	8	1	1.0	1	0.0	0.0	0.0	0.0	0.0	0.0
3	330	1.0000	Phospho	Os01t0959000-01	mzspec:PXD004939:Rice_phos_ABA_3h_20per_F1_R2:scan:02391:RRS[Phospho]PPPPPR/3	0	0.0	79.96633100000003	1:1.0000:3:true	RRSPPPPPR	RRS[Phospho]PPPPPR	Os01t0959000-01	1.0	Rice_phos_ABA_3h_20per_F1_R2	Rice_phos_ABA_3h_20per_F1_R2.02391.02391.3	mzspec:PXD004939:Rice_phos_ABA_3h_20per_F1_R2:scan:02391:RRS[Phospho]PPPPPR/3	0	-0.0005679999999301799	-1.4926446451305808	0.0	24911	24911	Phospho	1.0	3	330	1	1.0	2	0.0	0.0	0.0	0.0	0.0	0.0
3	330	1.0000	Phospho	Os01t0959000-01	mzspec:PXD004939:Rice_phos_ABA_3h_20per_F1_R3:scan:02825:RRS[Phospho]PPPPPR/3	0	0.0	79.96633100000003	1:1.0000:3:true	RRSPPPPPR	RRS[Phospho]PPPPPR	Os01t0959000-01	1.0	Rice_phos_ABA_3h_20per_F1_R3	Rice_phos_ABA_3h_20per_F1_R3.02825.02825.3	mzspec:PXD004939:Rice_phos_ABA_3h_20per_F1_R3:scan:02825:RRS[Phospho]PPPPPR/3	0	-0.00029299999994236714	-0.7699733820263986	0.0	16436	16436	Phospho	1.0	3	330	1	1.0	3	0.0	0.0	0.0	0.0	0.0	0.0
3	330	1.0000	Phospho	Os01t0959000-01	mzspec:PXD004939:Rice_phos_ABA_3h_20per_F1_R3:scan:02396:RRS[Phospho]PPPPPR/3	0	0.0	79.96633100000003	1:1.0000:3:true	RRSPPPPPR	RRS[Phospho]PPPPPR	Os01t0959000-01	1.0	Rice_phos_ABA_3h_20per_F1_R3	Rice_phos_ABA_3h_20per_F1_R3.02396.02396.3	mzspec:PXD004939:Rice_phos_ABA_3h_20per_F1_R3:scan:02396:RRS[Phospho]PPPPPR/3	0	-0.0003239999999777865	-0.8514381426911952	0.0	16460	16460	Phospho	1.0	3	330	1	1.0	4	0.0	0.0	0.0	0.0	0.0	0.0
3	330	1.0000	Phospho	Os01t0959000-01	mzspec:PXD004939:Rice_phos_Nip_0h_20per_F1_R3:scan:02581:RRS[Phospho]PPPPPR/3	0	0.0	79.96633100000003	1:1.0000:3:true	RRSPPPPPR	RRS[Phospho]PPPPPR	Os01t0959000-01	1.0	Rice_phos_Nip_0h_20per_F1_R3	Rice_phos_Nip_0h_20per_F1_R3.02581.02581.3	mzspec:PXD004939:Rice_phos_Nip_0h_20per_F1_R3:scan:02581:RRS[Phospho]PPPPPR/3	0	-0.000781999999958316	-2.0550142826996063	0.0	19741	19741	Phospho	1.0	3	330	1	1.0	5	0.0	0.0	0.0	0.0	0.0	0.0
3	330	1.0000	Phospho	Os01t0959000-01	mzspec:PXD004939:Rice_phos_Nip_0h_20per_F1_R3:scan:02437:RRS[Phospho]PPPPPR/3	0	0.0	79.96633100000003	1:1.0000:3:true	RRSPPPPPR	RRS[Phospho]PPPPPR	Os01t0959000-01	1.0	Rice_phos_Nip_0h_20per_F1_R3	Rice_phos_Nip_0h_20per_F1_R3.02437.02437.3	mzspec:PXD004939:Rice_phos_Nip_0h_20per_F1_R3:scan:02437:RRS[Phospho]PPPPPR/3	0	-0.0008119999999962603	-2.1338511478687243	0.0	19897	19897	Phospho	1.0	3	330	1	1.0	6	0.0	0.0	0.0	0.0	0.0	0.0
3	330	1.0000	Phospho	Os01t0959000-01	mzspec:PXD004939:Rice_phos_ABA_3h_20per_F1_R3:scan:02666:RRS[Phospho]PPPPPR/3	0	0.0	79.96633100000003	1:1.0000:3:true	RRSPPPPPR	RRS[Phospho]PPPPPR	Os01t0959000-01	1.0	Rice_phos_ABA_3h_20per_F1_R3	Rice_phos_ABA_3h_20per_F1_R3.02666.02666.3	mzspec:PXD004939:Rice_phos_ABA_3h_20per_F1_R3:scan:02666:RRS[Phospho]PPPPPR/3	0	-0.0003539999999588872	-0.9302750077109344	0.0	20393	20393	Phospho	1.0	3	330	1	1.0	7	0.0	0.0	0.0	0.0	0.0	0.0
3	330	1.0000	Phospho	Os01t0959000-01	mzspec:PXD004939:Rice_phos_ABA_3h_20per_F1_R2:scan:02673:RRS[Phospho]PPPPPR/3	0	0.0	79.96633100000003	1:1.0000:3:true	RRSPPPPPR	RRS[Phospho]PPPPPR	Os01t0959000-01	1.0	Rice_phos_ABA_3h_20per_F1_R2	Rice_phos_ABA_3h_20per_F1_R2.02673.02673.3	mzspec:PXD004939:Rice_phos_ABA_3h_20per_F1_R2:scan:02673:RRS[Phospho]PPPPPR/3	0	-0.00038499999999430656	-1.011739768375731	0.0	24445	24445	Phospho	1.0	3	330	1	1.0	8	0.0	0.0	0.0	0.0	0.0	0.0
9	61	1.0000	Phospho	LOC_Os02g54730.1	mzspec:PXD004939:Rice_phos_ABA_12h_20per_F1_R3:scan:07633:DDDGEGLGS[Phospho]PR/2	0	0.0	79.9663	1:1.0000:9:true	DDDGEGLGSPR	DDDGEGLGS[Phospho]PR	LOC_Os02g54730.1	1.0	Rice_phos_ABA_12h_20per_F1_R3	Rice_phos_ABA_12h_20per_F1_R3.07633.07633.2	mzspec:PXD004939:Rice_phos_ABA_12h_20per_F1_R3:scan:07633:DDDGEGLGS[Phospho]PR/2	0	-0.001458999999954358	-2.4348131959738635	0.0	15336	15336	Phospho	1.0	9	61	1	1.0	9	0.0	0.0	0.0	0.0	0.0	0.0
3	330	1.0000	Phospho	Os01t0959000-01	mzspec:PXD004939:Rice_phos_ABA_3h_20per_F1_R2:scan:02526:RRS[Phospho]PPPPPR/3	0	0.0	79.96633100000003	1:1.0000:3:true	RRSPPPPPR	RRS[Phospho]PPPPPR	Os01t0959000-01	1.0	Rice_phos_ABA_3h_20per_F1_R2	Rice_phos_ABA_3h_20per_F1_R2.02526.02526.3	mzspec:PXD004939:Rice_phos_ABA_3h_20per_F1_R2:scan:02526:RRS[Phospho]PPPPPR/3	0	-0.00014099999992822632	-0.370533265637588	0.0	25010	25010	Phospho	1.0	3	330	1	1.0	10	0.0	0.0	0.0	0.0	0.0	0.0
4	204	1.0000	Phospho	Os12t0256300-01	mzspec:PXD004939:Rice_phos_ABA_3h_20per_F1_R2:scan:29056:KEPT[Phospho]PPLPPPPPLLPELIPGR/3	0	0.0	79.9663	1:1.0000:4:true	KEPTPPLPPPPPLLPELIPGR	KEPT[Phospho]PPLPPPPPLLPELIPGR	Os12t0256300-01	1.0	Rice_phos_ABA_3h_20per_F1_R2	Rice_phos_ABA_3h_20per_F1_R2.29056.29056.3	mzspec:PXD004939:Rice_phos_ABA_3h_20per_F1_R2:scan:29056:KEPT[Phospho]PPLPPPPPLLPELIPGR/3	0	-0.0014710000000377475	-1.8880783382900963	0.0	4547	4547	Phospho	1.0	4	204	1	1.0	11	0.0	0.0	0.0	0.0	0.0	0.0
3	330	1.0000	Phospho	Os01t0959000-01	mzspec:PXD004939:Rice_phos_ABA_3h_20per_F1_R2:scan:02113:RRS[Phospho]PPPPPR/3	0	0.0	79.96633100000003	1:1.0000:3:true	RRSPPPPPR	RRS[Phospho]PPPPPR	Os01t0959000-01	1.0	Rice_phos_ABA_3h_20per_F1_R2	Rice_phos_ABA_3h_20per_F1_R2.02113.02113.3	mzspec:PXD004939:Rice_phos_ABA_3h_20per_F1_R2:scan:02113:RRS[Phospho]PPPPPR/3	0	-0.00017099999996617044	-0.44937013080670574	0.0	25044	25044	Phospho	1.0	3	330	1	1.0	12	0.0	0.0	0.0	0.0	0.0	0.0
3	330	1.0000	Phospho	Os01t0959000-01	mzspec:PXD004939:Rice_phos_ABA_12h_20per_F1_R1:scan:02380:RRS[Phospho]PPPPPR/3	0	0.0	79.96633100000003	1:1.0000:3:true	RRSPPPPPR	RRS[Phospho]PPPPPR	Os01t0959000-01	1.0	Rice_phos_ABA_12h_20per_F1_R1	Rice_phos_ABA_12h_20per_F1_R1.02380.02380.3	mzspec:PXD004939:Rice_phos_ABA_12h_20per_F1_R1:scan:02380:RRS[Phospho]PPPPPR/3	0	-0.0006290000000035434	-1.6529462709644953	0.0	26490	26490	Phospho	1.0	3	330	1	1.0	13	0.0	0.0	0.0	0.0	0.0	0.0
3	330	1.0000	Phospho	Os01t0959000-01	mzspec:PXD004939:Rice_phos_ABA_12h_20per_F1_R1:scan:02660:RRS[Phospho]PPPPPR/3	0	0.0	79.96633100000003	1:1.0000:3:true	RRSPPPPPR	RRS[Phospho]PPPPPR	Os01t0959000-01	1.0	Rice_phos_ABA_12h_20per_F1_R1	Rice_phos_ABA_12h_20per_F1_R1.02660.02660.3	mzspec:PXD004939:Rice_phos_ABA_12h_20per_F1_R1:scan:02660:RRS[Phospho]PPPPPR/3	0	-0.00041499999997540726	-1.0905766333954705	0.0	27223	27223	Phospho	1.0	3	330	1	1.0	14	0.0	0.0	0.0	0.0	0.0	0.0
9	61	1.0000	Phospho	LOC_Os02g54730.1	mzspec:PXD004939:Rice_phos_ABA_3h_20per_F1_R3:scan:07533:DDDGEGLGS[Phospho]PR/2	0	0.0	79.9663	1:1.0000:9:true	DDDGEGLGSPR	DDDGEGLGS[Phospho]PR	LOC_Os02g54730.1	1.0	Rice_phos_ABA_3h_20per_F1_R3	Rice_phos_ABA_3h_20per_F1_R3.07533.07533.2	mzspec:PXD004939:Rice_phos_ABA_3h_20per_F1_R3:scan:07533:DDDGEGLGS[Phospho]PR/2	0	-0.0006659999999101274	-1.1114363182662772	0.0	14957	14957	Phospho	1.0	9	61	1	1.0	15	0.0	0.0	0.0	0.0	0.0	0.0
3	330	1.0000	Phospho	Os01t0959000-01	mzspec:PXD004939:Rice_phos_ABA_12h_20per_F1_R1:scan:02518:RRS[Phospho]PPPPPR/3	0	0.0	79.96633100000003	1:1.0000:3:true	RRSPPPPPR	RRS[Phospho]PPPPPR	Os01t0959000-01	1.0	Rice_phos_ABA_12h_20per_F1_R1	Rice_phos_ABA_12h_20per_F1_R1.02518.02518.3	mzspec:PXD004939:Rice_phos_ABA_12h_20per_F1_R1:scan:02518:RRS[Phospho]PPPPPR/3	0	-0.0005069999999705033	-1.3323430195954238	0.0	27382	27382	Phospho	1.0	3	330	1	1.0	16	0.0	0.0	0.0	0.0	0.0	0.0
4	232	1.0000	Phospho	Os05t0589600-01	mzspec:PXD004939:Rice_phos_Nip_0h_20per_F1_R3:scan:05451:DKES[Phospho]PENEEEEKEPEDK/3	0	0.0	79.96633100000003	1:1.0000:4:true	DKESPENEEEEKEPEDK	DKES[Phospho]PENEEEEKEPEDK	Os05t0589600-01	1.0	Rice_phos_Nip_0h_20per_F1_R3	Rice_phos_Nip_0h_20per_F1_R3.05451.05451.3	mzspec:PXD004939:Rice_phos_Nip_0h_20per_F1_R3:scan:05451:DKES[Phospho]PENEEEEKEPEDK/3	0	-0.0022569999999859647	-3.1597976610981218	0.0	3544	3544	Phospho	1.0	4	232	1	1.0	17	0.0	0.0	0.0	0.0	0.0	0.0
9	61	1.0000	Phospho	LOC_Os02g54730.1	mzspec:PXD004939:Rice_phos_ABA_12h_20per_F1_R3:scan:07485:DDDGEGLGS[Phospho]PR/2	0	0.0	79.9663	1:1.0000:9:true	DDDGEGLGSPR	DDDGEGLGS[Phospho]PR	LOC_Os02g54730.1	1.0	Rice_phos_ABA_12h_20per_F1_R3	Rice_phos_ABA_12h_20per_F1_R3.07485.07485.2	mzspec:PXD004939:Rice_phos_ABA_12h_20per_F1_R3:scan:07485:DDDGEGLGS[Phospho]PR/2	0	-0.0025579999999081338	-4.268850003613641	0.0	14743	14743	Phospho	1.0	9	61	1	1.0	18	0.0	0.0	0.0	0.0	0.0	0.0
3	330	1.0000	Phospho	Os01t0959000-01	mzspec:PXD004939:Rice_phos_Nip_0h_20per_F1_R3:scan:02735:RRS[Phospho]PPPPPR/3	0	0.0	79.96633100000003	1:1.0000:3:true	RRSPPPPPR	RRS[Phospho]PPPPPR	Os01t0959000-01	1.0	Rice_phos_Nip_0h_20per_F1_R3	Rice_phos_Nip_0h_20per_F1_R3.02735.02735.3	mzspec:PXD004939:Rice_phos_Nip_0h_20per_F1_R3:scan:02735:RRS[Phospho]PPPPPR/3	0	-0.00068999999996322	-1.8132478964996523	0.0	16167	16167	Phospho	1.0	3	330	1	1.0	19	0.0	0.0	0.0	0.0	0.0	0.0
3	330	1.0000	Phospho	Os01t0959000-01	mzspec:PXD004939:Rice_phos_ABA_3h_20per_F1_R3:scan:02529:RRS[Phospho]PPPPPR/3	0	0.0	79.96633100000003	1:1.0000:3:true	RRSPPPPPR	RRS[Phospho]PPPPPR	Os01t0959000-01	1.0	Rice_phos_ABA_3h_20per_F1_R3	Rice_phos_ABA_3h_20per_F1_R3.02529.02529.3	mzspec:PXD004939:Rice_phos_ABA_3h_20per_F1_R3:scan:02529:RRS[Phospho]PPPPPR/3	0	-0.0006290000000035434	-1.6529462709644953	0.0	16141	16141	Phospho	1.0	3	330	1	1.0	20	0.0	0.0	0.0	0.0	0.0	0.0
3	330	1.0000	Phospho	Os01t0959000-01	mzspec:PXD004939:Rice_phos_ABA_12h_20per_F1_R3:scan:02079:RRS[Phospho]PPPPPR/3	0	0.0	79.96633100000003	1:1.0000:3:true	RRSPPPPPR	RRS[Phospho]PPPPPR	Os01t0959000-01	1.0	Rice_phos_ABA_12h_20per_F1_R3	Rice_phos_ABA_12h_20per_F1_R3.02079.02079.3	mzspec:PXD004939:Rice_phos_ABA_12h_20per_F1_R3:scan:02079:RRS[Phospho]PPPPPR/3	0	-0.0006599999999821192	-1.7344110314799133	0.0	12824	12824	Phospho	1.0	3	330	1	1.0	21	0.0	0.0	0.0	0.0	0.0	0.0
3	330	1.0000	Phospho	Os01t0959000-01	mzspec:PXD004939:Rice_phos_ABA_12h_20per_F1_R3:scan:02215:RRS[Phospho]PPPPPR/3	0	0.0	79.96633100000003	1:1.0000:3:true	RRSPPPPPR	RRS[Phospho]PPPPPR	Os01t0959000-01	1.0	Rice_phos_ABA_12h_20per_F1_R3	Rice_phos_ABA_12h_20per_F1_R3.02215.02215.3	mzspec:PXD004939:Rice_phos_ABA_12h_20per_F1_R3:scan:02215:RRS[Phospho]PPPPPR/3	0	-0.0005370000000084474	-1.4111798847645416	0.0	12762	12762	Phospho	1.0	3	330	1	1.0	22	0.0	0.0	0.0	0.0	0.0	0.0
9	61	1.0000	Phospho	LOC_Os02g54730.1	mzspec:PXD004939:Rice_phos_ABA_12h_20per_F1_R1:scan:07604:DDDGEGLGS[Phospho]PR/2	0	0.0	79.9663	1:1.0000:9:true	DDDGEGLGSPR	DDDGEGLGS[Phospho]PR	LOC_Os02g54730.1	1.0	Rice_phos_ABA_12h_20per_F1_R1	Rice_phos_ABA_12h_20per_F1_R1.07604.07604.2	mzspec:PXD004939:Rice_phos_ABA_12h_20per_F1_R1:scan:07604:DDDGEGLGS[Phospho]PR/2	0	-0.0015809999998737114	-2.6384096385521665	0.0	29565	29565	Phospho	1.0	9	61	1	1.0	23	0.0	0.0	0.0	0.0	0.0	0.0
3	330	1.0000	Phospho	Os01t0959000-01	mzspec:PXD004939:Rice_phos_Nip_0h_20per_F1_R2:scan:02644:RRS[Phospho]PPPPPR/3	0	0.0	79.96633100000003	1:1.0000:3:true	RRSPPPPPR	RRS[Phospho]PPPPPR	Os01t0959000-01	1.0	Rice_phos_Nip_0h_20per_F1_R2	Rice_phos_Nip_0h_20per_F1_R2.02644.02644.3	mzspec:PXD004939:Rice_phos_Nip_0h_20per_F1_R2:scan:02644:RRS[Phospho]PPPPPR/3	0	-0.0007509999999797401	-1.9735495221841883	0.0	7655	7655	Phospho	1.0	3	330	1	1.0	24	0.0	0.0	0.0	0.0	0.0	0.0
3	330	1.0000	Phospho	Os01t0959000-01	mzspec:PXD004939:Rice_phos_Nip_0h_20per_F1_R1:scan:02481:RRS[Phospho]PPPPPR/3	0	0.0	79.96633100000003	1:1.0000:3:true	RRSPPPPPR	RRS[Phospho]PPPPPR	Os01t0959000-01	1.0	Rice_phos_Nip_0h_20per_F1_R1	Rice_phos_Nip_0h_20per_F1_R1.02481.02481.3	mzspec:PXD004939:Rice_phos_Nip_0h_20per_F1_R1:scan:02481:RRS[Phospho]PPPPPR/3	0	-0.0003539999999588872	-0.9302750077109344	0.0	7826	7826	Phospho	1.0	3	330	1	1.0	25	0.0	0.0	0.0	0.0	0.0	0.0
9	61	1.0000	Phospho	LOC_Os02g54730.1	mzspec:PXD004939:Rice_phos_ABA_3h_20per_F1_R2:scan:07463:DDDGEGLGS[Phospho]PR/2	0	0.0	79.9663	1:1.0000:9:true	DDDGEGLGSPR	DDDGEGLGS[Phospho]PR	LOC_Os02g54730.1	1.0	Rice_phos_ABA_3h_20per_F1_R2	Rice_phos_ABA_3h_20per_F1_R2.07463.07463.2	mzspec:PXD004939:Rice_phos_ABA_3h_20per_F1_R2:scan:07463:DDDGEGLGS[Phospho]PR/2	0	-0.001641999999947075	-2.740207860031041	0.0	28428	28428	Phospho	1.0	9	61	1	1.0	26	0.0	0.0	0.0	0.0	0.0	0.0
3	330	1.0000	Phospho	Os01t0959000-01	mzspec:PXD004939:Rice_phos_ABA_12h_20per_F1_R2:scan:02702:RRS[Phospho]PPPPPR/3	0	0.0	79.96633100000003	1:1.0000:3:true	RRSPPPPPR	RRS[Phospho]PPPPPR	Os01t0959000-01	1.0	Rice_phos_ABA_12h_20per_F1_R2	Rice_phos_ABA_12h_20per_F1_R2.02702.02702.3	mzspec:PXD004939:Rice_phos_ABA_12h_20per_F1_R2:scan:02702:RRS[Phospho]PPPPPR/3	0	-0.00011000000000649379	-0.2890685052715486	0.0	9315	9315	Phospho	1.0	3	330	1	1.0	27	0.0	0.0	0.0	0.0	0.0	0.0
3	330	1.0000	Phospho	Os01t0959000-01	mzspec:PXD004939:Rice_phos_ABA_12h_20per_F1_R2:scan:02413:RRS[Phospho]PPPPPR/3	0	0.0	79.96633100000003	1:1.0000:3:true	RRSPPPPPR	RRS[Phospho]PPPPPR	Os01t0959000-01	1.0	Rice_phos_ABA_12h_20per_F1_R2	Rice_phos_ABA_12h_20per_F1_R2.02413.02413.3	mzspec:PXD004939:Rice_phos_ABA_12h_20per_F1_R2:scan:02413:RRS[Phospho]PPPPPR/3	0	-0.00038499999999430656	-1.011739768375731	0.0	9444	9444	Phospho	1.0	3	330	1	1.0	28	0.0	0.0	0.0	0.0	0.0	0.0
3	330	1.0000	Phospho	Os01t0959000-01	mzspec:PXD004939:Rice_phos_ABA_12h_20per_F1_R2:scan:02551:RRS[Phospho]PPPPPR/3	0	0.0	79.96633100000003	1:1.0000:3:true	RRSPPPPPR	RRS[Phospho]PPPPPR	Os01t0959000-01	1.0	Rice_phos_ABA_12h_20per_F1_R2	Rice_phos_ABA_12h_20per_F1_R2.02551.02551.3	mzspec:PXD004939:Rice_phos_ABA_12h_20per_F1_R2:scan:02551:RRS[Phospho]PPPPPR/3	0	-0.00020200000000158985	-0.5308348914715023	0.0	9583	9583	Phospho	1.0	3	330	1	1.0	29	0.0	0.0	0.0	0.0	0.0	0.0
3	465	1.0000	Phospho	Os02t0717600-01	mzspec:PXD004939:Rice_phos_ABA_12h_20per_F1_R3:scan:19992:QDS[Phospho]FGGGELPR/2	0	0.0	79.9663	1:1.0000:3:true	QDSFGGGELPR	QDS[Phospho]FGGGELPR	Os02t0717600-01	1.0	Rice_phos_ABA_12h_20per_F1_R3	Rice_phos_ABA_12h_20per_F1_R3.19992.19992.2	mzspec:PXD004939:Rice_phos_ABA_12h_20per_F1_R3:scan:19992:QDS[Phospho]FGGGELPR/2	0	-0.0014669999999341599	-2.3594268632318105	0.0	12595	12595	Phospho	1.0	3	465	1	1.0	30	0.0	0.0	0.0	0.0	0.0	0.0
3	330	1.0000	Phospho	Os01t0959000-01	mzspec:PXD004939:Rice_phos_Nip_0h_20per_F1_R1:scan:02092:RRS[Phospho]PPPPPR/3	0	0.0	79.96633100000003	1:1.0000:3:true	RRSPPPPPR	RRS[Phospho]PPPPPR	Os01t0959000-01	1.0	Rice_phos_Nip_0h_20per_F1_R1	Rice_phos_Nip_0h_20per_F1_R1.02092.02092.3	mzspec:PXD004939:Rice_phos_Nip_0h_20per_F1_R1:scan:02092:RRS[Phospho]PPPPPR/3	0	-0.001056000000005497	-2.775057650457488	0.0	10085	10085	Phospho	1.0	3	330	1	1.0	31	0.0	0.0	0.0	0.0	0.0	0.0
3	465	1.0000	Phospho	Os02t0717600-01	mzspec:PXD004939:Rice_phos_Nip_0h_20per_F1_R2:scan:20126:QDS[Phospho]FGGGELPR/2	0	0.0	79.9663	1:1.0000:3:true	QDSFGGGELPR	QDS[Phospho]FGGGELPR	Os02t0717600-01	1.0	Rice_phos_Nip_0h_20per_F1_R2	Rice_phos_Nip_0h_20per_F1_R2.20126.20126.2	mzspec:PXD004939:Rice_phos_Nip_0h_20per_F1_R2:scan:20126:QDS[Phospho]FGGGELPR/2	0	-0.002504999999928259	-4.0288781816575865	0.0	12766	12766	Phospho	1.0	3	465	1	1.0	32	0.0	0.0	0.0	0.0	0.0	0.0
3	465	1.0000	Phospho	Os02t0717600-01	mzspec:PXD004939:Rice_phos_Nip_0h_20per_F1_R1:scan:19981:QDS[Phospho]FGGGELPR/2	0	0.0	79.9663	1:1.0000:3:true	QDSFGGGELPR	QDS[Phospho]FGGGELPR	Os02t0717600-01	1.0	Rice_phos_Nip_0h_20per_F1_R1	Rice_phos_Nip_0h_20per_F1_R1.19981.19981.2	mzspec:PXD004939:Rice_phos_Nip_0h_20per_F1_R1:scan:19981:QDS[Phospho]FGGGELPR/2	0	-0.002016000000025997	-3.2424025607022138	0.0	21052	21052	Phospho	1.0	3	465	1	1.0	33	0.0	0.0	0.0	0.0	0.0	0.0
3	465	1.0000	Phospho	Os02t0717600-01	mzspec:PXD004939:Rice_phos_ABA_3h_20per_F1_R2:scan:19459:QDS[Phospho]FGGGELPR/2	0	0.0	79.9663	1:1.0000:3:true	QDSFGGGELPR	QDS[Phospho]FGGGELPR	Os02t0717600-01	1.0	Rice_phos_ABA_3h_20per_F1_R2	Rice_phos_ABA_3h_20per_F1_R2.19459.19459.2	mzspec:PXD004939:Rice_phos_ABA_3h_20per_F1_R2:scan:19459:QDS[Phospho]FGGGELPR/2	0	-0.002016000000025997	-3.2424025607022138	0.0	27315	27315	Phospho	1.0	3	465	1	1.0	34	0.0	0.0	0.0	0.0	0.0	0.0
2	836	1.0000	Phospho	Os04t0663100-01	mzspec:PXD004939:Rice_phos_ABA_3h_20per_F1_R1:scan:11089:LS[Phospho]PDVQDNNPR/2	0	0.0	79.9663	1:1.0000:2:true	LSPDVQDNNPR	LS[Phospho]PDVQDNNPR	Os04t0663100-01	1.0	Rice_phos_ABA_3h_20per_F1_R1	Rice_phos_ABA_3h_20per_F1_R1.11089.11089.2	mzspec:PXD004939:Rice_phos_ABA_3h_20per_F1_R1:scan:11089:LS[Phospho]PDVQDNNPR/2	0	-0.002757000000087828	-4.128540585323711	0.0	1491	1491	Phospho	1.0	2	836	1	1.0	35	0.0	0.0	0.0	0.0	0.0	0.0
9	61	1.0000	Phospho	LOC_Os02g54730.1	mzspec:PXD004939:Rice_phos_ABA_3h_20per_F1_R2:scan:07596:DDDGEGLGS[Phospho]PR/2	0	0.0	79.9663	1:1.0000:9:true	DDDGEGLGSPR	DDDGEGLGS[Phospho]PR	LOC_Os02g54730.1	1.0	Rice_phos_ABA_3h_20per_F1_R2	Rice_phos_ABA_3h_20per_F1_R2.07596.07596.2	mzspec:PXD004939:Rice_phos_ABA_3h_20per_F1_R2:scan:07596:DDDGEGLGS[Phospho]PR/2	0	-0.0012149999998882775	-2.0276203104378108	0.0	28151	28151	Phospho	1.0	9	61	1	1.0	36	0.0	0.0	0.0	0.0	0.0	0.0
3	330	1.0000	Phospho	Os01t0959000-01	mzspec:PXD004939:Rice_phos_ABA_12h_20per_F1_R3:scan:02742:RRS[Phospho]PPPPPR/3	0	0.0	79.96633100000003	1:1.0000:3:true	RRSPPPPPR	RRS[Phospho]PPPPPR	Os01t0959000-01	1.0	Rice_phos_ABA_12h_20per_F1_R3	Rice_phos_ABA_12h_20per_F1_R3.02742.02742.3	mzspec:PXD004939:Rice_phos_ABA_12h_20per_F1_R3:scan:02742:RRS[Phospho]PPPPPR/3	0	-0.0003539999999588872	-0.9302750077109344	0.0	12288	12288	Phospho	1.0	3	330	1	1.0	37	0.0	0.0	0.0	0.0	0.0	0.0
4	232	1.0000	Phospho	Os05t0589600-01	mzspec:PXD004939:Rice_phos_Nip_0h_20per_F1_R2:scan:05647:DKES[Phospho]PENEEEEKEPEDK/3	0	0.0	79.96633100000003	1:1.0000:4:true	DKESPENEEEEKEPEDK	DKES[Phospho]PENEEEEKEPEDK	Os05t0589600-01	1.0	Rice_phos_Nip_0h_20per_F1_R2	Rice_phos_Nip_0h_20per_F1_R2.05647.05647.3	mzspec:PXD004939:Rice_phos_Nip_0h_20per_F1_R2:scan:05647:DKES[Phospho]PENEEEEKEPEDK/3	0	-0.002456999999935761	-3.4397974537719893	0.0	9294	9294	Phospho	1.0	4	232	1	1.0	38	0.0	0.0	0.0	0.0	0.0	0.0
4	204	1.0000	Phospho	Os12t0256300-01	mzspec:PXD004939:Rice_phos_ABA_12h_20per_F1_R1:scan:30042:KEPT[Phospho]PPLPPPPPLLPELIPGR/3	0	0.0	79.9663	1:1.0000:4:true	KEPTPPLPPPPPLLPELIPGR	KEPT[Phospho]PPLPPPPPLLPELIPGR	Os12t0256300-01	1.0	Rice_phos_ABA_12h_20per_F1_R1	Rice_phos_ABA_12h_20per_F1_R1.30042.30042.3	mzspec:PXD004939:Rice_phos_ABA_12h_20per_F1_R1:scan:30042:KEPT[Phospho]PPLPPPPPLLPELIPGR/3	0	-0.002771000000052481	-3.5566723829821147	0.0	5734	5734	Phospho	1.0	4	204	1	1.0	39	0.0	0.0	0.0	0.0	0.0	0.0
8	310	1.0000	Phospho	LOC_Os07g32400.3	mzspec:PXD004939:Rice_phos_Nip_0h_20per_F1_R3:scan:10378:NQIEEPET[Phospho]PR/2	0	0.0	79.9663	1:1.0000:8:true	NQIEEPETPR	NQIEEPET[Phospho]PR	LOC_Os07g32400.3	1.0	Rice_phos_Nip_0h_20per_F1_R3	Rice_phos_Nip_0h_20per_F1_R3.10378.10378.2	mzspec:PXD004939:Rice_phos_Nip_0h_20per_F1_R3:scan:10378:NQIEEPET[Phospho]PR/2	0	-0.0026080000000092696	-4.032285763802006	0.0	2172	2172	Phospho	1.0	8	310	1	1.0	40	0.0	0.0	0.0	0.0	0.0	0.0
1	47	1.0000	Phospho	Os01t0174100-01	mzspec:PXD004939:Rice_phos_Nip_0h_20per_F1_R1:scan:24057:S[Phospho]VGLIGLQR/2	0	0.0	79.9663	1:1.0000:1:true	SVGLIGLQR	S[Phospho]VGLIGLQR	Os01t0174100-01	1.0	Rice_phos_Nip_0h_20per_F1_R1	Rice_phos_Nip_0h_20per_F1_R1.24057.24057.2	mzspec:PXD004939:Rice_phos_Nip_0h_20per_F1_R1:scan:24057:S[Phospho]VGLIGLQR/2	0	-0.0016450000000531873	-3.214313530134973	0.0	32592	32592	Phospho	1.0	1	47	1	1.0	41	0.0	0.0	0.0	0.0	0.0	0.0
9	61	1.0000	Phospho	LOC_Os02g54730.1	mzspec:PXD004939:Rice_phos_Nip_0h_20per_F1_R2:scan:07606:DDDGEGLGS[Phospho]PR/2	0	0.0	79.9663	1:1.0000:9:true	DDDGEGLGSPR	DDDGEGLGS[Phospho]PR	LOC_Os02g54730.1	1.0	Rice_phos_Nip_0h_20per_F1_R2	Rice_phos_Nip_0h_20per_F1_R2.07606.07606.2	mzspec:PXD004939:Rice_phos_Nip_0h_20per_F1_R2:scan:07606:DDDGEGLGS[Phospho]PR/2	0	-0.0026189999998678104	-4.370648224902793	0.0	7898	7898	Phospho	1.0	9	61	1	1.0	42	0.0	0.0	0.0	0.0	0.0	0.0
9	61	1.0000	Phospho	LOC_Os02g54730.1	mzspec:PXD004939:Rice_phos_Nip_0h_20per_F1_R3:scan:07529:DDDGEGLGS[Phospho]PR/2	0	0.0	79.9663	1:1.0000:9:true	DDDGEGLGSPR	DDDGEGLGS[Phospho]PR	LOC_Os02g54730.1	1.0	Rice_phos_Nip_0h_20per_F1_R3	Rice_phos_Nip_0h_20per_F1_R3.07529.07529.2	mzspec:PXD004939:Rice_phos_Nip_0h_20per_F1_R3:scan:07529:DDDGEGLGS[Phospho]PR/2	0	-0.0020689999998921853	-3.4527954094345485	0.0	4533	4533	Phospho	1.0	9	61	1	1.0	43	0.0	0.0	0.0	0.0	0.0	0.0
9	61	1.0000	Phospho	LOC_Os02g54730.1	mzspec:PXD004939:Rice_phos_Nip_0h_20per_F1_R3:scan:07391:DDDGEGLGS[Phospho]PR/2	0	0.0	79.9663	1:1.0000:9:true	DDDGEGLGSPR	DDDGEGLGS[Phospho]PR	LOC_Os02g54730.1	1.0	Rice_phos_Nip_0h_20per_F1_R3	Rice_phos_Nip_0h_20per_F1_R3.07391.07391.2	mzspec:PXD004939:Rice_phos_Nip_0h_20per_F1_R3:scan:07391:DDDGEGLGS[Phospho]PR/2	0	-0.002007999999932508	-3.3509971881453966	0.0	3683	3683	Phospho	1.0	9	61	1	1.0	44	0.0	0.0	0.0	0.0	0.0	0.0
1;3	495;497	0;1.0000	Gln->pyro-Glu;Phospho	Os02t0717600-01	mzspec:PXD004939:Rice_phos_ABA_12h_20per_F1_R2:scan:28510:Q[Gln->pyro-Glu]DS[Phospho]FGVELVR/2	0	0.0	79.9663	1:1.0000:3:true	QDSFGVELVR	Q[Gln->pyro-Glu]DS[Phospho]FGVELVR	Os02t0717600-01	1.0	Rice_phos_ABA_12h_20per_F1_R2	Rice_phos_ABA_12h_20per_F1_R2.28510.28510.2	mzspec:PXD004939:Rice_phos_ABA_12h_20per_F1_R2:scan:28510:Q[Gln->pyro-Glu]DS[Phospho]FGVELVR/2	0	-0.0009479999999939537	-1.5623752072274464	0.0	20488	20488	Phospho	1.0	3	497	1	1.0	45	0.0	0.0	0.0	0.0	0.0	0.0
9	61	1.0000	Phospho	LOC_Os02g54730.1	mzspec:PXD004939:Rice_phos_ABA_12h_20per_F1_R2:scan:07540:DDDGEGLGS[Phospho]PR/2	0	0.0	79.9663	1:1.0000:9:true	DDDGEGLGSPR	DDDGEGLGS[Phospho]PR	LOC_Os02g54730.1	1.0	Rice_phos_ABA_12h_20per_F1_R2	Rice_phos_ABA_12h_20per_F1_R2.07540.07540.2	mzspec:PXD004939:Rice_phos_ABA_12h_20per_F1_R2:scan:07540:DDDGEGLGS[Phospho]PR/2	0	-0.0009709999999358844	-1.6204274250914812	0.0	1649	1649	Phospho	1.0	9	61	1	1.0	46	0.0	0.0	0.0	0.0	0.0	0.0
9	61	1.0000	Phospho	LOC_Os02g54730.1	mzspec:PXD004939:Rice_phos_ABA_3h_20per_F1_R1:scan:07656:DDDGEGLGS[Phospho]PR/2	0	0.0	79.9663	1:1.0000:9:true	DDDGEGLGSPR	DDDGEGLGS[Phospho]PR	LOC_Os02g54730.1	1.0	Rice_phos_ABA_3h_20per_F1_R1	Rice_phos_ABA_3h_20per_F1_R1.07656.07656.2	mzspec:PXD004939:Rice_phos_ABA_3h_20per_F1_R1:scan:07656:DDDGEGLGS[Phospho]PR/2	0	-0.0013979999998809944	-2.3330149744949886	0.0	1246	1246	Phospho	1.0	9	61	1	1.0	47	0.0	0.0	0.0	0.0	0.0	0.0
1	47	1.0000	Phospho	Os01t0174100-01	mzspec:PXD004939:Rice_phos_Nip_0h_20per_F1_R2:scan:24055:S[Phospho]VGLIGLQR/2	0	0.0	79.9663	1:1.0000:1:true	SVGLIGLQR	S[Phospho]VGLIGLQR	Os01t0174100-01	1.0	Rice_phos_Nip_0h_20per_F1_R2	Rice_phos_Nip_0h_20per_F1_R2.24055.24055.2	mzspec:PXD004939:Rice_phos_Nip_0h_20per_F1_R2:scan:24055:S[Phospho]VGLIGLQR/2	0	-0.001216999999996915	-2.3780058152205874	0.0	14129	14129	Phospho	1.0	1	47	1	1.0	48	0.0	0.0	0.0	0.0	0.0	0.0
7	558	1.0000	Phospho	Os07t0161600-01	mzspec:PXD004939:Rice_phos_ABA_12h_20per_F1_R1:scan:22211:KGQGQLS[Phospho]FGLR/2	0	0.0	79.9663	1:1.0000:7:true	KGQGQLSFGLR	KGQGQLS[Phospho]FGLR	Os07t0161600-01	1.0	Rice_phos_ABA_12h_20per_F1_R1	Rice_phos_ABA_12h_20per_F1_R1.22211.22211.2	mzspec:PXD004939:Rice_phos_ABA_12h_20per_F1_R1:scan:22211:KGQGQLS[Phospho]FGLR/2	0	-0.002164999999877182	-3.4050580687156127	0.0	31102	31102	Phospho	1.0	7	558	1	1.0	49	0.0	0.0	0.0	0.0	0.0	0.0
4	204	1.0000	Phospho	Os12t0256300-01	mzspec:PXD004939:Rice_phos_Nip_0h_20per_F1_R2:scan:30257:KEPT[Phospho]PPLPPPPPLLPELIPGR/3	0	0.0	79.9663	1:1.0000:4:true	KEPTPPLPPPPPLLPELIPGR	KEPT[Phospho]PPLPPPPPLLPELIPGR	Os12t0256300-01	1.0	Rice_phos_Nip_0h_20per_F1_R2	Rice_phos_Nip_0h_20per_F1_R2.30257.30257.3	mzspec:PXD004939:Rice_phos_Nip_0h_20per_F1_R2:scan:30257:KEPT[Phospho]PPLPPPPPLLPELIPGR/3	0	-1.010671000000002	-1297.2304705567822	0.0	11678	11678	Phospho	1.0	4	204	1	1.0	50	0.0	0.0	0.0	0.0	0.0	0.0
3	102	1.0000	Phospho	Os02t0743500-02	mzspec:PXD004939:Rice_phos_Nip_0h_20per_F1_R1:scan:07780:RRS[Phospho]QEEEWER/3	0	0.0	79.96633100000003	1:1.0000:3:true	RRSQEEEWER	RRS[Phospho]QEEEWER	Os02t0743500-02	1.0	Rice_phos_Nip_0h_20per_F1_R1	Rice_phos_Nip_0h_20per_F1_R1.07780.07780.3	mzspec:PXD004939:Rice_phos_Nip_0h_20per_F1_R1:scan:07780:RRS[Phospho]QEEEWER/3	0	-0.0006459999999606224	-1.3036087663464366	0.0	13808	13808	Phospho	1.0	3	102	1	1.0	51	0.0	0.0	0.0	0.0	0.0	0.0
3;5	179;181	1.0000;1.0000	Phospho;Phospho	LOC_Os04g39629.1	mzspec:PXD004939:Rice_phos_ABA_12h_20per_F1_R1:scan:01220:RRT[Phospho]HS[Phospho]PDMHHQR/4	0	0.0	159.9326	1:1.0000:3:true;2:1.0000:5:true	RRTHSPDMHHQR	RRT[Phospho]HS[Phospho]PDMHHQR	LOC_Os04g39629.1	1.0	Rice_phos_ABA_12h_20per_F1_R1	Rice_phos_ABA_12h_20per_F1_R1.01220.01220.4	mzspec:PXD004939:Rice_phos_ABA_12h_20per_F1_R1:scan:01220:RRT[Phospho]HS[Phospho]PDMHHQR/4	0	-0.0004729999999426582	-1.0995455576876545	0.0	26671	26671	Phospho	1.0	3	179	1	1.0	52	0.0	0.0	0.0	0.0	0.0	0.0
3;5	179;181	1.0000;1.0000	Phospho;Phospho	LOC_Os04g39629.1	mzspec:PXD004939:Rice_phos_ABA_12h_20per_F1_R1:scan:01220:RRT[Phospho]HS[Phospho]PDMHHQR/4	0	0.0	159.9326	1:1.0000:3:true;2:1.0000:5:true	RRTHSPDMHHQR	RRT[Phospho]HS[Phospho]PDMHHQR	LOC_Os04g39629.1	1.0	Rice_phos_ABA_12h_20per_F1_R1	Rice_phos_ABA_12h_20per_F1_R1.01220.01220.4	mzspec:PXD004939:Rice_phos_ABA_12h_20per_F1_R1:scan:01220:RRT[Phospho]HS[Phospho]PDMHHQR/4	0	-0.0004729999999426582	-1.0995455576876545	0.0	26671	26671	Phospho	1.0	5	181	1	1.0	53	0.0	0.0	0.0	0.0	0.0	0.0
9	61	1.0000	Phospho	LOC_Os02g54730.1	mzspec:PXD004939:Rice_phos_ABA_3h_20per_F1_R1:scan:07794:DDDGEGLGS[Phospho]PR/2	0	0.0	79.9663	1:1.0000:9:true	DDDGEGLGSPR	DDDGEGLGS[Phospho]PR	LOC_Os02g54730.1	1.0	Rice_phos_ABA_3h_20per_F1_R1	Rice_phos_ABA_3h_20per_F1_R1.07794.07794.2	mzspec:PXD004939:Rice_phos_ABA_3h_20per_F1_R1:scan:07794:DDDGEGLGS[Phospho]PR/2	0	-0.0010929999999689244	-1.8240238678595075	0.0	16	16	Phospho	1.0	9	61	1	1.0	54	0.0	0.0	0.0	0.0	0.0	0.0
8	310	1.0000	Phospho	LOC_Os07g32400.3	mzspec:PXD004939:Rice_phos_Nip_0h_20per_F1_R1:scan:10337:NQIEEPET[Phospho]PR/2	0	0.0	79.9663	1:1.0000:8:true	NQIEEPETPR	NQIEEPET[Phospho]PR	LOC_Os07g32400.3	1.0	Rice_phos_Nip_0h_20per_F1_R1	Rice_phos_Nip_0h_20per_F1_R1.10337.10337.2	mzspec:PXD004939:Rice_phos_Nip_0h_20per_F1_R1:scan:10337:NQIEEPET[Phospho]PR/2	0	-0.0021809999999504726	-3.372091737201385	0.0	20087	20087	Phospho	1.0	8	310	1	1.0	55	0.0	0.0	0.0	0.0	0.0	0.0
8	310	1.0000	Phospho	LOC_Os07g32400.3	mzspec:PXD004939:Rice_phos_ABA_3h_20per_F1_R3:scan:10268:NQIEEPET[Phospho]PR/2	0	0.0	79.9663	1:1.0000:8:true	NQIEEPETPR	NQIEEPET[Phospho]PR	LOC_Os07g32400.3	1.0	Rice_phos_ABA_3h_20per_F1_R3	Rice_phos_ABA_3h_20per_F1_R3.10268.10268.2	mzspec:PXD004939:Rice_phos_ABA_3h_20per_F1_R3:scan:10268:NQIEEPET[Phospho]PR/2	0	-0.0022419999999101488	-3.466405169497571	0.0	20024	20024	Phospho	1.0	8	310	1	1.0	56	0.0	0.0	0.0	0.0	0.0	0.0
8	310	1.0000	Phospho	LOC_Os07g32400.3	mzspec:PXD004939:Rice_phos_ABA_12h_20per_F1_R3:scan:10502:NQIEEPET[Phospho]PR/2	0	0.0	79.9663	1:1.0000:8:true	NQIEEPETPR	NQIEEPET[Phospho]PR	LOC_Os07g32400.3	1.0	Rice_phos_ABA_12h_20per_F1_R3	Rice_phos_ABA_12h_20per_F1_R3.10502.10502.2	mzspec:PXD004939:Rice_phos_ABA_12h_20per_F1_R3:scan:10502:NQIEEPET[Phospho]PR/2	0	-0.0022419999999101488	-3.466405169497571	0.0	13134	13134	Phospho	1.0	8	310	1	1.0	57	0.0	0.0	0.0	0.0	0.0	0.0
9	61	1.0000	Phospho	LOC_Os02g54730.1	mzspec:PXD004939:Rice_phos_ABA_12h_20per_F1_R2:scan:07676:DDDGEGLGS[Phospho]PR/2	0	0.0	79.9663	1:1.0000:9:true	DDDGEGLGSPR	DDDGEGLGS[Phospho]PR	LOC_Os02g54730.1	1.0	Rice_phos_ABA_12h_20per_F1_R2	Rice_phos_ABA_12h_20per_F1_R2.07676.07676.2	mzspec:PXD004939:Rice_phos_ABA_12h_20per_F1_R2:scan:07676:DDDGEGLGS[Phospho]PR/2	0	-0.0023129999999582647	-3.8599882949706013	0.0	8893	8893	Phospho	1.0	9	61	1	1.0	58	0.0	0.0	0.0	0.0	0.0	0.0
9	61	1.0000	Phospho	LOC_Os02g54730.1	mzspec:PXD004939:Rice_phos_Nip_0h_20per_F1_R2:scan:07460:DDDGEGLGS[Phospho]PR/2	0	0.0	79.9663	1:1.0000:9:true	DDDGEGLGSPR	DDDGEGLGS[Phospho]PR	LOC_Os02g54730.1	1.0	Rice_phos_Nip_0h_20per_F1_R2	Rice_phos_Nip_0h_20per_F1_R2.07460.07460.2	mzspec:PXD004939:Rice_phos_Nip_0h_20per_F1_R2:scan:07460:DDDGEGLGS[Phospho]PR/2	0	-0.002007999999932508	-3.3509971881453966	0.0	8956	8956	Phospho	1.0	9	61	1	1.0	59	0.0	0.0	0.0	0.0	0.0	0.0
9	61	1.0000	Phospho	LOC_Os02g54730.1	mzspec:PXD004939:Rice_phos_ABA_3h_20per_F1_R3:scan:07397:DDDGEGLGS[Phospho]PR/2	0	0.0	79.9663	1:1.0000:9:true	DDDGEGLGSPR	DDDGEGLGS[Phospho]PR	LOC_Os02g54730.1	1.0	Rice_phos_ABA_3h_20per_F1_R3	Rice_phos_ABA_3h_20per_F1_R3.07397.07397.2	mzspec:PXD004939:Rice_phos_ABA_3h_20per_F1_R3:scan:07397:DDDGEGLGS[Phospho]PR/2	0	-0.0010929999999689244	-1.8240238678595075	0.0	11112	11112	Phospho	1.0	9	61	1	1.0	60	0.0	0.0	0.0	0.0	0.0	0.0
3;5;11	482;484;490	0;1.0000;0	Deamidated;Phospho;Carbamidomethyl	Os03t0214900-01	mzspec:PXD004939:Rice_phos_ABA_3h_20per_F1_R2:scan:13216:KFN[Deamidated]GS[Phospho]PDDIDC[Carbamidomethyl]NEK/2	0	0.0	137.97178	1:0.9508:3:true;1:0.0491:12:true;2:1.0000:5:true	KFNGSPDDIDCNEK	KFN[Deamidated]GS[Phospho]PDDIDC[Carbamidomethyl]NEK	Os03t0214900-01	1.0	Rice_phos_ABA_3h_20per_F1_R2	Rice_phos_ABA_3h_20per_F1_R2.13216.13216.2	mzspec:PXD004939:Rice_phos_ABA_3h_20per_F1_R2:scan:13216:KFN[Deamidated]GS[Phospho]PDDIDC[Carbamidomethyl]NEK/2	0	-0.002447000000074695	-2.844250741537484	0.0	28920	28920	Phospho	1.0	5	484	1	1.0	61	0.0	0.0	0.0	0.0	0.0	0.0
4	204	1.0000	Phospho	Os12t0256300-01	mzspec:PXD004939:Rice_phos_ABA_12h_20per_F1_R2:scan:30002:KEPT[Phospho]PPLPPPPPLLPELIPGR/3	0	0.0	79.9663	1:1.0000:4:true	KEPTPPLPPPPPLLPELIPGR	KEPT[Phospho]PPLPPPPPLLPELIPGR	Os12t0256300-01	1.0	Rice_phos_ABA_12h_20per_F1_R2	Rice_phos_ABA_12h_20per_F1_R2.30002.30002.3	mzspec:PXD004939:Rice_phos_ABA_12h_20per_F1_R2:scan:30002:KEPT[Phospho]PPLPPPPPLLPELIPGR/3	0	-0.00287100000002738	-3.6850257710016727	0.0	11757	11757	Phospho	1.0	4	204	1	1.0	62	0.0	0.0	0.0	0.0	0.0	0.0
4	204	1.0000	Phospho	Os12t0256300-01	mzspec:PXD004939:Rice_phos_ABA_12h_20per_F1_R3:scan:29933:KEPT[Phospho]PPLPPPPPLLPELIPGR/3	0	0.0	79.9663	1:1.0000:4:true	KEPTPPLPPPPPLLPELIPGR	KEPT[Phospho]PPLPPPPPLLPELIPGR	Os12t0256300-01	1.0	Rice_phos_ABA_12h_20per_F1_R3	Rice_phos_ABA_12h_20per_F1_R3.29933.29933.3	mzspec:PXD004939:Rice_phos_ABA_12h_20per_F1_R3:scan:29933:KEPT[Phospho]PPLPPPPPLLPELIPGR/3	0	-0.0018710000000510265	-2.40149189051425	0.0	17372	17372	Phospho	1.0	4	204	1	1.0	63	0.0	0.0	0.0	0.0	0.0	0.0
4	204	1.0000	Phospho	Os12t0256300-01	mzspec:PXD004939:Rice_phos_ABA_3h_20per_F1_R3:scan:29027:KEPT[Phospho]PPLPPPPPLLPELIPGR/3	0	0.0	79.9663	1:1.0000:4:true	KEPTPPLPPPPPLLPELIPGR	KEPT[Phospho]PPLPPPPPLLPELIPGR	Os12t0256300-01	1.0	Rice_phos_ABA_3h_20per_F1_R3	Rice_phos_ABA_3h_20per_F1_R3.29027.29027.3	mzspec:PXD004939:Rice_phos_ABA_3h_20per_F1_R3:scan:29027:KEPT[Phospho]PPLPPPPPLLPELIPGR/3	0	-0.0017710000000761286	-2.273138502494692	0.0	20932	20932	Phospho	1.0	4	204	1	1.0	64	0.0	0.0	0.0	0.0	0.0	0.0
4	204	1.0000	Phospho	Os12t0256300-01	mzspec:PXD004939:Rice_phos_ABA_3h_20per_F1_R1:scan:29056:KEPT[Phospho]PPLPPPPPLLPELIPGR/3	0	0.0	79.9663	1:1.0000:4:true	KEPTPPLPPPPPLLPELIPGR	KEPT[Phospho]PPLPPPPPLLPELIPGR	Os12t0256300-01	1.0	Rice_phos_ABA_3h_20per_F1_R1	Rice_phos_ABA_3h_20per_F1_R1.29056.29056.3	mzspec:PXD004939:Rice_phos_ABA_3h_20per_F1_R1:scan:29056:KEPT[Phospho]PPLPPPPPLLPELIPGR/3	0	-0.0004710000000613943	-0.6045444578026737	0.0	23519	23519	Phospho	1.0	4	204	1	1.0	65	0.0	0.0	0.0	0.0	0.0	0.0
3;5;11	482;484;490	0;1.0000;0	Deamidated;Phospho;Carbamidomethyl	Os03t0214900-01	mzspec:PXD004939:Rice_phos_ABA_12h_20per_F1_R2:scan:13584:KFN[Deamidated]GS[Phospho]PDDIDC[Carbamidomethyl]NEK/2	0	0.0	137.97178	1:0.6734:3:true;1:0.3266:12:true;2:1.0000:5:true	KFNGSPDDIDCNEK	KFN[Deamidated]GS[Phospho]PDDIDC[Carbamidomethyl]NEK	Os03t0214900-01	1.0	Rice_phos_ABA_12h_20per_F1_R2	Rice_phos_ABA_12h_20per_F1_R2.13584.13584.2	mzspec:PXD004939:Rice_phos_ABA_12h_20per_F1_R2:scan:13584:KFN[Deamidated]GS[Phospho]PDDIDC[Carbamidomethyl]NEK/2	0	-0.0011660000000119908	-1.3552907088539343	0.0	1024	1024	Phospho	1.0	5	484	1	1.0	66	0.0	0.0	0.0	0.0	0.0	0.0
9	61	1.0000	Phospho	LOC_Os02g54730.1	mzspec:PXD004939:Rice_phos_Nip_0h_20per_F1_R1:scan:07397:DDDGEGLGS[Phospho]PR/2	0	0.0	79.9663	1:1.0000:9:true	DDDGEGLGSPR	DDDGEGLGS[Phospho]PR	LOC_Os02g54730.1	1.0	Rice_phos_Nip_0h_20per_F1_R1	Rice_phos_Nip_0h_20per_F1_R1.07397.07397.2	mzspec:PXD004939:Rice_phos_Nip_0h_20per_F1_R1:scan:07397:DDDGEGLGS[Phospho]PR/2	0	-0.002190999999925225	-3.6563918522025753	0.0	13974	13974	Phospho	1.0	9	61	1	1.0	67	0.0	0.0	0.0	0.0	0.0	0.0
9	61	1.0000	Phospho	LOC_Os02g54730.1	mzspec:PXD004939:Rice_phos_Nip_0h_20per_F1_R1:scan:07542:DDDGEGLGS[Phospho]PR/2	0	0.0	79.9663	1:1.0000:9:true	DDDGEGLGSPR	DDDGEGLGS[Phospho]PR	LOC_Os02g54730.1	1.0	Rice_phos_Nip_0h_20per_F1_R1	Rice_phos_Nip_0h_20per_F1_R1.07542.07542.2	mzspec:PXD004939:Rice_phos_Nip_0h_20per_F1_R1:scan:07542:DDDGEGLGS[Phospho]PR/2	0	-0.001946999999972832	-3.249198966856245	0.0	13253	13253	Phospho	1.0	9	61	1	1.0	68	0.0	0.0	0.0	0.0	0.0	0.0
3;5;11	482;484;490	0;1.0000;0	Deamidated;Phospho;Carbamidomethyl	Os03t0214900-01	mzspec:PXD004939:Rice_phos_ABA_3h_20per_F1_R3:scan:13247:KFN[Deamidated]GS[Phospho]PDDIDC[Carbamidomethyl]NEK/2	0	0.0	137.97178	1:0.8167:3:true;1:0.1833:12:true;2:1.0000:5:true	KFNGSPDDIDCNEK	KFN[Deamidated]GS[Phospho]PDDIDC[Carbamidomethyl]NEK	Os03t0214900-01	1.0	Rice_phos_ABA_3h_20per_F1_R3	Rice_phos_ABA_3h_20per_F1_R3.13247.13247.2	mzspec:PXD004939:Rice_phos_ABA_3h_20per_F1_R3:scan:13247:KFN[Deamidated]GS[Phospho]PDDIDC[Carbamidomethyl]NEK/2	0	-0.0012269999998579804	-1.4261935673706678	0.0	2510	2510	Phospho	1.0	5	484	1	1.0	69	0.0	0.0	0.0	0.0	0.0	0.0
3;5;11	482;484;490	0;1.0000;0	Deamidated;Phospho;Carbamidomethyl	Os03t0214900-01	mzspec:PXD004939:Rice_phos_ABA_3h_20per_F1_R1:scan:13537:KFN[Deamidated]GS[Phospho]PDDIDC[Carbamidomethyl]NEK/2	0	0.0	137.97178	1:0.9738:3:true;1:0.0261:12:true;2:1.0000:5:true	KFNGSPDDIDCNEK	KFN[Deamidated]GS[Phospho]PDDIDC[Carbamidomethyl]NEK	Os03t0214900-01	1.0	Rice_phos_ABA_3h_20per_F1_R1	Rice_phos_ABA_3h_20per_F1_R1.13537.13537.2	mzspec:PXD004939:Rice_phos_ABA_3h_20per_F1_R1:scan:13537:KFN[Deamidated]GS[Phospho]PDDIDC[Carbamidomethyl]NEK/2	0	-0.003241000000002714	-3.767150246444346	0.0	8005	8005	Phospho	1.0	5	484	1	1.0	70	0.0	0.0	0.0	0.0	0.0	0.0
3;5;11	482;484;490	0;1.0000;0	Deamidated;Phospho;Carbamidomethyl	Os03t0214900-01	mzspec:PXD004939:Rice_phos_Nip_0h_20per_F1_R3:scan:13451:KFN[Deamidated]GS[Phospho]PDDIDC[Carbamidomethyl]NEK/2	0	0.0	137.97178	1:0.7010:3:true;1:0.2990:12:true;2:1.0000:5:true	KFNGSPDDIDCNEK	KFN[Deamidated]GS[Phospho]PDDIDC[Carbamidomethyl]NEK	Os03t0214900-01	1.0	Rice_phos_Nip_0h_20per_F1_R3	Rice_phos_Nip_0h_20per_F1_R3.13451.13451.2	mzspec:PXD004939:Rice_phos_Nip_0h_20per_F1_R3:scan:13451:KFN[Deamidated]GS[Phospho]PDDIDC[Carbamidomethyl]NEK/2	0	-0.002324999999927968	-2.7024450239754447	0.0	10031	10031	Phospho	1.0	5	484	1	1.0	71	0.0	0.0	0.0	0.0	0.0	0.0
3;5;11	482;484;490	0;1.0000;0	Deamidated;Phospho;Carbamidomethyl	Os03t0214900-01	mzspec:PXD004939:Rice_phos_ABA_12h_20per_F1_R3:scan:13459:KFN[Deamidated]GS[Phospho]PDDIDC[Carbamidomethyl]NEK/2	0	0.0	137.97178	1:0.9303:3:true;1:0.0696:12:true;2:1.0000:5:true	KFNGSPDDIDCNEK	KFN[Deamidated]GS[Phospho]PDDIDC[Carbamidomethyl]NEK	Os03t0214900-01	1.0	Rice_phos_ABA_12h_20per_F1_R3	Rice_phos_ABA_12h_20per_F1_R3.13459.13459.2	mzspec:PXD004939:Rice_phos_ABA_12h_20per_F1_R3:scan:13459:KFN[Deamidated]GS[Phospho]PDDIDC[Carbamidomethyl]NEK/2	0	-0.0012880000000450313	-1.4970964262838302	0.0	15316	15316	Phospho	1.0	5	484	1	1.0	72	0.0	0.0	0.0	0.0	0.0	0.0
1;3	495;497	0;1.0000	Gln->pyro-Glu;Phospho	Os02t0717600-01	mzspec:PXD004939:Rice_phos_ABA_12h_20per_F1_R1:scan:28576:Q[Gln->pyro-Glu]DS[Phospho]FGVELVR/2	0	0.0	79.9663	1:1.0000:3:true	QDSFGVELVR	Q[Gln->pyro-Glu]DS[Phospho]FGVELVR	Os02t0717600-01	1.0	Rice_phos_ABA_12h_20per_F1_R1	Rice_phos_ABA_12h_20per_F1_R1.28576.28576.2	mzspec:PXD004939:Rice_phos_ABA_12h_20per_F1_R1:scan:28576:Q[Gln->pyro-Glu]DS[Phospho]FGVELVR/2	0	-0.0009479999999939537	-1.5623752072274464	0.0	5564	5564	Phospho	1.0	3	497	1	1.0	73	0.0	0.0	0.0	0.0	0.0	0.0
1;3	495;497	0;1.0000	Gln->pyro-Glu;Phospho	Os02t0717600-01	mzspec:PXD004939:Rice_phos_Nip_0h_20per_F1_R2:scan:28754:Q[Gln->pyro-Glu]DS[Phospho]FGVELVR/2	0	0.0	79.9663	1:1.0000:3:true	QDSFGVELVR	Q[Gln->pyro-Glu]DS[Phospho]FGVELVR	Os02t0717600-01	1.0	Rice_phos_Nip_0h_20per_F1_R2	Rice_phos_Nip_0h_20per_F1_R2.28754.28754.2	mzspec:PXD004939:Rice_phos_Nip_0h_20per_F1_R2:scan:28754:Q[Gln->pyro-Glu]DS[Phospho]FGVELVR/2	0	-0.003450000000043474	-5.685859140334379	0.0	10906	10906	Phospho	1.0	3	497	1	1.0	74	0.0	0.0	0.0	0.0	0.0	0.0
3;5;11	482;484;490	0;1.0000;0	Deamidated;Phospho;Carbamidomethyl	Os03t0214900-01	mzspec:PXD004939:Rice_phos_ABA_12h_20per_F1_R1:scan:13627:KFN[Deamidated]GS[Phospho]PDDIDC[Carbamidomethyl]NEK/2	0	0.0	137.97178	1:0.9625:3:true;1:0.0375:12:true;2:1.0000:5:true	KFNGSPDDIDCNEK	KFN[Deamidated]GS[Phospho]PDDIDC[Carbamidomethyl]NEK	Os03t0214900-01	1.0	Rice_phos_ABA_12h_20per_F1_R1	Rice_phos_ABA_12h_20per_F1_R1.13627.13627.2	mzspec:PXD004939:Rice_phos_ABA_12h_20per_F1_R1:scan:13627:KFN[Deamidated]GS[Phospho]PDDIDC[Carbamidomethyl]NEK/2	0	-0.002569999999877837	-2.9872188006459908	0.0	24253	24253	Phospho	1.0	5	484	1	1.0	75	0.0	0.0	0.0	0.0	0.0	0.0
3;5;11	482;484;490	0;1.0000;0	Deamidated;Phospho;Carbamidomethyl	Os03t0214900-01	mzspec:PXD004939:Rice_phos_Nip_0h_20per_F1_R1:scan:13457:KFN[Deamidated]GS[Phospho]PDDIDC[Carbamidomethyl]NEK/2	0	0.0	137.97178	1:0.6270:3:true;1:0.3730:12:true;2:1.0000:5:true	KFNGSPDDIDCNEK	KFN[Deamidated]GS[Phospho]PDDIDC[Carbamidomethyl]NEK	Os03t0214900-01	1.0	Rice_phos_Nip_0h_20per_F1_R1	Rice_phos_Nip_0h_20per_F1_R1.13457.13457.2	mzspec:PXD004939:Rice_phos_Nip_0h_20per_F1_R1:scan:13457:KFN[Deamidated]GS[Phospho]PDDIDC[Carbamidomethyl]NEK/2	0	-0.0031800000000430373	-3.6962473877954714	0.0	25514	25514	Phospho	1.0	5	484	1	1.0	76	0.0	0.0	0.0	0.0	0.0	0.0
3	330	1.0000	Phospho	Os01t0959000-01	mzspec:PXD004939:Rice_phos_Nip_0h_20per_F1_R2:scan:02506:RRS[Phospho]PPPPPR/3	0	0.0	79.96633100000003	1:1.0000:3:true	RRSPPPPPR	RRS[Phospho]PPPPPR	Os01t0959000-01	1.0	Rice_phos_Nip_0h_20per_F1_R2	Rice_phos_Nip_0h_20per_F1_R2.02506.02506.3	mzspec:PXD004939:Rice_phos_Nip_0h_20per_F1_R2:scan:02506:RRS[Phospho]PPPPPR/3	0	-0.0009949999999321335	-2.6147560246235737	0.0	7350	7350	Phospho	1.0	3	330	1	1.0	77	0.0	0.0	0.0	0.0	0.0	0.0
3	465	1.0000	Phospho	Os02t0717600-01	mzspec:PXD004939:Rice_phos_Nip_0h_20per_F1_R3:scan:19964:QDS[Phospho]FGGGELPR/2	0	0.0	79.9663	1:1.0000:3:true	QDSFGGGELPR	QDS[Phospho]FGGGELPR	Os02t0717600-01	1.0	Rice_phos_Nip_0h_20per_F1_R3	Rice_phos_Nip_0h_20per_F1_R3.19964.19964.2	mzspec:PXD004939:Rice_phos_Nip_0h_20per_F1_R3:scan:19964:QDS[Phospho]FGGGELPR/2	0	-0.002504999999928259	-4.0288781816575865	0.0	7668	7668	Phospho	1.0	3	465	1	1.0	78	0.0	0.0	0.0	0.0	0.0	0.0
3	465	1.0000	Phospho	Os02t0717600-01	mzspec:PXD004939:Rice_phos_ABA_3h_20per_F1_R1:scan:19743:QDS[Phospho]FGGGELPR/2	0	0.0	79.9663	1:1.0000:3:true	QDSFGGGELPR	QDS[Phospho]FGGGELPR	Os02t0717600-01	1.0	Rice_phos_ABA_3h_20per_F1_R1	Rice_phos_ABA_3h_20per_F1_R1.19743.19743.2	mzspec:PXD004939:Rice_phos_ABA_3h_20per_F1_R1:scan:19743:QDS[Phospho]FGGGELPR/2	0	-0.0018939999999929567	-3.046185739021808	0.0	6421	6421	Phospho	1.0	3	465	1	1.0	79	0.0	0.0	0.0	0.0	0.0	0.0
15	893	1.0000	Phospho	LOC_Os06g51270.1	mzspec:PXD004939:Rice_phos_Nip_0h_20per_F1_R1:scan:27692:DIMDEQDQLGGLLDS[Phospho]VHGGNR/3	0	0.0	79.9663	1:1.0000:15:true	DIMDEQDQLGGLLDSVHGGNR	DIMDEQDQLGGLLDS[Phospho]VHGGNR	LOC_Os06g51270.1	1.0	Rice_phos_Nip_0h_20per_F1_R1	Rice_phos_Nip_0h_20per_F1_R1.27692.27692.3	mzspec:PXD004939:Rice_phos_Nip_0h_20per_F1_R1:scan:27692:DIMDEQDQLGGLLDS[Phospho]VHGGNR/3	0	-0.004788999999959742	-6.110932805692087	0.0	23328	23328	Phospho	1.0	15	893	1	1.0	80	0.0	0.0	0.0	0.0	0.0	0.0
1;3;11	8;10;18	1.0000;1.0000;0	Phospho;Phospho;Deamidated	tr|Q0IWU2|Q0IWU2_ORYSJ	mzspec:PXD004939:Rice_phos_ABA_12h_20per_F1_R2:scan:09145:S[Phospho]HS[Phospho]PVEHLEGN[Deamidated]NK/2	0	0.0	160.916616	1:0.6777:11:true;1:0.3223:12:true;2:1.0000:1:true;3:1.0000:3:true	SHSPVEHLEGNNK	S[Phospho]HS[Phospho]PVEHLEGN[Deamidated]NK	tr|Q0IWU2|Q0IWU2_ORYSJ	1.0	Rice_phos_ABA_12h_20per_F1_R2	Rice_phos_ABA_12h_20per_F1_R2.09145.09145.2	mzspec:PXD004939:Rice_phos_ABA_12h_20per_F1_R2:scan:09145:S[Phospho]HS[Phospho]PVEHLEGN[Deamidated]NK/2	0	-0.0018650000000661746	-2.317322333802552	0.0	1758	1758	Phospho	1.0	1	8	1	1.0	81	0.0	0.0	0.0	0.0	0.0	0.0
1;3;11	8;10;18	1.0000;1.0000;0	Phospho;Phospho;Deamidated	tr|Q0IWU2|Q0IWU2_ORYSJ	mzspec:PXD004939:Rice_phos_Nip_0h_20per_F1_R3:scan:09226:S[Phospho]HS[Phospho]PVEHLEGN[Deamidated]NK/2	0	0.0	160.916616	1:0.7979:11:true;1:0.2021:12:true;2:1.0000:1:true;3:1.0000:3:true	SHSPVEHLEGNNK	S[Phospho]HS[Phospho]PVEHLEGN[Deamidated]NK	tr|Q0IWU2|Q0IWU2_ORYSJ	1.0	Rice_phos_Nip_0h_20per_F1_R3	Rice_phos_Nip_0h_20per_F1_R3.09226.09226.2	mzspec:PXD004939:Rice_phos_Nip_0h_20per_F1_R3:scan:09226:S[Phospho]HS[Phospho]PVEHLEGN[Deamidated]NK/2	0	-0.00412400000004709	-5.124202307974131	0.0	1061	1061	Phospho	1.0	3	10	1	1.0	82	0.0	0.0	0.0	0.0	0.0	0.0
1;3;11	8;10;18	1.0000;1.0000;0	Phospho;Phospho;Deamidated	tr|Q0IWU2|Q0IWU2_ORYSJ	mzspec:PXD004939:Rice_phos_Nip_0h_20per_F1_R3:scan:09226:S[Phospho]HS[Phospho]PVEHLEGN[Deamidated]NK/2	0	0.0	160.916616	1:0.7979:11:true;1:0.2021:12:true;2:1.0000:1:true;3:1.0000:3:true	SHSPVEHLEGNNK	S[Phospho]HS[Phospho]PVEHLEGN[Deamidated]NK	tr|Q0IWU2|Q0IWU2_ORYSJ	1.0	Rice_phos_Nip_0h_20per_F1_R3	Rice_phos_Nip_0h_20per_F1_R3.09226.09226.2	mzspec:PXD004939:Rice_phos_Nip_0h_20per_F1_R3:scan:09226:S[Phospho]HS[Phospho]PVEHLEGN[Deamidated]NK/2	0	-0.00412400000004709	-5.124202307974131	0.0	1061	1061	Phospho	1.0	1	8	1	1.0	83	0.0	0.0	0.0	0.0	0.0	0.0
1;3	8;10	1.0000;1.0000	Phospho;Phospho	tr|Q0IWU2|Q0IWU2_ORYSJ	mzspec:PXD004939:Rice_phos_Nip_0h_20per_F1_R1:scan:08100:S[Phospho]HS[Phospho]PVEHLEGNNK/2	0	0.0	159.9326	1:1.0000:1:true;2:1.0000:3:true	SHSPVEHLEGNNK	S[Phospho]HS[Phospho]PVEHLEGNNK	tr|Q0IWU2|Q0IWU2_ORYSJ	1.0	Rice_phos_Nip_0h_20per_F1_R1	Rice_phos_Nip_0h_20per_F1_R1.08100.08100.2	mzspec:PXD004939:Rice_phos_Nip_0h_20per_F1_R1:scan:08100:S[Phospho]HS[Phospho]PVEHLEGNNK/2	0	-0.002601000000026943	-3.2338028856486867	0.0	13810	13810	Phospho	1.0	3	10	1	1.0	84	0.0	0.0	0.0	0.0	0.0	0.0
1;3	8;10	1.0000;1.0000	Phospho;Phospho	tr|Q0IWU2|Q0IWU2_ORYSJ	mzspec:PXD004939:Rice_phos_Nip_0h_20per_F1_R2:scan:08267:S[Phospho]HS[Phospho]PVEHLEGNNK/2	0	0.0	159.9326	1:1.0000:1:true;2:1.0000:3:true	SHSPVEHLEGNNK	S[Phospho]HS[Phospho]PVEHLEGNNK	tr|Q0IWU2|Q0IWU2_ORYSJ	1.0	Rice_phos_Nip_0h_20per_F1_R2	Rice_phos_Nip_0h_20per_F1_R2.08267.08267.2	mzspec:PXD004939:Rice_phos_Nip_0h_20per_F1_R2:scan:08267:S[Phospho]HS[Phospho]PVEHLEGNNK/2	0	-0.001441999999883592	-1.7928272820763789	0.0	7916	7916	Phospho	1.0	3	10	1	1.0	85	0.0	0.0	0.0	0.0	0.0	0.0
1;3	8;10	1.0000;1.0000	Phospho;Phospho	tr|Q0IWU2|Q0IWU2_ORYSJ	mzspec:PXD004939:Rice_phos_Nip_0h_20per_F1_R2:scan:08267:S[Phospho]HS[Phospho]PVEHLEGNNK/2	0	0.0	159.9326	1:1.0000:1:true;2:1.0000:3:true	SHSPVEHLEGNNK	S[Phospho]HS[Phospho]PVEHLEGNNK	tr|Q0IWU2|Q0IWU2_ORYSJ	1.0	Rice_phos_Nip_0h_20per_F1_R2	Rice_phos_Nip_0h_20per_F1_R2.08267.08267.2	mzspec:PXD004939:Rice_phos_Nip_0h_20per_F1_R2:scan:08267:S[Phospho]HS[Phospho]PVEHLEGNNK/2	0	-0.001441999999883592	-1.7928272820763789	0.0	7916	7916	Phospho	1.0	1	8	1	1.0	86	0.0	0.0	0.0	0.0	0.0	0.0
4;8	316;320	1.0000;1.0000	Phospho;Phospho	LOC_Os01g67250.2	mzspec:PXD004939:Rice_phos_ABA_3h_20per_F1_R2:scan:10727:VHES[Phospho]PVLS[Phospho]PQR/2	0	0.0	159.9326	1:1.0000:4:true;2:1.0000:8:true	VHESPVLSPQR	VHES[Phospho]PVLS[Phospho]PQR	LOC_Os01g67250.2	1.0	Rice_phos_ABA_3h_20per_F1_R2	Rice_phos_ABA_3h_20per_F1_R2.10727.10727.2	mzspec:PXD004939:Rice_phos_ABA_3h_20per_F1_R2:scan:10727:VHES[Phospho]PVLS[Phospho]PQR/2	0	-0.001610000000027867	-2.284320667725188	0.0	27935	27935	Phospho	1.0	8	320	1	1.0	87	0.0	0.0	0.0	0.0	0.0	0.0
15	893	1.0000	Phospho	LOC_Os06g51270.1	mzspec:PXD004939:Rice_phos_ABA_3h_20per_F1_R3:scan:26548:DIMDEQDQLGGLLDS[Phospho]VHGGNR/3	0	0.0	79.9663	1:1.0000:15:true	DIMDEQDQLGGLLDSVHGGNR	DIMDEQDQLGGLLDS[Phospho]VHGGNR	LOC_Os06g51270.1	1.0	Rice_phos_ABA_3h_20per_F1_R3	Rice_phos_ABA_3h_20per_F1_R3.26548.26548.3	mzspec:PXD004939:Rice_phos_ABA_3h_20per_F1_R3:scan:26548:DIMDEQDQLGGLLDS[Phospho]VHGGNR/3	0	-0.00028899999995246617	-0.3687741867966974	0.0	25052	25052	Phospho	1.0	15	893	1	1.0	88	0.0	0.0	0.0	0.0	0.0	0.0
3	465	1.0000	Phospho	Os02t0717600-01	mzspec:PXD004939:Rice_phos_ABA_12h_20per_F1_R2:scan:19938:QDS[Phospho]FGGGELPR/2	0	0.0	79.9663	1:1.0000:3:true	QDSFGGGELPR	QDS[Phospho]FGGGELPR	Os02t0717600-01	1.0	Rice_phos_ABA_12h_20per_F1_R2	Rice_phos_ABA_12h_20per_F1_R2.19938.19938.2	mzspec:PXD004939:Rice_phos_ABA_12h_20per_F1_R2:scan:19938:QDS[Phospho]FGGGELPR/2	0	-0.002016000000025997	-3.2424025607022138	0.0	2647	2647	Phospho	1.0	3	465	1	1.0	89	0.0	0.0	0.0	0.0	0.0	0.0
9	524	1.0000	Phospho	Os05t0148600-01	mzspec:PXD004939:Rice_phos_ABA_3h_20per_F1_R1:scan:27642:GFVPFVPGS[Phospho]PVER/2	0	0.0	79.9663	1:1.0000:9:true	GFVPFVPGSPVER	GFVPFVPGS[Phospho]PVER	Os05t0148600-01	1.0	Rice_phos_ABA_3h_20per_F1_R1	Rice_phos_ABA_3h_20per_F1_R1.27642.27642.2	mzspec:PXD004939:Rice_phos_ABA_3h_20per_F1_R1:scan:27642:GFVPFVPGS[Phospho]PVER/2	0	-0.0008440000000291548	-1.1493075282961045	0.0	31130	31130	Phospho	1.0	9	524	1	1.0	90	0.0	0.0	0.0	0.0	0.0	0.0
9	524	1.0000	Phospho	Os05t0148600-01	mzspec:PXD004939:Rice_phos_Nip_0h_20per_F1_R1:scan:28546:GFVPFVPGS[Phospho]PVER/2	0	0.0	79.9663	1:1.0000:9:true	GFVPFVPGSPVER	GFVPFVPGS[Phospho]PVER	Os05t0148600-01	1.0	Rice_phos_Nip_0h_20per_F1_R1	Rice_phos_Nip_0h_20per_F1_R1.28546.28546.2	mzspec:PXD004939:Rice_phos_Nip_0h_20per_F1_R1:scan:28546:GFVPFVPGS[Phospho]PVER/2	0	-0.0051159999999299535	-6.966655585875894	0.0	30793	30793	Phospho	1.0	9	524	1	1.0	91	0.0	0.0	0.0	0.0	0.0	0.0
1;3	463;465	0;1.0000	Gln->pyro-Glu;Phospho	Os02t0717600-01	mzspec:PXD004939:Rice_phos_ABA_3h_20per_F1_R1:scan:23072:Q[Gln->pyro-Glu]DS[Phospho]FGGGELPR/2	0	0.0	79.96633100000003	1:1.0000:3:true	QDSFGGGELPR	Q[Gln->pyro-Glu]DS[Phospho]FGGGELPR	Os02t0717600-01	1.0	Rice_phos_ABA_3h_20per_F1_R1	Rice_phos_ABA_3h_20per_F1_R1.23072.23072.2	mzspec:PXD004939:Rice_phos_ABA_3h_20per_F1_R1:scan:23072:Q[Gln->pyro-Glu]DS[Phospho]FGGGELPR/2	0	-0.0013740000000552757	-2.240529508114063	0.0	6573	6573	Phospho	1.0	3	465	1	1.0	92	0.0	0.0	0.0	0.0	0.0	0.0
9	524	1.0000	Phospho	Os05t0148600-01	mzspec:PXD004939:Rice_phos_Nip_0h_20per_F1_R3:scan:28256:GFVPFVPGS[Phospho]PVER/2	0	0.0	79.9663	1:1.0000:9:true	GFVPFVPGSPVER	GFVPFVPGS[Phospho]PVER	Os05t0148600-01	1.0	Rice_phos_Nip_0h_20per_F1_R3	Rice_phos_Nip_0h_20per_F1_R3.28256.28256.2	mzspec:PXD004939:Rice_phos_Nip_0h_20per_F1_R3:scan:28256:GFVPFVPGS[Phospho]PVER/2	0	-0.0051159999999299535	-6.966655585875894	0.0	25801	25801	Phospho	1.0	9	524	1	1.0	93	0.0	0.0	0.0	0.0	0.0	0.0
1;3	463;465	0;1.0000	Gln->pyro-Glu;Phospho	Os02t0717600-01	mzspec:PXD004939:Rice_phos_ABA_3h_20per_F1_R1:scan:22945:Q[Gln->pyro-Glu]DS[Phospho]FGGGELPR/2	0	0.0	79.96633100000003	1:1.0000:3:true	QDSFGGGELPR	Q[Gln->pyro-Glu]DS[Phospho]FGGGELPR	Os02t0717600-01	1.0	Rice_phos_ABA_3h_20per_F1_R1	Rice_phos_ABA_3h_20per_F1_R1.22945.22945.2	mzspec:PXD004939:Rice_phos_ABA_3h_20per_F1_R1:scan:22945:Q[Gln->pyro-Glu]DS[Phospho]FGGGELPR/2	0	-0.001806999999985237	-2.946606128796332	0.0	7638	7638	Phospho	1.0	3	465	1	1.0	94	0.0	0.0	0.0	0.0	0.0	0.0
9	524	1.0000	Phospho	Os05t0148600-01	mzspec:PXD004939:Rice_phos_Nip_0h_20per_F1_R2:scan:28535:GFVPFVPGS[Phospho]PVER/2	0	0.0	79.9663	1:1.0000:9:true	GFVPFVPGSPVER	GFVPFVPGS[Phospho]PVER	Os05t0148600-01	1.0	Rice_phos_Nip_0h_20per_F1_R2	Rice_phos_Nip_0h_20per_F1_R2.28535.28535.2	mzspec:PXD004939:Rice_phos_Nip_0h_20per_F1_R2:scan:28535:GFVPFVPGS[Phospho]PVER/2	0	-0.0050550000000839646	-6.883589520654763	0.0	10873	10873	Phospho	1.0	9	524	1	1.0	95	0.0	0.0	0.0	0.0	0.0	0.0
9	524	1.0000	Phospho	Os05t0148600-01	mzspec:PXD004939:Rice_phos_ABA_3h_20per_F1_R2:scan:27396:GFVPFVPGS[Phospho]PVER/2	0	0.0	79.9663	1:1.0000:9:true	GFVPFVPGSPVER	GFVPFVPGS[Phospho]PVER	Os05t0148600-01	1.0	Rice_phos_ABA_3h_20per_F1_R2	Rice_phos_ABA_3h_20per_F1_R2.27396.27396.2	mzspec:PXD004939:Rice_phos_ABA_3h_20per_F1_R2:scan:27396:GFVPFVPGS[Phospho]PVER/2	0	-0.0028579999999465144	-3.891849426179298	0.0	2105	2105	Phospho	1.0	9	524	1	1.0	96	0.0	0.0	0.0	0.0	0.0	0.0
1;3;11	8;10;18	1.0000;1.0000;0	Phospho;Phospho;Deamidated	tr|Q0IWU2|Q0IWU2_ORYSJ	mzspec:PXD004939:Rice_phos_ABA_12h_20per_F1_R2:scan:09145:S[Phospho]HS[Phospho]PVEHLEGN[Deamidated]NK/2	0	0.0	160.916616	1:0.6777:11:true;1:0.3223:12:true;2:1.0000:1:true;3:1.0000:3:true	SHSPVEHLEGNNK	S[Phospho]HS[Phospho]PVEHLEGN[Deamidated]NK	tr|Q0IWU2|Q0IWU2_ORYSJ	1.0	Rice_phos_ABA_12h_20per_F1_R2	Rice_phos_ABA_12h_20per_F1_R2.09145.09145.2	mzspec:PXD004939:Rice_phos_ABA_12h_20per_F1_R2:scan:09145:S[Phospho]HS[Phospho]PVEHLEGN[Deamidated]NK/2	0	-0.0018650000000661746	-2.317322333802552	0.0	1758	1758	Phospho	1.0	3	10	1	1.0	97	0.0	0.0	0.0	0.0	0.0	0.0
1;3;11	8;10;18	1.0000;1.0000;0	Phospho;Phospho;Deamidated	tr|Q0IWU2|Q0IWU2_ORYSJ	mzspec:PXD004939:Rice_phos_Nip_0h_20per_F1_R1:scan:08733:S[Phospho]HS[Phospho]PVEHLEGN[Deamidated]NK/2	0	0.0	160.916616	1:0.8222:11:true;1:0.1778:12:true;2:1.0000:1:true;3:1.0000:3:true	SHSPVEHLEGNNK	S[Phospho]HS[Phospho]PVEHLEGN[Deamidated]NK	tr|Q0IWU2|Q0IWU2_ORYSJ	1.0	Rice_phos_Nip_0h_20per_F1_R1	Rice_phos_Nip_0h_20per_F1_R1.08733.08733.2	mzspec:PXD004939:Rice_phos_Nip_0h_20per_F1_R1:scan:08733:S[Phospho]HS[Phospho]PVEHLEGN[Deamidated]NK/2	0	-0.0026070000000117943	-3.239281138893419	0.0	14508	14508	Phospho	1.0	1	8	1	1.0	98	0.0	0.0	0.0	0.0	0.0	0.0
1;3;11	8;10;18	1.0000;1.0000;0	Phospho;Phospho;Deamidated	tr|Q0IWU2|Q0IWU2_ORYSJ	mzspec:PXD004939:Rice_phos_Nip_0h_20per_F1_R1:scan:08733:S[Phospho]HS[Phospho]PVEHLEGN[Deamidated]NK/2	0	0.0	160.916616	1:0.8222:11:true;1:0.1778:12:true;2:1.0000:1:true;3:1.0000:3:true	SHSPVEHLEGNNK	S[Phospho]HS[Phospho]PVEHLEGN[Deamidated]NK	tr|Q0IWU2|Q0IWU2_ORYSJ	1.0	Rice_phos_Nip_0h_20per_F1_R1	Rice_phos_Nip_0h_20per_F1_R1.08733.08733.2	mzspec:PXD004939:Rice_phos_Nip_0h_20per_F1_R1:scan:08733:S[Phospho]HS[Phospho]PVEHLEGN[Deamidated]NK/2	0	-0.0026070000000117943	-3.239281138893419	0.0	14508	14508	Phospho	1.0	3	10	1	1.0	99	0.0	0.0	0.0	0.0	0.0	0.0
7	40	1.0000	Phospho	Os07t0208600-01	mzspec:PXD004939:Rice_phos_ABA_3h_20per_F1_R1:scan:23689:DIHPEPS[Phospho]PPHLPPPPLR/3	0	0.0	79.9663	1:1.0000:7:true	DIHPEPSPPHLPPPPLR	DIHPEPS[Phospho]PPHLPPPPLR	Os07t0208600-01	1.0	Rice_phos_ABA_3h_20per_F1_R1	Rice_phos_ABA_3h_20per_F1_R1.23689.23689.3	mzspec:PXD004939:Rice_phos_ABA_3h_20per_F1_R1:scan:23689:DIHPEPS[Phospho]PPHLPPPPLR/3	0	-0.002223999999955595	-3.3731151823398613	0.0	32880	32880	Phospho	1.0	7	40	1	1.0	100	0.0	0.0	0.0	0.0	0.0	0.0
3	704	1.0000	Phospho	Os06t0300800-01	mzspec:PXD004939:Rice_phos_ABA_3h_20per_F1_R1:scan:05909:KDS[Phospho]FGKEEPR/3	0	0.0	79.9663	1:1.0000:3:true	KDSFGKEEPR	KDS[Phospho]FGKEEPR	Os06t0300800-01	1.0	Rice_phos_ABA_3h_20per_F1_R1	Rice_phos_ABA_3h_20per_F1_R1.05909.05909.3	mzspec:PXD004939:Rice_phos_ABA_3h_20per_F1_R1:scan:05909:KDS[Phospho]FGKEEPR/3	0	-0.0010089999999536305	-2.374906372914216	0.0	677	677	Phospho	1.0	3	704	1	1.0	101	0.0	0.0	0.0	0.0	0.0	0.0
3	704	1.0000	Phospho	Os06t0300800-01	mzspec:PXD004939:Rice_phos_ABA_3h_20per_F1_R1:scan:05637:KDS[Phospho]FGKEEPR/3	0	0.0	79.9663	1:1.0000:3:true	KDSFGKEEPR	KDS[Phospho]FGKEEPR	Os06t0300800-01	1.0	Rice_phos_ABA_3h_20per_F1_R1	Rice_phos_ABA_3h_20per_F1_R1.05637.05637.3	mzspec:PXD004939:Rice_phos_ABA_3h_20per_F1_R1:scan:05637:KDS[Phospho]FGKEEPR/3	0	-0.0011920000000031905	-2.805637657731832	0.0	3948	3948	Phospho	1.0	3	704	1	1.0	102	0.0	0.0	0.0	0.0	0.0	0.0
3	704	1.0000	Phospho	Os06t0300800-01	mzspec:PXD004939:Rice_phos_ABA_3h_20per_F1_R1:scan:05779:KDS[Phospho]FGKEEPR/3	0	0.0	79.9663	1:1.0000:3:true	KDSFGKEEPR	KDS[Phospho]FGKEEPR	Os06t0300800-01	1.0	Rice_phos_ABA_3h_20per_F1_R1	Rice_phos_ABA_3h_20per_F1_R1.05779.05779.3	mzspec:PXD004939:Rice_phos_ABA_3h_20per_F1_R1:scan:05779:KDS[Phospho]FGKEEPR/3	0	-0.0011009999999487263	-2.591448876686765	0.0	4391	4391	Phospho	1.0	3	704	1	1.0	103	0.0	0.0	0.0	0.0	0.0	0.0
3	704	1.0000	Phospho	Os06t0300800-01	mzspec:PXD004939:Rice_phos_Nip_0h_20per_F1_R2:scan:05677:KDS[Phospho]FGKEEPR/2	0	0.0	79.9663	1:1.0000:3:true	KDSFGKEEPR	KDS[Phospho]FGKEEPR	Os06t0300800-01	1.0	Rice_phos_Nip_0h_20per_F1_R2	Rice_phos_Nip_0h_20per_F1_R2.05677.05677.2	mzspec:PXD004939:Rice_phos_Nip_0h_20per_F1_R2:scan:05677:KDS[Phospho]FGKEEPR/2	0	-0.001979000000005726	-3.107801082937748	0.0	8157	8157	Phospho	1.0	3	704	1	1.0	104	0.0	0.0	0.0	0.0	0.0	0.0
3	704	1.0000	Phospho	Os06t0300800-01	mzspec:PXD004939:Rice_phos_Nip_0h_20per_F1_R2:scan:05801:KDS[Phospho]FGKEEPR/3	0	0.0	79.9663	1:1.0000:3:true	KDSFGKEEPR	KDS[Phospho]FGKEEPR	Os06t0300800-01	1.0	Rice_phos_Nip_0h_20per_F1_R2	Rice_phos_Nip_0h_20per_F1_R2.05801.05801.3	mzspec:PXD004939:Rice_phos_Nip_0h_20per_F1_R2:scan:05801:KDS[Phospho]FGKEEPR/3	0	-0.0014059999999744832	-3.3093343512489986	0.0	10096	10096	Phospho	1.0	3	704	1	1.0	105	0.0	0.0	0.0	0.0	0.0	0.0
3	704	1.0000	Phospho	Os06t0300800-01	mzspec:PXD004939:Rice_phos_ABA_3h_20per_F1_R3:scan:05555:KDS[Phospho]FGKEEPR/3	0	0.0	79.9663	1:1.0000:3:true	KDSFGKEEPR	KDS[Phospho]FGKEEPR	Os06t0300800-01	1.0	Rice_phos_ABA_3h_20per_F1_R3	Rice_phos_ABA_3h_20per_F1_R3.05555.05555.3	mzspec:PXD004939:Rice_phos_ABA_3h_20per_F1_R3:scan:05555:KDS[Phospho]FGKEEPR/3	0	-0.0012839999999982865	-3.0221801615043815	0.0	13015	13015	Phospho	1.0	3	704	1	1.0	106	0.0	0.0	0.0	0.0	0.0	0.0
3	704	1.0000	Phospho	Os06t0300800-01	mzspec:PXD004939:Rice_phos_ABA_3h_20per_F1_R3:scan:05700:KDS[Phospho]FGKEEPR/3	0	0.0	79.9663	1:1.0000:3:true	KDSFGKEEPR	KDS[Phospho]FGKEEPR	Os06t0300800-01	1.0	Rice_phos_ABA_3h_20per_F1_R3	Rice_phos_ABA_3h_20per_F1_R3.05700.05700.3	mzspec:PXD004939:Rice_phos_ABA_3h_20per_F1_R3:scan:05700:KDS[Phospho]FGKEEPR/3	0	-0.0012839999999982865	-3.0221801615043815	0.0	13510	13510	Phospho	1.0	3	704	1	1.0	107	0.0	0.0	0.0	0.0	0.0	0.0
7	40	1.0000	Phospho	Os07t0208600-01	mzspec:PXD004939:Rice_phos_ABA_3h_20per_F1_R1:scan:23820:DIHPEPS[Phospho]PPHLPPPPLR/3	0	0.0	79.9663	1:1.0000:7:true	DIHPEPSPPHLPPPPLR	DIHPEPS[Phospho]PPHLPPPPLR	Os07t0208600-01	1.0	Rice_phos_ABA_3h_20per_F1_R1	Rice_phos_ABA_3h_20per_F1_R1.23820.23820.3	mzspec:PXD004939:Rice_phos_ABA_3h_20per_F1_R1:scan:23820:DIHPEPS[Phospho]PPHLPPPPLR/3	0	-0.0005239999999275824	-0.7947447640904248	0.0	30831	30831	Phospho	1.0	7	40	1	1.0	108	0.0	0.0	0.0	0.0	0.0	0.0
7	40	1.0000	Phospho	Os07t0208600-01	mzspec:PXD004939:Rice_phos_Nip_0h_20per_F1_R1:scan:24907:DIHPEPS[Phospho]PPHLPPPPLR/3	0	0.0	79.9663	1:1.0000:7:true	DIHPEPSPPHLPPPPLR	DIHPEPS[Phospho]PPHLPPPPLR	Os07t0208600-01	1.0	Rice_phos_Nip_0h_20per_F1_R1	Rice_phos_Nip_0h_20per_F1_R1.24907.24907.3	mzspec:PXD004939:Rice_phos_Nip_0h_20per_F1_R1:scan:24907:DIHPEPS[Phospho]PPHLPPPPLR/3	0	-0.004123999999933403	-6.254823296772794	0.0	31019	31019	Phospho	1.0	7	40	1	1.0	109	0.0	0.0	0.0	0.0	0.0	0.0
7	40	1.0000	Phospho	Os07t0208600-01	mzspec:PXD004939:Rice_phos_ABA_12h_20per_F1_R1:scan:24157:DIHPEPS[Phospho]PPHLPPPPLR/3	0	0.0	79.9663	1:1.0000:7:true	DIHPEPSPPHLPPPPLR	DIHPEPS[Phospho]PPHLPPPPLR	Os07t0208600-01	1.0	Rice_phos_ABA_12h_20per_F1_R1	Rice_phos_ABA_12h_20per_F1_R1.24157.24157.3	mzspec:PXD004939:Rice_phos_ABA_12h_20per_F1_R1:scan:24157:DIHPEPS[Phospho]PPHLPPPPLR/3	0	-0.002024000000005799	-3.069777486156364	0.0	31670	31670	Phospho	1.0	7	40	1	1.0	110	0.0	0.0	0.0	0.0	0.0	0.0
7	40	1.0000	Phospho	Os07t0208600-01	mzspec:PXD004939:Rice_phos_ABA_12h_20per_F1_R1:scan:24299:DIHPEPS[Phospho]PPHLPPPPLR/3	0	0.0	79.9663	1:1.0000:7:true	DIHPEPSPPHLPPPPLR	DIHPEPS[Phospho]PPHLPPPPLR	Os07t0208600-01	1.0	Rice_phos_ABA_12h_20per_F1_R1	Rice_phos_ABA_12h_20per_F1_R1.24299.24299.3	mzspec:PXD004939:Rice_phos_ABA_12h_20per_F1_R1:scan:24299:DIHPEPS[Phospho]PPHLPPPPLR/3	0	-0.0015879999999697247	-2.4085013082556324	0.0	31718	31718	Phospho	1.0	7	40	1	1.0	111	0.0	0.0	0.0	0.0	0.0	0.0
7	40	1.0000	Phospho	Os07t0208600-01	mzspec:PXD004939:Rice_phos_ABA_12h_20per_F1_R1:scan:24428:DIHPEPS[Phospho]PPHLPPPPLR/3	0	0.0	79.9663	1:1.0000:7:true	DIHPEPSPPHLPPPPLR	DIHPEPS[Phospho]PPHLPPPPLR	Os07t0208600-01	1.0	Rice_phos_ABA_12h_20per_F1_R1	Rice_phos_ABA_12h_20per_F1_R1.24428.24428.3	mzspec:PXD004939:Rice_phos_ABA_12h_20per_F1_R1:scan:24428:DIHPEPS[Phospho]PPHLPPPPLR/3	0	-0.002223999999955595	-3.3731151823398613	0.0	31738	31738	Phospho	1.0	7	40	1	1.0	112	0.0	0.0	0.0	0.0	0.0	0.0
8	444	1.0000	Phospho	Os05t0545000-01	mzspec:PXD004939:Rice_phos_ABA_3h_20per_F1_R2:scan:15751:VVDDGWGS[Phospho]PR/2	0	0.0	79.9663	1:1.0000:8:true	VVDDGWGSPR	VVDDGWGS[Phospho]PR	Os05t0545000-01	1.0	Rice_phos_ABA_3h_20per_F1_R2	Rice_phos_ABA_3h_20per_F1_R2.15751.15751.2	mzspec:PXD004939:Rice_phos_ABA_3h_20per_F1_R2:scan:15751:VVDDGWGS[Phospho]PR/2	0	0.0014400000001160151	2.4647187789609526	0.0	26599	26599	Phospho	1.0	8	444	1	1.0	113	0.0	0.0	0.0	0.0	0.0	0.0
1;3;11	8;10;18	1.0000;1.0000;0	Phospho;Phospho;Deamidated	tr|Q0IWU2|Q0IWU2_ORYSJ	mzspec:PXD004939:Rice_phos_ABA_12h_20per_F1_R1:scan:08896:S[Phospho]HS[Phospho]PVEHLEGN[Deamidated]NK/2	0	0.0	160.916616	1:0.7142:11:true;1:0.2858:12:true;2:1.0000:1:true;3:1.0000:3:true	SHSPVEHLEGNNK	S[Phospho]HS[Phospho]PVEHLEGN[Deamidated]NK	tr|Q0IWU2|Q0IWU2_ORYSJ	1.0	Rice_phos_ABA_12h_20per_F1_R1	Rice_phos_ABA_12h_20per_F1_R1.08896.08896.2	mzspec:PXD004939:Rice_phos_ABA_12h_20per_F1_R1:scan:08896:S[Phospho]HS[Phospho]PVEHLEGN[Deamidated]NK/2	0	-0.004007000000001426	-4.978826054273812	0.0	27794	27794	Phospho	1.0	3	10	1	1.0	114	0.0	0.0	0.0	0.0	0.0	0.0
1;3;11	8;10;18	1.0000;1.0000;0	Phospho;Phospho;Deamidated	tr|Q0IWU2|Q0IWU2_ORYSJ	mzspec:PXD004939:Rice_phos_ABA_12h_20per_F1_R1:scan:08896:S[Phospho]HS[Phospho]PVEHLEGN[Deamidated]NK/2	0	0.0	160.916616	1:0.7142:11:true;1:0.2858:12:true;2:1.0000:1:true;3:1.0000:3:true	SHSPVEHLEGNNK	S[Phospho]HS[Phospho]PVEHLEGN[Deamidated]NK	tr|Q0IWU2|Q0IWU2_ORYSJ	1.0	Rice_phos_ABA_12h_20per_F1_R1	Rice_phos_ABA_12h_20per_F1_R1.08896.08896.2	mzspec:PXD004939:Rice_phos_ABA_12h_20per_F1_R1:scan:08896:S[Phospho]HS[Phospho]PVEHLEGN[Deamidated]NK/2	0	-0.004007000000001426	-4.978826054273812	0.0	27794	27794	Phospho	1.0	1	8	1	1.0	115	0.0	0.0	0.0	0.0	0.0	0.0
1;3	463;465	0;1.0000	Gln->pyro-Glu;Phospho	Os02t0717600-01	mzspec:PXD004939:Rice_phos_Nip_0h_20per_F1_R2:scan:23757:Q[Gln->pyro-Glu]DS[Phospho]FGGGELPR/2	0	0.0	79.96633100000003	1:1.0000:3:true	QDSFGGGELPR	Q[Gln->pyro-Glu]DS[Phospho]FGGGELPR	Os02t0717600-01	1.0	Rice_phos_Nip_0h_20per_F1_R2	Rice_phos_Nip_0h_20per_F1_R2.23757.23757.2	mzspec:PXD004939:Rice_phos_Nip_0h_20per_F1_R2:scan:23757:Q[Gln->pyro-Glu]DS[Phospho]FGGGELPR/2	0	-0.0019240000000309008	-3.1373935760606044	0.0	12352	12352	Phospho	1.0	3	465	1	1.0	116	0.0	0.0	0.0	0.0	0.0	0.0
1;3	463;465	0;1.0000	Gln->pyro-Glu;Phospho	Os02t0717600-01	mzspec:PXD004939:Rice_phos_Nip_0h_20per_F1_R2:scan:23618:Q[Gln->pyro-Glu]DS[Phospho]FGGGELPR/2	0	0.0	79.96633100000003	1:1.0000:3:true	QDSFGGGELPR	Q[Gln->pyro-Glu]DS[Phospho]FGGGELPR	Os02t0717600-01	1.0	Rice_phos_Nip_0h_20per_F1_R2	Rice_phos_Nip_0h_20per_F1_R2.23618.23618.2	mzspec:PXD004939:Rice_phos_Nip_0h_20per_F1_R2:scan:23618:Q[Gln->pyro-Glu]DS[Phospho]FGGGELPR/2	0	-0.002473000000009052	-4.032626982069472	0.0	12598	12598	Phospho	1.0	3	465	1	1.0	117	0.0	0.0	0.0	0.0	0.0	0.0
1;3	463;465	0;1.0000	Gln->pyro-Glu;Phospho	Os02t0717600-01	mzspec:PXD004939:Rice_phos_ABA_12h_20per_F1_R2:scan:23627:Q[Gln->pyro-Glu]DS[Phospho]FGGGELPR/2	0	0.0	79.96633100000003	1:1.0000:3:true	QDSFGGGELPR	Q[Gln->pyro-Glu]DS[Phospho]FGGGELPR	Os02t0717600-01	1.0	Rice_phos_ABA_12h_20per_F1_R2	Rice_phos_ABA_12h_20per_F1_R2.23627.23627.2	mzspec:PXD004939:Rice_phos_ABA_12h_20per_F1_R2:scan:23627:Q[Gln->pyro-Glu]DS[Phospho]FGGGELPR/2	0	-0.001312999999981912	-2.141059129545044	0.0	17636	17636	Phospho	1.0	3	465	1	1.0	118	0.0	0.0	0.0	0.0	0.0	0.0
7	206	1.0000	Phospho	Os01t0747800-01	mzspec:PXD004939:Rice_phos_Nip_0h_20per_F1_R1:scan:23043:GFFLHPS[Phospho]PR/2	0	0.0	79.9663	1:1.0000:7:true	GFFLHPSPR	GFFLHPS[Phospho]PR	Os01t0747800-01	1.0	Rice_phos_Nip_0h_20per_F1_R1	Rice_phos_Nip_0h_20per_F1_R1.23043.23043.2	mzspec:PXD004939:Rice_phos_Nip_0h_20per_F1_R1:scan:23043:GFFLHPS[Phospho]PR/2	0	-0.0018870000000106304	-3.3147966403804046	0.0	26184	26184	Phospho	1.0	7	206	1	1.0	119	0.0	0.0	0.0	0.0	0.0	0.0
7	206	1.0000	Phospho	Os01t0747800-01	mzspec:PXD004939:Rice_phos_ABA_3h_20per_F1_R3:scan:22335:GFFLHPS[Phospho]PR/2	0	0.0	79.9663	1:1.0000:7:true	GFFLHPSPR	GFFLHPS[Phospho]PR	Os01t0747800-01	1.0	Rice_phos_ABA_3h_20per_F1_R3	Rice_phos_ABA_3h_20per_F1_R3.22335.22335.2	mzspec:PXD004939:Rice_phos_ABA_3h_20per_F1_R3:scan:22335:GFFLHPS[Phospho]PR/2	0	-0.0009099999998625207	-1.5985505788412613	0.0	24403	24403	Phospho	1.0	7	206	1	1.0	120	0.0	0.0	0.0	0.0	0.0	0.0
7	206	1.0000	Phospho	Os01t0747800-01	mzspec:PXD004939:Rice_phos_ABA_3h_20per_F1_R2:scan:22235:GFFLHPS[Phospho]PR/2	0	0.0	79.9663	1:1.0000:7:true	GFFLHPSPR	GFFLHPS[Phospho]PR	Os01t0747800-01	1.0	Rice_phos_ABA_3h_20per_F1_R2	Rice_phos_ABA_3h_20per_F1_R2.22235.22235.2	mzspec:PXD004939:Rice_phos_ABA_3h_20per_F1_R2:scan:22235:GFFLHPS[Phospho]PR/2	0	-0.0009709999999358844	-1.7057061672383207	0.0	23046	23046	Phospho	1.0	7	206	1	1.0	121	0.0	0.0	0.0	0.0	0.0	0.0
7	206	1.0000	Phospho	Os01t0747800-01	mzspec:PXD004939:Rice_phos_Nip_0h_20per_F1_R2:scan:23057:GFFLHPS[Phospho]PR/2	0	0.0	79.9663	1:1.0000:7:true	GFFLHPSPR	GFFLHPS[Phospho]PR	Os01t0747800-01	1.0	Rice_phos_Nip_0h_20per_F1_R2	Rice_phos_Nip_0h_20per_F1_R2.23057.23057.2	mzspec:PXD004939:Rice_phos_Nip_0h_20per_F1_R2:scan:23057:GFFLHPS[Phospho]PR/2	0	-0.00194799999985662	-3.421952228378049	0.0	14121	14121	Phospho	1.0	7	206	1	1.0	122	0.0	0.0	0.0	0.0	0.0	0.0
7	206	1.0000	Phospho	Os01t0747800-01	mzspec:PXD004939:Rice_phos_ABA_3h_20per_F1_R1:scan:22541:GFFLHPS[Phospho]PR/2	0	0.0	79.9663	1:1.0000:7:true	GFFLHPSPR	GFFLHPS[Phospho]PR	Os01t0747800-01	1.0	Rice_phos_ABA_3h_20per_F1_R1	Rice_phos_ABA_3h_20per_F1_R1.22541.22541.2	mzspec:PXD004939:Rice_phos_ABA_3h_20per_F1_R1:scan:22541:GFFLHPS[Phospho]PR/2	0	-0.0009709999999358844	-1.7057061672383207	0.0	7399	7399	Phospho	1.0	7	206	1	1.0	123	0.0	0.0	0.0	0.0	0.0	0.0
1;3	463;465	0;1.0000	Gln->pyro-Glu;Phospho	Os02t0717600-01	mzspec:PXD004939:Rice_phos_ABA_3h_20per_F1_R2:scan:22782:Q[Gln->pyro-Glu]DS[Phospho]FGGGELPR/2	0	0.0	79.96633100000003	1:1.0000:3:true	QDSFGGGELPR	Q[Gln->pyro-Glu]DS[Phospho]FGGGELPR	Os02t0717600-01	1.0	Rice_phos_ABA_3h_20per_F1_R2	Rice_phos_ABA_3h_20per_F1_R2.22782.22782.2	mzspec:PXD004939:Rice_phos_ABA_3h_20per_F1_R2:scan:22782:Q[Gln->pyro-Glu]DS[Phospho]FGGGELPR/2	0	-0.0015570000000479922	-2.5389406434503514	0.0	31489	31489	Phospho	1.0	3	465	1	1.0	124	0.0	0.0	0.0	0.0	0.0	0.0
2	102	1.0000	Phospho	Os06t0708300-01	mzspec:PXD004939:Rice_phos_ABA_12h_20per_F1_R1:scan:24261:GS[Phospho]DEFKPFIR/3	0	0.0	79.9663	1:1.0000:2:true	GSDEFKPFIR	GS[Phospho]DEFKPFIR	Os06t0708300-01	1.0	Rice_phos_ABA_12h_20per_F1_R1	Rice_phos_ABA_12h_20per_F1_R1.24261.24261.3	mzspec:PXD004939:Rice_phos_ABA_12h_20per_F1_R1:scan:24261:GS[Phospho]DEFKPFIR/3	0	-0.0011719999999968422	-2.7520534098914884	0.0	32110	32110	Phospho	1.0	2	102	1	1.0	125	0.0	0.0	0.0	0.0	0.0	0.0
3	330	1.0000	Phospho	Os01t0959000-01	mzspec:PXD004939:Rice_phos_Nip_0h_20per_F1_R1:scan:02617:RRS[Phospho]PPPPPR/3	0	0.0	79.96633100000003	1:1.0000:3:true	RRSPPPPPR	RRS[Phospho]PPPPPR	Os01t0959000-01	1.0	Rice_phos_Nip_0h_20per_F1_R1	Rice_phos_Nip_0h_20per_F1_R1.02617.02617.3	mzspec:PXD004939:Rice_phos_Nip_0h_20per_F1_R1:scan:02617:RRS[Phospho]PPPPPR/3	0	-0.0004759999999350839	-1.2508782589306269	0.0	1352	1352	Phospho	1.0	3	330	1	1.0	126	0.0	0.0	0.0	0.0	0.0	0.0
3	330	1.0000	Phospho	Os01t0959000-01	mzspec:PXD004939:Rice_phos_Nip_0h_20per_F1_R1:scan:02227:RRS[Phospho]PPPPPR/3	0	0.0	79.96633100000003	1:1.0000:3:true	RRSPPPPPR	RRS[Phospho]PPPPPR	Os01t0959000-01	1.0	Rice_phos_Nip_0h_20per_F1_R1	Rice_phos_Nip_0h_20per_F1_R1.02227.02227.3	mzspec:PXD004939:Rice_phos_Nip_0h_20per_F1_R1:scan:02227:RRS[Phospho]PPPPPR/3	0	-0.0003239999999777865	-0.8514381426911952	0.0	2374	2374	Phospho	1.0	3	330	1	1.0	127	0.0	0.0	0.0	0.0	0.0	0.0
3	330	1.0000	Phospho	Os01t0959000-01	mzspec:PXD004939:Rice_phos_Nip_0h_20per_F1_R1:scan:02774:RRS[Phospho]PPPPPR/3	0	0.0	79.96633100000003	1:1.0000:3:true	RRSPPPPPR	RRS[Phospho]PPPPPR	Os01t0959000-01	1.0	Rice_phos_Nip_0h_20per_F1_R1	Rice_phos_Nip_0h_20per_F1_R1.02774.02774.3	mzspec:PXD004939:Rice_phos_Nip_0h_20per_F1_R1:scan:02774:RRS[Phospho]PPPPPR/3	0	-0.0005989999999655993	-1.5741094057953773	0.0	2491	2491	Phospho	1.0	3	330	1	1.0	128	0.0	0.0	0.0	0.0	0.0	0.0
3	330	1.0000	Phospho	Os01t0959000-01	mzspec:PXD004939:Rice_phos_ABA_3h_20per_F1_R1:scan:02911:RRS[Phospho]PPPPPR/3	0	0.0	79.96633100000003	1:1.0000:3:true	RRSPPPPPR	RRS[Phospho]PPPPPR	Os01t0959000-01	1.0	Rice_phos_ABA_3h_20per_F1_R1	Rice_phos_ABA_3h_20per_F1_R1.02911.02911.3	mzspec:PXD004939:Rice_phos_ABA_3h_20per_F1_R1:scan:02911:RRS[Phospho]PPPPPR/3	0	-0.00014099999992822632	-0.370533265637588	0.0	4713	4713	Phospho	1.0	3	330	1	1.0	129	0.0	0.0	0.0	0.0	0.0	0.0
9	61	1.0000	Phospho	LOC_Os02g54730.1	mzspec:PXD004939:Rice_phos_ABA_12h_20per_F1_R1:scan:07458:DDDGEGLGS[Phospho]PR/2	0	0.0	79.9663	1:1.0000:9:true	DDDGEGLGSPR	DDDGEGLGS[Phospho]PR	LOC_Os02g54730.1	1.0	Rice_phos_ABA_12h_20per_F1_R1	Rice_phos_ABA_12h_20per_F1_R1.07458.07458.2	mzspec:PXD004939:Rice_phos_ABA_12h_20per_F1_R1:scan:07458:DDDGEGLGS[Phospho]PR/2	0	-0.0017029999999067511	-2.8420060813201924	0.0	29657	29657	Phospho	1.0	9	61	1	1.0	130	0.0	0.0	0.0	0.0	0.0	0.0
3	330	1.0000	Phospho	Os01t0959000-01	mzspec:PXD004939:Rice_phos_ABA_3h_20per_F1_R1:scan:02610:RRS[Phospho]PPPPPR/3	0	0.0	79.96633100000003	1:1.0000:3:true	RRSPPPPPR	RRS[Phospho]PPPPPR	Os01t0959000-01	1.0	Rice_phos_ABA_3h_20per_F1_R1	Rice_phos_ABA_3h_20per_F1_R1.02610.02610.3	mzspec:PXD004939:Rice_phos_ABA_3h_20per_F1_R1:scan:02610:RRS[Phospho]PPPPPR/3	0	-0.00014099999992822632	-0.370533265637588	0.0	4755	4755	Phospho	1.0	3	330	1	1.0	131	0.0	0.0	0.0	0.0	0.0	0.0
3	330	1.0000	Phospho	Os01t0959000-01	mzspec:PXD004939:Rice_phos_Nip_0h_20per_F1_R2:scan:02794:RRS[Phospho]PPPPPR/3	0	0.0	79.96633100000003	1:1.0000:3:true	RRSPPPPPR	RRS[Phospho]PPPPPR	Os01t0959000-01	1.0	Rice_phos_Nip_0h_20per_F1_R2	Rice_phos_Nip_0h_20per_F1_R2.02794.02794.3	mzspec:PXD004939:Rice_phos_Nip_0h_20per_F1_R2:scan:02794:RRS[Phospho]PPPPPR/3	0	-0.0007509999999797401	-1.9735495221841883	0.0	5703	5703	Phospho	1.0	3	330	1	1.0	132	0.0	0.0	0.0	0.0	0.0	0.0
1;3	463;465	0;1.0000	Gln->pyro-Glu;Phospho	Os02t0717600-01	mzspec:PXD004939:Rice_phos_Nip_0h_20per_F1_R1:scan:23734:Q[Gln->pyro-Glu]DS[Phospho]FGGGELPR/2	0	0.0	79.96633100000003	1:1.0000:3:true	QDSFGGGELPR	Q[Gln->pyro-Glu]DS[Phospho]FGGGELPR	Os02t0717600-01	1.0	Rice_phos_Nip_0h_20per_F1_R1	Rice_phos_Nip_0h_20per_F1_R1.23734.23734.2	mzspec:PXD004939:Rice_phos_Nip_0h_20per_F1_R1:scan:23734:Q[Gln->pyro-Glu]DS[Phospho]FGGGELPR/2	0	-0.002351000000089698	-3.8336862253022006	0.0	32022	32022	Phospho	1.0	3	465	1	1.0	133	0.0	0.0	0.0	0.0	0.0	0.0
1;3	463;465	0;1.0000	Gln->pyro-Glu;Phospho	Os02t0717600-01	mzspec:PXD004939:Rice_phos_Nip_0h_20per_F1_R3:scan:23442:Q[Gln->pyro-Glu]DS[Phospho]FGGGELPR/2	0	0.0	79.96633100000003	1:1.0000:3:true	QDSFGGGELPR	Q[Gln->pyro-Glu]DS[Phospho]FGGGELPR	Os02t0717600-01	1.0	Rice_phos_Nip_0h_20per_F1_R3	Rice_phos_Nip_0h_20per_F1_R3.23442.23442.2	mzspec:PXD004939:Rice_phos_Nip_0h_20per_F1_R3:scan:23442:Q[Gln->pyro-Glu]DS[Phospho]FGGGELPR/2	0	-0.0014959999999746287	-2.439470264881332	0.0	32914	32914	Phospho	1.0	3	465	1	1.0	134	0.0	0.0	0.0	0.0	0.0	0.0
7	206	1.0000	Phospho	Os01t0747800-01	mzspec:PXD004939:Rice_phos_Nip_0h_20per_F1_R3:scan:22883:GFFLHPS[Phospho]PR/2	0	0.0	79.9663	1:1.0000:7:true	GFFLHPSPR	GFFLHPS[Phospho]PR	Os01t0747800-01	1.0	Rice_phos_Nip_0h_20per_F1_R3	Rice_phos_Nip_0h_20per_F1_R3.22883.22883.2	mzspec:PXD004939:Rice_phos_Nip_0h_20per_F1_R3:scan:22883:GFFLHPS[Phospho]PR/2	0	-0.0021919999999227	-3.85057458156687	0.0	25085	25085	Phospho	1.0	7	206	1	1.0	135	0.0	0.0	0.0	0.0	0.0	0.0
7	206	1.0000	Phospho	Os01t0747800-01	mzspec:PXD004939:Rice_phos_Nip_0h_20per_F1_R1:scan:22896:GFFLHPS[Phospho]PR/2	0	0.0	79.9663	1:1.0000:7:true	GFFLHPSPR	GFFLHPS[Phospho]PR	Os01t0747800-01	1.0	Rice_phos_Nip_0h_20per_F1_R1	Rice_phos_Nip_0h_20per_F1_R1.22896.22896.2	mzspec:PXD004939:Rice_phos_Nip_0h_20per_F1_R1:scan:22896:GFFLHPS[Phospho]PR/2	0	-0.003168999999957123	-5.566820642906307	0.0	29035	29035	Phospho	1.0	7	206	1	1.0	136	0.0	0.0	0.0	0.0	0.0	0.0
1;3	463;465	0;1.0000	Gln->pyro-Glu;Phospho	Os02t0717600-01	mzspec:PXD004939:Rice_phos_ABA_12h_20per_F1_R2:scan:23492:Q[Gln->pyro-Glu]DS[Phospho]FGGGELPR/2	0	0.0	79.96633100000003	1:1.0000:3:true	QDSFGGGELPR	Q[Gln->pyro-Glu]DS[Phospho]FGGGELPR	Os02t0717600-01	1.0	Rice_phos_ABA_12h_20per_F1_R2	Rice_phos_ABA_12h_20per_F1_R2.23492.23492.2	mzspec:PXD004939:Rice_phos_ABA_12h_20per_F1_R2:scan:23492:Q[Gln->pyro-Glu]DS[Phospho]FGGGELPR/2	0	-0.0018019999999978609	-2.938452819107951	0.0	17906	17906	Phospho	1.0	3	465	1	1.0	137	0.0	0.0	0.0	0.0	0.0	0.0
7	206	1.0000	Phospho	Os01t0747800-01	mzspec:PXD004939:Rice_phos_ABA_12h_20per_F1_R1:scan:23158:GFFLHPS[Phospho]PR/2	0	0.0	79.9663	1:1.0000:7:true	GFFLHPSPR	GFFLHPS[Phospho]PR	Os01t0747800-01	1.0	Rice_phos_ABA_12h_20per_F1_R1	Rice_phos_ABA_12h_20per_F1_R1.23158.23158.2	mzspec:PXD004939:Rice_phos_ABA_12h_20per_F1_R1:scan:23158:GFFLHPS[Phospho]PR/2	0	-0.00164299999994455	-2.8861742871915843	0.0	31407	31407	Phospho	1.0	7	206	1	1.0	138	0.0	0.0	0.0	0.0	0.0	0.0
1;3	463;465	0;1.0000	Gln->pyro-Glu;Phospho	Os02t0717600-01	mzspec:PXD004939:Rice_phos_ABA_12h_20per_F1_R3:scan:23582:Q[Gln->pyro-Glu]DS[Phospho]FGGGELPR/2	0	0.0	79.96633100000003	1:1.0000:3:true	QDSFGGGELPR	Q[Gln->pyro-Glu]DS[Phospho]FGGGELPR	Os02t0717600-01	1.0	Rice_phos_ABA_12h_20per_F1_R3	Rice_phos_ABA_12h_20per_F1_R3.23582.23582.2	mzspec:PXD004939:Rice_phos_ABA_12h_20per_F1_R3:scan:23582:Q[Gln->pyro-Glu]DS[Phospho]FGGGELPR/2	0	-0.0008249999999634383	-1.3452961019198126	0.0	19077	19077	Phospho	1.0	3	465	1	1.0	139	0.0	0.0	0.0	0.0	0.0	0.0
1;3	463;465	0;1.0000	Gln->pyro-Glu;Phospho	Os02t0717600-01	mzspec:PXD004939:Rice_phos_ABA_12h_20per_F1_R3:scan:23450:Q[Gln->pyro-Glu]DS[Phospho]FGGGELPR/2	0	0.0	79.96633100000003	1:1.0000:3:true	QDSFGGGELPR	Q[Gln->pyro-Glu]DS[Phospho]FGGGELPR	Os02t0717600-01	1.0	Rice_phos_ABA_12h_20per_F1_R3	Rice_phos_ABA_12h_20per_F1_R3.23450.23450.2	mzspec:PXD004939:Rice_phos_ABA_12h_20per_F1_R3:scan:23450:Q[Gln->pyro-Glu]DS[Phospho]FGGGELPR/2	0	0.0007009999999354477	1.143094021091806	0.0	19397	19397	Phospho	1.0	3	465	1	1.0	140	0.0	0.0	0.0	0.0	0.0	0.0
1;3	463;465	0;1.0000	Gln->pyro-Glu;Phospho	Os02t0717600-01	mzspec:PXD004939:Rice_phos_ABA_3h_20per_F1_R3:scan:22713:Q[Gln->pyro-Glu]DS[Phospho]FGGGELPR/2	0	0.0	79.96633100000003	1:1.0000:3:true	QDSFGGGELPR	Q[Gln->pyro-Glu]DS[Phospho]FGGGELPR	Os02t0717600-01	1.0	Rice_phos_ABA_3h_20per_F1_R3	Rice_phos_ABA_3h_20per_F1_R3.22713.22713.2	mzspec:PXD004939:Rice_phos_ABA_3h_20per_F1_R3:scan:22713:Q[Gln->pyro-Glu]DS[Phospho]FGGGELPR/2	0	-0.0013740000000552757	-2.240529508114063	0.0	21661	21661	Phospho	1.0	3	465	1	1.0	141	0.0	0.0	0.0	0.0	0.0	0.0
3	330	1.0000	Phospho	Os01t0959000-01	mzspec:PXD004939:Rice_phos_Nip_0h_20per_F1_R1:scan:02359:RRS[Phospho]PPPPPR/3	0	0.0	79.96633100000003	1:1.0000:3:true	RRSPPPPPR	RRS[Phospho]PPPPPR	Os01t0959000-01	1.0	Rice_phos_Nip_0h_20per_F1_R1	Rice_phos_Nip_0h_20per_F1_R1.02359.02359.3	mzspec:PXD004939:Rice_phos_Nip_0h_20per_F1_R1:scan:02359:RRS[Phospho]PPPPPR/3	0	-0.00038499999999430656	-1.011739768375731	0.0	146	146	Phospho	1.0	3	330	1	1.0	142	0.0	0.0	0.0	0.0	0.0	0.0
4	331	1.0000	Phospho	Os09t0508300-01	mzspec:PXD004939:Rice_phos_Nip_0h_20per_F1_R3:scan:27169:GFMS[Phospho]PNMGKPVGDLELGR/3	0	0.0	79.9663	1:1.0000:4:true	GFMSPNMGKPVGDLELGR	GFMS[Phospho]PNMGKPVGDLELGR	Os09t0508300-01	1.0	Rice_phos_Nip_0h_20per_F1_R3	Rice_phos_Nip_0h_20per_F1_R3.27169.27169.3	mzspec:PXD004939:Rice_phos_Nip_0h_20per_F1_R3:scan:27169:GFMS[Phospho]PNMGKPVGDLELGR/3	0	-0.002367000000049302	-3.573879247735806	0.0	28015	28015	Phospho	1.0	4	331	1	1.0	143	0.0	0.0	0.0	0.0	0.0	0.0
4	331	1.0000	Phospho	Os09t0508300-01	mzspec:PXD004939:Rice_phos_Nip_0h_20per_F1_R1:scan:27483:GFMS[Phospho]PNMGKPVGDLELGR/3	0	0.0	79.9663	1:1.0000:4:true	GFMSPNMGKPVGDLELGR	GFMS[Phospho]PNMGKPVGDLELGR	Os09t0508300-01	1.0	Rice_phos_Nip_0h_20per_F1_R1	Rice_phos_Nip_0h_20per_F1_R1.27483.27483.3	mzspec:PXD004939:Rice_phos_Nip_0h_20per_F1_R1:scan:27483:GFMS[Phospho]PNMGKPVGDLELGR/3	0	-0.0028780000000097053	-4.345426478582215	0.0	25022	25022	Phospho	1.0	4	331	1	1.0	144	0.0	0.0	0.0	0.0	0.0	0.0
4	331	1.0000	Phospho	Os09t0508300-01	mzspec:PXD004939:Rice_phos_ABA_12h_20per_F1_R2:scan:27211:GFMS[Phospho]PNMGKPVGDLELGR/3	0	0.0	79.9663	1:1.0000:4:true	GFMSPNMGKPVGDLELGR	GFMS[Phospho]PNMGKPVGDLELGR	Os09t0508300-01	1.0	Rice_phos_ABA_12h_20per_F1_R2	Rice_phos_ABA_12h_20per_F1_R2.27211.27211.3	mzspec:PXD004939:Rice_phos_ABA_12h_20per_F1_R2:scan:27211:GFMS[Phospho]PNMGKPVGDLELGR/3	0	-0.0025669999999990978	-3.8758546805000016	0.0	20132	20132	Phospho	1.0	4	331	1	1.0	145	0.0	0.0	0.0	0.0	0.0	0.0
1;3	463;465	0;1.0000	Gln->pyro-Glu;Phospho	Os02t0717600-01	mzspec:PXD004939:Rice_phos_ABA_3h_20per_F1_R2:scan:22652:Q[Gln->pyro-Glu]DS[Phospho]FGGGELPR/2	0	0.0	79.96633100000003	1:1.0000:3:true	QDSFGGGELPR	Q[Gln->pyro-Glu]DS[Phospho]FGGGELPR	Os02t0717600-01	1.0	Rice_phos_ABA_3h_20per_F1_R2	Rice_phos_ABA_3h_20per_F1_R2.22652.22652.2	mzspec:PXD004939:Rice_phos_ABA_3h_20per_F1_R2:scan:22652:Q[Gln->pyro-Glu]DS[Phospho]FGGGELPR/2	0	-0.0014959999999746287	-2.439470264881332	0.0	23001	23001	Phospho	1.0	3	465	1	1.0	146	0.0	0.0	0.0	0.0	0.0	0.0
1;3	463;465	0;1.0000	Gln->pyro-Glu;Phospho	Os02t0717600-01	mzspec:PXD004939:Rice_phos_Nip_0h_20per_F1_R3:scan:23569:Q[Gln->pyro-Glu]DS[Phospho]FGGGELPR/2	0	0.0	79.96633100000003	1:1.0000:3:true	QDSFGGGELPR	Q[Gln->pyro-Glu]DS[Phospho]FGGGELPR	Os02t0717600-01	1.0	Rice_phos_Nip_0h_20per_F1_R3	Rice_phos_Nip_0h_20per_F1_R3.23569.23569.2	mzspec:PXD004939:Rice_phos_Nip_0h_20per_F1_R3:scan:23569:Q[Gln->pyro-Glu]DS[Phospho]FGGGELPR/2	0	-0.0018019999999978609	-2.938452819107951	0.0	26093	26093	Phospho	1.0	3	465	1	1.0	147	0.0	0.0	0.0	0.0	0.0	0.0
4	331	1.0000	Phospho	Os09t0508300-01	mzspec:PXD004939:Rice_phos_ABA_12h_20per_F1_R3:scan:27195:GFMS[Phospho]PNMGKPVGDLELGR/2	0	0.0	79.9663	1:1.0000:4:true	GFMSPNMGKPVGDLELGR	GFMS[Phospho]PNMGKPVGDLELGR	Os09t0508300-01	1.0	Rice_phos_ABA_12h_20per_F1_R3	Rice_phos_ABA_12h_20per_F1_R3.27195.27195.2	mzspec:PXD004939:Rice_phos_ABA_12h_20per_F1_R3:scan:27195:GFMS[Phospho]PNMGKPVGDLELGR/2	0	-0.0053390000000490545	-5.3768819561934205	0.0	15915	15915	Phospho	1.0	4	331	1	1.0	148	0.0	0.0	0.0	0.0	0.0	0.0
4	331	1.0000	Phospho	Os09t0508300-01	mzspec:PXD004939:Rice_phos_Nip_0h_20per_F1_R2:scan:27465:GFMS[Phospho]PNMGKPVGDLELGR/3	0	0.0	79.9663	1:1.0000:4:true	GFMSPNMGKPVGDLELGR	GFMS[Phospho]PNMGKPVGDLELGR	Os09t0508300-01	1.0	Rice_phos_Nip_0h_20per_F1_R2	Rice_phos_Nip_0h_20per_F1_R2.27465.27465.3	mzspec:PXD004939:Rice_phos_Nip_0h_20per_F1_R2:scan:27465:GFMS[Phospho]PNMGKPVGDLELGR/3	0	-0.0031219999999620995	-4.71383650657513	0.0	11124	11124	Phospho	1.0	4	331	1	1.0	149	0.0	0.0	0.0	0.0	0.0	0.0
4	331	1.0000	Phospho	Os09t0508300-01	mzspec:PXD004939:Rice_phos_ABA_12h_20per_F1_R1:scan:27395:GFMS[Phospho]PNMGKPVGDLELGR/3	0	0.0	79.9663	1:1.0000:4:true	GFMSPNMGKPVGDLELGR	GFMS[Phospho]PNMGKPVGDLELGR	Os09t0508300-01	1.0	Rice_phos_ABA_12h_20per_F1_R1	Rice_phos_ABA_12h_20per_F1_R1.27395.27395.3	mzspec:PXD004939:Rice_phos_ABA_12h_20per_F1_R1:scan:27395:GFMS[Phospho]PNMGKPVGDLELGR/3	0	-0.0009670000000596699	-1.4600512178714808	0.0	6979	6979	Phospho	1.0	4	331	1	1.0	150	0.0	0.0	0.0	0.0	0.0	0.0
4	331	1.0000	Phospho	Os09t0508300-01	mzspec:PXD004939:Rice_phos_ABA_12h_20per_F1_R3:scan:27192:GFMS[Phospho]PNMGKPVGDLELGR/3	0	0.0	79.9663	1:1.0000:4:true	GFMSPNMGKPVGDLELGR	GFMS[Phospho]PNMGKPVGDLELGR	Os09t0508300-01	1.0	Rice_phos_ABA_12h_20per_F1_R3	Rice_phos_ABA_12h_20per_F1_R3.27192.27192.3	mzspec:PXD004939:Rice_phos_ABA_12h_20per_F1_R3:scan:27192:GFMS[Phospho]PNMGKPVGDLELGR/3	0	-0.0017670000000862274	-2.667952949271569	0.0	3495	3495	Phospho	1.0	4	331	1	1.0	151	0.0	0.0	0.0	0.0	0.0	0.0
1;3	463;465	0;1.0000	Gln->pyro-Glu;Phospho	Os02t0717600-01	mzspec:PXD004939:Rice_phos_ABA_3h_20per_F1_R3:scan:22845:Q[Gln->pyro-Glu]DS[Phospho]FGGGELPR/2	0	0.0	79.96633100000003	1:1.0000:3:true	QDSFGGGELPR	Q[Gln->pyro-Glu]DS[Phospho]FGGGELPR	Os02t0717600-01	1.0	Rice_phos_ABA_3h_20per_F1_R3	Rice_phos_ABA_3h_20per_F1_R3.22845.22845.2	mzspec:PXD004939:Rice_phos_ABA_3h_20per_F1_R3:scan:22845:Q[Gln->pyro-Glu]DS[Phospho]FGGGELPR/2	0	-0.001312999999981912	-2.141059129545044	0.0	27258	27258	Phospho	1.0	3	465	1	1.0	152	0.0	0.0	0.0	0.0	0.0	0.0
1;3	463;465	0;1.0000	Gln->pyro-Glu;Phospho	Os02t0717600-01	mzspec:PXD004939:Rice_phos_ABA_12h_20per_F1_R1:scan:23691:Q[Gln->pyro-Glu]DS[Phospho]FGGGELPR/2	0	0.0	79.96633100000003	1:1.0000:3:true	QDSFGGGELPR	Q[Gln->pyro-Glu]DS[Phospho]FGGGELPR	Os02t0717600-01	1.0	Rice_phos_ABA_12h_20per_F1_R1	Rice_phos_ABA_12h_20per_F1_R1.23691.23691.2	mzspec:PXD004939:Rice_phos_ABA_12h_20per_F1_R1:scan:23691:Q[Gln->pyro-Glu]DS[Phospho]FGGGELPR/2	0	-0.0019240000000309008	-3.1373935760606044	0.0	30806	30806	Phospho	1.0	3	465	1	1.0	153	0.0	0.0	0.0	0.0	0.0	0.0
8	310	1.0000	Phospho	LOC_Os07g32400.3	mzspec:PXD004939:Rice_phos_ABA_3h_20per_F1_R1:scan:10330:NQIEEPET[Phospho]PR/2	0	0.0	79.9663	1:1.0000:8:true	NQIEEPETPR	NQIEEPET[Phospho]PR	LOC_Os07g32400.3	1.0	Rice_phos_ABA_3h_20per_F1_R1	Rice_phos_ABA_3h_20per_F1_R1.10330.10330.2	mzspec:PXD004939:Rice_phos_ABA_3h_20per_F1_R1:scan:10330:NQIEEPET[Phospho]PR/2	0	-0.003242999999883977	-5.014073133242177	0.0	2275	2275	Phospho	1.0	8	310	1	1.0	154	0.0	0.0	0.0	0.0	0.0	0.0
8	310	1.0000	Phospho	LOC_Os07g32400.3	mzspec:PXD004939:Rice_phos_Nip_0h_20per_F1_R2:scan:10414:NQIEEPET[Phospho]PR/2	0	0.0	79.9663	1:1.0000:8:true	NQIEEPETPR	NQIEEPET[Phospho]PR	LOC_Os07g32400.3	1.0	Rice_phos_Nip_0h_20per_F1_R2	Rice_phos_Nip_0h_20per_F1_R2.10414.10414.2	mzspec:PXD004939:Rice_phos_Nip_0h_20per_F1_R2:scan:10414:NQIEEPET[Phospho]PR/2	0	-0.003096999999911532	-4.788339344361082	0.0	1148	1148	Phospho	1.0	8	310	1	1.0	155	0.0	0.0	0.0	0.0	0.0	0.0
7	40	1.0000	Phospho	Os07t0208600-01	mzspec:PXD004939:Rice_phos_ABA_3h_20per_F1_R2:scan:23381:DIHPEPS[Phospho]PPHLPPPPLR/3	0	0.0	79.9663	1:1.0000:7:true	DIHPEPSPPHLPPPPLR	DIHPEPS[Phospho]PPHLPPPPLR	Os07t0208600-01	1.0	Rice_phos_ABA_3h_20per_F1_R2	Rice_phos_ABA_3h_20per_F1_R2.23381.23381.3	mzspec:PXD004939:Rice_phos_ABA_3h_20per_F1_R2:scan:23381:DIHPEPS[Phospho]PPHLPPPPLR/3	0	-0.0027469999999993893	-4.166343258125244	0.0	30554	30554	Phospho	1.0	7	40	1	1.0	156	0.0	0.0	0.0	0.0	0.0	0.0
7	75	1.0000	Phospho	Os01t0936800-02	mzspec:PXD004939:Rice_phos_ABA_3h_20per_F1_R2:scan:17999:EVPVHIS[Phospho]PVR/3	0	0.0	79.9663	1:1.0000:7:true	EVPVHISPVR	EVPVHIS[Phospho]PVR	Os01t0936800-02	1.0	Rice_phos_ABA_3h_20per_F1_R2	Rice_phos_ABA_3h_20per_F1_R2.17999.17999.3	mzspec:PXD004939:Rice_phos_ABA_3h_20per_F1_R2:scan:17999:EVPVHIS[Phospho]PVR/3	0	-0.0007319999999708671	-1.8079606522232552	0.0	28656	28656	Phospho	1.0	7	75	1	1.0	157	0.0	0.0	0.0	0.0	0.0	0.0
4	340	1.0000	Phospho	Os01t0959000-01	mzspec:PXD004939:Rice_phos_ABA_12h_20per_F1_R1:scan:01259:RPRS[Phospho]PPGR/3	0	0.0	79.9663	1:1.0000:4:true	RPRSPPGR	RPRS[Phospho]PPGR	Os01t0959000-01	1.0	Rice_phos_ABA_12h_20per_F1_R1	Rice_phos_ABA_12h_20per_F1_R1.01259.01259.3	mzspec:PXD004939:Rice_phos_ABA_12h_20per_F1_R1:scan:01259:RPRS[Phospho]PPGR/3	0	-0.00021799999996119368	-0.6510612130864416	0.0	26627	26627	Phospho	1.0	4	340	1	1.0	158	0.0	0.0	0.0	0.0	0.0	0.0
7	186	1.0000	Phospho	LOC_Os01g59800.2	mzspec:PXD004939:Rice_phos_ABA_12h_20per_F1_R2:scan:28075:MPVVGVS[Phospho]GILR/2	0	0.0	79.9663	1:1.0000:7:true	MPVVGVSGILR	MPVVGVS[Phospho]GILR	LOC_Os01g59800.2	1.0	Rice_phos_ABA_12h_20per_F1_R2	Rice_phos_ABA_12h_20per_F1_R2.28075.28075.2	mzspec:PXD004939:Rice_phos_ABA_12h_20per_F1_R2:scan:28075:MPVVGVS[Phospho]GILR/2	0	-0.0020250000000032733	-3.3508899724708163	0.0	12154	12154	Phospho	1.0	7	186	1	1.0	159	0.0	0.0	0.0	0.0	0.0	0.0
7	186	1.0000	Phospho	LOC_Os01g59800.2	mzspec:PXD004939:Rice_phos_ABA_12h_20per_F1_R3:scan:28117:MPVVGVS[Phospho]GILR/2	0	0.0	79.9663	1:1.0000:7:true	MPVVGVSGILR	MPVVGVS[Phospho]GILR	LOC_Os01g59800.2	1.0	Rice_phos_ABA_12h_20per_F1_R3	Rice_phos_ABA_12h_20per_F1_R3.28117.28117.2	mzspec:PXD004939:Rice_phos_ABA_12h_20per_F1_R3:scan:28117:MPVVGVS[Phospho]GILR/2	0	-0.0015970000000606888	-2.642652487027457	0.0	15933	15933	Phospho	1.0	7	186	1	1.0	160	0.0	0.0	0.0	0.0	0.0	0.0
3	493	1.0000	Phospho	Os02t0780700-01	mzspec:PXD004939:Rice_phos_Nip_0h_20per_F1_R2:scan:18547:VDS[Phospho]DGEDIIDHHVDEDR/3	0	0.0	79.9663	1:1.0000:3:true	VDSDGEDIIDHHVDEDR	VDS[Phospho]DGEDIIDHHVDEDR	Os02t0780700-01	1.0	Rice_phos_Nip_0h_20per_F1_R2	Rice_phos_Nip_0h_20per_F1_R2.18547.18547.3	mzspec:PXD004939:Rice_phos_Nip_0h_20per_F1_R2:scan:18547:VDS[Phospho]DGEDIIDHHVDEDR/3	0	-0.002348999999981061	-3.4412154574298217	0.0	15689	15689	Phospho	1.0	3	493	1	1.0	161	0.0	0.0	0.0	0.0	0.0	0.0
3	493	1.0000	Phospho	Os02t0780700-01	mzspec:PXD004939:Rice_phos_ABA_12h_20per_F1_R3:scan:18423:VDS[Phospho]DGEDIIDHHVDEDR/2	0	0.0	79.9663	1:1.0000:3:true	VDSDGEDIIDHHVDEDR	VDS[Phospho]DGEDIIDHHVDEDR	Os02t0780700-01	1.0	Rice_phos_ABA_12h_20per_F1_R3	Rice_phos_ABA_12h_20per_F1_R3.18423.18423.2	mzspec:PXD004939:Rice_phos_ABA_12h_20per_F1_R3:scan:18423:VDS[Phospho]DGEDIIDHHVDEDR/2	0	0.0004380000000310247	0.4279818697568199	0.0	12378	12378	Phospho	1.0	3	493	1	1.0	162	0.0	0.0	0.0	0.0	0.0	0.0
3	493	1.0000	Phospho	Os02t0780700-01	mzspec:PXD004939:Rice_phos_ABA_12h_20per_F1_R3:scan:18379:VDS[Phospho]DGEDIIDHHVDEDR/3	0	0.0	79.9663	1:1.0000:3:true	VDSDGEDIIDHHVDEDR	VDS[Phospho]DGEDIIDHHVDEDR	Os02t0780700-01	1.0	Rice_phos_ABA_12h_20per_F1_R3	Rice_phos_ABA_12h_20per_F1_R3.18379.18379.3	mzspec:PXD004939:Rice_phos_ABA_12h_20per_F1_R3:scan:18379:VDS[Phospho]DGEDIIDHHVDEDR/3	0	-0.0022490000000061627	-3.2947184179835136	0.0	10924	10924	Phospho	1.0	3	493	1	1.0	163	0.0	0.0	0.0	0.0	0.0	0.0
3	493	1.0000	Phospho	Os02t0780700-01	mzspec:PXD004939:Rice_phos_ABA_3h_20per_F1_R1:scan:18249:VDS[Phospho]DGEDIIDHHVDEDR/3	0	0.0	79.9663	1:1.0000:3:true	VDSDGEDIIDHHVDEDR	VDS[Phospho]DGEDIIDHHVDEDR	Os02t0780700-01	1.0	Rice_phos_ABA_3h_20per_F1_R1	Rice_phos_ABA_3h_20per_F1_R1.18249.18249.3	mzspec:PXD004939:Rice_phos_ABA_3h_20per_F1_R1:scan:18249:VDS[Phospho]DGEDIIDHHVDEDR/3	0	-0.0014189999999416616	-2.078792990179452	0.0	9560	9560	Phospho	1.0	3	493	1	1.0	164	0.0	0.0	0.0	0.0	0.0	0.0
7	75	1.0000	Phospho	Os01t0936800-02	mzspec:PXD004939:Rice_phos_ABA_12h_20per_F1_R1:scan:18467:EVPVHIS[Phospho]PVR/3	0	0.0	79.9663	1:1.0000:7:true	EVPVHISPVR	EVPVHIS[Phospho]PVR	Os01t0936800-02	1.0	Rice_phos_ABA_12h_20per_F1_R1	Rice_phos_ABA_12h_20per_F1_R1.18467.18467.3	mzspec:PXD004939:Rice_phos_ABA_12h_20per_F1_R1:scan:18467:EVPVHIS[Phospho]PVR/3	0	-0.0013730000000009568	-3.3911611688566308	0.0	24322	24322	Phospho	1.0	7	75	1	1.0	165	0.0	0.0	0.0	0.0	0.0	0.0
8	445	1.0000	Phospho	Os12t0428600-01	mzspec:PXD004939:Rice_phos_ABA_12h_20per_F1_R1:scan:01213:HQHDHHHS[Phospho]PVR/4	0	0.0	79.9663	1:1.0000:8:true	HQHDHHHSPVR	HQHDHHHS[Phospho]PVR	Os12t0428600-01	1.0	Rice_phos_ABA_12h_20per_F1_R1	Rice_phos_ABA_12h_20per_F1_R1.01213.01213.4	mzspec:PXD004939:Rice_phos_ABA_12h_20per_F1_R1:scan:01213:HQHDHHHS[Phospho]PVR/4	0	-0.002223000000014963	-6.050459690724241	0.0	26626	26626	Phospho	1.0	8	445	1	1.0	166	0.0	0.0	0.0	0.0	0.0	0.0
7	75	1.0000	Phospho	Os01t0936800-02	mzspec:PXD004939:Rice_phos_ABA_12h_20per_F1_R1:scan:18552:EVPVHIS[Phospho]PVR/2	0	0.0	79.9663	1:1.0000:7:true	EVPVHISPVR	EVPVHIS[Phospho]PVR	Os01t0936800-02	1.0	Rice_phos_ABA_12h_20per_F1_R1	Rice_phos_ABA_12h_20per_F1_R1.18552.18552.2	mzspec:PXD004939:Rice_phos_ABA_12h_20per_F1_R1:scan:18552:EVPVHIS[Phospho]PVR/2	0	-0.0021589999998923304	-3.557947879175462	0.0	22991	22991	Phospho	1.0	7	75	1	1.0	167	0.0	0.0	0.0	0.0	0.0	0.0
7	75	1.0000	Phospho	Os01t0936800-02	mzspec:PXD004939:Rice_phos_Nip_0h_20per_F1_R2:scan:18465:EVPVHIS[Phospho]PVR/3	0	0.0	79.9663	1:1.0000:7:true	EVPVHISPVR	EVPVHIS[Phospho]PVR	Os01t0936800-02	1.0	Rice_phos_Nip_0h_20per_F1_R2	Rice_phos_Nip_0h_20per_F1_R2.18465.18465.3	mzspec:PXD004939:Rice_phos_Nip_0h_20per_F1_R2:scan:18465:EVPVHIS[Phospho]PVR/3	0	-0.0012509999999679169	-3.0898343933924903	0.0	16519	16519	Phospho	1.0	7	75	1	1.0	168	0.0	0.0	0.0	0.0	0.0	0.0
7	75	1.0000	Phospho	Os01t0936800-02	mzspec:PXD004939:Rice_phos_ABA_12h_20per_F1_R3:scan:18287:EVPVHIS[Phospho]PVR/3	0	0.0	79.9663	1:1.0000:7:true	EVPVHISPVR	EVPVHIS[Phospho]PVR	Os01t0936800-02	1.0	Rice_phos_ABA_12h_20per_F1_R3	Rice_phos_ABA_12h_20per_F1_R3.18287.18287.3	mzspec:PXD004939:Rice_phos_ABA_12h_20per_F1_R3:scan:18287:EVPVHIS[Phospho]PVR/3	0	-0.0008540000000039072	-2.1092874276873963	0.0	10568	10568	Phospho	1.0	7	75	1	1.0	169	0.0	0.0	0.0	0.0	0.0	0.0
7	75	1.0000	Phospho	Os01t0936800-02	mzspec:PXD004939:Rice_phos_ABA_3h_20per_F1_R3:scan:18036:EVPVHIS[Phospho]PVR/3	0	0.0	79.9663	1:1.0000:7:true	EVPVHISPVR	EVPVHIS[Phospho]PVR	Os01t0936800-02	1.0	Rice_phos_ABA_3h_20per_F1_R3	Rice_phos_ABA_3h_20per_F1_R3.18036.18036.3	mzspec:PXD004939:Rice_phos_ABA_3h_20per_F1_R3:scan:18036:EVPVHIS[Phospho]PVR/3	0	-0.0005799999999567262	-1.4325371287609083	0.0	8787	8787	Phospho	1.0	7	75	1	1.0	170	0.0	0.0	0.0	0.0	0.0	0.0
7	75	1.0000	Phospho	Os01t0936800-02	mzspec:PXD004939:Rice_phos_ABA_12h_20per_F1_R2:scan:18446:EVPVHIS[Phospho]PVR/2	0	0.0	79.9663	1:1.0000:7:true	EVPVHISPVR	EVPVHIS[Phospho]PVR	Os01t0936800-02	1.0	Rice_phos_ABA_12h_20per_F1_R2	Rice_phos_ABA_12h_20per_F1_R2.18446.18446.2	mzspec:PXD004939:Rice_phos_ABA_12h_20per_F1_R2:scan:18446:EVPVHIS[Phospho]PVR/2	0	-0.0017929999999068968	-2.9547941395778086	0.0	4789	4789	Phospho	1.0	7	75	1	1.0	171	0.0	0.0	0.0	0.0	0.0	0.0
7	75	1.0000	Phospho	Os01t0936800-02	mzspec:PXD004939:Rice_phos_ABA_12h_20per_F1_R2:scan:18348:EVPVHIS[Phospho]PVR/3	0	0.0	79.9663	1:1.0000:7:true	EVPVHISPVR	EVPVHIS[Phospho]PVR	Os01t0936800-02	1.0	Rice_phos_ABA_12h_20per_F1_R2	Rice_phos_ABA_12h_20per_F1_R2.18348.18348.3	mzspec:PXD004939:Rice_phos_ABA_12h_20per_F1_R2:scan:18348:EVPVHIS[Phospho]PVR/3	0	-0.0009769999999775794	-2.4130840946064	0.0	2753	2753	Phospho	1.0	7	75	1	1.0	172	0.0	0.0	0.0	0.0	0.0	0.0
3;8	45;50	1.0000;1.0000	Phospho;Phospho	Os01t0139200-03	mzspec:PXD004939:Rice_phos_ABA_3h_20per_F1_R3:scan:06816:VFS[Phospho]DDDKS[Phospho]DHGGGGGR/2	0	0.0	159.9326	1:1.0000:3:true;2:1.0000:8:true	VFSDDDKSDHGGGGGR	VFS[Phospho]DDDKS[Phospho]DHGGGGGR	Os01t0139200-03	1.0	Rice_phos_ABA_3h_20per_F1_R3	Rice_phos_ABA_3h_20per_F1_R3.06816.06816.2	mzspec:PXD004939:Rice_phos_ABA_3h_20per_F1_R3:scan:06816:VFS[Phospho]DDDKS[Phospho]DHGGGGGR/2	0	-0.00044900000000325246	-0.5083127992169452	0.0	15270	15270	Phospho	1.0	3	45	1	1.0	173	0.0	0.0	0.0	0.0	0.0	0.0
3	493	1.0000	Phospho	Os02t0780700-01	mzspec:PXD004939:Rice_phos_ABA_12h_20per_F1_R1:scan:18606:VDS[Phospho]DGEDIIDHHVDEDR/2	0	0.0	79.9663	1:1.0000:3:true	VDSDGEDIIDHHVDEDR	VDS[Phospho]DGEDIIDHHVDEDR	Os02t0780700-01	1.0	Rice_phos_ABA_12h_20per_F1_R1	Rice_phos_ABA_12h_20per_F1_R1.18606.18606.2	mzspec:PXD004939:Rice_phos_ABA_12h_20per_F1_R1:scan:18606:VDS[Phospho]DGEDIIDHHVDEDR/2	0	-0.007261999999968793	-7.095900314932702	0.0	23467	23467	Phospho	1.0	3	493	1	1.0	174	0.0	0.0	0.0	0.0	0.0	0.0
6	22	1.0000	Phospho	Os12t0256300-01	mzspec:PXD004939:Rice_phos_ABA_3h_20per_F1_R1:scan:01270:HRHDDS[Phospho]PPR/3	0	0.0	79.96633100000003	1:1.0000:6:true	HRHDDSPPR	HRHDDS[Phospho]PPR	Os12t0256300-01	1.0	Rice_phos_ABA_3h_20per_F1_R1	Rice_phos_ABA_3h_20per_F1_R1.01270.01270.3	mzspec:PXD004939:Rice_phos_ABA_3h_20per_F1_R1:scan:01270:HRHDDS[Phospho]PPR/3	0	-0.0006850000000326872	-1.7146286944596028	0.0	2744	2744	Phospho	1.0	6	22	1	1.0	175	0.0	0.0	0.0	0.0	0.0	0.0
3	493	1.0000	Phospho	Os02t0780700-01	mzspec:PXD004939:Rice_phos_Nip_0h_20per_F1_R3:scan:18327:VDS[Phospho]DGEDIIDHHVDEDR/3	0	0.0	79.9663	1:1.0000:3:true	VDSDGEDIIDHHVDEDR	VDS[Phospho]DGEDIIDHHVDEDR	Os02t0780700-01	1.0	Rice_phos_Nip_0h_20per_F1_R3	Rice_phos_Nip_0h_20per_F1_R3.18327.18327.3	mzspec:PXD004939:Rice_phos_Nip_0h_20per_F1_R3:scan:18327:VDS[Phospho]DGEDIIDHHVDEDR/3	0	-0.003066999999987275	-4.493064200927443	0.0	24152	24152	Phospho	1.0	3	493	1	1.0	176	0.0	0.0	0.0	0.0	0.0	0.0
3	493	1.0000	Phospho	Os02t0780700-01	mzspec:PXD004939:Rice_phos_ABA_12h_20per_F1_R1:scan:18680:VDS[Phospho]DGEDIIDHHVDEDR/3	0	0.0	79.9663	1:1.0000:3:true	VDSDGEDIIDHHVDEDR	VDS[Phospho]DGEDIIDHHVDEDR	Os02t0780700-01	1.0	Rice_phos_ABA_12h_20per_F1_R1	Rice_phos_ABA_12h_20per_F1_R1.18680.18680.3	mzspec:PXD004939:Rice_phos_ABA_12h_20per_F1_R1:scan:18680:VDS[Phospho]DGEDIIDHHVDEDR/3	0	-0.0027489999999943393	-4.027203615381596	0.0	24517	24517	Phospho	1.0	3	493	1	1.0	177	0.0	0.0	0.0	0.0	0.0	0.0
11	269	1.0000	Phospho	Os01t0791033-00	mzspec:PXD004939:Rice_phos_ABA_3h_20per_F1_R1:scan:26026:FEFEPVDKLDS[Phospho]/2	0	0.0	79.9663	1:1.0000:11:true	FEFEPVDKLDS	FEFEPVDKLDS[Phospho]	Os01t0791033-00	1.0	Rice_phos_ABA_3h_20per_F1_R1	Rice_phos_ABA_3h_20per_F1_R1.26026.26026.2	mzspec:PXD004939:Rice_phos_ABA_3h_20per_F1_R1:scan:26026:FEFEPVDKLDS[Phospho]/2	0	-0.001233999999953994	-1.7545860467261165	0.0	30059	30059	Phospho	1.0	11	269	1	1.0	178	0.0	0.0	0.0	0.0	0.0	0.0
11	269	1.0000	Phospho	Os01t0791033-00	mzspec:PXD004939:Rice_phos_ABA_3h_20per_F1_R3:scan:25859:FEFEPVDKLDS[Phospho]/2	0	0.0	79.9663	1:1.0000:11:true	FEFEPVDKLDS	FEFEPVDKLDS[Phospho]	Os01t0791033-00	1.0	Rice_phos_ABA_3h_20per_F1_R3	Rice_phos_ABA_3h_20per_F1_R3.25859.25859.2	mzspec:PXD004939:Rice_phos_ABA_3h_20per_F1_R3:scan:25859:FEFEPVDKLDS[Phospho]/2	0	-0.000989999999887914	-1.407650069794936	0.0	27066	27066	Phospho	1.0	11	269	1	1.0	179	0.0	0.0	0.0	0.0	0.0	0.0
11	269	1.0000	Phospho	Os01t0791033-00	mzspec:PXD004939:Rice_phos_ABA_12h_20per_F1_R3:scan:26658:FEFEPVDKLDS[Phospho]/2	0	0.0	79.9663	1:1.0000:11:true	FEFEPVDKLDS	FEFEPVDKLDS[Phospho]	Os01t0791033-00	1.0	Rice_phos_ABA_12h_20per_F1_R3	Rice_phos_ABA_12h_20per_F1_R3.26658.26658.2	mzspec:PXD004939:Rice_phos_ABA_12h_20per_F1_R3:scan:26658:FEFEPVDKLDS[Phospho]/2	0	-0.000989999999887914	-1.407650069794936	0.0	19850	19850	Phospho	1.0	11	269	1	1.0	180	0.0	0.0	0.0	0.0	0.0	0.0
11	269	1.0000	Phospho	Os01t0791033-00	mzspec:PXD004939:Rice_phos_ABA_12h_20per_F1_R2:scan:26682:FEFEPVDKLDS[Phospho]/2	0	0.0	79.9663	1:1.0000:11:true	FEFEPVDKLDS	FEFEPVDKLDS[Phospho]	Os01t0791033-00	1.0	Rice_phos_ABA_12h_20per_F1_R2	Rice_phos_ABA_12h_20per_F1_R2.26682.26682.2	mzspec:PXD004939:Rice_phos_ABA_12h_20per_F1_R2:scan:26682:FEFEPVDKLDS[Phospho]/2	0	-0.0011729999999943175	-1.6678520525741454	0.0	15486	15486	Phospho	1.0	11	269	1	1.0	181	0.0	0.0	0.0	0.0	0.0	0.0
11	269	1.0000	Phospho	Os01t0791033-00	mzspec:PXD004939:Rice_phos_Nip_0h_20per_F1_R2:scan:26894:FEFEPVDKLDS[Phospho]/2	0	0.0	79.9663	1:1.0000:11:true	FEFEPVDKLDS	FEFEPVDKLDS[Phospho]	Os01t0791033-00	1.0	Rice_phos_Nip_0h_20per_F1_R2	Rice_phos_Nip_0h_20per_F1_R2.26894.26894.2	mzspec:PXD004939:Rice_phos_Nip_0h_20per_F1_R2:scan:26894:FEFEPVDKLDS[Phospho]/2	0	-0.00215000000002874	-3.0570178287295127	0.0	12213	12213	Phospho	1.0	11	269	1	1.0	182	0.0	0.0	0.0	0.0	0.0	0.0
11	269	1.0000	Phospho	Os01t0791033-00	mzspec:PXD004939:Rice_phos_ABA_3h_20per_F1_R2:scan:25914:FEFEPVDKLDS[Phospho]/2	0	0.0	79.9663	1:1.0000:11:true	FEFEPVDKLDS	FEFEPVDKLDS[Phospho]	Os01t0791033-00	1.0	Rice_phos_ABA_3h_20per_F1_R2	Rice_phos_ABA_3h_20per_F1_R2.25914.25914.2	mzspec:PXD004939:Rice_phos_ABA_3h_20per_F1_R2:scan:25914:FEFEPVDKLDS[Phospho]/2	0	-0.0014780000000200744	-2.1015220236572967	0.0	9430	9430	Phospho	1.0	11	269	1	1.0	183	0.0	0.0	0.0	0.0	0.0	0.0
11	269	1.0000	Phospho	Os01t0791033-00	mzspec:PXD004939:Rice_phos_ABA_12h_20per_F1_R1:scan:26808:FEFEPVDKLDS[Phospho]/2	0	0.0	79.9663	1:1.0000:11:true	FEFEPVDKLDS	FEFEPVDKLDS[Phospho]	Os01t0791033-00	1.0	Rice_phos_ABA_12h_20per_F1_R1	Rice_phos_ABA_12h_20per_F1_R1.26808.26808.2	mzspec:PXD004939:Rice_phos_ABA_12h_20per_F1_R1:scan:26808:FEFEPVDKLDS[Phospho]/2	0	-0.001538999999979751	-2.1882560178092687	0.0	6948	6948	Phospho	1.0	11	269	1	1.0	184	0.0	0.0	0.0	0.0	0.0	0.0
7	319	1.0000	Phospho	LOC_Os10g39440.2	mzspec:PXD004939:Rice_phos_ABA_3h_20per_F1_R1:scan:23288:MPEIMGS[Phospho]MR/2	0	0.0	79.9663	1:1.0000:7:true	MPEIMGSMR	MPEIMGS[Phospho]MR	LOC_Os10g39440.2	1.0	Rice_phos_ABA_3h_20per_F1_R1	Rice_phos_ABA_3h_20per_F1_R1.23288.23288.2	mzspec:PXD004939:Rice_phos_ABA_3h_20per_F1_R1:scan:23288:MPEIMGS[Phospho]MR/2	0	-0.001450999999974556	-2.562592500647674	0.0	6603	6603	Phospho	1.0	7	319	1	1.0	185	0.0	0.0	0.0	0.0	0.0	0.0
10	445	1.0000	Phospho	Os12t0428600-01	mzspec:PXD004939:Rice_phos_Nip_0h_20per_F1_R1:scan:01235:IKHQHDHHHS[Phospho]PVR/3	0	0.0	79.9663	1:1.0000:10:true	IKHQHDHHHSPVR	IKHQHDHHHS[Phospho]PVR	Os12t0428600-01	1.0	Rice_phos_Nip_0h_20per_F1_R1	Rice_phos_Nip_0h_20per_F1_R1.01235.01235.3	mzspec:PXD004939:Rice_phos_Nip_0h_20per_F1_R1:scan:01235:IKHQHDHHHS[Phospho]PVR/3	0	-0.002558000000021821	-4.488212348095477	0.0	5199	5199	Phospho	1.0	10	445	1	1.0	186	0.0	0.0	0.0	0.0	0.0	0.0
7	319	1.0000	Phospho	LOC_Os10g39440.2	mzspec:PXD004939:Rice_phos_Nip_0h_20per_F1_R2:scan:23995:MPEIMGS[Phospho]MR/2	0	0.0	79.9663	1:1.0000:7:true	MPEIMGSMR	MPEIMGS[Phospho]MR	LOC_Os10g39440.2	1.0	Rice_phos_Nip_0h_20per_F1_R2	Rice_phos_Nip_0h_20per_F1_R2.23995.23995.2	mzspec:PXD004939:Rice_phos_Nip_0h_20per_F1_R2:scan:23995:MPEIMGS[Phospho]MR/2	0	-0.0003530000000182554	-0.6234287751835097	0.0	13362	13362	Phospho	1.0	7	319	1	1.0	187	0.0	0.0	0.0	0.0	0.0	0.0
7	319	1.0000	Phospho	LOC_Os10g39440.2	mzspec:PXD004939:Rice_phos_ABA_12h_20per_F1_R2:scan:23669:MPEIMGS[Phospho]MR/2	0	0.0	79.9663	1:1.0000:7:true	MPEIMGSMR	MPEIMGS[Phospho]MR	LOC_Os10g39440.2	1.0	Rice_phos_ABA_12h_20per_F1_R2	Rice_phos_ABA_12h_20per_F1_R2.23669.23669.2	mzspec:PXD004939:Rice_phos_ABA_12h_20per_F1_R2:scan:23669:MPEIMGS[Phospho]MR/2	0	-0.001573000000007596	-2.7780551368772857	0.0	16437	16437	Phospho	1.0	7	319	1	1.0	188	0.0	0.0	0.0	0.0	0.0	0.0
7	319	1.0000	Phospho	LOC_Os10g39440.2	mzspec:PXD004939:Rice_phos_Nip_0h_20per_F1_R1:scan:23971:MPEIMGS[Phospho]MR/2	0	0.0	79.9663	1:1.0000:7:true	MPEIMGSMR	MPEIMGS[Phospho]MR	LOC_Os10g39440.2	1.0	Rice_phos_Nip_0h_20per_F1_R1	Rice_phos_Nip_0h_20per_F1_R1.23971.23971.2	mzspec:PXD004939:Rice_phos_Nip_0h_20per_F1_R1:scan:23971:MPEIMGS[Phospho]MR/2	0	-0.0009629999999560824	-1.7007419559300077	0.0	32811	32811	Phospho	1.0	7	319	1	1.0	189	0.0	0.0	0.0	0.0	0.0	0.0
3	493	1.0000	Phospho	Os02t0780700-01	mzspec:PXD004939:Rice_phos_ABA_3h_20per_F1_R2:scan:17938:VDS[Phospho]DGEDIIDHHVDEDR/3	0	0.0	79.9663	1:1.0000:3:true	VDSDGEDIIDHHVDEDR	VDS[Phospho]DGEDIIDHHVDEDR	Os02t0780700-01	1.0	Rice_phos_ABA_3h_20per_F1_R2	Rice_phos_ABA_3h_20per_F1_R2.17938.17938.3	mzspec:PXD004939:Rice_phos_ABA_3h_20per_F1_R2:scan:17938:VDS[Phospho]DGEDIIDHHVDEDR/3	0	-0.002028999999993175	-2.97242493110171	0.0	27240	27240	Phospho	1.0	3	493	1	1.0	190	0.0	0.0	0.0	0.0	0.0	0.0
3	493	1.0000	Phospho	Os02t0780700-01	mzspec:PXD004939:Rice_phos_Nip_0h_20per_F1_R1:scan:18476:VDS[Phospho]DGEDIIDHHVDEDR/3	0	0.0	79.9663	1:1.0000:3:true	VDSDGEDIIDHHVDEDR	VDS[Phospho]DGEDIIDHHVDEDR	Os02t0780700-01	1.0	Rice_phos_Nip_0h_20per_F1_R1	Rice_phos_Nip_0h_20per_F1_R1.18476.18476.3	mzspec:PXD004939:Rice_phos_Nip_0h_20per_F1_R1:scan:18476:VDS[Phospho]DGEDIIDHHVDEDR/3	0	-0.002211999999985893	-3.240514513345078	0.0	26348	26348	Phospho	1.0	3	493	1	1.0	191	0.0	0.0	0.0	0.0	0.0	0.0
3	493	1.0000	Phospho	Os02t0780700-01	mzspec:PXD004939:Rice_phos_ABA_12h_20per_F1_R1:scan:18541:VDS[Phospho]DGEDIIDHHVDEDR/3	0	0.0	79.9663	1:1.0000:3:true	VDSDGEDIIDHHVDEDR	VDS[Phospho]DGEDIIDHHVDEDR	Os02t0780700-01	1.0	Rice_phos_ABA_12h_20per_F1_R1	Rice_phos_ABA_12h_20per_F1_R1.18541.18541.3	mzspec:PXD004939:Rice_phos_ABA_12h_20per_F1_R1:scan:18541:VDS[Phospho]DGEDIIDHHVDEDR/3	0	-0.0022490000000061627	-3.2947184179835136	0.0	24850	24850	Phospho	1.0	3	493	1	1.0	192	0.0	0.0	0.0	0.0	0.0	0.0
3;8	45;50	1.0000;1.0000	Phospho;Phospho	Os01t0139200-03	mzspec:PXD004939:Rice_phos_ABA_3h_20per_F1_R3:scan:06816:VFS[Phospho]DDDKS[Phospho]DHGGGGGR/2	0	0.0	159.9326	1:1.0000:3:true;2:1.0000:8:true	VFSDDDKSDHGGGGGR	VFS[Phospho]DDDKS[Phospho]DHGGGGGR	Os01t0139200-03	1.0	Rice_phos_ABA_3h_20per_F1_R3	Rice_phos_ABA_3h_20per_F1_R3.06816.06816.2	mzspec:PXD004939:Rice_phos_ABA_3h_20per_F1_R3:scan:06816:VFS[Phospho]DDDKS[Phospho]DHGGGGGR/2	0	-0.00044900000000325246	-0.5083127992169452	0.0	15270	15270	Phospho	1.0	8	50	1	1.0	193	0.0	0.0	0.0	0.0	0.0	0.0
8	445	1.0000	Phospho	Os12t0428600-01	mzspec:PXD004939:Rice_phos_Nip_0h_20per_F1_R1:scan:01218:HQHDHHHS[Phospho]PVR/2	0	0.0	79.9663	1:1.0000:8:true	HQHDHHHSPVR	HQHDHHHS[Phospho]PVR	Os12t0428600-01	1.0	Rice_phos_Nip_0h_20per_F1_R1	Rice_phos_Nip_0h_20per_F1_R1.01218.01218.2	mzspec:PXD004939:Rice_phos_Nip_0h_20per_F1_R1:scan:01218:HQHDHHHS[Phospho]PVR/2	0	-0.001834999999914544	-2.5006373455684483	0.0	5275	5275	Phospho	1.0	8	445	1	1.0	194	0.0	0.0	0.0	0.0	0.0	0.0
2	190	1.0000	Phospho	Os11t0133600-01	mzspec:PXD004939:Rice_phos_Nip_0h_20per_F1_R2:scan:01318:HS[Phospho]PPPRPK/3	0	0.0	79.9663	1:1.0000:2:true	HSPPPRPK	HS[Phospho]PPPRPK	Os11t0133600-01	1.0	Rice_phos_Nip_0h_20per_F1_R2	Rice_phos_Nip_0h_20per_F1_R2.01318.01318.3	mzspec:PXD004939:Rice_phos_Nip_0h_20per_F1_R2:scan:01318:HS[Phospho]PPPRPK/3	0	-0.0007930000000442302	-2.384970066743645	0.0	32756	32756	Phospho	1.0	2	190	1	1.0	195	0.0	0.0	0.0	0.0	0.0	0.0
1;5	805;809	1.0000;1.0000	Phospho;Phospho	Os06t0728600-00	mzspec:PXD004939:Rice_phos_ABA_3h_20per_F1_R3:scan:06889:S[Phospho]PPVS[Phospho]PVK/2	0	0.0	159.9326	1:1.0000:1:true;2:1.0000:5:true	SPPVSPVK	S[Phospho]PPVS[Phospho]PVK	Os06t0728600-00	1.0	Rice_phos_ABA_3h_20per_F1_R3	Rice_phos_ABA_3h_20per_F1_R3.06889.06889.2	mzspec:PXD004939:Rice_phos_ABA_3h_20per_F1_R3:scan:06889:S[Phospho]PPVS[Phospho]PVK/2	0	-0.0008890000000292275	-1.8303254954078656	0.0	14225	14225	Phospho	1.0	1	805	1	1.0	196	0.0	0.0	0.0	0.0	0.0	0.0
3;4	471;472	1.0000;1.0000	Phospho;Phospho	Os12t0485400-01	mzspec:PXD004939:Rice_phos_ABA_12h_20per_F1_R3:scan:02340:KQS[Phospho]S[Phospho]PHVMHR/3	0	0.0	159.9326	1:1.0000:3:true;2:1.0000:4:true	KQSSPHVMHR	KQS[Phospho]S[Phospho]PHVMHR	Os12t0485400-01	1.0	Rice_phos_ABA_12h_20per_F1_R3	Rice_phos_ABA_12h_20per_F1_R3.02340.02340.3	mzspec:PXD004939:Rice_phos_ABA_12h_20per_F1_R3:scan:02340:KQS[Phospho]S[Phospho]PHVMHR/3	0	-0.000665000000026339	-1.4577331373460576	0.0	12338	12338	Phospho	1.0	3	471	1	1.0	197	0.0	0.0	0.0	0.0	0.0	0.0
3	493	1.0000	Phospho	Os02t0780700-01	mzspec:PXD004939:Rice_phos_ABA_3h_20per_F1_R3:scan:18040:VDS[Phospho]DGEDIIDHHVDEDR/2	0	0.0	79.9663	1:1.0000:3:true	VDSDGEDIIDHHVDEDR	VDS[Phospho]DGEDIIDHHVDEDR	Os02t0780700-01	1.0	Rice_phos_ABA_3h_20per_F1_R3	Rice_phos_ABA_3h_20per_F1_R3.18040.18040.2	mzspec:PXD004939:Rice_phos_ABA_3h_20per_F1_R3:scan:18040:VDS[Phospho]DGEDIIDHHVDEDR/2	0	-0.003261999999949694	-3.1873900891012075	0.0	8187	8187	Phospho	1.0	3	493	1	1.0	198	0.0	0.0	0.0	0.0	0.0	0.0
3;8	45;50	1.0000;1.0000	Phospho;Phospho	Os01t0139200-03	mzspec:PXD004939:Rice_phos_ABA_3h_20per_F1_R2:scan:06701:VFS[Phospho]DDDKS[Phospho]DHGGGGGR/3	0	0.0	159.9326	1:1.0000:3:true;2:1.0000:8:true	VFSDDDKSDHGGGGGR	VFS[Phospho]DDDKS[Phospho]DHGGGGGR	Os01t0139200-03	1.0	Rice_phos_ABA_3h_20per_F1_R2	Rice_phos_ABA_3h_20per_F1_R2.06701.06701.3	mzspec:PXD004939:Rice_phos_ABA_3h_20per_F1_R2:scan:06701:VFS[Phospho]DDDKS[Phospho]DHGGGGGR/3	0	-0.0010940000000800862	-1.8567170881444777	0.0	22577	22577	Phospho	1.0	8	50	1	1.0	199	0.0	0.0	0.0	0.0	0.0	0.0
6	322	1.0000	Phospho	LOC_Os02g09960.1	mzspec:PXD004939:Rice_phos_ABA_3h_20per_F1_R1:scan:05873:GVGEES[Phospho]VRPGK/2	0	0.0	79.9663	1:1.0000:6:true	GVGEESVRPGK	GVGEES[Phospho]VRPGK	LOC_Os02g09960.1	1.0	Rice_phos_ABA_3h_20per_F1_R1	Rice_phos_ABA_3h_20per_F1_R1.05873.05873.2	mzspec:PXD004939:Rice_phos_ABA_3h_20per_F1_R1:scan:05873:GVGEES[Phospho]VRPGK/2	0	-0.002255999999988489	-3.7739677060587855	0.0	699	699	Phospho	1.0	6	322	1	1.0	200	0.0	0.0	0.0	0.0	0.0	0.0
6	322	1.0000	Phospho	LOC_Os02g09960.1	mzspec:PXD004939:Rice_phos_Nip_0h_20per_F1_R1:scan:05510:GVGEES[Phospho]VRPGK/2	0	0.0	79.9663	1:1.0000:6:true	GVGEESVRPGK	GVGEES[Phospho]VRPGK	LOC_Os02g09960.1	1.0	Rice_phos_Nip_0h_20per_F1_R1	Rice_phos_Nip_0h_20per_F1_R1.05510.05510.2	mzspec:PXD004939:Rice_phos_Nip_0h_20per_F1_R1:scan:05510:GVGEES[Phospho]VRPGK/2	0	-0.002134000000069136	-3.5698790270529512	0.0	11870	11870	Phospho	1.0	6	322	1	1.0	201	0.0	0.0	0.0	0.0	0.0	0.0
6	322	1.0000	Phospho	LOC_Os02g09960.1	mzspec:PXD004939:Rice_phos_ABA_3h_20per_F1_R2:scan:05750:GVGEES[Phospho]VRPGK/2	0	0.0	79.9663	1:1.0000:6:true	GVGEESVRPGK	GVGEES[Phospho]VRPGK	LOC_Os02g09960.1	1.0	Rice_phos_ABA_3h_20per_F1_R2	Rice_phos_ABA_3h_20per_F1_R2.05750.05750.2	mzspec:PXD004939:Rice_phos_ABA_3h_20per_F1_R2:scan:05750:GVGEES[Phospho]VRPGK/2	0	-0.003355000000055952	-5.612438676464092	0.0	20962	20962	Phospho	1.0	6	322	1	1.0	202	0.0	0.0	0.0	0.0	0.0	0.0
1;5	805;809	1.0000;1.0000	Phospho;Phospho	Os06t0728600-00	mzspec:PXD004939:Rice_phos_ABA_3h_20per_F1_R3:scan:06889:S[Phospho]PPVS[Phospho]PVK/2	0	0.0	159.9326	1:1.0000:1:true;2:1.0000:5:true	SPPVSPVK	S[Phospho]PPVS[Phospho]PVK	Os06t0728600-00	1.0	Rice_phos_ABA_3h_20per_F1_R3	Rice_phos_ABA_3h_20per_F1_R3.06889.06889.2	mzspec:PXD004939:Rice_phos_ABA_3h_20per_F1_R3:scan:06889:S[Phospho]PPVS[Phospho]PVK/2	0	-0.0008890000000292275	-1.8303254954078656	0.0	14225	14225	Phospho	1.0	5	809	1	1.0	203	0.0	0.0	0.0	0.0	0.0	0.0
1;5	805;809	1.0000;1.0000	Phospho;Phospho	Os06t0728600-00	mzspec:PXD004939:Rice_phos_ABA_3h_20per_F1_R3:scan:06756:S[Phospho]PPVS[Phospho]PVK/2	0	0.0	159.9326	1:1.0000:1:true;2:1.0000:5:true	SPPVSPVK	S[Phospho]PPVS[Phospho]PVK	Os06t0728600-00	1.0	Rice_phos_ABA_3h_20per_F1_R3	Rice_phos_ABA_3h_20per_F1_R3.06756.06756.2	mzspec:PXD004939:Rice_phos_ABA_3h_20per_F1_R3:scan:06756:S[Phospho]PPVS[Phospho]PVK/2	0	-0.0007969999999772881	-1.6409104834089303	0.0	13114	13114	Phospho	1.0	5	809	1	1.0	204	0.0	0.0	0.0	0.0	0.0	0.0
8	445	1.0000	Phospho	Os12t0428600-01	mzspec:PXD004939:Rice_phos_Nip_0h_20per_F1_R1:scan:01216:HQHDHHHS[Phospho]PVR/3	0	0.0	79.9663	1:1.0000:8:true	HQHDHHHSPVR	HQHDHHHS[Phospho]PVR	Os12t0428600-01	1.0	Rice_phos_Nip_0h_20per_F1_R1	Rice_phos_Nip_0h_20per_F1_R1.01216.01216.3	mzspec:PXD004939:Rice_phos_Nip_0h_20per_F1_R1:scan:01216:HQHDHHHS[Phospho]PVR/3	0	-0.0014630000000011025	-2.988493133006779	0.0	5244	5244	Phospho	1.0	8	445	1	1.0	205	0.0	0.0	0.0	0.0	0.0	0.0
1;5	805;809	1.0000;1.0000	Phospho;Phospho	Os06t0728600-00	mzspec:PXD004939:Rice_phos_ABA_3h_20per_F1_R3:scan:06756:S[Phospho]PPVS[Phospho]PVK/2	0	0.0	159.9326	1:1.0000:1:true;2:1.0000:5:true	SPPVSPVK	S[Phospho]PPVS[Phospho]PVK	Os06t0728600-00	1.0	Rice_phos_ABA_3h_20per_F1_R3	Rice_phos_ABA_3h_20per_F1_R3.06756.06756.2	mzspec:PXD004939:Rice_phos_ABA_3h_20per_F1_R3:scan:06756:S[Phospho]PPVS[Phospho]PVK/2	0	-0.0007969999999772881	-1.6409104834089303	0.0	13114	13114	Phospho	1.0	1	805	1	1.0	206	0.0	0.0	0.0	0.0	0.0	0.0
1;5	805;809	1.0000;1.0000	Phospho;Phospho	Os06t0728600-00	mzspec:PXD004939:Rice_phos_Nip_0h_20per_F1_R1:scan:06544:S[Phospho]PPVS[Phospho]PVK/2	0	0.0	159.9326	1:1.0000:1:true;2:1.0000:5:true	SPPVSPVK	S[Phospho]PPVS[Phospho]PVK	Os06t0728600-00	1.0	Rice_phos_Nip_0h_20per_F1_R1	Rice_phos_Nip_0h_20per_F1_R1.06544.06544.2	mzspec:PXD004939:Rice_phos_Nip_0h_20per_F1_R1:scan:06544:S[Phospho]PPVS[Phospho]PVK/2	0	-0.0011640000000170405	-2.396511672233859	0.0	11808	11808	Phospho	1.0	5	809	1	1.0	207	0.0	0.0	0.0	0.0	0.0	0.0
1;5	805;809	1.0000;1.0000	Phospho;Phospho	Os06t0728600-00	mzspec:PXD004939:Rice_phos_Nip_0h_20per_F1_R1:scan:06544:S[Phospho]PPVS[Phospho]PVK/2	0	0.0	159.9326	1:1.0000:1:true;2:1.0000:5:true	SPPVSPVK	S[Phospho]PPVS[Phospho]PVK	Os06t0728600-00	1.0	Rice_phos_Nip_0h_20per_F1_R1	Rice_phos_Nip_0h_20per_F1_R1.06544.06544.2	mzspec:PXD004939:Rice_phos_Nip_0h_20per_F1_R1:scan:06544:S[Phospho]PPVS[Phospho]PVK/2	0	-0.0011640000000170405	-2.396511672233859	0.0	11808	11808	Phospho	1.0	1	805	1	1.0	208	0.0	0.0	0.0	0.0	0.0	0.0
3;8	45;50	1.0000;1.0000	Phospho;Phospho	Os01t0139200-03	mzspec:PXD004939:Rice_phos_ABA_12h_20per_F1_R1:scan:06884:VFS[Phospho]DDDKS[Phospho]DHGGGGGR/2	0	0.0	159.9326	1:1.0000:3:true;2:1.0000:8:true	VFSDDDKSDHGGGGGR	VFS[Phospho]DDDKS[Phospho]DHGGGGGR	Os01t0139200-03	1.0	Rice_phos_ABA_12h_20per_F1_R1	Rice_phos_ABA_12h_20per_F1_R1.06884.06884.2	mzspec:PXD004939:Rice_phos_ABA_12h_20per_F1_R1:scan:06884:VFS[Phospho]DDDKS[Phospho]DHGGGGGR/2	0	-0.001330000000052678	-1.5056927015154051	0.0	25858	25858	Phospho	1.0	3	45	1	1.0	209	0.0	0.0	0.0	0.0	0.0	0.0
3;8	45;50	1.0000;1.0000	Phospho;Phospho	Os01t0139200-03	mzspec:PXD004939:Rice_phos_ABA_12h_20per_F1_R1:scan:06884:VFS[Phospho]DDDKS[Phospho]DHGGGGGR/2	0	0.0	159.9326	1:1.0000:3:true;2:1.0000:8:true	VFSDDDKSDHGGGGGR	VFS[Phospho]DDDKS[Phospho]DHGGGGGR	Os01t0139200-03	1.0	Rice_phos_ABA_12h_20per_F1_R1	Rice_phos_ABA_12h_20per_F1_R1.06884.06884.2	mzspec:PXD004939:Rice_phos_ABA_12h_20per_F1_R1:scan:06884:VFS[Phospho]DDDKS[Phospho]DHGGGGGR/2	0	-0.001330000000052678	-1.5056927015154051	0.0	25858	25858	Phospho	1.0	8	50	1	1.0	210	0.0	0.0	0.0	0.0	0.0	0.0
1;5	805;809	1.0000;1.0000	Phospho;Phospho	Os06t0728600-00	mzspec:PXD004939:Rice_phos_Nip_0h_20per_F1_R1:scan:07263:S[Phospho]PPVS[Phospho]PVK/2	0	0.0	159.9326	1:1.0000:1:true;2:1.0000:5:true	SPPVSPVK	S[Phospho]PPVS[Phospho]PVK	Os06t0728600-00	1.0	Rice_phos_Nip_0h_20per_F1_R1	Rice_phos_Nip_0h_20per_F1_R1.07263.07263.2	mzspec:PXD004939:Rice_phos_Nip_0h_20per_F1_R1:scan:07263:S[Phospho]PPVS[Phospho]PVK/2	0	-0.0018959999999879074	-3.903596332010221	0.0	11471	11471	Phospho	1.0	5	809	1	1.0	211	0.0	0.0	0.0	0.0	0.0	0.0
1;5	805;809	1.0000;1.0000	Phospho;Phospho	Os06t0728600-00	mzspec:PXD004939:Rice_phos_Nip_0h_20per_F1_R1:scan:07263:S[Phospho]PPVS[Phospho]PVK/2	0	0.0	159.9326	1:1.0000:1:true;2:1.0000:5:true	SPPVSPVK	S[Phospho]PPVS[Phospho]PVK	Os06t0728600-00	1.0	Rice_phos_Nip_0h_20per_F1_R1	Rice_phos_Nip_0h_20per_F1_R1.07263.07263.2	mzspec:PXD004939:Rice_phos_Nip_0h_20per_F1_R1:scan:07263:S[Phospho]PPVS[Phospho]PVK/2	0	-0.0018959999999879074	-3.903596332010221	0.0	11471	11471	Phospho	1.0	1	805	1	1.0	212	0.0	0.0	0.0	0.0	0.0	0.0
3;8	45;50	1.0000;1.0000	Phospho;Phospho	Os01t0139200-03	mzspec:PXD004939:Rice_phos_ABA_3h_20per_F1_R2:scan:06701:VFS[Phospho]DDDKS[Phospho]DHGGGGGR/3	0	0.0	159.9326	1:1.0000:3:true;2:1.0000:8:true	VFSDDDKSDHGGGGGR	VFS[Phospho]DDDKS[Phospho]DHGGGGGR	Os01t0139200-03	1.0	Rice_phos_ABA_3h_20per_F1_R2	Rice_phos_ABA_3h_20per_F1_R2.06701.06701.3	mzspec:PXD004939:Rice_phos_ABA_3h_20per_F1_R2:scan:06701:VFS[Phospho]DDDKS[Phospho]DHGGGGGR/3	0	-0.0010940000000800862	-1.8567170881444777	0.0	22577	22577	Phospho	1.0	3	45	1	1.0	213	0.0	0.0	0.0	0.0	0.0	0.0
1;5	805;809	1.0000;1.0000	Phospho;Phospho	Os06t0728600-00	mzspec:PXD004939:Rice_phos_ABA_12h_20per_F1_R3:scan:07194:S[Phospho]PPVS[Phospho]PVK/2	0	0.0	159.9326	1:1.0000:1:true;2:1.0000:5:true	SPPVSPVK	S[Phospho]PPVS[Phospho]PVK	Os06t0728600-00	1.0	Rice_phos_ABA_12h_20per_F1_R3	Rice_phos_ABA_12h_20per_F1_R3.07194.07194.2	mzspec:PXD004939:Rice_phos_ABA_12h_20per_F1_R3:scan:07194:S[Phospho]PPVS[Phospho]PVK/2	0	-0.0020789999999806237	-4.280367496954312	0.0	14350	14350	Phospho	1.0	1	805	1	1.0	214	0.0	0.0	0.0	0.0	0.0	0.0
1;5	805;809	1.0000;1.0000	Phospho;Phospho	Os06t0728600-00	mzspec:PXD004939:Rice_phos_ABA_12h_20per_F1_R3:scan:07194:S[Phospho]PPVS[Phospho]PVK/2	0	0.0	159.9326	1:1.0000:1:true;2:1.0000:5:true	SPPVSPVK	S[Phospho]PPVS[Phospho]PVK	Os06t0728600-00	1.0	Rice_phos_ABA_12h_20per_F1_R3	Rice_phos_ABA_12h_20per_F1_R3.07194.07194.2	mzspec:PXD004939:Rice_phos_ABA_12h_20per_F1_R3:scan:07194:S[Phospho]PPVS[Phospho]PVK/2	0	-0.0020789999999806237	-4.280367496954312	0.0	14350	14350	Phospho	1.0	5	809	1	1.0	215	0.0	0.0	0.0	0.0	0.0	0.0
1;5	805;809	1.0000;1.0000	Phospho;Phospho	Os06t0728600-00	mzspec:PXD004939:Rice_phos_ABA_12h_20per_F1_R3:scan:07051:S[Phospho]PPVS[Phospho]PVK/2	0	0.0	159.9326	1:1.0000:1:true;2:1.0000:5:true	SPPVSPVK	S[Phospho]PPVS[Phospho]PVK	Os06t0728600-00	1.0	Rice_phos_ABA_12h_20per_F1_R3	Rice_phos_ABA_12h_20per_F1_R3.07051.07051.2	mzspec:PXD004939:Rice_phos_ABA_12h_20per_F1_R3:scan:07051:S[Phospho]PPVS[Phospho]PVK/2	0	-0.0014079999999694337	-2.8988732254146248	0.0	14767	14767	Phospho	1.0	1	805	1	1.0	216	0.0	0.0	0.0	0.0	0.0	0.0
3;8	45;50	1.0000;1.0000	Phospho;Phospho	Os01t0139200-03	mzspec:PXD004939:Rice_phos_ABA_3h_20per_F1_R2:scan:06756:VFS[Phospho]DDDKS[Phospho]DHGGGGGR/2	0	0.0	159.9326	1:1.0000:3:true;2:1.0000:8:true	VFSDDDKSDHGGGGGR	VFS[Phospho]DDDKS[Phospho]DHGGGGGR	Os01t0139200-03	1.0	Rice_phos_ABA_3h_20per_F1_R2	Rice_phos_ABA_3h_20per_F1_R2.06756.06756.2	mzspec:PXD004939:Rice_phos_ABA_3h_20per_F1_R2:scan:06756:VFS[Phospho]DDDKS[Phospho]DHGGGGGR/2	0	-0.0008300000000645014	-0.9396428137634641	0.0	22204	22204	Phospho	1.0	3	45	1	1.0	217	0.0	0.0	0.0	0.0	0.0	0.0
1;5	805;809	1.0000;1.0000	Phospho;Phospho	Os06t0728600-00	mzspec:PXD004939:Rice_phos_ABA_12h_20per_F1_R1:scan:06689:S[Phospho]PPVS[Phospho]PVK/2	0	0.0	159.9326	1:1.0000:1:true;2:1.0000:5:true	SPPVSPVK	S[Phospho]PPVS[Phospho]PVK	Os06t0728600-00	1.0	Rice_phos_ABA_12h_20per_F1_R1	Rice_phos_ABA_12h_20per_F1_R1.06689.06689.2	mzspec:PXD004939:Rice_phos_ABA_12h_20per_F1_R1:scan:06689:S[Phospho]PPVS[Phospho]PVK/2	0	-0.0011030000000005202	-2.270921283880152	0.0	28988	28988	Phospho	1.0	5	809	1	1.0	218	0.0	0.0	0.0	0.0	0.0	0.0
1;5	805;809	1.0000;1.0000	Phospho;Phospho	Os06t0728600-00	mzspec:PXD004939:Rice_phos_ABA_12h_20per_F1_R1:scan:06689:S[Phospho]PPVS[Phospho]PVK/2	0	0.0	159.9326	1:1.0000:1:true;2:1.0000:5:true	SPPVSPVK	S[Phospho]PPVS[Phospho]PVK	Os06t0728600-00	1.0	Rice_phos_ABA_12h_20per_F1_R1	Rice_phos_ABA_12h_20per_F1_R1.06689.06689.2	mzspec:PXD004939:Rice_phos_ABA_12h_20per_F1_R1:scan:06689:S[Phospho]PPVS[Phospho]PVK/2	0	-0.0011030000000005202	-2.270921283880152	0.0	28988	28988	Phospho	1.0	1	805	1	1.0	219	0.0	0.0	0.0	0.0	0.0	0.0
1;5	805;809	1.0000;1.0000	Phospho;Phospho	Os06t0728600-00	mzspec:PXD004939:Rice_phos_ABA_12h_20per_F1_R1:scan:06826:S[Phospho]PPVS[Phospho]PVK/2	0	0.0	159.9326	1:1.0000:1:true;2:1.0000:5:true	SPPVSPVK	S[Phospho]PPVS[Phospho]PVK	Os06t0728600-00	1.0	Rice_phos_ABA_12h_20per_F1_R1	Rice_phos_ABA_12h_20per_F1_R1.06826.06826.2	mzspec:PXD004939:Rice_phos_ABA_12h_20per_F1_R1:scan:06826:S[Phospho]PPVS[Phospho]PVK/2	0	-0.001224999999976717	-2.522102060470534	0.0	28651	28651	Phospho	1.0	5	809	1	1.0	220	0.0	0.0	0.0	0.0	0.0	0.0
1;5	805;809	1.0000;1.0000	Phospho;Phospho	Os06t0728600-00	mzspec:PXD004939:Rice_phos_ABA_12h_20per_F1_R1:scan:06826:S[Phospho]PPVS[Phospho]PVK/2	0	0.0	159.9326	1:1.0000:1:true;2:1.0000:5:true	SPPVSPVK	S[Phospho]PPVS[Phospho]PVK	Os06t0728600-00	1.0	Rice_phos_ABA_12h_20per_F1_R1	Rice_phos_ABA_12h_20per_F1_R1.06826.06826.2	mzspec:PXD004939:Rice_phos_ABA_12h_20per_F1_R1:scan:06826:S[Phospho]PPVS[Phospho]PVK/2	0	-0.001224999999976717	-2.522102060470534	0.0	28651	28651	Phospho	1.0	1	805	1	1.0	221	0.0	0.0	0.0	0.0	0.0	0.0
1;5	805;809	1.0000;1.0000	Phospho;Phospho	Os06t0728600-00	mzspec:PXD004939:Rice_phos_ABA_12h_20per_F1_R1:scan:06967:S[Phospho]PPVS[Phospho]PVK/2	0	0.0	159.9326	1:1.0000:1:true;2:1.0000:5:true	SPPVSPVK	S[Phospho]PPVS[Phospho]PVK	Os06t0728600-00	1.0	Rice_phos_ABA_12h_20per_F1_R1	Rice_phos_ABA_12h_20per_F1_R1.06967.06967.2	mzspec:PXD004939:Rice_phos_ABA_12h_20per_F1_R1:scan:06967:S[Phospho]PPVS[Phospho]PVK/2	0	-0.0011640000000170405	-2.396511672233859	0.0	25804	25804	Phospho	1.0	5	809	1	1.0	222	0.0	0.0	0.0	0.0	0.0	0.0
1;5	805;809	1.0000;1.0000	Phospho;Phospho	Os06t0728600-00	mzspec:PXD004939:Rice_phos_ABA_12h_20per_F1_R1:scan:06967:S[Phospho]PPVS[Phospho]PVK/2	0	0.0	159.9326	1:1.0000:1:true;2:1.0000:5:true	SPPVSPVK	S[Phospho]PPVS[Phospho]PVK	Os06t0728600-00	1.0	Rice_phos_ABA_12h_20per_F1_R1	Rice_phos_ABA_12h_20per_F1_R1.06967.06967.2	mzspec:PXD004939:Rice_phos_ABA_12h_20per_F1_R1:scan:06967:S[Phospho]PPVS[Phospho]PVK/2	0	-0.0011640000000170405	-2.396511672233859	0.0	25804	25804	Phospho	1.0	1	805	1	1.0	223	0.0	0.0	0.0	0.0	0.0	0.0
1;5	805;809	1.0000;1.0000	Phospho;Phospho	Os06t0728600-00	mzspec:PXD004939:Rice_phos_ABA_3h_20per_F1_R2:scan:06669:S[Phospho]PPVS[Phospho]PVK/2	0	0.0	159.9326	1:1.0000:1:true;2:1.0000:5:true	SPPVSPVK	S[Phospho]PPVS[Phospho]PVK	Os06t0728600-00	1.0	Rice_phos_ABA_3h_20per_F1_R2	Rice_phos_ABA_3h_20per_F1_R2.06669.06669.2	mzspec:PXD004939:Rice_phos_ABA_3h_20per_F1_R2:scan:06669:S[Phospho]PPVS[Phospho]PVK/2	0	-0.001224999999976717	-2.522102060470534	0.0	22429	22429	Phospho	1.0	5	809	1	1.0	224	0.0	0.0	0.0	0.0	0.0	0.0
1;5	805;809	1.0000;1.0000	Phospho;Phospho	Os06t0728600-00	mzspec:PXD004939:Rice_phos_ABA_3h_20per_F1_R2:scan:06669:S[Phospho]PPVS[Phospho]PVK/2	0	0.0	159.9326	1:1.0000:1:true;2:1.0000:5:true	SPPVSPVK	S[Phospho]PPVS[Phospho]PVK	Os06t0728600-00	1.0	Rice_phos_ABA_3h_20per_F1_R2	Rice_phos_ABA_3h_20per_F1_R2.06669.06669.2	mzspec:PXD004939:Rice_phos_ABA_3h_20per_F1_R2:scan:06669:S[Phospho]PPVS[Phospho]PVK/2	0	-0.001224999999976717	-2.522102060470534	0.0	22429	22429	Phospho	1.0	1	805	1	1.0	225	0.0	0.0	0.0	0.0	0.0	0.0
1;5	805;809	1.0000;1.0000	Phospho;Phospho	Os06t0728600-00	mzspec:PXD004939:Rice_phos_ABA_3h_20per_F1_R2:scan:06798:S[Phospho]PPVS[Phospho]PVK/2	0	0.0	159.9326	1:1.0000:1:true;2:1.0000:5:true	SPPVSPVK	S[Phospho]PPVS[Phospho]PVK	Os06t0728600-00	1.0	Rice_phos_ABA_3h_20per_F1_R2	Rice_phos_ABA_3h_20per_F1_R2.06798.06798.2	mzspec:PXD004939:Rice_phos_ABA_3h_20per_F1_R2:scan:06798:S[Phospho]PPVS[Phospho]PVK/2	0	-0.001285999999993237	-2.647692448824242	0.0	22224	22224	Phospho	1.0	5	809	1	1.0	226	0.0	0.0	0.0	0.0	0.0	0.0
1;5	805;809	1.0000;1.0000	Phospho;Phospho	Os06t0728600-00	mzspec:PXD004939:Rice_phos_ABA_3h_20per_F1_R2:scan:06798:S[Phospho]PPVS[Phospho]PVK/2	0	0.0	159.9326	1:1.0000:1:true;2:1.0000:5:true	SPPVSPVK	S[Phospho]PPVS[Phospho]PVK	Os06t0728600-00	1.0	Rice_phos_ABA_3h_20per_F1_R2	Rice_phos_ABA_3h_20per_F1_R2.06798.06798.2	mzspec:PXD004939:Rice_phos_ABA_3h_20per_F1_R2:scan:06798:S[Phospho]PPVS[Phospho]PVK/2	0	-0.001285999999993237	-2.647692448824242	0.0	22224	22224	Phospho	1.0	1	805	1	1.0	227	0.0	0.0	0.0	0.0	0.0	0.0
1;5	805;809	1.0000;1.0000	Phospho;Phospho	Os06t0728600-00	mzspec:PXD004939:Rice_phos_ABA_3h_20per_F1_R2:scan:06948:S[Phospho]PPVS[Phospho]PVK/2	0	0.0	159.9326	1:1.0000:1:true;2:1.0000:5:true	SPPVSPVK	S[Phospho]PPVS[Phospho]PVK	Os06t0728600-00	1.0	Rice_phos_ABA_3h_20per_F1_R2	Rice_phos_ABA_3h_20per_F1_R2.06948.06948.2	mzspec:PXD004939:Rice_phos_ABA_3h_20per_F1_R2:scan:06948:S[Phospho]PPVS[Phospho]PVK/2	0	-0.0017740000000117109	-3.6524155554198394	0.0	22198	22198	Phospho	1.0	5	809	1	1.0	228	0.0	0.0	0.0	0.0	0.0	0.0
1;5	805;809	1.0000;1.0000	Phospho;Phospho	Os06t0728600-00	mzspec:PXD004939:Rice_phos_ABA_3h_20per_F1_R2:scan:06948:S[Phospho]PPVS[Phospho]PVK/2	0	0.0	159.9326	1:1.0000:1:true;2:1.0000:5:true	SPPVSPVK	S[Phospho]PPVS[Phospho]PVK	Os06t0728600-00	1.0	Rice_phos_ABA_3h_20per_F1_R2	Rice_phos_ABA_3h_20per_F1_R2.06948.06948.2	mzspec:PXD004939:Rice_phos_ABA_3h_20per_F1_R2:scan:06948:S[Phospho]PPVS[Phospho]PVK/2	0	-0.0017740000000117109	-3.6524155554198394	0.0	22198	22198	Phospho	1.0	1	805	1	1.0	229	0.0	0.0	0.0	0.0	0.0	0.0
3;8	45;50	1.0000;1.0000	Phospho;Phospho	Os01t0139200-03	mzspec:PXD004939:Rice_phos_ABA_3h_20per_F1_R2:scan:06756:VFS[Phospho]DDDKS[Phospho]DHGGGGGR/2	0	0.0	159.9326	1:1.0000:3:true;2:1.0000:8:true	VFSDDDKSDHGGGGGR	VFS[Phospho]DDDKS[Phospho]DHGGGGGR	Os01t0139200-03	1.0	Rice_phos_ABA_3h_20per_F1_R2	Rice_phos_ABA_3h_20per_F1_R2.06756.06756.2	mzspec:PXD004939:Rice_phos_ABA_3h_20per_F1_R2:scan:06756:VFS[Phospho]DDDKS[Phospho]DHGGGGGR/2	0	-0.0008300000000645014	-0.9396428137634641	0.0	22204	22204	Phospho	1.0	8	50	1	1.0	230	0.0	0.0	0.0	0.0	0.0	0.0
1;5	805;809	1.0000;1.0000	Phospho;Phospho	Os06t0728600-00	mzspec:PXD004939:Rice_phos_ABA_12h_20per_F1_R3:scan:07051:S[Phospho]PPVS[Phospho]PVK/2	0	0.0	159.9326	1:1.0000:1:true;2:1.0000:5:true	SPPVSPVK	S[Phospho]PPVS[Phospho]PVK	Os06t0728600-00	1.0	Rice_phos_ABA_12h_20per_F1_R3	Rice_phos_ABA_12h_20per_F1_R3.07051.07051.2	mzspec:PXD004939:Rice_phos_ABA_12h_20per_F1_R3:scan:07051:S[Phospho]PPVS[Phospho]PVK/2	0	-0.0014079999999694337	-2.8988732254146248	0.0	14767	14767	Phospho	1.0	5	809	1	1.0	231	0.0	0.0	0.0	0.0	0.0	0.0
11	269	1.0000	Phospho	Os01t0791033-00	mzspec:PXD004939:Rice_phos_Nip_0h_20per_F1_R1:scan:26933:FEFEPVDKLDS[Phospho]/2	0	0.0	79.9663	1:1.0000:11:true	FEFEPVDKLDS	FEFEPVDKLDS[Phospho]	Os01t0791033-00	1.0	Rice_phos_Nip_0h_20per_F1_R1	Rice_phos_Nip_0h_20per_F1_R1.26933.26933.2	mzspec:PXD004939:Rice_phos_Nip_0h_20per_F1_R1:scan:26933:FEFEPVDKLDS[Phospho]/2	0	-0.002393999999981133	-3.4039538054990457	0.0	30064	30064	Phospho	1.0	11	269	1	1.0	232	0.0	0.0	0.0	0.0	0.0	0.0
11	203	1.0000	Phospho	Os04t0457000-01	mzspec:PXD004939:Rice_phos_ABA_3h_20per_F1_R2:scan:28430:FFDPLGLGGET[Phospho]R/2	0	0.0	79.9663	1:1.0000:11:true	FFDPLGLGGETR	FFDPLGLGGET[Phospho]R	Os04t0457000-01	1.0	Rice_phos_ABA_3h_20per_F1_R2	Rice_phos_ABA_3h_20per_F1_R2.28430.28430.2	mzspec:PXD004939:Rice_phos_ABA_3h_20per_F1_R2:scan:28430:FFDPLGLGGET[Phospho]R/2	0	-0.0020510000000513173	-2.9518608829664963	0.0	5227	5227	Phospho	1.0	11	203	1	1.0	233	0.0	0.0	0.0	0.0	0.0	0.0
11	203	1.0000	Phospho	Os04t0457000-01	mzspec:PXD004939:Rice_phos_ABA_12h_20per_F1_R1:scan:29413:FFDPLGLGGET[Phospho]R/2	0	0.0	79.9663	1:1.0000:11:true	FFDPLGLGGETR	FFDPLGLGGET[Phospho]R	Os04t0457000-01	1.0	Rice_phos_ABA_12h_20per_F1_R1	Rice_phos_ABA_12h_20per_F1_R1.29413.29413.2	mzspec:PXD004939:Rice_phos_ABA_12h_20per_F1_R1:scan:29413:FFDPLGLGGET[Phospho]R/2	0	-0.0035770000000638898	-5.148125976740888	0.0	7251	7251	Phospho	1.0	11	203	1	1.0	234	0.0	0.0	0.0	0.0	0.0	0.0
1;3;11	521;523;531	1.0000;1.0000;0	Phospho;Phospho;Deamidated	LOC_Os01g36860.3	mzspec:PXD004939:Rice_phos_ABA_12h_20per_F1_R1:scan:06544:S[Phospho]VS[Phospho]PGNQVEGN[Deamidated]NK/2	0	0.0	160.916616	1:0.7820:11:true;1:0.0314:6:true;1:0.0393:7:true;1:0.1472:12:true;2:1.0000:1:true;3:1.0000:3:true	SVSPGNQVEGNNK	S[Phospho]VS[Phospho]PGNQVEGN[Deamidated]NK	LOC_Os01g36860.3	1.0	Rice_phos_ABA_12h_20per_F1_R1	Rice_phos_ABA_12h_20per_F1_R1.06544.06544.2	mzspec:PXD004939:Rice_phos_ABA_12h_20per_F1_R1:scan:06544:S[Phospho]VS[Phospho]PGNQVEGN[Deamidated]NK/2	0	-0.0025970000000370428	-3.4822525077287123	0.0	29046	29046	Phospho	1.0	3	523	1	1.0	235	0.0	0.0	0.0	0.0	0.0	0.0
1;3;11	521;523;531	1.0000;1.0000;0	Phospho;Phospho;Deamidated	LOC_Os01g36860.3	mzspec:PXD004939:Rice_phos_ABA_12h_20per_F1_R3:scan:07622:S[Phospho]VS[Phospho]PGNQVEGN[Deamidated]NK/2	0	0.0	160.916616	1:0.8181:11:true;1:0.0149:6:true;1:0.0087:7:true;1:0.1583:12:true;2:1.0000:1:true;3:1.0000:3:true	SVSPGNQVEGNNK	S[Phospho]VS[Phospho]PGNQVEGN[Deamidated]NK	LOC_Os01g36860.3	1.0	Rice_phos_ABA_12h_20per_F1_R3	Rice_phos_ABA_12h_20per_F1_R3.07622.07622.2	mzspec:PXD004939:Rice_phos_ABA_12h_20per_F1_R3:scan:07622:S[Phospho]VS[Phospho]PGNQVEGN[Deamidated]NK/2	0	-0.0007650000000012369	-1.0257694140850118	0.0	15328	15328	Phospho	1.0	1	521	1	1.0	236	0.0	0.0	0.0	0.0	0.0	0.0
1;3;11	521;523;531	1.0000;1.0000;0	Phospho;Phospho;Deamidated	LOC_Os01g36860.3	mzspec:PXD004939:Rice_phos_ABA_12h_20per_F1_R3:scan:07622:S[Phospho]VS[Phospho]PGNQVEGN[Deamidated]NK/2	0	0.0	160.916616	1:0.8181:11:true;1:0.0149:6:true;1:0.0087:7:true;1:0.1583:12:true;2:1.0000:1:true;3:1.0000:3:true	SVSPGNQVEGNNK	S[Phospho]VS[Phospho]PGNQVEGN[Deamidated]NK	LOC_Os01g36860.3	1.0	Rice_phos_ABA_12h_20per_F1_R3	Rice_phos_ABA_12h_20per_F1_R3.07622.07622.2	mzspec:PXD004939:Rice_phos_ABA_12h_20per_F1_R3:scan:07622:S[Phospho]VS[Phospho]PGNQVEGN[Deamidated]NK/2	0	-0.0007650000000012369	-1.0257694140850118	0.0	15328	15328	Phospho	1.0	3	523	1	1.0	237	0.0	0.0	0.0	0.0	0.0	0.0
1;3;11	521;523;531	1.0000;1.0000;0	Phospho;Phospho;Deamidated	LOC_Os01g36860.3	mzspec:PXD004939:Rice_phos_ABA_3h_20per_F1_R2:scan:06401:S[Phospho]VS[Phospho]PGNQVEGN[Deamidated]NK/2	0	0.0	160.916616	1:0.8834:11:true;1:0.0028:6:true;1:0.0032:7:true;1:0.1105:12:true;2:1.0000:1:true;3:1.0000:3:true	SVSPGNQVEGNNK	S[Phospho]VS[Phospho]PGNQVEGN[Deamidated]NK	LOC_Os01g36860.3	1.0	Rice_phos_ABA_3h_20per_F1_R2	Rice_phos_ABA_3h_20per_F1_R2.06401.06401.2	mzspec:PXD004939:Rice_phos_ABA_3h_20per_F1_R2:scan:06401:S[Phospho]VS[Phospho]PGNQVEGN[Deamidated]NK/2	0	-0.0028409999999894357	-3.809426020130678	0.0	22533	22533	Phospho	1.0	1	521	1	1.0	238	0.0	0.0	0.0	0.0	0.0	0.0
1;3;11	521;523;531	1.0000;1.0000;0	Phospho;Phospho;Deamidated	LOC_Os01g36860.3	mzspec:PXD004939:Rice_phos_ABA_3h_20per_F1_R2:scan:06401:S[Phospho]VS[Phospho]PGNQVEGN[Deamidated]NK/2	0	0.0	160.916616	1:0.8834:11:true;1:0.0028:6:true;1:0.0032:7:true;1:0.1105:12:true;2:1.0000:1:true;3:1.0000:3:true	SVSPGNQVEGNNK	S[Phospho]VS[Phospho]PGNQVEGN[Deamidated]NK	LOC_Os01g36860.3	1.0	Rice_phos_ABA_3h_20per_F1_R2	Rice_phos_ABA_3h_20per_F1_R2.06401.06401.2	mzspec:PXD004939:Rice_phos_ABA_3h_20per_F1_R2:scan:06401:S[Phospho]VS[Phospho]PGNQVEGN[Deamidated]NK/2	0	-0.0028409999999894357	-3.809426020130678	0.0	22533	22533	Phospho	1.0	3	523	1	1.0	239	0.0	0.0	0.0	0.0	0.0	0.0
1;3;11	521;523;531	1.0000;1.0000;0	Phospho;Phospho;Deamidated	LOC_Os01g36860.3	mzspec:PXD004939:Rice_phos_ABA_3h_20per_F1_R2:scan:07443:S[Phospho]VS[Phospho]PGNQVEGN[Deamidated]NK/2	0	0.0	160.916616	1:0.8593:11:true;1:0.0111:6:true;1:0.0145:7:true;1:0.1150:12:true;2:1.0000:1:true;3:1.0000:3:true	SVSPGNQVEGNNK	S[Phospho]VS[Phospho]PGNQVEGN[Deamidated]NK	LOC_Os01g36860.3	1.0	Rice_phos_ABA_3h_20per_F1_R2	Rice_phos_ABA_3h_20per_F1_R2.07443.07443.2	mzspec:PXD004939:Rice_phos_ABA_3h_20per_F1_R2:scan:07443:S[Phospho]VS[Phospho]PGNQVEGN[Deamidated]NK/2	0	-0.001680999999962296	-2.2540109608306422	0.0	28332	28332	Phospho	1.0	1	521	1	1.0	240	0.0	0.0	0.0	0.0	0.0	0.0
1;3;11	521;523;531	1.0000;1.0000;0	Phospho;Phospho;Deamidated	LOC_Os01g36860.3	mzspec:PXD004939:Rice_phos_ABA_3h_20per_F1_R2:scan:07443:S[Phospho]VS[Phospho]PGNQVEGN[Deamidated]NK/2	0	0.0	160.916616	1:0.8593:11:true;1:0.0111:6:true;1:0.0145:7:true;1:0.1150:12:true;2:1.0000:1:true;3:1.0000:3:true	SVSPGNQVEGNNK	S[Phospho]VS[Phospho]PGNQVEGN[Deamidated]NK	LOC_Os01g36860.3	1.0	Rice_phos_ABA_3h_20per_F1_R2	Rice_phos_ABA_3h_20per_F1_R2.07443.07443.2	mzspec:PXD004939:Rice_phos_ABA_3h_20per_F1_R2:scan:07443:S[Phospho]VS[Phospho]PGNQVEGN[Deamidated]NK/2	0	-0.001680999999962296	-2.2540109608306422	0.0	28332	28332	Phospho	1.0	3	523	1	1.0	241	0.0	0.0	0.0	0.0	0.0	0.0
1;3;11	521;523;531	1.0000;1.0000;0	Phospho;Phospho;Deamidated	LOC_Os01g36860.3	mzspec:PXD004939:Rice_phos_ABA_12h_20per_F1_R1:scan:06544:S[Phospho]VS[Phospho]PGNQVEGN[Deamidated]NK/2	0	0.0	160.916616	1:0.7820:11:true;1:0.0314:6:true;1:0.0393:7:true;1:0.1472:12:true;2:1.0000:1:true;3:1.0000:3:true	SVSPGNQVEGNNK	S[Phospho]VS[Phospho]PGNQVEGN[Deamidated]NK	LOC_Os01g36860.3	1.0	Rice_phos_ABA_12h_20per_F1_R1	Rice_phos_ABA_12h_20per_F1_R1.06544.06544.2	mzspec:PXD004939:Rice_phos_ABA_12h_20per_F1_R1:scan:06544:S[Phospho]VS[Phospho]PGNQVEGN[Deamidated]NK/2	0	-0.0025970000000370428	-3.4822525077287123	0.0	29046	29046	Phospho	1.0	1	521	1	1.0	242	0.0	0.0	0.0	0.0	0.0	0.0
1;3;11	521;523;531	1.0000;1.0000;0	Phospho;Phospho;Deamidated	LOC_Os01g36860.3	mzspec:PXD004939:Rice_phos_ABA_12h_20per_F1_R1:scan:07505:S[Phospho]VS[Phospho]PGNQVEGN[Deamidated]NK/2	0	0.0	160.916616	1:0.7698:11:true;1:0.0568:6:true;1:0.0456:7:true;1:0.1278:12:true;2:1.0000:1:true;3:1.0000:3:true	SVSPGNQVEGNNK	S[Phospho]VS[Phospho]PGNQVEGN[Deamidated]NK	LOC_Os01g36860.3	1.0	Rice_phos_ABA_12h_20per_F1_R1	Rice_phos_ABA_12h_20per_F1_R1.07505.07505.2	mzspec:PXD004939:Rice_phos_ABA_12h_20per_F1_R1:scan:07505:S[Phospho]VS[Phospho]PGNQVEGN[Deamidated]NK/2	0	-0.0014979999999695792	-2.0086308264910566	0.0	29254	29254	Phospho	1.0	1	521	1	1.0	243	0.0	0.0	0.0	0.0	0.0	0.0
11	203	1.0000	Phospho	Os04t0457000-01	mzspec:PXD004939:Rice_phos_Nip_0h_20per_F1_R2:scan:29684:FFDPLGLGGET[Phospho]R/2	0	0.0	79.9663	1:1.0000:11:true	FFDPLGLGGETR	FFDPLGLGGET[Phospho]R	Os04t0457000-01	1.0	Rice_phos_Nip_0h_20per_F1_R2	Rice_phos_Nip_0h_20per_F1_R2.29684.29684.2	mzspec:PXD004939:Rice_phos_Nip_0h_20per_F1_R2:scan:29684:FFDPLGLGGET[Phospho]R/2	0	-0.000586000000112108	-0.8433888238449601	0.0	10964	10964	Phospho	1.0	11	203	1	1.0	244	0.0	0.0	0.0	0.0	0.0	0.0
1;3;11	521;523;531	1.0000;1.0000;0	Phospho;Phospho;Deamidated	LOC_Os01g36860.3	mzspec:PXD004939:Rice_phos_ABA_12h_20per_F1_R1:scan:07505:S[Phospho]VS[Phospho]PGNQVEGN[Deamidated]NK/2	0	0.0	160.916616	1:0.7698:11:true;1:0.0568:6:true;1:0.0456:7:true;1:0.1278:12:true;2:1.0000:1:true;3:1.0000:3:true	SVSPGNQVEGNNK	S[Phospho]VS[Phospho]PGNQVEGN[Deamidated]NK	LOC_Os01g36860.3	1.0	Rice_phos_ABA_12h_20per_F1_R1	Rice_phos_ABA_12h_20per_F1_R1.07505.07505.2	mzspec:PXD004939:Rice_phos_ABA_12h_20per_F1_R1:scan:07505:S[Phospho]VS[Phospho]PGNQVEGN[Deamidated]NK/2	0	-0.0014979999999695792	-2.0086308264910566	0.0	29254	29254	Phospho	1.0	3	523	1	1.0	245	0.0	0.0	0.0	0.0	0.0	0.0
7	498	1.0000	Phospho	Os01t0958700-01	mzspec:PXD004939:Rice_phos_ABA_3h_20per_F1_R2:scan:19234:NPEWDGS[Phospho]PNLGQK/2	0	0.0	79.9663	1:1.0000:7:true	NPEWDGSPNLGQK	NPEWDGS[Phospho]PNLGQK	Os01t0958700-01	1.0	Rice_phos_ABA_3h_20per_F1_R2	Rice_phos_ABA_3h_20per_F1_R2.19234.19234.2	mzspec:PXD004939:Rice_phos_ABA_3h_20per_F1_R2:scan:19234:NPEWDGS[Phospho]PNLGQK/2	0	-0.002036999999972977	-2.6756085846723816	0.0	21005	21005	Phospho	1.0	7	498	1	1.0	246	0.0	0.0	0.0	0.0	0.0	0.0
1;9	62;70	1.0000;1.0000	Phospho;Phospho	LOC_Os08g13350.1	mzspec:PXD004939:Rice_phos_Nip_0h_20per_F1_R2:scan:08832:S[Phospho]GPLGNQPS[Phospho]R/2	0	0.0	159.9326	1:1.0000:1:true;2:1.0000:9:true	SGPLGNQPSR	S[Phospho]GPLGNQPS[Phospho]R	LOC_Os08g13350.1	1.0	Rice_phos_Nip_0h_20per_F1_R2	Rice_phos_Nip_0h_20per_F1_R2.08832.08832.2	mzspec:PXD004939:Rice_phos_Nip_0h_20per_F1_R2:scan:08832:S[Phospho]GPLGNQPS[Phospho]R/2	0	-0.0022879999999076968	-3.8995890850741763	0.0	8531	8531	Phospho	1.0	9	70	1	1.0	247	0.0	0.0	0.0	0.0	0.0	0.0
1;9	62;70	1.0000;1.0000	Phospho;Phospho	LOC_Os08g13350.1	mzspec:PXD004939:Rice_phos_Nip_0h_20per_F1_R2:scan:08832:S[Phospho]GPLGNQPS[Phospho]R/2	0	0.0	159.9326	1:1.0000:1:true;2:1.0000:9:true	SGPLGNQPSR	S[Phospho]GPLGNQPS[Phospho]R	LOC_Os08g13350.1	1.0	Rice_phos_Nip_0h_20per_F1_R2	Rice_phos_Nip_0h_20per_F1_R2.08832.08832.2	mzspec:PXD004939:Rice_phos_Nip_0h_20per_F1_R2:scan:08832:S[Phospho]GPLGNQPS[Phospho]R/2	0	-0.0022879999999076968	-3.8995890850741763	0.0	8531	8531	Phospho	1.0	1	62	1	1.0	248	0.0	0.0	0.0	0.0	0.0	0.0
2	191	1.0000	Phospho	Os12t0131000-01	mzspec:PXD004939:Rice_phos_Nip_0h_20per_F1_R2:scan:01338:HS[Phospho]PPPPRPK/3	0	0.0	79.9663	1:1.0000:2:true	HSPPPPRPK	HS[Phospho]PPPPRPK	Os12t0131000-01	1.0	Rice_phos_Nip_0h_20per_F1_R2	Rice_phos_Nip_0h_20per_F1_R2.01338.01338.3	mzspec:PXD004939:Rice_phos_Nip_0h_20per_F1_R2:scan:01338:HS[Phospho]PPPPRPK/3	0	-0.0006720000000086658	-1.8418535583421651	0.0	32385	32385	Phospho	1.0	2	191	1	1.0	249	0.0	0.0	0.0	0.0	0.0	0.0
2	191	1.0000	Phospho	Os12t0131000-01	mzspec:PXD004939:Rice_phos_ABA_12h_20per_F1_R1:scan:01434:HS[Phospho]PPPPRPK/3	0	0.0	79.9663	1:1.0000:2:true	HSPPPPRPK	HS[Phospho]PPPPRPK	Os12t0131000-01	1.0	Rice_phos_ABA_12h_20per_F1_R1	Rice_phos_ABA_12h_20per_F1_R1.01434.01434.3	mzspec:PXD004939:Rice_phos_ABA_12h_20per_F1_R1:scan:01434:HS[Phospho]PPPPRPK/3	0	-0.0007630000000062862	-2.091271227691262	0.0	26876	26876	Phospho	1.0	2	191	1	1.0	250	0.0	0.0	0.0	0.0	0.0	0.0
2	191	1.0000	Phospho	Os12t0131000-01	mzspec:PXD004939:Rice_phos_Nip_0h_20per_F1_R3:scan:01544:HS[Phospho]PPPPRPK/3	0	0.0	79.9663	1:1.0000:2:true	HSPPPPRPK	HS[Phospho]PPPPRPK	Os12t0131000-01	1.0	Rice_phos_Nip_0h_20per_F1_R3	Rice_phos_Nip_0h_20per_F1_R3.01544.01544.3	mzspec:PXD004939:Rice_phos_Nip_0h_20per_F1_R3:scan:01544:HS[Phospho]PPPPRPK/3	0	-0.0008240000000228065	-2.2584632918100875	0.0	20623	20623	Phospho	1.0	2	191	1	1.0	251	0.0	0.0	0.0	0.0	0.0	0.0
1;3;11	521;523;531	1.0000;1.0000;0	Phospho;Phospho;Deamidated	LOC_Os01g36860.3	mzspec:PXD004939:Rice_phos_ABA_12h_20per_F1_R2:scan:07495:S[Phospho]VS[Phospho]PGNQVEGN[Deamidated]NK/2	0	0.0	160.916616	1:0.9442:11:true;1:0.0031:6:true;1:0.0037:7:true;1:0.0489:12:true;2:1.0000:1:true;3:1.0000:3:true	SVSPGNQVEGNNK	S[Phospho]VS[Phospho]PGNQVEGN[Deamidated]NK	LOC_Os01g36860.3	1.0	Rice_phos_ABA_12h_20per_F1_R2	Rice_phos_ABA_12h_20per_F1_R2.07495.07495.2	mzspec:PXD004939:Rice_phos_ABA_12h_20per_F1_R2:scan:07495:S[Phospho]VS[Phospho]PGNQVEGN[Deamidated]NK/2	0	-0.0011929999999438225	-1.5996639358742681	0.0	8862	8862	Phospho	1.0	3	523	1	1.0	252	0.0	0.0	0.0	0.0	0.0	0.0
1;3;11	521;523;531	1.0000;1.0000;0	Phospho;Phospho;Deamidated	LOC_Os01g36860.3	mzspec:PXD004939:Rice_phos_ABA_12h_20per_F1_R2:scan:07495:S[Phospho]VS[Phospho]PGNQVEGN[Deamidated]NK/2	0	0.0	160.916616	1:0.9442:11:true;1:0.0031:6:true;1:0.0037:7:true;1:0.0489:12:true;2:1.0000:1:true;3:1.0000:3:true	SVSPGNQVEGNNK	S[Phospho]VS[Phospho]PGNQVEGN[Deamidated]NK	LOC_Os01g36860.3	1.0	Rice_phos_ABA_12h_20per_F1_R2	Rice_phos_ABA_12h_20per_F1_R2.07495.07495.2	mzspec:PXD004939:Rice_phos_ABA_12h_20per_F1_R2:scan:07495:S[Phospho]VS[Phospho]PGNQVEGN[Deamidated]NK/2	0	-0.0011929999999438225	-1.5996639358742681	0.0	8862	8862	Phospho	1.0	1	521	1	1.0	253	0.0	0.0	0.0	0.0	0.0	0.0
6	384	1.0000	Phospho	LOC_Os02g49680.1	mzspec:PXD004939:Rice_phos_ABA_3h_20per_F1_R1:scan:18459:KLLPGS[Phospho]VDG/2	0	0.0	79.9663	1:1.0000:6:true	KLLPGSVDG	KLLPGS[Phospho]VDG	LOC_Os02g49680.1	1.0	Rice_phos_ABA_3h_20per_F1_R1	Rice_phos_ABA_3h_20per_F1_R1.18459.18459.2	mzspec:PXD004939:Rice_phos_ABA_3h_20per_F1_R1:scan:18459:KLLPGS[Phospho]VDG/2	0	-0.0013920000000098294	-2.880563350801556	0.0	6314	6314	Phospho	1.0	6	384	1	1.0	254	0.0	0.0	0.0	0.0	0.0	0.0
6	384	1.0000	Phospho	LOC_Os02g49680.1	mzspec:PXD004939:Rice_phos_ABA_12h_20per_F1_R2:scan:18636:KLLPGS[Phospho]VDG/2	0	0.0	79.9663	1:1.0000:6:true	KLLPGSVDG	KLLPGS[Phospho]VDG	LOC_Os02g49680.1	1.0	Rice_phos_ABA_12h_20per_F1_R2	Rice_phos_ABA_12h_20per_F1_R2.18636.18636.2	mzspec:PXD004939:Rice_phos_ABA_12h_20per_F1_R2:scan:18636:KLLPGS[Phospho]VDG/2	0	-0.0019919999999729048	-4.1221854846825625	0.0	3559	3559	Phospho	1.0	6	384	1	1.0	255	0.0	0.0	0.0	0.0	0.0	0.0
2	190	1.0000	Phospho	Os11t0133600-01	mzspec:PXD004939:Rice_phos_ABA_12h_20per_F1_R1:scan:01262:HS[Phospho]PPPRPK/3	0	0.0	79.9663	1:1.0000:2:true	HSPPPRPK	HS[Phospho]PPPRPK	Os11t0133600-01	1.0	Rice_phos_ABA_12h_20per_F1_R1	Rice_phos_ABA_12h_20per_F1_R1.01262.01262.3	mzspec:PXD004939:Rice_phos_ABA_12h_20per_F1_R1:scan:01262:HS[Phospho]PPPRPK/3	0	-0.0003050000000257569	-0.9172961795430876	0.0	26608	26608	Phospho	1.0	2	190	1	1.0	256	0.0	0.0	0.0	0.0	0.0	0.0
2	190	1.0000	Phospho	Os11t0133600-01	mzspec:PXD004939:Rice_phos_ABA_3h_20per_F1_R2:scan:01257:HS[Phospho]PPPRPK/3	0	0.0	79.9663	1:1.0000:2:true	HSPPPRPK	HS[Phospho]PPPRPK	Os11t0133600-01	1.0	Rice_phos_ABA_3h_20per_F1_R2	Rice_phos_ABA_3h_20per_F1_R2.01257.01257.3	mzspec:PXD004939:Rice_phos_ABA_3h_20per_F1_R2:scan:01257:HS[Phospho]PPPRPK/3	0	-0.00045800000003737296	-1.3774480335394672	0.0	23198	23198	Phospho	1.0	2	190	1	1.0	257	0.0	0.0	0.0	0.0	0.0	0.0
2	190	1.0000	Phospho	Os11t0133600-01	mzspec:PXD004939:Rice_phos_Nip_0h_20per_F1_R3:scan:01244:HS[Phospho]PPPRPK/3	0	0.0	79.9663	1:1.0000:2:true	HSPPPRPK	HS[Phospho]PPPRPK	Os11t0133600-01	1.0	Rice_phos_Nip_0h_20per_F1_R3	Rice_phos_Nip_0h_20per_F1_R3.01244.01244.3	mzspec:PXD004939:Rice_phos_Nip_0h_20per_F1_R3:scan:01244:HS[Phospho]PPPRPK/3	0	-0.001343000000019856	-4.039110718165723	0.0	20141	20141	Phospho	1.0	2	190	1	1.0	258	0.0	0.0	0.0	0.0	0.0	0.0
6	501	1.0000	Phospho	Os01t0822200-01	mzspec:PXD004939:Rice_phos_ABA_3h_20per_F1_R3:scan:11141:NQHLLS[Phospho]PR/2	0	0.0	79.9663	1:1.0000:6:true	NQHLLSPR	NQHLLS[Phospho]PR	Os01t0822200-01	1.0	Rice_phos_ABA_3h_20per_F1_R3	Rice_phos_ABA_3h_20per_F1_R3.11141.11141.2	mzspec:PXD004939:Rice_phos_ABA_3h_20per_F1_R3:scan:11141:NQHLLS[Phospho]PR/2	0	-0.0012019999999210995	-2.299365320692748	0.0	11746	11746	Phospho	1.0	6	501	1	1.0	259	0.0	0.0	0.0	0.0	0.0	0.0
5	7	1.0000	Phospho	Os08t0416400-02	mzspec:PXD004939:Rice_phos_ABA_12h_20per_F1_R2:scan:01853:QEDDS[Phospho]DEEDNR/2	0	0.0	79.9663	1:1.0000:5:true	QEDDSDEEDNR	QEDDS[Phospho]DEEDNR	Os08t0416400-02	1.0	Rice_phos_ABA_12h_20per_F1_R2	Rice_phos_ABA_12h_20per_F1_R2.01853.01853.2	mzspec:PXD004939:Rice_phos_ABA_12h_20per_F1_R2:scan:01853:QEDDS[Phospho]DEEDNR/2	0	-0.0008669999999710852	-1.2105036160690181	0.0	5966	5966	Phospho	1.0	5	7	1	1.0	260	0.0	0.0	0.0	0.0	0.0	0.0
5	7	1.0000	Phospho	Os08t0416400-02	mzspec:PXD004939:Rice_phos_Nip_0h_20per_F1_R2:scan:01805:QEDDS[Phospho]DEEDNR/2	0	0.0	79.9663	1:1.0000:5:true	QEDDSDEEDNR	QEDDS[Phospho]DEEDNR	Os08t0416400-02	1.0	Rice_phos_Nip_0h_20per_F1_R2	Rice_phos_Nip_0h_20per_F1_R2.01805.01805.2	mzspec:PXD004939:Rice_phos_Nip_0h_20per_F1_R2:scan:01805:QEDDS[Phospho]DEEDNR/2	0	-0.0016610000000127911	-2.3190847824373457	0.0	6538	6538	Phospho	1.0	5	7	1	1.0	261	0.0	0.0	0.0	0.0	0.0	0.0
5	7	1.0000	Phospho	Os08t0416400-02	mzspec:PXD004939:Rice_phos_Nip_0h_20per_F1_R3:scan:01735:QEDDS[Phospho]DEEDNR/2	0	0.0	79.9663	1:1.0000:5:true	QEDDSDEEDNR	QEDDS[Phospho]DEEDNR	Os08t0416400-02	1.0	Rice_phos_Nip_0h_20per_F1_R3	Rice_phos_Nip_0h_20per_F1_R3.01735.01735.2	mzspec:PXD004939:Rice_phos_Nip_0h_20per_F1_R3:scan:01735:QEDDS[Phospho]DEEDNR/2	0	-0.003247999999985041	-4.53485091707634	0.0	20394	20394	Phospho	1.0	5	7	1	1.0	262	0.0	0.0	0.0	0.0	0.0	0.0
5;11	252;258	1.0000;0	Phospho;Deamidated	LOC_Os02g22090.1	mzspec:PXD004939:Rice_phos_Nip_0h_20per_F1_R1:scan:12769:NQGLS[Phospho]DGEIGN[Deamidated]GK/2	0	0.0	80.950316	1:0.9147:11:true;1:0.0296:1:true;1:0.0259:2:true;2:1.0000:5:true	NQGLSDGEIGNGK	NQGLS[Phospho]DGEIGN[Deamidated]GK	LOC_Os02g22090.1	1.0	Rice_phos_Nip_0h_20per_F1_R1	Rice_phos_Nip_0h_20per_F1_R1.12769.12769.2	mzspec:PXD004939:Rice_phos_Nip_0h_20per_F1_R1:scan:12769:NQGLS[Phospho]DGEIGN[Deamidated]GK/2	0	-0.002453999999943336	-3.580990784011345	0.0	29403	29403	Phospho	1.0	5	252	1	1.0	263	0.0	0.0	0.0	0.0	0.0	0.0
5;11	252;258	1.0000;0	Phospho;Deamidated	LOC_Os02g22090.1	mzspec:PXD004939:Rice_phos_ABA_12h_20per_F1_R3:scan:12672:NQGLS[Phospho]DGEIGN[Deamidated]GK/2	0	0.0	80.950316	1:0.8179:11:true;1:0.0619:1:true;1:0.0581:2:true;2:1.0000:5:true	NQGLSDGEIGNGK	NQGLS[Phospho]DGEIGN[Deamidated]GK	LOC_Os02g22090.1	1.0	Rice_phos_ABA_12h_20per_F1_R3	Rice_phos_ABA_12h_20per_F1_R3.12672.12672.2	mzspec:PXD004939:Rice_phos_ABA_12h_20per_F1_R3:scan:12672:NQGLS[Phospho]DGEIGN[Deamidated]GK/2	0	-0.0005619999999453286	-0.8200965038569962	0.0	13723	13723	Phospho	1.0	5	252	1	1.0	264	0.0	0.0	0.0	0.0	0.0	0.0
2	308	1.0000	Phospho	Os04t0666900-02	mzspec:PXD004939:Rice_phos_Nip_0h_20per_F1_R1:scan:19283:RS[Phospho]EDDDLEEIQEER/2	0	0.0	79.9663	1:1.0000:2:true	RSEDDDLEEIQEER	RS[Phospho]EDDDLEEIQEER	Os04t0666900-02	1.0	Rice_phos_Nip_0h_20per_F1_R1	Rice_phos_Nip_0h_20per_F1_R1.19283.19283.2	mzspec:PXD004939:Rice_phos_Nip_0h_20per_F1_R1:scan:19283:RS[Phospho]EDDDLEEIQEER/2	0	-0.003199999999992542	-3.471193594858709	0.0	24772	24772	Phospho	1.0	2	308	1	1.0	265	0.0	0.0	0.0	0.0	0.0	0.0
2	190	1.0000	Phospho	Os11t0133600-01	mzspec:PXD004939:Rice_phos_ABA_12h_20per_F1_R3:scan:01497:HS[Phospho]PPPRPK/3	0	0.0	79.9663	1:1.0000:2:true	HSPPPRPK	HS[Phospho]PPPRPK	Os11t0133600-01	1.0	Rice_phos_ABA_12h_20per_F1_R3	Rice_phos_ABA_12h_20per_F1_R3.01497.01497.3	mzspec:PXD004939:Rice_phos_ABA_12h_20per_F1_R3:scan:01497:HS[Phospho]PPPRPK/3	0	-0.0006100000000515138	-1.834592359086176	0.0	11828	11828	Phospho	1.0	2	190	1	1.0	266	0.0	0.0	0.0	0.0	0.0	0.0
2	190	1.0000	Phospho	Os11t0133600-01	mzspec:PXD004939:Rice_phos_ABA_12h_20per_F1_R3:scan:01275:HS[Phospho]PPPRPK/3	0	0.0	79.9663	1:1.0000:2:true	HSPPPRPK	HS[Phospho]PPPRPK	Os11t0133600-01	1.0	Rice_phos_ABA_12h_20per_F1_R3	Rice_phos_ABA_12h_20per_F1_R3.01275.01275.3	mzspec:PXD004939:Rice_phos_ABA_12h_20per_F1_R3:scan:01275:HS[Phospho]PPPRPK/3	0	-0.0007630000000631297	-2.294744213082556	0.0	11659	11659	Phospho	1.0	2	190	1	1.0	267	0.0	0.0	0.0	0.0	0.0	0.0
2	190	1.0000	Phospho	Os11t0133600-01	mzspec:PXD004939:Rice_phos_ABA_12h_20per_F1_R2:scan:01265:HS[Phospho]PPPRPK/3	0	0.0	79.9663	1:1.0000:2:true	HSPPPRPK	HS[Phospho]PPPRPK	Os11t0133600-01	1.0	Rice_phos_ABA_12h_20per_F1_R2	Rice_phos_ABA_12h_20per_F1_R2.01265.01265.3	mzspec:PXD004939:Rice_phos_ABA_12h_20per_F1_R2:scan:01265:HS[Phospho]PPPRPK/3	0	-0.00012200000003304011	-0.3669184718856184	0.0	5937	5937	Phospho	1.0	2	190	1	1.0	268	0.0	0.0	0.0	0.0	0.0	0.0
2	190	1.0000	Phospho	Os11t0133600-01	mzspec:PXD004939:Rice_phos_ABA_3h_20per_F1_R3:scan:01276:HS[Phospho]PPPRPK/3	0	0.0	79.9663	1:1.0000:2:true	HSPPPRPK	HS[Phospho]PPPRPK	Os11t0133600-01	1.0	Rice_phos_ABA_3h_20per_F1_R3	Rice_phos_ABA_3h_20per_F1_R3.01276.01276.3	mzspec:PXD004939:Rice_phos_ABA_3h_20per_F1_R3:scan:01276:HS[Phospho]PPPRPK/3	0	-0.0004270000000019536	-1.284214651257748	0.0	2796	2796	Phospho	1.0	2	190	1	1.0	269	0.0	0.0	0.0	0.0	0.0	0.0
2	190	1.0000	Phospho	Os11t0133600-01	mzspec:PXD004939:Rice_phos_ABA_3h_20per_F1_R1:scan:01375:HS[Phospho]PPPRPK/3	0	0.0	79.9663	1:1.0000:2:true	HSPPPRPK	HS[Phospho]PPPRPK	Os11t0133600-01	1.0	Rice_phos_ABA_3h_20per_F1_R1	Rice_phos_ABA_3h_20per_F1_R1.01375.01375.3	mzspec:PXD004939:Rice_phos_ABA_3h_20per_F1_R1:scan:01375:HS[Phospho]PPPRPK/3	0	-0.00021300000003066089	-0.6406035614895176	0.0	2649	2649	Phospho	1.0	2	190	1	1.0	270	0.0	0.0	0.0	0.0	0.0	0.0
2	191	1.0000	Phospho	Os12t0131000-01	mzspec:PXD004939:Rice_phos_Nip_0h_20per_F1_R3:scan:01242:HS[Phospho]PPPPRPK/3	0	0.0	79.9663	1:1.0000:2:true	HSPPPPRPK	HS[Phospho]PPPPRPK	Os12t0131000-01	1.0	Rice_phos_Nip_0h_20per_F1_R3	Rice_phos_Nip_0h_20per_F1_R3.01242.01242.3	mzspec:PXD004939:Rice_phos_Nip_0h_20per_F1_R3:scan:01242:HS[Phospho]PPPPRPK/3	0	-0.0015260000000125724	-4.182542455382524	0.0	20142	20142	Phospho	1.0	2	191	1	1.0	271	0.0	0.0	0.0	0.0	0.0	0.0
2	191	1.0000	Phospho	Os12t0131000-01	mzspec:PXD004939:Rice_phos_Nip_0h_20per_F1_R3:scan:01423:HS[Phospho]PPPPRPK/3	0	0.0	79.9663	1:1.0000:2:true	HSPPPPRPK	HS[Phospho]PPPPRPK	Os12t0131000-01	1.0	Rice_phos_Nip_0h_20per_F1_R3	Rice_phos_Nip_0h_20per_F1_R3.01423.01423.3	mzspec:PXD004939:Rice_phos_Nip_0h_20per_F1_R3:scan:01423:HS[Phospho]PPPPRPK/3	0	-0.0010679999999752	-2.9272315479737903	0.0	20091	20091	Phospho	1.0	2	191	1	1.0	272	0.0	0.0	0.0	0.0	0.0	0.0
2	191	1.0000	Phospho	Os12t0131000-01	mzspec:PXD004939:Rice_phos_ABA_12h_20per_F1_R3:scan:01779:HS[Phospho]PPPPRPK/3	0	0.0	79.9663	1:1.0000:2:true	HSPPPPRPK	HS[Phospho]PPPPRPK	Os12t0131000-01	1.0	Rice_phos_ABA_12h_20per_F1_R3	Rice_phos_ABA_12h_20per_F1_R3.01779.01779.3	mzspec:PXD004939:Rice_phos_ABA_12h_20per_F1_R3:scan:01779:HS[Phospho]PPPPRPK/3	0	2.9999999981100707e-05	0.08222560523027181	0.0	12637	12637	Phospho	1.0	2	191	1	1.0	273	0.0	0.0	0.0	0.0	0.0	0.0
1;10	117;126	1.0000;0	Phospho;Carbamidomethyl	Os02t0121100-01	mzspec:PXD004939:Rice_phos_ABA_12h_20per_F1_R1:scan:08360:S[Phospho]GGGGPGGGC[Carbamidomethyl]FK/2	0	0.0	136.987764	1:1.0000:1:true	SGGGGPGGGCFK	S[Phospho]GGGGPGGGC[Carbamidomethyl]FK	Os02t0121100-01	1.0	Rice_phos_ABA_12h_20per_F1_R1	Rice_phos_ABA_12h_20per_F1_R1.08360.08360.2	mzspec:PXD004939:Rice_phos_ABA_12h_20per_F1_R1:scan:08360:S[Phospho]GGGGPGGGC[Carbamidomethyl]FK/2	0	-0.001902000000086445	-3.4012251736785846	0.0	27995	27995	Phospho	1.0	1	117	1	1.0	274	0.0	0.0	0.0	0.0	0.0	0.0
1;10	117;126	1.0000;0	Phospho;Carbamidomethyl	Os02t0121100-01	mzspec:PXD004939:Rice_phos_ABA_3h_20per_F1_R2:scan:08145:S[Phospho]GGGGPGGGC[Carbamidomethyl]FK/2	0	0.0	136.987764	1:1.0000:1:true	SGGGGPGGGCFK	S[Phospho]GGGGPGGGC[Carbamidomethyl]FK	Os02t0121100-01	1.0	Rice_phos_ABA_3h_20per_F1_R2	Rice_phos_ABA_3h_20per_F1_R2.08145.08145.2	mzspec:PXD004939:Rice_phos_ABA_3h_20per_F1_R2:scan:08145:S[Phospho]GGGGPGGGC[Carbamidomethyl]FK/2	0	-0.002024000000005799	-3.6193899848750255	0.0	22050	22050	Phospho	1.0	1	117	1	1.0	275	0.0	0.0	0.0	0.0	0.0	0.0
1;10	117;126	1.0000;0	Phospho;Carbamidomethyl	Os02t0121100-01	mzspec:PXD004939:Rice_phos_Nip_0h_20per_F1_R1:scan:08238:S[Phospho]GGGGPGGGC[Carbamidomethyl]FK/2	0	0.0	136.987764	1:1.0000:1:true	SGGGGPGGGCFK	S[Phospho]GGGGPGGGC[Carbamidomethyl]FK	Os02t0121100-01	1.0	Rice_phos_Nip_0h_20per_F1_R1	Rice_phos_Nip_0h_20per_F1_R1.08238.08238.2	mzspec:PXD004939:Rice_phos_Nip_0h_20per_F1_R1:scan:08238:S[Phospho]GGGGPGGGC[Carbamidomethyl]FK/2	0	-0.0016580000000203654	-2.9648955508791053	0.0	13998	13998	Phospho	1.0	1	117	1	1.0	276	0.0	0.0	0.0	0.0	0.0	0.0
1;10	117;126	1.0000;0	Phospho;Carbamidomethyl	Os02t0121100-01	mzspec:PXD004939:Rice_phos_ABA_12h_20per_F1_R2:scan:08339:S[Phospho]GGGGPGGGC[Carbamidomethyl]FK/2	0	0.0	136.987764	1:1.0000:1:true	SGGGGPGGGCFK	S[Phospho]GGGGPGGGC[Carbamidomethyl]FK	Os02t0121100-01	1.0	Rice_phos_ABA_12h_20per_F1_R2	Rice_phos_ABA_12h_20per_F1_R2.08339.08339.2	mzspec:PXD004939:Rice_phos_ABA_12h_20per_F1_R2:scan:08339:S[Phospho]GGGGPGGGC[Carbamidomethyl]FK/2	0	-0.0015359999999873253	-2.7467307394793656	0.0	8583	8583	Phospho	1.0	1	117	1	1.0	277	0.0	0.0	0.0	0.0	0.0	0.0
1;10	117;126	1.0000;0	Phospho;Carbamidomethyl	Os02t0121100-01	mzspec:PXD004939:Rice_phos_Nip_0h_20per_F1_R3:scan:08237:S[Phospho]GGGGPGGGC[Carbamidomethyl]FK/2	0	0.0	136.987764	1:1.0000:1:true	SGGGGPGGGCFK	S[Phospho]GGGGPGGGC[Carbamidomethyl]FK	Os02t0121100-01	1.0	Rice_phos_Nip_0h_20per_F1_R3	Rice_phos_Nip_0h_20per_F1_R3.08237.08237.2	mzspec:PXD004939:Rice_phos_Nip_0h_20per_F1_R3:scan:08237:S[Phospho]GGGGPGGGC[Carbamidomethyl]FK/2	0	-0.002329000000031556	-4.164802013272725	0.0	4351	4351	Phospho	1.0	1	117	1	1.0	278	0.0	0.0	0.0	0.0	0.0	0.0
1;10	117;126	1.0000;0	Phospho;Carbamidomethyl	Os02t0121100-01	mzspec:PXD004939:Rice_phos_Nip_0h_20per_F1_R2:scan:08297:S[Phospho]GGGGPGGGC[Carbamidomethyl]FK/2	0	0.0	136.987764	1:1.0000:1:true	SGGGGPGGGCFK	S[Phospho]GGGGPGGGC[Carbamidomethyl]FK	Os02t0121100-01	1.0	Rice_phos_Nip_0h_20per_F1_R2	Rice_phos_Nip_0h_20per_F1_R2.08297.08297.2	mzspec:PXD004939:Rice_phos_Nip_0h_20per_F1_R2:scan:08297:S[Phospho]GGGGPGGGC[Carbamidomethyl]FK/2	0	-0.002818000000047505	-5.0392494948224	0.0	2381	2381	Phospho	1.0	1	117	1	1.0	279	0.0	0.0	0.0	0.0	0.0	0.0
6	1122	1.0000	Phospho	LOC_Os09g36090.1	mzspec:PXD004939:Rice_phos_ABA_12h_20per_F1_R3:scan:05347:DNNPVS[Phospho]PGKGEGR/2	0	0.0	79.9663	1:1.0000:6:true	DNNPVSPGKGEGR	DNNPVS[Phospho]PGKGEGR	LOC_Os09g36090.1	1.0	Rice_phos_ABA_12h_20per_F1_R3	Rice_phos_ABA_12h_20per_F1_R3.05347.05347.2	mzspec:PXD004939:Rice_phos_ABA_12h_20per_F1_R3:scan:05347:DNNPVS[Phospho]PGKGEGR/2	0	-0.0012239999999792415	-1.7391140344975768	0.0	11073	11073	Phospho	1.0	6	1122	1	1.0	280	0.0	0.0	0.0	0.0	0.0	0.0
6	1122	1.0000	Phospho	LOC_Os09g36090.1	mzspec:PXD004939:Rice_phos_ABA_3h_20per_F1_R3:scan:05263:DNNPVS[Phospho]PGKGEGR/2	0	0.0	79.9663	1:1.0000:6:true	DNNPVSPGKGEGR	DNNPVS[Phospho]PGKGEGR	LOC_Os09g36090.1	1.0	Rice_phos_ABA_3h_20per_F1_R3	Rice_phos_ABA_3h_20per_F1_R3.05263.05263.2	mzspec:PXD004939:Rice_phos_ABA_3h_20per_F1_R3:scan:05263:DNNPVS[Phospho]PGKGEGR/2	0	-0.002261999999973341	-3.213950936318523	0.0	15031	15031	Phospho	1.0	6	1122	1	1.0	281	0.0	0.0	0.0	0.0	0.0	0.0
6	1122	1.0000	Phospho	LOC_Os09g36090.1	mzspec:PXD004939:Rice_phos_ABA_3h_20per_F1_R2:scan:05294:DNNPVS[Phospho]PGKGEGR/2	0	0.0	79.9663	1:1.0000:6:true	DNNPVSPGKGEGR	DNNPVS[Phospho]PGKGEGR	LOC_Os09g36090.1	1.0	Rice_phos_ABA_3h_20per_F1_R2	Rice_phos_ABA_3h_20per_F1_R2.05294.05294.2	mzspec:PXD004939:Rice_phos_ABA_3h_20per_F1_R2:scan:05294:DNNPVS[Phospho]PGKGEGR/2	0	-0.0022010000000136642	-3.1272794036093527	0.0	22530	22530	Phospho	1.0	6	1122	1	1.0	282	0.0	0.0	0.0	0.0	0.0	0.0
10	984	1.0000	Phospho	Os02t0307000-01	mzspec:PXD004939:Rice_phos_ABA_12h_20per_F1_R1:scan:22976:LRENEVGMES[Phospho]VQDMDIDRPER/3	0	0.0	79.9663	1:1.0000:10:true	LRENEVGMESVQDMDIDRPER	LRENEVGMES[Phospho]VQDMDIDRPER	Os02t0307000-01	1.0	Rice_phos_ABA_12h_20per_F1_R1	Rice_phos_ABA_12h_20per_F1_R1.22976.22976.3	mzspec:PXD004939:Rice_phos_ABA_12h_20per_F1_R1:scan:22976:LRENEVGMES[Phospho]VQDMDIDRPER/3	0	-0.0009509999999863793	-1.097245678076339	0.0	31667	31667	Phospho	1.0	10	984	1	1.0	283	0.0	0.0	0.0	0.0	0.0	0.0
10	984	1.0000	Phospho	Os02t0307000-01	mzspec:PXD004939:Rice_phos_ABA_12h_20per_F1_R2:scan:22749:LRENEVGMES[Phospho]VQDMDIDRPER/3	0	0.0	79.9663	1:1.0000:10:true	LRENEVGMESVQDMDIDRPER	LRENEVGMES[Phospho]VQDMDIDRPER	Os02t0307000-01	1.0	Rice_phos_ABA_12h_20per_F1_R2	Rice_phos_ABA_12h_20per_F1_R2.22749.22749.3	mzspec:PXD004939:Rice_phos_ABA_12h_20per_F1_R2:scan:22749:LRENEVGMES[Phospho]VQDMDIDRPER/3	0	-0.001450999999974556	-1.6741361502456915	0.0	16803	16803	Phospho	1.0	10	984	1	1.0	284	0.0	0.0	0.0	0.0	0.0	0.0
10	984	1.0000	Phospho	Os02t0307000-01	mzspec:PXD004939:Rice_phos_Nip_0h_20per_F1_R2:scan:22904:LRENEVGMES[Phospho]VQDMDIDRPER/3	0	0.0	79.9663	1:1.0000:10:true	LRENEVGMESVQDMDIDRPER	LRENEVGMES[Phospho]VQDMDIDRPER	Os02t0307000-01	1.0	Rice_phos_Nip_0h_20per_F1_R2	Rice_phos_Nip_0h_20per_F1_R2.22904.22904.3	mzspec:PXD004939:Rice_phos_Nip_0h_20per_F1_R2:scan:22904:LRENEVGMES[Phospho]VQDMDIDRPER/3	0	-0.00275099999998929	-3.174051377938475	0.0	10965	10965	Phospho	1.0	10	984	1	1.0	285	0.0	0.0	0.0	0.0	0.0	0.0
10	984	1.0000	Phospho	Os02t0307000-01	mzspec:PXD004939:Rice_phos_ABA_3h_20per_F1_R1:scan:22424:LRENEVGMES[Phospho]VQDMDIDRPER/3	0	0.0	79.9663	1:1.0000:10:true	LRENEVGMESVQDMDIDRPER	LRENEVGMES[Phospho]VQDMDIDRPER	Os02t0307000-01	1.0	Rice_phos_ABA_3h_20per_F1_R1	Rice_phos_ABA_3h_20per_F1_R1.22424.22424.3	mzspec:PXD004939:Rice_phos_ABA_3h_20per_F1_R1:scan:22424:LRENEVGMES[Phospho]VQDMDIDRPER/3	0	0.000849000000016531	0.9795600217857968	0.0	6930	6930	Phospho	1.0	10	984	1	1.0	286	0.0	0.0	0.0	0.0	0.0	0.0
11	203	1.0000	Phospho	Os04t0457000-01	mzspec:PXD004939:Rice_phos_Nip_0h_20per_F1_R1:scan:29653:FFDPLGLGGET[Phospho]R/2	0	0.0	79.9663	1:1.0000:11:true	FFDPLGLGGETR	FFDPLGLGGET[Phospho]R	Os04t0457000-01	1.0	Rice_phos_Nip_0h_20per_F1_R1	Rice_phos_Nip_0h_20per_F1_R1.29653.29653.2	mzspec:PXD004939:Rice_phos_Nip_0h_20per_F1_R1:scan:29653:FFDPLGLGGET[Phospho]R/2	0	-0.008521000000087042	-12.263679465326724	0.0	30461	30461	Phospho	1.0	11	203	1	1.0	287	0.0	0.0	0.0	0.0	0.0	0.0
11	203	1.0000	Phospho	Os04t0457000-01	mzspec:PXD004939:Rice_phos_Nip_0h_20per_F1_R3:scan:29396:FFDPLGLGGET[Phospho]R/2	0	0.0	79.9663	1:1.0000:11:true	FFDPLGLGGETR	FFDPLGLGGET[Phospho]R	Os04t0457000-01	1.0	Rice_phos_Nip_0h_20per_F1_R3	Rice_phos_Nip_0h_20per_F1_R3.29396.29396.2	mzspec:PXD004939:Rice_phos_Nip_0h_20per_F1_R3:scan:29396:FFDPLGLGGET[Phospho]R/2	0	-0.00797099999999773	-11.472102924198206	0.0	26051	26051	Phospho	1.0	11	203	1	1.0	288	0.0	0.0	0.0	0.0	0.0	0.0
11	203	1.0000	Phospho	Os04t0457000-01	mzspec:PXD004939:Rice_phos_ABA_12h_20per_F1_R2:scan:29332:FFDPLGLGGET[Phospho]R/2	0	0.0	79.9663	1:1.0000:11:true	FFDPLGLGGETR	FFDPLGLGGET[Phospho]R	Os04t0457000-01	1.0	Rice_phos_ABA_12h_20per_F1_R2	Rice_phos_ABA_12h_20per_F1_R2.29332.29332.2	mzspec:PXD004939:Rice_phos_ABA_12h_20per_F1_R2:scan:29332:FFDPLGLGGET[Phospho]R/2	0	-0.0063840000000254795	-9.188044795934577	0.0	20152	20152	Phospho	1.0	11	203	1	1.0	289	0.0	0.0	0.0	0.0	0.0	0.0
1;10	117;126	1.0000;0	Phospho;Carbamidomethyl	Os02t0121100-01	mzspec:PXD004939:Rice_phos_ABA_3h_20per_F1_R2:scan:08295:S[Phospho]GGGGPGGGC[Carbamidomethyl]FK/2	0	0.0	136.987764	1:1.0000:1:true	SGGGGPGGGCFK	S[Phospho]GGGGPGGGC[Carbamidomethyl]FK	Os02t0121100-01	1.0	Rice_phos_ABA_3h_20per_F1_R2	Rice_phos_ABA_3h_20per_F1_R2.08295.08295.2	mzspec:PXD004939:Rice_phos_ABA_3h_20per_F1_R2:scan:08295:S[Phospho]GGGGPGGGC[Carbamidomethyl]FK/2	0	-0.0006200000000262662	-1.1087064183355504	0.0	22750	22750	Phospho	1.0	1	117	1	1.0	290	0.0	0.0	0.0	0.0	0.0	0.0
6	1122	1.0000	Phospho	LOC_Os09g36090.1	mzspec:PXD004939:Rice_phos_Nip_0h_20per_F1_R2:scan:05404:DNNPVS[Phospho]PGKGEGR/2	0	0.0	79.9663	1:1.0000:6:true	DNNPVSPGKGEGR	DNNPVS[Phospho]PGKGEGR	LOC_Os09g36090.1	1.0	Rice_phos_Nip_0h_20per_F1_R2	Rice_phos_Nip_0h_20per_F1_R2.05404.05404.2	mzspec:PXD004939:Rice_phos_Nip_0h_20per_F1_R2:scan:05404:DNNPVS[Phospho]PGKGEGR/2	0	-0.002688999999918451	-3.8206516656057774	0.0	9563	9563	Phospho	1.0	6	1122	1	1.0	291	0.0	0.0	0.0	0.0	0.0	0.0
2	191	1.0000	Phospho	Os12t0131000-01	mzspec:PXD004939:Rice_phos_ABA_12h_20per_F1_R3:scan:01444:HS[Phospho]PPPPRPK/3	0	0.0	79.9663	1:1.0000:2:true	HSPPPPRPK	HS[Phospho]PPPPRPK	Os12t0131000-01	1.0	Rice_phos_ABA_12h_20per_F1_R3	Rice_phos_ABA_12h_20per_F1_R3.01444.01444.3	mzspec:PXD004939:Rice_phos_ABA_12h_20per_F1_R3:scan:01444:HS[Phospho]PPPPRPK/3	0	-0.0018010000000003856	-4.9362771704347805	0.0	11818	11818	Phospho	1.0	2	191	1	1.0	292	0.0	0.0	0.0	0.0	0.0	0.0
6	1122	1.0000	Phospho	LOC_Os09g36090.1	mzspec:PXD004939:Rice_phos_ABA_12h_20per_F1_R2:scan:05083:DNNPVS[Phospho]PGKGEGR/2	0	0.0	79.9663	1:1.0000:6:true	DNNPVSPGKGEGR	DNNPVS[Phospho]PGKGEGR	LOC_Os09g36090.1	1.0	Rice_phos_ABA_12h_20per_F1_R2	Rice_phos_ABA_12h_20per_F1_R2.05083.05083.2	mzspec:PXD004939:Rice_phos_ABA_12h_20per_F1_R2:scan:05083:DNNPVS[Phospho]PGKGEGR/2	0	-0.0015899999999646752	-2.2591432310756616	0.0	8080	8080	Phospho	1.0	6	1122	1	1.0	293	0.0	0.0	0.0	0.0	0.0	0.0
2	191	1.0000	Phospho	Os12t0131000-01	mzspec:PXD004939:Rice_phos_Nip_0h_20per_F1_R2:scan:01677:HS[Phospho]PPPPRPK/3	0	0.0	79.9663	1:1.0000:2:true	HSPPPPRPK	HS[Phospho]PPPPRPK	Os12t0131000-01	1.0	Rice_phos_Nip_0h_20per_F1_R2	Rice_phos_Nip_0h_20per_F1_R2.01677.01677.3	mzspec:PXD004939:Rice_phos_Nip_0h_20per_F1_R2:scan:01677:HS[Phospho]PPPPRPK/3	0	-0.0008849999999824832	-2.4256553557731135	0.0	6971	6971	Phospho	1.0	2	191	1	1.0	294	0.0	0.0	0.0	0.0	0.0	0.0
2	191	1.0000	Phospho	Os12t0131000-01	mzspec:PXD004939:Rice_phos_Nip_0h_20per_F1_R1:scan:01354:HS[Phospho]PPPPRPK/3	0	0.0	79.9663	1:1.0000:2:true	HSPPPPRPK	HS[Phospho]PPPPRPK	Os12t0131000-01	1.0	Rice_phos_Nip_0h_20per_F1_R1	Rice_phos_Nip_0h_20per_F1_R1.01354.01354.3	mzspec:PXD004939:Rice_phos_Nip_0h_20per_F1_R1:scan:01354:HS[Phospho]PPPPRPK/3	0	-0.0007940000000417058	-2.176237686579816	0.0	6189	6189	Phospho	1.0	2	191	1	1.0	295	0.0	0.0	0.0	0.0	0.0	0.0
2	191	1.0000	Phospho	Os12t0131000-01	mzspec:PXD004939:Rice_phos_ABA_12h_20per_F1_R2:scan:01432:HS[Phospho]PPPPRPK/3	0	0.0	79.9663	1:1.0000:2:true	HSPPPPRPK	HS[Phospho]PPPPRPK	Os12t0131000-01	1.0	Rice_phos_ABA_12h_20per_F1_R2	Rice_phos_ABA_12h_20per_F1_R2.01432.01432.3	mzspec:PXD004939:Rice_phos_ABA_12h_20per_F1_R2:scan:01432:HS[Phospho]PPPPRPK/3	0	-0.0014350000000149519	-3.933124786033426	0.0	6077	6077	Phospho	1.0	2	191	1	1.0	296	0.0	0.0	0.0	0.0	0.0	0.0
1;9	62;70	1.0000;1.0000	Phospho;Phospho	LOC_Os08g13350.1	mzspec:PXD004939:Rice_phos_Nip_0h_20per_F1_R3:scan:08647:S[Phospho]GPLGNQPS[Phospho]R/2	0	0.0	159.9326	1:1.0000:1:true;2:1.0000:9:true	SGPLGNQPSR	S[Phospho]GPLGNQPS[Phospho]R	LOC_Os08g13350.1	1.0	Rice_phos_Nip_0h_20per_F1_R3	Rice_phos_Nip_0h_20per_F1_R3.08647.08647.2	mzspec:PXD004939:Rice_phos_Nip_0h_20per_F1_R3:scan:08647:S[Phospho]GPLGNQPS[Phospho]R/2	0	-0.0017379999999320714	-2.9621878627043032	0.0	4117	4117	Phospho	1.0	9	70	1	1.0	297	0.0	0.0	0.0	0.0	0.0	0.0
1;9	62;70	1.0000;1.0000	Phospho;Phospho	LOC_Os08g13350.1	mzspec:PXD004939:Rice_phos_Nip_0h_20per_F1_R3:scan:08647:S[Phospho]GPLGNQPS[Phospho]R/2	0	0.0	159.9326	1:1.0000:1:true;2:1.0000:9:true	SGPLGNQPSR	S[Phospho]GPLGNQPS[Phospho]R	LOC_Os08g13350.1	1.0	Rice_phos_Nip_0h_20per_F1_R3	Rice_phos_Nip_0h_20per_F1_R3.08647.08647.2	mzspec:PXD004939:Rice_phos_Nip_0h_20per_F1_R3:scan:08647:S[Phospho]GPLGNQPS[Phospho]R/2	0	-0.0017379999999320714	-2.9621878627043032	0.0	4117	4117	Phospho	1.0	1	62	1	1.0	298	0.0	0.0	0.0	0.0	0.0	0.0
2	191	1.0000	Phospho	Os12t0131000-01	mzspec:PXD004939:Rice_phos_ABA_3h_20per_F1_R1:scan:01336:HS[Phospho]PPPPRPK/3	0	0.0	79.9663	1:1.0000:2:true	HSPPPPRPK	HS[Phospho]PPPPRPK	Os12t0131000-01	1.0	Rice_phos_ABA_3h_20per_F1_R1	Rice_phos_ABA_3h_20per_F1_R1.01336.01336.3	mzspec:PXD004939:Rice_phos_ABA_3h_20per_F1_R1:scan:01336:HS[Phospho]PPPPRPK/3	0	-0.00027499999998781277	-0.7537347150522568	0.0	2747	2747	Phospho	1.0	2	191	1	1.0	299	0.0	0.0	0.0	0.0	0.0	0.0
1	525	1.0000	Phospho	LOC_Os05g51500.1	mzspec:PXD004939:Rice_phos_ABA_12h_20per_F1_R1:scan:27757:S[Phospho]WDDIDVNLPK/2	0	0.0	79.9663	1:1.0000:1:true	SWDDIDVNLPK	S[Phospho]WDDIDVNLPK	LOC_Os05g51500.1	1.0	Rice_phos_ABA_12h_20per_F1_R1	Rice_phos_ABA_12h_20per_F1_R1.27757.27757.2	mzspec:PXD004939:Rice_phos_ABA_12h_20per_F1_R1:scan:27757:S[Phospho]WDDIDVNLPK/2	0	-0.0012929999999187205	-1.8703744899949053	0.0	6600	6600	Phospho	1.0	1	525	1	1.0	300	0.0	0.0	0.0	0.0	0.0	0.0
1	525	1.0000	Phospho	LOC_Os05g51500.1	mzspec:PXD004939:Rice_phos_Nip_0h_20per_F1_R2:scan:27847:S[Phospho]WDDIDVNLPK/2	0	0.0	79.9663	1:1.0000:1:true	SWDDIDVNLPK	S[Phospho]WDDIDVNLPK	LOC_Os05g51500.1	1.0	Rice_phos_Nip_0h_20per_F1_R2	Rice_phos_Nip_0h_20per_F1_R2.27847.27847.2	mzspec:PXD004939:Rice_phos_Nip_0h_20per_F1_R2:scan:27847:S[Phospho]WDDIDVNLPK/2	0	-0.0014159999999492356	-2.0482987454789816	0.0	11589	11589	Phospho	1.0	1	525	1	1.0	301	0.0	0.0	0.0	0.0	0.0	0.0
1	525	1.0000	Phospho	LOC_Os05g51500.1	mzspec:PXD004939:Rice_phos_ABA_12h_20per_F1_R3:scan:27551:S[Phospho]WDDIDVNLPK/2	0	0.0	79.9663	1:1.0000:1:true	SWDDIDVNLPK	S[Phospho]WDDIDVNLPK	LOC_Os05g51500.1	1.0	Rice_phos_ABA_12h_20per_F1_R3	Rice_phos_ABA_12h_20per_F1_R3.27551.27551.2	mzspec:PXD004939:Rice_phos_ABA_12h_20per_F1_R3:scan:27551:S[Phospho]WDDIDVNLPK/2	0	0.00041600000008656934	0.6017600835643532	0.0	16584	16584	Phospho	1.0	1	525	1	1.0	302	0.0	0.0	0.0	0.0	0.0	0.0
1	525	1.0000	Phospho	LOC_Os05g51500.1	mzspec:PXD004939:Rice_phos_ABA_12h_20per_F1_R2:scan:27560:S[Phospho]WDDIDVNLPK/2	0	0.0	79.9663	1:1.0000:1:true	SWDDIDVNLPK	S[Phospho]WDDIDVNLPK	LOC_Os05g51500.1	1.0	Rice_phos_ABA_12h_20per_F1_R2	Rice_phos_ABA_12h_20per_F1_R2.27560.27560.2	mzspec:PXD004939:Rice_phos_ABA_12h_20per_F1_R2:scan:27560:S[Phospho]WDDIDVNLPK/2	0	-0.0011099999999260037	-1.6056579148387098	0.0	18603	18603	Phospho	1.0	1	525	1	1.0	303	0.0	0.0	0.0	0.0	0.0	0.0
1	525	1.0000	Phospho	LOC_Os05g51500.1	mzspec:PXD004939:Rice_phos_ABA_3h_20per_F1_R3:scan:26748:S[Phospho]WDDIDVNLPK/2	0	0.0	79.9663	1:1.0000:1:true	SWDDIDVNLPK	S[Phospho]WDDIDVNLPK	LOC_Os05g51500.1	1.0	Rice_phos_ABA_3h_20per_F1_R3	Rice_phos_ABA_3h_20per_F1_R3.26748.26748.2	mzspec:PXD004939:Rice_phos_ABA_3h_20per_F1_R3:scan:26748:S[Phospho]WDDIDVNLPK/2	0	0.00023200000009637733	0.3355969697496961	0.0	29106	29106	Phospho	1.0	1	525	1	1.0	304	0.0	0.0	0.0	0.0	0.0	0.0
1	525	1.0000	Phospho	LOC_Os05g51500.1	mzspec:PXD004939:Rice_phos_ABA_3h_20per_F1_R1:scan:26893:S[Phospho]WDDIDVNLPK/2	0	0.0	79.9663	1:1.0000:1:true	SWDDIDVNLPK	S[Phospho]WDDIDVNLPK	LOC_Os05g51500.1	1.0	Rice_phos_ABA_3h_20per_F1_R1	Rice_phos_ABA_3h_20per_F1_R1.26893.26893.2	mzspec:PXD004939:Rice_phos_ABA_3h_20per_F1_R1:scan:26893:S[Phospho]WDDIDVNLPK/2	0	-0.0001339999998890562	-0.19383618056269594	0.0	29965	29965	Phospho	1.0	1	525	1	1.0	305	0.0	0.0	0.0	0.0	0.0	0.0
1	525	1.0000	Phospho	LOC_Os05g51500.1	mzspec:PXD004939:Rice_phos_Nip_0h_20per_F1_R1:scan:27905:S[Phospho]WDDIDVNLPK/2	0	0.0	79.9663	1:1.0000:1:true	SWDDIDVNLPK	S[Phospho]WDDIDVNLPK	LOC_Os05g51500.1	1.0	Rice_phos_Nip_0h_20per_F1_R1	Rice_phos_Nip_0h_20per_F1_R1.27905.27905.2	mzspec:PXD004939:Rice_phos_Nip_0h_20per_F1_R1:scan:27905:S[Phospho]WDDIDVNLPK/2	0	-0.0015989999999419526	-2.3130153206351776	0.0	30325	30325	Phospho	1.0	1	525	1	1.0	306	0.0	0.0	0.0	0.0	0.0	0.0
6	1122	1.0000	Phospho	LOC_Os09g36090.1	mzspec:PXD004939:Rice_phos_ABA_3h_20per_F1_R1:scan:05297:DNNPVS[Phospho]PGKGEGR/2	0	0.0	79.9663	1:1.0000:6:true	DNNPVSPGKGEGR	DNNPVS[Phospho]PGKGEGR	LOC_Os09g36090.1	1.0	Rice_phos_ABA_3h_20per_F1_R1	Rice_phos_ABA_3h_20per_F1_R1.05297.05297.2	mzspec:PXD004939:Rice_phos_ABA_3h_20per_F1_R1:scan:05297:DNNPVS[Phospho]PGKGEGR/2	0	-0.0018339999999170689	-2.605829362073874	0.0	885	885	Phospho	1.0	6	1122	1	1.0	307	0.0	0.0	0.0	0.0	0.0	0.0
6	1122	1.0000	Phospho	LOC_Os09g36090.1	mzspec:PXD004939:Rice_phos_Nip_0h_20per_F1_R3:scan:05258:DNNPVS[Phospho]PGKGEGR/2	0	0.0	79.9663	1:1.0000:6:true	DNNPVSPGKGEGR	DNNPVS[Phospho]PGKGEGR	LOC_Os09g36090.1	1.0	Rice_phos_Nip_0h_20per_F1_R3	Rice_phos_Nip_0h_20per_F1_R3.05258.05258.2	mzspec:PXD004939:Rice_phos_Nip_0h_20per_F1_R3:scan:05258:DNNPVS[Phospho]PGKGEGR/2	0	-0.002871999999911168	-4.08066626389482	0.0	3425	3425	Phospho	1.0	6	1122	1	1.0	308	0.0	0.0	0.0	0.0	0.0	0.0
7	40	1.0000	Phospho	Os07t0208600-01	mzspec:PXD004939:Rice_phos_Nip_0h_20per_F1_R1:scan:24346:DIHPEPS[Phospho]PPHLPPPPLR/4	0	0.0	79.9663	1:1.0000:7:true	DIHPEPSPPHLPPPPLR	DIHPEPS[Phospho]PPHLPPPPLR	Os07t0208600-01	1.0	Rice_phos_Nip_0h_20per_F1_R1	Rice_phos_Nip_0h_20per_F1_R1.24346.24346.4	mzspec:PXD004939:Rice_phos_Nip_0h_20per_F1_R1:scan:24346:DIHPEPS[Phospho]PPHLPPPPLR/4	0	-0.0016989999999736938	-3.4340562096582024	0.0	30610	30610	Phospho	1.0	7	40	1	1.0	309	0.0	0.0	0.0	0.0	0.0	0.0
7	40	1.0000	Phospho	Os07t0208600-01	mzspec:PXD004939:Rice_phos_ABA_12h_20per_F1_R1:scan:24556:DIHPEPS[Phospho]PPHLPPPPLR/3	0	0.0	79.9663	1:1.0000:7:true	DIHPEPSPPHLPPPPLR	DIHPEPS[Phospho]PPHLPPPPLR	Os07t0208600-01	1.0	Rice_phos_ABA_12h_20per_F1_R1	Rice_phos_ABA_12h_20per_F1_R1.24556.24556.3	mzspec:PXD004939:Rice_phos_ABA_12h_20per_F1_R1:scan:24556:DIHPEPS[Phospho]PPHLPPPPLR/3	0	-0.0013239999999541394	-2.008095549169268	0.0	29800	29800	Phospho	1.0	7	40	1	1.0	310	0.0	0.0	0.0	0.0	0.0	0.0
3	493	1.0000	Phospho	Os02t0780700-01	mzspec:PXD004939:Rice_phos_ABA_3h_20per_F1_R3:scan:18133:VDS[Phospho]DGEDIIDHHVDEDR/3	0	0.0	79.9663	1:1.0000:3:true	VDSDGEDIIDHHVDEDR	VDS[Phospho]DGEDIIDHHVDEDR	Os02t0780700-01	1.0	Rice_phos_ABA_3h_20per_F1_R3	Rice_phos_ABA_3h_20per_F1_R3.18133.18133.3	mzspec:PXD004939:Rice_phos_ABA_3h_20per_F1_R3:scan:18133:VDS[Phospho]DGEDIIDHHVDEDR/3	0	-0.0015409999999747015	-2.2575193783972125	0.0	8012	8012	Phospho	1.0	3	493	1	1.0	311	0.0	0.0	0.0	0.0	0.0	0.0
14	338	1.0000	Phospho	LOC_Os05g32600.1	mzspec:PXD004939:Rice_phos_ABA_12h_20per_F1_R3:scan:28358:IPDLNLQDGPVVLS[Phospho]PPR/2	0	0.0	79.9663	1:1.0000:14:true	IPDLNLQDGPVVLSPPR	IPDLNLQDGPVVLS[Phospho]PPR	LOC_Os05g32600.1	1.0	Rice_phos_ABA_12h_20per_F1_R3	Rice_phos_ABA_12h_20per_F1_R3.28358.28358.2	mzspec:PXD004939:Rice_phos_ABA_12h_20per_F1_R3:scan:28358:IPDLNLQDGPVVLS[Phospho]PPR/2	0	-0.002509000000031847	-2.6258701516795084	0.0	19948	19948	Phospho	1.0	14	338	1	1.0	312	0.0	0.0	0.0	0.0	0.0	0.0
14	338	1.0000	Phospho	LOC_Os05g32600.1	mzspec:PXD004939:Rice_phos_ABA_3h_20per_F1_R2:scan:27606:IPDLNLQDGPVVLS[Phospho]PPR/2	0	0.0	79.9663	1:1.0000:14:true	IPDLNLQDGPVVLSPPR	IPDLNLQDGPVVLS[Phospho]PPR	LOC_Os05g32600.1	1.0	Rice_phos_ABA_3h_20per_F1_R2	Rice_phos_ABA_3h_20per_F1_R2.27606.27606.2	mzspec:PXD004939:Rice_phos_ABA_3h_20per_F1_R2:scan:27606:IPDLNLQDGPVVLS[Phospho]PPR/2	0	-0.0011660000000119908	-1.2203127129736668	0.0	491	491	Phospho	1.0	14	338	1	1.0	313	0.0	0.0	0.0	0.0	0.0	0.0
14	338	1.0000	Phospho	LOC_Os05g32600.1	mzspec:PXD004939:Rice_phos_ABA_12h_20per_F1_R1:scan:28485:IPDLNLQDGPVVLS[Phospho]PPR/2	0	0.0	79.9663	1:1.0000:14:true	IPDLNLQDGPVVLSPPR	IPDLNLQDGPVVLS[Phospho]PPR	LOC_Os05g32600.1	1.0	Rice_phos_ABA_12h_20per_F1_R1	Rice_phos_ABA_12h_20per_F1_R1.28485.28485.2	mzspec:PXD004939:Rice_phos_ABA_12h_20per_F1_R1:scan:28485:IPDLNLQDGPVVLS[Phospho]PPR/2	0	-0.0008090000000038343	-0.8466835204032791	0.0	6868	6868	Phospho	1.0	14	338	1	1.0	314	0.0	0.0	0.0	0.0	0.0	0.0
14	338	1.0000	Phospho	LOC_Os05g32600.1	mzspec:PXD004939:Rice_phos_ABA_12h_20per_F1_R1:scan:28554:IPDLNLQDGPVVLS[Phospho]PPR/3	0	0.0	79.9663	1:1.0000:14:true	IPDLNLQDGPVVLSPPR	IPDLNLQDGPVVLS[Phospho]PPR	LOC_Os05g32600.1	1.0	Rice_phos_ABA_12h_20per_F1_R1	Rice_phos_ABA_12h_20per_F1_R1.28554.28554.3	mzspec:PXD004939:Rice_phos_ABA_12h_20per_F1_R1:scan:28554:IPDLNLQDGPVVLS[Phospho]PPR/3	0	-0.001946999999972832	-3.0549277275927813	0.0	7597	7597	Phospho	1.0	14	338	1	1.0	315	0.0	0.0	0.0	0.0	0.0	0.0
14	338	1.0000	Phospho	LOC_Os05g32600.1	mzspec:PXD004939:Rice_phos_Nip_0h_20per_F1_R2:scan:28681:IPDLNLQDGPVVLS[Phospho]PPR/2	0	0.0	79.9663	1:1.0000:14:true	IPDLNLQDGPVVLSPPR	IPDLNLQDGPVVLS[Phospho]PPR	LOC_Os05g32600.1	1.0	Rice_phos_Nip_0h_20per_F1_R2	Rice_phos_Nip_0h_20per_F1_R2.28681.28681.2	mzspec:PXD004939:Rice_phos_Nip_0h_20per_F1_R2:scan:28681:IPDLNLQDGPVVLS[Phospho]PPR/2	0	-0.003909000000021479	-4.091082671519056	0.0	10322	10322	Phospho	1.0	14	338	1	1.0	316	0.0	0.0	0.0	0.0	0.0	0.0
14	338	1.0000	Phospho	LOC_Os05g32600.1	mzspec:PXD004939:Rice_phos_Nip_0h_20per_F1_R2:scan:28714:IPDLNLQDGPVVLS[Phospho]PPR/3	0	0.0	79.9663	1:1.0000:14:true	IPDLNLQDGPVVLSPPR	IPDLNLQDGPVVLS[Phospho]PPR	LOC_Os05g32600.1	1.0	Rice_phos_Nip_0h_20per_F1_R2	Rice_phos_Nip_0h_20per_F1_R2.28714.28714.3	mzspec:PXD004939:Rice_phos_Nip_0h_20per_F1_R2:scan:28714:IPDLNLQDGPVVLS[Phospho]PPR/3	0	-0.0027469999999993893	-4.310162541249411	0.0	15167	15167	Phospho	1.0	14	338	1	1.0	317	0.0	0.0	0.0	0.0	0.0	0.0
14	338	1.0000	Phospho	LOC_Os05g32600.1	mzspec:PXD004939:Rice_phos_ABA_12h_20per_F1_R3:scan:28395:IPDLNLQDGPVVLS[Phospho]PPR/3	0	0.0	79.9663	1:1.0000:14:true	IPDLNLQDGPVVLSPPR	IPDLNLQDGPVVLS[Phospho]PPR	LOC_Os05g32600.1	1.0	Rice_phos_ABA_12h_20per_F1_R3	Rice_phos_ABA_12h_20per_F1_R3.28395.28395.3	mzspec:PXD004939:Rice_phos_ABA_12h_20per_F1_R3:scan:28395:IPDLNLQDGPVVLS[Phospho]PPR/3	0	-0.001446999999984655	-2.270405969101982	0.0	17772	17772	Phospho	1.0	14	338	1	1.0	318	0.0	0.0	0.0	0.0	0.0	0.0
14	338	1.0000	Phospho	LOC_Os05g32600.1	mzspec:PXD004939:Rice_phos_ABA_12h_20per_F1_R2:scan:28407:IPDLNLQDGPVVLS[Phospho]PPR/2	0	0.0	79.9663	1:1.0000:14:true	IPDLNLQDGPVVLSPPR	IPDLNLQDGPVVLS[Phospho]PPR	LOC_Os05g32600.1	1.0	Rice_phos_ABA_12h_20per_F1_R2	Rice_phos_ABA_12h_20per_F1_R2.28407.28407.2	mzspec:PXD004939:Rice_phos_ABA_12h_20per_F1_R2:scan:28407:IPDLNLQDGPVVLS[Phospho]PPR/2	0	-0.001109000000042215	-1.1606576318399613	0.0	19664	19664	Phospho	1.0	14	338	1	1.0	319	0.0	0.0	0.0	0.0	0.0	0.0
14	338	1.0000	Phospho	LOC_Os05g32600.1	mzspec:PXD004939:Rice_phos_Nip_0h_20per_F1_R1:scan:28773:IPDLNLQDGPVVLS[Phospho]PPR/3	0	0.0	79.9663	1:1.0000:14:true	IPDLNLQDGPVVLSPPR	IPDLNLQDGPVVLS[Phospho]PPR	LOC_Os05g32600.1	1.0	Rice_phos_Nip_0h_20per_F1_R1	Rice_phos_Nip_0h_20per_F1_R1.28773.28773.3	mzspec:PXD004939:Rice_phos_Nip_0h_20per_F1_R1:scan:28773:IPDLNLQDGPVVLS[Phospho]PPR/3	0	-0.003246999999987565	-5.094684299740209	0.0	23189	23189	Phospho	1.0	14	338	1	1.0	320	0.0	0.0	0.0	0.0	0.0	0.0
14	338	1.0000	Phospho	LOC_Os05g32600.1	mzspec:PXD004939:Rice_phos_ABA_12h_20per_F1_R2:scan:27099:IPDLNLQDGPVVLS[Phospho]PPRK/3	0	0.0	79.9663	1:1.0000:14:true	IPDLNLQDGPVVLSPPRK	IPDLNLQDGPVVLS[Phospho]PPRK	LOC_Os05g32600.1	1.0	Rice_phos_ABA_12h_20per_F1_R2	Rice_phos_ABA_12h_20per_F1_R2.27099.27099.3	mzspec:PXD004939:Rice_phos_ABA_12h_20per_F1_R2:scan:27099:IPDLNLQDGPVVLS[Phospho]PPRK/3	0	-0.0035259999999652787	-5.185070900293741	0.0	12185	12185	Phospho	1.0	14	338	1	1.0	321	0.0	0.0	0.0	0.0	0.0	0.0
14	338	1.0000	Phospho	LOC_Os05g32600.1	mzspec:PXD004939:Rice_phos_Nip_0h_20per_F1_R1:scan:28741:IPDLNLQDGPVVLS[Phospho]PPR/2	0	0.0	79.9663	1:1.0000:14:true	IPDLNLQDGPVVLSPPR	IPDLNLQDGPVVLS[Phospho]PPR	LOC_Os05g32600.1	1.0	Rice_phos_Nip_0h_20per_F1_R1	Rice_phos_Nip_0h_20per_F1_R1.28741.28741.2	mzspec:PXD004939:Rice_phos_Nip_0h_20per_F1_R1:scan:28741:IPDLNLQDGPVVLS[Phospho]PPR/2	0	-0.0048090000000229356	-5.0330050057101205	0.0	24596	24596	Phospho	1.0	14	338	1	1.0	322	0.0	0.0	0.0	0.0	0.0	0.0
14	338	1.0000	Phospho	LOC_Os05g32600.1	mzspec:PXD004939:Rice_phos_Nip_0h_20per_F1_R3:scan:28439:IPDLNLQDGPVVLS[Phospho]PPR/3	0	0.0	79.9663	1:1.0000:14:true	IPDLNLQDGPVVLSPPR	IPDLNLQDGPVVLS[Phospho]PPR	LOC_Os05g32600.1	1.0	Rice_phos_Nip_0h_20per_F1_R3	Rice_phos_Nip_0h_20per_F1_R3.28439.28439.3	mzspec:PXD004939:Rice_phos_Nip_0h_20per_F1_R3:scan:28439:IPDLNLQDGPVVLS[Phospho]PPR/3	0	-0.0015049999999519061	-2.3614104930376816	0.0	28056	28056	Phospho	1.0	14	338	1	1.0	323	0.0	0.0	0.0	0.0	0.0	0.0
14	338	1.0000	Phospho	LOC_Os05g32600.1	mzspec:PXD004939:Rice_phos_Nip_0h_20per_F1_R3:scan:28444:IPDLNLQDGPVVLS[Phospho]PPR/2	0	0.0	79.9663	1:1.0000:14:true	IPDLNLQDGPVVLSPPR	IPDLNLQDGPVVLS[Phospho]PPR	LOC_Os05g32600.1	1.0	Rice_phos_Nip_0h_20per_F1_R3	Rice_phos_Nip_0h_20per_F1_R3.28444.28444.2	mzspec:PXD004939:Rice_phos_Nip_0h_20per_F1_R3:scan:28444:IPDLNLQDGPVVLS[Phospho]PPR/2	0	-0.006720999999856758	-7.034066675503317	0.0	28689	28689	Phospho	1.0	14	338	1	1.0	324	0.0	0.0	0.0	0.0	0.0	0.0
14	338	1.0000	Phospho	LOC_Os05g32600.1	mzspec:PXD004939:Rice_phos_ABA_3h_20per_F1_R1:scan:27732:IPDLNLQDGPVVLS[Phospho]PPR/2	0	0.0	79.9663	1:1.0000:14:true	IPDLNLQDGPVVLSPPR	IPDLNLQDGPVVLS[Phospho]PPR	LOC_Os05g32600.1	1.0	Rice_phos_ABA_3h_20per_F1_R1	Rice_phos_ABA_3h_20per_F1_R1.27732.27732.2	mzspec:PXD004939:Rice_phos_ABA_3h_20per_F1_R1:scan:27732:IPDLNLQDGPVVLS[Phospho]PPR/2	0	-0.001308999999992011	-1.3699737060517612	0.0	31349	31349	Phospho	1.0	14	338	1	1.0	325	0.0	0.0	0.0	0.0	0.0	0.0
14	338	1.0000	Phospho	LOC_Os05g32600.1	mzspec:PXD004939:Rice_phos_ABA_12h_20per_F1_R1:scan:27296:IPDLNLQDGPVVLS[Phospho]PPRK/3	0	0.0	79.9663	1:1.0000:14:true	IPDLNLQDGPVVLSPPRK	IPDLNLQDGPVVLS[Phospho]PPRK	LOC_Os05g32600.1	1.0	Rice_phos_ABA_12h_20per_F1_R1	Rice_phos_ABA_12h_20per_F1_R1.27296.27296.3	mzspec:PXD004939:Rice_phos_ABA_12h_20per_F1_R1:scan:27296:IPDLNLQDGPVVLS[Phospho]PPRK/3	0	-0.0035259999999652787	-5.185070900293741	0.0	6994	6994	Phospho	1.0	14	338	1	1.0	326	0.0	0.0	0.0	0.0	0.0	0.0
14	338	1.0000	Phospho	LOC_Os05g32600.1	mzspec:PXD004939:Rice_phos_ABA_3h_20per_F1_R2:scan:26368:IPDLNLQDGPVVLS[Phospho]PPRK/3	0	0.0	79.9663	1:1.0000:14:true	IPDLNLQDGPVVLSPPRK	IPDLNLQDGPVVLS[Phospho]PPRK	LOC_Os05g32600.1	1.0	Rice_phos_ABA_3h_20per_F1_R2	Rice_phos_ABA_3h_20per_F1_R2.26368.26368.3	mzspec:PXD004939:Rice_phos_ABA_3h_20per_F1_R2:scan:26368:IPDLNLQDGPVVLS[Phospho]PPRK/3	0	-0.002525999999988926	-3.7145459711325985	0.0	7690	7690	Phospho	1.0	14	338	1	1.0	327	0.0	0.0	0.0	0.0	0.0	0.0
4	114	1.0000	Phospho	LOC_Os03g49485.1	mzspec:PXD004939:Rice_phos_Nip_0h_20per_F1_R2:scan:04381:GRDT[Phospho]DDDDEVEEK/2	0	0.0	79.9663	1:1.0000:4:true	GRDTDDDDEVEEK	GRDT[Phospho]DDDDEVEEK	LOC_Os03g49485.1	1.0	Rice_phos_Nip_0h_20per_F1_R2	Rice_phos_Nip_0h_20per_F1_R2.04381.04381.2	mzspec:PXD004939:Rice_phos_Nip_0h_20per_F1_R2:scan:04381:GRDT[Phospho]DDDDEVEEK/2	0	-0.00015799999994214886	-0.1970581494941777	0.0	5881	5881	Phospho	1.0	4	114	1	1.0	328	0.0	0.0	0.0	0.0	0.0	0.0
7	162	1.0000	Phospho	Os01t0881500-01	mzspec:PXD004939:Rice_phos_ABA_3h_20per_F1_R3:scan:15753:NVILPNS[Phospho]PK/2	0	0.0	79.9663	1:1.0000:7:true	NVILPNSPK	NVILPNS[Phospho]PK	Os01t0881500-01	1.0	Rice_phos_ABA_3h_20per_F1_R3	Rice_phos_ABA_3h_20per_F1_R3.15753.15753.2	mzspec:PXD004939:Rice_phos_ABA_3h_20per_F1_R3:scan:15753:NVILPNS[Phospho]PK/2	0	-0.0016590000000178404	-3.122687265659573	0.0	958	958	Phospho	1.0	7	162	1	1.0	329	0.0	0.0	0.0	0.0	0.0	0.0
7	162	1.0000	Phospho	Os01t0881500-01	mzspec:PXD004939:Rice_phos_ABA_3h_20per_F1_R3:scan:15886:NVILPNS[Phospho]PK/2	0	0.0	79.9663	1:1.0000:7:true	NVILPNSPK	NVILPNS[Phospho]PK	Os01t0881500-01	1.0	Rice_phos_ABA_3h_20per_F1_R3	Rice_phos_ABA_3h_20per_F1_R3.15886.15886.2	mzspec:PXD004939:Rice_phos_ABA_3h_20per_F1_R3:scan:15886:NVILPNS[Phospho]PK/2	0	-0.001902999999970234	-3.5819613420092304	0.0	2320	2320	Phospho	1.0	7	162	1	1.0	330	0.0	0.0	0.0	0.0	0.0	0.0
7	162	1.0000	Phospho	Os01t0881500-01	mzspec:PXD004939:Rice_phos_Nip_0h_20per_F1_R2:scan:16198:NVILPNS[Phospho]PK/2	0	0.0	79.9663	1:1.0000:7:true	NVILPNSPK	NVILPNS[Phospho]PK	Os01t0881500-01	1.0	Rice_phos_Nip_0h_20per_F1_R2	Rice_phos_Nip_0h_20per_F1_R2.16198.16198.2	mzspec:PXD004939:Rice_phos_Nip_0h_20per_F1_R2:scan:16198:NVILPNS[Phospho]PK/2	0	-0.0021470000000363143	-4.041235418572877	0.0	2813	2813	Phospho	1.0	7	162	1	1.0	331	0.0	0.0	0.0	0.0	0.0	0.0
7	162	1.0000	Phospho	Os01t0881500-01	mzspec:PXD004939:Rice_phos_ABA_12h_20per_F1_R2:scan:16215:NVILPNS[Phospho]PK/2	0	0.0	79.9663	1:1.0000:7:true	NVILPNSPK	NVILPNS[Phospho]PK	Os01t0881500-01	1.0	Rice_phos_ABA_12h_20per_F1_R2	Rice_phos_ABA_12h_20per_F1_R2.16215.16215.2	mzspec:PXD004939:Rice_phos_ABA_12h_20per_F1_R2:scan:16215:NVILPNS[Phospho]PK/2	0	-0.0016590000000178404	-3.122687265659573	0.0	3053	3053	Phospho	1.0	7	162	1	1.0	332	0.0	0.0	0.0	0.0	0.0	0.0
4	404	1.0000	Phospho	LOC_Os01g40340.3	mzspec:PXD004939:Rice_phos_ABA_3h_20per_F1_R3:scan:06091:GRDS[Phospho]DDDDFRDR/3	0	0.0	79.9663	1:1.0000:4:true	GRDSDDDDFRDR	GRDS[Phospho]DDDDFRDR	LOC_Os01g40340.3	1.0	Rice_phos_ABA_3h_20per_F1_R3	Rice_phos_ABA_3h_20per_F1_R3.06091.06091.3	mzspec:PXD004939:Rice_phos_ABA_3h_20per_F1_R3:scan:06091:GRDS[Phospho]DDDDFRDR/3	0	-0.0007969999999204447	-1.5419980463106175	0.0	14055	14055	Phospho	1.0	4	404	1	1.0	333	0.0	0.0	0.0	0.0	0.0	0.0
4	404	1.0000	Phospho	LOC_Os01g40340.3	mzspec:PXD004939:Rice_phos_ABA_12h_20per_F1_R3:scan:06185:GRDS[Phospho]DDDDFRDR/3	0	0.0	79.9663	1:1.0000:4:true	GRDSDDDDFRDR	GRDS[Phospho]DDDDFRDR	LOC_Os01g40340.3	1.0	Rice_phos_ABA_12h_20per_F1_R3	Rice_phos_ABA_12h_20per_F1_R3.06185.06185.3	mzspec:PXD004939:Rice_phos_ABA_12h_20per_F1_R3:scan:06185:GRDS[Phospho]DDDDFRDR/3	0	-0.0011629999999058782	-2.250117600869664	0.0	14530	14530	Phospho	1.0	4	404	1	1.0	334	0.0	0.0	0.0	0.0	0.0	0.0
4	404	1.0000	Phospho	LOC_Os01g40340.3	mzspec:PXD004939:Rice_phos_Nip_0h_20per_F1_R1:scan:05772:GRDS[Phospho]DDDDFRDR/3	0	0.0	79.9663	1:1.0000:4:true	GRDSDDDDFRDR	GRDS[Phospho]DDDDFRDR	LOC_Os01g40340.3	1.0	Rice_phos_Nip_0h_20per_F1_R1	Rice_phos_Nip_0h_20per_F1_R1.05772.05772.3	mzspec:PXD004939:Rice_phos_Nip_0h_20per_F1_R1:scan:05772:GRDS[Phospho]DDDDFRDR/3	0	-0.0012849999999389186	-2.4861574524626637	0.0	20595	20595	Phospho	1.0	4	404	1	1.0	335	0.0	0.0	0.0	0.0	0.0	0.0
4	404	1.0000	Phospho	LOC_Os01g40340.3	mzspec:PXD004939:Rice_phos_ABA_3h_20per_F1_R2:scan:05990:GRDS[Phospho]DDDDFRDR/3	0	0.0	79.9663	1:1.0000:4:true	GRDSDDDDFRDR	GRDS[Phospho]DDDDFRDR	LOC_Os01g40340.3	1.0	Rice_phos_ABA_3h_20per_F1_R2	Rice_phos_ABA_3h_20per_F1_R2.05990.05990.3	mzspec:PXD004939:Rice_phos_ABA_3h_20per_F1_R2:scan:05990:GRDS[Phospho]DDDDFRDR/3	0	-0.0008579999999938082	-1.6600179722170958	0.0	21017	21017	Phospho	1.0	4	404	1	1.0	336	0.0	0.0	0.0	0.0	0.0	0.0
7	162	1.0000	Phospho	Os01t0881500-01	mzspec:PXD004939:Rice_phos_Nip_0h_20per_F1_R1:scan:16003:NVILPNS[Phospho]PK/2	0	0.0	79.9663	1:1.0000:7:true	NVILPNSPK	NVILPNS[Phospho]PK	Os01t0881500-01	1.0	Rice_phos_Nip_0h_20per_F1_R1	Rice_phos_Nip_0h_20per_F1_R1.16003.16003.2	mzspec:PXD004939:Rice_phos_Nip_0h_20per_F1_R1:scan:16003:NVILPNS[Phospho]PK/2	0	-0.0025749999999789	-4.8468473230386016	0.0	21461	21461	Phospho	1.0	7	162	1	1.0	337	0.0	0.0	0.0	0.0	0.0	0.0
7	162	1.0000	Phospho	Os01t0881500-01	mzspec:PXD004939:Rice_phos_ABA_12h_20per_F1_R3:scan:16115:NVILPNS[Phospho]PK/2	0	0.0	79.9663	1:1.0000:7:true	NVILPNSPK	NVILPNS[Phospho]PK	Os01t0881500-01	1.0	Rice_phos_ABA_12h_20per_F1_R3	Rice_phos_ABA_12h_20per_F1_R3.16115.16115.2	mzspec:PXD004939:Rice_phos_ABA_12h_20per_F1_R3:scan:16115:NVILPNS[Phospho]PK/2	0	-0.0015369999999848005	-2.8930502273777496	0.0	15451	15451	Phospho	1.0	7	162	1	1.0	338	0.0	0.0	0.0	0.0	0.0	0.0
7	162	1.0000	Phospho	Os01t0881500-01	mzspec:PXD004939:Rice_phos_ABA_3h_20per_F1_R1:scan:16135:NVILPNS[Phospho]PK/2	0	0.0	79.9663	1:1.0000:7:true	NVILPNSPK	NVILPNS[Phospho]PK	Os01t0881500-01	1.0	Rice_phos_ABA_3h_20per_F1_R1	Rice_phos_ABA_3h_20per_F1_R1.16135.16135.2	mzspec:PXD004939:Rice_phos_ABA_3h_20per_F1_R1:scan:16135:NVILPNS[Phospho]PK/2	0	-0.0015369999999848005	-2.8930502273777496	0.0	10052	10052	Phospho	1.0	7	162	1	1.0	339	0.0	0.0	0.0	0.0	0.0	0.0
7	162	1.0000	Phospho	Os01t0881500-01	mzspec:PXD004939:Rice_phos_ABA_3h_20per_F1_R1:scan:15999:NVILPNS[Phospho]PK/2	0	0.0	79.9663	1:1.0000:7:true	NVILPNSPK	NVILPNS[Phospho]PK	Os01t0881500-01	1.0	Rice_phos_ABA_3h_20per_F1_R1	Rice_phos_ABA_3h_20per_F1_R1.15999.15999.2	mzspec:PXD004939:Rice_phos_ABA_3h_20per_F1_R1:scan:15999:NVILPNS[Phospho]PK/2	0	-0.001902999999970234	-3.5819613420092304	0.0	10015	10015	Phospho	1.0	7	162	1	1.0	340	0.0	0.0	0.0	0.0	0.0	0.0
7	162	1.0000	Phospho	Os01t0881500-01	mzspec:PXD004939:Rice_phos_Nip_0h_20per_F1_R3:scan:15892:NVILPNS[Phospho]PK/2	0	0.0	79.9663	1:1.0000:7:true	NVILPNSPK	NVILPNS[Phospho]PK	Os01t0881500-01	1.0	Rice_phos_Nip_0h_20per_F1_R3	Rice_phos_Nip_0h_20per_F1_R3.15892.15892.2	mzspec:PXD004939:Rice_phos_Nip_0h_20per_F1_R3:scan:15892:NVILPNS[Phospho]PK/2	0	-0.0026359999999385764	-4.961665842072518	0.0	5240	5240	Phospho	1.0	7	162	1	1.0	341	0.0	0.0	0.0	0.0	0.0	0.0
4	404	1.0000	Phospho	LOC_Os01g40340.3	mzspec:PXD004939:Rice_phos_ABA_3h_20per_F1_R2:scan:06127:GRDS[Phospho]DDDDFRDR/3	0	0.0	79.9663	1:1.0000:4:true	GRDSDDDDFRDR	GRDS[Phospho]DDDDFRDR	LOC_Os01g40340.3	1.0	Rice_phos_ABA_3h_20per_F1_R2	Rice_phos_ABA_3h_20per_F1_R2.06127.06127.3	mzspec:PXD004939:Rice_phos_ABA_3h_20per_F1_R2:scan:06127:GRDS[Phospho]DDDDFRDR/3	0	-0.0007969999999204447	-1.5419980463106175	0.0	22643	22643	Phospho	1.0	4	404	1	1.0	342	0.0	0.0	0.0	0.0	0.0	0.0
4	404	1.0000	Phospho	LOC_Os01g40340.3	mzspec:PXD004939:Rice_phos_ABA_12h_20per_F1_R1:scan:06139:GRDS[Phospho]DDDDFRDR/3	0	0.0	79.9663	1:1.0000:4:true	GRDSDDDDFRDR	GRDS[Phospho]DDDDFRDR	LOC_Os01g40340.3	1.0	Rice_phos_ABA_12h_20per_F1_R1	Rice_phos_ABA_12h_20per_F1_R1.06139.06139.3	mzspec:PXD004939:Rice_phos_ABA_12h_20per_F1_R1:scan:06139:GRDS[Phospho]DDDDFRDR/3	0	-0.0014679999999316347	-2.8402172297421866	0.0	25945	25945	Phospho	1.0	4	404	1	1.0	343	0.0	0.0	0.0	0.0	0.0	0.0
4	404	1.0000	Phospho	LOC_Os01g40340.3	mzspec:PXD004939:Rice_phos_ABA_12h_20per_F1_R1:scan:05991:GRDS[Phospho]DDDDFRDR/3	0	0.0	79.9663	1:1.0000:4:true	GRDSDDDDFRDR	GRDS[Phospho]DDDDFRDR	LOC_Os01g40340.3	1.0	Rice_phos_ABA_12h_20per_F1_R1	Rice_phos_ABA_12h_20per_F1_R1.05991.05991.3	mzspec:PXD004939:Rice_phos_ABA_12h_20per_F1_R1:scan:05991:GRDS[Phospho]DDDDFRDR/3	0	-0.0016509999999243519	-3.194277007021709	0.0	26026	26026	Phospho	1.0	4	404	1	1.0	344	0.0	0.0	0.0	0.0	0.0	0.0
7	162	1.0000	Phospho	Os01t0881500-01	mzspec:PXD004939:Rice_phos_ABA_12h_20per_F1_R2:scan:15952:NVILPNS[Phospho]PK/2	0	0.0	79.9663	1:1.0000:7:true	NVILPNSPK	NVILPNS[Phospho]PK	Os01t0881500-01	1.0	Rice_phos_ABA_12h_20per_F1_R2	Rice_phos_ABA_12h_20per_F1_R2.15952.15952.2	mzspec:PXD004939:Rice_phos_ABA_12h_20per_F1_R2:scan:15952:NVILPNS[Phospho]PK/2	0	-0.0016590000000178404	-3.122687265659573	0.0	4512	4512	Phospho	1.0	7	162	1	1.0	345	0.0	0.0	0.0	0.0	0.0	0.0
7	162	1.0000	Phospho	Os01t0881500-01	mzspec:PXD004939:Rice_phos_ABA_12h_20per_F1_R2:scan:16085:NVILPNS[Phospho]PK/2	0	0.0	79.9663	1:1.0000:7:true	NVILPNSPK	NVILPNS[Phospho]PK	Os01t0881500-01	1.0	Rice_phos_ABA_12h_20per_F1_R2	Rice_phos_ABA_12h_20per_F1_R2.16085.16085.2	mzspec:PXD004939:Rice_phos_ABA_12h_20per_F1_R2:scan:16085:NVILPNS[Phospho]PK/2	0	-0.0017809999999371942	-3.352324303727406	0.0	4411	4411	Phospho	1.0	7	162	1	1.0	346	0.0	0.0	0.0	0.0	0.0	0.0
7	162	1.0000	Phospho	Os01t0881500-01	mzspec:PXD004939:Rice_phos_Nip_0h_20per_F1_R2:scan:16052:NVILPNS[Phospho]PK/2	0	0.0	79.9663	1:1.0000:7:true	NVILPNSPK	NVILPNS[Phospho]PK	Os01t0881500-01	1.0	Rice_phos_Nip_0h_20per_F1_R2	Rice_phos_Nip_0h_20per_F1_R2.16052.16052.2	mzspec:PXD004939:Rice_phos_Nip_0h_20per_F1_R2:scan:16052:NVILPNS[Phospho]PK/2	0	-0.002268999999955668	-4.270872456640712	0.0	3866	3866	Phospho	1.0	7	162	1	1.0	347	0.0	0.0	0.0	0.0	0.0	0.0
4	114	1.0000	Phospho	LOC_Os03g49485.1	mzspec:PXD004939:Rice_phos_ABA_3h_20per_F1_R2:scan:04254:GRDT[Phospho]DDDDEVEEK/2	0	0.0	79.9663	1:1.0000:4:true	GRDTDDDDEVEEK	GRDT[Phospho]DDDDEVEEK	LOC_Os03g49485.1	1.0	Rice_phos_ABA_3h_20per_F1_R2	Rice_phos_ABA_3h_20per_F1_R2.04254.04254.2	mzspec:PXD004939:Rice_phos_ABA_3h_20per_F1_R2:scan:04254:GRDT[Phospho]DDDDEVEEK/2	0	-0.0005239999999275824	-0.6535346225220655	0.0	21703	21703	Phospho	1.0	4	114	1	1.0	348	0.0	0.0	0.0	0.0	0.0	0.0
9	274	1.0000	Phospho	Os07t0477500-01	mzspec:PXD004939:Rice_phos_Nip_0h_20per_F1_R1:scan:22079:IGIQLGGNS[Phospho]VER/2	0	0.0	79.9663	1:1.0000:9:true	IGIQLGGNSVER	IGIQLGGNS[Phospho]VER	Os07t0477500-01	1.0	Rice_phos_Nip_0h_20per_F1_R1	Rice_phos_Nip_0h_20per_F1_R1.22079.22079.2	mzspec:PXD004939:Rice_phos_Nip_0h_20per_F1_R1:scan:22079:IGIQLGGNS[Phospho]VER/2	0	-0.003053000000022621	-4.612989087593731	0.0	25211	25211	Phospho	1.0	9	274	1	1.0	349	0.0	0.0	0.0	0.0	0.0	0.0
4	48	1.0000	Phospho	Os02t0766700-01	mzspec:PXD004939:Rice_phos_ABA_12h_20per_F1_R1:scan:29874:DFGS[Phospho]MNMDELLR/2	0	0.0	79.9663	1:1.0000:4:true	DFGSMNMDELLR	DFGS[Phospho]MNMDELLR	Os02t0766700-01	1.0	Rice_phos_ABA_12h_20per_F1_R1	Rice_phos_ABA_12h_20per_F1_R1.29874.29874.2	mzspec:PXD004939:Rice_phos_ABA_12h_20per_F1_R1:scan:29874:DFGS[Phospho]MNMDELLR/2	0	-0.002915000000029977	-3.8645025337978454	0.0	5578	5578	Phospho	1.0	4	48	1	1.0	350	0.0	0.0	0.0	0.0	0.0	0.0
11	131	1.0000	Phospho	Os02t0180000-01	mzspec:PXD004939:Rice_phos_ABA_12h_20per_F1_R1:scan:30304:IGGMIEGLIWS[Phospho]PR/2	0	0.0	79.9663	1:1.0000:11:true	IGGMIEGLIWSPR	IGGMIEGLIWS[Phospho]PR	Os02t0180000-01	1.0	Rice_phos_ABA_12h_20per_F1_R1	Rice_phos_ABA_12h_20per_F1_R1.30304.30304.2	mzspec:PXD004939:Rice_phos_ABA_12h_20per_F1_R1:scan:30304:IGGMIEGLIWS[Phospho]PR/2	0	-0.0024849999999787533	-3.2919567051905583	0.0	6412	6412	Phospho	1.0	11	131	1	1.0	351	0.0	0.0	0.0	0.0	0.0	0.0
6	2942	1.0000	Phospho	LOC_Os02g03840.2	mzspec:PXD004939:Rice_phos_Nip_0h_20per_F1_R1:scan:13519:GLNVVS[Phospho]PK/2	0	0.0	79.9663	1:1.0000:6:true	GLNVVSPK	GLNVVS[Phospho]PK	LOC_Os02g03840.2	1.0	Rice_phos_Nip_0h_20per_F1_R1	Rice_phos_Nip_0h_20per_F1_R1.13519.13519.2	mzspec:PXD004939:Rice_phos_Nip_0h_20per_F1_R1:scan:13519:GLNVVS[Phospho]PK/2	0	-0.0018900000000598995	-4.226030063266598	0.0	8048	8048	Phospho	1.0	6	2942	1	1.0	352	0.0	0.0	0.0	0.0	0.0	0.0
4	48	1.0000	Phospho	Os02t0766700-01	mzspec:PXD004939:Rice_phos_ABA_3h_20per_F1_R3:scan:28834:DFGS[Phospho]MNMDELLR/2	0	0.0	79.9663	1:1.0000:4:true	DFGSMNMDELLR	DFGS[Phospho]MNMDELLR	Os02t0766700-01	1.0	Rice_phos_ABA_3h_20per_F1_R3	Rice_phos_ABA_3h_20per_F1_R3.28834.28834.2	mzspec:PXD004939:Rice_phos_ABA_3h_20per_F1_R3:scan:28834:DFGS[Phospho]MNMDELLR/2	0	-0.001310000000103173	-1.7367061130778143	0.0	24241	24241	Phospho	1.0	4	48	1	1.0	353	0.0	0.0	0.0	0.0	0.0	0.0
4	48	1.0000	Phospho	Os02t0766700-01	mzspec:PXD004939:Rice_phos_ABA_12h_20per_F1_R2:scan:29926:DFGS[Phospho]MNMDELLR/2	0	0.0	79.9663	1:1.0000:4:true	DFGSMNMDELLR	DFGS[Phospho]MNMDELLR	Os02t0766700-01	1.0	Rice_phos_ABA_12h_20per_F1_R2	Rice_phos_ABA_12h_20per_F1_R2.29926.29926.2	mzspec:PXD004939:Rice_phos_ABA_12h_20per_F1_R2:scan:29926:DFGS[Phospho]MNMDELLR/2	0	-0.00320200000010118	-4.2449870029106185	0.0	20481	20481	Phospho	1.0	4	48	1	1.0	354	0.0	0.0	0.0	0.0	0.0	0.0
4	48	1.0000	Phospho	Os02t0766700-01	mzspec:PXD004939:Rice_phos_ABA_12h_20per_F1_R2:scan:29802:DFGS[Phospho]MNMDELLR/2	0	0.0	79.9663	1:1.0000:4:true	DFGSMNMDELLR	DFGS[Phospho]MNMDELLR	Os02t0766700-01	1.0	Rice_phos_ABA_12h_20per_F1_R2	Rice_phos_ABA_12h_20per_F1_R2.29802.29802.2	mzspec:PXD004939:Rice_phos_ABA_12h_20per_F1_R2:scan:29802:DFGS[Phospho]MNMDELLR/2	0	0.0016849999999521972	2.233854809330247	0.0	20029	20029	Phospho	1.0	4	48	1	1.0	355	0.0	0.0	0.0	0.0	0.0	0.0
11	131	1.0000	Phospho	Os02t0180000-01	mzspec:PXD004939:Rice_phos_ABA_3h_20per_F1_R1:scan:29233:IGGMIEGLIWS[Phospho]PR/2	0	0.0	79.9663	1:1.0000:11:true	IGGMIEGLIWSPR	IGGMIEGLIWS[Phospho]PR	Os02t0180000-01	1.0	Rice_phos_ABA_3h_20per_F1_R1	Rice_phos_ABA_3h_20per_F1_R1.29233.29233.2	mzspec:PXD004939:Rice_phos_ABA_3h_20per_F1_R1:scan:29233:IGGMIEGLIWS[Phospho]PR/2	0	-0.0004099999999880311	-0.543139738068518	0.0	23913	23913	Phospho	1.0	11	131	1	1.0	356	0.0	0.0	0.0	0.0	0.0	0.0
11	131	1.0000	Phospho	Os02t0180000-01	mzspec:PXD004939:Rice_phos_ABA_12h_20per_F1_R2:scan:30256:IGGMIEGLIWS[Phospho]PR/2	0	0.0	79.9663	1:1.0000:11:true	IGGMIEGLIWSPR	IGGMIEGLIWS[Phospho]PR	Os02t0180000-01	1.0	Rice_phos_ABA_12h_20per_F1_R2	Rice_phos_ABA_12h_20per_F1_R2.30256.30256.2	mzspec:PXD004939:Rice_phos_ABA_12h_20per_F1_R2:scan:30256:IGGMIEGLIWS[Phospho]PR/2	0	-0.0075510000000349456	-10.003044298278258	0.0	12214	12214	Phospho	1.0	11	131	1	1.0	357	0.0	0.0	0.0	0.0	0.0	0.0
11	131	1.0000	Phospho	Os02t0180000-01	mzspec:PXD004939:Rice_phos_ABA_3h_20per_F1_R3:scan:29204:IGGMIEGLIWS[Phospho]PR/2	0	0.0	79.9663	1:1.0000:11:true	IGGMIEGLIWSPR	IGGMIEGLIWS[Phospho]PR	Os02t0180000-01	1.0	Rice_phos_ABA_3h_20per_F1_R3	Rice_phos_ABA_3h_20per_F1_R3.29204.29204.2	mzspec:PXD004939:Rice_phos_ABA_3h_20per_F1_R3:scan:29204:IGGMIEGLIWS[Phospho]PR/2	0	-0.003405000000043401	-4.510709288294793	0.0	6450	6450	Phospho	1.0	11	131	1	1.0	358	0.0	0.0	0.0	0.0	0.0	0.0
4	48	1.0000	Phospho	Os02t0766700-01	mzspec:PXD004939:Rice_phos_ABA_12h_20per_F1_R3:scan:29755:DFGS[Phospho]MNMDELLR/2	0	0.0	79.9663	1:1.0000:4:true	DFGSMNMDELLR	DFGS[Phospho]MNMDELLR	Os02t0766700-01	1.0	Rice_phos_ABA_12h_20per_F1_R3	Rice_phos_ABA_12h_20per_F1_R3.29755.29755.2	mzspec:PXD004939:Rice_phos_ABA_12h_20per_F1_R3:scan:29755:DFGS[Phospho]MNMDELLR/2	0	-0.0005780000000186193	-0.7662718574902703	0.0	17035	17035	Phospho	1.0	4	48	1	1.0	359	0.0	0.0	0.0	0.0	0.0	0.0
14	338	1.0000	Phospho	LOC_Os05g32600.1	mzspec:PXD004939:Rice_phos_ABA_12h_20per_F1_R3:scan:27059:IPDLNLQDGPVVLS[Phospho]PPRK/3	0	0.0	79.9663	1:1.0000:14:true	IPDLNLQDGPVVLSPPRK	IPDLNLQDGPVVLS[Phospho]PPRK	LOC_Os05g32600.1	1.0	Rice_phos_ABA_12h_20per_F1_R3	Rice_phos_ABA_12h_20per_F1_R3.27059.27059.3	mzspec:PXD004939:Rice_phos_ABA_12h_20per_F1_R3:scan:27059:IPDLNLQDGPVVLS[Phospho]PPRK/3	0	-0.0015260000000125724	-2.244021041971456	0.0	15858	15858	Phospho	1.0	14	338	1	1.0	360	0.0	0.0	0.0	0.0	0.0	0.0
9	873	1.0000	Phospho	Os01t0758300-01	mzspec:PXD004939:Rice_phos_ABA_3h_20per_F1_R3:scan:15293:IRDPGFHVS[Phospho]PR/3	0	0.0	79.9663	1:1.0000:9:true	IRDPGFHVSPR	IRDPGFHVS[Phospho]PR	Os01t0758300-01	1.0	Rice_phos_ABA_3h_20per_F1_R3	Rice_phos_ABA_3h_20per_F1_R3.15293.15293.3	mzspec:PXD004939:Rice_phos_ABA_3h_20per_F1_R3:scan:15293:IRDPGFHVS[Phospho]PR/3	0	-0.00020399999999654028	-0.4491193581687656	0.0	2267	2267	Phospho	1.0	9	873	1	1.0	361	0.0	0.0	0.0	0.0	0.0	0.0
9	873	1.0000	Phospho	Os01t0758300-01	mzspec:PXD004939:Rice_phos_Nip_0h_20per_F1_R2:scan:15556:IRDPGFHVS[Phospho]PR/3	0	0.0	79.9663	1:1.0000:9:true	IRDPGFHVSPR	IRDPGFHVS[Phospho]PR	Os01t0758300-01	1.0	Rice_phos_Nip_0h_20per_F1_R2	Rice_phos_Nip_0h_20per_F1_R2.15556.15556.3	mzspec:PXD004939:Rice_phos_Nip_0h_20per_F1_R2:scan:15556:IRDPGFHVS[Phospho]PR/3	0	-0.0018219999999473657	-4.011252306733969	0.0	3025	3025	Phospho	1.0	9	873	1	1.0	362	0.0	0.0	0.0	0.0	0.0	0.0
9	873	1.0000	Phospho	Os01t0758300-01	mzspec:PXD004939:Rice_phos_ABA_12h_20per_F1_R2:scan:15583:IRDPGFHVS[Phospho]PR/3	0	0.0	79.9663	1:1.0000:9:true	IRDPGFHVSPR	IRDPGFHVS[Phospho]PR	Os01t0758300-01	1.0	Rice_phos_ABA_12h_20per_F1_R2	Rice_phos_ABA_12h_20per_F1_R2.15583.15583.3	mzspec:PXD004939:Rice_phos_ABA_12h_20per_F1_R2:scan:15583:IRDPGFHVS[Phospho]PR/3	0	-0.0006009999999605498	-1.3231408541484704	0.0	4207	4207	Phospho	1.0	9	873	1	1.0	363	0.0	0.0	0.0	0.0	0.0	0.0
9	873	1.0000	Phospho	Os01t0758300-01	mzspec:PXD004939:Rice_phos_Nip_0h_20per_F1_R3:scan:15467:IRDPGFHVS[Phospho]PR/3	0	0.0	79.9663	1:1.0000:9:true	IRDPGFHVSPR	IRDPGFHVS[Phospho]PR	Os01t0758300-01	1.0	Rice_phos_Nip_0h_20per_F1_R3	Rice_phos_Nip_0h_20per_F1_R3.15467.15467.3	mzspec:PXD004939:Rice_phos_Nip_0h_20per_F1_R3:scan:15467:IRDPGFHVS[Phospho]PR/3	0	-0.0014859999999998765	-3.2715263051472974	0.0	5783	5783	Phospho	1.0	9	873	1	1.0	364	0.0	0.0	0.0	0.0	0.0	0.0
9	873	1.0000	Phospho	Os01t0758300-01	mzspec:PXD004939:Rice_phos_ABA_3h_20per_F1_R1:scan:15605:IRDPGFHVS[Phospho]PR/3	0	0.0	79.9663	1:1.0000:9:true	IRDPGFHVSPR	IRDPGFHVS[Phospho]PR	Os01t0758300-01	1.0	Rice_phos_ABA_3h_20per_F1_R1	Rice_phos_ABA_3h_20per_F1_R1.15605.15605.3	mzspec:PXD004939:Rice_phos_ABA_3h_20per_F1_R1:scan:15605:IRDPGFHVS[Phospho]PR/3	0	-0.0017299999999522695	-3.8087082824691416	0.0	9762	9762	Phospho	1.0	9	873	1	1.0	365	0.0	0.0	0.0	0.0	0.0	0.0
9	873	1.0000	Phospho	Os01t0758300-01	mzspec:PXD004939:Rice_phos_ABA_12h_20per_F1_R3:scan:15601:IRDPGFHVS[Phospho]PR/3	0	0.0	79.9663	1:1.0000:9:true	IRDPGFHVSPR	IRDPGFHVS[Phospho]PR	Os01t0758300-01	1.0	Rice_phos_ABA_12h_20per_F1_R3	Rice_phos_ABA_12h_20per_F1_R3.15601.15601.3	mzspec:PXD004939:Rice_phos_ABA_12h_20per_F1_R3:scan:15601:IRDPGFHVS[Phospho]PR/3	0	-0.0008759999999483625	-1.9285713614672528	0.0	13229	13229	Phospho	1.0	9	873	1	1.0	366	0.0	0.0	0.0	0.0	0.0	0.0
9	873	1.0000	Phospho	Os01t0758300-01	mzspec:PXD004939:Rice_phos_ABA_12h_20per_F1_R1:scan:15659:IRDPGFHVS[Phospho]PR/3	0	0.0	79.9663	1:1.0000:9:true	IRDPGFHVSPR	IRDPGFHVS[Phospho]PR	Os01t0758300-01	1.0	Rice_phos_ABA_12h_20per_F1_R1	Rice_phos_ABA_12h_20per_F1_R1.15659.15659.3	mzspec:PXD004939:Rice_phos_ABA_12h_20per_F1_R1:scan:15659:IRDPGFHVS[Phospho]PR/3	0	-0.0002959999999916364	-0.6516633824335926	0.0	21682	21682	Phospho	1.0	9	873	1	1.0	367	0.0	0.0	0.0	0.0	0.0	0.0
6	2942	1.0000	Phospho	LOC_Os02g03840.2	mzspec:PXD004939:Rice_phos_Nip_0h_20per_F1_R3:scan:13468:GLNVVS[Phospho]PK/2	0	0.0	79.9663	1:1.0000:6:true	GLNVVSPK	GLNVVS[Phospho]PK	LOC_Os02g03840.2	1.0	Rice_phos_Nip_0h_20per_F1_R3	Rice_phos_Nip_0h_20per_F1_R3.13468.13468.2	mzspec:PXD004939:Rice_phos_Nip_0h_20per_F1_R3:scan:13468:GLNVVS[Phospho]PK/2	0	-0.0012490000000298096	-2.7927574333220493	0.0	9933	9933	Phospho	1.0	6	2942	1	1.0	368	0.0	0.0	0.0	0.0	0.0	0.0
4	48	1.0000	Phospho	Os02t0766700-01	mzspec:PXD004939:Rice_phos_Nip_0h_20per_F1_R3:scan:29829:DFGS[Phospho]MNMDELLR/2	0	0.0	79.9663	1:1.0000:4:true	DFGSMNMDELLR	DFGS[Phospho]MNMDELLR	Os02t0766700-01	1.0	Rice_phos_Nip_0h_20per_F1_R3	Rice_phos_Nip_0h_20per_F1_R3.29829.29829.2	mzspec:PXD004939:Rice_phos_Nip_0h_20per_F1_R3:scan:29829:DFGS[Phospho]MNMDELLR/2	0	-0.0026530000000093428	-3.5171613111822824	0.0	25423	25423	Phospho	1.0	4	48	1	1.0	369	0.0	0.0	0.0	0.0	0.0	0.0
6	2942	1.0000	Phospho	LOC_Os02g03840.2	mzspec:PXD004939:Rice_phos_ABA_12h_20per_F1_R1:scan:13408:GLNVVS[Phospho]PK/2	0	0.0	79.9663	1:1.0000:6:true	GLNVVSPK	GLNVVS[Phospho]PK	LOC_Os02g03840.2	1.0	Rice_phos_ABA_12h_20per_F1_R1	Rice_phos_ABA_12h_20per_F1_R1.13408.13408.2	mzspec:PXD004939:Rice_phos_ABA_12h_20per_F1_R1:scan:13408:GLNVVS[Phospho]PK/2	0	-0.0017570000000546315	-3.9286427625158535	0.0	20892	20892	Phospho	1.0	6	2942	1	1.0	370	0.0	0.0	0.0	0.0	0.0	0.0
3	133	1.0000	Phospho	Os04t0531100-01	mzspec:PXD004939:Rice_phos_ABA_12h_20per_F1_R2:scan:25259:GLS[Phospho]EEDIGGWK/2	0	0.0	79.9663	1:1.0000:3:true	GLSEEDIGGWK	GLS[Phospho]EEDIGGWK	Os04t0531100-01	1.0	Rice_phos_ABA_12h_20per_F1_R2	Rice_phos_ABA_12h_20per_F1_R2.25259.25259.2	mzspec:PXD004939:Rice_phos_ABA_12h_20per_F1_R2:scan:25259:GLS[Phospho]EEDIGGWK/2	0	-3.9000000015221297e-05	-0.06134282262845263	0.0	15864	15864	Phospho	1.0	3	133	1	1.0	371	0.0	0.0	0.0	0.0	0.0	0.0
9	274	1.0000	Phospho	Os07t0477500-01	mzspec:PXD004939:Rice_phos_ABA_3h_20per_F1_R2:scan:21369:IGIQLGGNS[Phospho]VER/2	0	0.0	79.9663	1:1.0000:9:true	IGIQLGGNSVER	IGIQLGGNS[Phospho]VER	Os07t0477500-01	1.0	Rice_phos_ABA_3h_20per_F1_R2	Rice_phos_ABA_3h_20per_F1_R2.21369.21369.2	mzspec:PXD004939:Rice_phos_ABA_3h_20per_F1_R2:scan:21369:IGIQLGGNS[Phospho]VER/2	0	-0.0015880000000834116	-2.3994191521222885	0.0	21145	21145	Phospho	1.0	9	274	1	1.0	372	0.0	0.0	0.0	0.0	0.0	0.0
14	338	1.0000	Phospho	LOC_Os05g32600.1	mzspec:PXD004939:Rice_phos_Nip_0h_20per_F1_R2:scan:27365:IPDLNLQDGPVVLS[Phospho]PPRK/3	0	0.0	79.9663	1:1.0000:14:true	IPDLNLQDGPVVLSPPRK	IPDLNLQDGPVVLS[Phospho]PPRK	LOC_Os05g32600.1	1.0	Rice_phos_Nip_0h_20per_F1_R2	Rice_phos_Nip_0h_20per_F1_R2.27365.27365.3	mzspec:PXD004939:Rice_phos_Nip_0h_20per_F1_R2:scan:27365:IPDLNLQDGPVVLS[Phospho]PPRK/3	0	-0.001426000000037675	-2.0969685490887766	0.0	18878	18878	Phospho	1.0	14	338	1	1.0	373	0.0	0.0	0.0	0.0	0.0	0.0
14	338	1.0000	Phospho	LOC_Os05g32600.1	mzspec:PXD004939:Rice_phos_Nip_0h_20per_F1_R1:scan:27364:IPDLNLQDGPVVLS[Phospho]PPRK/3	0	0.0	79.9663	1:1.0000:14:true	IPDLNLQDGPVVLSPPRK	IPDLNLQDGPVVLS[Phospho]PPRK	LOC_Os05g32600.1	1.0	Rice_phos_Nip_0h_20per_F1_R1	Rice_phos_Nip_0h_20per_F1_R1.27364.27364.3	mzspec:PXD004939:Rice_phos_Nip_0h_20per_F1_R1:scan:27364:IPDLNLQDGPVVLS[Phospho]PPRK/3	0	-0.003074000000083288	-4.5203936324707215	0.0	20793	20793	Phospho	1.0	14	338	1	1.0	374	0.0	0.0	0.0	0.0	0.0	0.0
9	274	1.0000	Phospho	Os07t0477500-01	mzspec:PXD004939:Rice_phos_ABA_3h_20per_F1_R1:scan:21709:IGIQLGGNS[Phospho]VER/2	0	0.0	79.9663	1:1.0000:9:true	IGIQLGGNSVER	IGIQLGGNS[Phospho]VER	Os07t0477500-01	1.0	Rice_phos_ABA_3h_20per_F1_R1	Rice_phos_ABA_3h_20per_F1_R1.21709.21709.2	mzspec:PXD004939:Rice_phos_ABA_3h_20per_F1_R1:scan:21709:IGIQLGGNS[Phospho]VER/2	0	-0.003663000000074135	-5.534680323639903	0.0	7413	7413	Phospho	1.0	9	274	1	1.0	375	0.0	0.0	0.0	0.0	0.0	0.0
14	338	1.0000	Phospho	LOC_Os05g32600.1	mzspec:PXD004939:Rice_phos_ABA_3h_20per_F1_R3:scan:26381:IPDLNLQDGPVVLS[Phospho]PPRK/3	0	0.0	79.9663	1:1.0000:14:true	IPDLNLQDGPVVLSPPRK	IPDLNLQDGPVVLS[Phospho]PPRK	LOC_Os05g32600.1	1.0	Rice_phos_ABA_3h_20per_F1_R3	Rice_phos_ABA_3h_20per_F1_R3.26381.26381.3	mzspec:PXD004939:Rice_phos_ABA_3h_20per_F1_R3:scan:26381:IPDLNLQDGPVVLS[Phospho]PPRK/3	0	-0.002426000000014028	-3.5674934782499204	0.0	25347	25347	Phospho	1.0	14	338	1	1.0	376	0.0	0.0	0.0	0.0	0.0	0.0
14	338	1.0000	Phospho	LOC_Os05g32600.1	mzspec:PXD004939:Rice_phos_Nip_0h_20per_F1_R3:scan:27173:IPDLNLQDGPVVLS[Phospho]PPRK/3	0	0.0	79.9663	1:1.0000:14:true	IPDLNLQDGPVVLSPPRK	IPDLNLQDGPVVLS[Phospho]PPRK	LOC_Os05g32600.1	1.0	Rice_phos_Nip_0h_20per_F1_R3	Rice_phos_Nip_0h_20per_F1_R3.27173.27173.3	mzspec:PXD004939:Rice_phos_Nip_0h_20per_F1_R3:scan:27173:IPDLNLQDGPVVLS[Phospho]PPRK/3	0	-0.004726000000005115	-6.94970081538742	0.0	29602	29602	Phospho	1.0	14	338	1	1.0	377	0.0	0.0	0.0	0.0	0.0	0.0
11	24	1.0000	Phospho	Os02t0568200-00	mzspec:PXD004939:Rice_phos_ABA_12h_20per_F1_R1:scan:15605:GLVPVGGGGGS[Phospho]GR/2	0	0.0	79.9663	1:1.0000:11:true	GLVPVGGGGGSGR	GLVPVGGGGGS[Phospho]GR	Os02t0568200-00	1.0	Rice_phos_ABA_12h_20per_F1_R1	Rice_phos_ABA_12h_20per_F1_R1.15605.15605.2	mzspec:PXD004939:Rice_phos_ABA_12h_20per_F1_R1:scan:15605:GLVPVGGGGGS[Phospho]GR/2	0	-0.00248799999997118	-4.324893773005916	0.0	25124	25124	Phospho	1.0	11	24	1	1.0	378	0.0	0.0	0.0	0.0	0.0	0.0
8	224	1.0000	Phospho	Os02t0158400-01	mzspec:PXD004939:Rice_phos_ABA_12h_20per_F1_R2:scan:13366:VERPHPDS[Phospho]EWER/3	0	0.0	79.96633100000003	1:1.0000:8:true	VERPHPDSEWER	VERPHPDS[Phospho]EWER	Os02t0158400-01	1.0	Rice_phos_ABA_12h_20per_F1_R2	Rice_phos_ABA_12h_20per_F1_R2.13366.13366.3	mzspec:PXD004939:Rice_phos_ABA_12h_20per_F1_R2:scan:13366:VERPHPDS[Phospho]EWER/3	0	-0.00045700000009674113	-0.8469760402334843	0.0	4504	4504	Phospho	1.0	8	224	1	1.0	379	0.0	0.0	0.0	0.0	0.0	0.0
8	224	1.0000	Phospho	Os02t0158400-01	mzspec:PXD004939:Rice_phos_Nip_0h_20per_F1_R2:scan:13505:VERPHPDS[Phospho]EWER/3	0	0.0	79.96633100000003	1:1.0000:8:true	VERPHPDSEWER	VERPHPDS[Phospho]EWER	Os02t0158400-01	1.0	Rice_phos_Nip_0h_20per_F1_R2	Rice_phos_Nip_0h_20per_F1_R2.13505.13505.3	mzspec:PXD004939:Rice_phos_Nip_0h_20per_F1_R2:scan:13505:VERPHPDS[Phospho]EWER/3	0	-0.0018599999999651122	-3.447211016348456	0.0	4881	4881	Phospho	1.0	8	224	1	1.0	380	0.0	0.0	0.0	0.0	0.0	0.0
8	224	1.0000	Phospho	Os02t0158400-01	mzspec:PXD004939:Rice_phos_Nip_0h_20per_F1_R3:scan:13206:VERPHPDS[Phospho]EWER/3	0	0.0	79.96633100000003	1:1.0000:8:true	VERPHPDSEWER	VERPHPDS[Phospho]EWER	Os02t0158400-01	1.0	Rice_phos_Nip_0h_20per_F1_R3	Rice_phos_Nip_0h_20per_F1_R3.13206.13206.3	mzspec:PXD004939:Rice_phos_Nip_0h_20per_F1_R3:scan:13206:VERPHPDS[Phospho]EWER/3	0	-0.0006790000001046793	-1.2584173551104068	0.0	7754	7754	Phospho	1.0	8	224	1	1.0	381	0.0	0.0	0.0	0.0	0.0	0.0
8	224	1.0000	Phospho	Os02t0158400-01	mzspec:PXD004939:Rice_phos_Nip_0h_20per_F1_R3:scan:13346:VERPHPDS[Phospho]EWER/3	0	0.0	79.96633100000003	1:1.0000:8:true	VERPHPDSEWER	VERPHPDS[Phospho]EWER	Os02t0158400-01	1.0	Rice_phos_Nip_0h_20per_F1_R3	Rice_phos_Nip_0h_20per_F1_R3.13346.13346.3	mzspec:PXD004939:Rice_phos_Nip_0h_20per_F1_R3:scan:13346:VERPHPDS[Phospho]EWER/3	0	-0.0018599999999651122	-3.447211016348456	0.0	9844	9844	Phospho	1.0	8	224	1	1.0	382	0.0	0.0	0.0	0.0	0.0	0.0
4;6	48;50	1.0000;0	Phospho;Deamidated	Os02t0766700-01	mzspec:PXD004939:Rice_phos_ABA_12h_20per_F1_R1:scan:30000:DFGS[Phospho]MN[Deamidated]MDELLR/2	0	0.0	80.950316	1:1.0000:6:true;2:1.0000:4:true	DFGSMNMDELLR	DFGS[Phospho]MN[Deamidated]MDELLR	Os02t0766700-01	1.0	Rice_phos_ABA_12h_20per_F1_R1	Rice_phos_ABA_12h_20per_F1_R1.30000.30000.2	mzspec:PXD004939:Rice_phos_ABA_12h_20per_F1_R1:scan:30000:DFGS[Phospho]MN[Deamidated]MDELLR/2	0	-0.007836999999994987	-10.382972392681964	0.0	5727	5727	Phospho	1.0	4	48	1	1.0	383	0.0	0.0	0.0	0.0	0.0	0.0
4;6	48;50	1.0000;0	Phospho;Deamidated	Os02t0766700-01	mzspec:PXD004939:Rice_phos_ABA_12h_20per_F1_R3:scan:29898:DFGS[Phospho]MN[Deamidated]MDELLR/2	0	0.0	80.950316	1:1.0000:6:true;2:1.0000:4:true	DFGSMNMDELLR	DFGS[Phospho]MN[Deamidated]MDELLR	Os02t0766700-01	1.0	Rice_phos_ABA_12h_20per_F1_R3	Rice_phos_ABA_12h_20per_F1_R3.29898.29898.2	mzspec:PXD004939:Rice_phos_ABA_12h_20per_F1_R3:scan:29898:DFGS[Phospho]MN[Deamidated]MDELLR/2	0	-0.006922000000031403	-9.170720288696767	0.0	3383	3383	Phospho	1.0	4	48	1	1.0	384	0.0	0.0	0.0	0.0	0.0	0.0
3	133	1.0000	Phospho	Os04t0531100-01	mzspec:PXD004939:Rice_phos_ABA_3h_20per_F1_R1:scan:24705:GLS[Phospho]EEDIGGWK/2	0	0.0	79.9663	1:1.0000:3:true	GLSEEDIGGWK	GLS[Phospho]EEDIGGWK	Os04t0531100-01	1.0	Rice_phos_ABA_3h_20per_F1_R1	Rice_phos_ABA_3h_20per_F1_R1.24705.24705.2	mzspec:PXD004939:Rice_phos_ABA_3h_20per_F1_R1:scan:24705:GLS[Phospho]EEDIGGWK/2	0	-0.0005270000000336951	-0.8289145516575466	0.0	32548	32548	Phospho	1.0	3	133	1	1.0	385	0.0	0.0	0.0	0.0	0.0	0.0
4	48	1.0000	Phospho	Os02t0766700-01	mzspec:PXD004939:Rice_phos_Nip_0h_20per_F1_R1:scan:30075:DFGS[Phospho]MNMDELLR/2	0	0.0	79.9663	1:1.0000:4:true	DFGSMNMDELLR	DFGS[Phospho]MNMDELLR	Os02t0766700-01	1.0	Rice_phos_Nip_0h_20per_F1_R1	Rice_phos_Nip_0h_20per_F1_R1.30075.30075.2	mzspec:PXD004939:Rice_phos_Nip_0h_20per_F1_R1:scan:30075:DFGS[Phospho]MNMDELLR/2	0	-0.002531000000089989	-3.3554222687099564	0.0	30742	30742	Phospho	1.0	4	48	1	1.0	386	0.0	0.0	0.0	0.0	0.0	0.0
4	404	1.0000	Phospho	LOC_Os01g40340.3	mzspec:PXD004939:Rice_phos_Nip_0h_20per_F1_R1:scan:05919:GRDS[Phospho]DDDDFRDR/3	0	0.0	79.9663	1:1.0000:4:true	GRDSDDDDFRDR	GRDS[Phospho]DDDDFRDR	LOC_Os01g40340.3	1.0	Rice_phos_Nip_0h_20per_F1_R1	Rice_phos_Nip_0h_20per_F1_R1.05919.05919.3	mzspec:PXD004939:Rice_phos_Nip_0h_20per_F1_R1:scan:05919:GRDS[Phospho]DDDDFRDR/3	0	-0.0009799999999131612	-1.8960578235901397	0.0	10806	10806	Phospho	1.0	4	404	1	1.0	387	0.0	0.0	0.0	0.0	0.0	0.0
7	162	1.0000	Phospho	Os01t0881500-01	mzspec:PXD004939:Rice_phos_ABA_12h_20per_F1_R1:scan:16338:NVILPNS[Phospho]PK/2	0	0.0	79.9663	1:1.0000:7:true	NVILPNSPK	NVILPNS[Phospho]PK	Os01t0881500-01	1.0	Rice_phos_ABA_12h_20per_F1_R1	Rice_phos_ABA_12h_20per_F1_R1.16338.16338.2	mzspec:PXD004939:Rice_phos_ABA_12h_20per_F1_R1:scan:16338:NVILPNS[Phospho]PK/2	0	-0.0012930000000324073	-2.433776151028092	0.0	21558	21558	Phospho	1.0	7	162	1	1.0	388	0.0	0.0	0.0	0.0	0.0	0.0
4	404	1.0000	Phospho	LOC_Os01g40340.3	mzspec:PXD004939:Rice_phos_Nip_0h_20per_F1_R2:scan:05989:GRDS[Phospho]DDDDFRDR/3	0	0.0	79.9663	1:1.0000:4:true	GRDSDDDDFRDR	GRDS[Phospho]DDDDFRDR	LOC_Os01g40340.3	1.0	Rice_phos_Nip_0h_20per_F1_R2	Rice_phos_Nip_0h_20per_F1_R2.05989.05989.3	mzspec:PXD004939:Rice_phos_Nip_0h_20per_F1_R2:scan:05989:GRDS[Phospho]DDDDFRDR/3	0	-0.0022009999998999774	-4.258391091736779	0.0	10185	10185	Phospho	1.0	4	404	1	1.0	389	0.0	0.0	0.0	0.0	0.0	0.0
7	430	1.0000	Phospho	Os01t0614500-01	mzspec:PXD004939:Rice_phos_ABA_12h_20per_F1_R1:scan:05926:GQEGGMS[Phospho]PGPGGR/2	0	0.0	79.9663	1:1.0000:7:true	GQEGGMSPGPGGR	GQEGGMS[Phospho]PGPGGR	Os01t0614500-01	1.0	Rice_phos_ABA_12h_20per_F1_R1	Rice_phos_ABA_12h_20per_F1_R1.05926.05926.2	mzspec:PXD004939:Rice_phos_ABA_12h_20per_F1_R1:scan:05926:GQEGGMS[Phospho]PGPGGR/2	0	-0.0016150000000152431	-2.5483223576015	0.0	26021	26021	Phospho	1.0	7	430	1	1.0	390	0.0	0.0	0.0	0.0	0.0	0.0
6;7	429;430	1.0000;1.0000	Oxidation;Phospho	Os01t0614500-01	mzspec:PXD004939:Rice_phos_Nip_0h_20per_F1_R1:scan:02071:GQEGGM[Oxidation]S[Phospho]PGPGGR/2	0	0.0	95.9612	1:1.0000:6:true;2:1.0000:7:true	GQEGGMSPGPGGR	GQEGGM[Oxidation]S[Phospho]PGPGGR	Os01t0614500-01	1.0	Rice_phos_Nip_0h_20per_F1_R1	Rice_phos_Nip_0h_20per_F1_R1.02071.02071.2	mzspec:PXD004939:Rice_phos_Nip_0h_20per_F1_R1:scan:02071:GQEGGM[Oxidation]S[Phospho]PGPGGR/2	0	-0.0004420000001346125	-0.6887441615116349	0.0	7913	7913	Phospho	1.0	7	430	1	1.0	391	0.0	0.0	0.0	0.0	0.0	0.0
6;7	429;430	1.0000;1.0000	Oxidation;Phospho	Os01t0614500-01	mzspec:PXD004939:Rice_phos_Nip_0h_20per_F1_R2:scan:02157:GQEGGM[Oxidation]S[Phospho]PGPGGR/2	0	0.0	95.9612	1:1.0000:6:true;2:1.0000:7:true	GQEGGMSPGPGGR	GQEGGM[Oxidation]S[Phospho]PGPGGR	Os01t0614500-01	1.0	Rice_phos_Nip_0h_20per_F1_R2	Rice_phos_Nip_0h_20per_F1_R2.02157.02157.2	mzspec:PXD004939:Rice_phos_Nip_0h_20per_F1_R2:scan:02157:GQEGGM[Oxidation]S[Phospho]PGPGGR/2	0	-0.0006860000000870059	-1.0689558703914286	0.0	7580	7580	Phospho	1.0	7	430	1	1.0	392	0.0	0.0	0.0	0.0	0.0	0.0
6;7	429;430	1.0000;1.0000	Oxidation;Phospho	Os01t0614500-01	mzspec:PXD004939:Rice_phos_Nip_0h_20per_F1_R2:scan:02020:GQEGGM[Oxidation]S[Phospho]PGPGGR/2	0	0.0	95.9612	1:1.0000:6:true;2:1.0000:7:true	GQEGGMSPGPGGR	GQEGGM[Oxidation]S[Phospho]PGPGGR	Os01t0614500-01	1.0	Rice_phos_Nip_0h_20per_F1_R2	Rice_phos_Nip_0h_20per_F1_R2.02020.02020.2	mzspec:PXD004939:Rice_phos_Nip_0h_20per_F1_R2:scan:02020:GQEGGM[Oxidation]S[Phospho]PGPGGR/2	0	-0.0013570000000981965	-2.1145380700323018	0.0	6672	6672	Phospho	1.0	7	430	1	1.0	393	0.0	0.0	0.0	0.0	0.0	0.0
6;7	429;430	1.0000;1.0000	Oxidation;Phospho	Os01t0614500-01	mzspec:PXD004939:Rice_phos_ABA_3h_20per_F1_R1:scan:02200:GQEGGM[Oxidation]S[Phospho]PGPGGR/2	0	0.0	95.9612	1:1.0000:6:true;2:1.0000:7:true	GQEGGMSPGPGGR	GQEGGM[Oxidation]S[Phospho]PGPGGR	Os01t0614500-01	1.0	Rice_phos_ABA_3h_20per_F1_R1	Rice_phos_ABA_3h_20per_F1_R1.02200.02200.2	mzspec:PXD004939:Rice_phos_ABA_3h_20per_F1_R1:scan:02200:GQEGGM[Oxidation]S[Phospho]PGPGGR/2	0	4.6999999995023245e-05	0.07323750130715033	0.0	3219	3219	Phospho	1.0	7	430	1	1.0	394	0.0	0.0	0.0	0.0	0.0	0.0
6;7	429;430	1.0000;1.0000	Oxidation;Phospho	Os01t0614500-01	mzspec:PXD004939:Rice_phos_ABA_3h_20per_F1_R1:scan:02318:GQEGGM[Oxidation]S[Phospho]PGPGGR/2	0	0.0	95.9612	1:1.0000:6:true;2:1.0000:7:true	GQEGGMSPGPGGR	GQEGGM[Oxidation]S[Phospho]PGPGGR	Os01t0614500-01	1.0	Rice_phos_ABA_3h_20per_F1_R1	Rice_phos_ABA_3h_20per_F1_R1.02318.02318.2	mzspec:PXD004939:Rice_phos_ABA_3h_20per_F1_R1:scan:02318:GQEGGM[Oxidation]S[Phospho]PGPGGR/2	0	0.0005349999998998102	0.8336609190667381	0.0	3180	3180	Phospho	1.0	7	430	1	1.0	395	0.0	0.0	0.0	0.0	0.0	0.0
6;7	429;430	1.0000;1.0000	Oxidation;Phospho	Os01t0614500-01	mzspec:PXD004939:Rice_phos_Nip_0h_20per_F1_R1:scan:02206:GQEGGM[Oxidation]S[Phospho]PGPGGR/2	0	0.0	95.9612	1:1.0000:6:true;2:1.0000:7:true	GQEGGMSPGPGGR	GQEGGM[Oxidation]S[Phospho]PGPGGR	Os01t0614500-01	1.0	Rice_phos_Nip_0h_20per_F1_R1	Rice_phos_Nip_0h_20per_F1_R1.02206.02206.2	mzspec:PXD004939:Rice_phos_Nip_0h_20per_F1_R1:scan:02206:GQEGGM[Oxidation]S[Phospho]PGPGGR/2	0	-0.0008690000000797228	-1.354114652095562	0.0	1516	1516	Phospho	1.0	7	430	1	1.0	396	0.0	0.0	0.0	0.0	0.0	0.0
6;7	429;430	1.0000;1.0000	Oxidation;Phospho	Os01t0614500-01	mzspec:PXD004939:Rice_phos_ABA_3h_20per_F1_R1:scan:05721:GQEGGM[Oxidation]S[Phospho]PGPGGR/2	0	0.0	95.9612	1:1.0000:6:true;2:1.0000:7:true	GQEGGMSPGPGGR	GQEGGM[Oxidation]S[Phospho]PGPGGR	Os01t0614500-01	1.0	Rice_phos_ABA_3h_20per_F1_R1	Rice_phos_ABA_3h_20per_F1_R1.05721.05721.2	mzspec:PXD004939:Rice_phos_ABA_3h_20per_F1_R1:scan:05721:GQEGGM[Oxidation]S[Phospho]PGPGGR/2	0	0.00010799999995469987	0.1682904284828108	0.0	925	925	Phospho	1.0	7	430	1	1.0	397	0.0	0.0	0.0	0.0	0.0	0.0
7	430	1.0000	Phospho	Os01t0614500-01	mzspec:PXD004939:Rice_phos_ABA_12h_20per_F1_R1:scan:05628:GQEGGMS[Phospho]PGPGGR/2	0	0.0	79.9663	1:1.0000:7:true	GQEGGMSPGPGGR	GQEGGMS[Phospho]PGPGGR	Os01t0614500-01	1.0	Rice_phos_ABA_12h_20per_F1_R1	Rice_phos_ABA_12h_20per_F1_R1.05628.05628.2	mzspec:PXD004939:Rice_phos_ABA_12h_20per_F1_R1:scan:05628:GQEGGMS[Phospho]PGPGGR/2	0	-0.0016760000000886064	-2.6445747811304017	0.0	25890	25890	Phospho	1.0	7	430	1	1.0	398	0.0	0.0	0.0	0.0	0.0	0.0
4	404	1.0000	Phospho	LOC_Os01g40340.3	mzspec:PXD004939:Rice_phos_Nip_0h_20per_F1_R2:scan:06132:GRDS[Phospho]DDDDFRDR/3	0	0.0	79.9663	1:1.0000:4:true	GRDSDDDDFRDR	GRDS[Phospho]DDDDFRDR	LOC_Os01g40340.3	1.0	Rice_phos_Nip_0h_20per_F1_R2	Rice_phos_Nip_0h_20per_F1_R2.06132.06132.3	mzspec:PXD004939:Rice_phos_Nip_0h_20per_F1_R2:scan:06132:GRDS[Phospho]DDDDFRDR/3	0	-0.0017119999999977151	-3.312296932928187	0.0	9796	9796	Phospho	1.0	4	404	1	1.0	399	0.0	0.0	0.0	0.0	0.0	0.0
7	430	1.0000	Phospho	Os01t0614500-01	mzspec:PXD004939:Rice_phos_ABA_12h_20per_F1_R1:scan:05780:GQEGGMS[Phospho]PGPGGR/2	0	0.0	79.9663	1:1.0000:7:true	GQEGGMSPGPGGR	GQEGGMS[Phospho]PGPGGR	Os01t0614500-01	1.0	Rice_phos_ABA_12h_20per_F1_R1	Rice_phos_ABA_12h_20per_F1_R1.05780.05780.2	mzspec:PXD004939:Rice_phos_ABA_12h_20per_F1_R1:scan:05780:GQEGGMS[Phospho]PGPGGR/2	0	-0.001492999999982203	-2.3558175107230808	0.0	25773	25773	Phospho	1.0	7	430	1	1.0	400	0.0	0.0	0.0	0.0	0.0	0.0
7	430	1.0000	Phospho	Os01t0614500-01	mzspec:PXD004939:Rice_phos_ABA_3h_20per_F1_R2:scan:05743:GQEGGMS[Phospho]PGPGGR/2	0	0.0	79.9663	1:1.0000:7:true	GQEGGMSPGPGGR	GQEGGMS[Phospho]PGPGGR	Os01t0614500-01	1.0	Rice_phos_ABA_3h_20per_F1_R2	Rice_phos_ABA_3h_20per_F1_R2.05743.05743.2	mzspec:PXD004939:Rice_phos_ABA_3h_20per_F1_R2:scan:05743:GQEGGMS[Phospho]PGPGGR/2	0	-0.0013710000000628495	-2.1633126640240503	0.0	21081	21081	Phospho	1.0	7	430	1	1.0	401	0.0	0.0	0.0	0.0	0.0	0.0
7	430	1.0000	Phospho	Os01t0614500-01	mzspec:PXD004939:Rice_phos_ABA_3h_20per_F1_R2:scan:05592:GQEGGMS[Phospho]PGPGGR/2	0	0.0	79.9663	1:1.0000:7:true	GQEGGMSPGPGGR	GQEGGMS[Phospho]PGPGGR	Os01t0614500-01	1.0	Rice_phos_ABA_3h_20per_F1_R2	Rice_phos_ABA_3h_20per_F1_R2.05592.05592.2	mzspec:PXD004939:Rice_phos_ABA_3h_20per_F1_R2:scan:05592:GQEGGMS[Phospho]PGPGGR/2	0	-0.0017980000000079601	-2.837079627829433	0.0	20756	20756	Phospho	1.0	7	430	1	1.0	402	0.0	0.0	0.0	0.0	0.0	0.0
7	430	1.0000	Phospho	Os01t0614500-01	mzspec:PXD004939:Rice_phos_Nip_0h_20per_F1_R1:scan:05428:GQEGGMS[Phospho]PGPGGR/2	0	0.0	79.9663	1:1.0000:7:true	GQEGGMSPGPGGR	GQEGGMS[Phospho]PGPGGR	Os01t0614500-01	1.0	Rice_phos_Nip_0h_20per_F1_R1	Rice_phos_Nip_0h_20per_F1_R1.05428.05428.2	mzspec:PXD004939:Rice_phos_Nip_0h_20per_F1_R1:scan:05428:GQEGGMS[Phospho]PGPGGR/2	0	-0.0016760000000886064	-2.6445747811304017	0.0	20203	20203	Phospho	1.0	7	430	1	1.0	403	0.0	0.0	0.0	0.0	0.0	0.0
7	430	1.0000	Phospho	Os01t0614500-01	mzspec:PXD004939:Rice_phos_Nip_0h_20per_F1_R1:scan:05727:GQEGGMS[Phospho]PGPGGR/2	0	0.0	79.9663	1:1.0000:7:true	GQEGGMSPGPGGR	GQEGGMS[Phospho]PGPGGR	Os01t0614500-01	1.0	Rice_phos_Nip_0h_20per_F1_R1	Rice_phos_Nip_0h_20per_F1_R1.05727.05727.2	mzspec:PXD004939:Rice_phos_Nip_0h_20per_F1_R1:scan:05727:GQEGGMS[Phospho]PGPGGR/2	0	-0.0013099999999894862	-2.0670602404951475	0.0	18608	18608	Phospho	1.0	7	430	1	1.0	404	0.0	0.0	0.0	0.0	0.0	0.0
7	430	1.0000	Phospho	Os01t0614500-01	mzspec:PXD004939:Rice_phos_Nip_0h_20per_F1_R3:scan:05668:GQEGGMS[Phospho]PGPGGR/2	0	0.0	79.9663	1:1.0000:7:true	GQEGGMSPGPGGR	GQEGGMS[Phospho]PGPGGR	Os01t0614500-01	1.0	Rice_phos_Nip_0h_20per_F1_R3	Rice_phos_Nip_0h_20per_F1_R3.05668.05668.2	mzspec:PXD004939:Rice_phos_Nip_0h_20per_F1_R3:scan:05668:GQEGGMS[Phospho]PGPGGR/2	0	-0.0017980000000079601	-2.837079627829433	0.0	17331	17331	Phospho	1.0	7	430	1	1.0	405	0.0	0.0	0.0	0.0	0.0	0.0
7	430	1.0000	Phospho	Os01t0614500-01	mzspec:PXD004939:Rice_phos_Nip_0h_20per_F1_R3:scan:05519:GQEGGMS[Phospho]PGPGGR/2	0	0.0	79.9663	1:1.0000:7:true	GQEGGMSPGPGGR	GQEGGMS[Phospho]PGPGGR	Os01t0614500-01	1.0	Rice_phos_Nip_0h_20per_F1_R3	Rice_phos_Nip_0h_20per_F1_R3.05519.05519.2	mzspec:PXD004939:Rice_phos_Nip_0h_20per_F1_R3:scan:05519:GQEGGMS[Phospho]PGPGGR/2	0	-0.00222499999995307	-3.5108465916348166	0.0	17068	17068	Phospho	1.0	7	430	1	1.0	406	0.0	0.0	0.0	0.0	0.0	0.0
6;7	429;430	1.0000;1.0000	Oxidation;Phospho	Os01t0614500-01	mzspec:PXD004939:Rice_phos_Nip_0h_20per_F1_R1:scan:02565:GQEGGM[Oxidation]S[Phospho]PGPGGR/2	0	0.0	95.9612	1:1.0000:6:true;2:1.0000:7:true	GQEGGMSPGPGGR	GQEGGM[Oxidation]S[Phospho]PGPGGR	Os01t0614500-01	1.0	Rice_phos_Nip_0h_20per_F1_R1	Rice_phos_Nip_0h_20per_F1_R1.02565.02565.2	mzspec:PXD004939:Rice_phos_Nip_0h_20per_F1_R1:scan:02565:GQEGGM[Oxidation]S[Phospho]PGPGGR/2	0	-0.0012960000001385195	-2.0194851428566407	0.0	8686	8686	Phospho	1.0	7	430	1	1.0	407	0.0	0.0	0.0	0.0	0.0	0.0
6;7	429;430	1.0000;1.0000	Oxidation;Phospho	Os01t0614500-01	mzspec:PXD004939:Rice_phos_ABA_12h_20per_F1_R2:scan:02050:GQEGGM[Oxidation]S[Phospho]PGPGGR/2	0	0.0	95.9612	1:1.0000:6:true;2:1.0000:7:true	GQEGGMSPGPGGR	GQEGGM[Oxidation]S[Phospho]PGPGGR	Os01t0614500-01	1.0	Rice_phos_ABA_12h_20per_F1_R2	Rice_phos_ABA_12h_20per_F1_R2.02050.02050.2	mzspec:PXD004939:Rice_phos_ABA_12h_20per_F1_R2:scan:02050:GQEGGM[Oxidation]S[Phospho]PGPGGR/2	0	-0.00019800000006853224	-0.3085324524546891	0.0	9383	9383	Phospho	1.0	7	430	1	1.0	408	0.0	0.0	0.0	0.0	0.0	0.0
6;7	429;430	1.0000;1.0000	Oxidation;Phospho	Os01t0614500-01	mzspec:PXD004939:Rice_phos_ABA_12h_20per_F1_R2:scan:02190:GQEGGM[Oxidation]S[Phospho]PGPGGR/2	0	0.0	95.9612	1:1.0000:6:true;2:1.0000:7:true	GQEGGMSPGPGGR	GQEGGM[Oxidation]S[Phospho]PGPGGR	Os01t0614500-01	1.0	Rice_phos_ABA_12h_20per_F1_R2	Rice_phos_ABA_12h_20per_F1_R2.02190.02190.2	mzspec:PXD004939:Rice_phos_ABA_12h_20per_F1_R2:scan:02190:GQEGGM[Oxidation]S[Phospho]PGPGGR/2	0	-7.600000003549211e-05	-0.11842659792621615	0.0	9593	9593	Phospho	1.0	7	430	1	1.0	409	0.0	0.0	0.0	0.0	0.0	0.0
6;7	429;430	1.0000;1.0000	Oxidation;Phospho	Os01t0614500-01	mzspec:PXD004939:Rice_phos_ABA_12h_20per_F1_R3:scan:02442:GQEGGM[Oxidation]S[Phospho]PGPGGR/2	0	0.0	95.9612	1:1.0000:6:true;2:1.0000:7:true	GQEGGMSPGPGGR	GQEGGM[Oxidation]S[Phospho]PGPGGR	Os01t0614500-01	1.0	Rice_phos_ABA_12h_20per_F1_R3	Rice_phos_ABA_12h_20per_F1_R3.02442.02442.2	mzspec:PXD004939:Rice_phos_ABA_12h_20per_F1_R3:scan:02442:GQEGGM[Oxidation]S[Phospho]PGPGGR/2	0	-0.0004420000001346125	-0.6887441615116349	0.0	12334	12334	Phospho	1.0	7	430	1	1.0	410	0.0	0.0	0.0	0.0	0.0	0.0
6;7	429;430	1.0000;1.0000	Oxidation;Phospho	Os01t0614500-01	mzspec:PXD004939:Rice_phos_ABA_12h_20per_F1_R1:scan:02146:GQEGGM[Oxidation]S[Phospho]PGPGGR/2	0	0.0	95.9612	1:1.0000:6:true;2:1.0000:7:true	GQEGGMSPGPGGR	GQEGGM[Oxidation]S[Phospho]PGPGGR	Os01t0614500-01	1.0	Rice_phos_ABA_12h_20per_F1_R1	Rice_phos_ABA_12h_20per_F1_R1.02146.02146.2	mzspec:PXD004939:Rice_phos_ABA_12h_20per_F1_R1:scan:02146:GQEGGM[Oxidation]S[Phospho]PGPGGR/2	0	-0.0005030000000942891	-0.7837970886872953	0.0	26487	26487	Phospho	1.0	7	430	1	1.0	411	0.0	0.0	0.0	0.0	0.0	0.0
6;7	429;430	1.0000;1.0000	Oxidation;Phospho	Os01t0614500-01	mzspec:PXD004939:Rice_phos_ABA_12h_20per_F1_R1:scan:02006:GQEGGM[Oxidation]S[Phospho]PGPGGR/2	0	0.0	95.9612	1:1.0000:6:true;2:1.0000:7:true	GQEGGMSPGPGGR	GQEGGM[Oxidation]S[Phospho]PGPGGR	Os01t0614500-01	1.0	Rice_phos_ABA_12h_20per_F1_R1	Rice_phos_ABA_12h_20per_F1_R1.02006.02006.2	mzspec:PXD004939:Rice_phos_ABA_12h_20per_F1_R1:scan:02006:GQEGGM[Oxidation]S[Phospho]PGPGGR/2	0	-0.00031999999998788553	-0.49863830680601	0.0	26433	26433	Phospho	1.0	7	430	1	1.0	412	0.0	0.0	0.0	0.0	0.0	0.0
7	38	1.0000	Phospho	Os04t0598200-00	mzspec:PXD004939:Rice_phos_Nip_0h_20per_F1_R1:scan:23568:IGPLGLS[Phospho]PK/2	0	0.0	79.9663	1:1.0000:7:true	IGPLGLSPK	IGPLGLS[Phospho]PK	Os04t0598200-00	1.0	Rice_phos_Nip_0h_20per_F1_R1	Rice_phos_Nip_0h_20per_F1_R1.23568.23568.2	mzspec:PXD004939:Rice_phos_Nip_0h_20per_F1_R1:scan:23568:IGPLGLS[Phospho]PK/2	0	-0.0016870000000039909	-3.505385035043328	0.0	32135	32135	Phospho	1.0	7	38	1	1.0	413	0.0	0.0	0.0	0.0	0.0	0.0
7	38	1.0000	Phospho	Os04t0598200-00	mzspec:PXD004939:Rice_phos_Nip_0h_20per_F1_R3:scan:23410:IGPLGLS[Phospho]PK/2	0	0.0	79.9663	1:1.0000:7:true	IGPLGLSPK	IGPLGLS[Phospho]PK	Os04t0598200-00	1.0	Rice_phos_Nip_0h_20per_F1_R3	Rice_phos_Nip_0h_20per_F1_R3.23410.23410.2	mzspec:PXD004939:Rice_phos_Nip_0h_20per_F1_R3:scan:23410:IGPLGLS[Phospho]PK/2	0	-0.0015350000000466935	-3.1895471422302664	0.0	22903	22903	Phospho	1.0	7	38	1	1.0	414	0.0	0.0	0.0	0.0	0.0	0.0
6;7	429;430	1.0000;1.0000	Oxidation;Phospho	Os01t0614500-01	mzspec:PXD004939:Rice_phos_ABA_3h_20per_F1_R2:scan:02022:GQEGGM[Oxidation]S[Phospho]PGPGGR/2	0	0.0	95.9612	1:1.0000:6:true;2:1.0000:7:true	GQEGGMSPGPGGR	GQEGGM[Oxidation]S[Phospho]PGPGGR	Os01t0614500-01	1.0	Rice_phos_ABA_3h_20per_F1_R2	Rice_phos_ABA_3h_20per_F1_R2.02022.02022.2	mzspec:PXD004939:Rice_phos_ABA_3h_20per_F1_R2:scan:02022:GQEGGM[Oxidation]S[Phospho]PGPGGR/2	0	-0.0004420000001346125	-0.6887441615116349	0.0	25095	25095	Phospho	1.0	7	430	1	1.0	415	0.0	0.0	0.0	0.0	0.0	0.0
6;7	429;430	1.0000;1.0000	Oxidation;Phospho	Os01t0614500-01	mzspec:PXD004939:Rice_phos_ABA_3h_20per_F1_R2:scan:02154:GQEGGM[Oxidation]S[Phospho]PGPGGR/2	0	0.0	95.9612	1:1.0000:6:true;2:1.0000:7:true	GQEGGMSPGPGGR	GQEGGM[Oxidation]S[Phospho]PGPGGR	Os01t0614500-01	1.0	Rice_phos_ABA_3h_20per_F1_R2	Rice_phos_ABA_3h_20per_F1_R2.02154.02154.2	mzspec:PXD004939:Rice_phos_ABA_3h_20per_F1_R2:scan:02154:GQEGGM[Oxidation]S[Phospho]PGPGGR/2	0	-1.4000000078340234e-05	-0.02181542604566208	0.0	25059	25059	Phospho	1.0	7	430	1	1.0	416	0.0	0.0	0.0	0.0	0.0	0.0
6;7	429;430	1.0000;1.0000	Oxidation;Phospho	Os01t0614500-01	mzspec:PXD004939:Rice_phos_Nip_0h_20per_F1_R3:scan:02544:GQEGGM[Oxidation]S[Phospho]PGPGGR/2	0	0.0	95.9612	1:1.0000:6:true;2:1.0000:7:true	GQEGGMSPGPGGR	GQEGGM[Oxidation]S[Phospho]PGPGGR	Os01t0614500-01	1.0	Rice_phos_Nip_0h_20per_F1_R3	Rice_phos_Nip_0h_20per_F1_R3.02544.02544.2	mzspec:PXD004939:Rice_phos_Nip_0h_20per_F1_R3:scan:02544:GQEGGM[Oxidation]S[Phospho]PGPGGR/2	0	-0.0006860000000870059	-1.0689558703914286	0.0	19724	19724	Phospho	1.0	7	430	1	1.0	417	0.0	0.0	0.0	0.0	0.0	0.0
6;7	429;430	1.0000;1.0000	Oxidation;Phospho	Os01t0614500-01	mzspec:PXD004939:Rice_phos_Nip_0h_20per_F1_R3:scan:02102:GQEGGM[Oxidation]S[Phospho]PGPGGR/2	0	0.0	95.9612	1:1.0000:6:true;2:1.0000:7:true	GQEGGMSPGPGGR	GQEGGM[Oxidation]S[Phospho]PGPGGR	Os01t0614500-01	1.0	Rice_phos_Nip_0h_20per_F1_R3	Rice_phos_Nip_0h_20per_F1_R3.02102.02102.2	mzspec:PXD004939:Rice_phos_Nip_0h_20per_F1_R3:scan:02102:GQEGGM[Oxidation]S[Phospho]PGPGGR/2	0	-0.0009300000000393992	-1.4491675792712226	0.0	19650	19650	Phospho	1.0	7	430	1	1.0	418	0.0	0.0	0.0	0.0	0.0	0.0
6;7	429;430	1.0000;1.0000	Oxidation;Phospho	Os01t0614500-01	mzspec:PXD004939:Rice_phos_Nip_0h_20per_F1_R3:scan:01974:GQEGGM[Oxidation]S[Phospho]PGPGGR/2	0	0.0	95.9612	1:1.0000:6:true;2:1.0000:7:true	GQEGGMSPGPGGR	GQEGGM[Oxidation]S[Phospho]PGPGGR	Os01t0614500-01	1.0	Rice_phos_Nip_0h_20per_F1_R3	Rice_phos_Nip_0h_20per_F1_R3.01974.01974.2	mzspec:PXD004939:Rice_phos_Nip_0h_20per_F1_R3:scan:01974:GQEGGM[Oxidation]S[Phospho]PGPGGR/2	0	-0.0008080000000063593	-1.2590617247427496	0.0	19487	19487	Phospho	1.0	7	430	1	1.0	419	0.0	0.0	0.0	0.0	0.0	0.0
6;7	429;430	1.0000;1.0000	Oxidation;Phospho	Os01t0614500-01	mzspec:PXD004939:Rice_phos_ABA_3h_20per_F1_R3:scan:02150:GQEGGM[Oxidation]S[Phospho]PGPGGR/2	0	0.0	95.9612	1:1.0000:6:true;2:1.0000:7:true	GQEGGMSPGPGGR	GQEGGM[Oxidation]S[Phospho]PGPGGR	Os01t0614500-01	1.0	Rice_phos_ABA_3h_20per_F1_R3	Rice_phos_ABA_3h_20per_F1_R3.02150.02150.2	mzspec:PXD004939:Rice_phos_ABA_3h_20per_F1_R3:scan:02150:GQEGGM[Oxidation]S[Phospho]PGPGGR/2	0	-0.0005030000000942891	-0.7837970886872953	0.0	17796	17796	Phospho	1.0	7	430	1	1.0	420	0.0	0.0	0.0	0.0	0.0	0.0
6;7	429;430	1.0000;1.0000	Oxidation;Phospho	Os01t0614500-01	mzspec:PXD004939:Rice_phos_Nip_0h_20per_F1_R3:scan:05627:GQEGGM[Oxidation]S[Phospho]PGPGGR/2	0	0.0	95.9612	1:1.0000:6:true;2:1.0000:7:true	GQEGGMSPGPGGR	GQEGGM[Oxidation]S[Phospho]PGPGGR	Os01t0614500-01	1.0	Rice_phos_Nip_0h_20per_F1_R3	Rice_phos_Nip_0h_20per_F1_R3.05627.05627.2	mzspec:PXD004939:Rice_phos_Nip_0h_20per_F1_R3:scan:05627:GQEGGM[Oxidation]S[Phospho]PGPGGR/2	0	-0.000381000000061249	-0.5936912341588224	0.0	17392	17392	Phospho	1.0	7	430	1	1.0	421	0.0	0.0	0.0	0.0	0.0	0.0
6;7	429;430	1.0000;1.0000	Oxidation;Phospho	Os01t0614500-01	mzspec:PXD004939:Rice_phos_ABA_3h_20per_F1_R3:scan:02014:GQEGGM[Oxidation]S[Phospho]PGPGGR/2	0	0.0	95.9612	1:1.0000:6:true;2:1.0000:7:true	GQEGGMSPGPGGR	GQEGGM[Oxidation]S[Phospho]PGPGGR	Os01t0614500-01	1.0	Rice_phos_ABA_3h_20per_F1_R3	Rice_phos_ABA_3h_20per_F1_R3.02014.02014.2	mzspec:PXD004939:Rice_phos_ABA_3h_20per_F1_R3:scan:02014:GQEGGM[Oxidation]S[Phospho]PGPGGR/2	0	-0.000381000000061249	-0.5936912341588224	0.0	17010	17010	Phospho	1.0	7	430	1	1.0	422	0.0	0.0	0.0	0.0	0.0	0.0
6;7	429;430	1.0000;1.0000	Oxidation;Phospho	Os01t0614500-01	mzspec:PXD004939:Rice_phos_Nip_0h_20per_F1_R3:scan:02909:GQEGGM[Oxidation]S[Phospho]PGPGGR/2	0	0.0	95.9612	1:1.0000:6:true;2:1.0000:7:true	GQEGGMSPGPGGR	GQEGGM[Oxidation]S[Phospho]PGPGGR	Os01t0614500-01	1.0	Rice_phos_Nip_0h_20per_F1_R3	Rice_phos_Nip_0h_20per_F1_R3.02909.02909.2	mzspec:PXD004939:Rice_phos_Nip_0h_20per_F1_R3:scan:02909:GQEGGM[Oxidation]S[Phospho]PGPGGR/2	0	-0.0008690000000797228	-1.354114652095562	0.0	16311	16311	Phospho	1.0	7	430	1	1.0	423	0.0	0.0	0.0	0.0	0.0	0.0
6;7	429;430	1.0000;1.0000	Oxidation;Phospho	Os01t0614500-01	mzspec:PXD004939:Rice_phos_ABA_12h_20per_F1_R3:scan:01998:GQEGGM[Oxidation]S[Phospho]PGPGGR/2	0	0.0	95.9612	1:1.0000:6:true;2:1.0000:7:true	GQEGGMSPGPGGR	GQEGGM[Oxidation]S[Phospho]PGPGGR	Os01t0614500-01	1.0	Rice_phos_ABA_12h_20per_F1_R3	Rice_phos_ABA_12h_20per_F1_R3.01998.01998.2	mzspec:PXD004939:Rice_phos_ABA_12h_20per_F1_R3:scan:01998:GQEGGM[Oxidation]S[Phospho]PGPGGR/2	0	-0.0007470000000466825	-1.1640087975670892	0.0	12887	12887	Phospho	1.0	7	430	1	1.0	424	0.0	0.0	0.0	0.0	0.0	0.0
6;7	429;430	1.0000;1.0000	Oxidation;Phospho	Os01t0614500-01	mzspec:PXD004939:Rice_phos_ABA_12h_20per_F1_R3:scan:02132:GQEGGM[Oxidation]S[Phospho]PGPGGR/2	0	0.0	95.9612	1:1.0000:6:true;2:1.0000:7:true	GQEGGMSPGPGGR	GQEGGM[Oxidation]S[Phospho]PGPGGR	Os01t0614500-01	1.0	Rice_phos_ABA_12h_20per_F1_R3	Rice_phos_ABA_12h_20per_F1_R3.02132.02132.2	mzspec:PXD004939:Rice_phos_ABA_12h_20per_F1_R3:scan:02132:GQEGGM[Oxidation]S[Phospho]PGPGGR/2	0	-0.0012350000000651562	-1.9244322155038287	0.0	12880	12880	Phospho	1.0	7	430	1	1.0	425	0.0	0.0	0.0	0.0	0.0	0.0
7	430	1.0000	Phospho	Os01t0614500-01	mzspec:PXD004939:Rice_phos_ABA_12h_20per_F1_R3:scan:06031:GQEGGMS[Phospho]PGPGGR/2	0	0.0	79.9663	1:1.0000:7:true	GQEGGMSPGPGGR	GQEGGMS[Phospho]PGPGGR	Os01t0614500-01	1.0	Rice_phos_ABA_12h_20per_F1_R3	Rice_phos_ABA_12h_20per_F1_R3.06031.06031.2	mzspec:PXD004939:Rice_phos_ABA_12h_20per_F1_R3:scan:06031:GQEGGMS[Phospho]PGPGGR/2	0	-0.0007600000000138607	-1.1992105212347872	0.0	14576	14576	Phospho	1.0	7	430	1	1.0	426	0.0	0.0	0.0	0.0	0.0	0.0
7	430	1.0000	Phospho	Os01t0614500-01	mzspec:PXD004939:Rice_phos_ABA_3h_20per_F1_R3:scan:05897:GQEGGMS[Phospho]PGPGGR/2	0	0.0	79.9663	1:1.0000:7:true	GQEGGMSPGPGGR	GQEGGMS[Phospho]PGPGGR	Os01t0614500-01	1.0	Rice_phos_ABA_3h_20per_F1_R3	Rice_phos_ABA_3h_20per_F1_R3.05897.05897.2	mzspec:PXD004939:Rice_phos_ABA_3h_20per_F1_R3:scan:05897:GQEGGMS[Phospho]PGPGGR/2	0	-0.0013099999999894862	-2.0670602404951475	0.0	13735	13735	Phospho	1.0	7	430	1	1.0	427	0.0	0.0	0.0	0.0	0.0	0.0
7	430	1.0000	Phospho	Os01t0614500-01	mzspec:PXD004939:Rice_phos_ABA_3h_20per_F1_R3:scan:05748:GQEGGMS[Phospho]PGPGGR/2	0	0.0	79.9663	1:1.0000:7:true	GQEGGMSPGPGGR	GQEGGMS[Phospho]PGPGGR	Os01t0614500-01	1.0	Rice_phos_ABA_3h_20per_F1_R3	Rice_phos_ABA_3h_20per_F1_R3.05748.05748.2	mzspec:PXD004939:Rice_phos_ABA_3h_20per_F1_R3:scan:05748:GQEGGMS[Phospho]PGPGGR/2	0	-0.001188000000070133	-1.8745553937961168	0.0	13076	13076	Phospho	1.0	7	430	1	1.0	428	0.0	0.0	0.0	0.0	0.0	0.0
2;7	425;430	0;1.0000	Deamidated;Phospho	Os01t0614500-01	mzspec:PXD004939:Rice_phos_Nip_0h_20per_F1_R3:scan:06372:GQ[Deamidated]EGGMS[Phospho]PGPGGR/2	0	0.0	80.950347	1:1.0000:2:true;2:1.0000:7:true	GQEGGMSPGPGGR	GQ[Deamidated]EGGMS[Phospho]PGPGGR	Os01t0614500-01	1.0	Rice_phos_Nip_0h_20per_F1_R3	Rice_phos_Nip_0h_20per_F1_R3.06372.06372.2	mzspec:PXD004939:Rice_phos_Nip_0h_20per_F1_R3:scan:06372:GQ[Deamidated]EGGMS[Phospho]PGPGGR/2	0	-0.0016720000000987054	-2.6362165368691963	0.0	4569	4569	Phospho	1.0	7	430	1	1.0	429	0.0	0.0	0.0	0.0	0.0	0.0
3	669	1.0000	Phospho	Os06t0300800-01	mzspec:PXD004939:Rice_phos_ABA_3h_20per_F1_R1:scan:05811:GPS[Phospho]LGDR/2	0	0.0	79.9663	1:1.0000:3:true	GPSLGDR	GPS[Phospho]LGDR	Os06t0300800-01	1.0	Rice_phos_ABA_3h_20per_F1_R1	Rice_phos_ABA_3h_20per_F1_R1.05811.05811.2	mzspec:PXD004939:Rice_phos_ABA_3h_20per_F1_R1:scan:05811:GPS[Phospho]LGDR/2	0	-0.0007079999999746178	-1.8099749112542016	0.0	3962	3962	Phospho	1.0	3	669	1	1.0	430	0.0	0.0	0.0	0.0	0.0	0.0
7	162	1.0000	Phospho	Os01t0881500-01	mzspec:PXD004939:Rice_phos_Nip_0h_20per_F1_R1:scan:16157:NVILPNS[Phospho]PK/2	0	0.0	79.9663	1:1.0000:7:true	NVILPNSPK	NVILPNS[Phospho]PK	Os01t0881500-01	1.0	Rice_phos_Nip_0h_20per_F1_R1	Rice_phos_Nip_0h_20per_F1_R1.16157.16157.2	mzspec:PXD004939:Rice_phos_Nip_0h_20per_F1_R1:scan:16157:NVILPNS[Phospho]PK/2	0	-0.002391999999986183	-4.502391765722861	0.0	29938	29938	Phospho	1.0	7	162	1	1.0	431	0.0	0.0	0.0	0.0	0.0	0.0
4	404	1.0000	Phospho	LOC_Os01g40340.3	mzspec:PXD004939:Rice_phos_ABA_3h_20per_F1_R1:scan:06246:GRDS[Phospho]DDDDFRDR/2	0	0.0	79.9663	1:1.0000:4:true	GRDSDDDDFRDR	GRDS[Phospho]DDDDFRDR	LOC_Os01g40340.3	1.0	Rice_phos_ABA_3h_20per_F1_R1	Rice_phos_ABA_3h_20per_F1_R1.06246.06246.2	mzspec:PXD004939:Rice_phos_ABA_3h_20per_F1_R1:scan:06246:GRDS[Phospho]DDDDFRDR/2	0	-0.0010489999999663267	-1.3539166995643173	0.0	684	684	Phospho	1.0	4	404	1	1.0	432	0.0	0.0	0.0	0.0	0.0	0.0
4	404	1.0000	Phospho	LOC_Os01g40340.3	mzspec:PXD004939:Rice_phos_ABA_3h_20per_F1_R1:scan:06303:GRDS[Phospho]DDDDFRDR/3	0	0.0	79.9663	1:1.0000:4:true	GRDSDDDDFRDR	GRDS[Phospho]DDDDFRDR	LOC_Os01g40340.3	1.0	Rice_phos_ABA_3h_20per_F1_R1	Rice_phos_ABA_3h_20per_F1_R1.06303.06303.3	mzspec:PXD004939:Rice_phos_ABA_3h_20per_F1_R1:scan:06303:GRDS[Phospho]DDDDFRDR/3	0	-0.0011019999999462016	-2.132097675183141	0.0	1139	1139	Phospho	1.0	4	404	1	1.0	433	0.0	0.0	0.0	0.0	0.0	0.0
7	162	1.0000	Phospho	Os01t0881500-01	mzspec:PXD004939:Rice_phos_ABA_3h_20per_F1_R2:scan:15778:NVILPNS[Phospho]PK/2	0	0.0	79.9663	1:1.0000:7:true	NVILPNSPK	NVILPNS[Phospho]PK	Os01t0881500-01	1.0	Rice_phos_ABA_3h_20per_F1_R2	Rice_phos_ABA_3h_20per_F1_R2.15778.15778.2	mzspec:PXD004939:Rice_phos_ABA_3h_20per_F1_R2:scan:15778:NVILPNS[Phospho]PK/2	0	-0.0012319999999590436	-2.3189576317801857	0.0	27443	27443	Phospho	1.0	7	162	1	1.0	434	0.0	0.0	0.0	0.0	0.0	0.0
4	404	1.0000	Phospho	LOC_Os01g40340.3	mzspec:PXD004939:Rice_phos_Nip_0h_20per_F1_R3:scan:05943:GRDS[Phospho]DDDDFRDR/3	0	0.0	79.9663	1:1.0000:4:true	GRDSDDDDFRDR	GRDS[Phospho]DDDDFRDR	LOC_Os01g40340.3	1.0	Rice_phos_Nip_0h_20per_F1_R3	Rice_phos_Nip_0h_20per_F1_R3.05943.05943.3	mzspec:PXD004939:Rice_phos_Nip_0h_20per_F1_R3:scan:05943:GRDS[Phospho]DDDDFRDR/3	0	-0.002016999999909785	-3.9023965615807534	0.0	3524	3524	Phospho	1.0	4	404	1	1.0	435	0.0	0.0	0.0	0.0	0.0	0.0
4	404	1.0000	Phospho	LOC_Os01g40340.3	mzspec:PXD004939:Rice_phos_Nip_0h_20per_F1_R3:scan:06095:GRDS[Phospho]DDDDFRDR/3	0	0.0	79.9663	1:1.0000:4:true	GRDSDDDDFRDR	GRDS[Phospho]DDDDFRDR	LOC_Os01g40340.3	1.0	Rice_phos_Nip_0h_20per_F1_R3	Rice_phos_Nip_0h_20per_F1_R3.06095.06095.3	mzspec:PXD004939:Rice_phos_Nip_0h_20per_F1_R3:scan:06095:GRDS[Phospho]DDDDFRDR/3	0	-0.0015899999999646752	-3.0762570813351866	0.0	3691	3691	Phospho	1.0	4	404	1	1.0	436	0.0	0.0	0.0	0.0	0.0	0.0
4	404	1.0000	Phospho	LOC_Os01g40340.3	mzspec:PXD004939:Rice_phos_ABA_3h_20per_F1_R1:scan:06172:GRDS[Phospho]DDDDFRDR/3	0	0.0	79.9663	1:1.0000:4:true	GRDSDDDDFRDR	GRDS[Phospho]DDDDFRDR	LOC_Os01g40340.3	1.0	Rice_phos_ABA_3h_20per_F1_R1	Rice_phos_ABA_3h_20per_F1_R1.06172.06172.3	mzspec:PXD004939:Rice_phos_ABA_3h_20per_F1_R1:scan:06172:GRDS[Phospho]DDDDFRDR/3	0	-0.0007359999999607678	-1.4239781206240951	0.0	4243	4243	Phospho	1.0	4	404	1	1.0	437	0.0	0.0	0.0	0.0	0.0	0.0
4	404	1.0000	Phospho	LOC_Os01g40340.3	mzspec:PXD004939:Rice_phos_ABA_12h_20per_F1_R2:scan:06076:GRDS[Phospho]DDDDFRDR/3	0	0.0	79.9663	1:1.0000:4:true	GRDSDDDDFRDR	GRDS[Phospho]DDDDFRDR	LOC_Os01g40340.3	1.0	Rice_phos_ABA_12h_20per_F1_R2	Rice_phos_ABA_12h_20per_F1_R2.06076.06076.3	mzspec:PXD004939:Rice_phos_ABA_12h_20per_F1_R2:scan:06076:GRDS[Phospho]DDDDFRDR/3	0	-0.0009189999999534848	-1.7780378979036182	0.0	8071	8071	Phospho	1.0	4	404	1	1.0	438	0.0	0.0	0.0	0.0	0.0	0.0
7	162	1.0000	Phospho	Os01t0881500-01	mzspec:PXD004939:Rice_phos_ABA_3h_20per_F1_R2:scan:15645:NVILPNS[Phospho]PK/2	0	0.0	79.9663	1:1.0000:7:true	NVILPNSPK	NVILPNS[Phospho]PK	Os01t0881500-01	1.0	Rice_phos_ABA_3h_20per_F1_R2	Rice_phos_ABA_3h_20per_F1_R2.15645.15645.2	mzspec:PXD004939:Rice_phos_ABA_3h_20per_F1_R2:scan:15645:NVILPNS[Phospho]PK/2	0	-0.0015369999999848005	-2.8930502273777496	0.0	26336	26336	Phospho	1.0	7	162	1	1.0	439	0.0	0.0	0.0	0.0	0.0	0.0
7	162	1.0000	Phospho	Os01t0881500-01	mzspec:PXD004939:Rice_phos_ABA_12h_20per_F1_R1:scan:16198:NVILPNS[Phospho]PK/2	0	0.0	79.9663	1:1.0000:7:true	NVILPNSPK	NVILPNS[Phospho]PK	Os01t0881500-01	1.0	Rice_phos_ABA_12h_20per_F1_R1	Rice_phos_ABA_12h_20per_F1_R1.16198.16198.2	mzspec:PXD004939:Rice_phos_ABA_12h_20per_F1_R1:scan:16198:NVILPNS[Phospho]PK/2	0	-0.0021470000000363143	-4.041235418572877	0.0	23597	23597	Phospho	1.0	7	162	1	1.0	440	0.0	0.0	0.0	0.0	0.0	0.0
4	404	1.0000	Phospho	LOC_Os01g40340.3	mzspec:PXD004939:Rice_phos_ABA_12h_20per_F1_R2:scan:05787:GRDS[Phospho]DDDDFRDR/3	0	0.0	79.9663	1:1.0000:4:true	GRDSDDDDFRDR	GRDS[Phospho]DDDDFRDR	LOC_Os01g40340.3	1.0	Rice_phos_ABA_12h_20per_F1_R2	Rice_phos_ABA_12h_20per_F1_R2.05787.05787.3	mzspec:PXD004939:Rice_phos_ABA_12h_20per_F1_R2:scan:05787:GRDS[Phospho]DDDDFRDR/3	0	-0.0015899999999646752	-3.0762570813351866	0.0	8196	8196	Phospho	1.0	4	404	1	1.0	441	0.0	0.0	0.0	0.0	0.0	0.0
4	404	1.0000	Phospho	LOC_Os01g40340.3	mzspec:PXD004939:Rice_phos_ABA_12h_20per_F1_R2:scan:05942:GRDS[Phospho]DDDDFRDR/3	0	0.0	79.9663	1:1.0000:4:true	GRDSDDDDFRDR	GRDS[Phospho]DDDDFRDR	LOC_Os01g40340.3	1.0	Rice_phos_ABA_12h_20per_F1_R2	Rice_phos_ABA_12h_20per_F1_R2.05942.05942.3	mzspec:PXD004939:Rice_phos_ABA_12h_20per_F1_R2:scan:05942:GRDS[Phospho]DDDDFRDR/3	0	-0.0006139999999277277	-1.187938269031095	0.0	8290	8290	Phospho	1.0	4	404	1	1.0	442	0.0	0.0	0.0	0.0	0.0	0.0
7	162	1.0000	Phospho	Os01t0881500-01	mzspec:PXD004939:Rice_phos_Nip_0h_20per_F1_R3:scan:16039:NVILPNS[Phospho]PK/2	0	0.0	79.9663	1:1.0000:7:true	NVILPNSPK	NVILPNS[Phospho]PK	Os01t0881500-01	1.0	Rice_phos_Nip_0h_20per_F1_R3	Rice_phos_Nip_0h_20per_F1_R3.16039.16039.2	mzspec:PXD004939:Rice_phos_Nip_0h_20per_F1_R3:scan:16039:NVILPNS[Phospho]PK/2	0	-0.001902999999970234	-3.5819613420092304	0.0	23541	23541	Phospho	1.0	7	162	1	1.0	443	0.0	0.0	0.0	0.0	0.0	0.0
7	162	1.0000	Phospho	Os01t0881500-01	mzspec:PXD004939:Rice_phos_ABA_12h_20per_F1_R1:scan:16054:NVILPNS[Phospho]PK/2	0	0.0	79.9663	1:1.0000:7:true	NVILPNSPK	NVILPNS[Phospho]PK	Os01t0881500-01	1.0	Rice_phos_ABA_12h_20per_F1_R1	Rice_phos_ABA_12h_20per_F1_R1.16054.16054.2	mzspec:PXD004939:Rice_phos_ABA_12h_20per_F1_R1:scan:16054:NVILPNS[Phospho]PK/2	0	-0.002268999999955668	-4.270872456640712	0.0	21617	21617	Phospho	1.0	7	162	1	1.0	444	0.0	0.0	0.0	0.0	0.0	0.0
3	669	1.0000	Phospho	Os06t0300800-01	mzspec:PXD004939:Rice_phos_Nip_0h_20per_F1_R1:scan:05635:GPS[Phospho]LGDR/2	0	0.0	79.9663	1:1.0000:3:true	GPSLGDR	GPS[Phospho]LGDR	Os06t0300800-01	1.0	Rice_phos_Nip_0h_20per_F1_R1	Rice_phos_Nip_0h_20per_F1_R1.05635.05635.2	mzspec:PXD004939:Rice_phos_Nip_0h_20per_F1_R1:scan:05635:GPS[Phospho]LGDR/2	0	-0.0007079999999746178	-1.8099749112542016	0.0	18208	18208	Phospho	1.0	3	669	1	1.0	445	0.0	0.0	0.0	0.0	0.0	0.0
7	430	1.0000	Phospho	Os01t0614500-01	mzspec:PXD004939:Rice_phos_ABA_3h_20per_F1_R1:scan:05665:GQEGGMS[Phospho]PGPGGR/2	0	0.0	79.9663	1:1.0000:7:true	GQEGGMSPGPGGR	GQEGGMS[Phospho]PGPGGR	Os01t0614500-01	1.0	Rice_phos_ABA_3h_20per_F1_R1	Rice_phos_ABA_3h_20per_F1_R1.05665.05665.2	mzspec:PXD004939:Rice_phos_ABA_3h_20per_F1_R1:scan:05665:GQEGGMS[Phospho]PGPGGR/2	0	-0.0014320000000225266	-2.2595650873735647	0.0	833	833	Phospho	1.0	7	430	1	1.0	446	0.0	0.0	0.0	0.0	0.0	0.0
7	430	1.0000	Phospho	Os01t0614500-01	mzspec:PXD004939:Rice_phos_Nip_0h_20per_F1_R1:scan:05579:GQEGGMS[Phospho]PGPGGR/2	0	0.0	79.9663	1:1.0000:7:true	GQEGGMSPGPGGR	GQEGGMS[Phospho]PGPGGR	Os01t0614500-01	1.0	Rice_phos_Nip_0h_20per_F1_R1	Rice_phos_Nip_0h_20per_F1_R1.05579.05579.2	mzspec:PXD004939:Rice_phos_Nip_0h_20per_F1_R1:scan:05579:GQEGGMS[Phospho]PGPGGR/2	0	-0.001188000000070133	-1.8745553937961168	0.0	12140	12140	Phospho	1.0	7	430	1	1.0	447	0.0	0.0	0.0	0.0	0.0	0.0
7	430	1.0000	Phospho	Os01t0614500-01	mzspec:PXD004939:Rice_phos_Nip_0h_20per_F1_R3:scan:05976:GQEGGMS[Phospho]PGPGGR/2	0	0.0	79.9663	1:1.0000:7:true	GQEGGMSPGPGGR	GQEGGMS[Phospho]PGPGGR	Os01t0614500-01	1.0	Rice_phos_Nip_0h_20per_F1_R3	Rice_phos_Nip_0h_20per_F1_R3.05976.05976.2	mzspec:PXD004939:Rice_phos_Nip_0h_20per_F1_R3:scan:05976:GQEGGMS[Phospho]PGPGGR/2	0	-0.0013099999999894862	-2.0670602404951475	0.0	2662	2662	Phospho	1.0	7	430	1	1.0	448	0.0	0.0	0.0	0.0	0.0	0.0
7	430	1.0000	Phospho	Os01t0614500-01	mzspec:PXD004939:Rice_phos_ABA_3h_20per_F1_R3:scan:05607:GQEGGMS[Phospho]PGPGGR/2	0	0.0	79.9663	1:1.0000:7:true	GQEGGMSPGPGGR	GQEGGMS[Phospho]PGPGGR	Os01t0614500-01	1.0	Rice_phos_ABA_3h_20per_F1_R3	Rice_phos_ABA_3h_20per_F1_R3.05607.05607.2	mzspec:PXD004939:Rice_phos_ABA_3h_20per_F1_R3:scan:05607:GQEGGMS[Phospho]PGPGGR/2	0	-0.0016760000000886064	-2.6445747811304017	0.0	11791	11791	Phospho	1.0	7	430	1	1.0	449	0.0	0.0	0.0	0.0	0.0	0.0
7	430	1.0000	Phospho	Os01t0614500-01	mzspec:PXD004939:Rice_phos_ABA_12h_20per_F1_R3:scan:05607:GQEGGMS[Phospho]PGPGGR/2	0	0.0	79.9663	1:1.0000:7:true	GQEGGMSPGPGGR	GQEGGMS[Phospho]PGPGGR	Os01t0614500-01	1.0	Rice_phos_ABA_12h_20per_F1_R3	Rice_phos_ABA_12h_20per_F1_R3.05607.05607.2	mzspec:PXD004939:Rice_phos_ABA_12h_20per_F1_R3:scan:05607:GQEGGMS[Phospho]PGPGGR/2	0	-0.0017369999999345964	-2.7408272043005297	0.0	11058	11058	Phospho	1.0	7	430	1	1.0	450	0.0	0.0	0.0	0.0	0.0	0.0
7	430	1.0000	Phospho	Os01t0614500-01	mzspec:PXD004939:Rice_phos_ABA_12h_20per_F1_R3:scan:05752:GQEGGMS[Phospho]PGPGGR/2	0	0.0	79.9663	1:1.0000:7:true	GQEGGMSPGPGGR	GQEGGMS[Phospho]PGPGGR	Os01t0614500-01	1.0	Rice_phos_ABA_12h_20per_F1_R3	Rice_phos_ABA_12h_20per_F1_R3.05752.05752.2	mzspec:PXD004939:Rice_phos_ABA_12h_20per_F1_R3:scan:05752:GQEGGMS[Phospho]PGPGGR/2	0	-0.0016150000000152431	-2.5483223576015	0.0	11011	11011	Phospho	1.0	7	430	1	1.0	451	0.0	0.0	0.0	0.0	0.0	0.0
7	430	1.0000	Phospho	Os01t0614500-01	mzspec:PXD004939:Rice_phos_ABA_12h_20per_F1_R3:scan:05889:GQEGGMS[Phospho]PGPGGR/2	0	0.0	79.9663	1:1.0000:7:true	GQEGGMSPGPGGR	GQEGGMS[Phospho]PGPGGR	Os01t0614500-01	1.0	Rice_phos_ABA_12h_20per_F1_R3	Rice_phos_ABA_12h_20per_F1_R3.05889.05889.2	mzspec:PXD004939:Rice_phos_ABA_12h_20per_F1_R3:scan:05889:GQEGGMS[Phospho]PGPGGR/2	0	-0.0017980000000079601	-2.837079627829433	0.0	10976	10976	Phospho	1.0	7	430	1	1.0	452	0.0	0.0	0.0	0.0	0.0	0.0
7	430	1.0000	Phospho	Os01t0614500-01	mzspec:PXD004939:Rice_phos_Nip_0h_20per_F1_R2:scan:05988:GQEGGMS[Phospho]PGPGGR/2	0	0.0	79.9663	1:1.0000:7:true	GQEGGMSPGPGGR	GQEGGMS[Phospho]PGPGGR	Os01t0614500-01	1.0	Rice_phos_Nip_0h_20per_F1_R2	Rice_phos_Nip_0h_20per_F1_R2.05988.05988.2	mzspec:PXD004939:Rice_phos_Nip_0h_20per_F1_R2:scan:05988:GQEGGMS[Phospho]PGPGGR/2	0	-0.0024690000000191503	-3.895856285391652	0.0	9728	9728	Phospho	1.0	7	430	1	1.0	453	0.0	0.0	0.0	0.0	0.0	0.0
7	430	1.0000	Phospho	Os01t0614500-01	mzspec:PXD004939:Rice_phos_Nip_0h_20per_F1_R2:scan:05678:GQEGGMS[Phospho]PGPGGR/2	0	0.0	79.9663	1:1.0000:7:true	GQEGGMSPGPGGR	GQEGGMS[Phospho]PGPGGR	Os01t0614500-01	1.0	Rice_phos_Nip_0h_20per_F1_R2	Rice_phos_Nip_0h_20per_F1_R2.05678.05678.2	mzspec:PXD004939:Rice_phos_Nip_0h_20per_F1_R2:scan:05678:GQEGGMS[Phospho]PGPGGR/2	0	-0.0024079999999457877	-3.799603861862748	0.0	8947	8947	Phospho	1.0	7	430	1	1.0	454	0.0	0.0	0.0	0.0	0.0	0.0
7	430	1.0000	Phospho	Os01t0614500-01	mzspec:PXD004939:Rice_phos_ABA_12h_20per_F1_R2:scan:05735:GQEGGMS[Phospho]PGPGGR/2	0	0.0	79.9663	1:1.0000:7:true	GQEGGMSPGPGGR	GQEGGMS[Phospho]PGPGGR	Os01t0614500-01	1.0	Rice_phos_ABA_12h_20per_F1_R2	Rice_phos_ABA_12h_20per_F1_R2.05735.05735.2	mzspec:PXD004939:Rice_phos_ABA_12h_20per_F1_R2:scan:05735:GQEGGMS[Phospho]PGPGGR/2	0	-0.0012490000000298096	-1.9708078171456318	0.0	8819	8819	Phospho	1.0	7	430	1	1.0	455	0.0	0.0	0.0	0.0	0.0	0.0
7	430	1.0000	Phospho	Os01t0614500-01	mzspec:PXD004939:Rice_phos_Nip_0h_20per_F1_R2:scan:05839:GQEGGMS[Phospho]PGPGGR/2	0	0.0	79.9663	1:1.0000:7:true	GQEGGMSPGPGGR	GQEGGMS[Phospho]PGPGGR	Os01t0614500-01	1.0	Rice_phos_Nip_0h_20per_F1_R2	Rice_phos_Nip_0h_20per_F1_R2.05839.05839.2	mzspec:PXD004939:Rice_phos_Nip_0h_20per_F1_R2:scan:05839:GQEGGMS[Phospho]PGPGGR/2	0	-0.0021639999999933934	-3.4145941682853	0.0	8073	8073	Phospho	1.0	7	430	1	1.0	456	0.0	0.0	0.0	0.0	0.0	0.0
7	430	1.0000	Phospho	Os01t0614500-01	mzspec:PXD004939:Rice_phos_ABA_12h_20per_F1_R2:scan:05586:GQEGGMS[Phospho]PGPGGR/2	0	0.0	79.9663	1:1.0000:7:true	GQEGGMSPGPGGR	GQEGGMS[Phospho]PGPGGR	Os01t0614500-01	1.0	Rice_phos_ABA_12h_20per_F1_R2	Rice_phos_ABA_12h_20per_F1_R2.05586.05586.2	mzspec:PXD004939:Rice_phos_ABA_12h_20per_F1_R2:scan:05586:GQEGGMS[Phospho]PGPGGR/2	0	-0.0011269999999967695	-1.7783029702672142	0.0	7903	7903	Phospho	1.0	7	430	1	1.0	457	0.0	0.0	0.0	0.0	0.0	0.0
4	404	1.0000	Phospho	LOC_Os01g40340.3	mzspec:PXD004939:Rice_phos_ABA_3h_20per_F1_R3:scan:06192:GRDS[Phospho]DDDDFR/2	0	0.0	79.9663	1:1.0000:4:true	GRDSDDDDFR	GRDS[Phospho]DDDDFR	LOC_Os01g40340.3	1.0	Rice_phos_ABA_3h_20per_F1_R3	Rice_phos_ABA_3h_20per_F1_R3.06192.06192.2	mzspec:PXD004939:Rice_phos_ABA_3h_20per_F1_R3:scan:06192:GRDS[Phospho]DDDDFR/2	0	-0.001049999999963802	-1.6426137277831716	0.0	13806	13806	Phospho	1.0	4	404	1	1.0	458	0.0	0.0	0.0	0.0	0.0	0.0
4	404	1.0000	Phospho	LOC_Os01g40340.3	mzspec:PXD004939:Rice_phos_ABA_3h_20per_F1_R2:scan:05975:GRDS[Phospho]DDDDFR/2	0	0.0	79.9663	1:1.0000:4:true	GRDSDDDDFR	GRDS[Phospho]DDDDFR	LOC_Os01g40340.3	1.0	Rice_phos_ABA_3h_20per_F1_R2	Rice_phos_ABA_3h_20per_F1_R2.05975.05975.2	mzspec:PXD004939:Rice_phos_ABA_3h_20per_F1_R2:scan:05975:GRDS[Phospho]DDDDFR/2	0	-0.0006230000000186919	-0.9746174785475226	0.0	21079	21079	Phospho	1.0	4	404	1	1.0	459	0.0	0.0	0.0	0.0	0.0	0.0
4	404	1.0000	Phospho	LOC_Os01g40340.3	mzspec:PXD004939:Rice_phos_ABA_3h_20per_F1_R2:scan:06109:GRDS[Phospho]DDDDFR/2	0	0.0	79.9663	1:1.0000:4:true	GRDSDDDDFR	GRDS[Phospho]DDDDFR	LOC_Os01g40340.3	1.0	Rice_phos_ABA_3h_20per_F1_R2	Rice_phos_ABA_3h_20per_F1_R2.06109.06109.2	mzspec:PXD004939:Rice_phos_ABA_3h_20per_F1_R2:scan:06109:GRDS[Phospho]DDDDFR/2	0	-0.0008060000000114088	-1.260901585388208	0.0	22381	22381	Phospho	1.0	4	404	1	1.0	460	0.0	0.0	0.0	0.0	0.0	0.0
7	430	1.0000	Phospho	Os01t0614500-01	mzspec:PXD004939:Rice_phos_ABA_3h_20per_F1_R1:scan:05805:GQEGGMS[Phospho]PGPGGR/2	0	0.0	79.9663	1:1.0000:7:true	GQEGGMSPGPGGR	GQEGGMS[Phospho]PGPGGR	Os01t0614500-01	1.0	Rice_phos_ABA_3h_20per_F1_R1	Rice_phos_ABA_3h_20per_F1_R1.05805.05805.2	mzspec:PXD004939:Rice_phos_ABA_3h_20per_F1_R1:scan:05805:GQEGGMS[Phospho]PGPGGR/2	0	-0.0012490000000298096	-1.9708078171456318	0.0	4477	4477	Phospho	1.0	7	430	1	1.0	461	0.0	0.0	0.0	0.0	0.0	0.0
7	430	1.0000	Phospho	Os01t0614500-01	mzspec:PXD004939:Rice_phos_ABA_3h_20per_F1_R1:scan:05937:GQEGGMS[Phospho]PGPGGR/2	0	0.0	79.9663	1:1.0000:7:true	GQEGGMSPGPGGR	GQEGGMS[Phospho]PGPGGR	Os01t0614500-01	1.0	Rice_phos_ABA_3h_20per_F1_R1	Rice_phos_ABA_3h_20per_F1_R1.05937.05937.2	mzspec:PXD004939:Rice_phos_ABA_3h_20per_F1_R1:scan:05937:GQEGGMS[Phospho]PGPGGR/2	0	-0.0014320000000225266	-2.2595650873735647	0.0	4212	4212	Phospho	1.0	7	430	1	1.0	462	0.0	0.0	0.0	0.0	0.0	0.0
7	430	1.0000	Phospho	Os01t0614500-01	mzspec:PXD004939:Rice_phos_Nip_0h_20per_F1_R3:scan:05822:GQEGGMS[Phospho]PGPGGR/2	0	0.0	79.9663	1:1.0000:7:true	GQEGGMSPGPGGR	GQEGGMS[Phospho]PGPGGR	Os01t0614500-01	1.0	Rice_phos_Nip_0h_20per_F1_R3	Rice_phos_Nip_0h_20per_F1_R3.05822.05822.2	mzspec:PXD004939:Rice_phos_Nip_0h_20per_F1_R3:scan:05822:GQEGGMS[Phospho]PGPGGR/2	0	-0.0016760000000886064	-2.6445747811304017	0.0	3729	3729	Phospho	1.0	7	430	1	1.0	463	0.0	0.0	0.0	0.0	0.0	0.0
4	48	1.0000	Phospho	Os02t0766700-01	mzspec:PXD004939:Rice_phos_Nip_0h_20per_F1_R2:scan:30078:DFGS[Phospho]MNMDELLR/2	0	0.0	79.9663	1:1.0000:4:true	DFGSMNMDELLR	DFGS[Phospho]MNMDELLR	Os02t0766700-01	1.0	Rice_phos_Nip_0h_20per_F1_R2	Rice_phos_Nip_0h_20per_F1_R2.30078.30078.2	mzspec:PXD004939:Rice_phos_Nip_0h_20per_F1_R2:scan:30078:DFGS[Phospho]MNMDELLR/2	0	-0.004484000000047672	-5.9445726797789264	0.0	10367	10367	Phospho	1.0	4	48	1	1.0	464	0.0	0.0	0.0	0.0	0.0	0.0
9	873	1.0000	Phospho	Os01t0758300-01	mzspec:PXD004939:Rice_phos_Nip_0h_20per_F1_R1:scan:15496:IRDPGFHVS[Phospho]PR/3	0	0.0	79.9663	1:1.0000:9:true	IRDPGFHVSPR	IRDPGFHVS[Phospho]PR	Os01t0758300-01	1.0	Rice_phos_Nip_0h_20per_F1_R1	Rice_phos_Nip_0h_20per_F1_R1.15496.15496.3	mzspec:PXD004939:Rice_phos_Nip_0h_20per_F1_R1:scan:15496:IRDPGFHVS[Phospho]PR/3	0	-0.0008759999999483625	-1.9285713614672528	0.0	25297	25297	Phospho	1.0	9	873	1	1.0	465	0.0	0.0	0.0	0.0	0.0	0.0
7	40	1.0000	Phospho	Os07t0208600-01	mzspec:PXD004939:Rice_phos_Nip_0h_20per_F1_R1:scan:24131:DIHPEPS[Phospho]PPHLPPPPLR/3	0	0.0	79.9663	1:1.0000:7:true	DIHPEPSPPHLPPPPLR	DIHPEPS[Phospho]PPHLPPPPLR	Os07t0208600-01	1.0	Rice_phos_Nip_0h_20per_F1_R1	Rice_phos_Nip_0h_20per_F1_R1.24131.24131.3	mzspec:PXD004939:Rice_phos_Nip_0h_20per_F1_R1:scan:24131:DIHPEPS[Phospho]PPHLPPPPLR/3	0	-0.003173999999944499	-4.813969239556327	0.0	29615	29615	Phospho	1.0	7	40	1	1.0	466	0.0	0.0	0.0	0.0	0.0	0.0
7	40	1.0000	Phospho	Os07t0208600-01	mzspec:PXD004939:Rice_phos_Nip_0h_20per_F1_R3:scan:24358:DIHPEPS[Phospho]PPHLPPPPLR/3	0	0.0	79.9663	1:1.0000:7:true	DIHPEPSPPHLPPPPLR	DIHPEPS[Phospho]PPHLPPPPLR	Os07t0208600-01	1.0	Rice_phos_Nip_0h_20per_F1_R3	Rice_phos_Nip_0h_20per_F1_R3.24358.24358.3	mzspec:PXD004939:Rice_phos_Nip_0h_20per_F1_R3:scan:24358:DIHPEPS[Phospho]PPHLPPPPLR/3	0	-0.0033240000000205328	-5.0414725118663775	0.0	21250	21250	Phospho	1.0	7	40	1	1.0	467	0.0	0.0	0.0	0.0	0.0	0.0
4;8	316;320	1.0000;1.0000	Phospho;Phospho	LOC_Os01g67250.2	mzspec:PXD004939:Rice_phos_Nip_0h_20per_F1_R3:scan:11097:VHES[Phospho]PVLS[Phospho]PQR/2	0	0.0	159.9326	1:1.0000:4:true;2:1.0000:8:true	VHESPVLSPQR	VHES[Phospho]PVLS[Phospho]PQR	LOC_Os01g67250.2	1.0	Rice_phos_Nip_0h_20per_F1_R3	Rice_phos_Nip_0h_20per_F1_R3.11097.11097.2	mzspec:PXD004939:Rice_phos_Nip_0h_20per_F1_R3:scan:11097:VHES[Phospho]PVLS[Phospho]PQR/2	0	-0.002831000000014683	-4.016715410094169	0.0	8896	8896	Phospho	1.0	8	320	1	1.0	468	0.0	0.0	0.0	0.0	0.0	0.0
4;8	316;320	1.0000;1.0000	Phospho;Phospho	LOC_Os01g67250.2	mzspec:PXD004939:Rice_phos_ABA_12h_20per_F1_R3:scan:11091:VHES[Phospho]PVLS[Phospho]PQR/2	0	0.0	159.9326	1:1.0000:4:true;2:1.0000:8:true	VHESPVLSPQR	VHES[Phospho]PVLS[Phospho]PQR	LOC_Os01g67250.2	1.0	Rice_phos_ABA_12h_20per_F1_R3	Rice_phos_ABA_12h_20per_F1_R3.11091.11091.2	mzspec:PXD004939:Rice_phos_ABA_12h_20per_F1_R3:scan:11091:VHES[Phospho]PVLS[Phospho]PQR/2	0	-0.001732000000060907	-2.457418258739549	0.0	13566	13566	Phospho	1.0	4	316	1	1.0	469	0.0	0.0	0.0	0.0	0.0	0.0
4;8	316;320	1.0000;1.0000	Phospho;Phospho	LOC_Os01g67250.2	mzspec:PXD004939:Rice_phos_ABA_12h_20per_F1_R3:scan:11091:VHES[Phospho]PVLS[Phospho]PQR/2	0	0.0	159.9326	1:1.0000:4:true;2:1.0000:8:true	VHESPVLSPQR	VHES[Phospho]PVLS[Phospho]PQR	LOC_Os01g67250.2	1.0	Rice_phos_ABA_12h_20per_F1_R3	Rice_phos_ABA_12h_20per_F1_R3.11091.11091.2	mzspec:PXD004939:Rice_phos_ABA_12h_20per_F1_R3:scan:11091:VHES[Phospho]PVLS[Phospho]PQR/2	0	-0.001732000000060907	-2.457418258739549	0.0	13566	13566	Phospho	1.0	8	320	1	1.0	470	0.0	0.0	0.0	0.0	0.0	0.0
4;8	316;320	1.0000;1.0000	Phospho;Phospho	LOC_Os01g67250.2	mzspec:PXD004939:Rice_phos_ABA_12h_20per_F1_R3:scan:11240:VHES[Phospho]PVLS[Phospho]PQR/2	0	0.0	159.9326	1:1.0000:4:true;2:1.0000:8:true	VHESPVLSPQR	VHES[Phospho]PVLS[Phospho]PQR	LOC_Os01g67250.2	1.0	Rice_phos_ABA_12h_20per_F1_R3	Rice_phos_ABA_12h_20per_F1_R3.11240.11240.2	mzspec:PXD004939:Rice_phos_ABA_12h_20per_F1_R3:scan:11240:VHES[Phospho]PVLS[Phospho]PQR/2	0	-0.002221000000076856	-3.1512274553449617	0.0	13625	13625	Phospho	1.0	4	316	1	1.0	471	0.0	0.0	0.0	0.0	0.0	0.0
4;8	316;320	1.0000;1.0000	Phospho;Phospho	LOC_Os01g67250.2	mzspec:PXD004939:Rice_phos_ABA_12h_20per_F1_R3:scan:11240:VHES[Phospho]PVLS[Phospho]PQR/2	0	0.0	159.9326	1:1.0000:4:true;2:1.0000:8:true	VHESPVLSPQR	VHES[Phospho]PVLS[Phospho]PQR	LOC_Os01g67250.2	1.0	Rice_phos_ABA_12h_20per_F1_R3	Rice_phos_ABA_12h_20per_F1_R3.11240.11240.2	mzspec:PXD004939:Rice_phos_ABA_12h_20per_F1_R3:scan:11240:VHES[Phospho]PVLS[Phospho]PQR/2	0	-0.002221000000076856	-3.1512274553449617	0.0	13625	13625	Phospho	1.0	8	320	1	1.0	472	0.0	0.0	0.0	0.0	0.0	0.0
4;8	316;320	1.0000;1.0000	Phospho;Phospho	LOC_Os01g67250.2	mzspec:PXD004939:Rice_phos_Nip_0h_20per_F1_R1:scan:11016:VHES[Phospho]PVLS[Phospho]PQR/2	0	0.0	159.9326	1:1.0000:4:true;2:1.0000:8:true	VHESPVLSPQR	VHES[Phospho]PVLS[Phospho]PQR	LOC_Os01g67250.2	1.0	Rice_phos_Nip_0h_20per_F1_R1	Rice_phos_Nip_0h_20per_F1_R1.11016.11016.2	mzspec:PXD004939:Rice_phos_Nip_0h_20per_F1_R1:scan:11016:VHES[Phospho]PVLS[Phospho]PQR/2	0	-0.0016709999999875436	-2.370869463151717	0.0	17123	17123	Phospho	1.0	4	316	1	1.0	473	0.0	0.0	0.0	0.0	0.0	0.0
4;8	316;320	1.0000;1.0000	Phospho;Phospho	LOC_Os01g67250.2	mzspec:PXD004939:Rice_phos_Nip_0h_20per_F1_R1:scan:11016:VHES[Phospho]PVLS[Phospho]PQR/2	0	0.0	159.9326	1:1.0000:4:true;2:1.0000:8:true	VHESPVLSPQR	VHES[Phospho]PVLS[Phospho]PQR	LOC_Os01g67250.2	1.0	Rice_phos_Nip_0h_20per_F1_R1	Rice_phos_Nip_0h_20per_F1_R1.11016.11016.2	mzspec:PXD004939:Rice_phos_Nip_0h_20per_F1_R1:scan:11016:VHES[Phospho]PVLS[Phospho]PQR/2	0	-0.0016709999999875436	-2.370869463151717	0.0	17123	17123	Phospho	1.0	8	320	1	1.0	474	0.0	0.0	0.0	0.0	0.0	0.0
7	40	1.0000	Phospho	Os07t0208600-01	mzspec:PXD004939:Rice_phos_Nip_0h_20per_F1_R3:scan:23956:DIHPEPS[Phospho]PPHLPPPPLR/3	0	0.0	79.9663	1:1.0000:7:true	DIHPEPSPPHLPPPPLR	DIHPEPS[Phospho]PPHLPPPPLR	Os07t0208600-01	1.0	Rice_phos_Nip_0h_20per_F1_R3	Rice_phos_Nip_0h_20per_F1_R3.23956.23956.3	mzspec:PXD004939:Rice_phos_Nip_0h_20per_F1_R3:scan:23956:DIHPEPS[Phospho]PPHLPPPPLR/3	0	-0.0028239999999186693	-4.28312827106278	0.0	21320	21320	Phospho	1.0	7	40	1	1.0	475	0.0	0.0	0.0	0.0	0.0	0.0
7	40	1.0000	Phospho	Os07t0208600-01	mzspec:PXD004939:Rice_phos_Nip_0h_20per_F1_R3:scan:24100:DIHPEPS[Phospho]PPHLPPPPLR/3	0	0.0	79.9663	1:1.0000:7:true	DIHPEPSPPHLPPPPLR	DIHPEPS[Phospho]PPHLPPPPLR	Os07t0208600-01	1.0	Rice_phos_Nip_0h_20per_F1_R3	Rice_phos_Nip_0h_20per_F1_R3.24100.24100.3	mzspec:PXD004939:Rice_phos_Nip_0h_20per_F1_R3:scan:24100:DIHPEPS[Phospho]PPHLPPPPLR/3	0	-0.002424000000019077	-3.6764528786957853	0.0	22599	22599	Phospho	1.0	7	40	1	1.0	476	0.0	0.0	0.0	0.0	0.0	0.0
7	40	1.0000	Phospho	Os07t0208600-01	mzspec:PXD004939:Rice_phos_Nip_0h_20per_F1_R3:scan:24489:DIHPEPS[Phospho]PPHLPPPPLR/3	0	0.0	79.9663	1:1.0000:7:true	DIHPEPSPPHLPPPPLR	DIHPEPS[Phospho]PPHLPPPPLR	Os07t0208600-01	1.0	Rice_phos_Nip_0h_20per_F1_R3	Rice_phos_Nip_0h_20per_F1_R3.24489.24489.3	mzspec:PXD004939:Rice_phos_Nip_0h_20per_F1_R3:scan:24489:DIHPEPS[Phospho]PPHLPPPPLR/3	0	-0.002441999999973632	-3.703753271290226	0.0	21352	21352	Phospho	1.0	7	40	1	1.0	477	0.0	0.0	0.0	0.0	0.0	0.0
4;8	316;320	1.0000;1.0000	Phospho;Phospho	LOC_Os01g67250.2	mzspec:PXD004939:Rice_phos_Nip_0h_20per_F1_R1:scan:11160:VHES[Phospho]PVLS[Phospho]PQR/2	0	0.0	159.9326	1:1.0000:4:true;2:1.0000:8:true	VHESPVLSPQR	VHES[Phospho]PVLS[Phospho]PQR	LOC_Os01g67250.2	1.0	Rice_phos_Nip_0h_20per_F1_R1	Rice_phos_Nip_0h_20per_F1_R1.11160.11160.2	mzspec:PXD004939:Rice_phos_Nip_0h_20per_F1_R1:scan:11160:VHES[Phospho]PVLS[Phospho]PQR/2	0	-0.0019150000000536238	-2.7170646451804417	0.0	18021	18021	Phospho	1.0	4	316	1	1.0	478	0.0	0.0	0.0	0.0	0.0	0.0
4;8	316;320	1.0000;1.0000	Phospho;Phospho	LOC_Os01g67250.2	mzspec:PXD004939:Rice_phos_Nip_0h_20per_F1_R1:scan:11160:VHES[Phospho]PVLS[Phospho]PQR/2	0	0.0	159.9326	1:1.0000:4:true;2:1.0000:8:true	VHESPVLSPQR	VHES[Phospho]PVLS[Phospho]PQR	LOC_Os01g67250.2	1.0	Rice_phos_Nip_0h_20per_F1_R1	Rice_phos_Nip_0h_20per_F1_R1.11160.11160.2	mzspec:PXD004939:Rice_phos_Nip_0h_20per_F1_R1:scan:11160:VHES[Phospho]PVLS[Phospho]PQR/2	0	-0.0019150000000536238	-2.7170646451804417	0.0	18021	18021	Phospho	1.0	8	320	1	1.0	479	0.0	0.0	0.0	0.0	0.0	0.0
4;8	316;320	1.0000;1.0000	Phospho;Phospho	LOC_Os01g67250.2	mzspec:PXD004939:Rice_phos_ABA_3h_20per_F1_R3:scan:11041:VHES[Phospho]PVLS[Phospho]PQR/2	0	0.0	159.9326	1:1.0000:4:true;2:1.0000:8:true	VHESPVLSPQR	VHES[Phospho]PVLS[Phospho]PQR	LOC_Os01g67250.2	1.0	Rice_phos_ABA_3h_20per_F1_R3	Rice_phos_ABA_3h_20per_F1_R3.11041.11041.2	mzspec:PXD004939:Rice_phos_ABA_3h_20per_F1_R3:scan:11041:VHES[Phospho]PVLS[Phospho]PQR/2	0	-0.0019760000000133005	-2.8036134406069717	0.0	18687	18687	Phospho	1.0	4	316	1	1.0	480	0.0	0.0	0.0	0.0	0.0	0.0
4;8	316;320	1.0000;1.0000	Phospho;Phospho	LOC_Os01g67250.2	mzspec:PXD004939:Rice_phos_ABA_3h_20per_F1_R3:scan:11041:VHES[Phospho]PVLS[Phospho]PQR/2	0	0.0	159.9326	1:1.0000:4:true;2:1.0000:8:true	VHESPVLSPQR	VHES[Phospho]PVLS[Phospho]PQR	LOC_Os01g67250.2	1.0	Rice_phos_ABA_3h_20per_F1_R3	Rice_phos_ABA_3h_20per_F1_R3.11041.11041.2	mzspec:PXD004939:Rice_phos_ABA_3h_20per_F1_R3:scan:11041:VHES[Phospho]PVLS[Phospho]PQR/2	0	-0.0019760000000133005	-2.8036134406069717	0.0	18687	18687	Phospho	1.0	8	320	1	1.0	481	0.0	0.0	0.0	0.0	0.0	0.0
4;8	316;320	1.0000;1.0000	Phospho;Phospho	LOC_Os01g67250.2	mzspec:PXD004939:Rice_phos_ABA_3h_20per_F1_R3:scan:10883:VHES[Phospho]PVLS[Phospho]PQR/2	0	0.0	159.9326	1:1.0000:4:true;2:1.0000:8:true	VHESPVLSPQR	VHES[Phospho]PVLS[Phospho]PQR	LOC_Os01g67250.2	1.0	Rice_phos_ABA_3h_20per_F1_R3	Rice_phos_ABA_3h_20per_F1_R3.10883.10883.2	mzspec:PXD004939:Rice_phos_ABA_3h_20per_F1_R3:scan:10883:VHES[Phospho]PVLS[Phospho]PQR/2	0	-0.0018540000000939472	-2.630515849753912	0.0	20536	20536	Phospho	1.0	4	316	1	1.0	482	0.0	0.0	0.0	0.0	0.0	0.0
4;8	316;320	1.0000;1.0000	Phospho;Phospho	LOC_Os01g67250.2	mzspec:PXD004939:Rice_phos_ABA_3h_20per_F1_R3:scan:10883:VHES[Phospho]PVLS[Phospho]PQR/2	0	0.0	159.9326	1:1.0000:4:true;2:1.0000:8:true	VHESPVLSPQR	VHES[Phospho]PVLS[Phospho]PQR	LOC_Os01g67250.2	1.0	Rice_phos_ABA_3h_20per_F1_R3	Rice_phos_ABA_3h_20per_F1_R3.10883.10883.2	mzspec:PXD004939:Rice_phos_ABA_3h_20per_F1_R3:scan:10883:VHES[Phospho]PVLS[Phospho]PQR/2	0	-0.0018540000000939472	-2.630515849753912	0.0	20536	20536	Phospho	1.0	8	320	1	1.0	483	0.0	0.0	0.0	0.0	0.0	0.0
4;8	316;320	1.0000;1.0000	Phospho;Phospho	LOC_Os01g67250.2	mzspec:PXD004939:Rice_phos_Nip_0h_20per_F1_R3:scan:11097:VHES[Phospho]PVLS[Phospho]PQR/2	0	0.0	159.9326	1:1.0000:4:true;2:1.0000:8:true	VHESPVLSPQR	VHES[Phospho]PVLS[Phospho]PQR	LOC_Os01g67250.2	1.0	Rice_phos_Nip_0h_20per_F1_R3	Rice_phos_Nip_0h_20per_F1_R3.11097.11097.2	mzspec:PXD004939:Rice_phos_Nip_0h_20per_F1_R3:scan:11097:VHES[Phospho]PVLS[Phospho]PQR/2	0	-0.002831000000014683	-4.016715410094169	0.0	8896	8896	Phospho	1.0	4	316	1	1.0	484	0.0	0.0	0.0	0.0	0.0	0.0
4;8	316;320	1.0000;1.0000	Phospho;Phospho	LOC_Os01g67250.2	mzspec:PXD004939:Rice_phos_ABA_3h_20per_F1_R1:scan:11193:VHES[Phospho]PVLS[Phospho]PQR/2	0	0.0	159.9326	1:1.0000:4:true;2:1.0000:8:true	VHESPVLSPQR	VHES[Phospho]PVLS[Phospho]PQR	LOC_Os01g67250.2	1.0	Rice_phos_ABA_3h_20per_F1_R1	Rice_phos_ABA_3h_20per_F1_R1.11193.11193.2	mzspec:PXD004939:Rice_phos_ABA_3h_20per_F1_R1:scan:11193:VHES[Phospho]PVLS[Phospho]PQR/2	0	-0.0018540000000939472	-2.630515849753912	0.0	8562	8562	Phospho	1.0	8	320	1	1.0	485	0.0	0.0	0.0	0.0	0.0	0.0
4;8	316;320	1.0000;1.0000	Phospho;Phospho	LOC_Os01g67250.2	mzspec:PXD004939:Rice_phos_ABA_3h_20per_F1_R1:scan:11193:VHES[Phospho]PVLS[Phospho]PQR/2	0	0.0	159.9326	1:1.0000:4:true;2:1.0000:8:true	VHESPVLSPQR	VHES[Phospho]PVLS[Phospho]PQR	LOC_Os01g67250.2	1.0	Rice_phos_ABA_3h_20per_F1_R1	Rice_phos_ABA_3h_20per_F1_R1.11193.11193.2	mzspec:PXD004939:Rice_phos_ABA_3h_20per_F1_R1:scan:11193:VHES[Phospho]PVLS[Phospho]PQR/2	0	-0.0018540000000939472	-2.630515849753912	0.0	8562	8562	Phospho	1.0	4	316	1	1.0	486	0.0	0.0	0.0	0.0	0.0	0.0
4;8	316;320	1.0000;1.0000	Phospho;Phospho	LOC_Os01g67250.2	mzspec:PXD004939:Rice_phos_Nip_0h_20per_F1_R1:scan:10864:VHES[Phospho]PVLS[Phospho]PQR/2	0	0.0	159.9326	1:1.0000:4:true;2:1.0000:8:true	VHESPVLSPQR	VHES[Phospho]PVLS[Phospho]PQR	LOC_Os01g67250.2	1.0	Rice_phos_Nip_0h_20per_F1_R1	Rice_phos_Nip_0h_20per_F1_R1.10864.10864.2	mzspec:PXD004939:Rice_phos_Nip_0h_20per_F1_R1:scan:10864:VHES[Phospho]PVLS[Phospho]PQR/2	0	-0.00020600000004833416	-0.2922795389153133	0.0	2782	2782	Phospho	1.0	8	320	1	1.0	487	0.0	0.0	0.0	0.0	0.0	0.0
7	40	1.0000	Phospho	Os07t0208600-01	mzspec:PXD004939:Rice_phos_ABA_12h_20per_F1_R2:scan:24378:DIHPEPS[Phospho]PPHLPPPPLR/3	0	0.0	79.9663	1:1.0000:7:true	DIHPEPSPPHLPPPPLR	DIHPEPS[Phospho]PPHLPPPPLR	Os07t0208600-01	1.0	Rice_phos_ABA_12h_20per_F1_R2	Rice_phos_ABA_12h_20per_F1_R2.24378.24378.3	mzspec:PXD004939:Rice_phos_ABA_12h_20per_F1_R2:scan:24378:DIHPEPS[Phospho]PPHLPPPPLR/3	0	0.000275999999985288	0.4186060208159913	0.0	15636	15636	Phospho	1.0	7	40	1	1.0	488	0.0	0.0	0.0	0.0	0.0	0.0
7	40	1.0000	Phospho	Os07t0208600-01	mzspec:PXD004939:Rice_phos_ABA_12h_20per_F1_R2:scan:24249:DIHPEPS[Phospho]PPHLPPPPLR/3	0	0.0	79.9663	1:1.0000:7:true	DIHPEPSPPHLPPPPLR	DIHPEPS[Phospho]PPHLPPPPLR	Os07t0208600-01	1.0	Rice_phos_ABA_12h_20per_F1_R2	Rice_phos_ABA_12h_20per_F1_R2.24249.24249.3	mzspec:PXD004939:Rice_phos_ABA_12h_20per_F1_R2:scan:24249:DIHPEPS[Phospho]PPHLPPPPLR/3	0	-0.002075999999874512	-3.148645286984748	0.0	15680	15680	Phospho	1.0	7	40	1	1.0	489	0.0	0.0	0.0	0.0	0.0	0.0
7	40	1.0000	Phospho	Os07t0208600-01	mzspec:PXD004939:Rice_phos_ABA_12h_20per_F1_R2:scan:24121:DIHPEPS[Phospho]PPHLPPPPLR/3	0	0.0	79.9663	1:1.0000:7:true	DIHPEPSPPHLPPPPLR	DIHPEPS[Phospho]PPHLPPPPLR	Os07t0208600-01	1.0	Rice_phos_ABA_12h_20per_F1_R2	Rice_phos_ABA_12h_20per_F1_R2.24121.24121.3	mzspec:PXD004939:Rice_phos_ABA_12h_20per_F1_R2:scan:24121:DIHPEPS[Phospho]PPHLPPPPLR/3	0	-0.0025239999999939755	-3.8281217267875336	0.0	17255	17255	Phospho	1.0	7	40	1	1.0	490	0.0	0.0	0.0	0.0	0.0	0.0
7	40	1.0000	Phospho	Os07t0208600-01	mzspec:PXD004939:Rice_phos_ABA_12h_20per_F1_R2:scan:23981:DIHPEPS[Phospho]PPHLPPPPLR/3	0	0.0	79.9663	1:1.0000:7:true	DIHPEPSPPHLPPPPLR	DIHPEPS[Phospho]PPHLPPPPLR	Os07t0208600-01	1.0	Rice_phos_ABA_12h_20per_F1_R2	Rice_phos_ABA_12h_20per_F1_R2.23981.23981.3	mzspec:PXD004939:Rice_phos_ABA_12h_20per_F1_R2:scan:23981:DIHPEPS[Phospho]PPHLPPPPLR/3	0	-0.002223999999955595	-3.3731151823398613	0.0	17700	17700	Phospho	1.0	7	40	1	1.0	491	0.0	0.0	0.0	0.0	0.0	0.0
7	40	1.0000	Phospho	Os07t0208600-01	mzspec:PXD004939:Rice_phos_ABA_12h_20per_F1_R3:scan:24075:DIHPEPS[Phospho]PPHLPPPPLR/3	0	0.0	79.9663	1:1.0000:7:true	DIHPEPSPPHLPPPPLR	DIHPEPS[Phospho]PPHLPPPPLR	Os07t0208600-01	1.0	Rice_phos_ABA_12h_20per_F1_R3	Rice_phos_ABA_12h_20per_F1_R3.24075.24075.3	mzspec:PXD004939:Rice_phos_ABA_12h_20per_F1_R3:scan:24075:DIHPEPS[Phospho]PPHLPPPPLR/3	0	-0.0023239999999304928	-3.524784030431609	0.0	18183	18183	Phospho	1.0	7	40	1	1.0	492	0.0	0.0	0.0	0.0	0.0	0.0
7	40	1.0000	Phospho	Os07t0208600-01	mzspec:PXD004939:Rice_phos_ABA_12h_20per_F1_R3:scan:24338:DIHPEPS[Phospho]PPHLPPPPLR/3	0	0.0	79.9663	1:1.0000:7:true	DIHPEPSPPHLPPPPLR	DIHPEPS[Phospho]PPHLPPPPLR	Os07t0208600-01	1.0	Rice_phos_ABA_12h_20per_F1_R3	Rice_phos_ABA_12h_20per_F1_R3.24338.24338.3	mzspec:PXD004939:Rice_phos_ABA_12h_20per_F1_R3:scan:24338:DIHPEPS[Phospho]PPHLPPPPLR/3	0	-0.0016239999999925205	-2.463102093616941	0.0	18836	18836	Phospho	1.0	7	40	1	1.0	493	0.0	0.0	0.0	0.0	0.0	0.0
7	40	1.0000	Phospho	Os07t0208600-01	mzspec:PXD004939:Rice_phos_ABA_12h_20per_F1_R3:scan:24209:DIHPEPS[Phospho]PPHLPPPPLR/3	0	0.0	79.9663	1:1.0000:7:true	DIHPEPSPPHLPPPPLR	DIHPEPS[Phospho]PPHLPPPPLR	Os07t0208600-01	1.0	Rice_phos_ABA_12h_20per_F1_R3	Rice_phos_ABA_12h_20per_F1_R3.24209.24209.3	mzspec:PXD004939:Rice_phos_ABA_12h_20per_F1_R3:scan:24209:DIHPEPS[Phospho]PPHLPPPPLR/3	0	-0.0011240000000043435	-1.7047578529857712	0.0	20522	20522	Phospho	1.0	7	40	1	1.0	494	0.0	0.0	0.0	0.0	0.0	0.0
4;8	316;320	1.0000;1.0000	Phospho;Phospho	LOC_Os01g67250.2	mzspec:PXD004939:Rice_phos_ABA_12h_20per_F1_R2:scan:10849:VHES[Phospho]PVLS[Phospho]PQR/2	0	0.0	159.9326	1:1.0000:4:true;2:1.0000:8:true	VHESPVLSPQR	VHES[Phospho]PVLS[Phospho]PQR	LOC_Os01g67250.2	1.0	Rice_phos_ABA_12h_20per_F1_R2	Rice_phos_ABA_12h_20per_F1_R2.10849.10849.2	mzspec:PXD004939:Rice_phos_ABA_12h_20per_F1_R2:scan:10849:VHES[Phospho]PVLS[Phospho]PQR/2	0	-0.0010610000000497166	-1.5053815084025106	0.0	2045	2045	Phospho	1.0	8	320	1	1.0	495	0.0	0.0	0.0	0.0	0.0	0.0
4;8	316;320	1.0000;1.0000	Phospho;Phospho	LOC_Os01g67250.2	mzspec:PXD004939:Rice_phos_ABA_12h_20per_F1_R2:scan:10956:VHES[Phospho]PVLS[Phospho]PQR/3	0	0.0	159.9326	1:1.0000:4:true;2:1.0000:8:true	VHESPVLSPQR	VHES[Phospho]PVLS[Phospho]PQR	LOC_Os01g67250.2	1.0	Rice_phos_ABA_12h_20per_F1_R2	Rice_phos_ABA_12h_20per_F1_R2.10956.10956.3	mzspec:PXD004939:Rice_phos_ABA_12h_20per_F1_R2:scan:10956:VHES[Phospho]PVLS[Phospho]PQR/3	0	-0.0015250000000150974	-3.2432622688812183	0.0	2069	2069	Phospho	1.0	4	316	1	1.0	496	0.0	0.0	0.0	0.0	0.0	0.0
4;8	316;320	1.0000;1.0000	Phospho;Phospho	LOC_Os01g67250.2	mzspec:PXD004939:Rice_phos_ABA_12h_20per_F1_R2:scan:10956:VHES[Phospho]PVLS[Phospho]PQR/3	0	0.0	159.9326	1:1.0000:4:true;2:1.0000:8:true	VHESPVLSPQR	VHES[Phospho]PVLS[Phospho]PQR	LOC_Os01g67250.2	1.0	Rice_phos_ABA_12h_20per_F1_R2	Rice_phos_ABA_12h_20per_F1_R2.10956.10956.3	mzspec:PXD004939:Rice_phos_ABA_12h_20per_F1_R2:scan:10956:VHES[Phospho]PVLS[Phospho]PQR/3	0	-0.0015250000000150974	-3.2432622688812183	0.0	2069	2069	Phospho	1.0	8	320	1	1.0	497	0.0	0.0	0.0	0.0	0.0	0.0
4;8	316;320	1.0000;1.0000	Phospho;Phospho	LOC_Os01g67250.2	mzspec:PXD004939:Rice_phos_ABA_12h_20per_F1_R2:scan:11142:VHES[Phospho]PVLS[Phospho]PQR/2	0	0.0	159.9326	1:1.0000:4:true;2:1.0000:8:true	VHESPVLSPQR	VHES[Phospho]PVLS[Phospho]PQR	LOC_Os01g67250.2	1.0	Rice_phos_ABA_12h_20per_F1_R2	Rice_phos_ABA_12h_20per_F1_R2.11142.11142.2	mzspec:PXD004939:Rice_phos_ABA_12h_20per_F1_R2:scan:11142:VHES[Phospho]PVLS[Phospho]PQR/2	0	-0.0018540000000939472	-2.630515849753912	0.0	2308	2308	Phospho	1.0	4	316	1	1.0	498	0.0	0.0	0.0	0.0	0.0	0.0
4;8	316;320	1.0000;1.0000	Phospho;Phospho	LOC_Os01g67250.2	mzspec:PXD004939:Rice_phos_ABA_12h_20per_F1_R2:scan:11142:VHES[Phospho]PVLS[Phospho]PQR/2	0	0.0	159.9326	1:1.0000:4:true;2:1.0000:8:true	VHESPVLSPQR	VHES[Phospho]PVLS[Phospho]PQR	LOC_Os01g67250.2	1.0	Rice_phos_ABA_12h_20per_F1_R2	Rice_phos_ABA_12h_20per_F1_R2.11142.11142.2	mzspec:PXD004939:Rice_phos_ABA_12h_20per_F1_R2:scan:11142:VHES[Phospho]PVLS[Phospho]PQR/2	0	-0.0018540000000939472	-2.630515849753912	0.0	2308	2308	Phospho	1.0	8	320	1	1.0	499	0.0	0.0	0.0	0.0	0.0	0.0
4;8	316;320	1.0000;1.0000	Phospho;Phospho	LOC_Os01g67250.2	mzspec:PXD004939:Rice_phos_ABA_12h_20per_F1_R2:scan:10997:VHES[Phospho]PVLS[Phospho]PQR/2	0	0.0	159.9326	1:1.0000:4:true;2:1.0000:8:true	VHESPVLSPQR	VHES[Phospho]PVLS[Phospho]PQR	LOC_Os01g67250.2	1.0	Rice_phos_ABA_12h_20per_F1_R2	Rice_phos_ABA_12h_20per_F1_R2.10997.10997.2	mzspec:PXD004939:Rice_phos_ABA_12h_20per_F1_R2:scan:10997:VHES[Phospho]PVLS[Phospho]PQR/2	0	-0.0019760000000133005	-2.8036134406069717	0.0	2323	2323	Phospho	1.0	4	316	1	1.0	500	0.0	0.0	0.0	0.0	0.0	0.0
4;8	316;320	1.0000;1.0000	Phospho;Phospho	LOC_Os01g67250.2	mzspec:PXD004939:Rice_phos_ABA_12h_20per_F1_R2:scan:10997:VHES[Phospho]PVLS[Phospho]PQR/2	0	0.0	159.9326	1:1.0000:4:true;2:1.0000:8:true	VHESPVLSPQR	VHES[Phospho]PVLS[Phospho]PQR	LOC_Os01g67250.2	1.0	Rice_phos_ABA_12h_20per_F1_R2	Rice_phos_ABA_12h_20per_F1_R2.10997.10997.2	mzspec:PXD004939:Rice_phos_ABA_12h_20per_F1_R2:scan:10997:VHES[Phospho]PVLS[Phospho]PQR/2	0	-0.0019760000000133005	-2.8036134406069717	0.0	2323	2323	Phospho	1.0	8	320	1	1.0	501	0.0	0.0	0.0	0.0	0.0	0.0
4;8	316;320	1.0000;1.0000	Phospho;Phospho	LOC_Os01g67250.2	mzspec:PXD004939:Rice_phos_Nip_0h_20per_F1_R1:scan:10864:VHES[Phospho]PVLS[Phospho]PQR/2	0	0.0	159.9326	1:1.0000:4:true;2:1.0000:8:true	VHESPVLSPQR	VHES[Phospho]PVLS[Phospho]PQR	LOC_Os01g67250.2	1.0	Rice_phos_Nip_0h_20per_F1_R1	Rice_phos_Nip_0h_20per_F1_R1.10864.10864.2	mzspec:PXD004939:Rice_phos_Nip_0h_20per_F1_R1:scan:10864:VHES[Phospho]PVLS[Phospho]PQR/2	0	-0.00020600000004833416	-0.2922795389153133	0.0	2782	2782	Phospho	1.0	4	316	1	1.0	502	0.0	0.0	0.0	0.0	0.0	0.0
7	40	1.0000	Phospho	Os07t0208600-01	mzspec:PXD004939:Rice_phos_Nip_0h_20per_F1_R1:scan:24283:DIHPEPS[Phospho]PPHLPPPPLR/3	0	0.0	79.9663	1:1.0000:7:true	DIHPEPSPPHLPPPPLR	DIHPEPS[Phospho]PPHLPPPPLR	Os07t0208600-01	1.0	Rice_phos_Nip_0h_20per_F1_R1	Rice_phos_Nip_0h_20per_F1_R1.24283.24283.3	mzspec:PXD004939:Rice_phos_Nip_0h_20per_F1_R1:scan:24283:DIHPEPS[Phospho]PPHLPPPPLR/3	0	-0.0022589999999809147	-3.426199279223701	0.0	22053	22053	Phospho	1.0	7	40	1	1.0	503	0.0	0.0	0.0	0.0	0.0	0.0
7	1122	1.0000	Phospho	LOC_Os09g36090.1	mzspec:PXD004939:Rice_phos_Nip_0h_20per_F1_R1:scan:03430:KDNNPVS[Phospho]PGKGEGR/2	0	0.0	79.9663	1:1.0000:7:true	KDNNPVSPGKGEGR	KDNNPVS[Phospho]PGKGEGR	LOC_Os09g36090.1	1.0	Rice_phos_Nip_0h_20per_F1_R1	Rice_phos_Nip_0h_20per_F1_R1.03430.03430.2	mzspec:PXD004939:Rice_phos_Nip_0h_20per_F1_R1:scan:03430:KDNNPVS[Phospho]PGKGEGR/2	0	-0.0018989999998666465	-2.473126018181386	0.0	3770	3770	Phospho	1.0	7	1122	1	1.0	504	0.0	0.0	0.0	0.0	0.0	0.0
9	873	1.0000	Phospho	Os01t0758300-01	mzspec:PXD004939:Rice_phos_ABA_3h_20per_F1_R2:scan:15198:IRDPGFHVS[Phospho]PR/3	0	0.0	79.9663	1:1.0000:9:true	IRDPGFHVSPR	IRDPGFHVS[Phospho]PR	Os01t0758300-01	1.0	Rice_phos_ABA_3h_20per_F1_R2	Rice_phos_ABA_3h_20per_F1_R2.15198.15198.3	mzspec:PXD004939:Rice_phos_ABA_3h_20per_F1_R2:scan:15198:IRDPGFHVS[Phospho]PR/3	0	-0.00047899999998435305	-1.054549865487548	0.0	27005	27005	Phospho	1.0	9	873	1	1.0	505	0.0	0.0	0.0	0.0	0.0	0.0
4;8	316;320	1.0000;1.0000	Phospho;Phospho	LOC_Os01g67250.2	mzspec:PXD004939:Rice_phos_ABA_3h_20per_F1_R2:scan:11018:VHES[Phospho]PVLS[Phospho]PQR/2	0	0.0	159.9326	1:1.0000:4:true;2:1.0000:8:true	VHESPVLSPQR	VHES[Phospho]PVLS[Phospho]PQR	LOC_Os01g67250.2	1.0	Rice_phos_ABA_3h_20per_F1_R2	Rice_phos_ABA_3h_20per_F1_R2.11018.11018.2	mzspec:PXD004939:Rice_phos_ABA_3h_20per_F1_R2:scan:11018:VHES[Phospho]PVLS[Phospho]PQR/2	0	-0.001732000000060907	-2.457418258739549	0.0	25825	25825	Phospho	1.0	8	320	1	1.0	506	0.0	0.0	0.0	0.0	0.0	0.0
3	363	1.0000	Phospho	Os06t0186600-02	mzspec:PXD004939:Rice_phos_ABA_12h_20per_F1_R2:scan:29670:KDS[Phospho]FGDLLMNLPR/3	0	0.0	79.9663	1:1.0000:3:true	KDSFGDLLMNLPR	KDS[Phospho]FGDLLMNLPR	Os06t0186600-02	1.0	Rice_phos_ABA_12h_20per_F1_R2	Rice_phos_ABA_12h_20per_F1_R2.29670.29670.3	mzspec:PXD004939:Rice_phos_ABA_12h_20per_F1_R2:scan:29670:KDS[Phospho]FGDLLMNLPR/3	0	-0.003483999999957632	-6.5828631904169015	0.0	19005	19005	Phospho	1.0	3	363	1	1.0	507	0.0	0.0	0.0	0.0	0.0	0.0
3	363	1.0000	Phospho	Os06t0186600-02	mzspec:PXD004939:Rice_phos_ABA_3h_20per_F1_R3:scan:28803:KDS[Phospho]FGDLLMNLPR/2	0	0.0	79.9663	1:1.0000:3:true	KDSFGDLLMNLPR	KDS[Phospho]FGDLLMNLPR	Os06t0186600-02	1.0	Rice_phos_ABA_3h_20per_F1_R3	Rice_phos_ABA_3h_20per_F1_R3.28803.28803.2	mzspec:PXD004939:Rice_phos_ABA_3h_20per_F1_R3:scan:28803:KDS[Phospho]FGDLLMNLPR/2	0	-0.002026999999884538	-2.5549051220536696	0.0	23324	23324	Phospho	1.0	3	363	1	1.0	508	0.0	0.0	0.0	0.0	0.0	0.0
3	363	1.0000	Phospho	Os06t0186600-02	mzspec:PXD004939:Rice_phos_ABA_3h_20per_F1_R3:scan:28751:KDS[Phospho]FGDLLMNLPR/3	0	0.0	79.9663	1:1.0000:3:true	KDSFGDLLMNLPR	KDS[Phospho]FGDLLMNLPR	Os06t0186600-02	1.0	Rice_phos_ABA_3h_20per_F1_R3	Rice_phos_ABA_3h_20per_F1_R3.28751.28751.3	mzspec:PXD004939:Rice_phos_ABA_3h_20per_F1_R3:scan:28751:KDS[Phospho]FGDLLMNLPR/3	0	-0.0014139999999542852	-2.6716901696503323	0.0	24192	24192	Phospho	1.0	3	363	1	1.0	509	0.0	0.0	0.0	0.0	0.0	0.0
3	363	1.0000	Phospho	Os06t0186600-02	mzspec:PXD004939:Rice_phos_Nip_0h_20per_F1_R1:scan:29863:KDS[Phospho]FGDLLMNLPR/2	0	0.0	79.9663	1:1.0000:3:true	KDSFGDLLMNLPR	KDS[Phospho]FGDLLMNLPR	Os06t0186600-02	1.0	Rice_phos_Nip_0h_20per_F1_R1	Rice_phos_Nip_0h_20per_F1_R1.29863.29863.2	mzspec:PXD004939:Rice_phos_Nip_0h_20per_F1_R1:scan:29863:KDS[Phospho]FGDLLMNLPR/2	0	-0.002393999999981133	-3.0174853786367484	0.0	24438	24438	Phospho	1.0	3	363	1	1.0	510	0.0	0.0	0.0	0.0	0.0	0.0
3	363	1.0000	Phospho	Os06t0186600-02	mzspec:PXD004939:Rice_phos_Nip_0h_20per_F1_R1:scan:29867:KDS[Phospho]FGDLLMNLPR/3	0	0.0	79.9663	1:1.0000:3:true	KDSFGDLLMNLPR	KDS[Phospho]FGDLLMNLPR	Os06t0186600-02	1.0	Rice_phos_Nip_0h_20per_F1_R1	Rice_phos_Nip_0h_20per_F1_R1.29867.29867.3	mzspec:PXD004939:Rice_phos_Nip_0h_20per_F1_R1:scan:29867:KDS[Phospho]FGDLLMNLPR/3	0	-0.001713999999878979	-3.2385268391834425	0.0	24755	24755	Phospho	1.0	3	363	1	1.0	511	0.0	0.0	0.0	0.0	0.0	0.0
3	363	1.0000	Phospho	Os06t0186600-02	mzspec:PXD004939:Rice_phos_Nip_0h_20per_F1_R3:scan:29635:KDS[Phospho]FGDLLMNLPR/2	0	0.0	79.9663	1:1.0000:3:true	KDSFGDLLMNLPR	KDS[Phospho]FGDLLMNLPR	Os06t0186600-02	1.0	Rice_phos_Nip_0h_20per_F1_R3	Rice_phos_Nip_0h_20per_F1_R3.29635.29635.2	mzspec:PXD004939:Rice_phos_Nip_0h_20per_F1_R3:scan:29635:KDS[Phospho]FGDLLMNLPR/2	0	-0.004285999999865453	-5.402231550765675	0.0	25403	25403	Phospho	1.0	3	363	1	1.0	512	0.0	0.0	0.0	0.0	0.0	0.0
4;8	316;320	1.0000;1.0000	Phospho;Phospho	LOC_Os01g67250.2	mzspec:PXD004939:Rice_phos_ABA_3h_20per_F1_R2:scan:11018:VHES[Phospho]PVLS[Phospho]PQR/2	0	0.0	159.9326	1:1.0000:4:true;2:1.0000:8:true	VHESPVLSPQR	VHES[Phospho]PVLS[Phospho]PQR	LOC_Os01g67250.2	1.0	Rice_phos_ABA_3h_20per_F1_R2	Rice_phos_ABA_3h_20per_F1_R2.11018.11018.2	mzspec:PXD004939:Rice_phos_ABA_3h_20per_F1_R2:scan:11018:VHES[Phospho]PVLS[Phospho]PQR/2	0	-0.001732000000060907	-2.457418258739549	0.0	25825	25825	Phospho	1.0	4	316	1	1.0	513	0.0	0.0	0.0	0.0	0.0	0.0
7	40	1.0000	Phospho	Os07t0208600-01	mzspec:PXD004939:Rice_phos_ABA_3h_20per_F1_R2:scan:23516:DIHPEPS[Phospho]PPHLPPPPLR/3	0	0.0	79.9663	1:1.0000:7:true	DIHPEPSPPHLPPPPLR	DIHPEPS[Phospho]PPHLPPPPLR	Os07t0208600-01	1.0	Rice_phos_ABA_3h_20per_F1_R2	Rice_phos_ABA_3h_20per_F1_R2.23516.23516.3	mzspec:PXD004939:Rice_phos_ABA_3h_20per_F1_R2:scan:23516:DIHPEPS[Phospho]PPHLPPPPLR/3	0	0.0007759999999734648	1.1769502614471616	0.0	23386	23386	Phospho	1.0	7	40	1	1.0	514	0.0	0.0	0.0	0.0	0.0	0.0
4;8	316;320	1.0000;1.0000	Phospho;Phospho	LOC_Os01g67250.2	mzspec:PXD004939:Rice_phos_ABA_12h_20per_F1_R1:scan:11235:VHES[Phospho]PVLS[Phospho]PQR/2	0	0.0	159.9326	1:1.0000:4:true;2:1.0000:8:true	VHESPVLSPQR	VHES[Phospho]PVLS[Phospho]PQR	LOC_Os01g67250.2	1.0	Rice_phos_ABA_12h_20per_F1_R1	Rice_phos_ABA_12h_20per_F1_R1.11235.11235.2	mzspec:PXD004939:Rice_phos_ABA_12h_20per_F1_R1:scan:11235:VHES[Phospho]PVLS[Phospho]PQR/2	0	-0.002587000000062289	-3.670520228226747	0.0	21775	21775	Phospho	1.0	4	316	1	1.0	515	0.0	0.0	0.0	0.0	0.0	0.0
4;8	316;320	1.0000;1.0000	Phospho;Phospho	LOC_Os01g67250.2	mzspec:PXD004939:Rice_phos_ABA_3h_20per_F1_R2:scan:10876:VHES[Phospho]PVLS[Phospho]PQR/2	0	0.0	159.9326	1:1.0000:4:true;2:1.0000:8:true	VHESPVLSPQR	VHES[Phospho]PVLS[Phospho]PQR	LOC_Os01g67250.2	1.0	Rice_phos_ABA_3h_20per_F1_R2	Rice_phos_ABA_3h_20per_F1_R2.10876.10876.2	mzspec:PXD004939:Rice_phos_ABA_3h_20per_F1_R2:scan:10876:VHES[Phospho]PVLS[Phospho]PQR/2	0	-0.002282000000036533	-3.2377762507714913	0.0	27656	27656	Phospho	1.0	4	316	1	1.0	516	0.0	0.0	0.0	0.0	0.0	0.0
4;8	316;320	1.0000;1.0000	Phospho;Phospho	LOC_Os01g67250.2	mzspec:PXD004939:Rice_phos_ABA_3h_20per_F1_R2:scan:10876:VHES[Phospho]PVLS[Phospho]PQR/2	0	0.0	159.9326	1:1.0000:4:true;2:1.0000:8:true	VHESPVLSPQR	VHES[Phospho]PVLS[Phospho]PQR	LOC_Os01g67250.2	1.0	Rice_phos_ABA_3h_20per_F1_R2	Rice_phos_ABA_3h_20per_F1_R2.10876.10876.2	mzspec:PXD004939:Rice_phos_ABA_3h_20per_F1_R2:scan:10876:VHES[Phospho]PVLS[Phospho]PQR/2	0	-0.002282000000036533	-3.2377762507714913	0.0	27656	27656	Phospho	1.0	8	320	1	1.0	517	0.0	0.0	0.0	0.0	0.0	0.0
4;8	316;320	1.0000;1.0000	Phospho;Phospho	LOC_Os01g67250.2	mzspec:PXD004939:Rice_phos_ABA_3h_20per_F1_R2:scan:10727:VHES[Phospho]PVLS[Phospho]PQR/2	0	0.0	159.9326	1:1.0000:4:true;2:1.0000:8:true	VHESPVLSPQR	VHES[Phospho]PVLS[Phospho]PQR	LOC_Os01g67250.2	1.0	Rice_phos_ABA_3h_20per_F1_R2	Rice_phos_ABA_3h_20per_F1_R2.10727.10727.2	mzspec:PXD004939:Rice_phos_ABA_3h_20per_F1_R2:scan:10727:VHES[Phospho]PVLS[Phospho]PQR/2	0	-0.001610000000027867	-2.284320667725188	0.0	27935	27935	Phospho	1.0	4	316	1	1.0	518	0.0	0.0	0.0	0.0	0.0	0.0
7	40	1.0000	Phospho	Os07t0208600-01	mzspec:PXD004939:Rice_phos_Nip_0h_20per_F1_R3:scan:24233:DIHPEPS[Phospho]PPHLPPPPLR/3	0	0.0	79.9663	1:1.0000:7:true	DIHPEPSPPHLPPPPLR	DIHPEPS[Phospho]PPHLPPPPLR	Os07t0208600-01	1.0	Rice_phos_Nip_0h_20per_F1_R3	Rice_phos_Nip_0h_20per_F1_R3.24233.24233.3	mzspec:PXD004939:Rice_phos_Nip_0h_20per_F1_R3:scan:24233:DIHPEPS[Phospho]PPHLPPPPLR/3	0	-0.0025239999999939755	-3.8281217267875336	0.0	24156	24156	Phospho	1.0	7	40	1	1.0	519	0.0	0.0	0.0	0.0	0.0	0.0
7	40	1.0000	Phospho	Os07t0208600-01	mzspec:PXD004939:Rice_phos_ABA_3h_20per_F1_R3:scan:23458:DIHPEPS[Phospho]PPHLPPPPLR/3	0	0.0	79.9663	1:1.0000:7:true	DIHPEPSPPHLPPPPLR	DIHPEPS[Phospho]PPHLPPPPLR	Os07t0208600-01	1.0	Rice_phos_ABA_3h_20per_F1_R3	Rice_phos_ABA_3h_20per_F1_R3.23458.23458.3	mzspec:PXD004939:Rice_phos_ABA_3h_20per_F1_R3:scan:23458:DIHPEPS[Phospho]PPHLPPPPLR/3	0	-0.0011240000000043435	-1.7047578529857712	0.0	28331	28331	Phospho	1.0	7	40	1	1.0	520	0.0	0.0	0.0	0.0	0.0	0.0
7	40	1.0000	Phospho	Os07t0208600-01	mzspec:PXD004939:Rice_phos_Nip_0h_20per_F1_R1:scan:24552:DIHPEPS[Phospho]PPHLPPPPLR/3	0	0.0	79.9663	1:1.0000:7:true	DIHPEPSPPHLPPPPLR	DIHPEPS[Phospho]PPHLPPPPLR	Os07t0208600-01	1.0	Rice_phos_Nip_0h_20per_F1_R1	Rice_phos_Nip_0h_20per_F1_R1.24552.24552.3	mzspec:PXD004939:Rice_phos_Nip_0h_20per_F1_R1:scan:24552:DIHPEPS[Phospho]PPHLPPPPLR/3	0	-0.0013239999999541394	-2.008095549169268	0.0	28642	28642	Phospho	1.0	7	40	1	1.0	521	0.0	0.0	0.0	0.0	0.0	0.0
7	40	1.0000	Phospho	Os07t0208600-01	mzspec:PXD004939:Rice_phos_Nip_0h_20per_F1_R1:scan:24423:DIHPEPS[Phospho]PPHLPPPPLR/3	0	0.0	79.9663	1:1.0000:7:true	DIHPEPSPPHLPPPPLR	DIHPEPS[Phospho]PPHLPPPPLR	Os07t0208600-01	1.0	Rice_phos_Nip_0h_20per_F1_R1	Rice_phos_Nip_0h_20per_F1_R1.24423.24423.3	mzspec:PXD004939:Rice_phos_Nip_0h_20per_F1_R1:scan:24423:DIHPEPS[Phospho]PPHLPPPPLR/3	0	-0.0028239999999186693	-4.28312827106278	0.0	29427	29427	Phospho	1.0	7	40	1	1.0	522	0.0	0.0	0.0	0.0	0.0	0.0
3	363	1.0000	Phospho	Os06t0186600-02	mzspec:PXD004939:Rice_phos_Nip_0h_20per_F1_R2:scan:29873:KDS[Phospho]FGDLLMNLPR/2	0	0.0	79.9663	1:1.0000:3:true	KDSFGDLLMNLPR	KDS[Phospho]FGDLLMNLPR	Os06t0186600-02	1.0	Rice_phos_Nip_0h_20per_F1_R2	Rice_phos_Nip_0h_20per_F1_R2.29873.29873.2	mzspec:PXD004939:Rice_phos_Nip_0h_20per_F1_R2:scan:29873:KDS[Phospho]FGDLLMNLPR/2	0	-0.006483000000002903	-8.171410906376341	0.0	18620	18620	Phospho	1.0	3	363	1	1.0	523	0.0	0.0	0.0	0.0	0.0	0.0
3	363	1.0000	Phospho	Os06t0186600-02	mzspec:PXD004939:Rice_phos_ABA_12h_20per_F1_R2:scan:29665:KDS[Phospho]FGDLLMNLPR/2	0	0.0	79.9663	1:1.0000:3:true	KDSFGDLLMNLPR	KDS[Phospho]FGDLLMNLPR	Os06t0186600-02	1.0	Rice_phos_ABA_12h_20per_F1_R2	Rice_phos_ABA_12h_20per_F1_R2.29665.29665.2	mzspec:PXD004939:Rice_phos_ABA_12h_20per_F1_R2:scan:29665:KDS[Phospho]FGDLLMNLPR/2	0	-0.00507900000002337	-6.401757827187695	0.0	18318	18318	Phospho	1.0	3	363	1	1.0	524	0.0	0.0	0.0	0.0	0.0	0.0
3	363	1.0000	Phospho	Os06t0186600-02	mzspec:PXD004939:Rice_phos_ABA_12h_20per_F1_R3:scan:29599:KDS[Phospho]FGDLLMNLPR/2	0	0.0	79.9663	1:1.0000:3:true	KDSFGDLLMNLPR	KDS[Phospho]FGDLLMNLPR	Os06t0186600-02	1.0	Rice_phos_ABA_12h_20per_F1_R3	Rice_phos_ABA_12h_20per_F1_R3.29599.29599.2	mzspec:PXD004939:Rice_phos_ABA_12h_20per_F1_R3:scan:29599:KDS[Phospho]FGDLLMNLPR/2	0	0.000841000000036729	1.0600272362424117	0.0	17910	17910	Phospho	1.0	3	363	1	1.0	525	0.0	0.0	0.0	0.0	0.0	0.0
4;8	316;320	1.0000;1.0000	Phospho;Phospho	LOC_Os01g67250.2	mzspec:PXD004939:Rice_phos_ABA_12h_20per_F1_R1:scan:11078:VHES[Phospho]PVLS[Phospho]PQR/2	0	0.0	159.9326	1:1.0000:4:true;2:1.0000:8:true	VHESPVLSPQR	VHES[Phospho]PVLS[Phospho]PQR	LOC_Os01g67250.2	1.0	Rice_phos_ABA_12h_20per_F1_R1	Rice_phos_ABA_12h_20per_F1_R1.11078.11078.2	mzspec:PXD004939:Rice_phos_ABA_12h_20per_F1_R1:scan:11078:VHES[Phospho]PVLS[Phospho]PQR/2	0	-0.0018540000000939472	-2.630515849753912	0.0	22092	22092	Phospho	1.0	8	320	1	1.0	526	0.0	0.0	0.0	0.0	0.0	0.0
1;4	149;152	1.0000;0	Phospho;Deamidated	LOC_Os06g09450.8	mzspec:PXD004939:Rice_phos_ABA_3h_20per_F1_R3:scan:24180:S[Phospho]IGN[Deamidated]GVQFLNR/2	0	0.0	80.950316	1:0.8181:4:true;1:0.1206:7:true;1:0.0612:10:true;2:1.0000:1:true	SIGNGVQFLNR	S[Phospho]IGN[Deamidated]GVQFLNR	LOC_Os06g09450.8	1.0	Rice_phos_ABA_3h_20per_F1_R3	Rice_phos_ABA_3h_20per_F1_R3.24180.24180.2	mzspec:PXD004939:Rice_phos_ABA_3h_20per_F1_R3:scan:24180:S[Phospho]IGN[Deamidated]GVQFLNR/2	0	-0.0022740000000567306	-3.5348956536681646	0.0	27907	27907	Phospho	1.0	1	149	1	1.0	527	0.0	0.0	0.0	0.0	0.0	0.0
1;4	149;152	1.0000;0	Phospho;Deamidated	LOC_Os06g09450.8	mzspec:PXD004939:Rice_phos_Nip_0h_20per_F1_R3:scan:24992:S[Phospho]IGN[Deamidated]GVQFLNR/2	0	0.0	80.950316	1:0.5126:4:true;1:0.2894:7:true;1:0.1980:10:true;2:1.0000:1:true	SIGNGVQFLNR	S[Phospho]IGN[Deamidated]GVQFLNR	LOC_Os06g09450.8	1.0	Rice_phos_Nip_0h_20per_F1_R3	Rice_phos_Nip_0h_20per_F1_R3.24992.24992.2	mzspec:PXD004939:Rice_phos_Nip_0h_20per_F1_R3:scan:24992:S[Phospho]IGN[Deamidated]GVQFLNR/2	0	-0.0019690000000309733	-3.0607781627126056	0.0	27267	27267	Phospho	1.0	1	149	1	1.0	528	0.0	0.0	0.0	0.0	0.0	0.0
4;8	316;320	1.0000;1.0000	Phospho;Phospho	LOC_Os01g67250.2	mzspec:PXD004939:Rice_phos_ABA_12h_20per_F1_R1:scan:11235:VHES[Phospho]PVLS[Phospho]PQR/2	0	0.0	159.9326	1:1.0000:4:true;2:1.0000:8:true	VHESPVLSPQR	VHES[Phospho]PVLS[Phospho]PQR	LOC_Os01g67250.2	1.0	Rice_phos_ABA_12h_20per_F1_R1	Rice_phos_ABA_12h_20per_F1_R1.11235.11235.2	mzspec:PXD004939:Rice_phos_ABA_12h_20per_F1_R1:scan:11235:VHES[Phospho]PVLS[Phospho]PQR/2	0	-0.002587000000062289	-3.670520228226747	0.0	21775	21775	Phospho	1.0	8	320	1	1.0	529	0.0	0.0	0.0	0.0	0.0	0.0
3	363	1.0000	Phospho	Os06t0186600-02	mzspec:PXD004939:Rice_phos_ABA_12h_20per_F1_R1:scan:29715:KDS[Phospho]FGDLLMNLPR/2	0	0.0	79.9663	1:1.0000:3:true	KDSFGDLLMNLPR	KDS[Phospho]FGDLLMNLPR	Os06t0186600-02	1.0	Rice_phos_ABA_12h_20per_F1_R1	Rice_phos_ABA_12h_20per_F1_R1.29715.29715.2	mzspec:PXD004939:Rice_phos_ABA_12h_20per_F1_R1:scan:29715:KDS[Phospho]FGDLLMNLPR/2	0	-0.0015999999999394274	-2.0166986656951003	0.0	5499	5499	Phospho	1.0	3	363	1	1.0	530	0.0	0.0	0.0	0.0	0.0	0.0
3	363	1.0000	Phospho	Os06t0186600-02	mzspec:PXD004939:Rice_phos_ABA_12h_20per_F1_R1:scan:29737:KDS[Phospho]FGDLLMNLPR/3	0	0.0	79.9663	1:1.0000:3:true	KDSFGDLLMNLPR	KDS[Phospho]FGDLLMNLPR	Os06t0186600-02	1.0	Rice_phos_ABA_12h_20per_F1_R1	Rice_phos_ABA_12h_20per_F1_R1.29737.29737.3	mzspec:PXD004939:Rice_phos_ABA_12h_20per_F1_R1:scan:29737:KDS[Phospho]FGDLLMNLPR/3	0	-0.003544999999917309	-6.698119979841376	0.0	7560	7560	Phospho	1.0	3	363	1	1.0	531	0.0	0.0	0.0	0.0	0.0	0.0
3;5	85;87	1.0000;1.0000	Phospho;Phospho	Os01t0959000-01	mzspec:PXD004939:Rice_phos_ABA_3h_20per_F1_R1:scan:02658:GRS[Phospho]PS[Phospho]PPPPK/2	0	0.0	159.9326	1:1.0000:3:true;2:1.0000:5:true	GRSPSPPPPK	GRS[Phospho]PS[Phospho]PPPPK	Os01t0959000-01	1.0	Rice_phos_ABA_3h_20per_F1_R1	Rice_phos_ABA_3h_20per_F1_R1.02658.02658.2	mzspec:PXD004939:Rice_phos_ABA_3h_20per_F1_R1:scan:02658:GRS[Phospho]PS[Phospho]PPPPK/2	0	-0.00017300000001796434	-0.2930953527228904	0.0	2995	2995	Phospho	1.0	3	85	1	1.0	532	0.0	0.0	0.0	0.0	0.0	0.0
3;5	85;87	1.0000;1.0000	Phospho;Phospho	Os01t0959000-01	mzspec:PXD004939:Rice_phos_ABA_3h_20per_F1_R1:scan:02658:GRS[Phospho]PS[Phospho]PPPPK/2	0	0.0	159.9326	1:1.0000:3:true;2:1.0000:5:true	GRSPSPPPPK	GRS[Phospho]PS[Phospho]PPPPK	Os01t0959000-01	1.0	Rice_phos_ABA_3h_20per_F1_R1	Rice_phos_ABA_3h_20per_F1_R1.02658.02658.2	mzspec:PXD004939:Rice_phos_ABA_3h_20per_F1_R1:scan:02658:GRS[Phospho]PS[Phospho]PPPPK/2	0	-0.00017300000001796434	-0.2930953527228904	0.0	2995	2995	Phospho	1.0	5	87	1	1.0	533	0.0	0.0	0.0	0.0	0.0	0.0
3;5	85;87	1.0000;1.0000	Phospho;Phospho	Os01t0959000-01	mzspec:PXD004939:Rice_phos_ABA_12h_20per_F1_R2:scan:02070:GRS[Phospho]PS[Phospho]PPPPK/2	0	0.0	159.9326	1:1.0000:3:true;2:1.0000:5:true	GRSPSPPPPK	GRS[Phospho]PS[Phospho]PPPPK	Os01t0959000-01	1.0	Rice_phos_ABA_12h_20per_F1_R2	Rice_phos_ABA_12h_20per_F1_R2.02070.02070.2	mzspec:PXD004939:Rice_phos_ABA_12h_20per_F1_R2:scan:02070:GRS[Phospho]PS[Phospho]PPPPK/2	0	9.999999974752427e-06	0.01694192785852374	0.0	9363	9363	Phospho	1.0	3	85	1	1.0	534	0.0	0.0	0.0	0.0	0.0	0.0
3;5	85;87	1.0000;1.0000	Phospho;Phospho	Os01t0959000-01	mzspec:PXD004939:Rice_phos_ABA_12h_20per_F1_R2:scan:02070:GRS[Phospho]PS[Phospho]PPPPK/2	0	0.0	159.9326	1:1.0000:3:true;2:1.0000:5:true	GRSPSPPPPK	GRS[Phospho]PS[Phospho]PPPPK	Os01t0959000-01	1.0	Rice_phos_ABA_12h_20per_F1_R2	Rice_phos_ABA_12h_20per_F1_R2.02070.02070.2	mzspec:PXD004939:Rice_phos_ABA_12h_20per_F1_R2:scan:02070:GRS[Phospho]PS[Phospho]PPPPK/2	0	9.999999974752427e-06	0.01694192785852374	0.0	9363	9363	Phospho	1.0	5	87	1	1.0	535	0.0	0.0	0.0	0.0	0.0	0.0
3;5	85;87	1.0000;1.0000	Phospho;Phospho	Os01t0959000-01	mzspec:PXD004939:Rice_phos_Nip_0h_20per_F1_R3:scan:02354:GRS[Phospho]PS[Phospho]PPPPK/2	0	0.0	159.9326	1:1.0000:3:true;2:1.0000:5:true	GRSPSPPPPK	GRS[Phospho]PS[Phospho]PPPPK	Os01t0959000-01	1.0	Rice_phos_Nip_0h_20per_F1_R3	Rice_phos_Nip_0h_20per_F1_R3.02354.02354.2	mzspec:PXD004939:Rice_phos_Nip_0h_20per_F1_R3:scan:02354:GRS[Phospho]PS[Phospho]PPPPK/2	0	-0.001882000000023254	-3.18847083106368	0.0	19469	19469	Phospho	1.0	3	85	1	1.0	536	0.0	0.0	0.0	0.0	0.0	0.0
3	363	1.0000	Phospho	Os06t0186600-02	mzspec:PXD004939:Rice_phos_ABA_3h_20per_F1_R2:scan:28727:KDS[Phospho]FGDLLMNLPR/2	0	0.0	79.9663	1:1.0000:3:true	KDSFGDLLMNLPR	KDS[Phospho]FGDLLMNLPR	Os06t0186600-02	1.0	Rice_phos_ABA_3h_20per_F1_R2	Rice_phos_ABA_3h_20per_F1_R2.28727.28727.2	mzspec:PXD004939:Rice_phos_ABA_3h_20per_F1_R2:scan:28727:KDS[Phospho]FGDLLMNLPR/2	0	-0.00215000000002874	-2.709938832166608	0.0	7821	7821	Phospho	1.0	3	363	1	1.0	537	0.0	0.0	0.0	0.0	0.0	0.0
3;5	85;87	1.0000;1.0000	Phospho;Phospho	Os01t0959000-01	mzspec:PXD004939:Rice_phos_Nip_0h_20per_F1_R3:scan:02354:GRS[Phospho]PS[Phospho]PPPPK/2	0	0.0	159.9326	1:1.0000:3:true;2:1.0000:5:true	GRSPSPPPPK	GRS[Phospho]PS[Phospho]PPPPK	Os01t0959000-01	1.0	Rice_phos_Nip_0h_20per_F1_R3	Rice_phos_Nip_0h_20per_F1_R3.02354.02354.2	mzspec:PXD004939:Rice_phos_Nip_0h_20per_F1_R3:scan:02354:GRS[Phospho]PS[Phospho]PPPPK/2	0	-0.001882000000023254	-3.18847083106368	0.0	19469	19469	Phospho	1.0	5	87	1	1.0	538	0.0	0.0	0.0	0.0	0.0	0.0
3	363	1.0000	Phospho	Os06t0186600-02	mzspec:PXD004939:Rice_phos_Nip_0h_20per_F1_R2:scan:29878:KDS[Phospho]FGDLLMNLPR/3	0	0.0	79.9663	1:1.0000:3:true	KDSFGDLLMNLPR	KDS[Phospho]FGDLLMNLPR	Os06t0186600-02	1.0	Rice_phos_Nip_0h_20per_F1_R2	Rice_phos_Nip_0h_20per_F1_R2.29878.29878.3	mzspec:PXD004939:Rice_phos_Nip_0h_20per_F1_R2:scan:29878:KDS[Phospho]FGDLLMNLPR/3	0	-0.002445999999963533	-4.621608313351174	0.0	12721	12721	Phospho	1.0	3	363	1	1.0	539	0.0	0.0	0.0	0.0	0.0	0.0
3	363	1.0000	Phospho	Os06t0186600-02	mzspec:PXD004939:Rice_phos_ABA_12h_20per_F1_R3:scan:29611:KDS[Phospho]FGDLLMNLPR/3	0	0.0	79.9663	1:1.0000:3:true	KDSFGDLLMNLPR	KDS[Phospho]FGDLLMNLPR	Os06t0186600-02	1.0	Rice_phos_ABA_12h_20per_F1_R3	Rice_phos_ABA_12h_20per_F1_R3.29611.29611.3	mzspec:PXD004939:Rice_phos_ABA_12h_20per_F1_R3:scan:29611:KDS[Phospho]FGDLLMNLPR/3	0	-0.0029949999998279964	-5.658919418601061	0.0	17122	17122	Phospho	1.0	3	363	1	1.0	540	0.0	0.0	0.0	0.0	0.0	0.0
4;8	316;320	1.0000;1.0000	Phospho;Phospho	LOC_Os01g67250.2	mzspec:PXD004939:Rice_phos_ABA_12h_20per_F1_R1:scan:11078:VHES[Phospho]PVLS[Phospho]PQR/2	0	0.0	159.9326	1:1.0000:4:true;2:1.0000:8:true	VHESPVLSPQR	VHES[Phospho]PVLS[Phospho]PQR	LOC_Os01g67250.2	1.0	Rice_phos_ABA_12h_20per_F1_R1	Rice_phos_ABA_12h_20per_F1_R1.11078.11078.2	mzspec:PXD004939:Rice_phos_ABA_12h_20per_F1_R1:scan:11078:VHES[Phospho]PVLS[Phospho]PQR/2	0	-0.0018540000000939472	-2.630515849753912	0.0	22092	22092	Phospho	1.0	4	316	1	1.0	541	0.0	0.0	0.0	0.0	0.0	0.0
7	40	1.0000	Phospho	Os07t0208600-01	mzspec:PXD004939:Rice_phos_Nip_0h_20per_F1_R2:scan:24539:DIHPEPS[Phospho]PPHLPPPPLR/3	0	0.0	79.9663	1:1.0000:7:true	DIHPEPSPPHLPPPPLR	DIHPEPS[Phospho]PPHLPPPPLR	Os07t0208600-01	1.0	Rice_phos_Nip_0h_20per_F1_R2	Rice_phos_Nip_0h_20per_F1_R2.24539.24539.3	mzspec:PXD004939:Rice_phos_Nip_0h_20per_F1_R2:scan:24539:DIHPEPS[Phospho]PPHLPPPPLR/3	0	-0.0023239999999304928	-3.524784030431609	0.0	15428	15428	Phospho	1.0	7	40	1	1.0	542	0.0	0.0	0.0	0.0	0.0	0.0
7	40	1.0000	Phospho	Os07t0208600-01	mzspec:PXD004939:Rice_phos_Nip_0h_20per_F1_R2:scan:24135:DIHPEPS[Phospho]PPHLPPPPLR/3	0	0.0	79.9663	1:1.0000:7:true	DIHPEPSPPHLPPPPLR	DIHPEPS[Phospho]PPHLPPPPLR	Os07t0208600-01	1.0	Rice_phos_Nip_0h_20per_F1_R2	Rice_phos_Nip_0h_20per_F1_R2.24135.24135.3	mzspec:PXD004939:Rice_phos_Nip_0h_20per_F1_R2:scan:24135:DIHPEPS[Phospho]PPHLPPPPLR/3	0	-0.002564000000006672	-3.8887892660587187	0.0	13951	13951	Phospho	1.0	7	40	1	1.0	543	0.0	0.0	0.0	0.0	0.0	0.0
7	40	1.0000	Phospho	Os07t0208600-01	mzspec:PXD004939:Rice_phos_Nip_0h_20per_F1_R2:scan:24273:DIHPEPS[Phospho]PPHLPPPPLR/3	0	0.0	79.9663	1:1.0000:7:true	DIHPEPSPPHLPPPPLR	DIHPEPS[Phospho]PPHLPPPPLR	Os07t0208600-01	1.0	Rice_phos_Nip_0h_20per_F1_R2	Rice_phos_Nip_0h_20per_F1_R2.24273.24273.3	mzspec:PXD004939:Rice_phos_Nip_0h_20per_F1_R2:scan:24273:DIHPEPS[Phospho]PPHLPPPPLR/3	0	-0.002075999999874512	-3.148645286984748	0.0	13923	13923	Phospho	1.0	7	40	1	1.0	544	0.0	0.0	0.0	0.0	0.0	0.0
9	167	1.0000	Phospho	Os08t0187700-01	mzspec:PXD004939:Rice_phos_Nip_0h_20per_F1_R1:scan:26779:GIEDELQFS[Phospho]PLENKR/3	0	0.0	79.9663	1:1.0000:9:true	GIEDELQFSPLENKR	GIEDELQFS[Phospho]PLENKR	Os08t0187700-01	1.0	Rice_phos_Nip_0h_20per_F1_R1	Rice_phos_Nip_0h_20per_F1_R1.26779.26779.3	mzspec:PXD004939:Rice_phos_Nip_0h_20per_F1_R1:scan:26779:GIEDELQFS[Phospho]PLENKR/3	0	-0.0011530000000448124	-1.862804238495212	0.0	22636	22636	Phospho	1.0	9	167	1	1.0	545	0.0	0.0	0.0	0.0	0.0	0.0
9	167	1.0000	Phospho	Os08t0187700-01	mzspec:PXD004939:Rice_phos_ABA_12h_20per_F1_R1:scan:26686:GIEDELQFS[Phospho]PLENKR/2	0	0.0	79.9663	1:1.0000:9:true	GIEDELQFSPLENKR	GIEDELQFS[Phospho]PLENKR	Os08t0187700-01	1.0	Rice_phos_ABA_12h_20per_F1_R1	Rice_phos_ABA_12h_20per_F1_R1.26686.26686.2	mzspec:PXD004939:Rice_phos_ABA_12h_20per_F1_R1:scan:26686:GIEDELQFS[Phospho]PLENKR/2	0	-0.002315999999950691	-2.4958636501655977	0.0	31914	31914	Phospho	1.0	9	167	1	1.0	546	0.0	0.0	0.0	0.0	0.0	0.0
9	167	1.0000	Phospho	Os08t0187700-01	mzspec:PXD004939:Rice_phos_ABA_12h_20per_F1_R1:scan:26687:GIEDELQFS[Phospho]PLENKR/3	0	0.0	79.9663	1:1.0000:9:true	GIEDELQFSPLENKR	GIEDELQFS[Phospho]PLENKR	Os08t0187700-01	1.0	Rice_phos_ABA_12h_20per_F1_R1	Rice_phos_ABA_12h_20per_F1_R1.26687.26687.3	mzspec:PXD004939:Rice_phos_ABA_12h_20per_F1_R1:scan:26687:GIEDELQFS[Phospho]PLENKR/3	0	-0.0014039999999795327	-2.2683236346118845	0.0	30520	30520	Phospho	1.0	9	167	1	1.0	547	0.0	0.0	0.0	0.0	0.0	0.0
9	167	1.0000	Phospho	Os08t0187700-01	mzspec:PXD004939:Rice_phos_ABA_3h_20per_F1_R1:scan:25891:GIEDELQFS[Phospho]PLENKR/3	0	0.0	79.9663	1:1.0000:9:true	GIEDELQFSPLENKR	GIEDELQFS[Phospho]PLENKR	Os08t0187700-01	1.0	Rice_phos_ABA_3h_20per_F1_R1	Rice_phos_ABA_3h_20per_F1_R1.25891.25891.3	mzspec:PXD004939:Rice_phos_ABA_3h_20per_F1_R1:scan:25891:GIEDELQFS[Phospho]PLENKR/3	0	-0.00220400000000609	-3.5608157341675826	0.0	30046	30046	Phospho	1.0	9	167	1	1.0	548	0.0	0.0	0.0	0.0	0.0	0.0
9	167	1.0000	Phospho	Os08t0187700-01	mzspec:PXD004939:Rice_phos_ABA_3h_20per_F1_R1:scan:25884:GIEDELQFS[Phospho]PLENKR/2	0	0.0	79.9663	1:1.0000:9:true	GIEDELQFSPLENKR	GIEDELQFS[Phospho]PLENKR	Os08t0187700-01	1.0	Rice_phos_ABA_3h_20per_F1_R1	Rice_phos_ABA_3h_20per_F1_R1.25884.25884.2	mzspec:PXD004939:Rice_phos_ABA_3h_20per_F1_R1:scan:25884:GIEDELQFS[Phospho]PLENKR/2	0	-0.002793999999880725	-3.0109857678814573	0.0	29764	29764	Phospho	1.0	9	167	1	1.0	549	0.0	0.0	0.0	0.0	0.0	0.0
9	167	1.0000	Phospho	Os08t0187700-01	mzspec:PXD004939:Rice_phos_ABA_3h_20per_F1_R3:scan:25716:GIEDELQFS[Phospho]PLENKR/3	0	0.0	79.9663	1:1.0000:9:true	GIEDELQFSPLENKR	GIEDELQFS[Phospho]PLENKR	Os08t0187700-01	1.0	Rice_phos_ABA_3h_20per_F1_R3	Rice_phos_ABA_3h_20per_F1_R3.25716.25716.3	mzspec:PXD004939:Rice_phos_ABA_3h_20per_F1_R3:scan:25716:GIEDELQFS[Phospho]PLENKR/3	0	-0.0016040000000430155	-2.5914466595926453	0.0	27288	27288	Phospho	1.0	9	167	1	1.0	550	0.0	0.0	0.0	0.0	0.0	0.0
9	167	1.0000	Phospho	Os08t0187700-01	mzspec:PXD004939:Rice_phos_ABA_3h_20per_F1_R3:scan:25731:GIEDELQFS[Phospho]PLENKR/2	0	0.0	79.9663	1:1.0000:9:true	GIEDELQFSPLENKR	GIEDELQFS[Phospho]PLENKR	Os08t0187700-01	1.0	Rice_phos_ABA_3h_20per_F1_R3	Rice_phos_ABA_3h_20per_F1_R3.25731.25731.2	mzspec:PXD004939:Rice_phos_ABA_3h_20per_F1_R3:scan:25731:GIEDELQFS[Phospho]PLENKR/2	0	-0.0018939999998792696	-2.041090567017686	0.0	25799	25799	Phospho	1.0	9	167	1	1.0	551	0.0	0.0	0.0	0.0	0.0	0.0
9	167	1.0000	Phospho	Os08t0187700-01	mzspec:PXD004939:Rice_phos_Nip_0h_20per_F1_R3:scan:26472:GIEDELQFS[Phospho]PLENKR/3	0	0.0	79.9663	1:1.0000:9:true	GIEDELQFSPLENKR	GIEDELQFS[Phospho]PLENKR	Os08t0187700-01	1.0	Rice_phos_Nip_0h_20per_F1_R3	Rice_phos_Nip_0h_20per_F1_R3.26472.26472.3	mzspec:PXD004939:Rice_phos_Nip_0h_20per_F1_R3:scan:26472:GIEDELQFS[Phospho]PLENKR/3	0	0.0004959999999982756	0.8013451016951454	0.0	24465	24465	Phospho	1.0	9	167	1	1.0	552	0.0	0.0	0.0	0.0	0.0	0.0
9	167	1.0000	Phospho	Os08t0187700-01	mzspec:PXD004939:Rice_phos_ABA_12h_20per_F1_R2:scan:26579:GIEDELQFS[Phospho]PLENKR/2	0	0.0	79.9663	1:1.0000:9:true	GIEDELQFSPLENKR	GIEDELQFS[Phospho]PLENKR	Os08t0187700-01	1.0	Rice_phos_ABA_12h_20per_F1_R2	Rice_phos_ABA_12h_20per_F1_R2.26579.26579.2	mzspec:PXD004939:Rice_phos_ABA_12h_20per_F1_R2:scan:26579:GIEDELQFS[Phospho]PLENKR/2	0	-0.0007900000000518048	-0.8513524541459841	0.0	16755	16755	Phospho	1.0	9	167	1	1.0	553	0.0	0.0	0.0	0.0	0.0	0.0
7	40	1.0000	Phospho	Os07t0208600-01	mzspec:PXD004939:Rice_phos_Nip_0h_20per_F1_R2:scan:24411:DIHPEPS[Phospho]PPHLPPPPLR/3	0	0.0	79.9663	1:1.0000:7:true	DIHPEPSPPHLPPPPLR	DIHPEPS[Phospho]PPHLPPPPLR	Os07t0208600-01	1.0	Rice_phos_Nip_0h_20per_F1_R2	Rice_phos_Nip_0h_20per_F1_R2.24411.24411.3	mzspec:PXD004939:Rice_phos_Nip_0h_20per_F1_R2:scan:24411:DIHPEPS[Phospho]PPHLPPPPLR/3	0	-0.0022589999999809147	-3.426199279223701	0.0	13399	13399	Phospho	1.0	7	40	1	1.0	554	0.0	0.0	0.0	0.0	0.0	0.0
9	167	1.0000	Phospho	Os08t0187700-01	mzspec:PXD004939:Rice_phos_ABA_12h_20per_F1_R2:scan:26540:GIEDELQFS[Phospho]PLENKR/3	0	0.0	79.9663	1:1.0000:9:true	GIEDELQFSPLENKR	GIEDELQFS[Phospho]PLENKR	Os08t0187700-01	1.0	Rice_phos_ABA_12h_20per_F1_R2	Rice_phos_ABA_12h_20per_F1_R2.26540.26540.3	mzspec:PXD004939:Rice_phos_ABA_12h_20per_F1_R2:scan:26540:GIEDELQFS[Phospho]PLENKR/3	0	-0.0017040000000179134	-2.753008171991189	0.0	16451	16451	Phospho	1.0	9	167	1	1.0	555	0.0	0.0	0.0	0.0	0.0	0.0
9	167	1.0000	Phospho	Os08t0187700-01	mzspec:PXD004939:Rice_phos_ABA_12h_20per_F1_R3:scan:26518:GIEDELQFS[Phospho]PLENKR/2	0	0.0	79.9663	1:1.0000:9:true	GIEDELQFSPLENKR	GIEDELQFS[Phospho]PLENKR	Os08t0187700-01	1.0	Rice_phos_ABA_12h_20per_F1_R3	Rice_phos_ABA_12h_20per_F1_R3.26518.26518.2	mzspec:PXD004939:Rice_phos_ABA_12h_20per_F1_R3:scan:26518:GIEDELQFS[Phospho]PLENKR/2	0	-0.0013939999998910935	-1.5022598998847592	0.0	15583	15583	Phospho	1.0	9	167	1	1.0	556	0.0	0.0	0.0	0.0	0.0	0.0
9	167	1.0000	Phospho	Os08t0187700-01	mzspec:PXD004939:Rice_phos_ABA_12h_20per_F1_R3:scan:26520:GIEDELQFS[Phospho]PLENKR/3	0	0.0	79.9663	1:1.0000:9:true	GIEDELQFSPLENKR	GIEDELQFS[Phospho]PLENKR	Os08t0187700-01	1.0	Rice_phos_ABA_12h_20per_F1_R3	Rice_phos_ABA_12h_20per_F1_R3.26520.26520.3	mzspec:PXD004939:Rice_phos_ABA_12h_20per_F1_R3:scan:26520:GIEDELQFS[Phospho]PLENKR/3	0	6.999999982326696e-06	0.011309305842183684	0.0	15521	15521	Phospho	1.0	9	167	1	1.0	557	0.0	0.0	0.0	0.0	0.0	0.0
9	167	1.0000	Phospho	Os08t0187700-01	mzspec:PXD004939:Rice_phos_Nip_0h_20per_F1_R2:scan:26731:GIEDELQFS[Phospho]PLENKR/3	0	0.0	79.9663	1:1.0000:9:true	GIEDELQFSPLENKR	GIEDELQFS[Phospho]PLENKR	Os08t0187700-01	1.0	Rice_phos_Nip_0h_20per_F1_R2	Rice_phos_Nip_0h_20per_F1_R2.26731.26731.3	mzspec:PXD004939:Rice_phos_Nip_0h_20per_F1_R2:scan:26731:GIEDELQFS[Phospho]PLENKR/3	0	-0.0019039999999677093	-3.076131196788277	0.0	15367	15367	Phospho	1.0	9	167	1	1.0	558	0.0	0.0	0.0	0.0	0.0	0.0
9	167	1.0000	Phospho	Os08t0187700-01	mzspec:PXD004939:Rice_phos_Nip_0h_20per_F1_R2:scan:26766:GIEDELQFS[Phospho]PLENKR/2	0	0.0	79.9663	1:1.0000:9:true	GIEDELQFSPLENKR	GIEDELQFS[Phospho]PLENKR	Os08t0187700-01	1.0	Rice_phos_Nip_0h_20per_F1_R2	Rice_phos_Nip_0h_20per_F1_R2.26766.26766.2	mzspec:PXD004939:Rice_phos_Nip_0h_20per_F1_R2:scan:26766:GIEDELQFS[Phospho]PLENKR/2	0	-0.002010999999924934	-2.1671769431789825	0.0	14976	14976	Phospho	1.0	9	167	1	1.0	559	0.0	0.0	0.0	0.0	0.0	0.0
9	167	1.0000	Phospho	Os08t0187700-01	mzspec:PXD004939:Rice_phos_ABA_3h_20per_F1_R2:scan:25776:GIEDELQFS[Phospho]PLENKR/3	0	0.0	79.9663	1:1.0000:9:true	GIEDELQFSPLENKR	GIEDELQFS[Phospho]PLENKR	Os08t0187700-01	1.0	Rice_phos_ABA_3h_20per_F1_R2	Rice_phos_ABA_3h_20per_F1_R2.25776.25776.3	mzspec:PXD004939:Rice_phos_ABA_3h_20per_F1_R2:scan:25776:GIEDELQFS[Phospho]PLENKR/3	0	-0.0013040000000046348	-2.10676212221334	0.0	7983	7983	Phospho	1.0	9	167	1	1.0	560	0.0	0.0	0.0	0.0	0.0	0.0
9	167	1.0000	Phospho	Os08t0187700-01	mzspec:PXD004939:Rice_phos_ABA_3h_20per_F1_R2:scan:25798:GIEDELQFS[Phospho]PLENKR/2	0	0.0	79.9663	1:1.0000:9:true	GIEDELQFSPLENKR	GIEDELQFS[Phospho]PLENKR	Os08t0187700-01	1.0	Rice_phos_ABA_3h_20per_F1_R2	Rice_phos_ABA_3h_20per_F1_R2.25798.25798.2	mzspec:PXD004939:Rice_phos_ABA_3h_20per_F1_R2:scan:25798:GIEDELQFS[Phospho]PLENKR/2	0	-0.0021939999999176507	-2.364388967346448	0.0	348	348	Phospho	1.0	9	167	1	1.0	561	0.0	0.0	0.0	0.0	0.0	0.0
3	333	1.0000	Phospho	Os06t0486400-01	mzspec:PXD004939:Rice_phos_ABA_3h_20per_F1_R2:scan:29562:GIS[Phospho]GWNFNLEDLK/2	0	0.0	79.9663	1:1.0000:3:true	GISGWNFNLEDLK	GIS[Phospho]GWNFNLEDLK	Os06t0486400-01	1.0	Rice_phos_ABA_3h_20per_F1_R2	Rice_phos_ABA_3h_20per_F1_R2.29562.29562.2	mzspec:PXD004939:Rice_phos_ABA_3h_20per_F1_R2:scan:29562:GIS[Phospho]GWNFNLEDLK/2	0	-0.0018289999999296926	-2.3244336486973323	0.0	2575	2575	Phospho	1.0	3	333	1	1.0	562	0.0	0.0	0.0	0.0	0.0	0.0
3	333	1.0000	Phospho	Os06t0486400-01	mzspec:PXD004939:Rice_phos_ABA_12h_20per_F1_R1:scan:30691:GIS[Phospho]GWNFNLEDLK/2	0	0.0	79.9663	1:1.0000:3:true	GISGWNFNLEDLK	GIS[Phospho]GWNFNLEDLK	Os06t0486400-01	1.0	Rice_phos_ABA_12h_20per_F1_R1	Rice_phos_ABA_12h_20per_F1_R1.30691.30691.2	mzspec:PXD004939:Rice_phos_ABA_12h_20per_F1_R1:scan:30691:GIS[Phospho]GWNFNLEDLK/2	0	-0.004761000000030435	-6.050644396907683	0.0	5249	5249	Phospho	1.0	3	333	1	1.0	563	0.0	0.0	0.0	0.0	0.0	0.0
3	333	1.0000	Phospho	Os06t0486400-01	mzspec:PXD004939:Rice_phos_Nip_0h_20per_F1_R2:scan:30900:GIS[Phospho]GWNFNLEDLK/2	0	0.0	79.9663	1:1.0000:3:true	GISGWNFNLEDLK	GIS[Phospho]GWNFNLEDLK	Os06t0486400-01	1.0	Rice_phos_Nip_0h_20per_F1_R2	Rice_phos_Nip_0h_20per_F1_R2.30900.30900.2	mzspec:PXD004939:Rice_phos_Nip_0h_20per_F1_R2:scan:30900:GIS[Phospho]GWNFNLEDLK/2	0	-0.007961000000022976	-10.117450124682453	0.0	11055	11055	Phospho	1.0	3	333	1	1.0	564	0.0	0.0	0.0	0.0	0.0	0.0
3	333	1.0000	Phospho	Os06t0486400-01	mzspec:PXD004939:Rice_phos_ABA_12h_20per_F1_R3:scan:30571:GIS[Phospho]GWNFNLEDLK/2	0	0.0	79.9663	1:1.0000:3:true	GISGWNFNLEDLK	GIS[Phospho]GWNFNLEDLK	Os06t0486400-01	1.0	Rice_phos_ABA_12h_20per_F1_R3	Rice_phos_ABA_12h_20per_F1_R3.30571.30571.2	mzspec:PXD004939:Rice_phos_ABA_12h_20per_F1_R3:scan:30571:GIS[Phospho]GWNFNLEDLK/2	0	-0.0008530000000064323	-1.0840579018206629	0.0	17814	17814	Phospho	1.0	3	333	1	1.0	565	0.0	0.0	0.0	0.0	0.0	0.0
1;3	530;532	0;1.0000	Gln->pyro-Glu;Phospho	LOC_Os05g05240.1	mzspec:PXD004939:Rice_phos_Nip_0h_20per_F1_R1:scan:04053:Q[Gln->pyro-Glu]RS[Phospho]PQGLHK/2	0	0.0	79.9663	1:1.0000:3:true	QRSPQGLHK	Q[Gln->pyro-Glu]RS[Phospho]PQGLHK	LOC_Os05g05240.1	1.0	Rice_phos_Nip_0h_20per_F1_R1	Rice_phos_Nip_0h_20per_F1_R1.04053.04053.2	mzspec:PXD004939:Rice_phos_Nip_0h_20per_F1_R1:scan:04053:Q[Gln->pyro-Glu]RS[Phospho]PQGLHK/2	0	-0.0010899999999764989	-1.955986078217943	0.0	3246	3246	Phospho	1.0	3	532	1	1.0	566	0.0	0.0	0.0	0.0	0.0	0.0
1;3	530;532	0;1.0000	Gln->pyro-Glu;Phospho	LOC_Os05g05240.1	mzspec:PXD004939:Rice_phos_ABA_3h_20per_F1_R1:scan:04150:Q[Gln->pyro-Glu]RS[Phospho]PQGLHK/2	0	0.0	79.9663	1:1.0000:3:true	QRSPQGLHK	Q[Gln->pyro-Glu]RS[Phospho]PQGLHK	LOC_Os05g05240.1	1.0	Rice_phos_ABA_3h_20per_F1_R1	Rice_phos_ABA_3h_20per_F1_R1.04150.04150.2	mzspec:PXD004939:Rice_phos_ABA_3h_20per_F1_R1:scan:04150:Q[Gln->pyro-Glu]RS[Phospho]PQGLHK/2	0	-0.0002969999999322681	-0.5329613441383225	0.0	4926	4926	Phospho	1.0	3	532	1	1.0	567	0.0	0.0	0.0	0.0	0.0	0.0
1;3	530;532	0;1.0000	Gln->pyro-Glu;Phospho	LOC_Os05g05240.1	mzspec:PXD004939:Rice_phos_Nip_0h_20per_F1_R3:scan:03992:Q[Gln->pyro-Glu]RS[Phospho]PQGLHK/2	0	0.0	79.9663	1:1.0000:3:true	QRSPQGLHK	Q[Gln->pyro-Glu]RS[Phospho]PQGLHK	LOC_Os05g05240.1	1.0	Rice_phos_Nip_0h_20per_F1_R3	Rice_phos_Nip_0h_20per_F1_R3.03992.03992.2	mzspec:PXD004939:Rice_phos_Nip_0h_20per_F1_R3:scan:03992:Q[Gln->pyro-Glu]RS[Phospho]PQGLHK/2	0	-0.0014569999999594074	-2.614561207289532	0.0	15565	15565	Phospho	1.0	3	532	1	1.0	568	0.0	0.0	0.0	0.0	0.0	0.0
11	308	1.0000	Phospho	Os03t0788300-01	mzspec:PXD004939:Rice_phos_ABA_12h_20per_F1_R3:scan:28762:IFEQLNIIVPS[Phospho]PK/2	0	0.0	79.9663	1:1.0000:11:true	IFEQLNIIVPSPK	IFEQLNIIVPS[Phospho]PK	Os03t0788300-01	1.0	Rice_phos_ABA_12h_20per_F1_R3	Rice_phos_ABA_12h_20per_F1_R3.28762.28762.2	mzspec:PXD004939:Rice_phos_ABA_12h_20per_F1_R3:scan:28762:IFEQLNIIVPS[Phospho]PK/2	0	-0.0003840000000536747	-0.4864327232079994	0.0	16914	16914	Phospho	1.0	11	308	1	1.0	569	0.0	0.0	0.0	0.0	0.0	0.0
1;3	530;532	0;1.0000	Gln->pyro-Glu;Phospho	LOC_Os05g05240.1	mzspec:PXD004939:Rice_phos_ABA_3h_20per_F1_R2:scan:04059:Q[Gln->pyro-Glu]RS[Phospho]PQGLHK/2	0	0.0	79.9663	1:1.0000:3:true	QRSPQGLHK	Q[Gln->pyro-Glu]RS[Phospho]PQGLHK	LOC_Os05g05240.1	1.0	Rice_phos_ABA_3h_20per_F1_R2	Rice_phos_ABA_3h_20per_F1_R2.04059.04059.2	mzspec:PXD004939:Rice_phos_ABA_3h_20per_F1_R2:scan:04059:Q[Gln->pyro-Glu]RS[Phospho]PQGLHK/2	0	-0.0007239999999910651	-1.2992054317824286	0.0	21657	21657	Phospho	1.0	3	532	1	1.0	570	0.0	0.0	0.0	0.0	0.0	0.0
3	532	1.0000	Phospho	LOC_Os05g05240.1	mzspec:PXD004939:Rice_phos_ABA_3h_20per_F1_R1:scan:01821:QRS[Phospho]PQGLHK/3	0	0.0	79.9663	1:1.0000:3:true	QRSPQGLHK	QRS[Phospho]PQGLHK	LOC_Os05g05240.1	1.0	Rice_phos_ABA_3h_20per_F1_R1	Rice_phos_ABA_3h_20per_F1_R1.01821.01821.3	mzspec:PXD004939:Rice_phos_ABA_3h_20per_F1_R1:scan:01821:QRS[Phospho]PQGLHK/3	0	-0.0005400000000008731	-1.430386297410165	0.0	2731	2731	Phospho	1.0	3	532	1	1.0	571	0.0	0.0	0.0	0.0	0.0	0.0
3	532	1.0000	Phospho	LOC_Os05g05240.1	mzspec:PXD004939:Rice_phos_Nip_0h_20per_F1_R1:scan:01549:QRS[Phospho]PQGLHK/3	0	0.0	79.9663	1:1.0000:3:true	QRSPQGLHK	QRS[Phospho]PQGLHK	LOC_Os05g05240.1	1.0	Rice_phos_Nip_0h_20per_F1_R1	Rice_phos_Nip_0h_20per_F1_R1.01549.01549.3	mzspec:PXD004939:Rice_phos_Nip_0h_20per_F1_R1:scan:01549:QRS[Phospho]PQGLHK/3	0	-0.00014299999998002022	-0.3787874824087854	0.0	5815	5815	Phospho	1.0	3	532	1	1.0	572	0.0	0.0	0.0	0.0	0.0	0.0
3	532	1.0000	Phospho	LOC_Os05g05240.1	mzspec:PXD004939:Rice_phos_Nip_0h_20per_F1_R3:scan:01575:QRS[Phospho]PQGLHK/3	0	0.0	79.9663	1:1.0000:3:true	QRSPQGLHK	QRS[Phospho]PQGLHK	LOC_Os05g05240.1	1.0	Rice_phos_Nip_0h_20per_F1_R3	Rice_phos_Nip_0h_20per_F1_R3.01575.01575.3	mzspec:PXD004939:Rice_phos_Nip_0h_20per_F1_R3:scan:01575:QRS[Phospho]PQGLHK/3	0	-0.0007840000000101097	-2.0767089947818844	0.0	19981	19981	Phospho	1.0	3	532	1	1.0	573	0.0	0.0	0.0	0.0	0.0	0.0
3	532	1.0000	Phospho	LOC_Os05g05240.1	mzspec:PXD004939:Rice_phos_Nip_0h_20per_F1_R3:scan:01880:QRS[Phospho]PQGLHK/3	0	0.0	79.9663	1:1.0000:3:true	QRSPQGLHK	QRS[Phospho]PQGLHK	LOC_Os05g05240.1	1.0	Rice_phos_Nip_0h_20per_F1_R3	Rice_phos_Nip_0h_20per_F1_R3.01880.01880.3	mzspec:PXD004939:Rice_phos_Nip_0h_20per_F1_R3:scan:01880:QRS[Phospho]PQGLHK/3	0	-5.200000003924288e-05	-0.1377409028172978	0.0	20415	20415	Phospho	1.0	3	532	1	1.0	574	0.0	0.0	0.0	0.0	0.0	0.0
3	532	1.0000	Phospho	LOC_Os05g05240.1	mzspec:PXD004939:Rice_phos_ABA_3h_20per_F1_R2:scan:01534:QRS[Phospho]PQGLHK/3	0	0.0	79.9663	1:1.0000:3:true	QRSPQGLHK	QRS[Phospho]PQGLHK	LOC_Os05g05240.1	1.0	Rice_phos_ABA_3h_20per_F1_R2	Rice_phos_ABA_3h_20per_F1_R2.01534.01534.3	mzspec:PXD004939:Rice_phos_ABA_3h_20per_F1_R2:scan:01534:QRS[Phospho]PQGLHK/3	0	-0.0005090000000222972	-1.3482715285416491	0.0	24661	24661	Phospho	1.0	3	532	1	1.0	575	0.0	0.0	0.0	0.0	0.0	0.0
3	333	1.0000	Phospho	Os06t0486400-01	mzspec:PXD004939:Rice_phos_ABA_3h_20per_F1_R3:scan:29523:GIS[Phospho]GWNFNLEDLK/2	0	0.0	79.9663	1:1.0000:3:true	GISGWNFNLEDLK	GIS[Phospho]GWNFNLEDLK	Os06t0486400-01	1.0	Rice_phos_ABA_3h_20per_F1_R3	Rice_phos_ABA_3h_20per_F1_R3.29523.29523.2	mzspec:PXD004939:Rice_phos_ABA_3h_20per_F1_R3:scan:29523:GIS[Phospho]GWNFNLEDLK/2	0	-0.0007309999999733918	-0.9290109334068988	0.0	32326	32326	Phospho	1.0	3	333	1	1.0	576	0.0	0.0	0.0	0.0	0.0	0.0
3	333	1.0000	Phospho	Os06t0486400-01	mzspec:PXD004939:Rice_phos_Nip_0h_20per_F1_R1:scan:30907:GIS[Phospho]GWNFNLEDLK/2	0	0.0	79.9663	1:1.0000:3:true	GISGWNFNLEDLK	GIS[Phospho]GWNFNLEDLK	Os06t0486400-01	1.0	Rice_phos_Nip_0h_20per_F1_R1	Rice_phos_Nip_0h_20per_F1_R1.30907.30907.2	mzspec:PXD004939:Rice_phos_Nip_0h_20per_F1_R1:scan:30907:GIS[Phospho]GWNFNLEDLK/2	0	-0.008298999999965417	-10.547006479606509	0.0	31153	31153	Phospho	1.0	3	333	1	1.0	577	0.0	0.0	0.0	0.0	0.0	0.0
3	333	1.0000	Phospho	Os06t0486400-01	mzspec:PXD004939:Rice_phos_Nip_0h_20per_F1_R3:scan:30666:GIS[Phospho]GWNFNLEDLK/2	0	0.0	79.9663	1:1.0000:3:true	GISGWNFNLEDLK	GIS[Phospho]GWNFNLEDLK	Os06t0486400-01	1.0	Rice_phos_Nip_0h_20per_F1_R3	Rice_phos_Nip_0h_20per_F1_R3.30666.30666.2	mzspec:PXD004939:Rice_phos_Nip_0h_20per_F1_R3:scan:30666:GIS[Phospho]GWNFNLEDLK/2	0	-0.011045999999964806	-14.038105021550527	0.0	25269	25269	Phospho	1.0	3	333	1	1.0	578	0.0	0.0	0.0	0.0	0.0	0.0
3	333	1.0000	Phospho	Os06t0486400-01	mzspec:PXD004939:Rice_phos_ABA_3h_20per_F1_R1:scan:29581:GIS[Phospho]GWNFNLEDLK/2	0	0.0	79.9663	1:1.0000:3:true	GISGWNFNLEDLK	GIS[Phospho]GWNFNLEDLK	Os06t0486400-01	1.0	Rice_phos_ABA_3h_20per_F1_R1	Rice_phos_ABA_3h_20per_F1_R1.29581.29581.2	mzspec:PXD004939:Rice_phos_ABA_3h_20per_F1_R1:scan:29581:GIS[Phospho]GWNFNLEDLK/2	0	-0.0013410000000249054	-1.7042457753312386	0.0	23866	23866	Phospho	1.0	3	333	1	1.0	579	0.0	0.0	0.0	0.0	0.0	0.0
3	333	1.0000	Phospho	Os06t0486400-01	mzspec:PXD004939:Rice_phos_ABA_12h_20per_F1_R2:scan:30612:GIS[Phospho]GWNFNLEDLK/2	0	0.0	79.9663	1:1.0000:3:true	GISGWNFNLEDLK	GIS[Phospho]GWNFNLEDLK	Os06t0486400-01	1.0	Rice_phos_ABA_12h_20per_F1_R2	Rice_phos_ABA_12h_20per_F1_R2.30612.30612.2	mzspec:PXD004939:Rice_phos_ABA_12h_20per_F1_R2:scan:30612:GIS[Phospho]GWNFNLEDLK/2	0	-0.0018289999999296926	-2.3244336486973323	0.0	18549	18549	Phospho	1.0	3	333	1	1.0	580	0.0	0.0	0.0	0.0	0.0	0.0
9	167	1.0000	Phospho	Os08t0187700-01	mzspec:PXD004939:Rice_phos_ABA_3h_20per_F1_R1:scan:26777:GIEDELQFS[Phospho]PLENK/2	0	0.0	79.9663	1:1.0000:9:true	GIEDELQFSPLENK	GIEDELQFS[Phospho]PLENK	Os08t0187700-01	1.0	Rice_phos_ABA_3h_20per_F1_R1	Rice_phos_ABA_3h_20per_F1_R1.26777.26777.2	mzspec:PXD004939:Rice_phos_ABA_3h_20per_F1_R1:scan:26777:GIEDELQFS[Phospho]PLENK/2	0	-0.001968999999917287	-2.316784716889304	0.0	31152	31152	Phospho	1.0	9	167	1	1.0	581	0.0	0.0	0.0	0.0	0.0	0.0
9	167	1.0000	Phospho	Os08t0187700-01	mzspec:PXD004939:Rice_phos_Nip_0h_20per_F1_R3:scan:27469:GIEDELQFS[Phospho]PLENK/2	0	0.0	79.9663	1:1.0000:9:true	GIEDELQFSPLENK	GIEDELQFS[Phospho]PLENK	Os08t0187700-01	1.0	Rice_phos_Nip_0h_20per_F1_R3	Rice_phos_Nip_0h_20per_F1_R3.27469.27469.2	mzspec:PXD004939:Rice_phos_Nip_0h_20per_F1_R3:scan:27469:GIEDELQFS[Phospho]PLENK/2	0	-0.004898000000025604	-5.763134354423473	0.0	29693	29693	Phospho	1.0	9	167	1	1.0	582	0.0	0.0	0.0	0.0	0.0	0.0
9	167	1.0000	Phospho	Os08t0187700-01	mzspec:PXD004939:Rice_phos_Nip_0h_20per_F1_R1:scan:27773:GIEDELQFS[Phospho]PLENK/2	0	0.0	79.9663	1:1.0000:9:true	GIEDELQFSPLENK	GIEDELQFS[Phospho]PLENK	Os08t0187700-01	1.0	Rice_phos_Nip_0h_20per_F1_R1	Rice_phos_Nip_0h_20per_F1_R1.27773.27773.2	mzspec:PXD004939:Rice_phos_Nip_0h_20per_F1_R1:scan:27773:GIEDELQFS[Phospho]PLENK/2	0	-0.004471000000080494	-5.260713290926203	0.0	24923	24923	Phospho	1.0	9	167	1	1.0	583	0.0	0.0	0.0	0.0	0.0	0.0
3;5;13	8;10;18	1.0000;1.0000;0	Phospho;Phospho;Deamidated	tr|Q0IWU2|Q0IWU2_ORYSJ	mzspec:PXD004939:Rice_phos_ABA_12h_20per_F1_R3:scan:04635:RRS[Phospho]HS[Phospho]PVEHLEGN[Deamidated]NK/3	0	0.0	160.916616	1:0.8384:13:true;1:0.1616:14:true;2:1.0000:3:true;3:1.0000:5:true	RRSHSPVEHLEGNNK	RRS[Phospho]HS[Phospho]PVEHLEGN[Deamidated]NK	tr|Q0IWU2|Q0IWU2_ORYSJ	1.0	Rice_phos_ABA_12h_20per_F1_R3	Rice_phos_ABA_12h_20per_F1_R3.04635.04635.3	mzspec:PXD004939:Rice_phos_ABA_12h_20per_F1_R3:scan:04635:RRS[Phospho]HS[Phospho]PVEHLEGN[Deamidated]NK/3	0	-0.0012390000000550572	-1.9330923475847404	0.0	10344	10344	Phospho	1.0	3	8	1	1.0	584	0.0	0.0	0.0	0.0	0.0	0.0
3;5;13	8;10;18	1.0000;1.0000;0	Phospho;Phospho;Deamidated	tr|Q0IWU2|Q0IWU2_ORYSJ	mzspec:PXD004939:Rice_phos_Nip_0h_20per_F1_R3:scan:04656:RRS[Phospho]HS[Phospho]PVEHLEGN[Deamidated]NK/3	0	0.0	160.916616	1:0.8112:13:true;1:0.1888:14:true;2:1.0000:3:true;3:1.0000:5:true	RRSHSPVEHLEGNNK	RRS[Phospho]HS[Phospho]PVEHLEGN[Deamidated]NK	tr|Q0IWU2|Q0IWU2_ORYSJ	1.0	Rice_phos_Nip_0h_20per_F1_R3	Rice_phos_Nip_0h_20per_F1_R3.04656.04656.3	mzspec:PXD004939:Rice_phos_Nip_0h_20per_F1_R3:scan:04656:RRS[Phospho]HS[Phospho]PVEHLEGN[Deamidated]NK/3	0	-0.0018870000000106304	-2.94410432586833	0.0	17846	17846	Phospho	1.0	3	8	1	1.0	585	0.0	0.0	0.0	0.0	0.0	0.0
3;5;13	8;10;18	1.0000;1.0000;0	Phospho;Phospho;Deamidated	tr|Q0IWU2|Q0IWU2_ORYSJ	mzspec:PXD004939:Rice_phos_Nip_0h_20per_F1_R3:scan:04656:RRS[Phospho]HS[Phospho]PVEHLEGN[Deamidated]NK/3	0	0.0	160.916616	1:0.8112:13:true;1:0.1888:14:true;2:1.0000:3:true;3:1.0000:5:true	RRSHSPVEHLEGNNK	RRS[Phospho]HS[Phospho]PVEHLEGN[Deamidated]NK	tr|Q0IWU2|Q0IWU2_ORYSJ	1.0	Rice_phos_Nip_0h_20per_F1_R3	Rice_phos_Nip_0h_20per_F1_R3.04656.04656.3	mzspec:PXD004939:Rice_phos_Nip_0h_20per_F1_R3:scan:04656:RRS[Phospho]HS[Phospho]PVEHLEGN[Deamidated]NK/3	0	-0.0018870000000106304	-2.94410432586833	0.0	17846	17846	Phospho	1.0	5	10	1	1.0	586	0.0	0.0	0.0	0.0	0.0	0.0
4;8	316;320	1.0000;1.0000	Phospho;Phospho	LOC_Os01g67250.2	mzspec:PXD004939:Rice_phos_Nip_0h_20per_F1_R2:scan:11008:VHES[Phospho]PVLS[Phospho]PQR/2	0	0.0	159.9326	1:1.0000:4:true;2:1.0000:8:true	VHESPVLSPQR	VHES[Phospho]PVLS[Phospho]PQR	LOC_Os01g67250.2	1.0	Rice_phos_Nip_0h_20per_F1_R2	Rice_phos_Nip_0h_20per_F1_R2.11008.11008.2	mzspec:PXD004939:Rice_phos_Nip_0h_20per_F1_R2:scan:11008:VHES[Phospho]PVLS[Phospho]PQR/2	0	-0.002221000000076856	-3.1512274553449617	0.0	46	46	Phospho	1.0	4	316	1	1.0	587	0.0	0.0	0.0	0.0	0.0	0.0
4;8	316;320	1.0000;1.0000	Phospho;Phospho	LOC_Os01g67250.2	mzspec:PXD004939:Rice_phos_Nip_0h_20per_F1_R2:scan:11008:VHES[Phospho]PVLS[Phospho]PQR/2	0	0.0	159.9326	1:1.0000:4:true;2:1.0000:8:true	VHESPVLSPQR	VHES[Phospho]PVLS[Phospho]PQR	LOC_Os01g67250.2	1.0	Rice_phos_Nip_0h_20per_F1_R2	Rice_phos_Nip_0h_20per_F1_R2.11008.11008.2	mzspec:PXD004939:Rice_phos_Nip_0h_20per_F1_R2:scan:11008:VHES[Phospho]PVLS[Phospho]PQR/2	0	-0.002221000000076856	-3.1512274553449617	0.0	46	46	Phospho	1.0	8	320	1	1.0	588	0.0	0.0	0.0	0.0	0.0	0.0
4;8	316;320	1.0000;1.0000	Phospho;Phospho	LOC_Os01g67250.2	mzspec:PXD004939:Rice_phos_Nip_0h_20per_F1_R1:scan:11301:VHES[Phospho]PVLS[Phospho]PQR/2	0	0.0	159.9326	1:1.0000:4:true;2:1.0000:8:true	VHESPVLSPQR	VHES[Phospho]PVLS[Phospho]PQR	LOC_Os01g67250.2	1.0	Rice_phos_Nip_0h_20per_F1_R1	Rice_phos_Nip_0h_20per_F1_R1.11301.11301.2	mzspec:PXD004939:Rice_phos_Nip_0h_20per_F1_R1:scan:11301:VHES[Phospho]PVLS[Phospho]PQR/2	0	-0.0021600000000034925	-3.06467865975713	0.0	784	784	Phospho	1.0	4	316	1	1.0	589	0.0	0.0	0.0	0.0	0.0	0.0
4;8	316;320	1.0000;1.0000	Phospho;Phospho	LOC_Os01g67250.2	mzspec:PXD004939:Rice_phos_Nip_0h_20per_F1_R1:scan:11301:VHES[Phospho]PVLS[Phospho]PQR/2	0	0.0	159.9326	1:1.0000:4:true;2:1.0000:8:true	VHESPVLSPQR	VHES[Phospho]PVLS[Phospho]PQR	LOC_Os01g67250.2	1.0	Rice_phos_Nip_0h_20per_F1_R1	Rice_phos_Nip_0h_20per_F1_R1.11301.11301.2	mzspec:PXD004939:Rice_phos_Nip_0h_20per_F1_R1:scan:11301:VHES[Phospho]PVLS[Phospho]PQR/2	0	-0.0021600000000034925	-3.06467865975713	0.0	784	784	Phospho	1.0	8	320	1	1.0	590	0.0	0.0	0.0	0.0	0.0	0.0
4;8	316;320	1.0000;1.0000	Phospho;Phospho	LOC_Os01g67250.2	mzspec:PXD004939:Rice_phos_Nip_0h_20per_F1_R2:scan:11156:VHES[Phospho]PVLS[Phospho]PQR/2	0	0.0	159.9326	1:1.0000:4:true;2:1.0000:8:true	VHESPVLSPQR	VHES[Phospho]PVLS[Phospho]PQR	LOC_Os01g67250.2	1.0	Rice_phos_Nip_0h_20per_F1_R2	Rice_phos_Nip_0h_20per_F1_R2.11156.11156.2	mzspec:PXD004939:Rice_phos_Nip_0h_20per_F1_R2:scan:11156:VHES[Phospho]PVLS[Phospho]PQR/2	0	-0.002587000000062289	-3.670520228226747	0.0	1184	1184	Phospho	1.0	4	316	1	1.0	591	0.0	0.0	0.0	0.0	0.0	0.0
4;8	316;320	1.0000;1.0000	Phospho;Phospho	LOC_Os01g67250.2	mzspec:PXD004939:Rice_phos_Nip_0h_20per_F1_R2:scan:11156:VHES[Phospho]PVLS[Phospho]PQR/2	0	0.0	159.9326	1:1.0000:4:true;2:1.0000:8:true	VHESPVLSPQR	VHES[Phospho]PVLS[Phospho]PQR	LOC_Os01g67250.2	1.0	Rice_phos_Nip_0h_20per_F1_R2	Rice_phos_Nip_0h_20per_F1_R2.11156.11156.2	mzspec:PXD004939:Rice_phos_Nip_0h_20per_F1_R2:scan:11156:VHES[Phospho]PVLS[Phospho]PQR/2	0	-0.002587000000062289	-3.670520228226747	0.0	1184	1184	Phospho	1.0	8	320	1	1.0	592	0.0	0.0	0.0	0.0	0.0	0.0
4;8	316;320	1.0000;1.0000	Phospho;Phospho	LOC_Os01g67250.2	mzspec:PXD004939:Rice_phos_Nip_0h_20per_F1_R3:scan:10949:VHES[Phospho]PVLS[Phospho]PQR/2	0	0.0	159.9326	1:1.0000:4:true;2:1.0000:8:true	VHESPVLSPQR	VHES[Phospho]PVLS[Phospho]PQR	LOC_Os01g67250.2	1.0	Rice_phos_Nip_0h_20per_F1_R3	Rice_phos_Nip_0h_20per_F1_R3.10949.10949.2	mzspec:PXD004939:Rice_phos_Nip_0h_20per_F1_R3:scan:10949:VHES[Phospho]PVLS[Phospho]PQR/2	0	-0.002099000000043816	-2.9781298643306	0.0	1338	1338	Phospho	1.0	4	316	1	1.0	593	0.0	0.0	0.0	0.0	0.0	0.0
4;8	316;320	1.0000;1.0000	Phospho;Phospho	LOC_Os01g67250.2	mzspec:PXD004939:Rice_phos_Nip_0h_20per_F1_R3:scan:10949:VHES[Phospho]PVLS[Phospho]PQR/2	0	0.0	159.9326	1:1.0000:4:true;2:1.0000:8:true	VHESPVLSPQR	VHES[Phospho]PVLS[Phospho]PQR	LOC_Os01g67250.2	1.0	Rice_phos_Nip_0h_20per_F1_R3	Rice_phos_Nip_0h_20per_F1_R3.10949.10949.2	mzspec:PXD004939:Rice_phos_Nip_0h_20per_F1_R3:scan:10949:VHES[Phospho]PVLS[Phospho]PQR/2	0	-0.002099000000043816	-2.9781298643306	0.0	1338	1338	Phospho	1.0	8	320	1	1.0	594	0.0	0.0	0.0	0.0	0.0	0.0
4;8	316;320	1.0000;1.0000	Phospho;Phospho	LOC_Os01g67250.2	mzspec:PXD004939:Rice_phos_ABA_3h_20per_F1_R1:scan:11333:VHES[Phospho]PVLS[Phospho]PQR/2	0	0.0	159.9326	1:1.0000:4:true;2:1.0000:8:true	VHESPVLSPQR	VHES[Phospho]PVLS[Phospho]PQR	LOC_Os01g67250.2	1.0	Rice_phos_ABA_3h_20per_F1_R1	Rice_phos_ABA_3h_20per_F1_R1.11333.11333.2	mzspec:PXD004939:Rice_phos_ABA_3h_20per_F1_R1:scan:11333:VHES[Phospho]PVLS[Phospho]PQR/2	0	-0.002587000000062289	-3.670520228226747	0.0	1409	1409	Phospho	1.0	4	316	1	1.0	595	0.0	0.0	0.0	0.0	0.0	0.0
4;8	316;320	1.0000;1.0000	Phospho;Phospho	LOC_Os01g67250.2	mzspec:PXD004939:Rice_phos_ABA_3h_20per_F1_R1:scan:11333:VHES[Phospho]PVLS[Phospho]PQR/2	0	0.0	159.9326	1:1.0000:4:true;2:1.0000:8:true	VHESPVLSPQR	VHES[Phospho]PVLS[Phospho]PQR	LOC_Os01g67250.2	1.0	Rice_phos_ABA_3h_20per_F1_R1	Rice_phos_ABA_3h_20per_F1_R1.11333.11333.2	mzspec:PXD004939:Rice_phos_ABA_3h_20per_F1_R1:scan:11333:VHES[Phospho]PVLS[Phospho]PQR/2	0	-0.002587000000062289	-3.670520228226747	0.0	1409	1409	Phospho	1.0	8	320	1	1.0	596	0.0	0.0	0.0	0.0	0.0	0.0
4;8	316;320	1.0000;1.0000	Phospho;Phospho	LOC_Os01g67250.2	mzspec:PXD004939:Rice_phos_ABA_3h_20per_F1_R1:scan:11047:VHES[Phospho]PVLS[Phospho]PQR/2	0	0.0	159.9326	1:1.0000:4:true;2:1.0000:8:true	VHESPVLSPQR	VHES[Phospho]PVLS[Phospho]PQR	LOC_Os01g67250.2	1.0	Rice_phos_ABA_3h_20per_F1_R1	Rice_phos_ABA_3h_20per_F1_R1.11047.11047.2	mzspec:PXD004939:Rice_phos_ABA_3h_20per_F1_R1:scan:11047:VHES[Phospho]PVLS[Phospho]PQR/2	0	-0.0017930000000205837	-2.5439670541660795	0.0	1588	1588	Phospho	1.0	4	316	1	1.0	597	0.0	0.0	0.0	0.0	0.0	0.0
4;8	316;320	1.0000;1.0000	Phospho;Phospho	LOC_Os01g67250.2	mzspec:PXD004939:Rice_phos_ABA_3h_20per_F1_R1:scan:11047:VHES[Phospho]PVLS[Phospho]PQR/2	0	0.0	159.9326	1:1.0000:4:true;2:1.0000:8:true	VHESPVLSPQR	VHES[Phospho]PVLS[Phospho]PQR	LOC_Os01g67250.2	1.0	Rice_phos_ABA_3h_20per_F1_R1	Rice_phos_ABA_3h_20per_F1_R1.11047.11047.2	mzspec:PXD004939:Rice_phos_ABA_3h_20per_F1_R1:scan:11047:VHES[Phospho]PVLS[Phospho]PQR/2	0	-0.0017930000000205837	-2.5439670541660795	0.0	1588	1588	Phospho	1.0	8	320	1	1.0	598	0.0	0.0	0.0	0.0	0.0	0.0
4;8	316;320	1.0000;1.0000	Phospho;Phospho	LOC_Os01g67250.2	mzspec:PXD004939:Rice_phos_ABA_12h_20per_F1_R2:scan:10849:VHES[Phospho]PVLS[Phospho]PQR/2	0	0.0	159.9326	1:1.0000:4:true;2:1.0000:8:true	VHESPVLSPQR	VHES[Phospho]PVLS[Phospho]PQR	LOC_Os01g67250.2	1.0	Rice_phos_ABA_12h_20per_F1_R2	Rice_phos_ABA_12h_20per_F1_R2.10849.10849.2	mzspec:PXD004939:Rice_phos_ABA_12h_20per_F1_R2:scan:10849:VHES[Phospho]PVLS[Phospho]PQR/2	0	-0.0010610000000497166	-1.5053815084025106	0.0	2045	2045	Phospho	1.0	4	316	1	1.0	599	0.0	0.0	0.0	0.0	0.0	0.0
3;5;13	8;10;18	1.0000;1.0000;0	Phospho;Phospho;Deamidated	tr|Q0IWU2|Q0IWU2_ORYSJ	mzspec:PXD004939:Rice_phos_ABA_12h_20per_F1_R3:scan:04635:RRS[Phospho]HS[Phospho]PVEHLEGN[Deamidated]NK/3	0	0.0	160.916616	1:0.8384:13:true;1:0.1616:14:true;2:1.0000:3:true;3:1.0000:5:true	RRSHSPVEHLEGNNK	RRS[Phospho]HS[Phospho]PVEHLEGN[Deamidated]NK	tr|Q0IWU2|Q0IWU2_ORYSJ	1.0	Rice_phos_ABA_12h_20per_F1_R3	Rice_phos_ABA_12h_20per_F1_R3.04635.04635.3	mzspec:PXD004939:Rice_phos_ABA_12h_20per_F1_R3:scan:04635:RRS[Phospho]HS[Phospho]PVEHLEGN[Deamidated]NK/3	0	-0.0012390000000550572	-1.9330923475847404	0.0	10344	10344	Phospho	1.0	5	10	1	1.0	600	0.0	0.0	0.0	0.0	0.0	0.0
3;5;13	8;10;18	1.0000;1.0000;0	Phospho;Phospho;Deamidated	tr|Q0IWU2|Q0IWU2_ORYSJ	mzspec:PXD004939:Rice_phos_Nip_0h_20per_F1_R2:scan:04802:RRS[Phospho]HS[Phospho]PVEHLEGN[Deamidated]NK/3	0	0.0	160.916616	1:0.9622:13:true;1:0.0378:14:true;2:1.0000:3:true;3:1.0000:5:true	RRSHSPVEHLEGNNK	RRS[Phospho]HS[Phospho]PVEHLEGN[Deamidated]NK	tr|Q0IWU2|Q0IWU2_ORYSJ	1.0	Rice_phos_Nip_0h_20per_F1_R2	Rice_phos_Nip_0h_20per_F1_R2.04802.04802.3	mzspec:PXD004939:Rice_phos_Nip_0h_20per_F1_R2:scan:04802:RRS[Phospho]HS[Phospho]PVEHLEGN[Deamidated]NK/3	0	-0.0019389999999930296	-3.0252349166963493	0.0	9627	9627	Phospho	1.0	5	10	1	1.0	601	0.0	0.0	0.0	0.0	0.0	0.0
9	167	1.0000	Phospho	Os08t0187700-01	mzspec:PXD004939:Rice_phos_ABA_3h_20per_F1_R3:scan:26631:GIEDELQFS[Phospho]PLENK/2	0	0.0	79.9663	1:1.0000:9:true	GIEDELQFSPLENK	GIEDELQFS[Phospho]PLENK	Os08t0187700-01	1.0	Rice_phos_ABA_3h_20per_F1_R3	Rice_phos_ABA_3h_20per_F1_R3.26631.26631.2	mzspec:PXD004939:Rice_phos_ABA_3h_20per_F1_R3:scan:26631:GIEDELQFS[Phospho]PLENK/2	0	-0.0030499999999165084	-3.5887218824864284	0.0	24908	24908	Phospho	1.0	9	167	1	1.0	602	0.0	0.0	0.0	0.0	0.0	0.0
3;5;13	8;10;18	1.0000;1.0000;0	Phospho;Phospho;Deamidated	tr|Q0IWU2|Q0IWU2_ORYSJ	mzspec:PXD004939:Rice_phos_Nip_0h_20per_F1_R2:scan:04802:RRS[Phospho]HS[Phospho]PVEHLEGN[Deamidated]NK/3	0	0.0	160.916616	1:0.9622:13:true;1:0.0378:14:true;2:1.0000:3:true;3:1.0000:5:true	RRSHSPVEHLEGNNK	RRS[Phospho]HS[Phospho]PVEHLEGN[Deamidated]NK	tr|Q0IWU2|Q0IWU2_ORYSJ	1.0	Rice_phos_Nip_0h_20per_F1_R2	Rice_phos_Nip_0h_20per_F1_R2.04802.04802.3	mzspec:PXD004939:Rice_phos_Nip_0h_20per_F1_R2:scan:04802:RRS[Phospho]HS[Phospho]PVEHLEGN[Deamidated]NK/3	0	-0.0019389999999930296	-3.0252349166963493	0.0	9627	9627	Phospho	1.0	3	8	1	1.0	603	0.0	0.0	0.0	0.0	0.0	0.0
9	167	1.0000	Phospho	Os08t0187700-01	mzspec:PXD004939:Rice_phos_Nip_0h_20per_F1_R2:scan:27731:GIEDELQFS[Phospho]PLENK/2	0	0.0	79.9663	1:1.0000:9:true	GIEDELQFSPLENK	GIEDELQFS[Phospho]PLENK	Os08t0187700-01	1.0	Rice_phos_Nip_0h_20per_F1_R2	Rice_phos_Nip_0h_20per_F1_R2.27731.27731.2	mzspec:PXD004939:Rice_phos_Nip_0h_20per_F1_R2:scan:27731:GIEDELQFS[Phospho]PLENK/2	0	-0.0040499999998928615	-4.765352007896202	0.0	13368	13368	Phospho	1.0	9	167	1	1.0	604	0.0	0.0	0.0	0.0	0.0	0.0
9	167	1.0000	Phospho	Os08t0187700-01	mzspec:PXD004939:Rice_phos_ABA_12h_20per_F1_R2:scan:27464:GIEDELQFS[Phospho]PLENK/2	0	0.0	79.9663	1:1.0000:9:true	GIEDELQFSPLENK	GIEDELQFS[Phospho]PLENK	Os08t0187700-01	1.0	Rice_phos_ABA_12h_20per_F1_R2	Rice_phos_ABA_12h_20per_F1_R2.27464.27464.2	mzspec:PXD004939:Rice_phos_ABA_12h_20per_F1_R2:scan:27464:GIEDELQFS[Phospho]PLENK/2	0	-0.001297000000022308	-1.5260892727188105	0.0	12222	12222	Phospho	1.0	9	167	1	1.0	605	0.0	0.0	0.0	0.0	0.0	0.0
9	167	1.0000	Phospho	Os08t0187700-01	mzspec:PXD004939:Rice_phos_ABA_3h_20per_F1_R2:scan:26649:GIEDELQFS[Phospho]PLENK/2	0	0.0	79.9663	1:1.0000:9:true	GIEDELQFSPLENK	GIEDELQFS[Phospho]PLENK	Os08t0187700-01	1.0	Rice_phos_ABA_3h_20per_F1_R2	Rice_phos_ABA_3h_20per_F1_R2.26649.26649.2	mzspec:PXD004939:Rice_phos_ABA_3h_20per_F1_R2:scan:26649:GIEDELQFS[Phospho]PLENK/2	0	-0.002700999999888154	-3.1780779686753458	0.0	9181	9181	Phospho	1.0	9	167	1	1.0	606	0.0	0.0	0.0	0.0	0.0	0.0
1	285	1.0000	Phospho	Os10t0431000-03	mzspec:PXD004939:Rice_phos_ABA_3h_20per_F1_R1:scan:25692:S[Phospho]LGDLPPELR/2	0	0.0	79.9663	1:1.0000:1:true	SLGDLPPELR	S[Phospho]LGDLPPELR	Os10t0431000-03	1.0	Rice_phos_ABA_3h_20per_F1_R1	Rice_phos_ABA_3h_20per_F1_R1.25692.25692.2	mzspec:PXD004939:Rice_phos_ABA_3h_20per_F1_R1:scan:25692:S[Phospho]LGDLPPELR/2	0	-0.00234699999998611	-3.9861637216833214	0.0	23574	23574	Phospho	1.0	1	285	1	1.0	607	0.0	0.0	0.0	0.0	0.0	0.0
2;9	133;140	1.0000;0	Phospho;Carbamidomethyl	LOC_Os02g50850.2	mzspec:PXD004939:Rice_phos_ABA_12h_20per_F1_R1:scan:09126:NS[Phospho]PGNEEGC[Carbamidomethyl]EGDNIGK/2	0	0.0	136.987764	1:1.0000:2:true	NSPGNEEGCEGDNIGK	NS[Phospho]PGNEEGC[Carbamidomethyl]EGDNIGK	LOC_Os02g50850.2	1.0	Rice_phos_ABA_12h_20per_F1_R1	Rice_phos_ABA_12h_20per_F1_R1.09126.09126.2	mzspec:PXD004939:Rice_phos_ABA_12h_20per_F1_R1:scan:09126:NS[Phospho]PGNEEGC[Carbamidomethyl]EGDNIGK/2	0	-0.003050000000030195	-3.4705326370609604	0.0	27530	27530	Phospho	1.0	2	133	1	1.0	608	0.0	0.0	0.0	0.0	0.0	0.0
2;9	133;140	1.0000;0	Phospho;Carbamidomethyl	LOC_Os02g50850.2	mzspec:PXD004939:Rice_phos_ABA_3h_20per_F1_R2:scan:08938:NS[Phospho]PGNEEGC[Carbamidomethyl]EGDNIGK/2	0	0.0	136.987764	1:1.0000:2:true	NSPGNEEGCEGDNIGK	NS[Phospho]PGNEEGC[Carbamidomethyl]EGDNIGK	LOC_Os02g50850.2	1.0	Rice_phos_ABA_3h_20per_F1_R2	Rice_phos_ABA_3h_20per_F1_R2.08938.08938.2	mzspec:PXD004939:Rice_phos_ABA_3h_20per_F1_R2:scan:08938:NS[Phospho]PGNEEGC[Carbamidomethyl]EGDNIGK/2	0	-0.00196199999993496	-2.2325196831542526	0.0	22294	22294	Phospho	1.0	2	133	1	1.0	609	0.0	0.0	0.0	0.0	0.0	0.0
2;9	133;140	1.0000;0	Phospho;Carbamidomethyl	LOC_Os02g50850.2	mzspec:PXD004939:Rice_phos_Nip_0h_20per_F1_R1:scan:08898:NS[Phospho]PGNEEGC[Carbamidomethyl]EGDNIGK/2	0	0.0	136.987764	1:1.0000:2:true	NSPGNEEGCEGDNIGK	NS[Phospho]PGNEEGC[Carbamidomethyl]EGDNIGK	LOC_Os02g50850.2	1.0	Rice_phos_Nip_0h_20per_F1_R1	Rice_phos_Nip_0h_20per_F1_R1.08898.08898.2	mzspec:PXD004939:Rice_phos_Nip_0h_20per_F1_R1:scan:08898:NS[Phospho]PGNEEGC[Carbamidomethyl]EGDNIGK/2	0	-0.0017619999998714773	-2.0049437724573216	0.0	17638	17638	Phospho	1.0	2	133	1	1.0	610	0.0	0.0	0.0	0.0	0.0	0.0
2;9	133;140	1.0000;0	Phospho;Carbamidomethyl	LOC_Os02g50850.2	mzspec:PXD004939:Rice_phos_ABA_3h_20per_F1_R3:scan:08899:NS[Phospho]PGNEEGC[Carbamidomethyl]EGDNIGK/2	0	0.0	136.987764	1:1.0000:2:true	NSPGNEEGCEGDNIGK	NS[Phospho]PGNEEGC[Carbamidomethyl]EGDNIGK	LOC_Os02g50850.2	1.0	Rice_phos_ABA_3h_20per_F1_R3	Rice_phos_ABA_3h_20per_F1_R3.08899.08899.2	mzspec:PXD004939:Rice_phos_ABA_3h_20per_F1_R3:scan:08899:NS[Phospho]PGNEEGC[Carbamidomethyl]EGDNIGK/2	0	-0.0026229999998577114	-2.98465806768097	0.0	15307	15307	Phospho	1.0	2	133	1	1.0	611	0.0	0.0	0.0	0.0	0.0	0.0
2;9	133;140	1.0000;0	Phospho;Carbamidomethyl	LOC_Os02g50850.2	mzspec:PXD004939:Rice_phos_ABA_12h_20per_F1_R3:scan:09132:NS[Phospho]PGNEEGC[Carbamidomethyl]EGDNIGK/2	0	0.0	136.987764	1:1.0000:2:true	NSPGNEEGCEGDNIGK	NS[Phospho]PGNEEGC[Carbamidomethyl]EGDNIGK	LOC_Os02g50850.2	1.0	Rice_phos_ABA_12h_20per_F1_R3	Rice_phos_ABA_12h_20per_F1_R3.09132.09132.2	mzspec:PXD004939:Rice_phos_ABA_12h_20per_F1_R3:scan:09132:NS[Phospho]PGNEEGC[Carbamidomethyl]EGDNIGK/2	0	-0.0012799999998378553	-1.4564858278135482	0.0	15047	15047	Phospho	1.0	2	133	1	1.0	612	0.0	0.0	0.0	0.0	0.0	0.0
2;9	133;140	1.0000;0	Phospho;Carbamidomethyl	LOC_Os02g50850.2	mzspec:PXD004939:Rice_phos_Nip_0h_20per_F1_R3:scan:09148:NS[Phospho]PGNEEGC[Carbamidomethyl]EGDNIGK/2	0	0.0	136.987764	1:1.0000:2:true	NSPGNEEGCEGDNIGK	NS[Phospho]PGNEEGC[Carbamidomethyl]EGDNIGK	LOC_Os02g50850.2	1.0	Rice_phos_Nip_0h_20per_F1_R3	Rice_phos_Nip_0h_20per_F1_R3.09148.09148.2	mzspec:PXD004939:Rice_phos_Nip_0h_20per_F1_R3:scan:09148:NS[Phospho]PGNEEGC[Carbamidomethyl]EGDNIGK/2	0	-0.003293999999982589	-3.7481752479689177	0.0	4428	4428	Phospho	1.0	2	133	1	1.0	613	0.0	0.0	0.0	0.0	0.0	0.0
2;9	133;140	1.0000;0	Phospho;Carbamidomethyl	LOC_Os02g50850.2	mzspec:PXD004939:Rice_phos_Nip_0h_20per_F1_R2:scan:08962:NS[Phospho]PGNEEGC[Carbamidomethyl]EGDNIGK/2	0	0.0	136.987764	1:1.0000:2:true	NSPGNEEGCEGDNIGK	NS[Phospho]PGNEEGC[Carbamidomethyl]EGDNIGK	LOC_Os02g50850.2	1.0	Rice_phos_Nip_0h_20per_F1_R2	Rice_phos_Nip_0h_20per_F1_R2.08962.08962.2	mzspec:PXD004939:Rice_phos_Nip_0h_20per_F1_R2:scan:08962:NS[Phospho]PGNEEGC[Carbamidomethyl]EGDNIGK/2	0	-0.002861999999936416	-3.2566112809670367	0.0	1853	1853	Phospho	1.0	2	133	1	1.0	614	0.0	0.0	0.0	0.0	0.0	0.0
2;9	133;140	1.0000;0	Phospho;Carbamidomethyl	LOC_Os02g50850.2	mzspec:PXD004939:Rice_phos_ABA_12h_20per_F1_R2:scan:08995:NS[Phospho]PGNEEGC[Carbamidomethyl]EGDNIGK/2	0	0.0	136.987764	1:1.0000:2:true	NSPGNEEGCEGDNIGK	NS[Phospho]PGNEEGC[Carbamidomethyl]EGDNIGK	LOC_Os02g50850.2	1.0	Rice_phos_ABA_12h_20per_F1_R2	Rice_phos_ABA_12h_20per_F1_R2.08995.08995.2	mzspec:PXD004939:Rice_phos_ABA_12h_20per_F1_R2:scan:08995:NS[Phospho]PGNEEGC[Carbamidomethyl]EGDNIGK/2	0	-0.0026229999998577114	-2.98465806768097	0.0	1617	1617	Phospho	1.0	2	133	1	1.0	615	0.0	0.0	0.0	0.0	0.0	0.0
2;9	133;140	1.0000;0	Phospho;Carbamidomethyl	LOC_Os02g50850.2	mzspec:PXD004939:Rice_phos_ABA_3h_20per_F1_R1:scan:09064:NS[Phospho]PGNEEGC[Carbamidomethyl]EGDNIGK/2	0	0.0	136.987764	1:1.0000:2:true	NSPGNEEGCEGDNIGK	NS[Phospho]PGNEEGC[Carbamidomethyl]EGDNIGK	LOC_Os02g50850.2	1.0	Rice_phos_ABA_3h_20per_F1_R1	Rice_phos_ABA_3h_20per_F1_R1.09064.09064.2	mzspec:PXD004939:Rice_phos_ABA_3h_20per_F1_R1:scan:09064:NS[Phospho]PGNEEGC[Carbamidomethyl]EGDNIGK/2	0	-0.002561999999898035	-2.9152474149863212	0.0	401	401	Phospho	1.0	2	133	1	1.0	616	0.0	0.0	0.0	0.0	0.0	0.0
3;5	8;10	1.0000;1.0000	Phospho;Phospho	tr|Q0IWU2|Q0IWU2_ORYSJ	mzspec:PXD004939:Rice_phos_ABA_12h_20per_F1_R2:scan:04072:RRS[Phospho]HS[Phospho]PVEHLEGNNK/3	0	0.0	159.93266200000005	1:1.0000:3:true;2:1.0000:5:true	RRSHSPVEHLEGNNK	RRS[Phospho]HS[Phospho]PVEHLEGNNK	tr|Q0IWU2|Q0IWU2_ORYSJ	1.0	Rice_phos_ABA_12h_20per_F1_R2	Rice_phos_ABA_12h_20per_F1_R2.04072.04072.3	mzspec:PXD004939:Rice_phos_ABA_12h_20per_F1_R2:scan:04072:RRS[Phospho]HS[Phospho]PVEHLEGNNK/3	0	-0.0011440000000675354	-1.7857868835869315	0.0	10267	10267	Phospho	1.0	3	8	1	1.0	617	0.0	0.0	0.0	0.0	0.0	0.0
3;5	8;10	1.0000;1.0000	Phospho;Phospho	tr|Q0IWU2|Q0IWU2_ORYSJ	mzspec:PXD004939:Rice_phos_ABA_12h_20per_F1_R2:scan:04072:RRS[Phospho]HS[Phospho]PVEHLEGNNK/3	0	0.0	159.93266200000005	1:1.0000:3:true;2:1.0000:5:true	RRSHSPVEHLEGNNK	RRS[Phospho]HS[Phospho]PVEHLEGNNK	tr|Q0IWU2|Q0IWU2_ORYSJ	1.0	Rice_phos_ABA_12h_20per_F1_R2	Rice_phos_ABA_12h_20per_F1_R2.04072.04072.3	mzspec:PXD004939:Rice_phos_ABA_12h_20per_F1_R2:scan:04072:RRS[Phospho]HS[Phospho]PVEHLEGNNK/3	0	-0.0011440000000675354	-1.7857868835869315	0.0	10267	10267	Phospho	1.0	5	10	1	1.0	618	0.0	0.0	0.0	0.0	0.0	0.0
3	30	1.0000	Phospho	Os01t0513100-01	mzspec:PXD004939:Rice_phos_ABA_12h_20per_F1_R2:scan:01292:HPS[Phospho]PPKK/2	0	0.0	79.9663	1:1.0000:3:true	HPSPPKK	HPS[Phospho]PPKK	Os01t0513100-01	1.0	Rice_phos_ABA_12h_20per_F1_R2	Rice_phos_ABA_12h_20per_F1_R2.01292.01292.2	mzspec:PXD004939:Rice_phos_ABA_12h_20per_F1_R2:scan:01292:HPS[Phospho]PPKK/2	0	-0.0002729999999928623	-0.6265559141788102	0.0	5901	5901	Phospho	1.0	3	30	1	1.0	619	0.0	0.0	0.0	0.0	0.0	0.0
7	319	1.0000	Phospho	LOC_Os10g39440.2	mzspec:PXD004939:Rice_phos_Nip_0h_20per_F1_R2:scan:23870:MPEIMGS[Phospho]MR/2	0	0.0	79.9663	1:1.0000:7:true	MPEIMGSMR	MPEIMGS[Phospho]MR	LOC_Os10g39440.2	1.0	Rice_phos_Nip_0h_20per_F1_R2	Rice_phos_Nip_0h_20per_F1_R2.23870.23870.2	mzspec:PXD004939:Rice_phos_Nip_0h_20per_F1_R2:scan:23870:MPEIMGS[Phospho]MR/2	0	-0.0021839999999428983	-3.8571344048010565	0.0	11212	11212	Phospho	1.0	7	319	1	1.0	620	0.0	0.0	0.0	0.0	0.0	0.0
3;8	45;50	1.0000;1.0000	Phospho;Phospho	Os01t0139200-03	mzspec:PXD004939:Rice_phos_ABA_12h_20per_F1_R1:scan:06850:VFS[Phospho]DDDKS[Phospho]DHGGGGGR/3	0	0.0	159.9326	1:1.0000:3:true;2:1.0000:8:true	VFSDDDKSDHGGGGGR	VFS[Phospho]DDDKS[Phospho]DHGGGGGR	Os01t0139200-03	1.0	Rice_phos_ABA_12h_20per_F1_R1	Rice_phos_ABA_12h_20per_F1_R1.06850.06850.3	mzspec:PXD004939:Rice_phos_ABA_12h_20per_F1_R1:scan:06850:VFS[Phospho]DDDKS[Phospho]DHGGGGGR/3	0	-0.0016779999999698705	-2.847871365285571	0.0	28826	28826	Phospho	1.0	3	45	1	1.0	621	0.0	0.0	0.0	0.0	0.0	0.0
1	363	1.0000	Phospho	Os03t0275500-01	mzspec:PXD004939:Rice_phos_ABA_12h_20per_F1_R2:scan:20723:S[Phospho]PPREPEPEPVKEEEPEPDMNEIK/4	0	0.0	79.9663	1:1.0000:1:true	SPPREPEPEPVKEEEPEPDMNEIK	S[Phospho]PPREPEPEPVKEEEPEPDMNEIK	Os03t0275500-01	1.0	Rice_phos_ABA_12h_20per_F1_R2	Rice_phos_ABA_12h_20per_F1_R2.20723.20723.4	mzspec:PXD004939:Rice_phos_ABA_12h_20per_F1_R2:scan:20723:S[Phospho]PPREPEPEPVKEEEPEPDMNEIK/4	0	-0.002701999999999316	-3.7458817239804767	0.0	17348	17348	Phospho	1.0	1	363	1	1.0	622	0.0	0.0	0.0	0.0	0.0	0.0
1	363	1.0000	Phospho	Os03t0275500-01	mzspec:PXD004939:Rice_phos_Nip_0h_20per_F1_R2:scan:20773:S[Phospho]PPREPEPEPVKEEEPEPDMNEIK/3	0	0.0	79.9663	1:1.0000:1:true	SPPREPEPEPVKEEEPEPDMNEIK	S[Phospho]PPREPEPEPVKEEEPEPDMNEIK	Os03t0275500-01	1.0	Rice_phos_Nip_0h_20per_F1_R2	Rice_phos_Nip_0h_20per_F1_R2.20773.20773.3	mzspec:PXD004939:Rice_phos_Nip_0h_20per_F1_R2:scan:20773:S[Phospho]PPREPEPEPVKEEEPEPDMNEIK/3	0	-0.003427999999871645	-3.5655163609206344	0.0	12035	12035	Phospho	1.0	1	363	1	1.0	623	0.0	0.0	0.0	0.0	0.0	0.0
9	25	1.0000	Phospho	Os06t0698859-01	mzspec:PXD004939:Rice_phos_Nip_0h_20per_F1_R3:scan:05790:RPPPPPPDS[Phospho]PEGR/3	0	0.0	79.9663	1:1.0000:9:true	RPPPPPPDSPEGR	RPPPPPPDS[Phospho]PEGR	Os06t0698859-01	1.0	Rice_phos_Nip_0h_20per_F1_R3	Rice_phos_Nip_0h_20per_F1_R3.05790.05790.3	mzspec:PXD004939:Rice_phos_Nip_0h_20per_F1_R3:scan:05790:RPPPPPPDS[Phospho]PEGR/3	0	-0.0016899999999964164	-3.424071629982794	0.0	3255	3255	Phospho	1.0	9	25	1	1.0	624	0.0	0.0	0.0	0.0	0.0	0.0
9	25	1.0000	Phospho	Os06t0698859-01	mzspec:PXD004939:Rice_phos_Nip_0h_20per_F1_R3:scan:06018:RPPPPPPDS[Phospho]PEGR/2	0	0.0	79.9663	1:1.0000:9:true	RPPPPPPDSPEGR	RPPPPPPDS[Phospho]PEGR	Os06t0698859-01	1.0	Rice_phos_Nip_0h_20per_F1_R3	Rice_phos_Nip_0h_20per_F1_R3.06018.06018.2	mzspec:PXD004939:Rice_phos_Nip_0h_20per_F1_R3:scan:06018:RPPPPPPDS[Phospho]PEGR/2	0	-0.001153999999928601	-1.5597903393739256	0.0	2896	2896	Phospho	1.0	9	25	1	1.0	625	0.0	0.0	0.0	0.0	0.0	0.0
9	25	1.0000	Phospho	Os06t0698859-01	mzspec:PXD004939:Rice_phos_ABA_3h_20per_F1_R1:scan:05914:RPPPPPPDS[Phospho]PEGR/3	0	0.0	79.9663	1:1.0000:9:true	RPPPPPPDSPEGR	RPPPPPPDS[Phospho]PEGR	Os06t0698859-01	1.0	Rice_phos_ABA_3h_20per_F1_R1	Rice_phos_ABA_3h_20per_F1_R1.05914.05914.3	mzspec:PXD004939:Rice_phos_ABA_3h_20per_F1_R1:scan:05914:RPPPPPPDS[Phospho]PEGR/3	0	-0.0011109999999803222	-2.250972533048268	0.0	868	868	Phospho	1.0	9	25	1	1.0	626	0.0	0.0	0.0	0.0	0.0	0.0
7	199	1.0000	Phospho	Os09t0558200-01	mzspec:PXD004939:Rice_phos_Nip_0h_20per_F1_R1:scan:04737:LDKVENS[Phospho]GHVEGR/2	0	0.0	79.9663	1:1.0000:7:true	LDKVENSGHVEGR	LDKVENS[Phospho]GHVEGR	Os09t0558200-01	1.0	Rice_phos_Nip_0h_20per_F1_R1	Rice_phos_Nip_0h_20per_F1_R1.04737.04737.2	mzspec:PXD004939:Rice_phos_Nip_0h_20per_F1_R1:scan:04737:LDKVENS[Phospho]GHVEGR/2	0	-0.0016729999998688072	-2.2003063437582044	0.0	17428	17428	Phospho	1.0	7	199	1	1.0	627	0.0	0.0	0.0	0.0	0.0	0.0
9	25	1.0000	Phospho	Os06t0698859-01	mzspec:PXD004939:Rice_phos_ABA_3h_20per_F1_R1:scan:06178:RPPPPPPDS[Phospho]PEGR/2	0	0.0	79.9663	1:1.0000:9:true	RPPPPPPDSPEGR	RPPPPPPDS[Phospho]PEGR	Os06t0698859-01	1.0	Rice_phos_ABA_3h_20per_F1_R1	Rice_phos_ABA_3h_20per_F1_R1.06178.06178.2	mzspec:PXD004939:Rice_phos_ABA_3h_20per_F1_R1:scan:06178:RPPPPPPDS[Phospho]PEGR/2	0	-0.0003000000000383807	-0.40549142279115696	0.0	696	696	Phospho	1.0	9	25	1	1.0	628	0.0	0.0	0.0	0.0	0.0	0.0
1	363	1.0000	Phospho	Os03t0275500-01	mzspec:PXD004939:Rice_phos_ABA_12h_20per_F1_R3:scan:20790:S[Phospho]PPREPEPEPVKEEEPEPDMNEIK/3	0	0.0	79.9663	1:1.0000:1:true	SPPREPEPEPVKEEEPEPDMNEIK	S[Phospho]PPREPEPEPVKEEEPEPDMNEIK	Os03t0275500-01	1.0	Rice_phos_ABA_12h_20per_F1_R3	Rice_phos_ABA_12h_20per_F1_R3.20790.20790.3	mzspec:PXD004939:Rice_phos_ABA_12h_20per_F1_R3:scan:20790:S[Phospho]PPREPEPEPVKEEEPEPDMNEIK/3	0	-0.002127999999970598	-2.2133660490718707	0.0	11677	11677	Phospho	1.0	1	363	1	1.0	629	0.0	0.0	0.0	0.0	0.0	0.0
7	44	1.0000	Phospho	Os01t0174000-01	mzspec:PXD004939:Rice_phos_ABA_3h_20per_F1_R2:scan:12471:EGGGVES[Phospho]DEEIR/2	0	0.0	79.9663	1:1.0000:7:true	EGGGVESDEEIR	EGGGVES[Phospho]DEEIR	Os01t0174000-01	1.0	Rice_phos_ABA_3h_20per_F1_R2	Rice_phos_ABA_3h_20per_F1_R2.12471.12471.2	mzspec:PXD004939:Rice_phos_ABA_3h_20per_F1_R2:scan:12471:EGGGVES[Phospho]DEEIR/2	0	-0.0018539999999802605	-2.7314136998810667	0.0	28592	28592	Phospho	1.0	7	44	1	1.0	630	0.0	0.0	0.0	0.0	0.0	0.0
7	44	1.0000	Phospho	Os01t0174000-01	mzspec:PXD004939:Rice_phos_Nip_0h_20per_F1_R3:scan:12635:EGGGVES[Phospho]DEEIR/2	0	0.0	79.9663	1:1.0000:7:true	EGGGVESDEEIR	EGGGVES[Phospho]DEEIR	Os01t0174000-01	1.0	Rice_phos_Nip_0h_20per_F1_R3	Rice_phos_Nip_0h_20per_F1_R3.12635.12635.2	mzspec:PXD004939:Rice_phos_Nip_0h_20per_F1_R3:scan:12635:EGGGVES[Phospho]DEEIR/2	0	-0.002830999999900996	-4.170783270860416	0.0	8076	8076	Phospho	1.0	7	44	1	1.0	631	0.0	0.0	0.0	0.0	0.0	0.0
7	44	1.0000	Phospho	Os01t0174000-01	mzspec:PXD004939:Rice_phos_Nip_0h_20per_F1_R2:scan:12882:EGGGVES[Phospho]DEEIR/2	0	0.0	79.9663	1:1.0000:7:true	EGGGVESDEEIR	EGGGVES[Phospho]DEEIR	Os01t0174000-01	1.0	Rice_phos_Nip_0h_20per_F1_R2	Rice_phos_Nip_0h_20per_F1_R2.12882.12882.2	mzspec:PXD004939:Rice_phos_Nip_0h_20per_F1_R2:scan:12882:EGGGVES[Phospho]DEEIR/2	0	-0.002830999999900996	-4.170783270860416	0.0	4163	4163	Phospho	1.0	7	44	1	1.0	632	0.0	0.0	0.0	0.0	0.0	0.0
6	98	1.0000	Phospho	Os02t0118200-01	mzspec:PXD004939:Rice_phos_ABA_3h_20per_F1_R1:scan:25380:NFRPDS[Phospho]VLGEGGFGR/2	0	0.0	79.9663	1:1.0000:6:true	NFRPDSVLGEGGFGR	NFRPDS[Phospho]VLGEGGFGR	Os02t0118200-01	1.0	Rice_phos_ABA_3h_20per_F1_R1	Rice_phos_ABA_3h_20per_F1_R1.25380.25380.2	mzspec:PXD004939:Rice_phos_ABA_3h_20per_F1_R1:scan:25380:NFRPDS[Phospho]VLGEGGFGR/2	0	0.00074399999994057	0.8811166984312041	0.0	32066	32066	Phospho	1.0	6	98	1	1.0	633	0.0	0.0	0.0	0.0	0.0	0.0
2;12	498;508	0.4191;1.0000	Oxidation;Phospho	Os09t0416200-01	mzspec:PXD004939:Rice_phos_ABA_12h_20per_F1_R3:scan:16845:VM[Oxidation]PDLPLEDGDS[Phospho]HHK/3	0	0.0	95.961231	1:0.4191:2:true;1:0.2889:13:true;1:0.2919:14:true;2:1.0000:12:true	VMPDLPLEDGDSHHK	VM[Oxidation]PDLPLEDGDS[Phospho]HHK	Os09t0416200-01	1.0	Rice_phos_ABA_12h_20per_F1_R3	Rice_phos_ABA_12h_20per_F1_R3.16845.16845.3	mzspec:PXD004939:Rice_phos_ABA_12h_20per_F1_R3:scan:16845:VM[Oxidation]PDLPLEDGDS[Phospho]HHK/3	0	-0.0035400000000436194	-5.940375145838928	0.0	11246	11246	Phospho	1.0	12	508	1	1.0	634	0.0	0.0	0.0	0.0	0.0	0.0
2;12	498;508	0.6172;1.0000	Oxidation;Phospho	Os09t0416200-01	mzspec:PXD004939:Rice_phos_ABA_3h_20per_F1_R2:scan:16830:VM[Oxidation]PDLPLEDGDS[Phospho]HHK/3	0	0.0	95.961231	1:0.6172:2:true;1:0.2151:13:true;1:0.1677:14:true;2:1.0000:12:true	VMPDLPLEDGDSHHK	VM[Oxidation]PDLPLEDGDS[Phospho]HHK	Os09t0416200-01	1.0	Rice_phos_ABA_3h_20per_F1_R2	Rice_phos_ABA_3h_20per_F1_R2.16830.16830.3	mzspec:PXD004939:Rice_phos_ABA_3h_20per_F1_R2:scan:16830:VM[Oxidation]PDLPLEDGDS[Phospho]HHK/3	0	-0.0025399999999535803	-4.262303070612768	0.0	25743	25743	Phospho	1.0	12	508	1	1.0	635	0.0	0.0	0.0	0.0	0.0	0.0
2;12	498;508	0.7785;1.0000	Oxidation;Phospho	Os09t0416200-01	mzspec:PXD004939:Rice_phos_ABA_3h_20per_F1_R1:scan:17063:VM[Oxidation]PDLPLEDGDS[Phospho]HHK/3	0	0.0	95.961231	1:0.7785:2:true;1:0.1188:13:true;1:0.1027:14:true;2:1.0000:12:true	VMPDLPLEDGDSHHK	VM[Oxidation]PDLPLEDGDS[Phospho]HHK	Os09t0416200-01	1.0	Rice_phos_ABA_3h_20per_F1_R1	Rice_phos_ABA_3h_20per_F1_R1.17063.17063.3	mzspec:PXD004939:Rice_phos_ABA_3h_20per_F1_R1:scan:17063:VM[Oxidation]PDLPLEDGDS[Phospho]HHK/3	0	-0.0017459999999118734	-2.929913842933181	0.0	9247	9247	Phospho	1.0	12	508	1	1.0	636	0.0	0.0	0.0	0.0	0.0	0.0
2;12	498;508	0.8097;1.0000	Oxidation;Phospho	Os09t0416200-01	mzspec:PXD004939:Rice_phos_ABA_3h_20per_F1_R1:scan:16927:VM[Oxidation]PDLPLEDGDS[Phospho]HHK/3	0	0.0	95.961231	1:0.8097:2:true;1:0.1017:13:true;1:0.0885:14:true;2:1.0000:12:true	VMPDLPLEDGDSHHK	VM[Oxidation]PDLPLEDGDS[Phospho]HHK	Os09t0416200-01	1.0	Rice_phos_ABA_3h_20per_F1_R1	Rice_phos_ABA_3h_20per_F1_R1.16927.16927.3	mzspec:PXD004939:Rice_phos_ABA_3h_20per_F1_R1:scan:16927:VM[Oxidation]PDLPLEDGDS[Phospho]HHK/3	0	-0.0018680000000586008	-3.1346386363385577	0.0	9808	9808	Phospho	1.0	12	508	1	1.0	637	0.0	0.0	0.0	0.0	0.0	0.0
1	363	1.0000	Phospho	Os03t0275500-01	mzspec:PXD004939:Rice_phos_ABA_12h_20per_F1_R3:scan:20648:S[Phospho]PPREPEPEPVKEEEPEPDMNEIK/3	0	0.0	79.9663	1:1.0000:1:true	SPPREPEPEPVKEEEPEPDMNEIK	S[Phospho]PPREPEPEPVKEEEPEPDMNEIK	Os03t0275500-01	1.0	Rice_phos_ABA_12h_20per_F1_R3	Rice_phos_ABA_12h_20per_F1_R3.20648.20648.3	mzspec:PXD004939:Rice_phos_ABA_12h_20per_F1_R3:scan:20648:S[Phospho]PPREPEPEPVKEEEPEPDMNEIK/3	0	-0.0017279999999573192	-1.797319799226771	0.0	12530	12530	Phospho	1.0	1	363	1	1.0	638	0.0	0.0	0.0	0.0	0.0	0.0
1	363	1.0000	Phospho	Os03t0275500-01	mzspec:PXD004939:Rice_phos_ABA_12h_20per_F1_R3:scan:20691:S[Phospho]PPREPEPEPVKEEEPEPDMNEIK/4	0	0.0	79.9663	1:1.0000:1:true	SPPREPEPEPVKEEEPEPDMNEIK	S[Phospho]PPREPEPEPVKEEEPEPDMNEIK	Os03t0275500-01	1.0	Rice_phos_ABA_12h_20per_F1_R3	Rice_phos_ABA_12h_20per_F1_R3.20691.20691.4	mzspec:PXD004939:Rice_phos_ABA_12h_20per_F1_R3:scan:20691:S[Phospho]PPREPEPEPVKEEEPEPDMNEIK/4	0	-0.002701999999999316	-3.7458817239804767	0.0	12690	12690	Phospho	1.0	1	363	1	1.0	639	0.0	0.0	0.0	0.0	0.0	0.0
1	363	1.0000	Phospho	Os03t0275500-01	mzspec:PXD004939:Rice_phos_ABA_12h_20per_F1_R2:scan:20799:S[Phospho]PPREPEPEPVKEEEPEPDMNEIK/3	0	0.0	79.9663	1:1.0000:1:true	SPPREPEPEPVKEEEPEPDMNEIK	S[Phospho]PPREPEPEPVKEEEPEPDMNEIK	Os03t0275500-01	1.0	Rice_phos_ABA_12h_20per_F1_R2	Rice_phos_ABA_12h_20per_F1_R2.20799.20799.3	mzspec:PXD004939:Rice_phos_ABA_12h_20per_F1_R2:scan:20799:S[Phospho]PPREPEPEPVKEEEPEPDMNEIK/3	0	-0.0018279999999322167	-1.9013313616584844	0.0	16897	16897	Phospho	1.0	1	363	1	1.0	640	0.0	0.0	0.0	0.0	0.0	0.0
9	25	1.0000	Phospho	Os06t0698859-01	mzspec:PXD004939:Rice_phos_Nip_0h_20per_F1_R3:scan:05709:RPPPPPPDS[Phospho]PEGR/2	0	0.0	79.9663	1:1.0000:9:true	RPPPPPPDSPEGR	RPPPPPPDS[Phospho]PEGR	Os06t0698859-01	1.0	Rice_phos_Nip_0h_20per_F1_R3	Rice_phos_Nip_0h_20per_F1_R3.05709.05709.2	mzspec:PXD004939:Rice_phos_Nip_0h_20per_F1_R3:scan:05709:RPPPPPPDS[Phospho]PEGR/2	0	-0.0008489999999028441	-1.1475407262208437	0.0	3446	3446	Phospho	1.0	9	25	1	1.0	641	0.0	0.0	0.0	0.0	0.0	0.0
4;8	392;396	1.0000;1.0000	Phospho;Phospho	Os06t0562700-01	mzspec:PXD004939:Rice_phos_ABA_3h_20per_F1_R3:scan:02027:REHT[Phospho]PPRT[Phospho]PGDR/4	0	0.0	159.9326	1:1.0000:4:true;2:1.0000:8:true	REHTPPRTPGDR	REHT[Phospho]PPRT[Phospho]PGDR	Os06t0562700-01	1.0	Rice_phos_ABA_3h_20per_F1_R3	Rice_phos_ABA_3h_20per_F1_R3.02027.02027.4	mzspec:PXD004939:Rice_phos_ABA_3h_20per_F1_R3:scan:02027:REHT[Phospho]PPRT[Phospho]PGDR/4	0	-0.00020699999998896598	-0.5234942631805499	0.0	17000	17000	Phospho	1.0	4	392	1	1.0	642	0.0	0.0	0.0	0.0	0.0	0.0
4;8	392;396	1.0000;1.0000	Phospho;Phospho	Os06t0562700-01	mzspec:PXD004939:Rice_phos_ABA_3h_20per_F1_R3:scan:02027:REHT[Phospho]PPRT[Phospho]PGDR/4	0	0.0	159.9326	1:1.0000:4:true;2:1.0000:8:true	REHTPPRTPGDR	REHT[Phospho]PPRT[Phospho]PGDR	Os06t0562700-01	1.0	Rice_phos_ABA_3h_20per_F1_R3	Rice_phos_ABA_3h_20per_F1_R3.02027.02027.4	mzspec:PXD004939:Rice_phos_ABA_3h_20per_F1_R3:scan:02027:REHT[Phospho]PPRT[Phospho]PGDR/4	0	-0.00020699999998896598	-0.5234942631805499	0.0	17000	17000	Phospho	1.0	8	396	1	1.0	643	0.0	0.0	0.0	0.0	0.0	0.0
4;8	392;396	1.0000;1.0000	Phospho;Phospho	Os06t0562700-01	mzspec:PXD004939:Rice_phos_Nip_0h_20per_F1_R3:scan:02079:REHT[Phospho]PPRT[Phospho]PGDR/4	0	0.0	159.9326	1:1.0000:4:true;2:1.0000:8:true	REHTPPRTPGDR	REHT[Phospho]PPRT[Phospho]PGDR	Os06t0562700-01	1.0	Rice_phos_Nip_0h_20per_F1_R3	Rice_phos_Nip_0h_20per_F1_R3.02079.02079.4	mzspec:PXD004939:Rice_phos_Nip_0h_20per_F1_R3:scan:02079:REHT[Phospho]PPRT[Phospho]PGDR/4	0	-0.0005939999999782233	-1.5022009291517964	0.0	19836	19836	Phospho	1.0	4	392	1	1.0	644	0.0	0.0	0.0	0.0	0.0	0.0
4;8	392;396	1.0000;1.0000	Phospho;Phospho	Os06t0562700-01	mzspec:PXD004939:Rice_phos_Nip_0h_20per_F1_R3:scan:02079:REHT[Phospho]PPRT[Phospho]PGDR/4	0	0.0	159.9326	1:1.0000:4:true;2:1.0000:8:true	REHTPPRTPGDR	REHT[Phospho]PPRT[Phospho]PGDR	Os06t0562700-01	1.0	Rice_phos_Nip_0h_20per_F1_R3	Rice_phos_Nip_0h_20per_F1_R3.02079.02079.4	mzspec:PXD004939:Rice_phos_Nip_0h_20per_F1_R3:scan:02079:REHT[Phospho]PPRT[Phospho]PGDR/4	0	-0.0005939999999782233	-1.5022009291517964	0.0	19836	19836	Phospho	1.0	8	396	1	1.0	645	0.0	0.0	0.0	0.0	0.0	0.0
1;3	218;220	0;1.0000	Glu->pyro-Glu;Phospho	LOC_Os08g39140.2	mzspec:PXD004939:Rice_phos_ABA_3h_20per_F1_R3:scan:12216:E[Glu->pyro-Glu]IS[Phospho]DDEDEEEK/2	0	0.0	79.9663	1:1.0000:3:true	EISDDEDEEEK	E[Glu->pyro-Glu]IS[Phospho]DDEDEEEK	LOC_Os08g39140.2	1.0	Rice_phos_ABA_3h_20per_F1_R3	Rice_phos_ABA_3h_20per_F1_R3.12216.12216.2	mzspec:PXD004939:Rice_phos_ABA_3h_20per_F1_R3:scan:12216:E[Glu->pyro-Glu]IS[Phospho]DDEDEEEK/2	0	-0.001517999999919084	-2.167819297356847	0.0	16047	16047	Phospho	1.0	3	220	1	1.0	646	0.0	0.0	0.0	0.0	0.0	0.0
1;3	218;220	0;1.0000	Glu->pyro-Glu;Phospho	LOC_Os08g39140.2	mzspec:PXD004939:Rice_phos_Nip_0h_20per_F1_R1:scan:12581:E[Glu->pyro-Glu]IS[Phospho]DDEDEEEK/2	0	0.0	79.9663	1:1.0000:3:true	EISDDEDEEEK	E[Glu->pyro-Glu]IS[Phospho]DDEDEEEK	LOC_Os08g39140.2	1.0	Rice_phos_Nip_0h_20per_F1_R1	Rice_phos_Nip_0h_20per_F1_R1.12581.12581.2	mzspec:PXD004939:Rice_phos_Nip_0h_20per_F1_R1:scan:12581:E[Glu->pyro-Glu]IS[Phospho]DDEDEEEK/2	0	-0.0018839999999045176	-2.6904950963313667	0.0	8301	8301	Phospho	1.0	3	220	1	1.0	647	0.0	0.0	0.0	0.0	0.0	0.0
1;3	218;220	0;1.0000	Glu->pyro-Glu;Phospho	LOC_Os08g39140.2	mzspec:PXD004939:Rice_phos_ABA_3h_20per_F1_R3:scan:12083:E[Glu->pyro-Glu]IS[Phospho]DDEDEEEK/2	0	0.0	79.9663	1:1.0000:3:true	EISDDEDEEEK	E[Glu->pyro-Glu]IS[Phospho]DDEDEEEK	LOC_Os08g39140.2	1.0	Rice_phos_ABA_3h_20per_F1_R3	Rice_phos_ABA_3h_20per_F1_R3.12083.12083.2	mzspec:PXD004939:Rice_phos_ABA_3h_20per_F1_R3:scan:12083:E[Glu->pyro-Glu]IS[Phospho]DDEDEEEK/2	0	-0.0021889999999302745	-3.1260582621975845	0.0	4701	4701	Phospho	1.0	3	220	1	1.0	648	0.0	0.0	0.0	0.0	0.0	0.0
7	199	1.0000	Phospho	Os09t0558200-01	mzspec:PXD004939:Rice_phos_Nip_0h_20per_F1_R3:scan:04820:LDKVENS[Phospho]GHVEGR/2	0	0.0	79.9663	1:1.0000:7:true	LDKVENSGHVEGR	LDKVENS[Phospho]GHVEGR	Os09t0558200-01	1.0	Rice_phos_Nip_0h_20per_F1_R3	Rice_phos_Nip_0h_20per_F1_R3.04820.04820.2	mzspec:PXD004939:Rice_phos_Nip_0h_20per_F1_R3:scan:04820:LDKVENS[Phospho]GHVEGR/2	0	-0.002099999999927604	-2.7618908081860587	0.0	16998	16998	Phospho	1.0	7	199	1	1.0	649	0.0	0.0	0.0	0.0	0.0	0.0
1;3	218;220	0;1.0000	Glu->pyro-Glu;Phospho	LOC_Os08g39140.2	mzspec:PXD004939:Rice_phos_Nip_0h_20per_F1_R2:scan:12555:E[Glu->pyro-Glu]IS[Phospho]DDEDEEEK/2	0	0.0	79.9663	1:1.0000:3:true	EISDDEDEEEK	E[Glu->pyro-Glu]IS[Phospho]DDEDEEEK	LOC_Os08g39140.2	1.0	Rice_phos_Nip_0h_20per_F1_R2	Rice_phos_Nip_0h_20per_F1_R2.12555.12555.2	mzspec:PXD004939:Rice_phos_Nip_0h_20per_F1_R2:scan:12555:E[Glu->pyro-Glu]IS[Phospho]DDEDEEEK/2	0	-0.002859999999941465	-4.084297227038324	0.0	4324	4324	Phospho	1.0	3	220	1	1.0	650	0.0	0.0	0.0	0.0	0.0	0.0
7	199	1.0000	Phospho	Os09t0558200-01	mzspec:PXD004939:Rice_phos_Nip_0h_20per_F1_R2:scan:04943:LDKVENS[Phospho]GHVEGR/2	0	0.0	79.9663	1:1.0000:7:true	LDKVENSGHVEGR	LDKVENS[Phospho]GHVEGR	Os09t0558200-01	1.0	Rice_phos_Nip_0h_20per_F1_R2	Rice_phos_Nip_0h_20per_F1_R2.04943.04943.2	mzspec:PXD004939:Rice_phos_Nip_0h_20per_F1_R2:scan:04943:LDKVENS[Phospho]GHVEGR/2	0	-0.002282999999920321	-3.002569864326705	0.0	9664	9664	Phospho	1.0	7	199	1	1.0	651	0.0	0.0	0.0	0.0	0.0	0.0
7	199	1.0000	Phospho	Os09t0558200-01	mzspec:PXD004939:Rice_phos_ABA_12h_20per_F1_R2:scan:04794:LDKVENS[Phospho]GHVEGR/2	0	0.0	79.9663	1:1.0000:7:true	LDKVENSGHVEGR	LDKVENS[Phospho]GHVEGR	Os09t0558200-01	1.0	Rice_phos_ABA_12h_20per_F1_R2	Rice_phos_ABA_12h_20per_F1_R2.04794.04794.2	mzspec:PXD004939:Rice_phos_ABA_12h_20per_F1_R2:scan:04794:LDKVENS[Phospho]GHVEGR/2	0	-0.001550999999949454	-2.03985363976412	0.0	9947	9947	Phospho	1.0	7	199	1	1.0	652	0.0	0.0	0.0	0.0	0.0	0.0
1	363	1.0000	Phospho	Os03t0275500-01	mzspec:PXD004939:Rice_phos_ABA_12h_20per_F1_R2:scan:20660:S[Phospho]PPREPEPEPVKEEEPEPDMNEIK/3	0	0.0	79.9663	1:1.0000:1:true	SPPREPEPEPVKEEEPEPDMNEIK	S[Phospho]PPREPEPEPVKEEEPEPDMNEIK	Os03t0275500-01	1.0	Rice_phos_ABA_12h_20per_F1_R2	Rice_phos_ABA_12h_20per_F1_R2.20660.20660.3	mzspec:PXD004939:Rice_phos_ABA_12h_20per_F1_R2:scan:20660:S[Phospho]PPREPEPEPVKEEEPEPDMNEIK/3	0	-0.003427999999871645	-3.5655163609206344	0.0	17320	17320	Phospho	1.0	1	363	1	1.0	653	0.0	0.0	0.0	0.0	0.0	0.0
7	199	1.0000	Phospho	Os09t0558200-01	mzspec:PXD004939:Rice_phos_ABA_12h_20per_F1_R3:scan:04860:LDKVENS[Phospho]GHVEGR/2	0	0.0	79.9663	1:1.0000:7:true	LDKVENSGHVEGR	LDKVENS[Phospho]GHVEGR	Os09t0558200-01	1.0	Rice_phos_ABA_12h_20per_F1_R3	Rice_phos_ABA_12h_20per_F1_R3.04860.04860.2	mzspec:PXD004939:Rice_phos_ABA_12h_20per_F1_R3:scan:04860:LDKVENS[Phospho]GHVEGR/2	0	-0.0018559999998615238	-2.440985399898852	0.0	11301	11301	Phospho	1.0	7	199	1	1.0	654	0.0	0.0	0.0	0.0	0.0	0.0
8	788	1.0000	Phospho	LOC_Os07g31540.1	mzspec:PXD004939:Rice_phos_ABA_12h_20per_F1_R3:scan:01622:EHIEQHDS[Phospho]PR/2	0	0.0	79.96633100000003	1:1.0000:8:true	EHIEQHDSPR	EHIEQHDS[Phospho]PR	LOC_Os07g31540.1	1.0	Rice_phos_ABA_12h_20per_F1_R3	Rice_phos_ABA_12h_20per_F1_R3.01622.01622.2	mzspec:PXD004939:Rice_phos_ABA_12h_20per_F1_R3:scan:01622:EHIEQHDS[Phospho]PR/2	0	-0.4990269999999555	-751.2355880972734	0.0	12590	12590	Phospho	1.0	8	788	1	1.0	655	0.0	0.0	0.0	0.0	0.0	0.0
2;12	498;508	0.8962;1.0000	Oxidation;Phospho	Os09t0416200-01	mzspec:PXD004939:Rice_phos_ABA_3h_20per_F1_R1:scan:21097:VM[Oxidation]PDLPLEDGDS[Phospho]HHK/3	0	0.0	95.961231	1:0.8962:2:true;1:0.0539:13:true;1:0.0498:14:true;2:1.0000:12:true	VMPDLPLEDGDSHHK	VM[Oxidation]PDLPLEDGDS[Phospho]HHK	Os09t0416200-01	1.0	Rice_phos_ABA_3h_20per_F1_R1	Rice_phos_ABA_3h_20per_F1_R1.21097.21097.3	mzspec:PXD004939:Rice_phos_ABA_3h_20per_F1_R1:scan:21097:VM[Oxidation]PDLPLEDGDS[Phospho]HHK/3	0	-0.0024779999999964275	-4.1582626020300175	0.0	7721	7721	Phospho	1.0	12	508	1	1.0	656	0.0	0.0	0.0	0.0	0.0	0.0
12	508	1.0000	Phospho	Os09t0416200-01	mzspec:PXD004939:Rice_phos_ABA_12h_20per_F1_R2:scan:21385:VMPDLPLEDGDS[Phospho]HHK/3	0	0.0	79.9663	1:1.0000:12:true	VMPDLPLEDGDSHHK	VMPDLPLEDGDS[Phospho]HHK	Os09t0416200-01	1.0	Rice_phos_ABA_12h_20per_F1_R2	Rice_phos_ABA_12h_20per_F1_R2.21385.21385.3	mzspec:PXD004939:Rice_phos_ABA_12h_20per_F1_R2:scan:21385:VMPDLPLEDGDS[Phospho]HHK/3	0	-0.0020799999999781	-3.5218998769312715	0.0	3822	3822	Phospho	1.0	12	508	1	1.0	657	0.0	0.0	0.0	0.0	0.0	0.0
12	508	1.0000	Phospho	Os09t0416200-01	mzspec:PXD004939:Rice_phos_ABA_3h_20per_F1_R1:scan:21183:VMPDLPLEDGDS[Phospho]HHK/2	0	0.0	79.9663	1:1.0000:12:true	VMPDLPLEDGDSHHK	VMPDLPLEDGDS[Phospho]HHK	Os09t0416200-01	1.0	Rice_phos_ABA_3h_20per_F1_R1	Rice_phos_ABA_3h_20per_F1_R1.21183.21183.2	mzspec:PXD004939:Rice_phos_ABA_3h_20per_F1_R1:scan:21183:VMPDLPLEDGDS[Phospho]HHK/2	0	-0.0022480000000086875	-2.539017481474973	0.0	7624	7624	Phospho	1.0	12	508	1	1.0	658	0.0	0.0	0.0	0.0	0.0	0.0
9	73	1.0000	Phospho	Os10t0563600-01	mzspec:PXD004939:Rice_phos_ABA_3h_20per_F1_R1:scan:21489:LGLGGLGGS[Phospho]PR/2	0	0.0	79.9663	1:1.0000:9:true	LGLGGLGGSPR	LGLGGLGGS[Phospho]PR	Os10t0563600-01	1.0	Rice_phos_ABA_3h_20per_F1_R1	Rice_phos_ABA_3h_20per_F1_R1.21489.21489.2	mzspec:PXD004939:Rice_phos_ABA_3h_20per_F1_R1:scan:21489:LGLGGLGGS[Phospho]PR/2	0	-1.0000001111620804e-06	-0.001878751496276661	0.0	7403	7403	Phospho	1.0	9	73	1	1.0	659	0.0	0.0	0.0	0.0	0.0	0.0
12	508	1.0000	Phospho	Os09t0416200-01	mzspec:PXD004939:Rice_phos_ABA_3h_20per_F1_R3:scan:20974:VMPDLPLEDGDS[Phospho]HHK/3	0	0.0	79.9663	1:1.0000:12:true	VMPDLPLEDGDSHHK	VMPDLPLEDGDS[Phospho]HHK	Os09t0416200-01	1.0	Rice_phos_ABA_3h_20per_F1_R3	Rice_phos_ABA_3h_20per_F1_R3.20974.20974.3	mzspec:PXD004939:Rice_phos_ABA_3h_20per_F1_R3:scan:20974:VMPDLPLEDGDS[Phospho]HHK/3	0	-0.0014090000000805958	-2.385748522563587	0.0	23481	23481	Phospho	1.0	12	508	1	1.0	660	0.0	0.0	0.0	0.0	0.0	0.0
12	508	1.0000	Phospho	Os09t0416200-01	mzspec:PXD004939:Rice_phos_ABA_3h_20per_F1_R3:scan:20955:VMPDLPLEDGDS[Phospho]HHK/2	0	0.0	79.9663	1:1.0000:12:true	VMPDLPLEDGDSHHK	VMPDLPLEDGDS[Phospho]HHK	Os09t0416200-01	1.0	Rice_phos_ABA_3h_20per_F1_R3	Rice_phos_ABA_3h_20per_F1_R3.20955.20955.2	mzspec:PXD004939:Rice_phos_ABA_3h_20per_F1_R3:scan:20955:VMPDLPLEDGDS[Phospho]HHK/2	0	-0.0008990000000039801	-1.015381101355554	0.0	23517	23517	Phospho	1.0	12	508	1	1.0	661	0.0	0.0	0.0	0.0	0.0	0.0
12	508	1.0000	Phospho	Os09t0416200-01	mzspec:PXD004939:Rice_phos_Nip_0h_20per_F1_R3:scan:21327:VMPDLPLEDGDS[Phospho]HHK/3	0	0.0	79.9663	1:1.0000:12:true	VMPDLPLEDGDSHHK	VMPDLPLEDGDS[Phospho]HHK	Os09t0416200-01	1.0	Rice_phos_Nip_0h_20per_F1_R3	Rice_phos_Nip_0h_20per_F1_R3.21327.21327.3	mzspec:PXD004939:Rice_phos_Nip_0h_20per_F1_R3:scan:21327:VMPDLPLEDGDS[Phospho]HHK/3	0	-0.00275099999998929	-4.658051231491453	0.0	23919	23919	Phospho	1.0	12	508	1	1.0	662	0.0	0.0	0.0	0.0	0.0	0.0
12	508	1.0000	Phospho	Os09t0416200-01	mzspec:PXD004939:Rice_phos_Nip_0h_20per_F1_R1:scan:21489:VMPDLPLEDGDS[Phospho]HHK/3	0	0.0	79.9663	1:1.0000:12:true	VMPDLPLEDGDSHHK	VMPDLPLEDGDS[Phospho]HHK	Os09t0416200-01	1.0	Rice_phos_Nip_0h_20per_F1_R1	Rice_phos_Nip_0h_20per_F1_R1.21489.21489.3	mzspec:PXD004939:Rice_phos_Nip_0h_20per_F1_R1:scan:21489:VMPDLPLEDGDS[Phospho]HHK/3	0	-0.0017749999999523425	-3.0054674430052803	0.0	25878	25878	Phospho	1.0	12	508	1	1.0	663	0.0	0.0	0.0	0.0	0.0	0.0
12	508	1.0000	Phospho	Os09t0416200-01	mzspec:PXD004939:Rice_phos_Nip_0h_20per_F1_R1:scan:21346:VMPDLPLEDGDS[Phospho]HHK/3	0	0.0	79.9663	1:1.0000:12:true	VMPDLPLEDGDSHHK	VMPDLPLEDGDS[Phospho]HHK	Os09t0416200-01	1.0	Rice_phos_Nip_0h_20per_F1_R1	Rice_phos_Nip_0h_20per_F1_R1.21346.21346.3	mzspec:PXD004939:Rice_phos_Nip_0h_20per_F1_R1:scan:21346:VMPDLPLEDGDS[Phospho]HHK/3	0	-0.0026289999999562497	-4.451478257882559	0.0	27439	27439	Phospho	1.0	12	508	1	1.0	664	0.0	0.0	0.0	0.0	0.0	0.0
9	73	1.0000	Phospho	Os10t0563600-01	mzspec:PXD004939:Rice_phos_ABA_12h_20per_F1_R2:scan:21981:LGLGGLGGS[Phospho]PR/2	0	0.0	79.9663	1:1.0000:9:true	LGLGGLGGSPR	LGLGGLGGS[Phospho]PR	Os10t0563600-01	1.0	Rice_phos_ABA_12h_20per_F1_R2	Rice_phos_ABA_12h_20per_F1_R2.21981.21981.2	mzspec:PXD004939:Rice_phos_ABA_12h_20per_F1_R2:scan:21981:LGLGGLGGS[Phospho]PR/2	0	-0.0012220000000979778	-2.295834073424464	0.0	2783	2783	Phospho	1.0	9	73	1	1.0	665	0.0	0.0	0.0	0.0	0.0	0.0
9	73	1.0000	Phospho	Os10t0563600-01	mzspec:PXD004939:Rice_phos_Nip_0h_20per_F1_R2:scan:21978:LGLGGLGGS[Phospho]PR/2	0	0.0	79.9663	1:1.0000:9:true	LGLGGLGGSPR	LGLGGLGGS[Phospho]PR	Os10t0563600-01	1.0	Rice_phos_Nip_0h_20per_F1_R2	Rice_phos_Nip_0h_20per_F1_R2.21978.21978.2	mzspec:PXD004939:Rice_phos_Nip_0h_20per_F1_R2:scan:21978:LGLGGLGGS[Phospho]PR/2	0	-0.0007950000000391808	-1.4936072735810648	0.0	11672	11672	Phospho	1.0	9	73	1	1.0	666	0.0	0.0	0.0	0.0	0.0	0.0
1	363	1.0000	Phospho	Os03t0275500-01	mzspec:PXD004939:Rice_phos_ABA_3h_20per_F1_R1:scan:20434:S[Phospho]PPREPEPEPVKEEEPEPDMNEIK/3	0	0.0	79.9663	1:1.0000:1:true	SPPREPEPEPVKEEEPEPDMNEIK	S[Phospho]PPREPEPEPVKEEEPEPDMNEIK	Os03t0275500-01	1.0	Rice_phos_ABA_3h_20per_F1_R1	Rice_phos_ABA_3h_20per_F1_R1.20434.20434.3	mzspec:PXD004939:Rice_phos_ABA_3h_20per_F1_R1:scan:20434:S[Phospho]PPREPEPEPVKEEEPEPDMNEIK/3	0	-0.002027999999882013	-2.1093544865219105	0.0	6274	6274	Phospho	1.0	1	363	1	1.0	667	0.0	0.0	0.0	0.0	0.0	0.0
9	73	1.0000	Phospho	Os10t0563600-01	mzspec:PXD004939:Rice_phos_Nip_0h_20per_F1_R2:scan:22119:LGLGGLGGS[Phospho]PR/2	0	0.0	79.9663	1:1.0000:9:true	LGLGGLGGSPR	LGLGGLGGS[Phospho]PR	Os10t0563600-01	1.0	Rice_phos_Nip_0h_20per_F1_R2	Rice_phos_Nip_0h_20per_F1_R2.22119.22119.2	mzspec:PXD004939:Rice_phos_Nip_0h_20per_F1_R2:scan:22119:LGLGGLGGS[Phospho]PR/2	0	-0.0014660000000503715	-2.7542493874681284	0.0	12841	12841	Phospho	1.0	9	73	1	1.0	668	0.0	0.0	0.0	0.0	0.0	0.0
9	73	1.0000	Phospho	Os10t0563600-01	mzspec:PXD004939:Rice_phos_ABA_12h_20per_F1_R3:scan:21976:LGLGGLGGS[Phospho]PR/2	0	0.0	79.9663	1:1.0000:9:true	LGLGGLGGSPR	LGLGGLGGS[Phospho]PR	Os10t0563600-01	1.0	Rice_phos_ABA_12h_20per_F1_R3	Rice_phos_ABA_12h_20per_F1_R3.21976.21976.2	mzspec:PXD004939:Rice_phos_ABA_12h_20per_F1_R3:scan:21976:LGLGGLGGS[Phospho]PR/2	0	-0.001099999999951251	-2.066626416082248	0.0	18601	18601	Phospho	1.0	9	73	1	1.0	669	0.0	0.0	0.0	0.0	0.0	0.0
9	73	1.0000	Phospho	Os10t0563600-01	mzspec:PXD004939:Rice_phos_Nip_0h_20per_F1_R3:scan:21969:LGLGGLGGS[Phospho]PR/2	0	0.0	79.9663	1:1.0000:9:true	LGLGGLGGSPR	LGLGGLGGS[Phospho]PR	Os10t0563600-01	1.0	Rice_phos_Nip_0h_20per_F1_R3	Rice_phos_Nip_0h_20per_F1_R3.21969.21969.2	mzspec:PXD004939:Rice_phos_Nip_0h_20per_F1_R3:scan:21969:LGLGGLGGS[Phospho]PR/2	0	-0.0017709999999624415	-3.3272685299693108	0.0	23361	23361	Phospho	1.0	9	73	1	1.0	670	0.0	0.0	0.0	0.0	0.0	0.0
1	363	1.0000	Phospho	Os03t0275500-01	mzspec:PXD004939:Rice_phos_ABA_3h_20per_F1_R1:scan:20500:S[Phospho]PPREPEPEPVKEEEPEPDMNEIK/4	0	0.0	79.9663	1:1.0000:1:true	SPPREPEPEPVKEEEPEPDMNEIK	S[Phospho]PPREPEPEPVKEEEPEPDMNEIK	Os03t0275500-01	1.0	Rice_phos_ABA_3h_20per_F1_R1	Rice_phos_ABA_3h_20per_F1_R1.20500.20500.4	mzspec:PXD004939:Rice_phos_ABA_3h_20per_F1_R1:scan:20500:S[Phospho]PPREPEPEPVKEEEPEPDMNEIK/4	0	-0.0018019999999978609	-2.4981787071082584	0.0	5444	5444	Phospho	1.0	1	363	1	1.0	671	0.0	0.0	0.0	0.0	0.0	0.0
9	73	1.0000	Phospho	Os10t0563600-01	mzspec:PXD004939:Rice_phos_ABA_3h_20per_F1_R2:scan:21268:LGLGGLGGS[Phospho]PR/2	0	0.0	79.9663	1:1.0000:9:true	LGLGGLGGSPR	LGLGGLGGS[Phospho]PR	Os10t0563600-01	1.0	Rice_phos_ABA_3h_20per_F1_R2	Rice_phos_ABA_3h_20per_F1_R2.21268.21268.2	mzspec:PXD004939:Rice_phos_ABA_3h_20per_F1_R2:scan:21268:LGLGGLGGS[Phospho]PR/2	0	0.00030400000002828165	0.5711403914320848	0.0	24055	24055	Phospho	1.0	9	73	1	1.0	672	0.0	0.0	0.0	0.0	0.0	0.0
1	363	1.0000	Phospho	Os03t0275500-01	mzspec:PXD004939:Rice_phos_ABA_3h_20per_F1_R1:scan:20299:S[Phospho]PPREPEPEPVKEEEPEPDMNEIK/3	0	0.0	79.9663	1:1.0000:1:true	SPPREPEPEPVKEEEPEPDMNEIK	S[Phospho]PPREPEPEPVKEEEPEPDMNEIK	Os03t0275500-01	1.0	Rice_phos_ABA_3h_20per_F1_R1	Rice_phos_ABA_3h_20per_F1_R1.20299.20299.3	mzspec:PXD004939:Rice_phos_ABA_3h_20per_F1_R1:scan:20299:S[Phospho]PPREPEPEPVKEEEPEPDMNEIK/3	0	-0.0028279999999085703	-2.941446986212109	0.0	5362	5362	Phospho	1.0	1	363	1	1.0	673	0.0	0.0	0.0	0.0	0.0	0.0
12	508	1.0000	Phospho	Os09t0416200-01	mzspec:PXD004939:Rice_phos_ABA_3h_20per_F1_R2:scan:20910:VMPDLPLEDGDS[Phospho]HHK/2	0	0.0	79.9663	1:1.0000:12:true	VMPDLPLEDGDSHHK	VMPDLPLEDGDS[Phospho]HHK	Os09t0416200-01	1.0	Rice_phos_ABA_3h_20per_F1_R2	Rice_phos_ABA_3h_20per_F1_R2.20910.20910.2	mzspec:PXD004939:Rice_phos_ABA_3h_20per_F1_R2:scan:20910:VMPDLPLEDGDS[Phospho]HHK/2	0	-0.00028900000006615295	-0.32641283465809395	0.0	21474	21474	Phospho	1.0	12	508	1	1.0	674	0.0	0.0	0.0	0.0	0.0	0.0
1	363	1.0000	Phospho	Os03t0275500-01	mzspec:PXD004939:Rice_phos_ABA_3h_20per_F1_R3:scan:20100:S[Phospho]PPREPEPEPVKEEEPEPDMNEIK/3	0	0.0	79.9663	1:1.0000:1:true	SPPREPEPEPVKEEEPEPDMNEIK	S[Phospho]PPREPEPEPVKEEEPEPDMNEIK	Os03t0275500-01	1.0	Rice_phos_ABA_3h_20per_F1_R3	Rice_phos_ABA_3h_20per_F1_R3.20100.20100.3	mzspec:PXD004939:Rice_phos_ABA_3h_20per_F1_R3:scan:20100:S[Phospho]PPREPEPEPVKEEEPEPDMNEIK/3	0	-0.0026279999999587744	-2.7334238613486828	0.0	6842	6842	Phospho	1.0	1	363	1	1.0	675	0.0	0.0	0.0	0.0	0.0	0.0
9	129	1.0000	Phospho	Os09t0135700-01	mzspec:PXD004939:Rice_phos_ABA_12h_20per_F1_R1:scan:29637:LFQFGIDGS[Phospho]KEPFVNIPEDR/3	0	0.0	79.9663	1:1.0000:9:true	LFQFGIDGSKEPFVNIPEDR	LFQFGIDGS[Phospho]KEPFVNIPEDR	Os09t0135700-01	1.0	Rice_phos_ABA_12h_20per_F1_R1	Rice_phos_ABA_12h_20per_F1_R1.29637.29637.3	mzspec:PXD004939:Rice_phos_ABA_12h_20per_F1_R1:scan:29637:LFQFGIDGS[Phospho]KEPFVNIPEDR/3	0	-0.0020969999999351785	-2.632061511715804	0.0	5789	5789	Phospho	1.0	9	129	1	1.0	676	0.0	0.0	0.0	0.0	0.0	0.0
12	508	1.0000	Phospho	Os09t0416200-01	mzspec:PXD004939:Rice_phos_ABA_3h_20per_F1_R1:scan:21159:VMPDLPLEDGDS[Phospho]HHK/3	0	0.0	79.9663	1:1.0000:12:true	VMPDLPLEDGDSHHK	VMPDLPLEDGDS[Phospho]HHK	Os09t0416200-01	1.0	Rice_phos_ABA_3h_20per_F1_R1	Rice_phos_ABA_3h_20per_F1_R1.21159.21159.3	mzspec:PXD004939:Rice_phos_ABA_3h_20per_F1_R1:scan:21159:VMPDLPLEDGDS[Phospho]HHK/3	0	-0.0013480000000072325	-2.28246203566289	0.0	7659	7659	Phospho	1.0	12	508	1	1.0	677	0.0	0.0	0.0	0.0	0.0	0.0
9	129	1.0000	Phospho	Os09t0135700-01	mzspec:PXD004939:Rice_phos_ABA_12h_20per_F1_R2:scan:29618:LFQFGIDGS[Phospho]KEPFVNIPEDR/3	0	0.0	79.9663	1:1.0000:9:true	LFQFGIDGSKEPFVNIPEDR	LFQFGIDGS[Phospho]KEPFVNIPEDR	Os09t0135700-01	1.0	Rice_phos_ABA_12h_20per_F1_R2	Rice_phos_ABA_12h_20per_F1_R2.29618.29618.3	mzspec:PXD004939:Rice_phos_ABA_12h_20per_F1_R2:scan:29618:LFQFGIDGS[Phospho]KEPFVNIPEDR/3	0	-0.0031969999998864296	-4.012732786321704	0.0	11702	11702	Phospho	1.0	9	129	1	1.0	678	0.0	0.0	0.0	0.0	0.0	0.0
9	129	1.0000	Phospho	Os09t0135700-01	mzspec:PXD004939:Rice_phos_ABA_12h_20per_F1_R3:scan:29509:LFQFGIDGS[Phospho]KEPFVNIPEDR/3	0	0.0	79.9663	1:1.0000:9:true	LFQFGIDGSKEPFVNIPEDR	LFQFGIDGS[Phospho]KEPFVNIPEDR	Os09t0135700-01	1.0	Rice_phos_ABA_12h_20per_F1_R3	Rice_phos_ABA_12h_20per_F1_R3.29509.29509.3	mzspec:PXD004939:Rice_phos_ABA_12h_20per_F1_R3:scan:29509:LFQFGIDGS[Phospho]KEPFVNIPEDR/3	0	-0.0013969999998835196	-1.753452518680999	0.0	17265	17265	Phospho	1.0	9	129	1	1.0	679	0.0	0.0	0.0	0.0	0.0	0.0
9	129	1.0000	Phospho	Os09t0135700-01	mzspec:PXD004939:Rice_phos_Nip_0h_20per_F1_R2:scan:29852:LFQFGIDGS[Phospho]KEPFVNIPEDR/3	0	0.0	79.9663	1:1.0000:9:true	LFQFGIDGSKEPFVNIPEDR	LFQFGIDGS[Phospho]KEPFVNIPEDR	Os09t0135700-01	1.0	Rice_phos_Nip_0h_20per_F1_R2	Rice_phos_Nip_0h_20per_F1_R2.29852.29852.3	mzspec:PXD004939:Rice_phos_Nip_0h_20per_F1_R2:scan:29852:LFQFGIDGS[Phospho]KEPFVNIPEDR/3	0	-0.0037969999999631905	-4.765826208963735	0.0	18627	18627	Phospho	1.0	9	129	1	1.0	680	0.0	0.0	0.0	0.0	0.0	0.0
9	129	1.0000	Phospho	Os09t0135700-01	mzspec:PXD004939:Rice_phos_ABA_3h_20per_F1_R3:scan:28653:LFQFGIDGS[Phospho]KEPFVNIPEDR/3	0	0.0	79.9663	1:1.0000:9:true	LFQFGIDGSKEPFVNIPEDR	LFQFGIDGS[Phospho]KEPFVNIPEDR	Os09t0135700-01	1.0	Rice_phos_ABA_3h_20per_F1_R3	Rice_phos_ABA_3h_20per_F1_R3.28653.28653.3	mzspec:PXD004939:Rice_phos_ABA_3h_20per_F1_R3:scan:28653:LFQFGIDGS[Phospho]KEPFVNIPEDR/3	0	-0.00019699999995737016	-0.2472656736823258	0.0	21821	21821	Phospho	1.0	9	129	1	1.0	681	0.0	0.0	0.0	0.0	0.0	0.0
9	129	1.0000	Phospho	Os09t0135700-01	mzspec:PXD004939:Rice_phos_Nip_0h_20per_F1_R3:scan:29604:LFQFGIDGS[Phospho]KEPFVNIPEDR/3	0	0.0	79.9663	1:1.0000:9:true	LFQFGIDGSKEPFVNIPEDR	LFQFGIDGS[Phospho]KEPFVNIPEDR	Os09t0135700-01	1.0	Rice_phos_Nip_0h_20per_F1_R3	Rice_phos_Nip_0h_20per_F1_R3.29604.29604.3	mzspec:PXD004939:Rice_phos_Nip_0h_20per_F1_R3:scan:29604:LFQFGIDGS[Phospho]KEPFVNIPEDR/3	0	-0.002696999999898253	-3.3851549342151404	0.0	28454	28454	Phospho	1.0	9	129	1	1.0	682	0.0	0.0	0.0	0.0	0.0	0.0
9	129	1.0000	Phospho	Os09t0135700-01	mzspec:PXD004939:Rice_phos_Nip_0h_20per_F1_R1:scan:29885:LFQFGIDGS[Phospho]KEPFVNIPEDR/3	0	0.0	79.9663	1:1.0000:9:true	LFQFGIDGSKEPFVNIPEDR	LFQFGIDGS[Phospho]KEPFVNIPEDR	Os09t0135700-01	1.0	Rice_phos_Nip_0h_20per_F1_R1	Rice_phos_Nip_0h_20per_F1_R1.29885.29885.3	mzspec:PXD004939:Rice_phos_Nip_0h_20per_F1_R1:scan:29885:LFQFGIDGS[Phospho]KEPFVNIPEDR/3	0	-0.003496999999924811	-4.389279497642718	0.0	30061	30061	Phospho	1.0	9	129	1	1.0	683	0.0	0.0	0.0	0.0	0.0	0.0
12	508	1.0000	Phospho	Os09t0416200-01	mzspec:PXD004939:Rice_phos_Nip_0h_20per_F1_R2:scan:21601:VMPDLPLEDGDS[Phospho]HHK/3	0	0.0	79.9663	1:1.0000:12:true	VMPDLPLEDGDSHHK	VMPDLPLEDGDS[Phospho]HHK	Os09t0416200-01	1.0	Rice_phos_Nip_0h_20per_F1_R2	Rice_phos_Nip_0h_20per_F1_R2.21601.21601.3	mzspec:PXD004939:Rice_phos_Nip_0h_20per_F1_R2:scan:21601:VMPDLPLEDGDS[Phospho]HHK/3	0	-0.0016530000000329892	-2.7988944695888818	0.0	11370	11370	Phospho	1.0	12	508	1	1.0	684	0.0	0.0	0.0	0.0	0.0	0.0
1	363	1.0000	Phospho	Os03t0275500-01	mzspec:PXD004939:Rice_phos_ABA_3h_20per_F1_R1:scan:20364:S[Phospho]PPREPEPEPVKEEEPEPDMNEIK/4	0	0.0	79.9663	1:1.0000:1:true	SPPREPEPEPVKEEEPEPDMNEIK	S[Phospho]PPREPEPEPVKEEEPEPDMNEIK	Os03t0275500-01	1.0	Rice_phos_ABA_3h_20per_F1_R1	Rice_phos_ABA_3h_20per_F1_R1.20364.20364.4	mzspec:PXD004939:Rice_phos_ABA_3h_20per_F1_R1:scan:20364:S[Phospho]PPREPEPEPVKEEEPEPDMNEIK/4	0	-0.001601999999934378	-2.2209113699379834	0.0	7397	7397	Phospho	1.0	1	363	1	1.0	685	0.0	0.0	0.0	0.0	0.0	0.0
12	508	1.0000	Phospho	Os09t0416200-01	mzspec:PXD004939:Rice_phos_Nip_0h_20per_F1_R2:scan:21591:VMPDLPLEDGDS[Phospho]HHK/2	0	0.0	79.9663	1:1.0000:12:true	VMPDLPLEDGDSHHK	VMPDLPLEDGDS[Phospho]HHK	Os09t0416200-01	1.0	Rice_phos_Nip_0h_20per_F1_R2	Rice_phos_Nip_0h_20per_F1_R2.21591.21591.2	mzspec:PXD004939:Rice_phos_Nip_0h_20per_F1_R2:scan:21591:VMPDLPLEDGDS[Phospho]HHK/2	0	0.0010539999999537024	1.1904468084282611	0.0	11703	11703	Phospho	1.0	12	508	1	1.0	686	0.0	0.0	0.0	0.0	0.0	0.0
12	508	1.0000	Phospho	Os09t0416200-01	mzspec:PXD004939:Rice_phos_ABA_12h_20per_F1_R3:scan:21537:VMPDLPLEDGDS[Phospho]HHK/3	0	0.0	79.9663	1:1.0000:12:true	VMPDLPLEDGDSHHK	VMPDLPLEDGDS[Phospho]HHK	Os09t0416200-01	1.0	Rice_phos_ABA_12h_20per_F1_R3	Rice_phos_ABA_12h_20per_F1_R3.21537.21537.3	mzspec:PXD004939:Rice_phos_ABA_12h_20per_F1_R3:scan:21537:VMPDLPLEDGDS[Phospho]HHK/3	0	-0.00012700000002041634	-0.21503907906100253	0.0	12623	12623	Phospho	1.0	12	508	1	1.0	687	0.0	0.0	0.0	0.0	0.0	0.0
12	508	1.0000	Phospho	Os09t0416200-01	mzspec:PXD004939:Rice_phos_ABA_12h_20per_F1_R2:scan:21520:VMPDLPLEDGDS[Phospho]HHK/3	0	0.0	79.9663	1:1.0000:12:true	VMPDLPLEDGDSHHK	VMPDLPLEDGDS[Phospho]HHK	Os09t0416200-01	1.0	Rice_phos_ABA_12h_20per_F1_R2	Rice_phos_ABA_12h_20per_F1_R2.21520.21520.3	mzspec:PXD004939:Rice_phos_ABA_12h_20per_F1_R2:scan:21520:VMPDLPLEDGDS[Phospho]HHK/3	0	-0.0006759999999985666	-1.1446174600122885	0.0	17736	17736	Phospho	1.0	12	508	1	1.0	688	0.0	0.0	0.0	0.0	0.0	0.0
12	508	1.0000	Phospho	Os09t0416200-01	mzspec:PXD004939:Rice_phos_Nip_0h_20per_F1_R2:scan:21455:VMPDLPLEDGDS[Phospho]HHK/3	0	0.0	79.9663	1:1.0000:12:true	VMPDLPLEDGDSHHK	VMPDLPLEDGDS[Phospho]HHK	Os09t0416200-01	1.0	Rice_phos_Nip_0h_20per_F1_R2	Rice_phos_Nip_0h_20per_F1_R2.21455.21455.3	mzspec:PXD004939:Rice_phos_Nip_0h_20per_F1_R2:scan:21455:VMPDLPLEDGDS[Phospho]HHK/3	0	-0.002572999999983949	-4.356657876626464	0.0	18424	18424	Phospho	1.0	12	508	1	1.0	689	0.0	0.0	0.0	0.0	0.0	0.0
12	508	1.0000	Phospho	Os09t0416200-01	mzspec:PXD004939:Rice_phos_ABA_12h_20per_F1_R3:scan:21391:VMPDLPLEDGDS[Phospho]HHK/3	0	0.0	79.9663	1:1.0000:12:true	VMPDLPLEDGDSHHK	VMPDLPLEDGDS[Phospho]HHK	Os09t0416200-01	1.0	Rice_phos_ABA_12h_20per_F1_R3	Rice_phos_ABA_12h_20per_F1_R3.21391.21391.3	mzspec:PXD004939:Rice_phos_ABA_12h_20per_F1_R3:scan:21391:VMPDLPLEDGDS[Phospho]HHK/3	0	-0.0012869999999338688	-2.179175548762194	0.0	19128	19128	Phospho	1.0	12	508	1	1.0	690	0.0	0.0	0.0	0.0	0.0	0.0
1	363	1.0000	Phospho	Os03t0275500-01	mzspec:PXD004939:Rice_phos_Nip_0h_20per_F1_R2:scan:20705:S[Phospho]PPREPEPEPVKEEEPEPDMNEIK/4	0	0.0	79.9663	1:1.0000:1:true	SPPREPEPEPVKEEEPEPDMNEIK	S[Phospho]PPREPEPEPVKEEEPEPDMNEIK	Os03t0275500-01	1.0	Rice_phos_Nip_0h_20per_F1_R2	Rice_phos_Nip_0h_20per_F1_R2.20705.20705.4	mzspec:PXD004939:Rice_phos_Nip_0h_20per_F1_R2:scan:20705:S[Phospho]PPREPEPEPVKEEEPEPDMNEIK/4	0	-0.0020019999999476568	-2.7754460441209257	0.0	10593	10593	Phospho	1.0	1	363	1	1.0	691	0.0	0.0	0.0	0.0	0.0	0.0
4;8	392;396	1.0000;1.0000	Phospho;Phospho	Os06t0562700-01	mzspec:PXD004939:Rice_phos_ABA_12h_20per_F1_R3:scan:01939:REHT[Phospho]PPRT[Phospho]PGDR/4	0	0.0	159.9326	1:1.0000:4:true;2:1.0000:8:true	REHTPPRTPGDR	REHT[Phospho]PPRT[Phospho]PGDR	Os06t0562700-01	1.0	Rice_phos_ABA_12h_20per_F1_R3	Rice_phos_ABA_12h_20per_F1_R3.01939.01939.4	mzspec:PXD004939:Rice_phos_ABA_12h_20per_F1_R3:scan:01939:REHT[Phospho]PPRT[Phospho]PGDR/4	0	-0.00038999999998168283	-0.986293539331924	0.0	12640	12640	Phospho	1.0	8	396	1	1.0	692	0.0	0.0	0.0	0.0	0.0	0.0
1	363	1.0000	Phospho	Os03t0275500-01	mzspec:PXD004939:Rice_phos_Nip_0h_20per_F1_R2:scan:20632:S[Phospho]PPREPEPEPVKEEEPEPDMNEIK/3	0	0.0	79.9663	1:1.0000:1:true	SPPREPEPEPVKEEEPEPDMNEIK	S[Phospho]PPREPEPEPVKEEEPEPDMNEIK	Os03t0275500-01	1.0	Rice_phos_Nip_0h_20per_F1_R2	Rice_phos_Nip_0h_20per_F1_R2.20632.20632.3	mzspec:PXD004939:Rice_phos_Nip_0h_20per_F1_R2:scan:20632:S[Phospho]PPREPEPEPVKEEEPEPDMNEIK/3	0	-0.0018279999999322167	-1.9013313616584844	0.0	20110	20110	Phospho	1.0	1	363	1	1.0	693	0.0	0.0	0.0	0.0	0.0	0.0
9	73	1.0000	Phospho	Os10t0563600-01	mzspec:PXD004939:Rice_phos_Nip_0h_20per_F1_R3:scan:21835:LGLGGLGGS[Phospho]PR/2	0	0.0	79.9663	1:1.0000:9:true	LGLGGLGGSPR	LGLGGLGGS[Phospho]PR	Os10t0563600-01	1.0	Rice_phos_Nip_0h_20per_F1_R3	Rice_phos_Nip_0h_20per_F1_R3.21835.21835.2	mzspec:PXD004939:Rice_phos_Nip_0h_20per_F1_R3:scan:21835:LGLGGLGGS[Phospho]PR/2	0	-0.0010390000001052613	-1.9520225878383184	0.0	25026	25026	Phospho	1.0	9	73	1	1.0	694	0.0	0.0	0.0	0.0	0.0	0.0
1	363	1.0000	Phospho	Os03t0275500-01	mzspec:PXD004939:Rice_phos_Nip_0h_20per_F1_R1:scan:20565:S[Phospho]PPREPEPEPVKEEEPEPDMNEIK/3	0	0.0	79.9663	1:1.0000:1:true	SPPREPEPEPVKEEEPEPDMNEIK	S[Phospho]PPREPEPEPVKEEEPEPDMNEIK	Os03t0275500-01	1.0	Rice_phos_Nip_0h_20per_F1_R1	Rice_phos_Nip_0h_20per_F1_R1.20565.20565.3	mzspec:PXD004939:Rice_phos_Nip_0h_20per_F1_R1:scan:20565:S[Phospho]PPREPEPEPVKEEEPEPDMNEIK/3	0	-0.001927999999907116	-2.005342924090197	0.0	21142	21142	Phospho	1.0	1	363	1	1.0	695	0.0	0.0	0.0	0.0	0.0	0.0
1;21	363;383	1.0000;0	Phospho;Deamidated	Os03t0275500-01	mzspec:PXD004939:Rice_phos_ABA_3h_20per_F1_R2:scan:20563:S[Phospho]PPREPEPEPVKEEEPEPDMN[Deamidated]EIK/3	0	0.0	80.950316	1:1.0000:21:true;2:1.0000:1:true	SPPREPEPEPVKEEEPEPDMNEIK	S[Phospho]PPREPEPEPVKEEEPEPDMN[Deamidated]EIK	Os03t0275500-01	1.0	Rice_phos_ABA_3h_20per_F1_R2	Rice_phos_ABA_3h_20per_F1_R2.20563.20563.3	mzspec:PXD004939:Rice_phos_ABA_3h_20per_F1_R2:scan:20563:S[Phospho]PPREPEPEPVKEEEPEPDMN[Deamidated]EIK/3	0	-0.003423000000111643	-3.5591015488392093	0.0	28257	28257	Phospho	1.0	1	363	1	1.0	696	0.0	0.0	0.0	0.0	0.0	0.0
1;21	363;383	1.0000;0	Phospho;Deamidated	Os03t0275500-01	mzspec:PXD004939:Rice_phos_Nip_0h_20per_F1_R1:scan:21087:S[Phospho]PPREPEPEPVKEEEPEPDMN[Deamidated]EIK/3	0	0.0	80.950316	1:1.0000:21:true;2:1.0000:1:true	SPPREPEPEPVKEEEPEPDMNEIK	S[Phospho]PPREPEPEPVKEEEPEPDMN[Deamidated]EIK	Os03t0275500-01	1.0	Rice_phos_Nip_0h_20per_F1_R1	Rice_phos_Nip_0h_20per_F1_R1.21087.21087.3	mzspec:PXD004939:Rice_phos_Nip_0h_20per_F1_R1:scan:21087:S[Phospho]PPREPEPEPVKEEEPEPDMN[Deamidated]EIK/3	0	-0.0009230000000570726	-0.9596993075298202	0.0	27059	27059	Phospho	1.0	1	363	1	1.0	697	0.0	0.0	0.0	0.0	0.0	0.0
1;21	363;383	1.0000;0	Phospho;Deamidated	Os03t0275500-01	mzspec:PXD004939:Rice_phos_Nip_0h_20per_F1_R1:scan:20062:S[Phospho]PPREPEPEPVKEEEPEPDMN[Deamidated]EIK/3	0	0.0	80.950316	1:1.0000:21:true;2:1.0000:1:true	SPPREPEPEPVKEEEPEPDMNEIK	S[Phospho]PPREPEPEPVKEEEPEPDMN[Deamidated]EIK	Os03t0275500-01	1.0	Rice_phos_Nip_0h_20per_F1_R1	Rice_phos_Nip_0h_20per_F1_R1.20062.20062.3	mzspec:PXD004939:Rice_phos_Nip_0h_20per_F1_R1:scan:20062:S[Phospho]PPREPEPEPVKEEEPEPDMN[Deamidated]EIK/3	0	-0.0043230000001130975	-4.494886355691675	0.0	25741	25741	Phospho	1.0	1	363	1	1.0	698	0.0	0.0	0.0	0.0	0.0	0.0
1;21	363;383	1.0000;0	Phospho;Deamidated	Os03t0275500-01	mzspec:PXD004939:Rice_phos_ABA_12h_20per_F1_R1:scan:20076:S[Phospho]PPREPEPEPVKEEEPEPDMN[Deamidated]EIK/3	0	0.0	80.950316	1:1.0000:21:true;2:1.0000:1:true	SPPREPEPEPVKEEEPEPDMNEIK	S[Phospho]PPREPEPEPVKEEEPEPDMN[Deamidated]EIK	Os03t0275500-01	1.0	Rice_phos_ABA_12h_20per_F1_R1	Rice_phos_ABA_12h_20per_F1_R1.20076.20076.3	mzspec:PXD004939:Rice_phos_ABA_12h_20per_F1_R1:scan:20076:S[Phospho]PPREPEPEPVKEEEPEPDMN[Deamidated]EIK/3	0	-0.0029230000001234657	-3.0392211006009733	0.0	23000	23000	Phospho	1.0	1	363	1	1.0	699	0.0	0.0	0.0	0.0	0.0	0.0
1;21	363;383	1.0000;0	Phospho;Deamidated	Os03t0275500-01	mzspec:PXD004939:Rice_phos_ABA_12h_20per_F1_R3:scan:21099:S[Phospho]PPREPEPEPVKEEEPEPDMN[Deamidated]EIK/3	0	0.0	80.950316	1:1.0000:21:true;2:1.0000:1:true	SPPREPEPEPVKEEEPEPDMNEIK	S[Phospho]PPREPEPEPVKEEEPEPDMN[Deamidated]EIK	Os03t0275500-01	1.0	Rice_phos_ABA_12h_20per_F1_R3	Rice_phos_ABA_12h_20per_F1_R3.21099.21099.3	mzspec:PXD004939:Rice_phos_ABA_12h_20per_F1_R3:scan:21099:S[Phospho]PPREPEPEPVKEEEPEPDMN[Deamidated]EIK/3	0	-0.003023000000098364	-3.1431971902249787	0.0	19301	19301	Phospho	1.0	1	363	1	1.0	700	0.0	0.0	0.0	0.0	0.0	0.0
1;21	363;383	1.0000;0	Phospho;Deamidated	Os03t0275500-01	mzspec:PXD004939:Rice_phos_Nip_0h_20per_F1_R2:scan:20221:S[Phospho]PPREPEPEPVKEEEPEPDMN[Deamidated]EIK/3	0	0.0	80.950316	1:1.0000:21:true;2:1.0000:1:true	SPPREPEPEPVKEEEPEPDMNEIK	S[Phospho]PPREPEPEPVKEEEPEPDMN[Deamidated]EIK	Os03t0275500-01	1.0	Rice_phos_Nip_0h_20per_F1_R2	Rice_phos_Nip_0h_20per_F1_R2.20221.20221.3	mzspec:PXD004939:Rice_phos_Nip_0h_20per_F1_R2:scan:20221:S[Phospho]PPREPEPEPVKEEEPEPDMN[Deamidated]EIK/3	0	-0.003723000000036336	-3.8710298177112255	0.0	19043	19043	Phospho	1.0	1	363	1	1.0	701	0.0	0.0	0.0	0.0	0.0	0.0
1;21	363;383	1.0000;0	Phospho;Deamidated	Os03t0275500-01	mzspec:PXD004939:Rice_phos_ABA_12h_20per_F1_R2:scan:21296:S[Phospho]PPREPEPEPVKEEEPEPDMN[Deamidated]EIK/3	0	0.0	80.950316	1:1.0000:21:true;2:1.0000:1:true	SPPREPEPEPVKEEEPEPDMNEIK	S[Phospho]PPREPEPEPVKEEEPEPDMN[Deamidated]EIK	Os03t0275500-01	1.0	Rice_phos_ABA_12h_20per_F1_R2	Rice_phos_ABA_12h_20per_F1_R2.21296.21296.3	mzspec:PXD004939:Rice_phos_ABA_12h_20per_F1_R2:scan:21296:S[Phospho]PPREPEPEPVKEEEPEPDMN[Deamidated]EIK/3	0	-0.0010230000000319708	-1.063675397153826	0.0	17818	17818	Phospho	1.0	1	363	1	1.0	702	0.0	0.0	0.0	0.0	0.0	0.0
1;21	363;383	1.0000;0	Phospho;Deamidated	Os03t0275500-01	mzspec:PXD004939:Rice_phos_Nip_0h_20per_F1_R2:scan:21155:S[Phospho]PPREPEPEPVKEEEPEPDMN[Deamidated]EIK/3	0	0.0	80.950316	1:1.0000:21:true;2:1.0000:1:true	SPPREPEPEPVKEEEPEPDMNEIK	S[Phospho]PPREPEPEPVKEEEPEPDMN[Deamidated]EIK	Os03t0275500-01	1.0	Rice_phos_Nip_0h_20per_F1_R2	Rice_phos_Nip_0h_20per_F1_R2.21155.21155.3	mzspec:PXD004939:Rice_phos_Nip_0h_20per_F1_R2:scan:21155:S[Phospho]PPREPEPEPVKEEEPEPDMN[Deamidated]EIK/3	0	-0.003323000000023057	-3.455125459096996	0.0	16163	16163	Phospho	1.0	1	363	1	1.0	703	0.0	0.0	0.0	0.0	0.0	0.0
1;21	363;383	1.0000;0	Phospho;Deamidated	Os03t0275500-01	mzspec:PXD004939:Rice_phos_ABA_12h_20per_F1_R3:scan:20081:S[Phospho]PPREPEPEPVKEEEPEPDMN[Deamidated]EIK/3	0	0.0	80.950316	1:1.0000:21:true;2:1.0000:1:true	SPPREPEPEPVKEEEPEPDMNEIK	S[Phospho]PPREPEPEPVKEEEPEPDMN[Deamidated]EIK	Os03t0275500-01	1.0	Rice_phos_ABA_12h_20per_F1_R3	Rice_phos_ABA_12h_20per_F1_R3.20081.20081.3	mzspec:PXD004939:Rice_phos_ABA_12h_20per_F1_R3:scan:20081:S[Phospho]PPREPEPEPVKEEEPEPDMN[Deamidated]EIK/3	0	-0.0031230000000732607	-3.247173279848984	0.0	11507	11507	Phospho	1.0	1	363	1	1.0	704	0.0	0.0	0.0	0.0	0.0	0.0
1;21	363;383	1.0000;0	Phospho;Deamidated	Os03t0275500-01	mzspec:PXD004939:Rice_phos_ABA_3h_20per_F1_R1:scan:20142:S[Phospho]PPREPEPEPVKEEEPEPDMN[Deamidated]EIK/3	0	0.0	80.950316	1:1.0000:21:true;2:1.0000:1:true	SPPREPEPEPVKEEEPEPDMNEIK	S[Phospho]PPREPEPEPVKEEEPEPDMN[Deamidated]EIK	Os03t0275500-01	1.0	Rice_phos_ABA_3h_20per_F1_R1	Rice_phos_ABA_3h_20per_F1_R1.20142.20142.3	mzspec:PXD004939:Rice_phos_ABA_3h_20per_F1_R1:scan:20142:S[Phospho]PPREPEPEPVKEEEPEPDMN[Deamidated]EIK/3	0	-1.0058040000001256	-1045.7956687444826	0.0	7524	7524	Phospho	1.0	1	363	1	1.0	705	0.0	0.0	0.0	0.0	0.0	0.0
1;21	363;383	1.0000;0	Phospho;Deamidated	Os03t0275500-01	mzspec:PXD004939:Rice_phos_ABA_3h_20per_F1_R1:scan:20783:S[Phospho]PPREPEPEPVKEEEPEPDMN[Deamidated]EIK/3	0	0.0	80.950316	1:1.0000:21:true;2:1.0000:1:true	SPPREPEPEPVKEEEPEPDMNEIK	S[Phospho]PPREPEPEPVKEEEPEPDMN[Deamidated]EIK	Os03t0275500-01	1.0	Rice_phos_ABA_3h_20per_F1_R1	Rice_phos_ABA_3h_20per_F1_R1.20783.20783.3	mzspec:PXD004939:Rice_phos_ABA_3h_20per_F1_R1:scan:20783:S[Phospho]PPREPEPEPVKEEEPEPDMN[Deamidated]EIK/3	0	-0.003023000000098364	-3.1431971902249787	0.0	7395	7395	Phospho	1.0	1	363	1	1.0	706	0.0	0.0	0.0	0.0	0.0	0.0
1;21	363;383	1.0000;0	Phospho;Deamidated	Os03t0275500-01	mzspec:PXD004939:Rice_phos_Nip_0h_20per_F1_R3:scan:19995:S[Phospho]PPREPEPEPVKEEEPEPDMN[Deamidated]EIK/3	0	0.0	80.950316	1:1.0000:21:true;2:1.0000:1:true	SPPREPEPEPVKEEEPEPDMNEIK	S[Phospho]PPREPEPEPVKEEEPEPDMN[Deamidated]EIK	Os03t0275500-01	1.0	Rice_phos_Nip_0h_20per_F1_R3	Rice_phos_Nip_0h_20per_F1_R3.19995.19995.3	mzspec:PXD004939:Rice_phos_Nip_0h_20per_F1_R3:scan:19995:S[Phospho]PPREPEPEPVKEEEPEPDMN[Deamidated]EIK/3	0	-0.0046230000000377905	-4.806814624563693	0.0	6547	6547	Phospho	1.0	1	363	1	1.0	707	0.0	0.0	0.0	0.0	0.0	0.0
1;21	363;383	1.0000;0	Phospho;Deamidated	Os03t0275500-01	mzspec:PXD004939:Rice_phos_ABA_3h_20per_F1_R1:scan:19753:S[Phospho]PPREPEPEPVKEEEPEPDMN[Deamidated]EIK/3	0	0.0	80.950316	1:1.0000:21:true;2:1.0000:1:true	SPPREPEPEPVKEEEPEPDMNEIK	S[Phospho]PPREPEPEPVKEEEPEPDMN[Deamidated]EIK	Os03t0275500-01	1.0	Rice_phos_ABA_3h_20per_F1_R1	Rice_phos_ABA_3h_20per_F1_R1.19753.19753.3	mzspec:PXD004939:Rice_phos_ABA_3h_20per_F1_R1:scan:19753:S[Phospho]PPREPEPEPVKEEEPEPDMN[Deamidated]EIK/3	0	-0.0009230000000570726	-0.9596993075298202	0.0	5598	5598	Phospho	1.0	1	363	1	1.0	708	0.0	0.0	0.0	0.0	0.0	0.0
1;21	363;383	1.0000;0	Phospho;Deamidated	Os03t0275500-01	mzspec:PXD004939:Rice_phos_ABA_12h_20per_F1_R2:scan:21151:S[Phospho]PPREPEPEPVKEEEPEPDMN[Deamidated]EIK/3	0	0.0	80.950316	1:1.0000:21:true;2:1.0000:1:true	SPPREPEPEPVKEEEPEPDMNEIK	S[Phospho]PPREPEPEPVKEEEPEPDMN[Deamidated]EIK	Os03t0275500-01	1.0	Rice_phos_ABA_12h_20per_F1_R2	Rice_phos_ABA_12h_20per_F1_R2.21151.21151.3	mzspec:PXD004939:Rice_phos_ABA_12h_20per_F1_R2:scan:21151:S[Phospho]PPREPEPEPVKEEEPEPDMN[Deamidated]EIK/3	0	-0.004123000000049615	-4.286934176325457	0.0	3678	3678	Phospho	1.0	1	363	1	1.0	709	0.0	0.0	0.0	0.0	0.0	0.0
1;3	218;220	0;1.0000	Glu->pyro-Glu;Phospho	LOC_Os08g39140.2	mzspec:PXD004939:Rice_phos_ABA_3h_20per_F1_R1:scan:10490:E[Glu->pyro-Glu]IS[Phospho]DDEDEEEKK/2	0	0.0	79.96633100000003	1:1.0000:3:true	EISDDEDEEEKK	E[Glu->pyro-Glu]IS[Phospho]DDEDEEEKK	LOC_Os08g39140.2	1.0	Rice_phos_ABA_3h_20per_F1_R1	Rice_phos_ABA_3h_20per_F1_R1.10490.10490.2	mzspec:PXD004939:Rice_phos_ABA_3h_20per_F1_R1:scan:10490:E[Glu->pyro-Glu]IS[Phospho]DDEDEEEKK/2	0	-0.0040239999999585035	-5.2650148081662085	0.0	2042	2042	Phospho	1.0	3	220	1	1.0	710	0.0	0.0	0.0	0.0	0.0	0.0
1;21	363;383	1.0000;0	Phospho;Deamidated	Os03t0275500-01	mzspec:PXD004939:Rice_phos_ABA_3h_20per_F1_R2:scan:19568:S[Phospho]PPREPEPEPVKEEEPEPDMN[Deamidated]EIK/3	0	0.0	80.950316	1:1.0000:21:true;2:1.0000:1:true	SPPREPEPEPVKEEEPEPDMNEIK	S[Phospho]PPREPEPEPVKEEEPEPDMN[Deamidated]EIK	Os03t0275500-01	1.0	Rice_phos_ABA_3h_20per_F1_R2	Rice_phos_ABA_3h_20per_F1_R2.19568.19568.3	mzspec:PXD004939:Rice_phos_ABA_3h_20per_F1_R2:scan:19568:S[Phospho]PPREPEPEPVKEEEPEPDMN[Deamidated]EIK/3	0	-0.002623000000085085	-2.727292831610748	0.0	29624	29624	Phospho	1.0	1	363	1	1.0	711	0.0	0.0	0.0	0.0	0.0	0.0
1;3	218;220	0;1.0000	Glu->pyro-Glu;Phospho	LOC_Os08g39140.2	mzspec:PXD004939:Rice_phos_ABA_3h_20per_F1_R1:scan:10629:E[Glu->pyro-Glu]IS[Phospho]DDEDEEEKK/2	0	0.0	79.96633100000003	1:1.0000:3:true	EISDDEDEEEKK	E[Glu->pyro-Glu]IS[Phospho]DDEDEEEKK	LOC_Os08g39140.2	1.0	Rice_phos_ABA_3h_20per_F1_R1	Rice_phos_ABA_3h_20per_F1_R1.10629.10629.2	mzspec:PXD004939:Rice_phos_ABA_3h_20per_F1_R1:scan:10629:E[Glu->pyro-Glu]IS[Phospho]DDEDEEEKK/2	0	-0.002986999999961881	-3.908200604362312	0.0	2357	2357	Phospho	1.0	3	220	1	1.0	712	0.0	0.0	0.0	0.0	0.0	0.0
1;21	363;383	1.0000;0	Phospho;Deamidated	Os03t0275500-01	mzspec:PXD004939:Rice_phos_Nip_0h_20per_F1_R3:scan:20138:S[Phospho]PPREPEPEPVKEEEPEPDMN[Deamidated]EIK/3	0	0.0	80.950316	1:1.0000:21:true;2:1.0000:1:true	SPPREPEPEPVKEEEPEPDMNEIK	S[Phospho]PPREPEPEPVKEEEPEPDMN[Deamidated]EIK	Os03t0275500-01	1.0	Rice_phos_Nip_0h_20per_F1_R3	Rice_phos_Nip_0h_20per_F1_R3.20138.20138.3	mzspec:PXD004939:Rice_phos_Nip_0h_20per_F1_R3:scan:20138:S[Phospho]PPREPEPEPVKEEEPEPDMN[Deamidated]EIK/3	0	-0.002523000000110187	-2.6233167419867423	0.0	30641	30641	Phospho	1.0	1	363	1	1.0	713	0.0	0.0	0.0	0.0	0.0	0.0
1;21	363;383	1.0000;0	Phospho;Deamidated	Os03t0275500-01	mzspec:PXD004939:Rice_phos_ABA_12h_20per_F1_R1:scan:21192:S[Phospho]PPREPEPEPVKEEEPEPDMN[Deamidated]EIK/3	0	0.0	80.950316	1:1.0000:21:true;2:1.0000:1:true	SPPREPEPEPVKEEEPEPDMNEIK	S[Phospho]PPREPEPEPVKEEEPEPDMN[Deamidated]EIK	Os03t0275500-01	1.0	Rice_phos_ABA_12h_20per_F1_R1	Rice_phos_ABA_12h_20per_F1_R1.21192.21192.3	mzspec:PXD004939:Rice_phos_ABA_12h_20per_F1_R1:scan:21192:S[Phospho]PPREPEPEPVKEEEPEPDMN[Deamidated]EIK/3	0	-0.0042230000000245144	-4.390910265949462	0.0	32768	32768	Phospho	1.0	1	363	1	1.0	714	0.0	0.0	0.0	0.0	0.0	0.0
1;20	363;382	1.0000;1.0000	Phospho;Oxidation	Os03t0275500-01	mzspec:PXD004939:Rice_phos_ABA_3h_20per_F1_R3:scan:17148:S[Phospho]PPREPEPEPVKEEEPEPDM[Oxidation]NEIK/3	0	0.0	95.9612	1:1.0000:20:true;2:1.0000:1:true	SPPREPEPEPVKEEEPEPDMNEIK	S[Phospho]PPREPEPEPVKEEEPEPDM[Oxidation]NEIK	Os03t0275500-01	1.0	Rice_phos_ABA_3h_20per_F1_R3	Rice_phos_ABA_3h_20per_F1_R3.17148.17148.3	mzspec:PXD004939:Rice_phos_ABA_3h_20per_F1_R3:scan:17148:S[Phospho]PPREPEPEPVKEEEPEPDM[Oxidation]NEIK/3	0	-0.0008949999999003921	-0.9257696148048912	0.0	8547	8547	Phospho	1.0	1	363	1	1.0	715	0.0	0.0	0.0	0.0	0.0	0.0
1;20	363;382	1.0000;1.0000	Phospho;Oxidation	Os03t0275500-01	mzspec:PXD004939:Rice_phos_Nip_0h_20per_F1_R3:scan:17363:S[Phospho]PPREPEPEPVKEEEPEPDM[Oxidation]NEIK/3	0	0.0	95.9612	1:1.0000:20:true;2:1.0000:1:true	SPPREPEPEPVKEEEPEPDMNEIK	S[Phospho]PPREPEPEPVKEEEPEPDM[Oxidation]NEIK	Os03t0275500-01	1.0	Rice_phos_Nip_0h_20per_F1_R3	Rice_phos_Nip_0h_20per_F1_R3.17363.17363.3	mzspec:PXD004939:Rice_phos_Nip_0h_20per_F1_R3:scan:17363:S[Phospho]PPREPEPEPVKEEEPEPDM[Oxidation]NEIK/3	0	-0.0035949999999047577	-3.718594151403143	0.0	5635	5635	Phospho	1.0	1	363	1	1.0	716	0.0	0.0	0.0	0.0	0.0	0.0
1;20	363;382	1.0000;1.0000	Phospho;Oxidation	Os03t0275500-01	mzspec:PXD004939:Rice_phos_ABA_12h_20per_F1_R2:scan:17436:S[Phospho]PPREPEPEPVKEEEPEPDM[Oxidation]NEIK/3	0	0.0	95.9612	1:1.0000:20:true;2:1.0000:1:true	SPPREPEPEPVKEEEPEPDMNEIK	S[Phospho]PPREPEPEPVKEEEPEPDM[Oxidation]NEIK	Os03t0275500-01	1.0	Rice_phos_ABA_12h_20per_F1_R2	Rice_phos_ABA_12h_20per_F1_R2.17436.17436.3	mzspec:PXD004939:Rice_phos_ABA_12h_20per_F1_R2:scan:17436:S[Phospho]PPREPEPEPVKEEEPEPDM[Oxidation]NEIK/3	0	-0.0011949999999387724	-1.2360834522438953	0.0	3096	3096	Phospho	1.0	1	363	1	1.0	717	0.0	0.0	0.0	0.0	0.0	0.0
1;20	363;382	1.0000;1.0000	Phospho;Oxidation	Os03t0275500-01	mzspec:PXD004939:Rice_phos_ABA_3h_20per_F1_R3:scan:17015:S[Phospho]PPREPEPEPVKEEEPEPDM[Oxidation]NEIK/3	0	0.0	95.9612	1:1.0000:20:true;2:1.0000:1:true	SPPREPEPEPVKEEEPEPDMNEIK	S[Phospho]PPREPEPEPVKEEEPEPDM[Oxidation]NEIK	Os03t0275500-01	1.0	Rice_phos_ABA_3h_20per_F1_R3	Rice_phos_ABA_3h_20per_F1_R3.17015.17015.3	mzspec:PXD004939:Rice_phos_ABA_3h_20per_F1_R3:scan:17015:S[Phospho]PPREPEPEPVKEEEPEPDM[Oxidation]NEIK/3	0	5.000000101063051e-06	0.005171897394525944	0.0	2338	2338	Phospho	1.0	1	363	1	1.0	718	0.0	0.0	0.0	0.0	0.0	0.0
1;21	363;383	1.0000;0	Phospho;Deamidated	Os03t0275500-01	mzspec:PXD004939:Rice_phos_ABA_12h_20per_F1_R1:scan:21335:S[Phospho]PPREPEPEPVKEEEPEPDMN[Deamidated]EIK/3	0	0.0	80.950316	1:1.0000:21:true;2:1.0000:1:true	SPPREPEPEPVKEEEPEPDMNEIK	S[Phospho]PPREPEPEPVKEEEPEPDMN[Deamidated]EIK	Os03t0275500-01	1.0	Rice_phos_ABA_12h_20per_F1_R1	Rice_phos_ABA_12h_20per_F1_R1.21335.21335.3	mzspec:PXD004939:Rice_phos_ABA_12h_20per_F1_R1:scan:21335:S[Phospho]PPREPEPEPVKEEEPEPDMN[Deamidated]EIK/3	0	-0.003323000000023057	-3.455125459096996	0.0	32995	32995	Phospho	1.0	1	363	1	1.0	719	0.0	0.0	0.0	0.0	0.0	0.0
0;6	0;6	0;1.0000	Acetyl;Phospho	ChrSy.fgenesh.mRNA.37	mzspec:PXD004939:Rice_phos_ABA_3h_20per_F1_R3:scan:08065:[Acetyl]MDGHPS[Phospho]PR/2	0	0.0	121.976865	2:1.0000:6:true	MDGHPSPR	[Acetyl]MDGHPS[Phospho]PR	ChrSy.fgenesh.mRNA.37	1.0	Rice_phos_ABA_3h_20per_F1_R3	Rice_phos_ABA_3h_20per_F1_R3.08065.08065.2	mzspec:PXD004939:Rice_phos_ABA_3h_20per_F1_R3:scan:08065:[Acetyl]MDGHPS[Phospho]PR/2	0	-0.0024270000000683467	-4.7616781182311625	0.0	10556	10556	Phospho	1.0	6	6	1	1.0	720	0.0	0.0	0.0	0.0	0.0	0.0
1;3	218;220	0;1.0000	Glu->pyro-Glu;Phospho	LOC_Os08g39140.2	mzspec:PXD004939:Rice_phos_ABA_12h_20per_F1_R3:scan:10713:E[Glu->pyro-Glu]IS[Phospho]DDEDEEEKK/2	0	0.0	79.96633100000003	1:1.0000:3:true	EISDDEDEEEKK	E[Glu->pyro-Glu]IS[Phospho]DDEDEEEKK	LOC_Os08g39140.2	1.0	Rice_phos_ABA_12h_20per_F1_R3	Rice_phos_ABA_12h_20per_F1_R3.10713.10713.2	mzspec:PXD004939:Rice_phos_ABA_12h_20per_F1_R3:scan:10713:E[Glu->pyro-Glu]IS[Phospho]DDEDEEEKK/2	0	-0.0024369999999862557	-3.1885787990956755	0.0	13198	13198	Phospho	1.0	3	220	1	1.0	721	0.0	0.0	0.0	0.0	0.0	0.0
1;3	218;220	0;1.0000	Glu->pyro-Glu;Phospho	LOC_Os08g39140.2	mzspec:PXD004939:Rice_phos_ABA_12h_20per_F1_R2:scan:10422:E[Glu->pyro-Glu]IS[Phospho]DDEDEEEKK/2	0	0.0	79.96633100000003	1:1.0000:3:true	EISDDEDEEEKK	E[Glu->pyro-Glu]IS[Phospho]DDEDEEEKK	LOC_Os08g39140.2	1.0	Rice_phos_ABA_12h_20per_F1_R2	Rice_phos_ABA_12h_20per_F1_R2.10422.10422.2	mzspec:PXD004939:Rice_phos_ABA_12h_20per_F1_R2:scan:10422:E[Glu->pyro-Glu]IS[Phospho]DDEDEEEKK/2	0	-0.003352999999947315	-4.387076205687364	0.0	2524	2524	Phospho	1.0	3	220	1	1.0	722	0.0	0.0	0.0	0.0	0.0	0.0
1;21	363;383	1.0000;0	Phospho;Deamidated	Os03t0275500-01	mzspec:PXD004939:Rice_phos_ABA_3h_20per_F1_R3:scan:20670:S[Phospho]PPREPEPEPVKEEEPEPDMN[Deamidated]EIK/3	0	0.0	80.950316	1:1.0000:21:true;2:1.0000:1:true	SPPREPEPEPVKEEEPEPDMNEIK	S[Phospho]PPREPEPEPVKEEEPEPDMN[Deamidated]EIK	Os03t0275500-01	1.0	Rice_phos_ABA_3h_20per_F1_R3	Rice_phos_ABA_3h_20per_F1_R3.20670.20670.3	mzspec:PXD004939:Rice_phos_ABA_3h_20per_F1_R3:scan:20670:S[Phospho]PPREPEPEPVKEEEPEPDMN[Deamidated]EIK/3	0	-0.003423000000111643	-3.5591015488392093	0.0	32165	32165	Phospho	1.0	1	363	1	1.0	723	0.0	0.0	0.0	0.0	0.0	0.0
1;21	363;383	1.0000;0	Phospho;Deamidated	Os03t0275500-01	mzspec:PXD004939:Rice_phos_Nip_0h_20per_F1_R3:scan:21113:S[Phospho]PPREPEPEPVKEEEPEPDMN[Deamidated]EIK/3	0	0.0	80.950316	1:1.0000:21:true;2:1.0000:1:true	SPPREPEPEPVKEEEPEPDMNEIK	S[Phospho]PPREPEPEPVKEEEPEPDMN[Deamidated]EIK	Os03t0275500-01	1.0	Rice_phos_Nip_0h_20per_F1_R3	Rice_phos_Nip_0h_20per_F1_R3.21113.21113.3	mzspec:PXD004939:Rice_phos_Nip_0h_20per_F1_R3:scan:21113:S[Phospho]PPREPEPEPVKEEEPEPDMN[Deamidated]EIK/3	0	-0.003323000000023057	-3.455125459096996	0.0	32010	32010	Phospho	1.0	1	363	1	1.0	724	0.0	0.0	0.0	0.0	0.0	0.0
1;21	363;383	1.0000;0	Phospho;Deamidated	Os03t0275500-01	mzspec:PXD004939:Rice_phos_ABA_3h_20per_F1_R3:scan:19438:S[Phospho]PPREPEPEPVKEEEPEPDMN[Deamidated]EIK/3	0	0.0	80.950316	1:1.0000:21:true;2:1.0000:1:true	SPPREPEPEPVKEEEPEPDMNEIK	S[Phospho]PPREPEPEPVKEEEPEPDMN[Deamidated]EIK	Os03t0275500-01	1.0	Rice_phos_ABA_3h_20per_F1_R3	Rice_phos_ABA_3h_20per_F1_R3.19438.19438.3	mzspec:PXD004939:Rice_phos_ABA_3h_20per_F1_R3:scan:19438:S[Phospho]PPREPEPEPVKEEEPEPDMN[Deamidated]EIK/3	0	-0.003823000000124921	-3.97500590745344	0.0	31549	31549	Phospho	1.0	1	363	1	1.0	725	0.0	0.0	0.0	0.0	0.0	0.0
1;5	175;179	0;1.0000	Gln->pyro-Glu;Phospho	Os07t0588200-01	mzspec:PXD004939:Rice_phos_ABA_3h_20per_F1_R3:scan:24157:Q[Gln->pyro-Glu]HEKS[Phospho]PDLRPLPLLK/3	0	0.0	79.9663	1:1.0000:5:true	QHEKSPDLRPLPLLK	Q[Gln->pyro-Glu]HEKS[Phospho]PDLRPLPLLK	Os07t0588200-01	1.0	Rice_phos_ABA_3h_20per_F1_R3	Rice_phos_ABA_3h_20per_F1_R3.24157.24157.3	mzspec:PXD004939:Rice_phos_ABA_3h_20per_F1_R3:scan:24157:Q[Gln->pyro-Glu]HEKS[Phospho]PDLRPLPLLK/3	0	-0.0018280000000459038	-2.986965822414674	0.0	21126	21126	Phospho	1.0	5	179	1	1.0	726	0.0	0.0	0.0	0.0	0.0	0.0
1;5	175;179	0;1.0000	Gln->pyro-Glu;Phospho	Os07t0588200-01	mzspec:PXD004939:Rice_phos_ABA_3h_20per_F1_R1:scan:24392:Q[Gln->pyro-Glu]HEKS[Phospho]PDLRPLPLLK/3	0	0.0	79.9663	1:1.0000:5:true	QHEKSPDLRPLPLLK	Q[Gln->pyro-Glu]HEKS[Phospho]PDLRPLPLLK	Os07t0588200-01	1.0	Rice_phos_ABA_3h_20per_F1_R1	Rice_phos_ABA_3h_20per_F1_R1.24392.24392.3	mzspec:PXD004939:Rice_phos_ABA_3h_20per_F1_R1:scan:24392:Q[Gln->pyro-Glu]HEKS[Phospho]PDLRPLPLLK/3	0	0.0010609999999360298	1.7336820225991838	0.0	32806	32806	Phospho	1.0	5	179	1	1.0	727	0.0	0.0	0.0	0.0	0.0	0.0
1;21	363;383	1.0000;0	Phospho;Deamidated	Os03t0275500-01	mzspec:PXD004939:Rice_phos_ABA_3h_20per_F1_R3:scan:20532:S[Phospho]PPREPEPEPVKEEEPEPDMN[Deamidated]EIK/3	0	0.0	80.950316	1:1.0000:21:true;2:1.0000:1:true	SPPREPEPEPVKEEEPEPDMNEIK	S[Phospho]PPREPEPEPVKEEEPEPDMN[Deamidated]EIK	Os03t0275500-01	1.0	Rice_phos_ABA_3h_20per_F1_R3	Rice_phos_ABA_3h_20per_F1_R3.20532.20532.3	mzspec:PXD004939:Rice_phos_ABA_3h_20per_F1_R3:scan:20532:S[Phospho]PPREPEPEPVKEEEPEPDMN[Deamidated]EIK/3	0	-0.002623000000085085	-2.727292831610748	0.0	30777	30777	Phospho	1.0	1	363	1	1.0	728	0.0	0.0	0.0	0.0	0.0	0.0
1;21	363;383	1.0000;0	Phospho;Deamidated	Os03t0275500-01	mzspec:PXD004939:Rice_phos_ABA_12h_20per_F1_R2:scan:20026:S[Phospho]PPREPEPEPVKEEEPEPDMN[Deamidated]EIK/3	0	0.0	80.950316	1:1.0000:21:true;2:1.0000:1:true	SPPREPEPEPVKEEEPEPDMNEIK	S[Phospho]PPREPEPEPVKEEEPEPDMN[Deamidated]EIK	Os03t0275500-01	1.0	Rice_phos_ABA_12h_20per_F1_R2	Rice_phos_ABA_12h_20per_F1_R2.20026.20026.3	mzspec:PXD004939:Rice_phos_ABA_12h_20per_F1_R2:scan:20026:S[Phospho]PPREPEPEPVKEEEPEPDMN[Deamidated]EIK/3	0	-0.00322300000004816	-3.3511493694729904	0.0	3602	3602	Phospho	1.0	1	363	1	1.0	729	0.0	0.0	0.0	0.0	0.0	0.0
1;7	141;147	0;1.0000	Gln->pyro-Glu;Phospho	Os05t0530500-03	mzspec:PXD004939:Rice_phos_ABA_12h_20per_F1_R3:scan:20148:Q[Gln->pyro-Glu]HGHMES[Phospho]PGFGLR/3	0	0.0	79.9663	1:1.0000:7:true	QHGHMESPGFGLR	Q[Gln->pyro-Glu]HGHMES[Phospho]PGFGLR	Os05t0530500-03	1.0	Rice_phos_ABA_12h_20per_F1_R3	Rice_phos_ABA_12h_20per_F1_R3.20148.20148.3	mzspec:PXD004939:Rice_phos_ABA_12h_20per_F1_R3:scan:20148:Q[Gln->pyro-Glu]HGHMES[Phospho]PGFGLR/3	0	-0.0018580000000270047	-3.672821270121224	0.0	12867	12867	Phospho	1.0	7	147	1	1.0	730	0.0	0.0	0.0	0.0	0.0	0.0
1;7	141;147	0;1.0000	Gln->pyro-Glu;Phospho	Os05t0530500-03	mzspec:PXD004939:Rice_phos_Nip_0h_20per_F1_R2:scan:20254:Q[Gln->pyro-Glu]HGHMES[Phospho]PGFGLR/3	0	0.0	79.9663	1:1.0000:7:true	QHGHMESPGFGLR	Q[Gln->pyro-Glu]HGHMES[Phospho]PGFGLR	Os05t0530500-03	1.0	Rice_phos_Nip_0h_20per_F1_R2	Rice_phos_Nip_0h_20per_F1_R2.20254.20254.3	mzspec:PXD004939:Rice_phos_Nip_0h_20per_F1_R2:scan:20254:Q[Gln->pyro-Glu]HGHMES[Phospho]PGFGLR/3	0	-0.0015880000000265682	-3.1390958971826226	0.0	13446	13446	Phospho	1.0	7	147	1	1.0	731	0.0	0.0	0.0	0.0	0.0	0.0
4;8	392;396	1.0000;1.0000	Phospho;Phospho	Os06t0562700-01	mzspec:PXD004939:Rice_phos_ABA_12h_20per_F1_R3:scan:02074:REHT[Phospho]PPRT[Phospho]PGDR/4	0	0.0	159.9326	1:1.0000:4:true;2:1.0000:8:true	REHTPPRTPGDR	REHT[Phospho]PPRT[Phospho]PGDR	Os06t0562700-01	1.0	Rice_phos_ABA_12h_20per_F1_R3	Rice_phos_ABA_12h_20per_F1_R3.02074.02074.4	mzspec:PXD004939:Rice_phos_ABA_12h_20per_F1_R3:scan:02074:REHT[Phospho]PPRT[Phospho]PGDR/4	0	-0.00042100000001710214	-1.0646912310131025	0.0	12353	12353	Phospho	1.0	4	392	1	1.0	732	0.0	0.0	0.0	0.0	0.0	0.0
9	25	1.0000	Phospho	Os06t0698859-01	mzspec:PXD004939:Rice_phos_ABA_3h_20per_F1_R1:scan:06221:RPPPPPPDS[Phospho]PEGR/3	0	0.0	79.9663	1:1.0000:9:true	RPPPPPPDSPEGR	RPPPPPPDS[Phospho]PEGR	Os06t0698859-01	1.0	Rice_phos_ABA_3h_20per_F1_R1	Rice_phos_ABA_3h_20per_F1_R1.06221.06221.3	mzspec:PXD004939:Rice_phos_ABA_3h_20per_F1_R1:scan:06221:RPPPPPPDS[Phospho]PEGR/3	0	-0.0008970000000090295	-1.8173918651668617	0.0	4359	4359	Phospho	1.0	9	25	1	1.0	733	0.0	0.0	0.0	0.0	0.0	0.0
8;11	115;118	1.0000;1.0000	Phospho;Phospho	Os08t0154600-01	mzspec:PXD004939:Rice_phos_ABA_3h_20per_F1_R1:scan:16225:RPFVEDKS[Phospho]DDS[Phospho]EDDHKPIGLR/4	0	0.0	159.9326	1:1.0000:8:true;2:1.0000:11:true	RPFVEDKSDDSEDDHKPIGLR	RPFVEDKS[Phospho]DDS[Phospho]EDDHKPIGLR	Os08t0154600-01	1.0	Rice_phos_ABA_3h_20per_F1_R1	Rice_phos_ABA_3h_20per_F1_R1.16225.16225.4	mzspec:PXD004939:Rice_phos_ABA_3h_20per_F1_R1:scan:16225:RPFVEDKS[Phospho]DDS[Phospho]EDDHKPIGLR/4	0	-0.001174999999989268	-1.7951680416535027	0.0	8194	8194	Phospho	1.0	11	118	1	1.0	734	0.0	0.0	0.0	0.0	0.0	0.0
9	25	1.0000	Phospho	Os06t0698859-01	mzspec:PXD004939:Rice_phos_Nip_0h_20per_F1_R3:scan:05945:RPPPPPPDS[Phospho]PEGR/3	0	0.0	79.9663	1:1.0000:9:true	RPPPPPPDSPEGR	RPPPPPPDS[Phospho]PEGR	Os06t0698859-01	1.0	Rice_phos_Nip_0h_20per_F1_R3	Rice_phos_Nip_0h_20per_F1_R3.05945.05945.3	mzspec:PXD004939:Rice_phos_Nip_0h_20per_F1_R3:scan:05945:RPPPPPPDS[Phospho]PEGR/3	0	-0.0020260000000007494	-4.104833800214448	0.0	3538	3538	Phospho	1.0	9	25	1	1.0	735	0.0	0.0	0.0	0.0	0.0	0.0
1;5	805;809	1.0000;1.0000	Phospho;Phospho	Os06t0728600-00	mzspec:PXD004939:Rice_phos_ABA_3h_20per_F1_R3:scan:06617:S[Phospho]PPVS[Phospho]PVK/2	0	0.0	159.9326	1:1.0000:1:true;2:1.0000:5:true	SPPVSPVK	S[Phospho]PPVS[Phospho]PVK	Os06t0728600-00	1.0	Rice_phos_ABA_3h_20per_F1_R3	Rice_phos_ABA_3h_20per_F1_R3.06617.06617.2	mzspec:PXD004939:Rice_phos_ABA_3h_20per_F1_R3:scan:06617:S[Phospho]PPVS[Phospho]PVK/2	0	-0.0014079999999694337	-2.8988732254146248	0.0	11066	11066	Phospho	1.0	5	809	1	1.0	736	0.0	0.0	0.0	0.0	0.0	0.0
4;8	392;396	1.0000;1.0000	Phospho;Phospho	Os06t0562700-01	mzspec:PXD004939:Rice_phos_Nip_0h_20per_F1_R2:scan:02115:REHT[Phospho]PPRT[Phospho]PGDR/4	0	0.0	159.9326	1:1.0000:4:true;2:1.0000:8:true	REHTPPRTPGDR	REHT[Phospho]PPRT[Phospho]PGDR	Os06t0562700-01	1.0	Rice_phos_Nip_0h_20per_F1_R2	Rice_phos_Nip_0h_20per_F1_R2.02115.02115.4	mzspec:PXD004939:Rice_phos_Nip_0h_20per_F1_R2:scan:02115:REHT[Phospho]PPRT[Phospho]PGDR/4	0	-0.0003290000000220061	-0.8320271140439691	0.0	6655	6655	Phospho	1.0	4	392	1	1.0	737	0.0	0.0	0.0	0.0	0.0	0.0
4;8	392;396	1.0000;1.0000	Phospho;Phospho	Os06t0562700-01	mzspec:PXD004939:Rice_phos_Nip_0h_20per_F1_R2:scan:02115:REHT[Phospho]PPRT[Phospho]PGDR/4	0	0.0	159.9326	1:1.0000:4:true;2:1.0000:8:true	REHTPPRTPGDR	REHT[Phospho]PPRT[Phospho]PGDR	Os06t0562700-01	1.0	Rice_phos_Nip_0h_20per_F1_R2	Rice_phos_Nip_0h_20per_F1_R2.02115.02115.4	mzspec:PXD004939:Rice_phos_Nip_0h_20per_F1_R2:scan:02115:REHT[Phospho]PPRT[Phospho]PGDR/4	0	-0.0003290000000220061	-0.8320271140439691	0.0	6655	6655	Phospho	1.0	8	396	1	1.0	738	0.0	0.0	0.0	0.0	0.0	0.0
4;8	392;396	1.0000;1.0000	Phospho;Phospho	Os06t0562700-01	mzspec:PXD004939:Rice_phos_ABA_12h_20per_F1_R3:scan:02074:REHT[Phospho]PPRT[Phospho]PGDR/4	0	0.0	159.9326	1:1.0000:4:true;2:1.0000:8:true	REHTPPRTPGDR	REHT[Phospho]PPRT[Phospho]PGDR	Os06t0562700-01	1.0	Rice_phos_ABA_12h_20per_F1_R3	Rice_phos_ABA_12h_20per_F1_R3.02074.02074.4	mzspec:PXD004939:Rice_phos_ABA_12h_20per_F1_R3:scan:02074:REHT[Phospho]PPRT[Phospho]PGDR/4	0	-0.00042100000001710214	-1.0646912310131025	0.0	12353	12353	Phospho	1.0	8	396	1	1.0	739	0.0	0.0	0.0	0.0	0.0	0.0
9	25	1.0000	Phospho	Os06t0698859-01	mzspec:PXD004939:Rice_phos_ABA_12h_20per_F1_R2:scan:05711:RPPPPPPDS[Phospho]PEGR/3	0	0.0	79.9663	1:1.0000:9:true	RPPPPPPDSPEGR	RPPPPPPDS[Phospho]PEGR	Os06t0698859-01	1.0	Rice_phos_ABA_12h_20per_F1_R2	Rice_phos_ABA_12h_20per_F1_R2.05711.05711.3	mzspec:PXD004939:Rice_phos_ABA_12h_20per_F1_R2:scan:05711:RPPPPPPDS[Phospho]PEGR/3	0	-0.0009280000000444488	-1.8802002797532344	0.0	8332	8332	Phospho	1.0	9	25	1	1.0	740	0.0	0.0	0.0	0.0	0.0	0.0
1	363	1.0000	Phospho	Os03t0275500-01	mzspec:PXD004939:Rice_phos_ABA_3h_20per_F1_R2:scan:20211:S[Phospho]PPREPEPEPVKEEEPEPDMNEIK/3	0	0.0	79.9663	1:1.0000:1:true	SPPREPEPEPVKEEEPEPDMNEIK	S[Phospho]PPREPEPEPVKEEEPEPDMNEIK	Os03t0275500-01	1.0	Rice_phos_ABA_3h_20per_F1_R2	Rice_phos_ABA_3h_20per_F1_R2.20211.20211.3	mzspec:PXD004939:Rice_phos_ABA_3h_20per_F1_R2:scan:20211:S[Phospho]PPREPEPEPVKEEEPEPDMNEIK/3	0	-0.0016279999999824213	-1.6933082367950585	0.0	25019	25019	Phospho	1.0	1	363	1	1.0	741	0.0	0.0	0.0	0.0	0.0	0.0
4;8	392;396	1.0000;1.0000	Phospho;Phospho	Os06t0562700-01	mzspec:PXD004939:Rice_phos_ABA_12h_20per_F1_R3:scan:01939:REHT[Phospho]PPRT[Phospho]PGDR/4	0	0.0	159.9326	1:1.0000:4:true;2:1.0000:8:true	REHTPPRTPGDR	REHT[Phospho]PPRT[Phospho]PGDR	Os06t0562700-01	1.0	Rice_phos_ABA_12h_20per_F1_R3	Rice_phos_ABA_12h_20per_F1_R3.01939.01939.4	mzspec:PXD004939:Rice_phos_ABA_12h_20per_F1_R3:scan:01939:REHT[Phospho]PPRT[Phospho]PGDR/4	0	-0.00038999999998168283	-0.986293539331924	0.0	12640	12640	Phospho	1.0	4	392	1	1.0	742	0.0	0.0	0.0	0.0	0.0	0.0
1	363	1.0000	Phospho	Os03t0275500-01	mzspec:PXD004939:Rice_phos_Nip_0h_20per_F1_R3:scan:20705:S[Phospho]PPREPEPEPVKEEEPEPDMNEIK/3	0	0.0	79.9663	1:1.0000:1:true	SPPREPEPEPVKEEEPEPDMNEIK	S[Phospho]PPREPEPEPVKEEEPEPDMNEIK	Os03t0275500-01	1.0	Rice_phos_Nip_0h_20per_F1_R3	Rice_phos_Nip_0h_20per_F1_R3.20705.20705.3	mzspec:PXD004939:Rice_phos_Nip_0h_20per_F1_R3:scan:20705:S[Phospho]PPREPEPEPVKEEEPEPDMNEIK/3	0	-0.0035279999999602296	-3.6695279234705938	0.0	23898	23898	Phospho	1.0	1	363	1	1.0	743	0.0	0.0	0.0	0.0	0.0	0.0
1	363	1.0000	Phospho	Os03t0275500-01	mzspec:PXD004939:Rice_phos_ABA_12h_20per_F1_R1:scan:20677:S[Phospho]PPREPEPEPVKEEEPEPDMNEIK/3	0	0.0	79.9663	1:1.0000:1:true	SPPREPEPEPVKEEEPEPDMNEIK	S[Phospho]PPREPEPEPVKEEEPEPDMNEIK	Os03t0275500-01	1.0	Rice_phos_ABA_12h_20per_F1_R1	Rice_phos_ABA_12h_20per_F1_R1.20677.20677.3	mzspec:PXD004939:Rice_phos_ABA_12h_20per_F1_R1:scan:20677:S[Phospho]PPREPEPEPVKEEEPEPDMNEIK/3	0	-0.0016279999999824213	-1.6933082367950585	0.0	23712	23712	Phospho	1.0	1	363	1	1.0	744	0.0	0.0	0.0	0.0	0.0	0.0
1	363	1.0000	Phospho	Os03t0275500-01	mzspec:PXD004939:Rice_phos_Nip_0h_20per_F1_R3:scan:20767:S[Phospho]PPREPEPEPVKEEEPEPDMNEIK/4	0	0.0	79.9663	1:1.0000:1:true	SPPREPEPEPVKEEEPEPDMNEIK	S[Phospho]PPREPEPEPVKEEEPEPDMNEIK	Os03t0275500-01	1.0	Rice_phos_Nip_0h_20per_F1_R3	Rice_phos_Nip_0h_20per_F1_R3.20767.20767.4	mzspec:PXD004939:Rice_phos_Nip_0h_20per_F1_R3:scan:20767:S[Phospho]PPREPEPEPVKEEEPEPDMNEIK/4	0	-0.0024019999999609354	-3.3299807183038683	0.0	23559	23559	Phospho	1.0	1	363	1	1.0	745	0.0	0.0	0.0	0.0	0.0	0.0
1	363	1.0000	Phospho	Os03t0275500-01	mzspec:PXD004939:Rice_phos_Nip_0h_20per_F1_R3:scan:20561:S[Phospho]PPREPEPEPVKEEEPEPDMNEIK/3	0	0.0	79.9663	1:1.0000:1:true	SPPREPEPEPVKEEEPEPDMNEIK	S[Phospho]PPREPEPEPVKEEEPEPDMNEIK	Os03t0275500-01	1.0	Rice_phos_Nip_0h_20per_F1_R3	Rice_phos_Nip_0h_20per_F1_R3.20561.20561.3	mzspec:PXD004939:Rice_phos_Nip_0h_20per_F1_R3:scan:20561:S[Phospho]PPREPEPEPVKEEEPEPDMNEIK/3	0	-0.0014279999999189386	-1.485285111813385	0.0	22829	22829	Phospho	1.0	1	363	1	1.0	746	0.0	0.0	0.0	0.0	0.0	0.0
9	25	1.0000	Phospho	Os06t0698859-01	mzspec:PXD004939:Rice_phos_ABA_3h_20per_F1_R1:scan:06079:RPPPPPPDS[Phospho]PEGR/3	0	0.0	79.9663	1:1.0000:9:true	RPPPPPPDSPEGR	RPPPPPPDS[Phospho]PEGR	Os06t0698859-01	1.0	Rice_phos_ABA_3h_20per_F1_R1	Rice_phos_ABA_3h_20per_F1_R1.06079.06079.3	mzspec:PXD004939:Rice_phos_ABA_3h_20per_F1_R1:scan:06079:RPPPPPPDS[Phospho]PEGR/3	0	-0.0008050000000139335	-1.6309926995205344	0.0	4510	4510	Phospho	1.0	9	25	1	1.0	747	0.0	0.0	0.0	0.0	0.0	0.0
9	25	1.0000	Phospho	Os06t0698859-01	mzspec:PXD004939:Rice_phos_ABA_3h_20per_F1_R3:scan:06004:RPPPPPPDS[Phospho]PEGR/3	0	0.0	79.9663	1:1.0000:9:true	RPPPPPPDSPEGR	RPPPPPPDS[Phospho]PEGR	Os06t0698859-01	1.0	Rice_phos_ABA_3h_20per_F1_R3	Rice_phos_ABA_3h_20per_F1_R3.06004.06004.3	mzspec:PXD004939:Rice_phos_ABA_3h_20per_F1_R3:scan:06004:RPPPPPPDS[Phospho]PEGR/3	0	-0.0008050000000139335	-1.6309926995205344	0.0	13988	13988	Phospho	1.0	9	25	1	1.0	748	0.0	0.0	0.0	0.0	0.0	0.0
1;7	141;147	0;1.0000	Gln->pyro-Glu;Phospho	Os05t0530500-03	mzspec:PXD004939:Rice_phos_Nip_0h_20per_F1_R3:scan:20084:Q[Gln->pyro-Glu]HGHMES[Phospho]PGFGLR/3	0	0.0	79.9663	1:1.0000:7:true	QHGHMESPGFGLR	Q[Gln->pyro-Glu]HGHMES[Phospho]PGFGLR	Os05t0530500-03	1.0	Rice_phos_Nip_0h_20per_F1_R3	Rice_phos_Nip_0h_20per_F1_R3.20084.20084.3	mzspec:PXD004939:Rice_phos_Nip_0h_20per_F1_R3:scan:20084:Q[Gln->pyro-Glu]HGHMES[Phospho]PGFGLR/3	0	-0.0019849999999905768	-3.9238698713940035	0.0	32266	32266	Phospho	1.0	7	147	1	1.0	749	0.0	0.0	0.0	0.0	0.0	0.0
1	363	1.0000	Phospho	Os03t0275500-01	mzspec:PXD004939:Rice_phos_ABA_3h_20per_F1_R3:scan:19971:S[Phospho]PPREPEPEPVKEEEPEPDMNEIK/3	0	0.0	79.9663	1:1.0000:1:true	SPPREPEPEPVKEEEPEPDMNEIK	S[Phospho]PPREPEPEPVKEEEPEPDMNEIK	Os03t0275500-01	1.0	Rice_phos_ABA_3h_20per_F1_R3	Rice_phos_ABA_3h_20per_F1_R3.19971.19971.3	mzspec:PXD004939:Rice_phos_ABA_3h_20per_F1_R3:scan:19971:S[Phospho]PPREPEPEPVKEEEPEPDMNEIK/3	0	-0.0022279999999454962	-2.3173776115035842	0.0	32350	32350	Phospho	1.0	1	363	1	1.0	750	0.0	0.0	0.0	0.0	0.0	0.0
1;3	218;220	0;1.0000	Glu->pyro-Glu;Phospho	LOC_Os08g39140.2	mzspec:PXD004939:Rice_phos_Nip_0h_20per_F1_R2:scan:10597:E[Glu->pyro-Glu]IS[Phospho]DDEDEEEKK/2	0	0.0	79.96633100000003	1:1.0000:3:true	EISDDEDEEEKK	E[Glu->pyro-Glu]IS[Phospho]DDEDEEEKK	LOC_Os08g39140.2	1.0	Rice_phos_Nip_0h_20per_F1_R2	Rice_phos_Nip_0h_20per_F1_R2.10597.10597.2	mzspec:PXD004939:Rice_phos_Nip_0h_20per_F1_R2:scan:10597:E[Glu->pyro-Glu]IS[Phospho]DDEDEEEKK/2	0	-0.0034140000000206787	-4.466888806007372	0.0	1059	1059	Phospho	1.0	3	220	1	1.0	751	0.0	0.0	0.0	0.0	0.0	0.0
1;3	218;220	0;1.0000	Glu->pyro-Glu;Phospho	LOC_Os08g39140.2	mzspec:PXD004939:Rice_phos_Nip_0h_20per_F1_R3:scan:10421:E[Glu->pyro-Glu]IS[Phospho]DDEDEEEKK/2	0	0.0	79.96633100000003	1:1.0000:3:true	EISDDEDEEEKK	E[Glu->pyro-Glu]IS[Phospho]DDEDEEEKK	LOC_Os08g39140.2	1.0	Rice_phos_Nip_0h_20per_F1_R3	Rice_phos_Nip_0h_20per_F1_R3.10421.10421.2	mzspec:PXD004939:Rice_phos_Nip_0h_20per_F1_R3:scan:10421:E[Glu->pyro-Glu]IS[Phospho]DDEDEEEKK/2	0	-0.0043299999999817365	-5.665386212599058	0.0	131	131	Phospho	1.0	3	220	1	1.0	752	0.0	0.0	0.0	0.0	0.0	0.0
1;3	796;798	0;1.0000	Gln->pyro-Glu;Phospho	LOC_Os08g08000.1	mzspec:PXD004939:Rice_phos_ABA_12h_20per_F1_R1:scan:19649:Q[Gln->pyro-Glu]MS[Phospho]GGVPIHGHGIGGQR/3	0	0.0	79.9663	1:1.0000:3:true	QMSGGVPIHGHGIGGQR	Q[Gln->pyro-Glu]MS[Phospho]GGVPIHGHGIGGQR	LOC_Os08g08000.1	1.0	Rice_phos_ABA_12h_20per_F1_R1	Rice_phos_ABA_12h_20per_F1_R1.19649.19649.3	mzspec:PXD004939:Rice_phos_ABA_12h_20per_F1_R1:scan:19649:Q[Gln->pyro-Glu]MS[Phospho]GGVPIHGHGIGGQR/3	0	-0.001611000000139029	-2.7573043840957068	0.0	31105	31105	Phospho	1.0	3	798	1	1.0	753	0.0	0.0	0.0	0.0	0.0	0.0
1	363	1.0000	Phospho	Os03t0275500-01	mzspec:PXD004939:Rice_phos_ABA_12h_20per_F1_R1:scan:20756:S[Phospho]PPREPEPEPVKEEEPEPDMNEIK/4	0	0.0	79.9663	1:1.0000:1:true	SPPREPEPEPVKEEEPEPDMNEIK	S[Phospho]PPREPEPEPVKEEEPEPDMNEIK	Os03t0275500-01	1.0	Rice_phos_ABA_12h_20per_F1_R1	Rice_phos_ABA_12h_20per_F1_R1.20756.20756.4	mzspec:PXD004939:Rice_phos_ABA_12h_20per_F1_R1:scan:20756:S[Phospho]PPREPEPEPVKEEEPEPDMNEIK/4	0	-0.002701999999999316	-3.7458817239804767	0.0	32653	32653	Phospho	1.0	1	363	1	1.0	754	0.0	0.0	0.0	0.0	0.0	0.0
9	25	1.0000	Phospho	Os06t0698859-01	mzspec:PXD004939:Rice_phos_ABA_12h_20per_F1_R3:scan:06054:RPPPPPPDS[Phospho]PEGR/3	0	0.0	79.9663	1:1.0000:9:true	RPPPPPPDSPEGR	RPPPPPPDS[Phospho]PEGR	Os06t0698859-01	1.0	Rice_phos_ABA_12h_20per_F1_R3	Rice_phos_ABA_12h_20per_F1_R3.06054.06054.3	mzspec:PXD004939:Rice_phos_ABA_12h_20per_F1_R3:scan:06054:RPPPPPPDS[Phospho]PEGR/3	0	-0.0009580000000255496	-1.9409826163419848	0.0	14233	14233	Phospho	1.0	9	25	1	1.0	755	0.0	0.0	0.0	0.0	0.0	0.0
1	363	1.0000	Phospho	Os03t0275500-01	mzspec:PXD004939:Rice_phos_ABA_3h_20per_F1_R3:scan:20016:S[Phospho]PPREPEPEPVKEEEPEPDMNEIK/4	0	0.0	79.9663	1:1.0000:1:true	SPPREPEPEPVKEEEPEPDMNEIK	S[Phospho]PPREPEPEPVKEEEPEPDMNEIK	Os03t0275500-01	1.0	Rice_phos_ABA_3h_20per_F1_R3	Rice_phos_ABA_3h_20per_F1_R3.20016.20016.4	mzspec:PXD004939:Rice_phos_ABA_3h_20per_F1_R3:scan:20016:S[Phospho]PPREPEPEPVKEEEPEPDMNEIK/4	0	-0.0015019999999594802	-2.08227770143165	0.0	32449	32449	Phospho	1.0	1	363	1	1.0	756	0.0	0.0	0.0	0.0	0.0	0.0
1	363	1.0000	Phospho	Os03t0275500-01	mzspec:PXD004939:Rice_phos_ABA_12h_20per_F1_R1:scan:20813:S[Phospho]PPREPEPEPVKEEEPEPDMNEIK/3	0	0.0	79.9663	1:1.0000:1:true	SPPREPEPEPVKEEEPEPDMNEIK	S[Phospho]PPREPEPEPVKEEEPEPDMNEIK	Os03t0275500-01	1.0	Rice_phos_ABA_12h_20per_F1_R1	Rice_phos_ABA_12h_20per_F1_R1.20813.20813.3	mzspec:PXD004939:Rice_phos_ABA_12h_20per_F1_R1:scan:20813:S[Phospho]PPREPEPEPVKEEEPEPDMNEIK/3	0	-0.004427999999961685	-4.605631985592506	0.0	32099	32099	Phospho	1.0	1	363	1	1.0	757	0.0	0.0	0.0	0.0	0.0	0.0
9	25	1.0000	Phospho	Os06t0698859-01	mzspec:PXD004939:Rice_phos_ABA_12h_20per_F1_R3:scan:06831:RPPPPPPDS[Phospho]PEGR/3	0	0.0	79.9663	1:1.0000:9:true	RPPPPPPDSPEGR	RPPPPPPDS[Phospho]PEGR	Os06t0698859-01	1.0	Rice_phos_ABA_12h_20per_F1_R3	Rice_phos_ABA_12h_20per_F1_R3.06831.06831.3	mzspec:PXD004939:Rice_phos_ABA_12h_20per_F1_R3:scan:06831:RPPPPPPDS[Phospho]PEGR/3	0	-0.0021590000000060172	-4.374302159271675	0.0	14219	14219	Phospho	1.0	9	25	1	1.0	758	0.0	0.0	0.0	0.0	0.0	0.0
1	363	1.0000	Phospho	Os03t0275500-01	mzspec:PXD004939:Rice_phos_ABA_3h_20per_F1_R3:scan:20232:S[Phospho]PPREPEPEPVKEEEPEPDMNEIK/3	0	0.0	79.9663	1:1.0000:1:true	SPPREPEPEPVKEEEPEPDMNEIK	S[Phospho]PPREPEPEPVKEEEPEPDMNEIK	Os03t0275500-01	1.0	Rice_phos_ABA_3h_20per_F1_R3	Rice_phos_ABA_3h_20per_F1_R3.20232.20232.3	mzspec:PXD004939:Rice_phos_ABA_3h_20per_F1_R3:scan:20232:S[Phospho]PPREPEPEPVKEEEPEPDMNEIK/3	0	-0.003327999999896747	-3.4615047984889213	0.0	31310	31310	Phospho	1.0	1	363	1	1.0	759	0.0	0.0	0.0	0.0	0.0	0.0
1	363	1.0000	Phospho	Os03t0275500-01	mzspec:PXD004939:Rice_phos_ABA_3h_20per_F1_R3:scan:20150:S[Phospho]PPREPEPEPVKEEEPEPDMNEIK/4	0	0.0	79.9663	1:1.0000:1:true	SPPREPEPEPVKEEEPEPDMNEIK	S[Phospho]PPREPEPEPVKEEEPEPDMNEIK	Os03t0275500-01	1.0	Rice_phos_ABA_3h_20per_F1_R3	Rice_phos_ABA_3h_20per_F1_R3.20150.20150.4	mzspec:PXD004939:Rice_phos_ABA_3h_20per_F1_R3:scan:20150:S[Phospho]PPREPEPEPVKEEEPEPDMNEIK/4	0	-0.0022020000000111395	-3.0527133812912006	0.0	30768	30768	Phospho	1.0	1	363	1	1.0	760	0.0	0.0	0.0	0.0	0.0	0.0
1	363	1.0000	Phospho	Os03t0275500-01	mzspec:PXD004939:Rice_phos_Nip_0h_20per_F1_R3:scan:20633:S[Phospho]PPREPEPEPVKEEEPEPDMNEIK/4	0	0.0	79.9663	1:1.0000:1:true	SPPREPEPEPVKEEEPEPDMNEIK	S[Phospho]PPREPEPEPVKEEEPEPDMNEIK	Os03t0275500-01	1.0	Rice_phos_Nip_0h_20per_F1_R3	Rice_phos_Nip_0h_20per_F1_R3.20633.20633.4	mzspec:PXD004939:Rice_phos_Nip_0h_20per_F1_R3:scan:20633:S[Phospho]PPREPEPEPVKEEEPEPDMNEIK/4	0	-0.0030019999999240103	-4.161782729499477	0.0	30312	30312	Phospho	1.0	1	363	1	1.0	761	0.0	0.0	0.0	0.0	0.0	0.0
1	363	1.0000	Phospho	Os03t0275500-01	mzspec:PXD004939:Rice_phos_Nip_0h_20per_F1_R1:scan:20587:S[Phospho]PPREPEPEPVKEEEPEPDMNEIK/4	0	0.0	79.9663	1:1.0000:1:true	SPPREPEPEPVKEEEPEPDMNEIK	S[Phospho]PPREPEPEPVKEEEPEPDMNEIK	Os03t0275500-01	1.0	Rice_phos_Nip_0h_20per_F1_R1	Rice_phos_Nip_0h_20per_F1_R1.20587.20587.4	mzspec:PXD004939:Rice_phos_Nip_0h_20per_F1_R1:scan:20587:S[Phospho]PPREPEPEPVKEEEPEPDMNEIK/4	0	-0.0022020000000111395	-3.0527133812912006	0.0	29157	29157	Phospho	1.0	1	363	1	1.0	762	0.0	0.0	0.0	0.0	0.0	0.0
1	363	1.0000	Phospho	Os03t0275500-01	mzspec:PXD004939:Rice_phos_Nip_0h_20per_F1_R1:scan:20698:S[Phospho]PPREPEPEPVKEEEPEPDMNEIK/3	0	0.0	79.9663	1:1.0000:1:true	SPPREPEPEPVKEEEPEPDMNEIK	S[Phospho]PPREPEPEPVKEEEPEPDMNEIK	Os03t0275500-01	1.0	Rice_phos_Nip_0h_20per_F1_R1	Rice_phos_Nip_0h_20per_F1_R1.20698.20698.3	mzspec:PXD004939:Rice_phos_Nip_0h_20per_F1_R1:scan:20698:S[Phospho]PPREPEPEPVKEEEPEPDMNEIK/3	0	-0.003327999999896747	-3.4615047984889213	0.0	26447	26447	Phospho	1.0	1	363	1	1.0	763	0.0	0.0	0.0	0.0	0.0	0.0
1	363	1.0000	Phospho	Os03t0275500-01	mzspec:PXD004939:Rice_phos_ABA_3h_20per_F1_R2:scan:20076:S[Phospho]PPREPEPEPVKEEEPEPDMNEIK/3	0	0.0	79.9663	1:1.0000:1:true	SPPREPEPEPVKEEEPEPDMNEIK	S[Phospho]PPREPEPEPVKEEEPEPDMNEIK	Os03t0275500-01	1.0	Rice_phos_ABA_3h_20per_F1_R2	Rice_phos_ABA_3h_20per_F1_R2.20076.20076.3	mzspec:PXD004939:Rice_phos_ABA_3h_20per_F1_R2:scan:20076:S[Phospho]PPREPEPEPVKEEEPEPDMNEIK/3	0	-0.0018279999999322167	-1.9013313616584844	0.0	25974	25974	Phospho	1.0	1	363	1	1.0	764	0.0	0.0	0.0	0.0	0.0	0.0
9	73	1.0000	Phospho	Os10t0563600-01	mzspec:PXD004939:Rice_phos_Nip_0h_20per_F1_R1:scan:21931:LGLGGLGGS[Phospho]PR/2	0	0.0	79.9663	1:1.0000:9:true	LGLGGLGGSPR	LGLGGLGGS[Phospho]PR	Os10t0563600-01	1.0	Rice_phos_Nip_0h_20per_F1_R1	Rice_phos_Nip_0h_20per_F1_R1.21931.21931.2	mzspec:PXD004939:Rice_phos_Nip_0h_20per_F1_R1:scan:21931:LGLGGLGGS[Phospho]PR/2	0	-0.0017100000000027649	-3.212664701511792	0.0	24295	24295	Phospho	1.0	9	73	1	1.0	765	0.0	0.0	0.0	0.0	0.0	0.0
9	73	1.0000	Phospho	Os10t0563600-01	mzspec:PXD004939:Rice_phos_Nip_0h_20per_F1_R1:scan:22067:LGLGGLGGS[Phospho]PR/2	0	0.0	79.9663	1:1.0000:9:true	LGLGGLGGSPR	LGLGGLGGS[Phospho]PR	Os10t0563600-01	1.0	Rice_phos_Nip_0h_20per_F1_R1	Rice_phos_Nip_0h_20per_F1_R1.22067.22067.2	mzspec:PXD004939:Rice_phos_Nip_0h_20per_F1_R1:scan:22067:LGLGGLGGS[Phospho]PR/2	0	-0.0017709999999624415	-3.3272685299693108	0.0	25461	25461	Phospho	1.0	9	73	1	1.0	766	0.0	0.0	0.0	0.0	0.0	0.0
1;20	363;382	1.0000;1.0000	Phospho;Oxidation	Os03t0275500-01	mzspec:PXD004939:Rice_phos_ABA_3h_20per_F1_R1:scan:17347:S[Phospho]PPREPEPEPVKEEEPEPDM[Oxidation]NEIK/3	0	0.0	95.9612	1:1.0000:20:true;2:1.0000:1:true	SPPREPEPEPVKEEEPEPDMNEIK	S[Phospho]PPREPEPEPVKEEEPEPDM[Oxidation]NEIK	Os03t0275500-01	1.0	Rice_phos_ABA_3h_20per_F1_R1	Rice_phos_ABA_3h_20per_F1_R1.17347.17347.3	mzspec:PXD004939:Rice_phos_ABA_3h_20per_F1_R1:scan:17347:S[Phospho]PPREPEPEPVKEEEPEPDM[Oxidation]NEIK/3	0	-0.00099499999987529	-1.0292075605786941	0.0	9267	9267	Phospho	1.0	1	363	1	1.0	767	0.0	0.0	0.0	0.0	0.0	0.0
1;3;9	616;618;624	0;1.0000;0	Gln->pyro-Glu;Phospho;Deamidated	tr|A0A0P0YD65|A0A0P0YD65_ORYSJ	mzspec:PXD004939:Rice_phos_ABA_12h_20per_F1_R2:scan:27751:Q[Gln->pyro-Glu]LS[Phospho]IDQFEN[Deamidated]EGR/2	0	0.0	80.950316	1:0.2348:1:true;2:0.5142:9:true;2:0.2510:6:true;3:1.0000:3:true	QLSIDQFENEGR	Q[Gln->pyro-Glu]LS[Phospho]IDQFEN[Deamidated]EGR	tr|A0A0P0YD65|A0A0P0YD65_ORYSJ	1.0	Rice_phos_ABA_12h_20per_F1_R2	Rice_phos_ABA_12h_20per_F1_R2.27751.27751.2	mzspec:PXD004939:Rice_phos_ABA_12h_20per_F1_R2:scan:27751:Q[Gln->pyro-Glu]LS[Phospho]IDQFEN[Deamidated]EGR/2	0	-0.0003639999999904831	-0.4851353101429029	0.0	19862	19862	Phospho	1.0	3	618	1	1.0	768	0.0	0.0	0.0	0.0	0.0	0.0
3	313	1.0000	Phospho	LOC_Os01g62650.2	mzspec:PXD004939:Rice_phos_Nip_0h_20per_F1_R2:scan:23349:VPS[Phospho]PGLPPVGVR/2	0	0.0	79.9663	1:1.0000:3:true	VPSPGLPPVGVR	VPS[Phospho]PGLPPVGVR	LOC_Os01g62650.2	1.0	Rice_phos_Nip_0h_20per_F1_R2	Rice_phos_Nip_0h_20per_F1_R2.23349.23349.2	mzspec:PXD004939:Rice_phos_Nip_0h_20per_F1_R2:scan:23349:VPS[Phospho]PGLPPVGVR/2	0	-0.0022430000000213113	-3.572600753579064	0.0	12451	12451	Phospho	1.0	3	313	1	1.0	769	0.0	0.0	0.0	0.0	0.0	0.0
3	313	1.0000	Phospho	LOC_Os01g62650.2	mzspec:PXD004939:Rice_phos_ABA_12h_20per_F1_R3:scan:22493:VPS[Phospho]PGLPPVGVR/2	0	0.0	79.9663	1:1.0000:3:true	VPSPGLPPVGVR	VPS[Phospho]PGLPPVGVR	LOC_Os01g62650.2	1.0	Rice_phos_ABA_12h_20per_F1_R3	Rice_phos_ABA_12h_20per_F1_R3.22493.22493.2	mzspec:PXD004939:Rice_phos_ABA_12h_20per_F1_R3:scan:22493:VPS[Phospho]PGLPPVGVR/2	0	-0.0014499999999770807	-2.3095279057327427	0.0	12319	12319	Phospho	1.0	3	313	1	1.0	770	0.0	0.0	0.0	0.0	0.0	0.0
3	313	1.0000	Phospho	LOC_Os01g62650.2	mzspec:PXD004939:Rice_phos_Nip_0h_20per_F1_R2:scan:22766:VPS[Phospho]PGLPPVGVR/2	0	0.0	79.9663	1:1.0000:3:true	VPSPGLPPVGVR	VPS[Phospho]PGLPPVGVR	LOC_Os01g62650.2	1.0	Rice_phos_Nip_0h_20per_F1_R2	Rice_phos_Nip_0h_20per_F1_R2.22766.22766.2	mzspec:PXD004939:Rice_phos_Nip_0h_20per_F1_R2:scan:22766:VPS[Phospho]PGLPPVGVR/2	0	-0.0017550000000028374	-2.7953251549183338	0.0	11512	11512	Phospho	1.0	3	313	1	1.0	771	0.0	0.0	0.0	0.0	0.0	0.0
3	313	1.0000	Phospho	LOC_Os01g62650.2	mzspec:PXD004939:Rice_phos_Nip_0h_20per_F1_R2:scan:23047:VPS[Phospho]PGLPPVGVR/2	0	0.0	79.9663	1:1.0000:3:true	VPSPGLPPVGVR	VPS[Phospho]PGLPPVGVR	LOC_Os01g62650.2	1.0	Rice_phos_Nip_0h_20per_F1_R2	Rice_phos_Nip_0h_20per_F1_R2.23047.23047.2	mzspec:PXD004939:Rice_phos_Nip_0h_20per_F1_R2:scan:23047:VPS[Phospho]PGLPPVGVR/2	0	-0.0021820000000616338	-3.475441303814377	0.0	11089	11089	Phospho	1.0	3	313	1	1.0	772	0.0	0.0	0.0	0.0	0.0	0.0
3	313	1.0000	Phospho	LOC_Os01g62650.2	mzspec:PXD004939:Rice_phos_ABA_3h_20per_F1_R1:scan:22491:VPS[Phospho]PGLPPVGVR/2	0	0.0	79.9663	1:1.0000:3:true	VPSPGLPPVGVR	VPS[Phospho]PGLPPVGVR	LOC_Os01g62650.2	1.0	Rice_phos_ABA_3h_20per_F1_R1	Rice_phos_ABA_3h_20per_F1_R1.22491.22491.2	mzspec:PXD004939:Rice_phos_ABA_3h_20per_F1_R1:scan:22491:VPS[Phospho]PGLPPVGVR/2	0	-0.0009619999999586072	-1.5322523070720129	0.0	7699	7699	Phospho	1.0	3	313	1	1.0	773	0.0	0.0	0.0	0.0	0.0	0.0
3	313	1.0000	Phospho	LOC_Os01g62650.2	mzspec:PXD004939:Rice_phos_ABA_12h_20per_F1_R2:scan:23172:VPS[Phospho]PGLPPVGVR/2	0	0.0	79.9663	1:1.0000:3:true	VPSPGLPPVGVR	VPS[Phospho]PGLPPVGVR	LOC_Os01g62650.2	1.0	Rice_phos_ABA_12h_20per_F1_R2	Rice_phos_ABA_12h_20per_F1_R2.23172.23172.2	mzspec:PXD004939:Rice_phos_ABA_12h_20per_F1_R2:scan:23172:VPS[Phospho]PGLPPVGVR/2	0	-0.0011450000000650107	-1.8237306567282296	0.0	3507	3507	Phospho	1.0	3	313	1	1.0	774	0.0	0.0	0.0	0.0	0.0	0.0
3;10	282;289	1.0000;1.0000	Phospho;Phospho	LOC_Os03g08550.2	mzspec:PXD004939:Rice_phos_ABA_3h_20per_F1_R3:scan:16268:HKS[Phospho]FDDDDLS[Phospho]NKPVLK/3	0	0.0	159.9326	1:1.0000:3:true;2:1.0000:10:true	HKSFDDDDLSNKPVLK	HKS[Phospho]FDDDDLS[Phospho]NKPVLK	LOC_Os03g08550.2	1.0	Rice_phos_ABA_3h_20per_F1_R3	Rice_phos_ABA_3h_20per_F1_R3.16268.16268.3	mzspec:PXD004939:Rice_phos_ABA_3h_20per_F1_R3:scan:16268:HKS[Phospho]FDDDDLS[Phospho]NKPVLK/3	0	-0.0007219999999961146	-1.0723402229273455	0.0	31781	31781	Phospho	1.0	10	289	1	1.0	775	0.0	0.0	0.0	0.0	0.0	0.0
3;10	282;289	1.0000;1.0000	Phospho;Phospho	LOC_Os03g08550.2	mzspec:PXD004939:Rice_phos_ABA_3h_20per_F1_R3:scan:16268:HKS[Phospho]FDDDDLS[Phospho]NKPVLK/3	0	0.0	159.9326	1:1.0000:3:true;2:1.0000:10:true	HKSFDDDDLSNKPVLK	HKS[Phospho]FDDDDLS[Phospho]NKPVLK	LOC_Os03g08550.2	1.0	Rice_phos_ABA_3h_20per_F1_R3	Rice_phos_ABA_3h_20per_F1_R3.16268.16268.3	mzspec:PXD004939:Rice_phos_ABA_3h_20per_F1_R3:scan:16268:HKS[Phospho]FDDDDLS[Phospho]NKPVLK/3	0	-0.0007219999999961146	-1.0723402229273455	0.0	31781	31781	Phospho	1.0	3	282	1	1.0	776	0.0	0.0	0.0	0.0	0.0	0.0
3;10	282;289	1.0000;1.0000	Phospho;Phospho	LOC_Os03g08550.2	mzspec:PXD004939:Rice_phos_Nip_0h_20per_F1_R1:scan:16478:HKS[Phospho]FDDDDLS[Phospho]NKPVLK/3	0	0.0	159.9326	1:1.0000:3:true;2:1.0000:10:true	HKSFDDDDLSNKPVLK	HKS[Phospho]FDDDDLS[Phospho]NKPVLK	LOC_Os03g08550.2	1.0	Rice_phos_Nip_0h_20per_F1_R1	Rice_phos_Nip_0h_20per_F1_R1.16478.16478.3	mzspec:PXD004939:Rice_phos_Nip_0h_20per_F1_R1:scan:16478:HKS[Phospho]FDDDDLS[Phospho]NKPVLK/3	0	-0.0007160000000112633	-1.0634288083548329	0.0	28847	28847	Phospho	1.0	10	289	1	1.0	777	0.0	0.0	0.0	0.0	0.0	0.0
3;10	282;289	1.0000;1.0000	Phospho;Phospho	LOC_Os03g08550.2	mzspec:PXD004939:Rice_phos_Nip_0h_20per_F1_R1:scan:16478:HKS[Phospho]FDDDDLS[Phospho]NKPVLK/3	0	0.0	159.9326	1:1.0000:3:true;2:1.0000:10:true	HKSFDDDDLSNKPVLK	HKS[Phospho]FDDDDLS[Phospho]NKPVLK	LOC_Os03g08550.2	1.0	Rice_phos_Nip_0h_20per_F1_R1	Rice_phos_Nip_0h_20per_F1_R1.16478.16478.3	mzspec:PXD004939:Rice_phos_Nip_0h_20per_F1_R1:scan:16478:HKS[Phospho]FDDDDLS[Phospho]NKPVLK/3	0	-0.0007160000000112633	-1.0634288083548329	0.0	28847	28847	Phospho	1.0	3	282	1	1.0	778	0.0	0.0	0.0	0.0	0.0	0.0
3;10	282;289	1.0000;1.0000	Phospho;Phospho	LOC_Os03g08550.2	mzspec:PXD004939:Rice_phos_ABA_3h_20per_F1_R2:scan:16352:HKS[Phospho]FDDDDLS[Phospho]NKPVLK/3	0	0.0	159.9326	1:1.0000:3:true;2:1.0000:10:true	HKSFDDDDLSNKPVLK	HKS[Phospho]FDDDDLS[Phospho]NKPVLK	LOC_Os03g08550.2	1.0	Rice_phos_ABA_3h_20per_F1_R2	Rice_phos_ABA_3h_20per_F1_R2.16352.16352.3	mzspec:PXD004939:Rice_phos_ABA_3h_20per_F1_R2:scan:16352:HKS[Phospho]FDDDDLS[Phospho]NKPVLK/3	0	-0.001522000000022672	-2.2605288356350624	0.0	26806	26806	Phospho	1.0	10	289	1	1.0	779	0.0	0.0	0.0	0.0	0.0	0.0
3;10	282;289	1.0000;1.0000	Phospho;Phospho	LOC_Os03g08550.2	mzspec:PXD004939:Rice_phos_ABA_3h_20per_F1_R2:scan:16352:HKS[Phospho]FDDDDLS[Phospho]NKPVLK/3	0	0.0	159.9326	1:1.0000:3:true;2:1.0000:10:true	HKSFDDDDLSNKPVLK	HKS[Phospho]FDDDDLS[Phospho]NKPVLK	LOC_Os03g08550.2	1.0	Rice_phos_ABA_3h_20per_F1_R2	Rice_phos_ABA_3h_20per_F1_R2.16352.16352.3	mzspec:PXD004939:Rice_phos_ABA_3h_20per_F1_R2:scan:16352:HKS[Phospho]FDDDDLS[Phospho]NKPVLK/3	0	-0.001522000000022672	-2.2605288356350624	0.0	26806	26806	Phospho	1.0	3	282	1	1.0	780	0.0	0.0	0.0	0.0	0.0	0.0
3;10	282;289	1.0000;1.0000	Phospho;Phospho	LOC_Os03g08550.2	mzspec:PXD004939:Rice_phos_ABA_12h_20per_F1_R1:scan:16655:HKS[Phospho]FDDDDLS[Phospho]NKPVLK/3	0	0.0	159.9326	1:1.0000:3:true;2:1.0000:10:true	HKSFDDDDLSNKPVLK	HKS[Phospho]FDDDDLS[Phospho]NKPVLK	LOC_Os03g08550.2	1.0	Rice_phos_ABA_12h_20per_F1_R1	Rice_phos_ABA_12h_20per_F1_R1.16655.16655.3	mzspec:PXD004939:Rice_phos_ABA_12h_20per_F1_R1:scan:16655:HKS[Phospho]FDDDDLS[Phospho]NKPVLK/3	0	-0.0009220000000595977	-1.3693873761887003	0.0	21317	21317	Phospho	1.0	10	289	1	1.0	781	0.0	0.0	0.0	0.0	0.0	0.0
3;10	282;289	1.0000;1.0000	Phospho;Phospho	LOC_Os03g08550.2	mzspec:PXD004939:Rice_phos_ABA_12h_20per_F1_R1:scan:16655:HKS[Phospho]FDDDDLS[Phospho]NKPVLK/3	0	0.0	159.9326	1:1.0000:3:true;2:1.0000:10:true	HKSFDDDDLSNKPVLK	HKS[Phospho]FDDDDLS[Phospho]NKPVLK	LOC_Os03g08550.2	1.0	Rice_phos_ABA_12h_20per_F1_R1	Rice_phos_ABA_12h_20per_F1_R1.16655.16655.3	mzspec:PXD004939:Rice_phos_ABA_12h_20per_F1_R1:scan:16655:HKS[Phospho]FDDDDLS[Phospho]NKPVLK/3	0	-0.0009220000000595977	-1.3693873761887003	0.0	21317	21317	Phospho	1.0	3	282	1	1.0	782	0.0	0.0	0.0	0.0	0.0	0.0
3;10	282;289	1.0000;1.0000	Phospho;Phospho	LOC_Os03g08550.2	mzspec:PXD004939:Rice_phos_ABA_12h_20per_F1_R3:scan:16551:HKS[Phospho]FDDDDLS[Phospho]NKPVLK/3	0	0.0	159.9326	1:1.0000:3:true;2:1.0000:10:true	HKSFDDDDLSNKPVLK	HKS[Phospho]FDDDDLS[Phospho]NKPVLK	LOC_Os03g08550.2	1.0	Rice_phos_ABA_12h_20per_F1_R3	Rice_phos_ABA_12h_20per_F1_R3.16551.16551.3	mzspec:PXD004939:Rice_phos_ABA_12h_20per_F1_R3:scan:16551:HKS[Phospho]FDDDDLS[Phospho]NKPVLK/3	0	0.0002779999999802385	0.4128955428728743	0.0	11433	11433	Phospho	1.0	10	289	1	1.0	783	0.0	0.0	0.0	0.0	0.0	0.0
[truncated: 55,295 more rows]
