# Supplementary material for: Assessing Multiple Evidence Streams to Decide on Confidence for Identification of Post-Translational Modifications, within and Across Data Sets
Source: J Proteome Res. 2023 Apr 26;22(6):1828–42. doi: 10.1021/acs.jproteome.2c00823 (PMC10243108; doi:10.1021/acs.jproteome.2c00823)
Supplement: Supplementary file 2 — pr2c00823_si_002.zip [file pr2c00823_si_002.zip › Data PSMsite level/Data TPP pipeline/PXD005241.csv]

All_PTM_positions	All_PTM_protein_positions	All_PTM_scores	All_PTMs	All_Proteins	All_USI	Decoy	FDR	Mass shift	PTM_info	Peptide	Peptide_mod	Protein	Score	Source	Spectrum	USI	decoy_count	mass_diff	ppm_error	q_value	row_count	target_count	PTM	PTM Score	PTM positions	Protein position	Spectrum_matches	PTM_final_prob	Count	PTM_final_prob_FLR	PTM_final_prob_q_value	DecoyP	pA_count	pAla_FLR	pAla_q_value
8;11	115;118	1.0000;1.0000	Phospho;Phospho	Os08t0154600-01	mzspec:PXD005241:Rice_phos_young_panicles__TiO2_25per_F2_R1_raw:scan:21414:RPFVEDKS[Phospho]DDS[Phospho]EDDHKPIGLR/3	0	0.0	159.93266200000005	1:1.0000:8:true;2:1.0000:11:true	RPFVEDKSDDSEDDHKPIGLR	RPFVEDKS[Phospho]DDS[Phospho]EDDHKPIGLR	Os08t0154600-01	1.0	Rice_phos_young_panicles__TiO2_25per_F2_R1_raw	Rice_phos_young_panicles__TiO2_25per_F2_R1_raw.21414.21414.3	mzspec:PXD005241:Rice_phos_young_panicles__TiO2_25per_F2_R1_raw:scan:21414:RPFVEDKS[Phospho]DDS[Phospho]EDDHKPIGLR/3	0	0.00014099999998506973	0.16162730662334995	0.0	12027	12027	Phospho	1.0	11	118	1	1.0	1	0.0	0.0	0.0	0.0	0.0	0.0
9	25	1.0000	Phospho	Os06t0698859-01	mzspec:PXD005241:Rice_phos__shoot_meristem__TiO2_25per_F1_R1_raw:scan:08401:RPPPPPPDS[Phospho]PEGR/3	0	0.0	79.9663	1:1.0000:9:true	RPPPPPPDSPEGR	RPPPPPPDS[Phospho]PEGR	Os06t0698859-01	1.0	Rice_phos__shoot_meristem__TiO2_25per_F1_R1_raw	Rice_phos__shoot_meristem__TiO2_25per_F1_R1_raw.08401.08401.3	mzspec:PXD005241:Rice_phos__shoot_meristem__TiO2_25per_F1_R1_raw:scan:08401:RPPPPPPDS[Phospho]PEGR/3	0	7.999999996854967e-05	0.16208623094172553	0.0	4597	4597	Phospho	1.0	9	25	1	1.0	2	0.0	0.0	0.0	0.0	0.0	0.0
4;6	220;222	1.0000;0	Phospho;Carbamidomethyl	Os05t0109600-01	mzspec:PXD005241:Rice_phos_young_panicles__TiO2_25per_F3_R1_raw:scan:40770:RVPS[Phospho]PC[Carbamidomethyl]LPPIGVK/2	0	0.0	136.987795	1:1.0000:4:true	RVPSPCLPPIGVK	RVPS[Phospho]PC[Carbamidomethyl]LPPIGVK	Os05t0109600-01	1.0	Rice_phos_young_panicles__TiO2_25per_F3_R1_raw	Rice_phos_young_panicles__TiO2_25per_F3_R1_raw.40770.40770.2	mzspec:PXD005241:Rice_phos_young_panicles__TiO2_25per_F3_R1_raw:scan:40770:RVPS[Phospho]PC[Carbamidomethyl]LPPIGVK/2	0	0.00016000000005078618	0.21322136744945866	0.0	14628	14628	Phospho	1.0	4	220	1	1.0	3	0.0	0.0	0.0	0.0	0.0	0.0
4;6	220;222	1.0000;0	Phospho;Carbamidomethyl	Os05t0109600-01	mzspec:PXD005241:Rice_phos_callus_TiO2_25per_F3_R1_raw:scan:38284:RVPS[Phospho]PC[Carbamidomethyl]LPPIGVK/2	0	0.0	136.987795	1:1.0000:4:true	RVPSPCLPPIGVK	RVPS[Phospho]PC[Carbamidomethyl]LPPIGVK	Os05t0109600-01	1.0	Rice_phos_callus_TiO2_25per_F3_R1_raw	Rice_phos_callus_TiO2_25per_F3_R1_raw.38284.38284.2	mzspec:PXD005241:Rice_phos_callus_TiO2_25per_F3_R1_raw:scan:38284:RVPS[Phospho]PC[Carbamidomethyl]LPPIGVK/2	0	-0.0008160000000998483	-1.087428973780135	0.0	9738	9738	Phospho	1.0	4	220	1	1.0	4	0.0	0.0	0.0	0.0	0.0	0.0
4;6	220;222	1.0000;0	Phospho;Carbamidomethyl	Os05t0109600-01	mzspec:PXD005241:Rice_phos_mature_panicles__TiO2_25per_F3_R1_raw:scan:38651:RVPS[Phospho]PC[Carbamidomethyl]LPPIGVK/2	0	0.0	136.987795	1:1.0000:4:true	RVPSPCLPPIGVK	RVPS[Phospho]PC[Carbamidomethyl]LPPIGVK	Os05t0109600-01	1.0	Rice_phos_mature_panicles__TiO2_25per_F3_R1_raw	Rice_phos_mature_panicles__TiO2_25per_F3_R1_raw.38651.38651.2	mzspec:PXD005241:Rice_phos_mature_panicles__TiO2_25per_F3_R1_raw:scan:38651:RVPS[Phospho]PC[Carbamidomethyl]LPPIGVK/2	0	-0.0009380000000192011	-1.250010266301269	0.0	8010	8010	Phospho	1.0	4	220	1	1.0	5	0.0	0.0	0.0	0.0	0.0	0.0
4;6	220;222	1.0000;0	Phospho;Carbamidomethyl	Os05t0109600-01	mzspec:PXD005241:Rice_phos_young_panicles__TiO2_25per_F3_R1_raw:scan:41119:RVPS[Phospho]PC[Carbamidomethyl]LPPIGVK/2	0	0.0	136.987795	1:1.0000:4:true	RVPSPCLPPIGVK	RVPS[Phospho]PC[Carbamidomethyl]LPPIGVK	Os05t0109600-01	1.0	Rice_phos_young_panicles__TiO2_25per_F3_R1_raw	Rice_phos_young_panicles__TiO2_25per_F3_R1_raw.41119.41119.2	mzspec:PXD005241:Rice_phos_young_panicles__TiO2_25per_F3_R1_raw:scan:41119:RVPS[Phospho]PC[Carbamidomethyl]LPPIGVK/2	0	-0.0009380000000192011	-1.250010266301269	0.0	3111	3111	Phospho	1.0	4	220	1	1.0	6	0.0	0.0	0.0	0.0	0.0	0.0
8	310	1.0000	Phospho	LOC_Os07g32400.3	mzspec:PXD005241:Rice_phos__shoot_meristem_TiO2_25per_F3_R1_raw:scan:16699:NQIEEPET[Phospho]PR/2	0	0.0	79.9663	1:1.0000:8:true	NQIEEPETPR	NQIEEPET[Phospho]PR	LOC_Os07g32400.3	1.0	Rice_phos__shoot_meristem_TiO2_25per_F3_R1_raw	Rice_phos__shoot_meristem_TiO2_25per_F3_R1_raw.16699.16699.2	mzspec:PXD005241:Rice_phos__shoot_meristem_TiO2_25per_F3_R1_raw:scan:16699:NQIEEPET[Phospho]PR/2	0	0.00026000000013937097	0.4019916791206976	0.0	8561	8561	Phospho	1.0	8	310	1	1.0	7	0.0	0.0	0.0	0.0	0.0	0.0
8	310	1.0000	Phospho	LOC_Os07g32400.3	mzspec:PXD005241:Rice_phos_callus_TiO2_25per_F3_R1_raw:scan:15244:NQIEEPET[Phospho]PR/2	0	0.0	79.9663	1:1.0000:8:true	NQIEEPETPR	NQIEEPET[Phospho]PR	LOC_Os07g32400.3	1.0	Rice_phos_callus_TiO2_25per_F3_R1_raw	Rice_phos_callus_TiO2_25per_F3_R1_raw.15244.15244.2	mzspec:PXD005241:Rice_phos_callus_TiO2_25per_F3_R1_raw:scan:15244:NQIEEPET[Phospho]PR/2	0	-0.00041099999987181945	-0.6354560768404426	0.0	1120	1120	Phospho	1.0	8	310	1	1.0	8	0.0	0.0	0.0	0.0	0.0	0.0
9	25	1.0000	Phospho	Os06t0698859-01	mzspec:PXD005241:Rice_phos_mature_panicles_TiO2_25per_F1_R1_raw:scan:07150:RPPPPPPDS[Phospho]PEGR/3	0	0.0	79.9663	1:1.0000:9:true	RPPPPPPDSPEGR	RPPPPPPDS[Phospho]PEGR	Os06t0698859-01	1.0	Rice_phos_mature_panicles_TiO2_25per_F1_R1_raw	Rice_phos_mature_panicles_TiO2_25per_F1_R1_raw.07150.07150.3	mzspec:PXD005241:Rice_phos_mature_panicles_TiO2_25per_F1_R1_raw:scan:07150:RPPPPPPDS[Phospho]PEGR/3	0	0.00023199999998269047	0.4700500698807241	0.0	384	384	Phospho	1.0	9	25	1	1.0	9	0.0	0.0	0.0	0.0	0.0	0.0
4;8	1391;1395	1.0000;0	Phospho;Deamidated	LOC_Os09g24440.1	mzspec:PXD005241:Rice_phos_root_TiO2_25per_F1_R1:scan:32533:DHFS[Phospho]PVVN[Deamidated]GQEVLDKPR/3	0	0.0	80.950316	1:0.5032:8:true;1:0.4968:10:true;2:1.0000:4:true	DHFSPVVNGQEVLDKPR	DHFS[Phospho]PVVN[Deamidated]GQEVLDKPR	LOC_Os09g24440.1	1.0	Rice_phos_root_TiO2_25per_F1_R1	Rice_phos_root_TiO2_25per_F1_R1.32533.32533.3	mzspec:PXD005241:Rice_phos_root_TiO2_25per_F1_R1:scan:32533:DHFS[Phospho]PVVN[Deamidated]GQEVLDKPR/3	0	0.0005899999999883223	0.8762582496496141	0.0	1949	1949	Phospho	1.0	4	1391	1	1.0	10	0.0	0.0	0.0	0.0	0.0	0.0
9	25	1.0000	Phospho	Os06t0698859-01	mzspec:PXD005241:Rice_phos_callus_TiO2_25per_F3_R1_raw:scan:09498:RPPPPPPDS[Phospho]PEGR/2	0	0.0	79.9663	1:1.0000:9:true	RPPPPPPDSPEGR	RPPPPPPDS[Phospho]PEGR	Os06t0698859-01	1.0	Rice_phos_callus_TiO2_25per_F3_R1_raw	Rice_phos_callus_TiO2_25per_F3_R1_raw.09498.09498.2	mzspec:PXD005241:Rice_phos_callus_TiO2_25per_F3_R1_raw:scan:09498:RPPPPPPDS[Phospho]PEGR/2	0	-0.0014590000000680448	-1.9720399526806711	0.0	1298	1298	Phospho	1.0	9	25	1	1.0	11	0.0	0.0	0.0	0.0	0.0	0.0
9	25	1.0000	Phospho	Os06t0698859-01	mzspec:PXD005241:Rice_phos_callus_TiO2_25per_F3_R1_raw:scan:09513:RPPPPPPDS[Phospho]PEGR/3	0	0.0	79.9663	1:1.0000:9:true	RPPPPPPDSPEGR	RPPPPPPDS[Phospho]PEGR	Os06t0698859-01	1.0	Rice_phos_callus_TiO2_25per_F3_R1_raw	Rice_phos_callus_TiO2_25per_F3_R1_raw.09513.09513.3	mzspec:PXD005241:Rice_phos_callus_TiO2_25per_F3_R1_raw:scan:09513:RPPPPPPDS[Phospho]PEGR/3	0	-0.0009890000000041257	-2.003791030813189	0.0	1740	1740	Phospho	1.0	9	25	1	1.0	12	0.0	0.0	0.0	0.0	0.0	0.0
3;10	288;295	1.0000;1.0000	Phospho;Phospho	Os08t0178300-02	mzspec:PXD005241:Rice_phos_callus_TiO2_25per_F3_R1_raw:scan:24841:HDS[Phospho]EEPEDLS[Phospho]PPR/2	0	0.0	159.9326	1:1.0000:3:true;2:1.0000:10:true	HDSEEPEDLSPPR	HDS[Phospho]EEPEDLS[Phospho]PPR	Os08t0178300-02	1.0	Rice_phos_callus_TiO2_25per_F3_R1_raw	Rice_phos_callus_TiO2_25per_F3_R1_raw.24841.24841.2	mzspec:PXD005241:Rice_phos_callus_TiO2_25per_F3_R1_raw:scan:24841:HDS[Phospho]EEPEDLS[Phospho]PPR/2	0	-0.0005879999999933716	-0.7047799687645492	0.0	15399	15399	Phospho	1.0	10	295	1	1.0	13	0.0	0.0	0.0	0.0	0.0	0.0
9	25	1.0000	Phospho	Os06t0698859-01	mzspec:PXD005241:Rice_phos_young_panicles_TiO2_25per_F1_R1_raw:scan:07102:RPPPPPPDS[Phospho]PEGR/3	0	0.0	79.9663	1:1.0000:9:true	RPPPPPPDSPEGR	RPPPPPPDS[Phospho]PEGR	Os06t0698859-01	1.0	Rice_phos_young_panicles_TiO2_25per_F1_R1_raw	Rice_phos_young_panicles_TiO2_25per_F1_R1_raw.07102.07102.3	mzspec:PXD005241:Rice_phos_young_panicles_TiO2_25per_F1_R1_raw:scan:07102:RPPPPPPDS[Phospho]PEGR/3	0	-7.299999998622297e-05	-0.14790368576455648	0.0	1746	1746	Phospho	1.0	9	25	1	1.0	14	0.0	0.0	0.0	0.0	0.0	0.0
4;8	1391;1395	1.0000;0	Phospho;Deamidated	LOC_Os09g24440.1	mzspec:PXD005241:Rice_phos_mature_panicles_TiO2_25per_F1_R1_raw:scan:35183:DHFS[Phospho]PVVN[Deamidated]GQEVLDKPR/3	0	0.0	80.950316	1:0.5127:8:true;1:0.4873:10:true;2:1.0000:4:true	DHFSPVVNGQEVLDKPR	DHFS[Phospho]PVVN[Deamidated]GQEVLDKPR	LOC_Os09g24440.1	1.0	Rice_phos_mature_panicles_TiO2_25per_F1_R1_raw	Rice_phos_mature_panicles_TiO2_25per_F1_R1_raw.35183.35183.3	mzspec:PXD005241:Rice_phos_mature_panicles_TiO2_25per_F1_R1_raw:scan:35183:DHFS[Phospho]PVVN[Deamidated]GQEVLDKPR/3	0	-0.0006159999999226784	-0.9148730198764278	0.0	2676	2676	Phospho	1.0	4	1391	1	1.0	15	0.0	0.0	0.0	0.0	0.0	0.0
3;10	288;295	1.0000;1.0000	Phospho;Phospho	Os08t0178300-02	mzspec:PXD005241:Rice_phos_callus_TiO2_25per_F3_R1_raw:scan:24841:HDS[Phospho]EEPEDLS[Phospho]PPR/2	0	0.0	159.9326	1:1.0000:3:true;2:1.0000:10:true	HDSEEPEDLSPPR	HDS[Phospho]EEPEDLS[Phospho]PPR	Os08t0178300-02	1.0	Rice_phos_callus_TiO2_25per_F3_R1_raw	Rice_phos_callus_TiO2_25per_F3_R1_raw.24841.24841.2	mzspec:PXD005241:Rice_phos_callus_TiO2_25per_F3_R1_raw:scan:24841:HDS[Phospho]EEPEDLS[Phospho]PPR/2	0	-0.0005879999999933716	-0.7047799687645492	0.0	15399	15399	Phospho	1.0	3	288	1	1.0	16	0.0	0.0	0.0	0.0	0.0	0.0
3;10	288;295	1.0000;1.0000	Phospho;Phospho	Os08t0178300-02	mzspec:PXD005241:Rice_phos_young_panicles__TiO2_25per_F3_R1_raw:scan:26773:HDS[Phospho]EEPEDLS[Phospho]PPR/2	0	0.0	159.9326	1:1.0000:3:true;2:1.0000:10:true	HDSEEPEDLSPPR	HDS[Phospho]EEPEDLS[Phospho]PPR	Os08t0178300-02	1.0	Rice_phos_young_panicles__TiO2_25per_F3_R1_raw	Rice_phos_young_panicles__TiO2_25per_F3_R1_raw.26773.26773.2	mzspec:PXD005241:Rice_phos_young_panicles__TiO2_25per_F3_R1_raw:scan:26773:HDS[Phospho]EEPEDLS[Phospho]PPR/2	0	0.00045000000000072765	0.5393724250818624	0.0	13892	13892	Phospho	1.0	10	295	1	1.0	17	0.0	0.0	0.0	0.0	0.0	0.0
3;10	288;295	1.0000;1.0000	Phospho;Phospho	Os08t0178300-02	mzspec:PXD005241:Rice_phos_young_panicles__TiO2_25per_F3_R1_raw:scan:26773:HDS[Phospho]EEPEDLS[Phospho]PPR/2	0	0.0	159.9326	1:1.0000:3:true;2:1.0000:10:true	HDSEEPEDLSPPR	HDS[Phospho]EEPEDLS[Phospho]PPR	Os08t0178300-02	1.0	Rice_phos_young_panicles__TiO2_25per_F3_R1_raw	Rice_phos_young_panicles__TiO2_25per_F3_R1_raw.26773.26773.2	mzspec:PXD005241:Rice_phos_young_panicles__TiO2_25per_F3_R1_raw:scan:26773:HDS[Phospho]EEPEDLS[Phospho]PPR/2	0	0.00045000000000072765	0.5393724250818624	0.0	13892	13892	Phospho	1.0	3	288	1	1.0	18	0.0	0.0	0.0	0.0	0.0	0.0
4;8	1391;1395	1.0000;0	Phospho;Deamidated	LOC_Os09g24440.1	mzspec:PXD005241:Rice_phos__shoot_meristem_TiO2_25per_F2_R1_raw:scan:33780:DHFS[Phospho]PVVN[Deamidated]GQEVLDKPR/3	0	0.0	80.950316	1:0.5063:8:true;1:0.4937:10:true;2:1.0000:4:true	DHFSPVVNGQEVLDKPR	DHFS[Phospho]PVVN[Deamidated]GQEVLDKPR	LOC_Os09g24440.1	1.0	Rice_phos__shoot_meristem_TiO2_25per_F2_R1_raw	Rice_phos__shoot_meristem_TiO2_25per_F2_R1_raw.33780.33780.3	mzspec:PXD005241:Rice_phos__shoot_meristem_TiO2_25per_F2_R1_raw:scan:33780:DHFS[Phospho]PVVN[Deamidated]GQEVLDKPR/3	0	0.0002840000000787768	0.4217921067363472	0.0	2733	2733	Phospho	1.0	4	1391	1	1.0	19	0.0	0.0	0.0	0.0	0.0	0.0
4;8	1391;1395	1.0000;0	Phospho;Deamidated	LOC_Os09g24440.1	mzspec:PXD005241:Rice_phos_young_panicles_TiO2_25per_F1_R1_raw:scan:33575:DHFS[Phospho]PVVN[Deamidated]GQEVLDKPR/3	0	0.0	80.950316	1:0.5147:8:true;1:0.4853:10:true;2:1.0000:4:true	DHFSPVVNGQEVLDKPR	DHFS[Phospho]PVVN[Deamidated]GQEVLDKPR	LOC_Os09g24440.1	1.0	Rice_phos_young_panicles_TiO2_25per_F1_R1_raw	Rice_phos_young_panicles_TiO2_25per_F1_R1_raw.33575.33575.3	mzspec:PXD005241:Rice_phos_young_panicles_TiO2_25per_F1_R1_raw:scan:33575:DHFS[Phospho]PVVN[Deamidated]GQEVLDKPR/3	0	0.00016200000004573667	0.24059972285783784	0.0	3122	3122	Phospho	1.0	4	1391	1	1.0	20	0.0	0.0	0.0	0.0	0.0	0.0
7	1329	1.0000	Phospho	LOC_Os03g14260.2	mzspec:PXD005241:Rice_phos__shoot_meristem__TiO2_25per_F1_R1_raw:scan:07837:LKENPPS[Phospho]PR/2	0	0.0	79.96633100000003	1:1.0000:7:true	LKENPPSPR	LKENPPS[Phospho]PR	LOC_Os03g14260.2	1.0	Rice_phos__shoot_meristem__TiO2_25per_F1_R1_raw	Rice_phos__shoot_meristem__TiO2_25per_F1_R1_raw.07837.07837.2	mzspec:PXD005241:Rice_phos__shoot_meristem__TiO2_25per_F1_R1_raw:scan:07837:LKENPPS[Phospho]PR/2	0	0.0003370000000586515	0.6025672085515156	0.0	4515	4515	Phospho	1.0	7	1329	1	1.0	21	0.0	0.0	0.0	0.0	0.0	0.0
1;9	683;691	1.0000;1.0000	Phospho;Phospho	LOC_Os03g21890.1	mzspec:PXD005241:Rice_phos_young_panicles__TiO2_25per_F3_R1_raw:scan:02431:S[Phospho]GGGDDDGS[Phospho]PGGGGGR/2	0	0.0	159.9326	1:1.0000:1:true;2:1.0000:9:true	SGGGDDDGSPGGGGGR	S[Phospho]GGGDDDGS[Phospho]PGGGGGR	LOC_Os03g21890.1	1.0	Rice_phos_young_panicles__TiO2_25per_F3_R1_raw	Rice_phos_young_panicles__TiO2_25per_F3_R1_raw.02431.02431.2	mzspec:PXD005241:Rice_phos_young_panicles__TiO2_25per_F3_R1_raw:scan:02431:S[Phospho]GGGDDDGS[Phospho]PGGGGGR/2	0	-0.00048499999991236114	-0.661912852114912	0.0	466	466	Phospho	1.0	1	683	1	1.0	22	0.0	0.0	0.0	0.0	0.0	0.0
1;9	683;691	1.0000;1.0000	Phospho;Phospho	LOC_Os03g21890.1	mzspec:PXD005241:Rice_phos_young_panicles__TiO2_25per_F3_R1_raw:scan:02431:S[Phospho]GGGDDDGS[Phospho]PGGGGGR/2	0	0.0	159.9326	1:1.0000:1:true;2:1.0000:9:true	SGGGDDDGSPGGGGGR	S[Phospho]GGGDDDGS[Phospho]PGGGGGR	LOC_Os03g21890.1	1.0	Rice_phos_young_panicles__TiO2_25per_F3_R1_raw	Rice_phos_young_panicles__TiO2_25per_F3_R1_raw.02431.02431.2	mzspec:PXD005241:Rice_phos_young_panicles__TiO2_25per_F3_R1_raw:scan:02431:S[Phospho]GGGDDDGS[Phospho]PGGGGGR/2	0	-0.00048499999991236114	-0.661912852114912	0.0	466	466	Phospho	1.0	9	691	1	1.0	23	0.0	0.0	0.0	0.0	0.0	0.0
9	167	1.0000	Phospho	Os08t0187700-01	mzspec:PXD005241:Rice_phos__shoot_meristem_TiO2_25per_F2_R1_raw:scan:49967:GIEDELQFS[Phospho]PLENK/2	0	0.0	79.9663	1:1.0000:9:true	GIEDELQFSPLENK	GIEDELQFS[Phospho]PLENK	Os08t0187700-01	1.0	Rice_phos__shoot_meristem_TiO2_25per_F2_R1_raw	Rice_phos__shoot_meristem_TiO2_25per_F2_R1_raw.49967.49967.2	mzspec:PXD005241:Rice_phos__shoot_meristem_TiO2_25per_F2_R1_raw:scan:49967:GIEDELQFS[Phospho]PLENK/2	0	-0.0012359999998352578	-1.454314834847028	0.0	43	43	Phospho	1.0	9	167	1	1.0	24	0.0	0.0	0.0	0.0	0.0	0.0
9	167	1.0000	Phospho	Os08t0187700-01	mzspec:PXD005241:Rice_phos__shoot_meristem_TiO2_25per_F2_R1_raw:scan:50649:GIEDELQFS[Phospho]PLENK/2	0	0.0	79.9663	1:1.0000:9:true	GIEDELQFSPLENK	GIEDELQFS[Phospho]PLENK	Os08t0187700-01	1.0	Rice_phos__shoot_meristem_TiO2_25per_F2_R1_raw	Rice_phos__shoot_meristem_TiO2_25per_F2_R1_raw.50649.50649.2	mzspec:PXD005241:Rice_phos__shoot_meristem_TiO2_25per_F2_R1_raw:scan:50649:GIEDELQFS[Phospho]PLENK/2	0	-0.0003209999999853608	-0.3776982702482434	0.0	145	145	Phospho	1.0	9	167	1	1.0	25	0.0	0.0	0.0	0.0	0.0	0.0
7	360	1.0000	Phospho	Os06t0232000-01	mzspec:PXD005241:Rice_phos_young_panicles__TiO2_25per_F3_R1_raw:scan:01047:KHDDNDS[Phospho]DDEKK/2	0	0.0	79.9663	1:1.0000:7:true	KHDDNDSDDEKK	KHDDNDS[Phospho]DDEKK	Os06t0232000-01	1.0	Rice_phos_young_panicles__TiO2_25per_F3_R1_raw	Rice_phos_young_panicles__TiO2_25per_F3_R1_raw.01047.01047.2	mzspec:PXD005241:Rice_phos_young_panicles__TiO2_25per_F3_R1_raw:scan:01047:KHDDNDS[Phospho]DDEKK/2	0	-0.0004319999999324864	-0.5659682081383595	0.0	2059	2059	Phospho	1.0	7	360	1	1.0	26	0.0	0.0	0.0	0.0	0.0	0.0
7	360	1.0000	Phospho	Os06t0232000-01	mzspec:PXD005241:Rice_phos_leaf_TiO2_25per_F3_R1_raw:scan:00400:KHDDNDS[Phospho]DDEKK/2	0	0.0	79.9663	1:1.0000:7:true	KHDDNDSDDEKK	KHDDNDS[Phospho]DDEKK	Os06t0232000-01	1.0	Rice_phos_leaf_TiO2_25per_F3_R1_raw	Rice_phos_leaf_TiO2_25per_F3_R1_raw.00400.00400.2	mzspec:PXD005241:Rice_phos_leaf_TiO2_25per_F3_R1_raw:scan:00400:KHDDNDS[Phospho]DDEKK/2	0	0.00023900000007870411	0.3131166708582211	0.0	6560	6560	Phospho	1.0	7	360	1	1.0	27	0.0	0.0	0.0	0.0	0.0	0.0
7	360	1.0000	Phospho	Os06t0232000-01	mzspec:PXD005241:Rice_phos_leaf_TiO2_25per_F3_R1_raw:scan:00800:KHDDNDS[Phospho]DDEKK/2	0	0.0	79.9663	1:1.0000:7:true	KHDDNDSDDEKK	KHDDNDS[Phospho]DDEKK	Os06t0232000-01	1.0	Rice_phos_leaf_TiO2_25per_F3_R1_raw	Rice_phos_leaf_TiO2_25per_F3_R1_raw.00800.00800.2	mzspec:PXD005241:Rice_phos_leaf_TiO2_25per_F3_R1_raw:scan:00800:KHDDNDS[Phospho]DDEKK/2	0	-0.0010429999999814754	-1.3664463915974034	0.0	6672	6672	Phospho	1.0	7	360	1	1.0	28	0.0	0.0	0.0	0.0	0.0	0.0
7	360	1.0000	Phospho	Os06t0232000-01	mzspec:PXD005241:Rice_phos_mature_panicles__TiO2_25per_F3_R1_raw:scan:00760:KHDDNDS[Phospho]DDEKK/2	0	0.0	79.9663	1:1.0000:7:true	KHDDNDSDDEKK	KHDDNDS[Phospho]DDEKK	Os06t0232000-01	1.0	Rice_phos_mature_panicles__TiO2_25per_F3_R1_raw	Rice_phos_mature_panicles__TiO2_25per_F3_R1_raw.00760.00760.2	mzspec:PXD005241:Rice_phos_mature_panicles__TiO2_25per_F3_R1_raw:scan:00760:KHDDNDS[Phospho]DDEKK/2	0	-0.0015919999999596255	-2.0856976561903493	0.0	9927	9927	Phospho	1.0	7	360	1	1.0	29	0.0	0.0	0.0	0.0	0.0	0.0
11	24	1.0000	Phospho	Os06t0308300-02	mzspec:PXD005241:Rice_phos_young_panicles_TiO2_25per_F1_R1_raw:scan:52553:LQLIWDEVGES[Phospho]DEDR/2	0	0.0	79.96633100000003	1:1.0000:11:true	LQLIWDEVGESDEDR	LQLIWDEVGES[Phospho]DEDR	Os06t0308300-02	1.0	Rice_phos_young_panicles_TiO2_25per_F1_R1_raw	Rice_phos_young_panicles_TiO2_25per_F1_R1_raw.52553.52553.2	mzspec:PXD005241:Rice_phos_young_panicles_TiO2_25per_F1_R1_raw:scan:52553:LQLIWDEVGES[Phospho]DEDR/2	0	-0.0018079999999827125	-1.9184925510809758	0.0	10936	10936	Phospho	1.0	11	24	1	1.0	30	0.0	0.0	0.0	0.0	0.0	0.0
11	269	1.0000	Phospho	Os01t0791033-00	mzspec:PXD005241:Rice_phos_leaf_TiO2_25per_F2_R1_raw:scan:42001:FEFEPVDKLDS[Phospho]/2	0	0.0	79.9663	1:1.0000:11:true	FEFEPVDKLDS	FEFEPVDKLDS[Phospho]	Os01t0791033-00	1.0	Rice_phos_leaf_TiO2_25per_F2_R1_raw	Rice_phos_leaf_TiO2_25per_F2_R1_raw.42001.42001.2	mzspec:PXD005241:Rice_phos_leaf_TiO2_25per_F2_R1_raw:scan:42001:FEFEPVDKLDS[Phospho]/2	0	0.000841000000036729	1.1957916251346206	0.0	4869	4869	Phospho	1.0	11	269	1	1.0	31	0.0	0.0	0.0	0.0	0.0	0.0
3;5	220;222	1.0000;0	Phospho;Carbamidomethyl	Os05t0109600-01	mzspec:PXD005241:Rice_phos__shoot_meristem_TiO2_25per_F3_R1_raw:scan:43332:VPS[Phospho]PC[Carbamidomethyl]LPPIGVK/2	0	0.0	136.987764	1:1.0000:3:true	VPSPCLPPIGVK	VPS[Phospho]PC[Carbamidomethyl]LPPIGVK	Os05t0109600-01	1.0	Rice_phos__shoot_meristem_TiO2_25per_F3_R1_raw	Rice_phos__shoot_meristem_TiO2_25per_F3_R1_raw.43332.43332.2	mzspec:PXD005241:Rice_phos__shoot_meristem_TiO2_25per_F3_R1_raw:scan:43332:VPS[Phospho]PC[Carbamidomethyl]LPPIGVK/2	0	2.000000006319169e-05	0.029746709156813867	0.0	6684	6684	Phospho	1.0	3	220	1	1.0	32	0.0	0.0	0.0	0.0	0.0	0.0
4	319	1.0000	Phospho	LOC_Os04g51960.1	mzspec:PXD005241:Rice_phos_callus_TiO2_25per_F3_R1_raw:scan:05093:RHDS[Phospho]EDEKPR/3	0	0.0	79.96633100000003	1:1.0000:4:true	RHDSEDEKPR	RHDS[Phospho]EDEKPR	LOC_Os04g51960.1	1.0	Rice_phos_callus_TiO2_25per_F3_R1_raw	Rice_phos_callus_TiO2_25per_F3_R1_raw.05093.05093.3	mzspec:PXD005241:Rice_phos_callus_TiO2_25per_F3_R1_raw:scan:05093:RHDS[Phospho]EDEKPR/3	0	0.0006950000000074398	1.5437826934328664	0.0	7742	7742	Phospho	1.0	4	319	1	1.0	33	0.0	0.0	0.0	0.0	0.0	0.0
3	413	1.0000	Phospho	Os07t0566200-01	mzspec:PXD005241:Rice_phos__shoot_meristem_TiO2_25per_F3_R1_raw:scan:38739:VNS[Phospho]LVQLPR/2	0	0.0	79.9663	1:1.0000:3:true	VNSLVQLPR	VNS[Phospho]LVQLPR	Os07t0566200-01	1.0	Rice_phos__shoot_meristem_TiO2_25per_F3_R1_raw	Rice_phos__shoot_meristem_TiO2_25per_F3_R1_raw.38739.38739.2	mzspec:PXD005241:Rice_phos__shoot_meristem_TiO2_25per_F3_R1_raw:scan:38739:VNS[Phospho]LVQLPR/2	0	0.0005239999999275824	0.947058856717818	0.0	7115	7115	Phospho	1.0	3	413	1	1.0	34	0.0	0.0	0.0	0.0	0.0	0.0
11	203	1.0000	Phospho	Os04t0457000-01	mzspec:PXD005241:Rice_phos_leaf_TiO2_25per_F3_R1_raw:scan:58426:FFDPLGLGGET[Phospho]R/2	0	0.0	79.9663	1:1.0000:11:true	FFDPLGLGGETR	FFDPLGLGGET[Phospho]R	Os04t0457000-01	1.0	Rice_phos_leaf_TiO2_25per_F3_R1_raw	Rice_phos_leaf_TiO2_25per_F3_R1_raw.58426.58426.2	mzspec:PXD005241:Rice_phos_leaf_TiO2_25per_F3_R1_raw:scan:58426:FFDPLGLGGET[Phospho]R/2	0	-3.700000002027082e-05	-0.05325151278735458	0.0	1784	1784	Phospho	1.0	11	203	1	1.0	35	0.0	0.0	0.0	0.0	0.0	0.0
3;10	288;295	1.0000;1.0000	Phospho;Phospho	Os08t0178300-02	mzspec:PXD005241:Rice_phos_callus_TiO2_25per_F3_R1_raw:scan:24210:HDS[Phospho]EEPEDLS[Phospho]PPR/2	0	0.0	159.9326	1:1.0000:3:true;2:1.0000:10:true	HDSEEPEDLSPPR	HDS[Phospho]EEPEDLS[Phospho]PPR	Os08t0178300-02	1.0	Rice_phos_callus_TiO2_25per_F3_R1_raw	Rice_phos_callus_TiO2_25per_F3_R1_raw.24210.24210.2	mzspec:PXD005241:Rice_phos_callus_TiO2_25per_F3_R1_raw:scan:24210:HDS[Phospho]EEPEDLS[Phospho]PPR/2	0	-0.0005269999999200081	-0.6316650399434144	0.0	16674	16674	Phospho	1.0	10	295	1	1.0	36	0.0	0.0	0.0	0.0	0.0	0.0
3;10	288;295	1.0000;1.0000	Phospho;Phospho	Os08t0178300-02	mzspec:PXD005241:Rice_phos_callus_TiO2_25per_F3_R1_raw:scan:24210:HDS[Phospho]EEPEDLS[Phospho]PPR/2	0	0.0	159.9326	1:1.0000:3:true;2:1.0000:10:true	HDSEEPEDLSPPR	HDS[Phospho]EEPEDLS[Phospho]PPR	Os08t0178300-02	1.0	Rice_phos_callus_TiO2_25per_F3_R1_raw	Rice_phos_callus_TiO2_25per_F3_R1_raw.24210.24210.2	mzspec:PXD005241:Rice_phos_callus_TiO2_25per_F3_R1_raw:scan:24210:HDS[Phospho]EEPEDLS[Phospho]PPR/2	0	-0.0005269999999200081	-0.6316650399434144	0.0	16674	16674	Phospho	1.0	3	288	1	1.0	37	0.0	0.0	0.0	0.0	0.0	0.0
3;10	288;295	1.0000;1.0000	Phospho;Phospho	Os08t0178300-02	mzspec:PXD005241:Rice_phos_callus_TiO2_25per_F3_R1_raw:scan:23575:HDS[Phospho]EEPEDLS[Phospho]PPR/2	0	0.0	159.9326	1:1.0000:3:true;2:1.0000:10:true	HDSEEPEDLSPPR	HDS[Phospho]EEPEDLS[Phospho]PPR	Os08t0178300-02	1.0	Rice_phos_callus_TiO2_25per_F3_R1_raw	Rice_phos_callus_TiO2_25per_F3_R1_raw.23575.23575.2	mzspec:PXD005241:Rice_phos_callus_TiO2_25per_F3_R1_raw:scan:23575:HDS[Phospho]EEPEDLS[Phospho]PPR/2	0	-9.89999999774227e-05	-0.1186619334907566	0.0	16104	16104	Phospho	1.0	10	295	1	1.0	38	0.0	0.0	0.0	0.0	0.0	0.0
8	588	1.0000	Phospho	Os03t0302200-01	mzspec:PXD005241:Rice_phos__shoot_meristem_TiO2_25per_F2_R1_raw:scan:30293:QGIDLNVS[Phospho]PR/2	0	0.0	79.96633100000003	1:1.0000:8:true	QGIDLNVSPR	QGIDLNVS[Phospho]PR	Os03t0302200-01	1.0	Rice_phos__shoot_meristem_TiO2_25per_F2_R1_raw	Rice_phos__shoot_meristem_TiO2_25per_F2_R1_raw.30293.30293.2	mzspec:PXD005241:Rice_phos__shoot_meristem_TiO2_25per_F2_R1_raw:scan:30293:QGIDLNVS[Phospho]PR/2	0	0.00022600000011152588	0.3831924970263556	0.0	16153	16153	Phospho	1.0	8	588	1	1.0	39	0.0	0.0	0.0	0.0	0.0	0.0
3;10	288;295	1.0000;1.0000	Phospho;Phospho	Os08t0178300-02	mzspec:PXD005241:Rice_phos_callus_TiO2_25per_F3_R1_raw:scan:23575:HDS[Phospho]EEPEDLS[Phospho]PPR/2	0	0.0	159.9326	1:1.0000:3:true;2:1.0000:10:true	HDSEEPEDLSPPR	HDS[Phospho]EEPEDLS[Phospho]PPR	Os08t0178300-02	1.0	Rice_phos_callus_TiO2_25per_F3_R1_raw	Rice_phos_callus_TiO2_25per_F3_R1_raw.23575.23575.2	mzspec:PXD005241:Rice_phos_callus_TiO2_25per_F3_R1_raw:scan:23575:HDS[Phospho]EEPEDLS[Phospho]PPR/2	0	-9.89999999774227e-05	-0.1186619334907566	0.0	16104	16104	Phospho	1.0	3	288	1	1.0	40	0.0	0.0	0.0	0.0	0.0	0.0
5	106	1.0000	Phospho	tr|A0A0P0V5J2|A0A0P0V5J2_ORYSJ	mzspec:PXD005241:Rice_phos_leaf_TiO2_25per_F2_R1_raw:scan:19670:KVEGS[Phospho]PPDGMELK/2	0	0.0	79.96633100000003	1:1.0000:5:true	KVEGSPPDGMELK	KVEGS[Phospho]PPDGMELK	tr|A0A0P0V5J2|A0A0P0V5J2_ORYSJ	1.0	Rice_phos_leaf_TiO2_25per_F2_R1_raw	Rice_phos_leaf_TiO2_25per_F2_R1_raw.19670.19670.2	mzspec:PXD005241:Rice_phos_leaf_TiO2_25per_F2_R1_raw:scan:19670:KVEGS[Phospho]PPDGMELK/2	0	0.0007730000000947258	1.0533724972068437	0.0	1728	1728	Phospho	1.0	5	106	1	1.0	41	0.0	0.0	0.0	0.0	0.0	0.0
5	106	1.0000	Phospho	tr|A0A0P0V5J2|A0A0P0V5J2_ORYSJ	mzspec:PXD005241:Rice_phos_callus_TiO2_25per_F1_R1_raw:scan:21444:KVEGS[Phospho]PPDGMELK/2	0	0.0	79.96633100000003	1:1.0000:5:true	KVEGSPPDGMELK	KVEGS[Phospho]PPDGMELK	tr|A0A0P0V5J2|A0A0P0V5J2_ORYSJ	1.0	Rice_phos_callus_TiO2_25per_F1_R1_raw	Rice_phos_callus_TiO2_25per_F1_R1_raw.21444.21444.2	mzspec:PXD005241:Rice_phos_callus_TiO2_25per_F1_R1_raw:scan:21444:KVEGS[Phospho]PPDGMELK/2	0	0.00028399999996509	0.3870087828374005	0.0	8792	8792	Phospho	1.0	5	106	1	1.0	42	0.0	0.0	0.0	0.0	0.0	0.0
3;10	288;295	1.0000;1.0000	Phospho;Phospho	Os08t0178300-02	mzspec:PXD005241:Rice_phos_callus_TiO2_25per_F3_R1_raw:scan:24535:HDS[Phospho]EEPEDLS[Phospho]PPR/2	0	0.0	159.9326	1:1.0000:3:true;2:1.0000:10:true	HDSEEPEDLSPPR	HDS[Phospho]EEPEDLS[Phospho]PPR	Os08t0178300-02	1.0	Rice_phos_callus_TiO2_25per_F3_R1_raw	Rice_phos_callus_TiO2_25per_F3_R1_raw.24535.24535.2	mzspec:PXD005241:Rice_phos_callus_TiO2_25per_F3_R1_raw:scan:24535:HDS[Phospho]EEPEDLS[Phospho]PPR/2	0	-0.0014419999999972788	-1.7283889710340452	0.0	15690	15690	Phospho	1.0	10	295	1	1.0	43	0.0	0.0	0.0	0.0	0.0	0.0
3;10	288;295	1.0000;1.0000	Phospho;Phospho	Os08t0178300-02	mzspec:PXD005241:Rice_phos_callus_TiO2_25per_F3_R1_raw:scan:24535:HDS[Phospho]EEPEDLS[Phospho]PPR/2	0	0.0	159.9326	1:1.0000:3:true;2:1.0000:10:true	HDSEEPEDLSPPR	HDS[Phospho]EEPEDLS[Phospho]PPR	Os08t0178300-02	1.0	Rice_phos_callus_TiO2_25per_F3_R1_raw	Rice_phos_callus_TiO2_25per_F3_R1_raw.24535.24535.2	mzspec:PXD005241:Rice_phos_callus_TiO2_25per_F3_R1_raw:scan:24535:HDS[Phospho]EEPEDLS[Phospho]PPR/2	0	-0.0014419999999972788	-1.7283889710340452	0.0	15690	15690	Phospho	1.0	3	288	1	1.0	44	0.0	0.0	0.0	0.0	0.0	0.0
3	413	1.0000	Phospho	Os07t0566200-01	mzspec:PXD005241:Rice_phos__shoot_meristem_TiO2_25per_F3_R1_raw:scan:38031:VNS[Phospho]LVQLPR/2	0	0.0	79.9663	1:1.0000:3:true	VNSLVQLPR	VNS[Phospho]LVQLPR	Os07t0566200-01	1.0	Rice_phos__shoot_meristem_TiO2_25per_F3_R1_raw	Rice_phos__shoot_meristem_TiO2_25per_F3_R1_raw.38031.38031.2	mzspec:PXD005241:Rice_phos__shoot_meristem_TiO2_25per_F3_R1_raw:scan:38031:VNS[Phospho]LVQLPR/2	0	0.000584999999887259	1.0573080747132042	0.0	6741	6741	Phospho	1.0	3	413	1	1.0	45	0.0	0.0	0.0	0.0	0.0	0.0
3	413	1.0000	Phospho	Os07t0566200-01	mzspec:PXD005241:Rice_phos_root_TiO2_25per_F3_R1:scan:38830:VNS[Phospho]LVQLPR/2	0	0.0	79.9663	1:1.0000:3:true	VNSLVQLPR	VNS[Phospho]LVQLPR	Os07t0566200-01	1.0	Rice_phos_root_TiO2_25per_F3_R1	Rice_phos_root_TiO2_25per_F3_R1.38830.38830.2	mzspec:PXD005241:Rice_phos_root_TiO2_25per_F3_R1:scan:38830:VNS[Phospho]LVQLPR/2	0	0.0007689999998774508	1.3898630931309	0.0	5985	5985	Phospho	1.0	3	413	1	1.0	46	0.0	0.0	0.0	0.0	0.0	0.0
9	588	1.0000	Phospho	tr|Q75GL8|Q75GL8_ORYSJ	mzspec:PXD005241:Rice_phos_young_panicles__TiO2_25per_F2_R1_raw:scan:65305:FEPLPEPFS[Phospho]PL/2	0	0.0	79.9663	1:1.0000:9:true	FEPLPEPFSPL	FEPLPEPFS[Phospho]PL	tr|Q75GL8|Q75GL8_ORYSJ	1.0	Rice_phos_young_panicles__TiO2_25per_F2_R1_raw	Rice_phos_young_panicles__TiO2_25per_F2_R1_raw.65305.65305.2	mzspec:PXD005241:Rice_phos_young_panicles__TiO2_25per_F2_R1_raw:scan:65305:FEPLPEPFS[Phospho]PL/2	0	0.0004480000000057773	0.6619264684085939	0.0	7372	7372	Phospho	1.0	9	588	1	1.0	47	0.0	0.0	0.0	0.0	0.0	0.0
3	413	1.0000	Phospho	Os07t0566200-01	mzspec:PXD005241:Rice_phos__shoot_meristem_TiO2_25per_F2_R1_raw:scan:34736:VNS[Phospho]LVQLPR/2	0	0.0	79.9663	1:1.0000:3:true	VNSLVQLPR	VNS[Phospho]LVQLPR	Os07t0566200-01	1.0	Rice_phos__shoot_meristem_TiO2_25per_F2_R1_raw	Rice_phos__shoot_meristem_TiO2_25per_F2_R1_raw.34736.34736.2	mzspec:PXD005241:Rice_phos__shoot_meristem_TiO2_25per_F2_R1_raw:scan:34736:VNS[Phospho]LVQLPR/2	0	3.599999990910874e-05	0.06506511213830904	0.0	2481	2481	Phospho	1.0	3	413	1	1.0	48	0.0	0.0	0.0	0.0	0.0	0.0
4	319	1.0000	Phospho	LOC_Os04g51960.1	mzspec:PXD005241:Rice_phos_mature_panicles_TiO2_25per_F1_R1_raw:scan:00676:RHDS[Phospho]EDEKPR/2	0	0.0	79.96633100000003	1:1.0000:4:true	RHDSEDEKPR	RHDS[Phospho]EDEKPR	LOC_Os04g51960.1	1.0	Rice_phos_mature_panicles_TiO2_25per_F1_R1_raw	Rice_phos_mature_panicles_TiO2_25per_F1_R1_raw.00676.00676.2	mzspec:PXD005241:Rice_phos_mature_panicles_TiO2_25per_F1_R1_raw:scan:00676:RHDS[Phospho]EDEKPR/2	0	-0.0003669999999829088	-0.5438763703254632	0.0	2232	2232	Phospho	1.0	4	319	1	1.0	49	0.0	0.0	0.0	0.0	0.0	0.0
5	106	1.0000	Phospho	tr|A0A0P0V5J2|A0A0P0V5J2_ORYSJ	mzspec:PXD005241:Rice_phos_root_TiO2_25per_F2_R1:scan:22546:KVEGS[Phospho]PPDGMELK/2	0	0.0	79.96633100000003	1:1.0000:5:true	KVEGSPPDGMELK	KVEGS[Phospho]PPDGMELK	tr|A0A0P0V5J2|A0A0P0V5J2_ORYSJ	1.0	Rice_phos_root_TiO2_25per_F2_R1	Rice_phos_root_TiO2_25per_F2_R1.22546.22546.2	mzspec:PXD005241:Rice_phos_root_TiO2_25per_F2_R1:scan:22546:KVEGS[Phospho]PPDGMELK/2	0	7.500000003801688e-05	0.10220302370100638	0.0	13003	13003	Phospho	1.0	5	106	1	1.0	50	0.0	0.0	0.0	0.0	0.0	0.0
2;9	133;140	1.0000;0	Phospho;Carbamidomethyl	LOC_Os02g50850.2	mzspec:PXD005241:Rice_phos_young_panicles__TiO2_25per_F3_R1_raw:scan:14238:NS[Phospho]PGNEEGC[Carbamidomethyl]EGDNIGK/2	0	0.0	136.987795	1:1.0000:2:true	NSPGNEEGCEGDNIGK	NS[Phospho]PGNEEGC[Carbamidomethyl]EGDNIGK	LOC_Os02g50850.2	1.0	Rice_phos_young_panicles__TiO2_25per_F3_R1_raw	Rice_phos_young_panicles__TiO2_25per_F3_R1_raw.14238.14238.2	mzspec:PXD005241:Rice_phos_young_panicles__TiO2_25per_F3_R1_raw:scan:14238:NS[Phospho]PGNEEGC[Carbamidomethyl]EGDNIGK/2	0	-0.001061999999933505	-1.2084280853414682	0.0	14217	14217	Phospho	1.0	2	133	1	1.0	51	0.0	0.0	0.0	0.0	0.0	0.0
3	313	1.0000	Phospho	LOC_Os01g62650.2	mzspec:PXD005241:Rice_phos_young_panicles__TiO2_25per_F3_R1_raw:scan:38223:VPS[Phospho]PGLPPVGVR/2	0	0.0	79.9663	1:1.0000:3:true	VPSPGLPPVGVR	VPS[Phospho]PGLPPVGVR	LOC_Os01g62650.2	1.0	Rice_phos_young_panicles__TiO2_25per_F3_R1_raw	Rice_phos_young_panicles__TiO2_25per_F3_R1_raw.38223.38223.2	mzspec:PXD005241:Rice_phos_young_panicles__TiO2_25per_F3_R1_raw:scan:38223:VPS[Phospho]PGLPPVGVR/2	0	0.0003809999999475623	0.6068483668806738	0.0	14608	14608	Phospho	1.0	3	313	1	1.0	52	0.0	0.0	0.0	0.0	0.0	0.0
9	588	1.0000	Phospho	tr|Q75GL8|Q75GL8_ORYSJ	mzspec:PXD005241:Rice_phos_mature_panicles_TiO2_25per_F1_R1_raw:scan:63340:FEPLPEPFS[Phospho]PL/2	0	0.0	79.9663	1:1.0000:9:true	FEPLPEPFSPL	FEPLPEPFS[Phospho]PL	tr|Q75GL8|Q75GL8_ORYSJ	1.0	Rice_phos_mature_panicles_TiO2_25per_F1_R1_raw	Rice_phos_mature_panicles_TiO2_25per_F1_R1_raw.63340.63340.2	mzspec:PXD005241:Rice_phos_mature_panicles_TiO2_25per_F1_R1_raw:scan:63340:FEPLPEPFS[Phospho]PL/2	0	-0.0008340000000544022	-1.2322470417001314	0.0	15864	15864	Phospho	1.0	9	588	1	1.0	53	0.0	0.0	0.0	0.0	0.0	0.0
9	588	1.0000	Phospho	tr|Q75GL8|Q75GL8_ORYSJ	mzspec:PXD005241:Rice_phos_mature_panicles_TiO2_25per_F1_R1_raw:scan:63602:FEPLPEPFS[Phospho]PL/2	0	0.0	79.9663	1:1.0000:9:true	FEPLPEPFSPL	FEPLPEPFS[Phospho]PL	tr|Q75GL8|Q75GL8_ORYSJ	1.0	Rice_phos_mature_panicles_TiO2_25per_F1_R1_raw	Rice_phos_mature_panicles_TiO2_25per_F1_R1_raw.63602.63602.2	mzspec:PXD005241:Rice_phos_mature_panicles_TiO2_25per_F1_R1_raw:scan:63602:FEPLPEPFS[Phospho]PL/2	0	8.100000002286833e-05	0.11967866954362025	0.0	14236	14236	Phospho	1.0	9	588	1	1.0	54	0.0	0.0	0.0	0.0	0.0	0.0
9	588	1.0000	Phospho	tr|Q75GL8|Q75GL8_ORYSJ	mzspec:PXD005241:Rice_phos__shoot_meristem__TiO2_25per_F1_R1_raw:scan:62581:FEPLPEPFS[Phospho]PL/2	0	0.0	79.9663	1:1.0000:9:true	FEPLPEPFSPL	FEPLPEPFS[Phospho]PL	tr|Q75GL8|Q75GL8_ORYSJ	1.0	Rice_phos__shoot_meristem__TiO2_25per_F1_R1_raw	Rice_phos__shoot_meristem__TiO2_25per_F1_R1_raw.62581.62581.2	mzspec:PXD005241:Rice_phos__shoot_meristem__TiO2_25per_F1_R1_raw:scan:62581:FEPLPEPFS[Phospho]PL/2	0	0.0002029999999422216	0.299935430908408	0.0	10628	10628	Phospho	1.0	9	588	1	1.0	55	0.0	0.0	0.0	0.0	0.0	0.0
9	588	1.0000	Phospho	tr|Q75GL8|Q75GL8_ORYSJ	mzspec:PXD005241:Rice_phos_young_panicles_TiO2_25per_F1_R1_raw:scan:61586:FEPLPEPFS[Phospho]PL/2	0	0.0	79.9663	1:1.0000:9:true	FEPLPEPFSPL	FEPLPEPFS[Phospho]PL	tr|Q75GL8|Q75GL8_ORYSJ	1.0	Rice_phos_young_panicles_TiO2_25per_F1_R1_raw	Rice_phos_young_panicles_TiO2_25per_F1_R1_raw.61586.61586.2	mzspec:PXD005241:Rice_phos_young_panicles_TiO2_25per_F1_R1_raw:scan:61586:FEPLPEPFS[Phospho]PL/2	0	-0.0005290000000286454	-0.7816051379522142	0.0	9722	9722	Phospho	1.0	9	588	1	1.0	56	0.0	0.0	0.0	0.0	0.0	0.0
7	44	1.0000	Phospho	Os01t0174000-01	mzspec:PXD005241:Rice_phos__shoot_meristem_TiO2_25per_F3_R1_raw:scan:20817:EGGGVES[Phospho]DEEIR/2	0	0.0	79.9663	1:1.0000:7:true	EGGGVESDEEIR	EGGGVES[Phospho]DEEIR	Os01t0174000-01	1.0	Rice_phos__shoot_meristem_TiO2_25per_F3_R1_raw	Rice_phos__shoot_meristem_TiO2_25per_F3_R1_raw.20817.20817.2	mzspec:PXD005241:Rice_phos__shoot_meristem_TiO2_25per_F3_R1_raw:scan:20817:EGGGVES[Phospho]DEEIR/2	0	0.00022100000001046285	0.3255892274588572	0.0	5654	5654	Phospho	1.0	7	44	1	1.0	57	0.0	0.0	0.0	0.0	0.0	0.0
7	44	1.0000	Phospho	Os01t0174000-01	mzspec:PXD005241:Rice_phos_leaf_TiO2_25per_F3_R1_raw:scan:19897:EGGGVES[Phospho]DEEIR/2	0	0.0	79.9663	1:1.0000:7:true	EGGGVESDEEIR	EGGGVES[Phospho]DEEIR	Os01t0174000-01	1.0	Rice_phos_leaf_TiO2_25per_F3_R1_raw	Rice_phos_leaf_TiO2_25per_F3_R1_raw.19897.19897.2	mzspec:PXD005241:Rice_phos_leaf_TiO2_25per_F3_R1_raw:scan:19897:EGGGVES[Phospho]DEEIR/2	0	9.900000009110954e-05	0.14585218799350733	0.0	6698	6698	Phospho	1.0	7	44	1	1.0	58	0.0	0.0	0.0	0.0	0.0	0.0
7	44	1.0000	Phospho	Os01t0174000-01	mzspec:PXD005241:Rice_phos_young_panicles__TiO2_25per_F3_R1_raw:scan:20867:EGGGVES[Phospho]DEEIR/2	0	0.0	79.9663	1:1.0000:7:true	EGGGVESDEEIR	EGGGVES[Phospho]DEEIR	Os01t0174000-01	1.0	Rice_phos_young_panicles__TiO2_25per_F3_R1_raw	Rice_phos_young_panicles__TiO2_25per_F3_R1_raw.20867.20867.2	mzspec:PXD005241:Rice_phos_young_panicles__TiO2_25per_F3_R1_raw:scan:20867:EGGGVES[Phospho]DEEIR/2	0	-0.0003889999999273641	-0.573095970370361	0.0	11092	11092	Phospho	1.0	7	44	1	1.0	59	0.0	0.0	0.0	0.0	0.0	0.0
3;10	288;295	1.0000;1.0000	Phospho;Phospho	Os08t0178300-02	mzspec:PXD005241:Rice_phos_young_panicles__TiO2_25per_F3_R1_raw:scan:26409:HDS[Phospho]EEPEDLS[Phospho]PPR/2	0	0.0	159.9326	1:1.0000:3:true;2:1.0000:10:true	HDSEEPEDLSPPR	HDS[Phospho]EEPEDLS[Phospho]PPR	Os08t0178300-02	1.0	Rice_phos_young_panicles__TiO2_25per_F3_R1_raw	Rice_phos_young_panicles__TiO2_25per_F3_R1_raw.26409.26409.2	mzspec:PXD005241:Rice_phos_young_panicles__TiO2_25per_F3_R1_raw:scan:26409:HDS[Phospho]EEPEDLS[Phospho]PPR/2	0	-0.0008599999999887586	-1.030800634585752	0.0	13097	13097	Phospho	1.0	10	295	1	1.0	60	0.0	0.0	0.0	0.0	0.0	0.0
3;10	288;295	1.0000;1.0000	Phospho;Phospho	Os08t0178300-02	mzspec:PXD005241:Rice_phos_young_panicles__TiO2_25per_F3_R1_raw:scan:26409:HDS[Phospho]EEPEDLS[Phospho]PPR/2	0	0.0	159.9326	1:1.0000:3:true;2:1.0000:10:true	HDSEEPEDLSPPR	HDS[Phospho]EEPEDLS[Phospho]PPR	Os08t0178300-02	1.0	Rice_phos_young_panicles__TiO2_25per_F3_R1_raw	Rice_phos_young_panicles__TiO2_25per_F3_R1_raw.26409.26409.2	mzspec:PXD005241:Rice_phos_young_panicles__TiO2_25per_F3_R1_raw:scan:26409:HDS[Phospho]EEPEDLS[Phospho]PPR/2	0	-0.0008599999999887586	-1.030800634585752	0.0	13097	13097	Phospho	1.0	3	288	1	1.0	61	0.0	0.0	0.0	0.0	0.0	0.0
3;10	288;295	1.0000;1.0000	Phospho;Phospho	Os08t0178300-02	mzspec:PXD005241:Rice_phos__shoot_meristem_TiO2_25per_F3_R1_raw:scan:26762:HDS[Phospho]EEPEDLS[Phospho]PPR/3	0	0.0	159.9326	1:1.0000:3:true;2:1.0000:10:true	HDSEEPEDLSPPR	HDS[Phospho]EEPEDLS[Phospho]PPR	Os08t0178300-02	1.0	Rice_phos__shoot_meristem_TiO2_25per_F3_R1_raw	Rice_phos__shoot_meristem_TiO2_25per_F3_R1_raw.26762.26762.3	mzspec:PXD005241:Rice_phos__shoot_meristem_TiO2_25per_F3_R1_raw:scan:26762:HDS[Phospho]EEPEDLS[Phospho]PPR/3	0	0.0006100000000515138	1.0960622779487004	0.0	5125	5125	Phospho	1.0	10	295	1	1.0	62	0.0	0.0	0.0	0.0	0.0	0.0
9	167	1.0000	Phospho	Os08t0187700-01	mzspec:PXD005241:Rice_phos_root_TiO2_25per_F2_R1:scan:50268:GIEDELQFS[Phospho]PLENK/2	0	0.0	79.9663	1:1.0000:9:true	GIEDELQFSPLENK	GIEDELQFS[Phospho]PLENK	Os08t0187700-01	1.0	Rice_phos_root_TiO2_25per_F2_R1	Rice_phos_root_TiO2_25per_F2_R1.50268.50268.2	mzspec:PXD005241:Rice_phos_root_TiO2_25per_F2_R1:scan:50268:GIEDELQFS[Phospho]PLENK/2	0	0.0005340000000160217	0.6283204870025278	0.0	15126	15126	Phospho	1.0	9	167	1	1.0	63	0.0	0.0	0.0	0.0	0.0	0.0
9	167	1.0000	Phospho	Os08t0187700-01	mzspec:PXD005241:Rice_phos_mature_panicles__TiO2_25per_F2_R1_raw:scan:46563:GIEDELQFS[Phospho]PLENK/2	0	0.0	79.9663	1:1.0000:9:true	GIEDELQFSPLENK	GIEDELQFS[Phospho]PLENK	Os08t0187700-01	1.0	Rice_phos_mature_panicles__TiO2_25per_F2_R1_raw	Rice_phos_mature_panicles__TiO2_25per_F2_R1_raw.46563.46563.2	mzspec:PXD005241:Rice_phos_mature_panicles__TiO2_25per_F2_R1_raw:scan:46563:GIEDELQFS[Phospho]PLENK/2	0	-0.001114000000029591	-1.3107659597723	0.0	12709	12709	Phospho	1.0	9	167	1	1.0	64	0.0	0.0	0.0	0.0	0.0	0.0
4	37	1.0000	Phospho	LOC_Os10g06130.1	mzspec:PXD005241:Rice_phos_callus_TiO2_25per_F1_R1_raw:scan:09432:REDS[Phospho]DDPEEEDPDER/3	0	0.0	79.9663	1:1.0000:4:true	REDSDDPEEEDPDER	REDS[Phospho]DDPEEEDPDER	LOC_Os10g06130.1	1.0	Rice_phos_callus_TiO2_25per_F1_R1_raw	Rice_phos_callus_TiO2_25per_F1_R1_raw.09432.09432.3	mzspec:PXD005241:Rice_phos_callus_TiO2_25per_F1_R1_raw:scan:09432:REDS[Phospho]DDPEEEDPDER/3	0	0.00022799999999278955	0.3572386982755648	0.0	16594	16594	Phospho	1.0	4	37	1	1.0	65	0.0	0.0	0.0	0.0	0.0	0.0
4	37	1.0000	Phospho	LOC_Os10g06130.1	mzspec:PXD005241:Rice_phos_callus_TiO2_25per_F1_R1_raw:scan:09315:REDS[Phospho]DDPEEEDPDER/2	0	0.0	79.9663	1:1.0000:4:true	REDSDDPEEEDPDER	REDS[Phospho]DDPEEEDPDER	LOC_Os10g06130.1	1.0	Rice_phos_callus_TiO2_25per_F1_R1_raw	Rice_phos_callus_TiO2_25per_F1_R1_raw.09315.09315.2	mzspec:PXD005241:Rice_phos_callus_TiO2_25per_F1_R1_raw:scan:09315:REDS[Phospho]DDPEEEDPDER/2	0	-8.400000012898091e-05	-0.08778902226264272	0.0	16591	16591	Phospho	1.0	4	37	1	1.0	66	0.0	0.0	0.0	0.0	0.0	0.0
4	37	1.0000	Phospho	LOC_Os10g06130.1	mzspec:PXD005241:Rice_phos_root_TiO2_25per_F1_R1:scan:10449:REDS[Phospho]DDPEEEDPDER/2	0	0.0	79.9663	1:1.0000:4:true	REDSDDPEEEDPDER	REDS[Phospho]DDPEEEDPDER	LOC_Os10g06130.1	1.0	Rice_phos_root_TiO2_25per_F1_R1	Rice_phos_root_TiO2_25per_F1_R1.10449.10449.2	mzspec:PXD005241:Rice_phos_root_TiO2_25per_F1_R1:scan:10449:REDS[Phospho]DDPEEEDPDER/2	0	0.0015029999999569554	1.5707964315996483	0.0	6394	6394	Phospho	1.0	4	37	1	1.0	67	0.0	0.0	0.0	0.0	0.0	0.0
4	37	1.0000	Phospho	LOC_Os10g06130.1	mzspec:PXD005241:Rice_phos_leaf_TiO2_25per_F3_R1_raw:scan:12342:REDS[Phospho]DDPEEEDPDER/2	0	0.0	79.9663	1:1.0000:4:true	REDSDDPEEEDPDER	REDS[Phospho]DDPEEEDPDER	LOC_Os10g06130.1	1.0	Rice_phos_leaf_TiO2_25per_F3_R1_raw	Rice_phos_leaf_TiO2_25per_F3_R1_raw.12342.12342.2	mzspec:PXD005241:Rice_phos_leaf_TiO2_25per_F3_R1_raw:scan:12342:REDS[Phospho]DDPEEEDPDER/2	0	0.00046499999984916924	0.4859749437643585	0.0	6110	6110	Phospho	1.0	4	37	1	1.0	68	0.0	0.0	0.0	0.0	0.0	0.0
4	37	1.0000	Phospho	LOC_Os10g06130.1	mzspec:PXD005241:Rice_phos_callus_TiO2_25per_F3_R1_raw:scan:11361:REDS[Phospho]DDPEEEDPDER/3	0	0.0	79.9663	1:1.0000:4:true	REDSDDPEEEDPDER	REDS[Phospho]DDPEEEDPDER	LOC_Os10g06130.1	1.0	Rice_phos_callus_TiO2_25per_F3_R1_raw	Rice_phos_callus_TiO2_25per_F3_R1_raw.11361.11361.3	mzspec:PXD005241:Rice_phos_callus_TiO2_25per_F3_R1_raw:scan:11361:REDS[Phospho]DDPEEEDPDER/3	0	-0.0006720000000086658	-1.0529140581222247	0.0	2181	2181	Phospho	1.0	4	37	1	1.0	69	0.0	0.0	0.0	0.0	0.0	0.0
4	37	1.0000	Phospho	LOC_Os10g06130.1	mzspec:PXD005241:Rice_phos_young_panicles_TiO2_25per_F1_R1_raw:scan:08833:REDS[Phospho]DDPEEEDPDER/2	0	0.0	79.9663	1:1.0000:4:true	REDSDDPEEEDPDER	REDS[Phospho]DDPEEEDPDER	LOC_Os10g06130.1	1.0	Rice_phos_young_panicles_TiO2_25per_F1_R1_raw	Rice_phos_young_panicles_TiO2_25per_F1_R1_raw.08833.08833.2	mzspec:PXD005241:Rice_phos_young_panicles_TiO2_25per_F1_R1_raw:scan:08833:REDS[Phospho]DDPEEEDPDER/2	0	0.000220999999896776	0.2309687366808517	0.0	1382	1382	Phospho	1.0	4	37	1	1.0	70	0.0	0.0	0.0	0.0	0.0	0.0
4	37	1.0000	Phospho	LOC_Os10g06130.1	mzspec:PXD005241:Rice_phos_leaf_TiO2_25per_F2_R1_raw:scan:08478:REDS[Phospho]DDPEEEDPDER/2	0	0.0	79.9663	1:1.0000:4:true	REDSDDPEEEDPDER	REDS[Phospho]DDPEEEDPDER	LOC_Os10g06130.1	1.0	Rice_phos_leaf_TiO2_25per_F2_R1_raw	Rice_phos_leaf_TiO2_25per_F2_R1_raw.08478.08478.2	mzspec:PXD005241:Rice_phos_leaf_TiO2_25per_F2_R1_raw:scan:08478:REDS[Phospho]DDPEEEDPDER/2	0	0.002051999999935105	2.144560397626649	0.0	234	234	Phospho	1.0	4	37	1	1.0	71	0.0	0.0	0.0	0.0	0.0	0.0
4;8	1391;1395	1.0000;0	Phospho;Deamidated	LOC_Os09g24440.1	mzspec:PXD005241:Rice_phos_mature_panicles__TiO2_25per_F2_R1_raw:scan:27320:DHFS[Phospho]PVVN[Deamidated]GQEVLDKPR/3	0	0.0	80.950316	1:0.5310:8:true;1:0.4690:10:true;2:1.0000:4:true	DHFSPVVNGQEVLDKPR	DHFS[Phospho]PVVN[Deamidated]GQEVLDKPR	LOC_Os09g24440.1	1.0	Rice_phos_mature_panicles__TiO2_25per_F2_R1_raw	Rice_phos_mature_panicles__TiO2_25per_F2_R1_raw.27320.27320.3	mzspec:PXD005241:Rice_phos_mature_panicles__TiO2_25per_F2_R1_raw:scan:27320:DHFS[Phospho]PVVN[Deamidated]GQEVLDKPR/3	0	8.400000001529405e-05	0.12475541183970512	0.0	13542	13542	Phospho	1.0	4	1391	1	1.0	72	0.0	0.0	0.0	0.0	0.0	0.0
9	167	1.0000	Phospho	Os08t0187700-01	mzspec:PXD005241:Rice_phos_mature_panicles__TiO2_25per_F2_R1_raw:scan:46218:GIEDELQFS[Phospho]PLENK/2	0	0.0	79.9663	1:1.0000:9:true	GIEDELQFSPLENK	GIEDELQFS[Phospho]PLENK	Os08t0187700-01	1.0	Rice_phos_mature_panicles__TiO2_25per_F2_R1_raw	Rice_phos_mature_panicles__TiO2_25per_F2_R1_raw.46218.46218.2	mzspec:PXD005241:Rice_phos_mature_panicles__TiO2_25per_F2_R1_raw:scan:46218:GIEDELQFS[Phospho]PLENK/2	0	-0.0009919999998828644	-1.16721708429627	0.0	13809	13809	Phospho	1.0	9	167	1	1.0	73	0.0	0.0	0.0	0.0	0.0	0.0
9	167	1.0000	Phospho	Os08t0187700-01	mzspec:PXD005241:Rice_phos_mature_panicles_TiO2_25per_F1_R1_raw:scan:49408:GIEDELQFS[Phospho]PLENK/2	0	0.0	79.9663	1:1.0000:9:true	GIEDELQFSPLENK	GIEDELQFS[Phospho]PLENK	Os08t0187700-01	1.0	Rice_phos_mature_panicles_TiO2_25per_F1_R1_raw	Rice_phos_mature_panicles_TiO2_25per_F1_R1_raw.49408.49408.2	mzspec:PXD005241:Rice_phos_mature_panicles_TiO2_25per_F1_R1_raw:scan:49408:GIEDELQFS[Phospho]PLENK/2	0	-0.001052999999842541	-1.2389915219005176	0.0	14491	14491	Phospho	1.0	9	167	1	1.0	74	0.0	0.0	0.0	0.0	0.0	0.0
9	25	1.0000	Phospho	Os06t0698859-01	mzspec:PXD005241:Rice_phos_root_TiO2_25per_F3_R1:scan:10001:RPPPPPPDS[Phospho]PEGR/3	0	0.0	79.9663	1:1.0000:9:true	RPPPPPPDSPEGR	RPPPPPPDS[Phospho]PEGR	Os06t0698859-01	1.0	Rice_phos_root_TiO2_25per_F3_R1	Rice_phos_root_TiO2_25per_F3_R1.10001.10001.3	mzspec:PXD005241:Rice_phos_root_TiO2_25per_F3_R1:scan:10001:RPPPPPPDS[Phospho]PEGR/3	0	0.000994999999988977	2.0159474981079053	0.0	3005	3005	Phospho	1.0	9	25	1	1.0	75	0.0	0.0	0.0	0.0	0.0	0.0
9	25	1.0000	Phospho	Os06t0698859-01	mzspec:PXD005241:Rice_phos_young_panicles__TiO2_25per_F3_R1_raw:scan:10507:RPPPPPPDS[Phospho]PEGR/3	0	0.0	79.9663	1:1.0000:9:true	RPPPPPPDSPEGR	RPPPPPPDS[Phospho]PEGR	Os06t0698859-01	1.0	Rice_phos_young_panicles__TiO2_25per_F3_R1_raw	Rice_phos_young_panicles__TiO2_25per_F3_R1_raw.10507.10507.3	mzspec:PXD005241:Rice_phos_young_panicles__TiO2_25per_F3_R1_raw:scan:10507:RPPPPPPDS[Phospho]PEGR/3	0	0.0004459999999539832	0.9036307377621301	0.0	3352	3352	Phospho	1.0	9	25	1	1.0	76	0.0	0.0	0.0	0.0	0.0	0.0
9	167	1.0000	Phospho	Os08t0187700-01	mzspec:PXD005241:Rice_phos_young_panicles__TiO2_25per_F2_R1_raw:scan:49755:GIEDELQFS[Phospho]PLENK/2	0	0.0	79.9663	1:1.0000:9:true	GIEDELQFSPLENK	GIEDELQFS[Phospho]PLENK	Os08t0187700-01	1.0	Rice_phos_young_panicles__TiO2_25per_F2_R1_raw	Rice_phos_young_panicles__TiO2_25per_F2_R1_raw.49755.49755.2	mzspec:PXD005241:Rice_phos_young_panicles__TiO2_25per_F2_R1_raw:scan:49755:GIEDELQFS[Phospho]PLENK/2	0	-0.0002599999999119973	-0.3059238325102284	0.0	7100	7100	Phospho	1.0	9	167	1	1.0	77	0.0	0.0	0.0	0.0	0.0	0.0
1;10	117;126	1.0000;0	Phospho;Carbamidomethyl	Os02t0121100-01	mzspec:PXD005241:Rice_phos_mature_panicles__TiO2_25per_F3_R1_raw:scan:12965:S[Phospho]GGGGPGGGC[Carbamidomethyl]FK/2	0	0.0	136.987764	1:1.0000:1:true	SGGGGPGGGCFK	S[Phospho]GGGGPGGGC[Carbamidomethyl]FK	Os02t0121100-01	1.0	Rice_phos_mature_panicles__TiO2_25per_F3_R1_raw	Rice_phos_mature_panicles__TiO2_25per_F3_R1_raw.12965.12965.2	mzspec:PXD005241:Rice_phos_mature_panicles__TiO2_25per_F3_R1_raw:scan:12965:S[Phospho]GGGGPGGGC[Carbamidomethyl]FK/2	0	-0.0003150000000005093	-0.5632943899378507	0.0	14989	14989	Phospho	1.0	1	117	1	1.0	78	0.0	0.0	0.0	0.0	0.0	0.0
9	167	1.0000	Phospho	Os08t0187700-01	mzspec:PXD005241:Rice_phos_root_TiO2_25per_F2_R1:scan:50599:GIEDELQFS[Phospho]PLENK/2	0	0.0	79.9663	1:1.0000:9:true	GIEDELQFSPLENK	GIEDELQFS[Phospho]PLENK	Os08t0187700-01	1.0	Rice_phos_root_TiO2_25per_F2_R1	Rice_phos_root_TiO2_25per_F2_R1.50599.50599.2	mzspec:PXD005241:Rice_phos_root_TiO2_25per_F2_R1:scan:50599:GIEDELQFS[Phospho]PLENK/2	0	0.0013270000000602526	1.5613881765265845	0.0	15572	15572	Phospho	1.0	9	167	1	1.0	79	0.0	0.0	0.0	0.0	0.0	0.0
3	363	1.0000	Phospho	Os06t0186600-02	mzspec:PXD005241:Rice_phos_callus_TiO2_25per_F3_R1_raw:scan:58593:KDS[Phospho]FGDLLMNLPR/3	0	0.0	79.9663	1:1.0000:3:true	KDSFGDLLMNLPR	KDS[Phospho]FGDLLMNLPR	Os06t0186600-02	1.0	Rice_phos_callus_TiO2_25per_F3_R1_raw	Rice_phos_callus_TiO2_25per_F3_R1_raw.58593.58593.3	mzspec:PXD005241:Rice_phos_callus_TiO2_25per_F3_R1_raw:scan:58593:KDS[Phospho]FGDLLMNLPR/3	0	-4.9999999873762135e-06	-0.009447277804071213	0.0	13050	13050	Phospho	1.0	3	363	1	1.0	80	0.0	0.0	0.0	0.0	0.0	0.0
5	80	1.0000	Phospho	Os06t0658500-01	mzspec:PXD005241:Rice_phos_young_panicles_TiO2_25per_F1_R1_raw:scan:34656:DHGNS[Phospho]PLFFPK/2	0	0.0	79.96633100000003	1:1.0000:5:true	DHGNSPLFFPK	DHGNS[Phospho]PLFFPK	Os06t0658500-01	1.0	Rice_phos_young_panicles_TiO2_25per_F1_R1_raw	Rice_phos_young_panicles_TiO2_25per_F1_R1_raw.34656.34656.2	mzspec:PXD005241:Rice_phos_young_panicles_TiO2_25per_F1_R1_raw:scan:34656:DHGNS[Phospho]PLFFPK/2	0	-0.0001760000000103901	-0.26276596446507183	0.0	15904	15904	Phospho	1.0	5	80	1	1.0	81	0.0	0.0	0.0	0.0	0.0	0.0
9	25	1.0000	Phospho	Os06t0698859-01	mzspec:PXD005241:Rice_phos__shoot_meristem__TiO2_25per_F1_R1_raw:scan:07849:RPPPPPPDS[Phospho]PEGR/3	0	0.0	79.9663	1:1.0000:9:true	RPPPPPPDSPEGR	RPPPPPPDS[Phospho]PEGR	Os06t0698859-01	1.0	Rice_phos__shoot_meristem__TiO2_25per_F1_R1_raw	Rice_phos__shoot_meristem__TiO2_25per_F1_R1_raw.07849.07849.3	mzspec:PXD005241:Rice_phos__shoot_meristem__TiO2_25per_F1_R1_raw:scan:07849:RPPPPPPDS[Phospho]PEGR/3	0	0.00017099999996617044	0.34645931870560026	0.0	3842	3842	Phospho	1.0	9	25	1	1.0	82	0.0	0.0	0.0	0.0	0.0	0.0
3	313	1.0000	Phospho	LOC_Os01g62650.2	mzspec:PXD005241:Rice_phos_leaf_TiO2_25per_F3_R1_raw:scan:35886:VPS[Phospho]PGLPPVGVR/2	0	0.0	79.9663	1:1.0000:3:true	VPSPGLPPVGVR	VPS[Phospho]PGLPPVGVR	LOC_Os01g62650.2	1.0	Rice_phos_leaf_TiO2_25per_F3_R1_raw	Rice_phos_leaf_TiO2_25per_F3_R1_raw.35886.35886.2	mzspec:PXD005241:Rice_phos_leaf_TiO2_25per_F3_R1_raw:scan:35886:VPS[Phospho]PGLPPVGVR/2	0	0.0007469999999329957	1.1898050658309518	0.0	8389	8389	Phospho	1.0	3	313	1	1.0	83	0.0	0.0	0.0	0.0	0.0	0.0
10;14	1615;1619	1.0000;1.0000	Phospho;Phospho	LOC_Os02g02290.1	mzspec:PXD005241:Rice_phos_young_panicles__TiO2_25per_F3_R1_raw:scan:32155:EIDDDDFEES[Phospho]DDDS[Phospho]EER/2	0	0.0	159.9326	1:1.0000:10:true;2:1.0000:14:true	EIDDDDFEESDDDSEER	EIDDDDFEES[Phospho]DDDS[Phospho]EER	LOC_Os02g02290.1	1.0	Rice_phos_young_panicles__TiO2_25per_F3_R1_raw	Rice_phos_young_panicles__TiO2_25per_F3_R1_raw.32155.32155.2	mzspec:PXD005241:Rice_phos_young_panicles__TiO2_25per_F3_R1_raw:scan:32155:EIDDDDFEES[Phospho]DDDS[Phospho]EER/2	0	0.0002389999999650172	0.21524967460465064	0.0	10239	10239	Phospho	1.0	10	1615	1	1.0	84	0.0	0.0	0.0	0.0	0.0	0.0
10;14	1615;1619	1.0000;1.0000	Phospho;Phospho	LOC_Os02g02290.1	mzspec:PXD005241:Rice_phos_young_panicles__TiO2_25per_F3_R1_raw:scan:32155:EIDDDDFEES[Phospho]DDDS[Phospho]EER/2	0	0.0	159.9326	1:1.0000:10:true;2:1.0000:14:true	EIDDDDFEESDDDSEER	EIDDDDFEES[Phospho]DDDS[Phospho]EER	LOC_Os02g02290.1	1.0	Rice_phos_young_panicles__TiO2_25per_F3_R1_raw	Rice_phos_young_panicles__TiO2_25per_F3_R1_raw.32155.32155.2	mzspec:PXD005241:Rice_phos_young_panicles__TiO2_25per_F3_R1_raw:scan:32155:EIDDDDFEES[Phospho]DDDS[Phospho]EER/2	0	0.0002389999999650172	0.21524967460465064	0.0	10239	10239	Phospho	1.0	14	1619	1	1.0	85	0.0	0.0	0.0	0.0	0.0	0.0
4	523	1.0000	Phospho	LOC_Os06g34710.1	mzspec:PXD005241:Rice_phos_young_panicles__TiO2_25per_F2_R1_raw:scan:47596:DHGS[Phospho]DFVNLQFDNLNK/2	0	0.0	79.9663	1:1.0000:4:true	DHGSDFVNLQFDNLNK	DHGS[Phospho]DFVNLQFDNLNK	LOC_Os06g34710.1	1.0	Rice_phos_young_panicles__TiO2_25per_F2_R1_raw	Rice_phos_young_panicles__TiO2_25per_F2_R1_raw.47596.47596.2	mzspec:PXD005241:Rice_phos_young_panicles__TiO2_25per_F2_R1_raw:scan:47596:DHGS[Phospho]DFVNLQFDNLNK/2	0	0.0005869999999958964	0.6039590573869791	0.0	8128	8128	Phospho	1.0	4	523	1	1.0	86	0.0	0.0	0.0	0.0	0.0	0.0
9	25	1.0000	Phospho	Os06t0698859-01	mzspec:PXD005241:Rice_phos__shoot_meristem__TiO2_25per_F1_R1_raw:scan:08138:RPPPPPPDS[Phospho]PEGR/3	0	0.0	79.9663	1:1.0000:9:true	RPPPPPPDSPEGR	RPPPPPPDS[Phospho]PEGR	Os06t0698859-01	1.0	Rice_phos__shoot_meristem__TiO2_25per_F1_R1_raw	Rice_phos__shoot_meristem__TiO2_25per_F1_R1_raw.08138.08138.3	mzspec:PXD005241:Rice_phos__shoot_meristem__TiO2_25per_F1_R1_raw:scan:08138:RPPPPPPDS[Phospho]PEGR/3	0	0.00038500000005115	0.7800399868173444	0.0	3861	3861	Phospho	1.0	9	25	1	1.0	87	0.0	0.0	0.0	0.0	0.0	0.0
9	167	1.0000	Phospho	Os08t0187700-01	mzspec:PXD005241:Rice_phos__shoot_meristem__TiO2_25per_F1_R1_raw:scan:44118:GIEDELQFS[Phospho]PLENKR/2	0	0.0	79.9663	1:1.0000:9:true	GIEDELQFSPLENKR	GIEDELQFS[Phospho]PLENKR	Os08t0187700-01	1.0	Rice_phos__shoot_meristem__TiO2_25per_F1_R1_raw	Rice_phos__shoot_meristem__TiO2_25per_F1_R1_raw.44118.44118.2	mzspec:PXD005241:Rice_phos__shoot_meristem__TiO2_25per_F1_R1_raw:scan:44118:GIEDELQFS[Phospho]PLENKR/2	0	-0.0005459999998720377	-0.5884030883851701	0.0	12460	12460	Phospho	1.0	9	167	1	1.0	88	0.0	0.0	0.0	0.0	0.0	0.0
9	25	1.0000	Phospho	Os06t0698859-01	mzspec:PXD005241:Rice_phos__shoot_meristem__TiO2_25per_F1_R1_raw:scan:08070:RPPPPPPDS[Phospho]PEGR/2	0	0.0	79.9663	1:1.0000:9:true	RPPPPPPDSPEGR	RPPPPPPDS[Phospho]PEGR	Os06t0698859-01	1.0	Rice_phos__shoot_meristem__TiO2_25per_F1_R1_raw	Rice_phos__shoot_meristem__TiO2_25per_F1_R1_raw.08070.08070.2	mzspec:PXD005241:Rice_phos__shoot_meristem__TiO2_25per_F1_R1_raw:scan:08070:RPPPPPPDS[Phospho]PEGR/2	0	5.999999984851456e-06	0.008109828434310256	0.0	4316	4316	Phospho	1.0	9	25	1	1.0	89	0.0	0.0	0.0	0.0	0.0	0.0
9	167	1.0000	Phospho	Os08t0187700-01	mzspec:PXD005241:Rice_phos_callus_TiO2_25per_F2_R1_raw:scan:49426:GIEDELQFS[Phospho]PLENK/2	0	0.0	79.9663	1:1.0000:9:true	GIEDELQFSPLENK	GIEDELQFS[Phospho]PLENK	Os08t0187700-01	1.0	Rice_phos_callus_TiO2_25per_F2_R1_raw	Rice_phos_callus_TiO2_25per_F2_R1_raw.49426.49426.2	mzspec:PXD005241:Rice_phos_callus_TiO2_25per_F2_R1_raw:scan:49426:GIEDELQFS[Phospho]PLENK/2	0	-0.5030060000000276	-591.8520128758959	0.0	9352	9352	Phospho	1.0	9	167	1	1.0	90	0.0	0.0	0.0	0.0	0.0	0.0
9	167	1.0000	Phospho	Os08t0187700-01	mzspec:PXD005241:Rice_phos_young_panicles__TiO2_25per_F2_R1_raw:scan:50110:GIEDELQFS[Phospho]PLENK/2	0	0.0	79.9663	1:1.0000:9:true	GIEDELQFSPLENK	GIEDELQFS[Phospho]PLENK	Os08t0187700-01	1.0	Rice_phos_young_panicles__TiO2_25per_F2_R1_raw	Rice_phos_young_panicles__TiO2_25per_F2_R1_raw.50110.50110.2	mzspec:PXD005241:Rice_phos_young_panicles__TiO2_25per_F2_R1_raw:scan:50110:GIEDELQFS[Phospho]PLENK/2	0	-0.0009919999998828644	-1.16721708429627	0.0	6829	6829	Phospho	1.0	9	167	1	1.0	91	0.0	0.0	0.0	0.0	0.0	0.0
4;8	1391;1395	1.0000;0	Phospho;Deamidated	LOC_Os09g24440.1	mzspec:PXD005241:Rice_phos_young_panicles_TiO2_25per_F1_R1_raw:scan:33955:DHFS[Phospho]PVVN[Deamidated]GQEVLDKPR/3	0	0.0	80.950316	1:0.5062:8:true;1:0.4938:10:true;2:1.0000:4:true	DHFSPVVNGQEVLDKPR	DHFS[Phospho]PVVN[Deamidated]GQEVLDKPR	LOC_Os09g24440.1	1.0	Rice_phos_young_panicles_TiO2_25per_F1_R1_raw	Rice_phos_young_panicles_TiO2_25per_F1_R1_raw.33955.33955.3	mzspec:PXD005241:Rice_phos_young_panicles_TiO2_25per_F1_R1_raw:scan:33955:DHFS[Phospho]PVVN[Deamidated]GQEVLDKPR/3	0	-0.0009159999999610592	-1.360428062136968	0.0	3253	3253	Phospho	1.0	4	1391	1	1.0	92	0.0	0.0	0.0	0.0	0.0	0.0
5;7;11	414;416;420	1.0000;1.0000;1.0000	Phospho;Phospho;Phospho	Os03t0270200-03	mzspec:PXD005241:Rice_phos__shoot_meristem_TiO2_25per_F3_R1_raw:scan:28645:IDDDS[Phospho]ES[Phospho]EDGS[Phospho]PFR/2	0	0.0	239.89890000000003	1:1.0000:5:true;2:1.0000:7:true;3:1.0000:11:true	IDDDSESEDGSPFR	IDDDS[Phospho]ES[Phospho]EDGS[Phospho]PFR	Os03t0270200-03	1.0	Rice_phos__shoot_meristem_TiO2_25per_F3_R1_raw	Rice_phos__shoot_meristem_TiO2_25per_F3_R1_raw.28645.28645.2	mzspec:PXD005241:Rice_phos__shoot_meristem_TiO2_25per_F3_R1_raw:scan:28645:IDDDS[Phospho]ES[Phospho]EDGS[Phospho]PFR/2	0	0.00028300000008130155	0.3127865074879201	0.0	6592	6592	Phospho	1.0	11	420	1	1.0	93	0.0	0.0	0.0	0.0	0.0	0.0
3;10	288;295	1.0000;1.0000	Phospho;Phospho	Os08t0178300-02	mzspec:PXD005241:Rice_phos__shoot_meristem_TiO2_25per_F3_R1_raw:scan:26762:HDS[Phospho]EEPEDLS[Phospho]PPR/3	0	0.0	159.9326	1:1.0000:3:true;2:1.0000:10:true	HDSEEPEDLSPPR	HDS[Phospho]EEPEDLS[Phospho]PPR	Os08t0178300-02	1.0	Rice_phos__shoot_meristem_TiO2_25per_F3_R1_raw	Rice_phos__shoot_meristem_TiO2_25per_F3_R1_raw.26762.26762.3	mzspec:PXD005241:Rice_phos__shoot_meristem_TiO2_25per_F3_R1_raw:scan:26762:HDS[Phospho]EEPEDLS[Phospho]PPR/3	0	0.0006100000000515138	1.0960622779487004	0.0	5125	5125	Phospho	1.0	3	288	1	1.0	94	0.0	0.0	0.0	0.0	0.0	0.0
3;10	288;295	1.0000;1.0000	Phospho;Phospho	Os08t0178300-02	mzspec:PXD005241:Rice_phos__shoot_meristem_TiO2_25per_F3_R1_raw:scan:25209:HDS[Phospho]EEPEDLS[Phospho]PPR/2	0	0.0	159.9326	1:1.0000:3:true;2:1.0000:10:true	HDSEEPEDLSPPR	HDS[Phospho]EEPEDLS[Phospho]PPR	Os08t0178300-02	1.0	Rice_phos__shoot_meristem_TiO2_25per_F3_R1_raw	Rice_phos__shoot_meristem_TiO2_25per_F3_R1_raw.25209.25209.2	mzspec:PXD005241:Rice_phos__shoot_meristem_TiO2_25per_F3_R1_raw:scan:25209:HDS[Phospho]EEPEDLS[Phospho]PPR/2	0	0.0013040000000046348	1.5629814273513585	0.0	5015	5015	Phospho	1.0	10	295	1	1.0	95	0.0	0.0	0.0	0.0	0.0	0.0
3;10	288;295	1.0000;1.0000	Phospho;Phospho	Os08t0178300-02	mzspec:PXD005241:Rice_phos__shoot_meristem_TiO2_25per_F3_R1_raw:scan:25209:HDS[Phospho]EEPEDLS[Phospho]PPR/2	0	0.0	159.9326	1:1.0000:3:true;2:1.0000:10:true	HDSEEPEDLSPPR	HDS[Phospho]EEPEDLS[Phospho]PPR	Os08t0178300-02	1.0	Rice_phos__shoot_meristem_TiO2_25per_F3_R1_raw	Rice_phos__shoot_meristem_TiO2_25per_F3_R1_raw.25209.25209.2	mzspec:PXD005241:Rice_phos__shoot_meristem_TiO2_25per_F3_R1_raw:scan:25209:HDS[Phospho]EEPEDLS[Phospho]PPR/2	0	0.0013040000000046348	1.5629814273513585	0.0	5015	5015	Phospho	1.0	3	288	1	1.0	96	0.0	0.0	0.0	0.0	0.0	0.0
9	167	1.0000	Phospho	Os08t0187700-01	mzspec:PXD005241:Rice_phos__shoot_meristem_TiO2_25per_F2_R1_raw:scan:50302:GIEDELQFS[Phospho]PLENK/2	0	0.0	79.9663	1:1.0000:9:true	GIEDELQFSPLENK	GIEDELQFS[Phospho]PLENK	Os08t0187700-01	1.0	Rice_phos__shoot_meristem_TiO2_25per_F2_R1_raw	Rice_phos__shoot_meristem_TiO2_25per_F2_R1_raw.50302.50302.2	mzspec:PXD005241:Rice_phos__shoot_meristem_TiO2_25per_F2_R1_raw:scan:50302:GIEDELQFS[Phospho]PLENK/2	0	-0.0006869999998571075	-0.8083448960074968	0.0	478	478	Phospho	1.0	9	167	1	1.0	97	0.0	0.0	0.0	0.0	0.0	0.0
9	167	1.0000	Phospho	Os08t0187700-01	mzspec:PXD005241:Rice_phos_root_TiO2_25per_F1_R1:scan:51196:GIEDELQFS[Phospho]PLENK/2	0	0.0	79.9663	1:1.0000:9:true	GIEDELQFSPLENK	GIEDELQFS[Phospho]PLENK	Os08t0187700-01	1.0	Rice_phos_root_TiO2_25per_F1_R1	Rice_phos_root_TiO2_25per_F1_R1.51196.51196.2	mzspec:PXD005241:Rice_phos_root_TiO2_25per_F1_R1:scan:51196:GIEDELQFS[Phospho]PLENK/2	0	0.000473000000056345	0.5565460493982801	0.0	3315	3315	Phospho	1.0	9	167	1	1.0	98	0.0	0.0	0.0	0.0	0.0	0.0
4;8	1391;1395	1.0000;0	Phospho;Deamidated	LOC_Os09g24440.1	mzspec:PXD005241:Rice_phos_callus_TiO2_25per_F2_R1_raw:scan:31072:DHFS[Phospho]PVVN[Deamidated]GQEVLDKPR/3	0	0.0	80.950316	1:0.5108:8:true;1:0.4892:10:true;2:1.0000:4:true	DHFSPVVNGQEVLDKPR	DHFS[Phospho]PVVN[Deamidated]GQEVLDKPR	LOC_Os09g24440.1	1.0	Rice_phos_callus_TiO2_25per_F2_R1_raw	Rice_phos_callus_TiO2_25per_F2_R1_raw.31072.31072.3	mzspec:PXD005241:Rice_phos_callus_TiO2_25per_F2_R1_raw:scan:31072:DHFS[Phospho]PVVN[Deamidated]GQEVLDKPR/3	0	0.00048400000002857263	0.7188288014641435	0.0	3402	3402	Phospho	1.0	4	1391	1	1.0	99	0.0	0.0	0.0	0.0	0.0	0.0
4;8	1391;1395	1.0000;0	Phospho;Deamidated	LOC_Os09g24440.1	mzspec:PXD005241:Rice_phos_young_panicles_TiO2_25per_F1_R1_raw:scan:29279:DHFS[Phospho]PVVN[Deamidated]GQEVLDKPR/3	0	0.0	80.950316	1:0.5132:8:true;1:0.4868:10:true;2:1.0000:4:true	DHFSPVVNGQEVLDKPR	DHFS[Phospho]PVVN[Deamidated]GQEVLDKPR	LOC_Os09g24440.1	1.0	Rice_phos_young_panicles_TiO2_25per_F1_R1_raw	Rice_phos_young_panicles_TiO2_25per_F1_R1_raw.29279.29279.3	mzspec:PXD005241:Rice_phos_young_panicles_TiO2_25per_F1_R1_raw:scan:29279:DHFS[Phospho]PVVN[Deamidated]GQEVLDKPR/3	0	-0.0009159999999610592	-1.360428062136968	0.0	3443	3443	Phospho	1.0	4	1391	1	1.0	100	0.0	0.0	0.0	0.0	0.0	0.0
1;10	117;126	1.0000;0	Phospho;Carbamidomethyl	Os02t0121100-01	mzspec:PXD005241:Rice_phos_root_TiO2_25per_F3_R1:scan:14258:S[Phospho]GGGGPGGGC[Carbamidomethyl]FK/2	0	0.0	136.987764	1:1.0000:1:true	SGGGGPGGGCFK	S[Phospho]GGGGPGGGC[Carbamidomethyl]FK	Os02t0121100-01	1.0	Rice_phos_root_TiO2_25per_F3_R1	Rice_phos_root_TiO2_25per_F3_R1.14258.14258.2	mzspec:PXD005241:Rice_phos_root_TiO2_25per_F3_R1:scan:14258:S[Phospho]GGGGPGGGC[Carbamidomethyl]FK/2	0	0.0006609999999227513	1.1820241006501695	0.0	4393	4393	Phospho	1.0	1	117	1	1.0	101	0.0	0.0	0.0	0.0	0.0	0.0
1;10	117;126	1.0000;0	Phospho;Carbamidomethyl	Os02t0121100-01	mzspec:PXD005241:Rice_phos_leaf_TiO2_25per_F3_R1_raw:scan:13591:S[Phospho]GGGGPGGGC[Carbamidomethyl]FK/2	0	0.0	136.987764	1:1.0000:1:true	SGGGGPGGGCFK	S[Phospho]GGGGPGGGC[Carbamidomethyl]FK	Os02t0121100-01	1.0	Rice_phos_leaf_TiO2_25per_F3_R1_raw	Rice_phos_leaf_TiO2_25per_F3_R1_raw.13591.13591.2	mzspec:PXD005241:Rice_phos_leaf_TiO2_25per_F3_R1_raw:scan:13591:S[Phospho]GGGGPGGGC[Carbamidomethyl]FK/2	0	0.0009059999999863066	1.6201419596036644	0.0	6542	6542	Phospho	1.0	1	117	1	1.0	102	0.0	0.0	0.0	0.0	0.0	0.0
1;10	117;126	1.0000;0	Phospho;Carbamidomethyl	Os02t0121100-01	mzspec:PXD005241:Rice_phos_young_panicles__TiO2_25per_F3_R1_raw:scan:14401:S[Phospho]GGGGPGGGC[Carbamidomethyl]FK/2	0	0.0	136.987764	1:1.0000:1:true	SGGGGPGGGCFK	S[Phospho]GGGGPGGGC[Carbamidomethyl]FK	Os02t0121100-01	1.0	Rice_phos_young_panicles__TiO2_25per_F3_R1_raw	Rice_phos_young_panicles__TiO2_25per_F3_R1_raw.14401.14401.2	mzspec:PXD005241:Rice_phos_young_panicles__TiO2_25per_F3_R1_raw:scan:14401:S[Phospho]GGGGPGGGC[Carbamidomethyl]FK/2	0	0.0005999999999630745	1.0729416950519497	0.0	14164	14164	Phospho	1.0	1	117	1	1.0	103	0.0	0.0	0.0	0.0	0.0	0.0
3;10	288;295	1.0000;1.0000	Phospho;Phospho	Os08t0178300-02	mzspec:PXD005241:Rice_phos_leaf_TiO2_25per_F3_R1_raw:scan:25133:HDS[Phospho]EEPEDLS[Phospho]PPR/2	0	0.0	159.9326	1:1.0000:3:true;2:1.0000:10:true	HDSEEPEDLSPPR	HDS[Phospho]EEPEDLS[Phospho]PPR	Os08t0178300-02	1.0	Rice_phos_leaf_TiO2_25per_F3_R1_raw	Rice_phos_leaf_TiO2_25per_F3_R1_raw.25133.25133.2	mzspec:PXD005241:Rice_phos_leaf_TiO2_25per_F3_R1_raw:scan:25133:HDS[Phospho]EEPEDLS[Phospho]PPR/2	0	0.0007550000000264845	0.9049470687787394	0.0	4990	4990	Phospho	1.0	10	295	1	1.0	104	0.0	0.0	0.0	0.0	0.0	0.0
3;10	288;295	1.0000;1.0000	Phospho;Phospho	Os08t0178300-02	mzspec:PXD005241:Rice_phos_leaf_TiO2_25per_F3_R1_raw:scan:25133:HDS[Phospho]EEPEDLS[Phospho]PPR/2	0	0.0	159.9326	1:1.0000:3:true;2:1.0000:10:true	HDSEEPEDLSPPR	HDS[Phospho]EEPEDLS[Phospho]PPR	Os08t0178300-02	1.0	Rice_phos_leaf_TiO2_25per_F3_R1_raw	Rice_phos_leaf_TiO2_25per_F3_R1_raw.25133.25133.2	mzspec:PXD005241:Rice_phos_leaf_TiO2_25per_F3_R1_raw:scan:25133:HDS[Phospho]EEPEDLS[Phospho]PPR/2	0	0.0007550000000264845	0.9049470687787394	0.0	4990	4990	Phospho	1.0	3	288	1	1.0	105	0.0	0.0	0.0	0.0	0.0	0.0
5;7;11	414;416;420	1.0000;1.0000;1.0000	Phospho;Phospho;Phospho	Os03t0270200-03	mzspec:PXD005241:Rice_phos__shoot_meristem_TiO2_25per_F3_R1_raw:scan:28645:IDDDS[Phospho]ES[Phospho]EDGS[Phospho]PFR/2	0	0.0	239.89890000000003	1:1.0000:5:true;2:1.0000:7:true;3:1.0000:11:true	IDDDSESEDGSPFR	IDDDS[Phospho]ES[Phospho]EDGS[Phospho]PFR	Os03t0270200-03	1.0	Rice_phos__shoot_meristem_TiO2_25per_F3_R1_raw	Rice_phos__shoot_meristem_TiO2_25per_F3_R1_raw.28645.28645.2	mzspec:PXD005241:Rice_phos__shoot_meristem_TiO2_25per_F3_R1_raw:scan:28645:IDDDS[Phospho]ES[Phospho]EDGS[Phospho]PFR/2	0	0.00028300000008130155	0.3127865074879201	0.0	6592	6592	Phospho	1.0	7	416	1	1.0	106	0.0	0.0	0.0	0.0	0.0	0.0
9	25	1.0000	Phospho	Os06t0698859-01	mzspec:PXD005241:Rice_phos_mature_panicles_TiO2_25per_F1_R1_raw:scan:07410:RPPPPPPDS[Phospho]PEGR/3	0	0.0	79.9663	1:1.0000:9:true	RPPPPPPDSPEGR	RPPPPPPDS[Phospho]PEGR	Os06t0698859-01	1.0	Rice_phos_mature_panicles_TiO2_25per_F1_R1_raw	Rice_phos_mature_panicles_TiO2_25per_F1_R1_raw.07410.07410.3	mzspec:PXD005241:Rice_phos_mature_panicles_TiO2_25per_F1_R1_raw:scan:07410:RPPPPPPDS[Phospho]PEGR/3	0	0.0004759999999350839	0.9644130743508808	0.0	1976	1976	Phospho	1.0	9	25	1	1.0	107	0.0	0.0	0.0	0.0	0.0	0.0
3;10	288;295	1.0000;1.0000	Phospho;Phospho	Os08t0178300-02	mzspec:PXD005241:Rice_phos_callus_TiO2_25per_F3_R1_raw:scan:23867:HDS[Phospho]EEPEDLS[Phospho]PPR/2	0	0.0	159.9326	1:1.0000:3:true;2:1.0000:10:true	HDSEEPEDLSPPR	HDS[Phospho]EEPEDLS[Phospho]PPR	Os08t0178300-02	1.0	Rice_phos_callus_TiO2_25per_F3_R1_raw	Rice_phos_callus_TiO2_25per_F3_R1_raw.23867.23867.2	mzspec:PXD005241:Rice_phos_callus_TiO2_25per_F3_R1_raw:scan:23867:HDS[Phospho]EEPEDLS[Phospho]PPR/2	0	-0.0019599999999400093	-2.349266562503076	0.0	3084	3084	Phospho	1.0	10	295	1	1.0	108	0.0	0.0	0.0	0.0	0.0	0.0
3;10	288;295	1.0000;1.0000	Phospho;Phospho	Os08t0178300-02	mzspec:PXD005241:Rice_phos_callus_TiO2_25per_F3_R1_raw:scan:23867:HDS[Phospho]EEPEDLS[Phospho]PPR/2	0	0.0	159.9326	1:1.0000:3:true;2:1.0000:10:true	HDSEEPEDLSPPR	HDS[Phospho]EEPEDLS[Phospho]PPR	Os08t0178300-02	1.0	Rice_phos_callus_TiO2_25per_F3_R1_raw	Rice_phos_callus_TiO2_25per_F3_R1_raw.23867.23867.2	mzspec:PXD005241:Rice_phos_callus_TiO2_25per_F3_R1_raw:scan:23867:HDS[Phospho]EEPEDLS[Phospho]PPR/2	0	-0.0019599999999400093	-2.349266562503076	0.0	3084	3084	Phospho	1.0	3	288	1	1.0	109	0.0	0.0	0.0	0.0	0.0	0.0
7	360	1.0000	Phospho	Os06t0232000-01	mzspec:PXD005241:Rice_phos_mature_panicles__TiO2_25per_F3_R1_raw:scan:00424:KHDDNDS[Phospho]DDEKK/2	0	0.0	79.9663	1:1.0000:7:true	KHDDNDSDDEKK	KHDDNDS[Phospho]DDEKK	Os06t0232000-01	1.0	Rice_phos_mature_panicles__TiO2_25per_F3_R1_raw	Rice_phos_mature_panicles__TiO2_25per_F3_R1_raw.00424.00424.2	mzspec:PXD005241:Rice_phos_mature_panicles__TiO2_25per_F3_R1_raw:scan:00424:KHDDNDS[Phospho]DDEKK/2	0	-0.0018359999999120191	-2.4053648848486766	0.0	9935	9935	Phospho	1.0	7	360	1	1.0	110	0.0	0.0	0.0	0.0	0.0	0.0
5;7;11	414;416;420	1.0000;1.0000;1.0000	Phospho;Phospho;Phospho	Os03t0270200-03	mzspec:PXD005241:Rice_phos__shoot_meristem_TiO2_25per_F3_R1_raw:scan:28645:IDDDS[Phospho]ES[Phospho]EDGS[Phospho]PFR/2	0	0.0	239.89890000000003	1:1.0000:5:true;2:1.0000:7:true;3:1.0000:11:true	IDDDSESEDGSPFR	IDDDS[Phospho]ES[Phospho]EDGS[Phospho]PFR	Os03t0270200-03	1.0	Rice_phos__shoot_meristem_TiO2_25per_F3_R1_raw	Rice_phos__shoot_meristem_TiO2_25per_F3_R1_raw.28645.28645.2	mzspec:PXD005241:Rice_phos__shoot_meristem_TiO2_25per_F3_R1_raw:scan:28645:IDDDS[Phospho]ES[Phospho]EDGS[Phospho]PFR/2	0	0.00028300000008130155	0.3127865074879201	0.0	6592	6592	Phospho	1.0	5	414	1	1.0	111	0.0	0.0	0.0	0.0	0.0	0.0
4;8	1391;1395	1.0000;0	Phospho;Deamidated	LOC_Os09g24440.1	mzspec:PXD005241:Rice_phos_mature_panicles_TiO2_25per_F1_R1_raw:scan:31161:DHFS[Phospho]PVVN[Deamidated]GQEVLDKPR/3	0	0.0	80.950316	1:0.5092:8:true;1:0.4908:10:true;2:1.0000:4:true	DHFSPVVNGQEVLDKPR	DHFS[Phospho]PVVN[Deamidated]GQEVLDKPR	LOC_Os09g24440.1	1.0	Rice_phos_mature_panicles_TiO2_25per_F1_R1_raw	Rice_phos_mature_panicles_TiO2_25per_F1_R1_raw.31161.31161.3	mzspec:PXD005241:Rice_phos_mature_panicles_TiO2_25per_F1_R1_raw:scan:31161:DHFS[Phospho]PVVN[Deamidated]GQEVLDKPR/3	0	-2.0999999946980097e-05	-0.031188852875503374	0.0	4405	4405	Phospho	1.0	4	1391	1	1.0	112	0.0	0.0	0.0	0.0	0.0	0.0
9	167	1.0000	Phospho	Os08t0187700-01	mzspec:PXD005241:Rice_phos_leaf_TiO2_25per_F1_R1_raw:scan:44486:GIEDELQFS[Phospho]PLENK/2	0	0.0	79.9663	1:1.0000:9:true	GIEDELQFSPLENK	GIEDELQFS[Phospho]PLENK	Os08t0187700-01	1.0	Rice_phos_leaf_TiO2_25per_F1_R1_raw	Rice_phos_leaf_TiO2_25per_F1_R1_raw.44486.44486.2	mzspec:PXD005241:Rice_phos_leaf_TiO2_25per_F1_R1_raw:scan:44486:GIEDELQFS[Phospho]PLENK/2	0	0.00010700000007091147	0.12589942350525934	0.0	3349	3349	Phospho	1.0	9	167	1	1.0	113	0.0	0.0	0.0	0.0	0.0	0.0
4;8	1391;1395	1.0000;0	Phospho;Deamidated	LOC_Os09g24440.1	mzspec:PXD005241:Rice_phos_callus_TiO2_25per_F1_R1_raw:scan:33486:DHFS[Phospho]PVVN[Deamidated]GQEVLDKPR/3	0	0.0	80.950316	1:0.5065:8:true;1:0.4935:10:true;2:1.0000:4:true	DHFSPVVNGQEVLDKPR	DHFS[Phospho]PVVN[Deamidated]GQEVLDKPR	LOC_Os09g24440.1	1.0	Rice_phos_callus_TiO2_25per_F1_R1_raw	Rice_phos_callus_TiO2_25per_F1_R1_raw.33486.33486.3	mzspec:PXD005241:Rice_phos_callus_TiO2_25per_F1_R1_raw:scan:33486:DHFS[Phospho]PVVN[Deamidated]GQEVLDKPR/3	0	-0.001015999999935957	-1.5089464095008662	0.0	9081	9081	Phospho	1.0	4	1391	1	1.0	114	0.0	0.0	0.0	0.0	0.0	0.0
4;8	1391;1395	1.0000;0	Phospho;Deamidated	LOC_Os09g24440.1	mzspec:PXD005241:Rice_phos__shoot_meristem__TiO2_25per_F1_R1_raw:scan:31056:DHFS[Phospho]PVVN[Deamidated]GQEVLDKPR/3	0	0.0	80.950316	1:0.5021:8:true;1:0.4979:10:true;2:1.0000:4:true	DHFSPVVNGQEVLDKPR	DHFS[Phospho]PVVN[Deamidated]GQEVLDKPR	LOC_Os09g24440.1	1.0	Rice_phos__shoot_meristem__TiO2_25per_F1_R1_raw	Rice_phos__shoot_meristem__TiO2_25per_F1_R1_raw.31056.31056.3	mzspec:PXD005241:Rice_phos__shoot_meristem__TiO2_25per_F1_R1_raw:scan:31056:DHFS[Phospho]PVVN[Deamidated]GQEVLDKPR/3	0	-0.00031599999999798456	-0.4693179777847333	0.0	10356	10356	Phospho	1.0	4	1391	1	1.0	115	0.0	0.0	0.0	0.0	0.0	0.0
4;8	1391;1395	1.0000;0	Phospho;Deamidated	LOC_Os09g24440.1	mzspec:PXD005241:Rice_phos_young_panicles__TiO2_25per_F2_R1_raw:scan:30816:DHFS[Phospho]PVVN[Deamidated]GQEVLDKPR/3	0	0.0	80.950316	1:0.5006:8:true;1:0.4994:10:true;2:1.0000:4:true	DHFSPVVNGQEVLDKPR	DHFS[Phospho]PVVN[Deamidated]GQEVLDKPR	LOC_Os09g24440.1	1.0	Rice_phos_young_panicles__TiO2_25per_F2_R1_raw	Rice_phos_young_panicles__TiO2_25per_F2_R1_raw.30816.30816.3	mzspec:PXD005241:Rice_phos_young_panicles__TiO2_25per_F2_R1_raw:scan:30816:DHFS[Phospho]PVVN[Deamidated]GQEVLDKPR/3	0	0.00046800000006896886	0.6950658659399506	0.0	11103	11103	Phospho	1.0	4	1391	1	1.0	116	0.0	0.0	0.0	0.0	0.0	0.0
3	510	1.0000	Phospho	Os08t0500300-01	mzspec:PXD005241:Rice_phos_leaf_TiO2_25per_F3_R1_raw:scan:42337:VNS[Phospho]LLNLPR/2	0	0.0	79.9663	1:1.0000:3:true	VNSLLNLPR	VNS[Phospho]LLNLPR	Os08t0500300-01	1.0	Rice_phos_leaf_TiO2_25per_F3_R1_raw	Rice_phos_leaf_TiO2_25per_F3_R1_raw.42337.42337.2	mzspec:PXD005241:Rice_phos_leaf_TiO2_25per_F3_R1_raw:scan:42337:VNS[Phospho]LLNLPR/2	0	0.0006459999999606224	1.1675572929140636	0.0	7580	7580	Phospho	1.0	3	510	1	1.0	117	0.0	0.0	0.0	0.0	0.0	0.0
3	510	1.0000	Phospho	Os08t0500300-01	mzspec:PXD005241:Rice_phos_young_panicles__TiO2_25per_F3_R1_raw:scan:44988:VNS[Phospho]LLNLPR/2	0	0.0	79.9663	1:1.0000:3:true	VNSLLNLPR	VNS[Phospho]LLNLPR	Os08t0500300-01	1.0	Rice_phos_young_panicles__TiO2_25per_F3_R1_raw	Rice_phos_young_panicles__TiO2_25per_F3_R1_raw.44988.44988.2	mzspec:PXD005241:Rice_phos_young_panicles__TiO2_25per_F3_R1_raw:scan:44988:VNS[Phospho]LLNLPR/2	0	0.0005239999999275824	0.947058856717818	0.0	831	831	Phospho	1.0	3	510	1	1.0	118	0.0	0.0	0.0	0.0	0.0	0.0
9	167	1.0000	Phospho	Os08t0187700-01	mzspec:PXD005241:Rice_phos_callus_TiO2_25per_F2_R1_raw:scan:49282:GIEDELQFS[Phospho]PLENK/2	0	0.0	79.9663	1:1.0000:9:true	GIEDELQFSPLENK	GIEDELQFS[Phospho]PLENK	Os08t0187700-01	1.0	Rice_phos_callus_TiO2_25per_F2_R1_raw	Rice_phos_callus_TiO2_25per_F2_R1_raw.49282.49282.2	mzspec:PXD005241:Rice_phos_callus_TiO2_25per_F2_R1_raw:scan:49282:GIEDELQFS[Phospho]PLENK/2	0	-0.0014499999999770807	-1.7061136818575469	0.0	4853	4853	Phospho	1.0	9	167	1	1.0	119	0.0	0.0	0.0	0.0	0.0	0.0
3	413	1.0000	Phospho	Os07t0566200-01	mzspec:PXD005241:Rice_phos_young_panicles__TiO2_25per_F3_R1_raw:scan:39853:VNS[Phospho]LVQLPR/2	0	0.0	79.9663	1:1.0000:3:true	VNSLVQLPR	VNS[Phospho]LVQLPR	Os07t0566200-01	1.0	Rice_phos_young_panicles__TiO2_25per_F3_R1_raw	Rice_phos_young_panicles__TiO2_25per_F3_R1_raw.39853.39853.2	mzspec:PXD005241:Rice_phos_young_panicles__TiO2_25per_F3_R1_raw:scan:39853:VNS[Phospho]LVQLPR/2	0	0.00046299999996790575	0.836809638722432	0.0	16697	16697	Phospho	1.0	3	413	1	1.0	120	0.0	0.0	0.0	0.0	0.0	0.0
7	239	1.0000	Phospho	LOC_Os07g30840.1	mzspec:PXD005241:Rice_phos_callus_TiO2_25per_F2_R1_raw:scan:56077:GHDDFLS[Phospho]EPGGIMDFEEDR/3	0	0.0	79.9663	1:1.0000:7:true	GHDDFLSEPGGIMDFEEDR	GHDDFLS[Phospho]EPGGIMDFEEDR	LOC_Os07g30840.1	1.0	Rice_phos_callus_TiO2_25per_F2_R1_raw	Rice_phos_callus_TiO2_25per_F2_R1_raw.56077.56077.3	mzspec:PXD005241:Rice_phos_callus_TiO2_25per_F2_R1_raw:scan:56077:GHDDFLS[Phospho]EPGGIMDFEEDR/3	0	-0.0005920000000969594	-0.7900746257206428	0.0	6715	6715	Phospho	1.0	7	239	1	1.0	121	0.0	0.0	0.0	0.0	0.0	0.0
7	239	1.0000	Phospho	LOC_Os07g30840.1	mzspec:PXD005241:Rice_phos_young_panicles__TiO2_25per_F2_R1_raw:scan:56527:GHDDFLS[Phospho]EPGGIMDFEEDR/2	0	0.0	79.9663	1:1.0000:7:true	GHDDFLSEPGGIMDFEEDR	GHDDFLS[Phospho]EPGGIMDFEEDR	LOC_Os07g30840.1	1.0	Rice_phos_young_panicles__TiO2_25per_F2_R1_raw	Rice_phos_young_panicles__TiO2_25per_F2_R1_raw.56527.56527.2	mzspec:PXD005241:Rice_phos_young_panicles__TiO2_25per_F2_R1_raw:scan:56527:GHDDFLS[Phospho]EPGGIMDFEEDR/2	0	-9.499999987383492e-05	-0.08456164128000081	0.0	6536	6536	Phospho	1.0	7	239	1	1.0	122	0.0	0.0	0.0	0.0	0.0	0.0
8;10	91;93	0;1.0000	Carbamidomethyl;Phospho	Os02t0102300-01	mzspec:PXD005241:Rice_phos_root_TiO2_25per_F3_R1:scan:11738:EEHVVVGC[Carbamidomethyl]QS[Phospho]GK/2	0	0.0	136.987795	1:1.0000:10:true	EEHVVVGCQSGK	EEHVVVGC[Carbamidomethyl]QS[Phospho]GK	Os02t0102300-01	1.0	Rice_phos_root_TiO2_25per_F3_R1	Rice_phos_root_TiO2_25per_F3_R1.11738.11738.2	mzspec:PXD005241:Rice_phos_root_TiO2_25per_F3_R1:scan:11738:EEHVVVGC[Carbamidomethyl]QS[Phospho]GK/2	0	-0.0005699999999251304	-0.8087401058648608	0.0	2461	2461	Phospho	1.0	10	93	1	1.0	123	0.0	0.0	0.0	0.0	0.0	0.0
12	125	1.0000	Phospho	Os05t0446800-01	mzspec:PXD005241:Rice_phos__shoot_meristem__TiO2_25per_F1_R1_raw:scan:39992:FLDGELDPQVGS[Phospho]PQNK/2	0	0.0	79.9663	1:1.0000:12:true	FLDGELDPQVGSPQNK	FLDGELDPQVGS[Phospho]PQNK	Os05t0446800-01	1.0	Rice_phos__shoot_meristem__TiO2_25per_F1_R1_raw	Rice_phos__shoot_meristem__TiO2_25per_F1_R1_raw.39992.39992.2	mzspec:PXD005241:Rice_phos__shoot_meristem__TiO2_25per_F1_R1_raw:scan:39992:FLDGELDPQVGS[Phospho]PQNK/2	0	-0.0001609999999345746	-0.17645494653178884	0.0	12551	12551	Phospho	1.0	12	125	1	1.0	124	0.0	0.0	0.0	0.0	0.0	0.0
3;10	237;244	1.0000;1.0000	Phospho;Phospho	Os08t0178300-02	mzspec:PXD005241:Rice_phos_young_panicles__TiO2_25per_F3_R1_raw:scan:25409:HDS[Phospho]EEPQDLS[Phospho]PPR/2	0	0.0	159.9326	1:1.0000:3:true;2:1.0000:10:true	HDSEEPQDLSPPR	HDS[Phospho]EEPQDLS[Phospho]PPR	Os08t0178300-02	1.0	Rice_phos_young_panicles__TiO2_25per_F3_R1_raw	Rice_phos_young_panicles__TiO2_25per_F3_R1_raw.25409.25409.2	mzspec:PXD005241:Rice_phos_young_panicles__TiO2_25per_F3_R1_raw:scan:25409:HDS[Phospho]EEPQDLS[Phospho]PPR/2	0	8.000000002539309e-05	0.09594501217860392	0.0	10438	10438	Phospho	1.0	10	244	1	1.0	125	0.0	0.0	0.0	0.0	0.0	0.0
3;10	237;244	1.0000;1.0000	Phospho;Phospho	Os08t0178300-02	mzspec:PXD005241:Rice_phos_callus_TiO2_25per_F3_R1_raw:scan:22443:HDS[Phospho]EEPQDLS[Phospho]PPR/2	0	0.0	159.9326	1:1.0000:3:true;2:1.0000:10:true	HDSEEPQDLSPPR	HDS[Phospho]EEPQDLS[Phospho]PPR	Os08t0178300-02	1.0	Rice_phos_callus_TiO2_25per_F3_R1_raw	Rice_phos_callus_TiO2_25per_F3_R1_raw.22443.22443.2	mzspec:PXD005241:Rice_phos_callus_TiO2_25per_F3_R1_raw:scan:22443:HDS[Phospho]EEPQDLS[Phospho]PPR/2	0	-0.0011410000000751095	-1.3684157358530649	0.0	15859	15859	Phospho	1.0	3	237	1	1.0	126	0.0	0.0	0.0	0.0	0.0	0.0
3;10	237;244	1.0000;1.0000	Phospho;Phospho	Os08t0178300-02	mzspec:PXD005241:Rice_phos_callus_TiO2_25per_F3_R1_raw:scan:22443:HDS[Phospho]EEPQDLS[Phospho]PPR/2	0	0.0	159.9326	1:1.0000:3:true;2:1.0000:10:true	HDSEEPQDLSPPR	HDS[Phospho]EEPQDLS[Phospho]PPR	Os08t0178300-02	1.0	Rice_phos_callus_TiO2_25per_F3_R1_raw	Rice_phos_callus_TiO2_25per_F3_R1_raw.22443.22443.2	mzspec:PXD005241:Rice_phos_callus_TiO2_25per_F3_R1_raw:scan:22443:HDS[Phospho]EEPQDLS[Phospho]PPR/2	0	-0.0011410000000751095	-1.3684157358530649	0.0	15859	15859	Phospho	1.0	10	244	1	1.0	127	0.0	0.0	0.0	0.0	0.0	0.0
3	282	1.0000	Phospho	Os07t0557500-01	mzspec:PXD005241:Rice_phos__shoot_meristem_TiO2_25per_F2_R1_raw:scan:27044:GDS[Phospho]PPPLPDHLR/2	0	0.0	79.9663	1:1.0000:3:true	GDSPPPLPDHLR	GDS[Phospho]PPPLPDHLR	Os07t0557500-01	1.0	Rice_phos__shoot_meristem_TiO2_25per_F2_R1_raw	Rice_phos__shoot_meristem_TiO2_25per_F2_R1_raw.27044.27044.2	mzspec:PXD005241:Rice_phos__shoot_meristem_TiO2_25per_F2_R1_raw:scan:27044:GDS[Phospho]PPPLPDHLR/2	0	0.00010800000006838671	0.1563361713661726	0.0	16332	16332	Phospho	1.0	3	282	1	1.0	128	0.0	0.0	0.0	0.0	0.0	0.0
4;8	316;320	1.0000;1.0000	Phospho;Phospho	LOC_Os01g67250.2	mzspec:PXD005241:Rice_phos_mature_panicles__TiO2_25per_F3_R1_raw:scan:16293:VHES[Phospho]PVLS[Phospho]PQR/2	0	0.0	159.93266200000005	1:1.0000:4:true;2:1.0000:8:true	VHESPVLSPQR	VHES[Phospho]PVLS[Phospho]PQR	LOC_Os01g67250.2	1.0	Rice_phos_mature_panicles__TiO2_25per_F3_R1_raw	Rice_phos_mature_panicles__TiO2_25per_F3_R1_raw.16293.16293.2	mzspec:PXD005241:Rice_phos_mature_panicles__TiO2_25per_F3_R1_raw:scan:16293:VHES[Phospho]PVLS[Phospho]PQR/2	0	-0.0008169999999836364	-1.1591863263737858	0.0	15946	15946	Phospho	1.0	8	320	1	1.0	129	0.0	0.0	0.0	0.0	0.0	0.0
1	250	1.0000	Phospho	Os02t0178500-01	mzspec:PXD005241:Rice_phos_young_panicles__TiO2_25per_F2_R1_raw:scan:52911:S[Phospho]PILKPLMEDLR/2	0	0.0	79.9663	1:1.0000:1:true	SPILKPLMEDLR	S[Phospho]PILKPLMEDLR	Os02t0178500-01	1.0	Rice_phos_young_panicles__TiO2_25per_F2_R1_raw	Rice_phos_young_panicles__TiO2_25per_F2_R1_raw.52911.52911.2	mzspec:PXD005241:Rice_phos_young_panicles__TiO2_25per_F2_R1_raw:scan:52911:S[Phospho]PILKPLMEDLR/2	0	-0.0007219999999961146	-0.9673283146734156	0.0	4783	4783	Phospho	1.0	1	250	1	1.0	130	0.0	0.0	0.0	0.0	0.0	0.0
3	363	1.0000	Phospho	Os06t0186600-02	mzspec:PXD005241:Rice_phos_root_TiO2_25per_F3_R1:scan:61326:KDS[Phospho]FGDLLMNLPR/2	0	0.0	79.9663	1:1.0000:3:true	KDSFGDLLMNLPR	KDS[Phospho]FGDLLMNLPR	Os06t0186600-02	1.0	Rice_phos_root_TiO2_25per_F3_R1	Rice_phos_root_TiO2_25per_F3_R1.61326.61326.2	mzspec:PXD005241:Rice_phos_root_TiO2_25per_F3_R1:scan:61326:KDS[Phospho]FGDLLMNLPR/2	0	-1.2999999967178155e-05	-0.016385676618023152	0.0	7243	7243	Phospho	1.0	3	363	1	1.0	131	0.0	0.0	0.0	0.0	0.0	0.0
4;8	316;320	1.0000;1.0000	Phospho;Phospho	LOC_Os01g67250.2	mzspec:PXD005241:Rice_phos_mature_panicles__TiO2_25per_F3_R1_raw:scan:16293:VHES[Phospho]PVLS[Phospho]PQR/2	0	0.0	159.93266200000005	1:1.0000:4:true;2:1.0000:8:true	VHESPVLSPQR	VHES[Phospho]PVLS[Phospho]PQR	LOC_Os01g67250.2	1.0	Rice_phos_mature_panicles__TiO2_25per_F3_R1_raw	Rice_phos_mature_panicles__TiO2_25per_F3_R1_raw.16293.16293.2	mzspec:PXD005241:Rice_phos_mature_panicles__TiO2_25per_F3_R1_raw:scan:16293:VHES[Phospho]PVLS[Phospho]PQR/2	0	-0.0008169999999836364	-1.1591863263737858	0.0	15946	15946	Phospho	1.0	4	316	1	1.0	132	0.0	0.0	0.0	0.0	0.0	0.0
4;8	316;320	1.0000;1.0000	Phospho;Phospho	LOC_Os01g67250.2	mzspec:PXD005241:Rice_phos_young_panicles__TiO2_25per_F3_R1_raw:scan:18007:VHES[Phospho]PVLS[Phospho]PQR/2	0	0.0	159.93266200000005	1:1.0000:4:true;2:1.0000:8:true	VHESPVLSPQR	VHES[Phospho]PVLS[Phospho]PQR	LOC_Os01g67250.2	1.0	Rice_phos_young_panicles__TiO2_25per_F3_R1_raw	Rice_phos_young_panicles__TiO2_25per_F3_R1_raw.18007.18007.2	mzspec:PXD005241:Rice_phos_young_panicles__TiO2_25per_F3_R1_raw:scan:18007:VHES[Phospho]PVLS[Phospho]PQR/2	0	0.0003429999999298161	0.4866596204073633	0.0	15515	15515	Phospho	1.0	8	320	1	1.0	133	0.0	0.0	0.0	0.0	0.0	0.0
6	229	1.0000	Phospho	Os01t0603000-01	mzspec:PXD005241:Rice_phos_callus_TiO2_25per_F3_R1_raw:scan:07384:HKEGES[Phospho]NEEEEKEPEDK/3	0	0.0	79.9663	1:1.0000:6:true	HKEGESNEEEEKEPEDK	HKEGES[Phospho]NEEEEKEPEDK	Os01t0603000-01	1.0	Rice_phos_callus_TiO2_25per_F3_R1_raw	Rice_phos_callus_TiO2_25per_F3_R1_raw.07384.07384.3	mzspec:PXD005241:Rice_phos_callus_TiO2_25per_F3_R1_raw:scan:07384:HKEGES[Phospho]NEEEEKEPEDK/3	0	-0.00033399999995253893	-0.4715606128107761	0.0	8102	8102	Phospho	1.0	6	229	1	1.0	134	0.0	0.0	0.0	0.0	0.0	0.0
4;8	316;320	1.0000;1.0000	Phospho;Phospho	LOC_Os01g67250.2	mzspec:PXD005241:Rice_phos_young_panicles__TiO2_25per_F3_R1_raw:scan:18007:VHES[Phospho]PVLS[Phospho]PQR/2	0	0.0	159.93266200000005	1:1.0000:4:true;2:1.0000:8:true	VHESPVLSPQR	VHES[Phospho]PVLS[Phospho]PQR	LOC_Os01g67250.2	1.0	Rice_phos_young_panicles__TiO2_25per_F3_R1_raw	Rice_phos_young_panicles__TiO2_25per_F3_R1_raw.18007.18007.2	mzspec:PXD005241:Rice_phos_young_panicles__TiO2_25per_F3_R1_raw:scan:18007:VHES[Phospho]PVLS[Phospho]PQR/2	0	0.0003429999999298161	0.4866596204073633	0.0	15515	15515	Phospho	1.0	4	316	1	1.0	135	0.0	0.0	0.0	0.0	0.0	0.0
4;8	316;320	1.0000;1.0000	Phospho;Phospho	LOC_Os01g67250.2	mzspec:PXD005241:Rice_phos__shoot_meristem_TiO2_25per_F3_R1_raw:scan:17646:VHES[Phospho]PVLS[Phospho]PQR/2	0	0.0	159.93266200000005	1:1.0000:4:true;2:1.0000:8:true	VHESPVLSPQR	VHES[Phospho]PVLS[Phospho]PQR	LOC_Os01g67250.2	1.0	Rice_phos__shoot_meristem_TiO2_25per_F3_R1_raw	Rice_phos__shoot_meristem_TiO2_25per_F3_R1_raw.17646.17646.2	mzspec:PXD005241:Rice_phos__shoot_meristem_TiO2_25per_F3_R1_raw:scan:17646:VHES[Phospho]PVLS[Phospho]PQR/2	0	-0.00020600000004833416	-0.2922795389153133	0.0	8499	8499	Phospho	1.0	8	320	1	1.0	136	0.0	0.0	0.0	0.0	0.0	0.0
3;10	237;244	1.0000;1.0000	Phospho;Phospho	Os08t0178300-02	mzspec:PXD005241:Rice_phos_young_panicles__TiO2_25per_F3_R1_raw:scan:25409:HDS[Phospho]EEPQDLS[Phospho]PPR/2	0	0.0	159.9326	1:1.0000:3:true;2:1.0000:10:true	HDSEEPQDLSPPR	HDS[Phospho]EEPQDLS[Phospho]PPR	Os08t0178300-02	1.0	Rice_phos_young_panicles__TiO2_25per_F3_R1_raw	Rice_phos_young_panicles__TiO2_25per_F3_R1_raw.25409.25409.2	mzspec:PXD005241:Rice_phos_young_panicles__TiO2_25per_F3_R1_raw:scan:25409:HDS[Phospho]EEPQDLS[Phospho]PPR/2	0	8.000000002539309e-05	0.09594501217860392	0.0	10438	10438	Phospho	1.0	3	237	1	1.0	137	0.0	0.0	0.0	0.0	0.0	0.0
8;10	91;93	0;1.0000	Carbamidomethyl;Phospho	Os02t0102300-01	mzspec:PXD005241:Rice_phos_root_TiO2_25per_F1_R1:scan:07233:EEHVVVGC[Carbamidomethyl]QS[Phospho]GKR/3	0	0.0	136.987764	1:1.0000:10:true	EEHVVVGCQSGKR	EEHVVVGC[Carbamidomethyl]QS[Phospho]GKR	Os02t0102300-01	1.0	Rice_phos_root_TiO2_25per_F1_R1	Rice_phos_root_TiO2_25per_F1_R1.07233.07233.3	mzspec:PXD005241:Rice_phos_root_TiO2_25per_F1_R1:scan:07233:EEHVVVGC[Carbamidomethyl]QS[Phospho]GKR/3	0	0.0005110000000740911	0.9784846226155156	0.0	6996	6996	Phospho	1.0	10	93	1	1.0	138	0.0	0.0	0.0	0.0	0.0	0.0
4;8	316;320	1.0000;1.0000	Phospho;Phospho	LOC_Os01g67250.2	mzspec:PXD005241:Rice_phos__shoot_meristem_TiO2_25per_F3_R1_raw:scan:17646:VHES[Phospho]PVLS[Phospho]PQR/2	0	0.0	159.93266200000005	1:1.0000:4:true;2:1.0000:8:true	VHESPVLSPQR	VHES[Phospho]PVLS[Phospho]PQR	LOC_Os01g67250.2	1.0	Rice_phos__shoot_meristem_TiO2_25per_F3_R1_raw	Rice_phos__shoot_meristem_TiO2_25per_F3_R1_raw.17646.17646.2	mzspec:PXD005241:Rice_phos__shoot_meristem_TiO2_25per_F3_R1_raw:scan:17646:VHES[Phospho]PVLS[Phospho]PQR/2	0	-0.00020600000004833416	-0.2922795389153133	0.0	8499	8499	Phospho	1.0	4	316	1	1.0	139	0.0	0.0	0.0	0.0	0.0	0.0
4;8	316;320	1.0000;1.0000	Phospho;Phospho	LOC_Os01g67250.2	mzspec:PXD005241:Rice_phos__shoot_meristem_TiO2_25per_F3_R1_raw:scan:17307:VHES[Phospho]PVLS[Phospho]PQR/2	0	0.0	159.93266200000005	1:1.0000:4:true;2:1.0000:8:true	VHESPVLSPQR	VHES[Phospho]PVLS[Phospho]PQR	LOC_Os01g67250.2	1.0	Rice_phos__shoot_meristem_TiO2_25per_F3_R1_raw	Rice_phos__shoot_meristem_TiO2_25per_F3_R1_raw.17307.17307.2	mzspec:PXD005241:Rice_phos__shoot_meristem_TiO2_25per_F3_R1_raw:scan:17307:VHES[Phospho]PVLS[Phospho]PQR/2	0	0.00015999999993709937	0.2270132339664712	0.0	8346	8346	Phospho	1.0	8	320	1	1.0	140	0.0	0.0	0.0	0.0	0.0	0.0
4;8	316;320	1.0000;1.0000	Phospho;Phospho	LOC_Os01g67250.2	mzspec:PXD005241:Rice_phos__shoot_meristem_TiO2_25per_F3_R1_raw:scan:17307:VHES[Phospho]PVLS[Phospho]PQR/2	0	0.0	159.93266200000005	1:1.0000:4:true;2:1.0000:8:true	VHESPVLSPQR	VHES[Phospho]PVLS[Phospho]PQR	LOC_Os01g67250.2	1.0	Rice_phos__shoot_meristem_TiO2_25per_F3_R1_raw	Rice_phos__shoot_meristem_TiO2_25per_F3_R1_raw.17307.17307.2	mzspec:PXD005241:Rice_phos__shoot_meristem_TiO2_25per_F3_R1_raw:scan:17307:VHES[Phospho]PVLS[Phospho]PQR/2	0	0.00015999999993709937	0.2270132339664712	0.0	8346	8346	Phospho	1.0	4	316	1	1.0	141	0.0	0.0	0.0	0.0	0.0	0.0
4;8	316;320	1.0000;1.0000	Phospho;Phospho	LOC_Os01g67250.2	mzspec:PXD005241:Rice_phos_leaf_TiO2_25per_F3_R1_raw:scan:16363:VHES[Phospho]PVLS[Phospho]PQR/2	0	0.0	159.93266200000005	1:1.0000:4:true;2:1.0000:8:true	VHESPVLSPQR	VHES[Phospho]PVLS[Phospho]PQR	LOC_Os01g67250.2	1.0	Rice_phos_leaf_TiO2_25per_F3_R1_raw	Rice_phos_leaf_TiO2_25per_F3_R1_raw.16363.16363.2	mzspec:PXD005241:Rice_phos_leaf_TiO2_25per_F3_R1_raw:scan:16363:VHES[Phospho]PVLS[Phospho]PQR/2	0	0.0004649999999628561	0.6597572114217257	0.0	6933	6933	Phospho	1.0	8	320	1	1.0	142	0.0	0.0	0.0	0.0	0.0	0.0
4;8	316;320	1.0000;1.0000	Phospho;Phospho	LOC_Os01g67250.2	mzspec:PXD005241:Rice_phos_leaf_TiO2_25per_F3_R1_raw:scan:16363:VHES[Phospho]PVLS[Phospho]PQR/2	0	0.0	159.93266200000005	1:1.0000:4:true;2:1.0000:8:true	VHESPVLSPQR	VHES[Phospho]PVLS[Phospho]PQR	LOC_Os01g67250.2	1.0	Rice_phos_leaf_TiO2_25per_F3_R1_raw	Rice_phos_leaf_TiO2_25per_F3_R1_raw.16363.16363.2	mzspec:PXD005241:Rice_phos_leaf_TiO2_25per_F3_R1_raw:scan:16363:VHES[Phospho]PVLS[Phospho]PQR/2	0	0.0004649999999628561	0.6597572114217257	0.0	6933	6933	Phospho	1.0	4	316	1	1.0	143	0.0	0.0	0.0	0.0	0.0	0.0
4;8	316;320	1.0000;1.0000	Phospho;Phospho	LOC_Os01g67250.2	mzspec:PXD005241:Rice_phos_root_TiO2_25per_F1_R1:scan:15230:VHES[Phospho]PVLS[Phospho]PQR/2	0	0.0	159.93266200000005	1:1.0000:4:true;2:1.0000:8:true	VHESPVLSPQR	VHES[Phospho]PVLS[Phospho]PQR	LOC_Os01g67250.2	1.0	Rice_phos_root_TiO2_25per_F1_R1	Rice_phos_root_TiO2_25per_F1_R1.15230.15230.2	mzspec:PXD005241:Rice_phos_root_TiO2_25per_F1_R1:scan:15230:VHES[Phospho]PVLS[Phospho]PQR/2	0	0.0005869999999958964	0.8328548024360881	0.0	6661	6661	Phospho	1.0	8	320	1	1.0	144	0.0	0.0	0.0	0.0	0.0	0.0
1;3	495;497	0;1.0000	Gln->pyro-Glu;Phospho	Os02t0717600-01	mzspec:PXD005241:Rice_phos_root_TiO2_25per_F2_R1:scan:53343:Q[Gln->pyro-Glu]DS[Phospho]FGVELVR/2	0	0.0	79.96633100000003	1:1.0000:3:true	QDSFGVELVR	Q[Gln->pyro-Glu]DS[Phospho]FGVELVR	Os02t0717600-01	1.0	Rice_phos_root_TiO2_25per_F2_R1	Rice_phos_root_TiO2_25per_F2_R1.53343.53343.2	mzspec:PXD005241:Rice_phos_root_TiO2_25per_F2_R1:scan:53343:Q[Gln->pyro-Glu]DS[Phospho]FGVELVR/2	0	0.0008829999999306892	1.4552503247704058	0.0	16641	16641	Phospho	1.0	3	497	1	1.0	145	0.0	0.0	0.0	0.0	0.0	0.0
4;8	316;320	1.0000;1.0000	Phospho;Phospho	LOC_Os01g67250.2	mzspec:PXD005241:Rice_phos_root_TiO2_25per_F1_R1:scan:15230:VHES[Phospho]PVLS[Phospho]PQR/2	0	0.0	159.93266200000005	1:1.0000:4:true;2:1.0000:8:true	VHESPVLSPQR	VHES[Phospho]PVLS[Phospho]PQR	LOC_Os01g67250.2	1.0	Rice_phos_root_TiO2_25per_F1_R1	Rice_phos_root_TiO2_25per_F1_R1.15230.15230.2	mzspec:PXD005241:Rice_phos_root_TiO2_25per_F1_R1:scan:15230:VHES[Phospho]PVLS[Phospho]PQR/2	0	0.0005869999999958964	0.8328548024360881	0.0	6661	6661	Phospho	1.0	4	316	1	1.0	146	0.0	0.0	0.0	0.0	0.0	0.0
8;11	115;118	1.0000;1.0000	Phospho;Phospho	Os08t0154600-01	mzspec:PXD005241:Rice_phos_young_panicles__TiO2_25per_F2_R1_raw:scan:21414:RPFVEDKS[Phospho]DDS[Phospho]EDDHKPIGLR/3	0	0.0	159.93266200000005	1:1.0000:8:true;2:1.0000:11:true	RPFVEDKSDDSEDDHKPIGLR	RPFVEDKS[Phospho]DDS[Phospho]EDDHKPIGLR	Os08t0154600-01	1.0	Rice_phos_young_panicles__TiO2_25per_F2_R1_raw	Rice_phos_young_panicles__TiO2_25per_F2_R1_raw.21414.21414.3	mzspec:PXD005241:Rice_phos_young_panicles__TiO2_25per_F2_R1_raw:scan:21414:RPFVEDKS[Phospho]DDS[Phospho]EDDHKPIGLR/3	0	0.00014099999998506973	0.16162730662334995	0.0	12027	12027	Phospho	1.0	8	115	1	1.0	147	0.0	0.0	0.0	0.0	0.0	0.0
8;11	115;118	1.0000;1.0000	Phospho;Phospho	Os08t0154600-01	mzspec:PXD005241:Rice_phos_young_panicles__TiO2_25per_F2_R1_raw:scan:21049:RPFVEDKS[Phospho]DDS[Phospho]EDDHKPIGLR/3	0	0.0	159.93266200000005	1:1.0000:8:true;2:1.0000:11:true	RPFVEDKSDDSEDDHKPIGLR	RPFVEDKS[Phospho]DDS[Phospho]EDDHKPIGLR	Os08t0154600-01	1.0	Rice_phos_young_panicles__TiO2_25per_F2_R1_raw	Rice_phos_young_panicles__TiO2_25per_F2_R1_raw.21049.21049.3	mzspec:PXD005241:Rice_phos_young_panicles__TiO2_25per_F2_R1_raw:scan:21049:RPFVEDKS[Phospho]DDS[Phospho]EDDHKPIGLR/3	0	-0.00015900000005331094	-0.1822605798897188	0.0	12675	12675	Phospho	1.0	8	115	1	1.0	148	0.0	0.0	0.0	0.0	0.0	0.0
8;11	115;118	1.0000;1.0000	Phospho;Phospho	Os08t0154600-01	mzspec:PXD005241:Rice_phos_young_panicles__TiO2_25per_F2_R1_raw:scan:21049:RPFVEDKS[Phospho]DDS[Phospho]EDDHKPIGLR/3	0	0.0	159.93266200000005	1:1.0000:8:true;2:1.0000:11:true	RPFVEDKSDDSEDDHKPIGLR	RPFVEDKS[Phospho]DDS[Phospho]EDDHKPIGLR	Os08t0154600-01	1.0	Rice_phos_young_panicles__TiO2_25per_F2_R1_raw	Rice_phos_young_panicles__TiO2_25per_F2_R1_raw.21049.21049.3	mzspec:PXD005241:Rice_phos_young_panicles__TiO2_25per_F2_R1_raw:scan:21049:RPFVEDKS[Phospho]DDS[Phospho]EDDHKPIGLR/3	0	-0.00015900000005331094	-0.1822605798897188	0.0	12675	12675	Phospho	1.0	11	118	1	1.0	149	0.0	0.0	0.0	0.0	0.0	0.0
3	37	1.0000	Phospho	LOC_Os10g06130.1	mzspec:PXD005241:Rice_phos_root_TiO2_25per_F3_R1:scan:14695:EDS[Phospho]DDPEEEDPDER/2	0	0.0	79.9663	1:1.0000:3:true	EDSDDPEEEDPDER	EDS[Phospho]DDPEEEDPDER	LOC_Os10g06130.1	1.0	Rice_phos_root_TiO2_25per_F3_R1	Rice_phos_root_TiO2_25per_F3_R1.14695.14695.2	mzspec:PXD005241:Rice_phos_root_TiO2_25per_F3_R1:scan:14695:EDS[Phospho]DDPEEEDPDER/2	0	0.0005679999999301799	0.6463440778813525	0.0	4686	4686	Phospho	1.0	3	37	1	1.0	150	0.0	0.0	0.0	0.0	0.0	0.0
3;10	237;244	1.0000;1.0000	Phospho;Phospho	Os08t0178300-02	mzspec:PXD005241:Rice_phos_young_panicles__TiO2_25per_F3_R1_raw:scan:24918:HDS[Phospho]EEPQDLS[Phospho]PPR/2	0	0.0	159.9326	1:1.0000:3:true;2:1.0000:10:true	HDSEEPQDLSPPR	HDS[Phospho]EEPQDLS[Phospho]PPR	Os08t0178300-02	1.0	Rice_phos_young_panicles__TiO2_25per_F3_R1_raw	Rice_phos_young_panicles__TiO2_25per_F3_R1_raw.24918.24918.2	mzspec:PXD005241:Rice_phos_young_panicles__TiO2_25per_F3_R1_raw:scan:24918:HDS[Phospho]EEPQDLS[Phospho]PPR/2	0	-0.00010299999996732369	-0.12352920310155358	0.0	10436	10436	Phospho	1.0	10	244	1	1.0	151	0.0	0.0	0.0	0.0	0.0	0.0
8;11	115;118	1.0000;1.0000	Phospho;Phospho	Os08t0154600-01	mzspec:PXD005241:Rice_phos_young_panicles__TiO2_25per_F2_R1_raw:scan:21766:RPFVEDKS[Phospho]DDS[Phospho]EDDHKPIGLR/3	0	0.0	159.93266200000005	1:1.0000:8:true;2:1.0000:11:true	RPFVEDKSDDSEDDHKPIGLR	RPFVEDKS[Phospho]DDS[Phospho]EDDHKPIGLR	Os08t0154600-01	1.0	Rice_phos_young_panicles__TiO2_25per_F2_R1_raw	Rice_phos_young_panicles__TiO2_25per_F2_R1_raw.21766.21766.3	mzspec:PXD005241:Rice_phos_young_panicles__TiO2_25per_F2_R1_raw:scan:21766:RPFVEDKS[Phospho]DDS[Phospho]EDDHKPIGLR/3	0	-5.899999996472616e-05	-0.06763128429848357	0.0	13660	13660	Phospho	1.0	11	118	1	1.0	152	0.0	0.0	0.0	0.0	0.0	0.0
3;10	363;370	1.0000;0	Phospho;Deamidated	Os06t0186600-02	mzspec:PXD005241:Rice_phos_callus_TiO2_25per_F2_R1_raw:scan:59273:KDS[Phospho]FGDLLMN[Deamidated]LPR/2	0	0.0	80.950347	1:1.0000:10:true;2:1.0000:3:true	KDSFGDLLMNLPR	KDS[Phospho]FGDLLMN[Deamidated]LPR	Os06t0186600-02	1.0	Rice_phos_callus_TiO2_25per_F2_R1_raw	Rice_phos_callus_TiO2_25per_F2_R1_raw.59273.59273.2	mzspec:PXD005241:Rice_phos_callus_TiO2_25per_F2_R1_raw:scan:59273:KDS[Phospho]FGDLLMN[Deamidated]LPR/2	0	0.00035700000000815635	0.4496970124912521	0.0	6170	6170	Phospho	1.0	3	363	1	1.0	153	0.0	0.0	0.0	0.0	0.0	0.0
3;10	237;244	1.0000;1.0000	Phospho;Phospho	Os08t0178300-02	mzspec:PXD005241:Rice_phos_young_panicles__TiO2_25per_F3_R1_raw:scan:24207:HDS[Phospho]EEPQDLS[Phospho]PPR/2	0	0.0	159.9326	1:1.0000:3:true;2:1.0000:10:true	HDSEEPQDLSPPR	HDS[Phospho]EEPQDLS[Phospho]PPR	Os08t0178300-02	1.0	Rice_phos_young_panicles__TiO2_25per_F3_R1_raw	Rice_phos_young_panicles__TiO2_25per_F3_R1_raw.24207.24207.2	mzspec:PXD005241:Rice_phos_young_panicles__TiO2_25per_F3_R1_raw:scan:24207:HDS[Phospho]EEPQDLS[Phospho]PPR/2	0	8.000000002539309e-05	0.09594501217860392	0.0	9968	9968	Phospho	1.0	3	237	1	1.0	154	0.0	0.0	0.0	0.0	0.0	0.0
3;10	237;244	1.0000;1.0000	Phospho;Phospho	Os08t0178300-02	mzspec:PXD005241:Rice_phos__shoot_meristem_TiO2_25per_F3_R1_raw:scan:24311:HDS[Phospho]EEPQDLS[Phospho]PPR/2	0	0.0	159.9326	1:1.0000:3:true;2:1.0000:10:true	HDSEEPQDLSPPR	HDS[Phospho]EEPQDLS[Phospho]PPR	Os08t0178300-02	1.0	Rice_phos__shoot_meristem_TiO2_25per_F3_R1_raw	Rice_phos__shoot_meristem_TiO2_25per_F3_R1_raw.24311.24311.2	mzspec:PXD005241:Rice_phos__shoot_meristem_TiO2_25per_F3_R1_raw:scan:24311:HDS[Phospho]EEPQDLS[Phospho]PPR/2	0	1.899999995202961e-05	0.02278694032765405	0.0	5702	5702	Phospho	1.0	10	244	1	1.0	155	0.0	0.0	0.0	0.0	0.0	0.0
3	363	1.0000	Phospho	Os06t0186600-02	mzspec:PXD005241:Rice_phos_root_TiO2_25per_F3_R1:scan:61287:KDS[Phospho]FGDLLMNLPR/3	0	0.0	79.9663	1:1.0000:3:true	KDSFGDLLMNLPR	KDS[Phospho]FGDLLMNLPR	Os06t0186600-02	1.0	Rice_phos_root_TiO2_25per_F3_R1	Rice_phos_root_TiO2_25per_F3_R1.61287.61287.3	mzspec:PXD005241:Rice_phos_root_TiO2_25per_F3_R1:scan:61287:KDS[Phospho]FGDLLMNLPR/3	0	0.0007890000000543296	1.4907804413489496	0.0	8224	8224	Phospho	1.0	3	363	1	1.0	156	0.0	0.0	0.0	0.0	0.0	0.0
3	363	1.0000	Phospho	Os06t0186600-02	mzspec:PXD005241:Rice_phos__shoot_meristem_TiO2_25per_F3_R1_raw:scan:59694:KDS[Phospho]FGDLLMNLPR/3	0	0.0	79.9663	1:1.0000:3:true	KDSFGDLLMNLPR	KDS[Phospho]FGDLLMNLPR	Os06t0186600-02	1.0	Rice_phos__shoot_meristem_TiO2_25per_F3_R1_raw	Rice_phos__shoot_meristem_TiO2_25per_F3_R1_raw.59694.59694.3	mzspec:PXD005241:Rice_phos__shoot_meristem_TiO2_25per_F3_R1_raw:scan:59694:KDS[Phospho]FGDLLMNLPR/3	0	0.0006670000000212895	1.2602668622851934	0.0	7550	7550	Phospho	1.0	3	363	1	1.0	157	0.0	0.0	0.0	0.0	0.0	0.0
2	360	1.0000	Phospho	Os04t0610200-01	mzspec:PXD005241:Rice_phos__shoot_meristem_TiO2_25per_F2_R1_raw:scan:33164:GS[Phospho]PDPIDIEPIHR/3	0	0.0	79.9663	1:1.0000:2:true	GSPDPIDIEPIHR	GS[Phospho]PDPIDIEPIHR	Os04t0610200-01	1.0	Rice_phos__shoot_meristem_TiO2_25per_F2_R1_raw	Rice_phos__shoot_meristem_TiO2_25per_F2_R1_raw.33164.33164.3	mzspec:PXD005241:Rice_phos__shoot_meristem_TiO2_25per_F2_R1_raw:scan:33164:GS[Phospho]PDPIDIEPIHR/3	0	0.0005370000000084474	1.0545131578606304	0.0	2529	2529	Phospho	1.0	2	360	1	1.0	158	0.0	0.0	0.0	0.0	0.0	0.0
2	360	1.0000	Phospho	Os04t0610200-01	mzspec:PXD005241:Rice_phos_young_panicles_TiO2_25per_F1_R1_raw:scan:31617:GS[Phospho]PDPIDIEPIHR/3	0	0.0	79.9663	1:1.0000:2:true	GSPDPIDIEPIHR	GS[Phospho]PDPIDIEPIHR	Os04t0610200-01	1.0	Rice_phos_young_panicles_TiO2_25per_F1_R1_raw	Rice_phos_young_panicles_TiO2_25per_F1_R1_raw.31617.31617.3	mzspec:PXD005241:Rice_phos_young_panicles_TiO2_25per_F1_R1_raw:scan:31617:GS[Phospho]PDPIDIEPIHR/3	0	0.0006290000000035434	1.2351746299583592	0.0	3045	3045	Phospho	1.0	2	360	1	1.0	159	0.0	0.0	0.0	0.0	0.0	0.0
5;7	199;201	1.0000;1.0000	Phospho;Phospho	LOC_Os04g51960.1	mzspec:PXD005241:Rice_phos_leaf_TiO2_25per_F3_R1_raw:scan:01159:LGHDS[Phospho]DS[Phospho]DHDDNKK/2	0	0.0	159.9326	1:1.0000:5:true;2:1.0000:7:true	LGHDSDSDHDDNKK	LGHDS[Phospho]DS[Phospho]DHDDNKK	LOC_Os04g51960.1	1.0	Rice_phos_leaf_TiO2_25per_F3_R1_raw	Rice_phos_leaf_TiO2_25per_F3_R1_raw.01159.01159.2	mzspec:PXD005241:Rice_phos_leaf_TiO2_25per_F3_R1_raw:scan:01159:LGHDS[Phospho]DS[Phospho]DHDDNKK/2	0	0.0007139999997889389	0.8189891904976854	0.0	6651	6651	Phospho	1.0	5	199	1	1.0	160	0.0	0.0	0.0	0.0	0.0	0.0
3;10	237;244	1.0000;1.0000	Phospho;Phospho	Os08t0178300-02	mzspec:PXD005241:Rice_phos__shoot_meristem_TiO2_25per_F3_R1_raw:scan:24311:HDS[Phospho]EEPQDLS[Phospho]PPR/2	0	0.0	159.9326	1:1.0000:3:true;2:1.0000:10:true	HDSEEPQDLSPPR	HDS[Phospho]EEPQDLS[Phospho]PPR	Os08t0178300-02	1.0	Rice_phos__shoot_meristem_TiO2_25per_F3_R1_raw	Rice_phos__shoot_meristem_TiO2_25per_F3_R1_raw.24311.24311.2	mzspec:PXD005241:Rice_phos__shoot_meristem_TiO2_25per_F3_R1_raw:scan:24311:HDS[Phospho]EEPQDLS[Phospho]PPR/2	0	1.899999995202961e-05	0.02278694032765405	0.0	5702	5702	Phospho	1.0	3	237	1	1.0	161	0.0	0.0	0.0	0.0	0.0	0.0
3;10	237;244	1.0000;1.0000	Phospho;Phospho	Os08t0178300-02	mzspec:PXD005241:Rice_phos__shoot_meristem_TiO2_25per_F3_R1_raw:scan:23789:HDS[Phospho]EEPQDLS[Phospho]PPR/2	0	0.0	159.9326	1:1.0000:3:true;2:1.0000:10:true	HDSEEPQDLSPPR	HDS[Phospho]EEPQDLS[Phospho]PPR	Os08t0178300-02	1.0	Rice_phos__shoot_meristem_TiO2_25per_F3_R1_raw	Rice_phos__shoot_meristem_TiO2_25per_F3_R1_raw.23789.23789.2	mzspec:PXD005241:Rice_phos__shoot_meristem_TiO2_25per_F3_R1_raw:scan:23789:HDS[Phospho]EEPQDLS[Phospho]PPR/2	0	-0.0006680000000187647	-0.8011408514595546	0.0	5046	5046	Phospho	1.0	10	244	1	1.0	162	0.0	0.0	0.0	0.0	0.0	0.0
3;10	237;244	1.0000;1.0000	Phospho;Phospho	Os08t0178300-02	mzspec:PXD005241:Rice_phos__shoot_meristem_TiO2_25per_F3_R1_raw:scan:23789:HDS[Phospho]EEPQDLS[Phospho]PPR/2	0	0.0	159.9326	1:1.0000:3:true;2:1.0000:10:true	HDSEEPQDLSPPR	HDS[Phospho]EEPQDLS[Phospho]PPR	Os08t0178300-02	1.0	Rice_phos__shoot_meristem_TiO2_25per_F3_R1_raw	Rice_phos__shoot_meristem_TiO2_25per_F3_R1_raw.23789.23789.2	mzspec:PXD005241:Rice_phos__shoot_meristem_TiO2_25per_F3_R1_raw:scan:23789:HDS[Phospho]EEPQDLS[Phospho]PPR/2	0	-0.0006680000000187647	-0.8011408514595546	0.0	5046	5046	Phospho	1.0	3	237	1	1.0	163	0.0	0.0	0.0	0.0	0.0	0.0
5;7	199;201	1.0000;1.0000	Phospho;Phospho	LOC_Os04g51960.1	mzspec:PXD005241:Rice_phos_leaf_TiO2_25per_F3_R1_raw:scan:01159:LGHDS[Phospho]DS[Phospho]DHDDNKK/2	0	0.0	159.9326	1:1.0000:5:true;2:1.0000:7:true	LGHDSDSDHDDNKK	LGHDS[Phospho]DS[Phospho]DHDDNKK	LOC_Os04g51960.1	1.0	Rice_phos_leaf_TiO2_25per_F3_R1_raw	Rice_phos_leaf_TiO2_25per_F3_R1_raw.01159.01159.2	mzspec:PXD005241:Rice_phos_leaf_TiO2_25per_F3_R1_raw:scan:01159:LGHDS[Phospho]DS[Phospho]DHDDNKK/2	0	0.0007139999997889389	0.8189891904976854	0.0	6651	6651	Phospho	1.0	7	201	1	1.0	164	0.0	0.0	0.0	0.0	0.0	0.0
7	1284	1.0000	Phospho	Os12t0548100-01	mzspec:PXD005241:Rice_phos__shoot_meristem_TiO2_25per_F3_R1_raw:scan:33687:RLEPFGS[Phospho]DDEN/2	0	0.0	79.96633100000003	1:1.0000:7:true	RLEPFGSDDEN	RLEPFGS[Phospho]DDEN	Os12t0548100-01	1.0	Rice_phos__shoot_meristem_TiO2_25per_F3_R1_raw	Rice_phos__shoot_meristem_TiO2_25per_F3_R1_raw.33687.33687.2	mzspec:PXD005241:Rice_phos__shoot_meristem_TiO2_25per_F3_R1_raw:scan:33687:RLEPFGS[Phospho]DDEN/2	0	0.0002289999999902648	0.3368803117965639	0.0	5969	5969	Phospho	1.0	7	1284	1	1.0	165	0.0	0.0	0.0	0.0	0.0	0.0
3;10	237;244	1.0000;1.0000	Phospho;Phospho	Os08t0178300-02	mzspec:PXD005241:Rice_phos__shoot_meristem_TiO2_25per_F3_R1_raw:scan:24676:HDS[Phospho]EEPQDLS[Phospho]PPR/2	0	0.0	159.9326	1:1.0000:3:true;2:1.0000:10:true	HDSEEPQDLSPPR	HDS[Phospho]EEPQDLS[Phospho]PPR	Os08t0178300-02	1.0	Rice_phos__shoot_meristem_TiO2_25per_F3_R1_raw	Rice_phos__shoot_meristem_TiO2_25per_F3_R1_raw.24676.24676.2	mzspec:PXD005241:Rice_phos__shoot_meristem_TiO2_25per_F3_R1_raw:scan:24676:HDS[Phospho]EEPQDLS[Phospho]PPR/2	0	0.0010569999999461288	1.2676734729428192	0.0	4982	4982	Phospho	1.0	10	244	1	1.0	166	0.0	0.0	0.0	0.0	0.0	0.0
3;10	237;244	1.0000;1.0000	Phospho;Phospho	Os08t0178300-02	mzspec:PXD005241:Rice_phos_young_panicles__TiO2_25per_F3_R1_raw:scan:24918:HDS[Phospho]EEPQDLS[Phospho]PPR/2	0	0.0	159.9326	1:1.0000:3:true;2:1.0000:10:true	HDSEEPQDLSPPR	HDS[Phospho]EEPQDLS[Phospho]PPR	Os08t0178300-02	1.0	Rice_phos_young_panicles__TiO2_25per_F3_R1_raw	Rice_phos_young_panicles__TiO2_25per_F3_R1_raw.24918.24918.2	mzspec:PXD005241:Rice_phos_young_panicles__TiO2_25per_F3_R1_raw:scan:24918:HDS[Phospho]EEPQDLS[Phospho]PPR/2	0	-0.00010299999996732369	-0.12352920310155358	0.0	10436	10436	Phospho	1.0	3	237	1	1.0	167	0.0	0.0	0.0	0.0	0.0	0.0
3;9	363;369	1.0000;1.0000	Phospho;Oxidation	Os06t0186600-02	mzspec:PXD005241:Rice_phos_young_panicles__TiO2_25per_F3_R1_raw:scan:59401:KDS[Phospho]FGDLLM[Oxidation]NLPR/3	0	0.0	95.9612	1:1.0000:9:true;2:1.0000:3:true	KDSFGDLLMNLPR	KDS[Phospho]FGDLLM[Oxidation]NLPR	Os06t0186600-02	1.0	Rice_phos_young_panicles__TiO2_25per_F3_R1_raw	Rice_phos_young_panicles__TiO2_25per_F3_R1_raw.59401.59401.3	mzspec:PXD005241:Rice_phos_young_panicles__TiO2_25per_F3_R1_raw:scan:59401:KDS[Phospho]FGDLLM[Oxidation]NLPR/3	0	0.0008799999999382635	1.6461378928901162	0.0	3625	3625	Phospho	1.0	3	363	1	1.0	168	0.0	0.0	0.0	0.0	0.0	0.0
3;9	363;369	1.0000;1.0000	Phospho;Oxidation	Os06t0186600-02	mzspec:PXD005241:Rice_phos_young_panicles__TiO2_25per_F3_R1_raw:scan:59746:KDS[Phospho]FGDLLM[Oxidation]NLPR/3	0	0.0	95.9612	1:1.0000:9:true;2:1.0000:3:true	KDSFGDLLMNLPR	KDS[Phospho]FGDLLM[Oxidation]NLPR	Os06t0186600-02	1.0	Rice_phos_young_panicles__TiO2_25per_F3_R1_raw	Rice_phos_young_panicles__TiO2_25per_F3_R1_raw.59746.59746.3	mzspec:PXD005241:Rice_phos_young_panicles__TiO2_25per_F3_R1_raw:scan:59746:KDS[Phospho]FGDLLM[Oxidation]NLPR/3	0	0.0003919999999197897	0.7332796067342713	0.0	4463	4463	Phospho	1.0	3	363	1	1.0	169	0.0	0.0	0.0	0.0	0.0	0.0
3;10	237;244	1.0000;1.0000	Phospho;Phospho	Os08t0178300-02	mzspec:PXD005241:Rice_phos__shoot_meristem_TiO2_25per_F3_R1_raw:scan:24676:HDS[Phospho]EEPQDLS[Phospho]PPR/2	0	0.0	159.9326	1:1.0000:3:true;2:1.0000:10:true	HDSEEPQDLSPPR	HDS[Phospho]EEPQDLS[Phospho]PPR	Os08t0178300-02	1.0	Rice_phos__shoot_meristem_TiO2_25per_F3_R1_raw	Rice_phos__shoot_meristem_TiO2_25per_F3_R1_raw.24676.24676.2	mzspec:PXD005241:Rice_phos__shoot_meristem_TiO2_25per_F3_R1_raw:scan:24676:HDS[Phospho]EEPQDLS[Phospho]PPR/2	0	0.0010569999999461288	1.2676734729428192	0.0	4982	4982	Phospho	1.0	3	237	1	1.0	170	0.0	0.0	0.0	0.0	0.0	0.0
3;10	237;244	1.0000;1.0000	Phospho;Phospho	Os08t0178300-02	mzspec:PXD005241:Rice_phos_callus_TiO2_25per_F3_R1_raw:scan:22807:HDS[Phospho]EEPQDLS[Phospho]PPR/2	0	0.0	159.9326	1:1.0000:3:true;2:1.0000:10:true	HDSEEPQDLSPPR	HDS[Phospho]EEPQDLS[Phospho]PPR	Os08t0178300-02	1.0	Rice_phos_callus_TiO2_25per_F3_R1_raw	Rice_phos_callus_TiO2_25per_F3_R1_raw.22807.22807.2	mzspec:PXD005241:Rice_phos_callus_TiO2_25per_F3_R1_raw:scan:22807:HDS[Phospho]EEPQDLS[Phospho]PPR/2	0	-0.0004080000001067674	-0.4893195620836109	0.0	3082	3082	Phospho	1.0	10	244	1	1.0	171	0.0	0.0	0.0	0.0	0.0	0.0
3;10	237;244	1.0000;1.0000	Phospho;Phospho	Os08t0178300-02	mzspec:PXD005241:Rice_phos_callus_TiO2_25per_F3_R1_raw:scan:22807:HDS[Phospho]EEPQDLS[Phospho]PPR/2	0	0.0	159.9326	1:1.0000:3:true;2:1.0000:10:true	HDSEEPQDLSPPR	HDS[Phospho]EEPQDLS[Phospho]PPR	Os08t0178300-02	1.0	Rice_phos_callus_TiO2_25per_F3_R1_raw	Rice_phos_callus_TiO2_25per_F3_R1_raw.22807.22807.2	mzspec:PXD005241:Rice_phos_callus_TiO2_25per_F3_R1_raw:scan:22807:HDS[Phospho]EEPQDLS[Phospho]PPR/2	0	-0.0004080000001067674	-0.4893195620836109	0.0	3082	3082	Phospho	1.0	3	237	1	1.0	172	0.0	0.0	0.0	0.0	0.0	0.0
3;10	237;244	1.0000;1.0000	Phospho;Phospho	Os08t0178300-02	mzspec:PXD005241:Rice_phos_mature_panicles__TiO2_25per_F3_R1_raw:scan:23118:HDS[Phospho]EEPQDLS[Phospho]PPR/2	0	0.0	159.9326	1:1.0000:3:true;2:1.0000:10:true	HDSEEPQDLSPPR	HDS[Phospho]EEPQDLS[Phospho]PPR	Os08t0178300-02	1.0	Rice_phos_mature_panicles__TiO2_25per_F3_R1_raw	Rice_phos_mature_panicles__TiO2_25per_F3_R1_raw.23118.23118.2	mzspec:PXD005241:Rice_phos_mature_panicles__TiO2_25per_F3_R1_raw:scan:23118:HDS[Phospho]EEPQDLS[Phospho]PPR/2	0	-0.0015069999999468564	-1.8073641662770337	0.0	2781	2781	Phospho	1.0	10	244	1	1.0	173	0.0	0.0	0.0	0.0	0.0	0.0
3;10	237;244	1.0000;1.0000	Phospho;Phospho	Os08t0178300-02	mzspec:PXD005241:Rice_phos_mature_panicles__TiO2_25per_F3_R1_raw:scan:23118:HDS[Phospho]EEPQDLS[Phospho]PPR/2	0	0.0	159.9326	1:1.0000:3:true;2:1.0000:10:true	HDSEEPQDLSPPR	HDS[Phospho]EEPQDLS[Phospho]PPR	Os08t0178300-02	1.0	Rice_phos_mature_panicles__TiO2_25per_F3_R1_raw	Rice_phos_mature_panicles__TiO2_25per_F3_R1_raw.23118.23118.2	mzspec:PXD005241:Rice_phos_mature_panicles__TiO2_25per_F3_R1_raw:scan:23118:HDS[Phospho]EEPQDLS[Phospho]PPR/2	0	-0.0015069999999468564	-1.8073641662770337	0.0	2781	2781	Phospho	1.0	3	237	1	1.0	174	0.0	0.0	0.0	0.0	0.0	0.0
3	363	1.0000	Phospho	Os06t0186600-02	mzspec:PXD005241:Rice_phos_young_panicles__TiO2_25per_F3_R1_raw:scan:62614:KDS[Phospho]FGDLLMNLPR/3	0	0.0	79.9663	1:1.0000:3:true	KDSFGDLLMNLPR	KDS[Phospho]FGDLLMNLPR	Os06t0186600-02	1.0	Rice_phos_young_panicles__TiO2_25per_F3_R1_raw	Rice_phos_young_panicles__TiO2_25per_F3_R1_raw.62614.62614.3	mzspec:PXD005241:Rice_phos_young_panicles__TiO2_25per_F3_R1_raw:scan:62614:KDS[Phospho]FGDLLMNLPR/3	0	0.00048600000002352317	0.9182754049185904	0.0	7431	7431	Phospho	1.0	3	363	1	1.0	175	0.0	0.0	0.0	0.0	0.0	0.0
12	125	1.0000	Phospho	Os05t0446800-01	mzspec:PXD005241:Rice_phos_young_panicles_TiO2_25per_F1_R1_raw:scan:38184:FLDGELDPQVGS[Phospho]PQNK/2	0	0.0	79.9663	1:1.0000:12:true	FLDGELDPQVGSPQNK	FLDGELDPQVGS[Phospho]PQNK	Os05t0446800-01	1.0	Rice_phos_young_panicles_TiO2_25per_F1_R1_raw	Rice_phos_young_panicles_TiO2_25per_F1_R1_raw.38184.38184.2	mzspec:PXD005241:Rice_phos_young_panicles_TiO2_25per_F1_R1_raw:scan:38184:FLDGELDPQVGS[Phospho]PQNK/2	0	-0.00058899999987716	-0.6455401461352959	0.0	14278	14278	Phospho	1.0	12	125	1	1.0	176	0.0	0.0	0.0	0.0	0.0	0.0
3;7;10	237;241;244	1.0000;0;1.0000	Phospho;Deamidated;Phospho	Os08t0178300-02	mzspec:PXD005241:Rice_phos_young_panicles__TiO2_25per_F3_R1_raw:scan:26045:HDS[Phospho]EEPQ[Deamidated]DLS[Phospho]PPR/2	0	0.0	160.916616	1:1.0000:7:true;2:1.0000:3:true;3:1.0000:10:true	HDSEEPQDLSPPR	HDS[Phospho]EEPQ[Deamidated]DLS[Phospho]PPR	Os08t0178300-02	1.0	Rice_phos_young_panicles__TiO2_25per_F3_R1_raw	Rice_phos_young_panicles__TiO2_25per_F3_R1_raw.26045.26045.2	mzspec:PXD005241:Rice_phos_young_panicles__TiO2_25per_F3_R1_raw:scan:26045:HDS[Phospho]EEPQ[Deamidated]DLS[Phospho]PPR/2	0	0.00038900000004105095	0.4662574963969933	0.0	13337	13337	Phospho	1.0	10	244	1	1.0	177	0.0	0.0	0.0	0.0	0.0	0.0
3;7;10	237;241;244	1.0000;0;1.0000	Phospho;Deamidated;Phospho	Os08t0178300-02	mzspec:PXD005241:Rice_phos_young_panicles__TiO2_25per_F3_R1_raw:scan:26045:HDS[Phospho]EEPQ[Deamidated]DLS[Phospho]PPR/2	0	0.0	160.916616	1:1.0000:7:true;2:1.0000:3:true;3:1.0000:10:true	HDSEEPQDLSPPR	HDS[Phospho]EEPQ[Deamidated]DLS[Phospho]PPR	Os08t0178300-02	1.0	Rice_phos_young_panicles__TiO2_25per_F3_R1_raw	Rice_phos_young_panicles__TiO2_25per_F3_R1_raw.26045.26045.2	mzspec:PXD005241:Rice_phos_young_panicles__TiO2_25per_F3_R1_raw:scan:26045:HDS[Phospho]EEPQ[Deamidated]DLS[Phospho]PPR/2	0	0.00038900000004105095	0.4662574963969933	0.0	13337	13337	Phospho	1.0	3	237	1	1.0	178	0.0	0.0	0.0	0.0	0.0	0.0
3;10	237;244	1.0000;1.0000	Phospho;Phospho	Os08t0178300-02	mzspec:PXD005241:Rice_phos_young_panicles__TiO2_25per_F3_R1_raw:scan:24207:HDS[Phospho]EEPQDLS[Phospho]PPR/2	0	0.0	159.9326	1:1.0000:3:true;2:1.0000:10:true	HDSEEPQDLSPPR	HDS[Phospho]EEPQDLS[Phospho]PPR	Os08t0178300-02	1.0	Rice_phos_young_panicles__TiO2_25per_F3_R1_raw	Rice_phos_young_panicles__TiO2_25per_F3_R1_raw.24207.24207.2	mzspec:PXD005241:Rice_phos_young_panicles__TiO2_25per_F3_R1_raw:scan:24207:HDS[Phospho]EEPQDLS[Phospho]PPR/2	0	8.000000002539309e-05	0.09594501217860392	0.0	9968	9968	Phospho	1.0	10	244	1	1.0	179	0.0	0.0	0.0	0.0	0.0	0.0
8;11	115;118	1.0000;1.0000	Phospho;Phospho	Os08t0154600-01	mzspec:PXD005241:Rice_phos_young_panicles__TiO2_25per_F2_R1_raw:scan:21766:RPFVEDKS[Phospho]DDS[Phospho]EDDHKPIGLR/3	0	0.0	159.93266200000005	1:1.0000:8:true;2:1.0000:11:true	RPFVEDKSDDSEDDHKPIGLR	RPFVEDKS[Phospho]DDS[Phospho]EDDHKPIGLR	Os08t0154600-01	1.0	Rice_phos_young_panicles__TiO2_25per_F2_R1_raw	Rice_phos_young_panicles__TiO2_25per_F2_R1_raw.21766.21766.3	mzspec:PXD005241:Rice_phos_young_panicles__TiO2_25per_F2_R1_raw:scan:21766:RPFVEDKS[Phospho]DDS[Phospho]EDDHKPIGLR/3	0	-5.899999996472616e-05	-0.06763128429848357	0.0	13660	13660	Phospho	1.0	8	115	1	1.0	180	0.0	0.0	0.0	0.0	0.0	0.0
4	204	1.0000	Phospho	Os12t0256300-01	mzspec:PXD005241:Rice_phos_young_panicles__TiO2_25per_F3_R1_raw:scan:63900:KEPT[Phospho]PPLPPPPPLLPELIPGR/3	0	0.0	79.9663	1:1.0000:4:true	KEPTPPLPPPPPLLPELIPGR	KEPT[Phospho]PPLPPPPPLLPELIPGR	Os12t0256300-01	1.0	Rice_phos_young_panicles__TiO2_25per_F3_R1_raw	Rice_phos_young_panicles__TiO2_25per_F3_R1_raw.63900.63900.3	mzspec:PXD005241:Rice_phos_young_panicles__TiO2_25per_F3_R1_raw:scan:63900:KEPT[Phospho]PPLPPPPPLLPELIPGR/3	0	0.00012900000001536682	0.16557587060651674	0.0	1209	1209	Phospho	1.0	4	204	1	1.0	181	0.0	0.0	0.0	0.0	0.0	0.0
7	239	1.0000	Phospho	LOC_Os07g30840.1	mzspec:PXD005241:Rice_phos_young_panicles__TiO2_25per_F2_R1_raw:scan:56672:GHDDFLS[Phospho]EPGGIMDFEEDR/3	0	0.0	79.9663	1:1.0000:7:true	GHDDFLSEPGGIMDFEEDR	GHDDFLS[Phospho]EPGGIMDFEEDR	LOC_Os07g30840.1	1.0	Rice_phos_young_panicles__TiO2_25per_F2_R1_raw	Rice_phos_young_panicles__TiO2_25per_F2_R1_raw.56672.56672.3	mzspec:PXD005241:Rice_phos_young_panicles__TiO2_25per_F2_R1_raw:scan:56672:GHDDFLS[Phospho]EPGGIMDFEEDR/3	0	-0.0004920000000083746	-0.6566160739822765	0.0	5973	5973	Phospho	1.0	7	239	1	1.0	182	0.0	0.0	0.0	0.0	0.0	0.0
11	308	1.0000	Phospho	Os03t0788300-01	mzspec:PXD005241:Rice_phos_young_panicles__TiO2_25per_F3_R1_raw:scan:58974:IFEQLNIIVPS[Phospho]PK/2	0	0.0	79.9663	1:1.0000:11:true	IFEQLNIIVPSPK	IFEQLNIIVPS[Phospho]PK	Os03t0788300-01	1.0	Rice_phos_young_panicles__TiO2_25per_F3_R1_raw	Rice_phos_young_panicles__TiO2_25per_F3_R1_raw.58974.58974.2	mzspec:PXD005241:Rice_phos_young_panicles__TiO2_25per_F3_R1_raw:scan:58974:IFEQLNIIVPS[Phospho]PK/2	0	0.0002869999999575157	0.36355779041801095	0.0	6903	6903	Phospho	1.0	11	308	1	1.0	183	0.0	0.0	0.0	0.0	0.0	0.0
8;11	115;118	1.0000;1.0000	Phospho;Phospho	Os08t0154600-01	mzspec:PXD005241:Rice_phos_callus_TiO2_25per_F2_R1_raw:scan:21684:RPFVEDKS[Phospho]DDS[Phospho]EDDHKPIGLR/3	0	0.0	159.93266200000005	1:1.0000:8:true;2:1.0000:11:true	RPFVEDKSDDSEDDHKPIGLR	RPFVEDKS[Phospho]DDS[Phospho]EDDHKPIGLR	Os08t0154600-01	1.0	Rice_phos_callus_TiO2_25per_F2_R1_raw	Rice_phos_callus_TiO2_25per_F2_R1_raw.21684.21684.3	mzspec:PXD005241:Rice_phos_callus_TiO2_25per_F2_R1_raw:scan:21684:RPFVEDKS[Phospho]DDS[Phospho]EDDHKPIGLR/3	0	-5.899999996472616e-05	-0.06763128429848357	0.0	14423	14423	Phospho	1.0	11	118	1	1.0	184	0.0	0.0	0.0	0.0	0.0	0.0
4;8	316;320	1.0000;1.0000	Phospho;Phospho	LOC_Os01g67250.2	mzspec:PXD005241:Rice_phos_root_TiO2_25per_F3_R1:scan:17216:VHES[Phospho]PVLS[Phospho]PQR/2	0	0.0	159.93266200000005	1:1.0000:4:true;2:1.0000:8:true	VHESPVLSPQR	VHES[Phospho]PVLS[Phospho]PQR	LOC_Os01g67250.2	1.0	Rice_phos_root_TiO2_25per_F3_R1	Rice_phos_root_TiO2_25per_F3_R1.17216.17216.2	mzspec:PXD005241:Rice_phos_root_TiO2_25per_F3_R1:scan:17216:VHES[Phospho]PVLS[Phospho]PQR/2	0	0.0002819999999701395	0.4001108249808335	0.0	790	790	Phospho	1.0	4	316	1	1.0	185	0.0	0.0	0.0	0.0	0.0	0.0
4;8	316;320	1.0000;1.0000	Phospho;Phospho	LOC_Os01g67250.2	mzspec:PXD005241:Rice_phos_mature_panicles_TiO2_25per_F1_R1_raw:scan:14456:VHES[Phospho]PVLS[Phospho]PQR/2	0	0.0	159.93266200000005	1:1.0000:4:true;2:1.0000:8:true	VHESPVLSPQR	VHES[Phospho]PVLS[Phospho]PQR	LOC_Os01g67250.2	1.0	Rice_phos_mature_panicles_TiO2_25per_F1_R1_raw	Rice_phos_mature_panicles_TiO2_25per_F1_R1_raw.14456.14456.2	mzspec:PXD005241:Rice_phos_mature_panicles_TiO2_25per_F1_R1_raw:scan:14456:VHES[Phospho]PVLS[Phospho]PQR/2	0	0.0003429999999298161	0.4866596204073633	0.0	166	166	Phospho	1.0	8	320	1	1.0	186	0.0	0.0	0.0	0.0	0.0	0.0
3	313	1.0000	Phospho	LOC_Os01g62650.2	mzspec:PXD005241:Rice_phos_young_panicles__TiO2_25per_F2_R1_raw:scan:34594:VPS[Phospho]PGLPPVGVR/2	0	0.0	79.9663	1:1.0000:3:true	VPSPGLPPVGVR	VPS[Phospho]PGLPPVGVR	LOC_Os01g62650.2	1.0	Rice_phos_young_panicles__TiO2_25per_F2_R1_raw	Rice_phos_young_panicles__TiO2_25per_F2_R1_raw.34594.34594.2	mzspec:PXD005241:Rice_phos_young_panicles__TiO2_25per_F2_R1_raw:scan:34594:VPS[Phospho]PGLPPVGVR/2	0	0.0002590000000282089	0.4125294673512997	0.0	15832	15832	Phospho	1.0	3	313	1	1.0	187	0.0	0.0	0.0	0.0	0.0	0.0
9	524	1.0000	Phospho	Os05t0148600-01	mzspec:PXD005241:Rice_phos_root_TiO2_25per_F2_R1:scan:52901:GFVPFVPGS[Phospho]PVER/2	0	0.0	79.9663	1:1.0000:9:true	GFVPFVPGSPVER	GFVPFVPGS[Phospho]PVER	Os05t0148600-01	1.0	Rice_phos_root_TiO2_25per_F2_R1	Rice_phos_root_TiO2_25per_F2_R1.52901.52901.2	mzspec:PXD005241:Rice_phos_root_TiO2_25per_F2_R1:scan:52901:GFVPFVPGS[Phospho]PVER/2	0	0.0007430000000567818	1.0117719118006718	0.0	15465	15465	Phospho	1.0	9	524	1	1.0	188	0.0	0.0	0.0	0.0	0.0	0.0
4;8	316;320	1.0000;1.0000	Phospho;Phospho	LOC_Os01g67250.2	mzspec:PXD005241:Rice_phos_mature_panicles_TiO2_25per_F1_R1_raw:scan:14456:VHES[Phospho]PVLS[Phospho]PQR/2	0	0.0	159.93266200000005	1:1.0000:4:true;2:1.0000:8:true	VHESPVLSPQR	VHES[Phospho]PVLS[Phospho]PQR	LOC_Os01g67250.2	1.0	Rice_phos_mature_panicles_TiO2_25per_F1_R1_raw	Rice_phos_mature_panicles_TiO2_25per_F1_R1_raw.14456.14456.2	mzspec:PXD005241:Rice_phos_mature_panicles_TiO2_25per_F1_R1_raw:scan:14456:VHES[Phospho]PVLS[Phospho]PQR/2	0	0.0003429999999298161	0.4866596204073633	0.0	166	166	Phospho	1.0	4	316	1	1.0	189	0.0	0.0	0.0	0.0	0.0	0.0
5;7	455;457	1.0000;1.0000	Phospho;Phospho	Os07t0607800-01	mzspec:PXD005241:Rice_phos__shoot_meristem_TiO2_25per_F3_R1_raw:scan:46080:DDDPS[Phospho]GS[Phospho]GDDDEDDDGVEDLRPFK/3	0	0.0	159.9326	1:1.0000:5:true;2:1.0000:7:true	DDDPSGSGDDDEDDDGVEDLRPFK	DDDPS[Phospho]GS[Phospho]GDDDEDDDGVEDLRPFK	Os07t0607800-01	1.0	Rice_phos__shoot_meristem_TiO2_25per_F3_R1_raw	Rice_phos__shoot_meristem_TiO2_25per_F3_R1_raw.46080.46080.3	mzspec:PXD005241:Rice_phos__shoot_meristem_TiO2_25per_F3_R1_raw:scan:46080:DDDPS[Phospho]GS[Phospho]GDDDEDDDGVEDLRPFK/3	0	0.0002050000000508589	0.22186382381711384	0.0	5889	5889	Phospho	1.0	5	455	1	1.0	190	0.0	0.0	0.0	0.0	0.0	0.0
5;7	455;457	1.0000;1.0000	Phospho;Phospho	Os07t0607800-01	mzspec:PXD005241:Rice_phos__shoot_meristem_TiO2_25per_F3_R1_raw:scan:46080:DDDPS[Phospho]GS[Phospho]GDDDEDDDGVEDLRPFK/3	0	0.0	159.9326	1:1.0000:5:true;2:1.0000:7:true	DDDPSGSGDDDEDDDGVEDLRPFK	DDDPS[Phospho]GS[Phospho]GDDDEDDDGVEDLRPFK	Os07t0607800-01	1.0	Rice_phos__shoot_meristem_TiO2_25per_F3_R1_raw	Rice_phos__shoot_meristem_TiO2_25per_F3_R1_raw.46080.46080.3	mzspec:PXD005241:Rice_phos__shoot_meristem_TiO2_25per_F3_R1_raw:scan:46080:DDDPS[Phospho]GS[Phospho]GDDDEDDDGVEDLRPFK/3	0	0.0002050000000508589	0.22186382381711384	0.0	5889	5889	Phospho	1.0	7	457	1	1.0	191	0.0	0.0	0.0	0.0	0.0	0.0
13	379	1.0000	Phospho	Os11t0137100-01	mzspec:PXD005241:Rice_phos__shoot_meristem_TiO2_25per_F3_R1_raw:scan:41972:IIEGHFDDVEKPS[Phospho]PLQFK/3	0	0.0	79.9663	1:1.0000:13:true	IIEGHFDDVEKPSPLQFK	IIEGHFDDVEKPS[Phospho]PLQFK	Os11t0137100-01	1.0	Rice_phos__shoot_meristem_TiO2_25per_F3_R1_raw	Rice_phos__shoot_meristem_TiO2_25per_F3_R1_raw.41972.41972.3	mzspec:PXD005241:Rice_phos__shoot_meristem_TiO2_25per_F3_R1_raw:scan:41972:IIEGHFDDVEKPS[Phospho]PLQFK/3	0	-0.00038000000006377377	-0.5226812329450216	0.0	5348	5348	Phospho	1.0	13	379	1	1.0	192	0.0	0.0	0.0	0.0	0.0	0.0
13	379	1.0000	Phospho	Os11t0137100-01	mzspec:PXD005241:Rice_phos_callus_TiO2_25per_F3_R1_raw:scan:40201:IIEGHFDDVEKPS[Phospho]PLQFK/3	0	0.0	79.9663	1:1.0000:13:true	IIEGHFDDVEKPSPLQFK	IIEGHFDDVEKPS[Phospho]PLQFK	Os11t0137100-01	1.0	Rice_phos_callus_TiO2_25per_F3_R1_raw	Rice_phos_callus_TiO2_25per_F3_R1_raw.40201.40201.3	mzspec:PXD005241:Rice_phos_callus_TiO2_25per_F3_R1_raw:scan:40201:IIEGHFDDVEKPS[Phospho]PLQFK/3	0	0.00010799999995469987	0.14855150822345028	0.0	14056	14056	Phospho	1.0	13	379	1	1.0	193	0.0	0.0	0.0	0.0	0.0	0.0
10	395	1.0000	Phospho	LOC_Os07g10120.1	mzspec:PXD005241:Rice_phos__shoot_meristem_TiO2_25per_F3_R1_raw:scan:24893:EEVEPEEDIS[Phospho]PK/2	0	0.0	79.9663	1:1.0000:10:true	EEVEPEEDISPK	EEVEPEEDIS[Phospho]PK	LOC_Os07g10120.1	1.0	Rice_phos__shoot_meristem_TiO2_25per_F3_R1_raw	Rice_phos__shoot_meristem_TiO2_25per_F3_R1_raw.24893.24893.2	mzspec:PXD005241:Rice_phos__shoot_meristem_TiO2_25per_F3_R1_raw:scan:24893:EEVEPEEDIS[Phospho]PK/2	0	0.0001330000000052678	0.17953365545162955	0.0	5917	5917	Phospho	1.0	10	395	1	1.0	194	0.0	0.0	0.0	0.0	0.0	0.0
3;5	220;222	1.0000;0	Phospho;Carbamidomethyl	Os05t0109600-01	mzspec:PXD005241:Rice_phos__shoot_meristem_TiO2_25per_F3_R1_raw:scan:42692:VPS[Phospho]PC[Carbamidomethyl]LPPIGVK/2	0	0.0	136.987764	1:1.0000:3:true	VPSPCLPPIGVK	VPS[Phospho]PC[Carbamidomethyl]LPPIGVK	Os05t0109600-01	1.0	Rice_phos__shoot_meristem_TiO2_25per_F3_R1_raw	Rice_phos__shoot_meristem_TiO2_25per_F3_R1_raw.42692.42692.2	mzspec:PXD005241:Rice_phos__shoot_meristem_TiO2_25per_F3_R1_raw:scan:42692:VPS[Phospho]PC[Carbamidomethyl]LPPIGVK/2	0	-4.100000001017179e-05	-0.06098075359392345	0.0	6812	6812	Phospho	1.0	3	220	1	1.0	195	0.0	0.0	0.0	0.0	0.0	0.0
3	493	1.0000	Phospho	Os02t0780700-01	mzspec:PXD005241:Rice_phos_young_panicles__TiO2_25per_F3_R1_raw:scan:30372:VDS[Phospho]DGEDIIDHHVDEDR/2	0	0.0	79.9663	1:1.0000:3:true	VDSDGEDIIDHHVDEDR	VDS[Phospho]DGEDIIDHHVDEDR	Os02t0780700-01	1.0	Rice_phos_young_panicles__TiO2_25per_F3_R1_raw	Rice_phos_young_panicles__TiO2_25per_F3_R1_raw.30372.30372.2	mzspec:PXD005241:Rice_phos_young_panicles__TiO2_25per_F3_R1_raw:scan:30372:VDS[Phospho]DGEDIIDHHVDEDR/2	0	0.0006120000001601513	0.5980020647058509	0.0	12847	12847	Phospho	1.0	3	493	1	1.0	196	0.0	0.0	0.0	0.0	0.0	0.0
0;1	1;2	0;1.0000	Acetyl;Phospho	LOC_Os08g36994.2	mzspec:PXD005241:Rice_phos_callus_TiO2_25per_F1_R1_raw:scan:58035:[Acetyl]S[Phospho]EFLDLELQDGIR/2	0	0.0	121.976865	2:1.0000:1:true	SEFLDLELQDGIR	[Acetyl]S[Phospho]EFLDLELQDGIR	LOC_Os08g36994.2	1.0	Rice_phos_callus_TiO2_25per_F1_R1_raw	Rice_phos_callus_TiO2_25per_F1_R1_raw.58035.58035.2	mzspec:PXD005241:Rice_phos_callus_TiO2_25per_F1_R1_raw:scan:58035:[Acetyl]S[Phospho]EFLDLELQDGIR/2	0	0.0013119999999844367	1.5828597789479333	0.0	12998	12998	Phospho	1.0	1	2	1	1.0	197	0.0	0.0	0.0	0.0	0.0	0.0
3	493	1.0000	Phospho	Os02t0780700-01	mzspec:PXD005241:Rice_phos_callus_TiO2_25per_F3_R1_raw:scan:27789:VDS[Phospho]DGEDIIDHHVDEDR/3	0	0.0	79.9663	1:1.0000:3:true	VDSDGEDIIDHHVDEDR	VDS[Phospho]DGEDIIDHHVDEDR	Os02t0780700-01	1.0	Rice_phos_callus_TiO2_25per_F3_R1_raw	Rice_phos_callus_TiO2_25per_F3_R1_raw.27789.27789.3	mzspec:PXD005241:Rice_phos_callus_TiO2_25per_F3_R1_raw:scan:27789:VDS[Phospho]DGEDIIDHHVDEDR/3	0	-0.0005640000000539657	-0.8262433027636337	0.0	11642	11642	Phospho	1.0	3	493	1	1.0	198	0.0	0.0	0.0	0.0	0.0	0.0
3	493	1.0000	Phospho	Os02t0780700-01	mzspec:PXD005241:Rice_phos__shoot_meristem_TiO2_25per_F3_R1_raw:scan:29925:VDS[Phospho]DGEDIIDHHVDEDR/3	0	0.0	79.9663	1:1.0000:3:true	VDSDGEDIIDHHVDEDR	VDS[Phospho]DGEDIIDHHVDEDR	Os02t0780700-01	1.0	Rice_phos__shoot_meristem_TiO2_25per_F3_R1_raw	Rice_phos__shoot_meristem_TiO2_25per_F3_R1_raw.29925.29925.3	mzspec:PXD005241:Rice_phos__shoot_meristem_TiO2_25per_F3_R1_raw:scan:29925:VDS[Phospho]DGEDIIDHHVDEDR/3	0	0.00010699999995722465	0.15675183218423175	0.0	6971	6971	Phospho	1.0	3	493	1	1.0	199	0.0	0.0	0.0	0.0	0.0	0.0
5;7	199;201	1.0000;1.0000	Phospho;Phospho	LOC_Os04g51960.1	mzspec:PXD005241:Rice_phos_mature_panicles__TiO2_25per_F3_R1_raw:scan:01644:LGHDS[Phospho]DS[Phospho]DHDDNK/2	0	0.0	159.9326	1:1.0000:5:true;2:1.0000:7:true	LGHDSDSDHDDNK	LGHDS[Phospho]DS[Phospho]DHDDNK	LOC_Os04g51960.1	1.0	Rice_phos_mature_panicles__TiO2_25per_F3_R1_raw	Rice_phos_mature_panicles__TiO2_25per_F3_R1_raw.01644.01644.2	mzspec:PXD005241:Rice_phos_mature_panicles__TiO2_25per_F3_R1_raw:scan:01644:LGHDS[Phospho]DS[Phospho]DHDDNK/2	0	-0.0005020000000968139	-0.6214725730180524	0.0	11694	11694	Phospho	1.0	7	201	1	1.0	200	0.0	0.0	0.0	0.0	0.0	0.0
2	650	1.0000	Phospho	LOC_Os02g53520.1	mzspec:PXD005241:Rice_phos_mature_panicles_TiO2_25per_F1_R1_raw:scan:26024:KT[Phospho]IDHVDLLR/3	0	0.0	79.9663	1:1.0000:2:true	KTIDHVDLLR	KT[Phospho]IDHVDLLR	LOC_Os02g53520.1	1.0	Rice_phos_mature_panicles_TiO2_25per_F1_R1_raw	Rice_phos_mature_panicles_TiO2_25per_F1_R1_raw.26024.26024.3	mzspec:PXD005241:Rice_phos_mature_panicles_TiO2_25per_F1_R1_raw:scan:26024:KT[Phospho]IDHVDLLR/3	0	0.00033899999993991514	0.7873492218747603	0.0	3867	3867	Phospho	1.0	2	650	1	1.0	201	0.0	0.0	0.0	0.0	0.0	0.0
4	129	1.0000	Phospho	Os07t0511500-01	mzspec:PXD005241:Rice_phos_young_panicles__TiO2_25per_F3_R1_raw:scan:15108:KNDS[Phospho]DGEDFEER/2	0	0.0	79.9663	1:1.0000:4:true	KNDSDGEDFEER	KNDS[Phospho]DGEDFEER	Os07t0511500-01	1.0	Rice_phos_young_panicles__TiO2_25per_F3_R1_raw	Rice_phos_young_panicles__TiO2_25per_F3_R1_raw.15108.15108.2	mzspec:PXD005241:Rice_phos_young_panicles__TiO2_25per_F3_R1_raw:scan:15108:KNDS[Phospho]DGEDFEER/2	0	0.0005750000000261932	0.7558027757423375	0.0	15550	15550	Phospho	1.0	4	129	1	1.0	202	0.0	0.0	0.0	0.0	0.0	0.0
2	650	1.0000	Phospho	LOC_Os02g53520.1	mzspec:PXD005241:Rice_phos_young_panicles_TiO2_25per_F1_R1_raw:scan:24202:KT[Phospho]IDHVDLLR/3	0	0.0	79.9663	1:1.0000:2:true	KTIDHVDLLR	KT[Phospho]IDHVDLLR	LOC_Os02g53520.1	1.0	Rice_phos_young_panicles_TiO2_25per_F1_R1_raw	Rice_phos_young_panicles_TiO2_25per_F1_R1_raw.24202.24202.3	mzspec:PXD005241:Rice_phos_young_panicles_TiO2_25per_F1_R1_raw:scan:24202:KT[Phospho]IDHVDLLR/3	0	0.000551999999970576	1.2820553702912474	0.0	4173	4173	Phospho	1.0	2	650	1	1.0	203	0.0	0.0	0.0	0.0	0.0	0.0
3;9	326;332	1.0000;1.0000	Phospho;Phospho	LOC_Os08g36450.1	mzspec:PXD005241:Rice_phos_callus_TiO2_25per_F3_R1_raw:scan:32587:DDS[Phospho]DEDMES[Phospho]GWDDR/2	0	0.0	159.9326	1:1.0000:3:true;2:1.0000:9:true	DDSDEDMESGWDDR	DDS[Phospho]DEDMES[Phospho]GWDDR	LOC_Os08g36450.1	1.0	Rice_phos_callus_TiO2_25per_F3_R1_raw	Rice_phos_callus_TiO2_25per_F3_R1_raw.32587.32587.2	mzspec:PXD005241:Rice_phos_callus_TiO2_25per_F3_R1_raw:scan:32587:DDS[Phospho]DEDMES[Phospho]GWDDR/2	0	-0.001573000000121283	-1.7167699989451557	0.0	10855	10855	Phospho	1.0	3	326	1	1.0	204	0.0	0.0	0.0	0.0	0.0	0.0
3;9	326;332	1.0000;1.0000	Phospho;Phospho	LOC_Os08g36450.1	mzspec:PXD005241:Rice_phos_callus_TiO2_25per_F3_R1_raw:scan:32587:DDS[Phospho]DEDMES[Phospho]GWDDR/2	0	0.0	159.9326	1:1.0000:3:true;2:1.0000:9:true	DDSDEDMESGWDDR	DDS[Phospho]DEDMES[Phospho]GWDDR	LOC_Os08g36450.1	1.0	Rice_phos_callus_TiO2_25per_F3_R1_raw	Rice_phos_callus_TiO2_25per_F3_R1_raw.32587.32587.2	mzspec:PXD005241:Rice_phos_callus_TiO2_25per_F3_R1_raw:scan:32587:DDS[Phospho]DEDMES[Phospho]GWDDR/2	0	-0.001573000000121283	-1.7167699989451557	0.0	10855	10855	Phospho	1.0	9	332	1	1.0	205	0.0	0.0	0.0	0.0	0.0	0.0
9	86	1.0000	Phospho	Os03t0859700-00	mzspec:PXD005241:Rice_phos_root_TiO2_25per_F2_R1:scan:39276:NVVLDEFGS[Phospho]PK/2	0	0.0	79.9663	1:1.0000:9:true	NVVLDEFGSPK	NVVLDEFGS[Phospho]PK	Os03t0859700-00	1.0	Rice_phos_root_TiO2_25per_F2_R1	Rice_phos_root_TiO2_25per_F2_R1.39276.39276.2	mzspec:PXD005241:Rice_phos_root_TiO2_25per_F2_R1:scan:39276:NVVLDEFGS[Phospho]PK/2	0	0.0013809999999239153	2.148422490409589	0.0	13175	13175	Phospho	1.0	9	86	1	1.0	206	0.0	0.0	0.0	0.0	0.0	0.0
2	113	1.0000	Phospho	Os07t0496000-01	mzspec:PXD005241:Rice_phos_mature_panicles__TiO2_25per_F2_R1_raw:scan:45250:GS[Phospho]DVIIVLVGNK/2	0	0.0	79.9663	1:1.0000:2:true	GSDVIIVLVGNK	GS[Phospho]DVIIVLVGNK	Os07t0496000-01	1.0	Rice_phos_mature_panicles__TiO2_25per_F2_R1_raw	Rice_phos_mature_panicles__TiO2_25per_F2_R1_raw.45250.45250.2	mzspec:PXD005241:Rice_phos_mature_panicles__TiO2_25per_F2_R1_raw:scan:45250:GS[Phospho]DVIIVLVGNK/2	0	-0.0005120000000715663	-0.7909237350175353	0.0	12554	12554	Phospho	1.0	2	113	1	1.0	207	0.0	0.0	0.0	0.0	0.0	0.0
5;7	199;201	1.0000;1.0000	Phospho;Phospho	LOC_Os04g51960.1	mzspec:PXD005241:Rice_phos_mature_panicles__TiO2_25per_F3_R1_raw:scan:01644:LGHDS[Phospho]DS[Phospho]DHDDNK/2	0	0.0	159.9326	1:1.0000:5:true;2:1.0000:7:true	LGHDSDSDHDDNK	LGHDS[Phospho]DS[Phospho]DHDDNK	LOC_Os04g51960.1	1.0	Rice_phos_mature_panicles__TiO2_25per_F3_R1_raw	Rice_phos_mature_panicles__TiO2_25per_F3_R1_raw.01644.01644.2	mzspec:PXD005241:Rice_phos_mature_panicles__TiO2_25per_F3_R1_raw:scan:01644:LGHDS[Phospho]DS[Phospho]DHDDNK/2	0	-0.0005020000000968139	-0.6214725730180524	0.0	11694	11694	Phospho	1.0	5	199	1	1.0	208	0.0	0.0	0.0	0.0	0.0	0.0
2	113	1.0000	Phospho	Os07t0496000-01	mzspec:PXD005241:Rice_phos_young_panicles__TiO2_25per_F2_R1_raw:scan:49212:GS[Phospho]DVIIVLVGNK/2	0	0.0	79.9663	1:1.0000:2:true	GSDVIIVLVGNK	GS[Phospho]DVIIVLVGNK	Os07t0496000-01	1.0	Rice_phos_young_panicles__TiO2_25per_F2_R1_raw	Rice_phos_young_panicles__TiO2_25per_F2_R1_raw.49212.49212.2	mzspec:PXD005241:Rice_phos_young_panicles__TiO2_25per_F2_R1_raw:scan:49212:GS[Phospho]DVIIVLVGNK/2	0	-0.00038999999992483936	-0.6024614385825712	0.0	7024	7024	Phospho	1.0	2	113	1	1.0	209	0.0	0.0	0.0	0.0	0.0	0.0
4;8	316;320	1.0000;1.0000	Phospho;Phospho	LOC_Os01g67250.2	mzspec:PXD005241:Rice_phos_root_TiO2_25per_F3_R1:scan:17216:VHES[Phospho]PVLS[Phospho]PQR/2	0	0.0	159.93266200000005	1:1.0000:4:true;2:1.0000:8:true	VHESPVLSPQR	VHES[Phospho]PVLS[Phospho]PQR	LOC_Os01g67250.2	1.0	Rice_phos_root_TiO2_25per_F3_R1	Rice_phos_root_TiO2_25per_F3_R1.17216.17216.2	mzspec:PXD005241:Rice_phos_root_TiO2_25per_F3_R1:scan:17216:VHES[Phospho]PVLS[Phospho]PQR/2	0	0.0002819999999701395	0.4001108249808335	0.0	790	790	Phospho	1.0	8	320	1	1.0	210	0.0	0.0	0.0	0.0	0.0	0.0
8;11	115;118	1.0000;1.0000	Phospho;Phospho	Os08t0154600-01	mzspec:PXD005241:Rice_phos_callus_TiO2_25per_F2_R1_raw:scan:21684:RPFVEDKS[Phospho]DDS[Phospho]EDDHKPIGLR/3	0	0.0	159.93266200000005	1:1.0000:8:true;2:1.0000:11:true	RPFVEDKSDDSEDDHKPIGLR	RPFVEDKS[Phospho]DDS[Phospho]EDDHKPIGLR	Os08t0154600-01	1.0	Rice_phos_callus_TiO2_25per_F2_R1_raw	Rice_phos_callus_TiO2_25per_F2_R1_raw.21684.21684.3	mzspec:PXD005241:Rice_phos_callus_TiO2_25per_F2_R1_raw:scan:21684:RPFVEDKS[Phospho]DDS[Phospho]EDDHKPIGLR/3	0	-5.899999996472616e-05	-0.06763128429848357	0.0	14423	14423	Phospho	1.0	8	115	1	1.0	211	0.0	0.0	0.0	0.0	0.0	0.0
4	204	1.0000	Phospho	Os12t0256300-01	mzspec:PXD005241:Rice_phos_leaf_TiO2_25per_F3_R1_raw:scan:60271:KEPT[Phospho]PPLPPPPPLLPELIPGR/3	0	0.0	79.9663	1:1.0000:4:true	KEPTPPLPPPPPLLPELIPGR	KEPT[Phospho]PPLPPPPPLLPELIPGR	Os12t0256300-01	1.0	Rice_phos_leaf_TiO2_25per_F3_R1_raw	Rice_phos_leaf_TiO2_25per_F3_R1_raw.60271.60271.3	mzspec:PXD005241:Rice_phos_leaf_TiO2_25per_F3_R1_raw:scan:60271:KEPT[Phospho]PPLPPPPPLLPELIPGR/3	0	0.0008289999999533393	1.0640495868893445	0.0	1722	1722	Phospho	1.0	4	204	1	1.0	212	0.0	0.0	0.0	0.0	0.0	0.0
6	314	1.0000	Phospho	LOC_Os07g49330.3	mzspec:PXD005241:Rice_phos_mature_panicles__TiO2_25per_F3_R1_raw:scan:08371:EDDDDT[Phospho]DEDEDDEEEEQK/2	0	0.0	79.9663	1:1.0000:6:true	EDDDDTDEDEDDEEEEQK	EDDDDT[Phospho]DEDEDDEEEEQK	LOC_Os07g49330.3	1.0	Rice_phos_mature_panicles__TiO2_25per_F3_R1_raw	Rice_phos_mature_panicles__TiO2_25per_F3_R1_raw.08371.08371.2	mzspec:PXD005241:Rice_phos_mature_panicles__TiO2_25per_F3_R1_raw:scan:08371:EDDDDT[Phospho]DEDEDDEEEEQK/2	0	-0.0012179999998807036	-1.0680901488296135	0.0	15842	15842	Phospho	1.0	6	314	1	1.0	213	0.0	0.0	0.0	0.0	0.0	0.0
4	204	1.0000	Phospho	Os12t0256300-01	mzspec:PXD005241:Rice_phos_leaf_TiO2_25per_F3_R1_raw:scan:59925:KEPT[Phospho]PPLPPPPPLLPELIPGR/3	0	0.0	79.9663	1:1.0000:4:true	KEPTPPLPPPPPLLPELIPGR	KEPT[Phospho]PPLPPPPPLLPELIPGR	Os12t0256300-01	1.0	Rice_phos_leaf_TiO2_25per_F3_R1_raw	Rice_phos_leaf_TiO2_25per_F3_R1_raw.59925.59925.3	mzspec:PXD005241:Rice_phos_leaf_TiO2_25per_F3_R1_raw:scan:59925:KEPT[Phospho]PPLPPPPPLLPELIPGR/3	0	-0.001071000000024469	-1.3746647860659431	0.0	1739	1739	Phospho	1.0	4	204	1	1.0	214	0.0	0.0	0.0	0.0	0.0	0.0
4	204	1.0000	Phospho	Os12t0256300-01	mzspec:PXD005241:Rice_phos__shoot_meristem_TiO2_25per_F3_R1_raw:scan:60398:KEPT[Phospho]PPLPPPPPLLPELIPGR/3	0	0.0	79.9663	1:1.0000:4:true	KEPTPPLPPPPPLLPELIPGR	KEPT[Phospho]PPLPPPPPLLPELIPGR	Os12t0256300-01	1.0	Rice_phos__shoot_meristem_TiO2_25per_F3_R1_raw	Rice_phos__shoot_meristem_TiO2_25per_F3_R1_raw.60398.60398.3	mzspec:PXD005241:Rice_phos__shoot_meristem_TiO2_25per_F3_R1_raw:scan:60398:KEPT[Phospho]PPLPPPPPLLPELIPGR/3	0	0.0005790000000160942	0.7431661168404491	0.0	8483	8483	Phospho	1.0	4	204	1	1.0	215	0.0	0.0	0.0	0.0	0.0	0.0
4	204	1.0000	Phospho	Os12t0256300-01	mzspec:PXD005241:Rice_phos__shoot_meristem_TiO2_25per_F3_R1_raw:scan:60554:KEPT[Phospho]PPLPPPPPLLPELIPGR/4	0	0.0	79.9663	1:1.0000:4:true	KEPTPPLPPPPPLLPELIPGR	KEPT[Phospho]PPLPPPPPLLPELIPGR	Os12t0256300-01	1.0	Rice_phos__shoot_meristem_TiO2_25per_F3_R1_raw	Rice_phos__shoot_meristem_TiO2_25per_F3_R1_raw.60554.60554.4	mzspec:PXD005241:Rice_phos__shoot_meristem_TiO2_25per_F3_R1_raw:scan:60554:KEPT[Phospho]PPLPPPPPLLPELIPGR/4	0	0.0006910000000743821	1.182053133395054	0.0	8536	8536	Phospho	1.0	4	204	1	1.0	216	0.0	0.0	0.0	0.0	0.0	0.0
4	204	1.0000	Phospho	Os12t0256300-01	mzspec:PXD005241:Rice_phos_mature_panicles__TiO2_25per_F3_R1_raw:scan:61570:KEPT[Phospho]PPLPPPPPLLPELIPGR/3	0	0.0	79.9663	1:1.0000:4:true	KEPTPPLPPPPPLLPELIPGR	KEPT[Phospho]PPLPPPPPLLPELIPGR	Os12t0256300-01	1.0	Rice_phos_mature_panicles__TiO2_25per_F3_R1_raw	Rice_phos_mature_panicles__TiO2_25per_F3_R1_raw.61570.61570.3	mzspec:PXD005241:Rice_phos_mature_panicles__TiO2_25per_F3_R1_raw:scan:61570:KEPT[Phospho]PPLPPPPPLLPELIPGR/3	0	-0.0008710000000746733	-1.1179580100268272	0.0	8546	8546	Phospho	1.0	4	204	1	1.0	217	0.0	0.0	0.0	0.0	0.0	0.0
4	204	1.0000	Phospho	Os12t0256300-01	mzspec:PXD005241:Rice_phos__shoot_meristem_TiO2_25per_F3_R1_raw:scan:60713:KEPT[Phospho]PPLPPPPPLLPELIPGR/3	0	0.0	79.9663	1:1.0000:4:true	KEPTPPLPPPPPLLPELIPGR	KEPT[Phospho]PPLPPPPPLLPELIPGR	Os12t0256300-01	1.0	Rice_phos__shoot_meristem_TiO2_25per_F3_R1_raw	Rice_phos__shoot_meristem_TiO2_25per_F3_R1_raw.60713.60713.3	mzspec:PXD005241:Rice_phos__shoot_meristem_TiO2_25per_F3_R1_raw:scan:60713:KEPT[Phospho]PPLPPPPPLLPELIPGR/3	0	-7.100000004811591e-05	-0.09113090557852037	0.0	8968	8968	Phospho	1.0	4	204	1	1.0	218	0.0	0.0	0.0	0.0	0.0	0.0
4	204	1.0000	Phospho	Os12t0256300-01	mzspec:PXD005241:Rice_phos__shoot_meristem_TiO2_25per_F3_R1_raw:scan:60559:KEPT[Phospho]PPLPPPPPLLPELIPGR/4	0	0.0	79.9663	1:1.0000:4:true	KEPTPPLPPPPPLLPELIPGR	KEPT[Phospho]PPLPPPPPLLPELIPGR	Os12t0256300-01	1.0	Rice_phos__shoot_meristem_TiO2_25per_F3_R1_raw	Rice_phos__shoot_meristem_TiO2_25per_F3_R1_raw.60559.60559.4	mzspec:PXD005241:Rice_phos__shoot_meristem_TiO2_25per_F3_R1_raw:scan:60559:KEPT[Phospho]PPLPPPPPLLPELIPGR/4	0	-0.250507999999968	-428.52932895602805	0.0	9417	9417	Phospho	1.0	4	204	1	1.0	219	0.0	0.0	0.0	0.0	0.0	0.0
4	204	1.0000	Phospho	Os12t0256300-01	mzspec:PXD005241:Rice_phos_young_panicles__TiO2_25per_F3_R1_raw:scan:63560:KEPT[Phospho]PPLPPPPPLLPELIPGR/3	0	0.0	79.9663	1:1.0000:4:true	KEPTPPLPPPPPLLPELIPGR	KEPT[Phospho]PPLPPPPPLLPELIPGR	Os12t0256300-01	1.0	Rice_phos_young_panicles__TiO2_25per_F3_R1_raw	Rice_phos_young_panicles__TiO2_25per_F3_R1_raw.63560.63560.3	mzspec:PXD005241:Rice_phos_young_panicles__TiO2_25per_F3_R1_raw:scan:63560:KEPT[Phospho]PPLPPPPPLLPELIPGR/3	0	-7.100000004811591e-05	-0.09113090557852037	0.0	9648	9648	Phospho	1.0	4	204	1	1.0	220	0.0	0.0	0.0	0.0	0.0	0.0
4	204	1.0000	Phospho	Os12t0256300-01	mzspec:PXD005241:Rice_phos_callus_TiO2_25per_F3_R1_raw:scan:60132:KEPT[Phospho]PPLPPPPPLLPELIPGR/3	0	0.0	79.9663	1:1.0000:4:true	KEPTPPLPPPPPLLPELIPGR	KEPT[Phospho]PPLPPPPPLLPELIPGR	Os12t0256300-01	1.0	Rice_phos_callus_TiO2_25per_F3_R1_raw	Rice_phos_callus_TiO2_25per_F3_R1_raw.60132.60132.3	mzspec:PXD005241:Rice_phos_callus_TiO2_25per_F3_R1_raw:scan:60132:KEPT[Phospho]PPLPPPPPLLPELIPGR/3	0	-0.0004710000000613943	-0.6045444578026737	0.0	10219	10219	Phospho	1.0	4	204	1	1.0	221	0.0	0.0	0.0	0.0	0.0	0.0
4	204	1.0000	Phospho	Os12t0256300-01	mzspec:PXD005241:Rice_phos_young_panicles__TiO2_25per_F3_R1_raw:scan:63481:KEPT[Phospho]PPLPPPPPLLPELIPGR/4	0	0.0	79.9663	1:1.0000:4:true	KEPTPPLPPPPPLLPELIPGR	KEPT[Phospho]PPLPPPPPLLPELIPGR	Os12t0256300-01	1.0	Rice_phos_young_panicles__TiO2_25per_F3_R1_raw	Rice_phos_young_panicles__TiO2_25per_F3_R1_raw.63481.63481.4	mzspec:PXD005241:Rice_phos_young_panicles__TiO2_25per_F3_R1_raw:scan:63481:KEPT[Phospho]PPLPPPPPLLPELIPGR/4	0	0.0008350000000518777	1.4283854795078808	0.0	10761	10761	Phospho	1.0	4	204	1	1.0	222	0.0	0.0	0.0	0.0	0.0	0.0
4	204	1.0000	Phospho	Os12t0256300-01	mzspec:PXD005241:Rice_phos_callus_TiO2_25per_F3_R1_raw:scan:59819:KEPT[Phospho]PPLPPPPPLLPELIPGR/3	0	0.0	79.9663	1:1.0000:4:true	KEPTPPLPPPPPLLPELIPGR	KEPT[Phospho]PPLPPPPPLLPELIPGR	Os12t0256300-01	1.0	Rice_phos_callus_TiO2_25per_F3_R1_raw	Rice_phos_callus_TiO2_25per_F3_R1_raw.59819.59819.3	mzspec:PXD005241:Rice_phos_callus_TiO2_25per_F3_R1_raw:scan:59819:KEPT[Phospho]PPLPPPPPLLPELIPGR/3	0	-0.0009710000000495713	-1.2463113980463851	0.0	13042	13042	Phospho	1.0	4	204	1	1.0	223	0.0	0.0	0.0	0.0	0.0	0.0
4	204	1.0000	Phospho	Os12t0256300-01	mzspec:PXD005241:Rice_phos_callus_TiO2_25per_F3_R1_raw:scan:59906:KEPT[Phospho]PPLPPPPPLLPELIPGR/4	0	0.0	79.9663	1:1.0000:4:true	KEPTPPLPPPPPLLPELIPGR	KEPT[Phospho]PPLPPPPPLLPELIPGR	Os12t0256300-01	1.0	Rice_phos_callus_TiO2_25per_F3_R1_raw	Rice_phos_callus_TiO2_25per_F3_R1_raw.59906.59906.4	mzspec:PXD005241:Rice_phos_callus_TiO2_25per_F3_R1_raw:scan:59906:KEPT[Phospho]PPLPPPPPLLPELIPGR/4	0	-0.0006909999999606952	-1.1820531332005764	0.0	13068	13068	Phospho	1.0	4	204	1	1.0	224	0.0	0.0	0.0	0.0	0.0	0.0
6	314	1.0000	Phospho	LOC_Os07g49330.3	mzspec:PXD005241:Rice_phos_mature_panicles__TiO2_25per_F3_R1_raw:scan:09031:EDDDDT[Phospho]DEDEDDEEEEQK/2	0	0.0	79.9663	1:1.0000:6:true	EDDDDTDEDEDDEEEEQK	EDDDDT[Phospho]DEDEDDEEEEQK	LOC_Os07g49330.3	1.0	Rice_phos_mature_panicles__TiO2_25per_F3_R1_raw	Rice_phos_mature_panicles__TiO2_25per_F3_R1_raw.09031.09031.2	mzspec:PXD005241:Rice_phos_mature_panicles__TiO2_25per_F3_R1_raw:scan:09031:EDDDDT[Phospho]DEDEDDEEEEQK/2	0	-0.00021099999980833672	-0.1850303950906472	0.0	15914	15914	Phospho	1.0	6	314	1	1.0	225	0.0	0.0	0.0	0.0	0.0	0.0
6	314	1.0000	Phospho	LOC_Os07g49330.3	mzspec:PXD005241:Rice_phos__shoot_meristem_TiO2_25per_F3_R1_raw:scan:10634:EDDDDT[Phospho]DEDEDDEEEEQK/2	0	0.0	79.9663	1:1.0000:6:true	EDDDDTDEDEDDEEEEQK	EDDDDT[Phospho]DEDEDDEEEEQK	LOC_Os07g49330.3	1.0	Rice_phos__shoot_meristem_TiO2_25per_F3_R1_raw	Rice_phos__shoot_meristem_TiO2_25per_F3_R1_raw.10634.10634.2	mzspec:PXD005241:Rice_phos__shoot_meristem_TiO2_25per_F3_R1_raw:scan:10634:EDDDDT[Phospho]DEDEDDEEEEQK/2	0	-0.0003179999998792482	-0.2788609747390069	0.0	7691	7691	Phospho	1.0	6	314	1	1.0	226	0.0	0.0	0.0	0.0	0.0	0.0
4;8	316;320	1.0000;1.0000	Phospho;Phospho	LOC_Os01g67250.2	mzspec:PXD005241:Rice_phos_callus_TiO2_25per_F3_R1_raw:scan:16118:VHES[Phospho]PVLS[Phospho]PQR/2	0	0.0	159.93266200000005	1:1.0000:4:true;2:1.0000:8:true	VHESPVLSPQR	VHES[Phospho]PVLS[Phospho]PQR	LOC_Os01g67250.2	1.0	Rice_phos_callus_TiO2_25per_F3_R1_raw	Rice_phos_callus_TiO2_25per_F3_R1_raw.16118.16118.2	mzspec:PXD005241:Rice_phos_callus_TiO2_25per_F3_R1_raw:scan:16118:VHES[Phospho]PVLS[Phospho]PQR/2	0	-0.0003900000000385262	-0.5533447580654716	0.0	1096	1096	Phospho	1.0	4	316	1	1.0	227	0.0	0.0	0.0	0.0	0.0	0.0
6	314	1.0000	Phospho	LOC_Os07g49330.3	mzspec:PXD005241:Rice_phos_leaf_TiO2_25per_F3_R1_raw:scan:09334:EDDDDT[Phospho]DEDEDDEEEEQK/2	0	0.0	79.9663	1:1.0000:6:true	EDDDDTDEDEDDEEEEQK	EDDDDT[Phospho]DEDEDDEEEEQK	LOC_Os07g49330.3	1.0	Rice_phos_leaf_TiO2_25per_F3_R1_raw	Rice_phos_leaf_TiO2_25per_F3_R1_raw.09334.09334.2	mzspec:PXD005241:Rice_phos_leaf_TiO2_25per_F3_R1_raw:scan:09334:EDDDDT[Phospho]DEDEDDEEEEQK/2	0	-0.4997229999999036	-438.2177450704071	0.0	6468	6468	Phospho	1.0	6	314	1	1.0	228	0.0	0.0	0.0	0.0	0.0	0.0
6	314	1.0000	Phospho	LOC_Os07g49330.3	mzspec:PXD005241:Rice_phos_leaf_TiO2_25per_F3_R1_raw:scan:09933:EDDDDT[Phospho]DEDEDDEEEEQK/2	0	0.0	79.9663	1:1.0000:6:true	EDDDDTDEDEDDEEEEQK	EDDDDT[Phospho]DEDEDDEEEEQK	LOC_Os07g49330.3	1.0	Rice_phos_leaf_TiO2_25per_F3_R1_raw	Rice_phos_leaf_TiO2_25per_F3_R1_raw.09933.09933.2	mzspec:PXD005241:Rice_phos_leaf_TiO2_25per_F3_R1_raw:scan:09933:EDDDDT[Phospho]DEDEDDEEEEQK/2	0	0.0013820000001487642	1.2119052430098487	0.0	6329	6329	Phospho	1.0	6	314	1	1.0	229	0.0	0.0	0.0	0.0	0.0	0.0
6	314	1.0000	Phospho	LOC_Os07g49330.3	mzspec:PXD005241:Rice_phos_leaf_TiO2_25per_F3_R1_raw:scan:10190:EDDDDT[Phospho]DEDEDDEEEEQK/2	0	0.0	79.9663	1:1.0000:6:true	EDDDDTDEDEDDEEEEQK	EDDDDT[Phospho]DEDEDDEEEEQK	LOC_Os07g49330.3	1.0	Rice_phos_leaf_TiO2_25per_F3_R1_raw	Rice_phos_leaf_TiO2_25per_F3_R1_raw.10190.10190.2	mzspec:PXD005241:Rice_phos_leaf_TiO2_25per_F3_R1_raw:scan:10190:EDDDDT[Phospho]DEDEDDEEEEQK/2	0	0.000482000000147309	0.4226760689192421	0.0	6316	6316	Phospho	1.0	6	314	1	1.0	230	0.0	0.0	0.0	0.0	0.0	0.0
4;8	316;320	1.0000;1.0000	Phospho;Phospho	LOC_Os01g67250.2	mzspec:PXD005241:Rice_phos_leaf_TiO2_25per_F3_R1_raw:scan:16011:VHES[Phospho]PVLS[Phospho]PQR/2	0	0.0	159.93266200000005	1:1.0000:4:true;2:1.0000:8:true	VHESPVLSPQR	VHES[Phospho]PVLS[Phospho]PQR	LOC_Os01g67250.2	1.0	Rice_phos_leaf_TiO2_25per_F3_R1_raw	Rice_phos_leaf_TiO2_25per_F3_R1_raw.16011.16011.2	mzspec:PXD005241:Rice_phos_leaf_TiO2_25per_F3_R1_raw:scan:16011:VHES[Phospho]PVLS[Phospho]PQR/2	0	0.0004040000000031797	0.5732084159951959	0.0	6045	6045	Phospho	1.0	8	320	1	1.0	231	0.0	0.0	0.0	0.0	0.0	0.0
6	314	1.0000	Phospho	LOC_Os07g49330.3	mzspec:PXD005241:Rice_phos_leaf_TiO2_25per_F3_R1_raw:scan:10186:EDDDDT[Phospho]DEDEDDEEEEQK/2	0	0.0	79.9663	1:1.0000:6:true	EDDDDTDEDEDDEEEEQK	EDDDDT[Phospho]DEDEDDEEEEQK	LOC_Os07g49330.3	1.0	Rice_phos_leaf_TiO2_25per_F3_R1_raw	Rice_phos_leaf_TiO2_25per_F3_R1_raw.10186.10186.2	mzspec:PXD005241:Rice_phos_leaf_TiO2_25per_F3_R1_raw:scan:10186:EDDDDT[Phospho]DEDEDDEEEEQK/2	0	-0.5004549999998744	-438.8596514653075	0.0	6308	6308	Phospho	1.0	6	314	1	1.0	232	0.0	0.0	0.0	0.0	0.0	0.0
6	314	1.0000	Phospho	LOC_Os07g49330.3	mzspec:PXD005241:Rice_phos_root_TiO2_25per_F3_R1:scan:09715:EDDDDT[Phospho]DEDEDDEEEEQK/2	0	0.0	79.9663	1:1.0000:6:true	EDDDDTDEDEDDEEEEQK	EDDDDT[Phospho]DEDEDDEEEEQK	LOC_Os07g49330.3	1.0	Rice_phos_root_TiO2_25per_F3_R1	Rice_phos_root_TiO2_25per_F3_R1.09715.09715.2	mzspec:PXD005241:Rice_phos_root_TiO2_25per_F3_R1:scan:09715:EDDDDT[Phospho]DEDEDDEEEEQK/2	0	-8.900000011635709e-05	-0.07804599620642537	0.0	3339	3339	Phospho	1.0	6	314	1	1.0	233	0.0	0.0	0.0	0.0	0.0	0.0
6	314	1.0000	Phospho	LOC_Os07g49330.3	mzspec:PXD005241:Rice_phos_root_TiO2_25per_F3_R1:scan:10382:EDDDDT[Phospho]DEDEDDEEEEQK/2	0	0.0	79.9663	1:1.0000:6:true	EDDDDTDEDEDDEEEEQK	EDDDDT[Phospho]DEDEDDEEEEQK	LOC_Os07g49330.3	1.0	Rice_phos_root_TiO2_25per_F3_R1	Rice_phos_root_TiO2_25per_F3_R1.10382.10382.2	mzspec:PXD005241:Rice_phos_root_TiO2_25per_F3_R1:scan:10382:EDDDDT[Phospho]DEDEDDEEEEQK/2	0	0.0006820000000971049	0.5980603297839572	0.0	2414	2414	Phospho	1.0	6	314	1	1.0	234	0.0	0.0	0.0	0.0	0.0	0.0
1	308	1.0000	Phospho	Os04t0666900-02	mzspec:PXD005241:Rice_phos__shoot_meristem_TiO2_25per_F3_R1_raw:scan:36268:S[Phospho]EDDDLEEIQEER/2	0	0.0	79.96633100000003	1:1.0000:1:true	SEDDDLEEIQEER	S[Phospho]EDDDLEEIQEER	Os04t0666900-02	1.0	Rice_phos__shoot_meristem_TiO2_25per_F3_R1_raw	Rice_phos__shoot_meristem_TiO2_25per_F3_R1_raw.36268.36268.2	mzspec:PXD005241:Rice_phos__shoot_meristem_TiO2_25per_F3_R1_raw:scan:36268:S[Phospho]EDDDLEEIQEER/2	0	-0.0002709999999979118	-0.32115757267313755	0.0	6491	6491	Phospho	1.0	1	308	1	1.0	235	0.0	0.0	0.0	0.0	0.0	0.0
1	308	1.0000	Phospho	Os04t0666900-02	mzspec:PXD005241:Rice_phos_young_panicles__TiO2_25per_F3_R1_raw:scan:36895:S[Phospho]EDDDLEEIQEER/2	0	0.0	79.96633100000003	1:1.0000:1:true	SEDDDLEEIQEER	S[Phospho]EDDDLEEIQEER	Os04t0666900-02	1.0	Rice_phos_young_panicles__TiO2_25per_F3_R1_raw	Rice_phos_young_panicles__TiO2_25per_F3_R1_raw.36895.36895.2	mzspec:PXD005241:Rice_phos_young_panicles__TiO2_25per_F3_R1_raw:scan:36895:S[Phospho]EDDDLEEIQEER/2	0	-0.00033199999995758844	-0.3934476535597139	0.0	10009	10009	Phospho	1.0	1	308	1	1.0	236	0.0	0.0	0.0	0.0	0.0	0.0
4;8	316;320	1.0000;1.0000	Phospho;Phospho	LOC_Os01g67250.2	mzspec:PXD005241:Rice_phos_leaf_TiO2_25per_F3_R1_raw:scan:16011:VHES[Phospho]PVLS[Phospho]PQR/2	0	0.0	159.93266200000005	1:1.0000:4:true;2:1.0000:8:true	VHESPVLSPQR	VHES[Phospho]PVLS[Phospho]PQR	LOC_Os01g67250.2	1.0	Rice_phos_leaf_TiO2_25per_F3_R1_raw	Rice_phos_leaf_TiO2_25per_F3_R1_raw.16011.16011.2	mzspec:PXD005241:Rice_phos_leaf_TiO2_25per_F3_R1_raw:scan:16011:VHES[Phospho]PVLS[Phospho]PQR/2	0	0.0004040000000031797	0.5732084159951959	0.0	6045	6045	Phospho	1.0	4	316	1	1.0	237	0.0	0.0	0.0	0.0	0.0	0.0
4;8	316;320	1.0000;1.0000	Phospho;Phospho	LOC_Os01g67250.2	mzspec:PXD005241:Rice_phos_callus_TiO2_25per_F3_R1_raw:scan:16118:VHES[Phospho]PVLS[Phospho]PQR/2	0	0.0	159.93266200000005	1:1.0000:4:true;2:1.0000:8:true	VHESPVLSPQR	VHES[Phospho]PVLS[Phospho]PQR	LOC_Os01g67250.2	1.0	Rice_phos_callus_TiO2_25per_F3_R1_raw	Rice_phos_callus_TiO2_25per_F3_R1_raw.16118.16118.2	mzspec:PXD005241:Rice_phos_callus_TiO2_25per_F3_R1_raw:scan:16118:VHES[Phospho]PVLS[Phospho]PQR/2	0	-0.0003900000000385262	-0.5533447580654716	0.0	1096	1096	Phospho	1.0	8	320	1	1.0	238	0.0	0.0	0.0	0.0	0.0	0.0
6	314	1.0000	Phospho	LOC_Os07g49330.3	mzspec:PXD005241:Rice_phos_mature_panicles_TiO2_25per_F1_R1_raw:scan:07847:EDDDDT[Phospho]DEDEDDEEEEQK/2	0	0.0	79.9663	1:1.0000:6:true	EDDDDTDEDEDDEEEEQK	EDDDDT[Phospho]DEDEDDEEEEQK	LOC_Os07g49330.3	1.0	Rice_phos_mature_panicles_TiO2_25per_F1_R1_raw	Rice_phos_mature_panicles_TiO2_25per_F1_R1_raw.07847.07847.2	mzspec:PXD005241:Rice_phos_mature_panicles_TiO2_25per_F1_R1_raw:scan:07847:EDDDDT[Phospho]DEDEDDEEEEQK/2	0	0.00158200000009856	1.3872895038745636	0.0	1191	1191	Phospho	1.0	6	314	1	1.0	239	0.0	0.0	0.0	0.0	0.0	0.0
9	25	1.0000	Phospho	Os06t0698859-01	mzspec:PXD005241:Rice_phos_root_TiO2_25per_F3_R1:scan:10640:RPPPPPPDS[Phospho]PEGR/2	0	0.0	79.9663	1:1.0000:9:true	RPPPPPPDSPEGR	RPPPPPPDS[Phospho]PEGR	Os06t0698859-01	1.0	Rice_phos_root_TiO2_25per_F3_R1	Rice_phos_root_TiO2_25per_F3_R1.10640.10640.2	mzspec:PXD005241:Rice_phos_root_TiO2_25per_F3_R1:scan:10640:RPPPPPPDS[Phospho]PEGR/2	0	0.0004940000000033251	0.6677092094485091	0.0	4466	4466	Phospho	1.0	9	25	1	1.0	240	0.0	0.0	0.0	0.0	0.0	0.0
9	25	1.0000	Phospho	Os06t0698859-01	mzspec:PXD005241:Rice_phos_young_panicles__TiO2_25per_F3_R1_raw:scan:10872:RPPPPPPDS[Phospho]PEGR/3	0	0.0	79.9663	1:1.0000:9:true	RPPPPPPDSPEGR	RPPPPPPDS[Phospho]PEGR	Os06t0698859-01	1.0	Rice_phos_young_panicles__TiO2_25per_F3_R1_raw	Rice_phos_young_panicles__TiO2_25per_F3_R1_raw.10872.10872.3	mzspec:PXD005241:Rice_phos_young_panicles__TiO2_25per_F3_R1_raw:scan:10872:RPPPPPPDS[Phospho]PEGR/3	0	0.0003239999999777865	0.6564492355270515	0.0	3378	3378	Phospho	1.0	9	25	1	1.0	241	0.0	0.0	0.0	0.0	0.0	0.0
1;20	363;382	1.0000;1.0000	Phospho;Oxidation	Os03t0275500-01	mzspec:PXD005241:Rice_phos_callus_TiO2_25per_F3_R1_raw:scan:25792:S[Phospho]PPREPEPEPVKEEEPEPDM[Oxidation]NEIK/3	0	0.0	95.9612	1:1.0000:20:true;2:1.0000:1:true	SPPREPEPEPVKEEEPEPDMNEIK	S[Phospho]PPREPEPEPVKEEEPEPDM[Oxidation]NEIK	Os03t0275500-01	1.0	Rice_phos_callus_TiO2_25per_F3_R1_raw	Rice_phos_callus_TiO2_25per_F3_R1_raw.25792.25792.3	mzspec:PXD005241:Rice_phos_callus_TiO2_25per_F3_R1_raw:scan:25792:S[Phospho]PPREPEPEPVKEEEPEPDM[Oxidation]NEIK/3	0	-0.0014949999998634669	-1.5463972895653042	0.0	14305	14305	Phospho	1.0	1	363	1	1.0	242	0.0	0.0	0.0	0.0	0.0	0.0
14	338	1.0000	Phospho	LOC_Os05g32600.1	mzspec:PXD005241:Rice_phos_callus_TiO2_25per_F3_R1_raw:scan:54884:IPDLNLQDGPVVLS[Phospho]PPR/3	0	0.0	79.9663	1:1.0000:14:true	IPDLNLQDGPVVLSPPR	IPDLNLQDGPVVLS[Phospho]PPR	LOC_Os05g32600.1	1.0	Rice_phos_callus_TiO2_25per_F3_R1_raw	Rice_phos_callus_TiO2_25per_F3_R1_raw.54884.54884.3	mzspec:PXD005241:Rice_phos_callus_TiO2_25per_F3_R1_raw:scan:54884:IPDLNLQDGPVVLS[Phospho]PPR/3	0	-0.0007469999999329957	-1.1720755071078364	0.0	14035	14035	Phospho	1.0	14	338	1	1.0	243	0.0	0.0	0.0	0.0	0.0	0.0
1	363	1.0000	Phospho	Os03t0275500-01	mzspec:PXD005241:Rice_phos_callus_TiO2_25per_F3_R1_raw:scan:31577:S[Phospho]PPREPEPEPVKEEEPEPDMNEIK/3	0	0.0	79.96633100000003	1:1.0000:1:true	SPPREPEPEPVKEEEPEPDMNEIK	S[Phospho]PPREPEPEPVKEEEPEPDMNEIK	Os03t0275500-01	1.0	Rice_phos_callus_TiO2_25per_F3_R1_raw	Rice_phos_callus_TiO2_25per_F3_R1_raw.31577.31577.3	mzspec:PXD005241:Rice_phos_callus_TiO2_25per_F3_R1_raw:scan:31577:S[Phospho]PPREPEPEPVKEEEPEPDMNEIK/3	0	-0.00102799999990566	-1.0692388619682855	0.0	16856	16856	Phospho	1.0	1	363	1	1.0	244	0.0	0.0	0.0	0.0	0.0	0.0
1	363	1.0000	Phospho	Os03t0275500-01	mzspec:PXD005241:Rice_phos_callus_TiO2_25per_F3_R1_raw:scan:31227:S[Phospho]PPREPEPEPVKEEEPEPDMNEIK/3	0	0.0	79.96633100000003	1:1.0000:1:true	SPPREPEPEPVKEEEPEPDMNEIK	S[Phospho]PPREPEPEPVKEEEPEPDMNEIK	Os03t0275500-01	1.0	Rice_phos_callus_TiO2_25per_F3_R1_raw	Rice_phos_callus_TiO2_25per_F3_R1_raw.31227.31227.3	mzspec:PXD005241:Rice_phos_callus_TiO2_25per_F3_R1_raw:scan:31227:S[Phospho]PPREPEPEPVKEEEPEPDMNEIK/3	0	-0.001927999999907116	-2.005342924090197	0.0	16239	16239	Phospho	1.0	1	363	1	1.0	245	0.0	0.0	0.0	0.0	0.0	0.0
1	363	1.0000	Phospho	Os03t0275500-01	mzspec:PXD005241:Rice_phos_young_panicles__TiO2_25per_F3_R1_raw:scan:34103:S[Phospho]PPREPEPEPVKEEEPEPDMNEIK/3	0	0.0	79.96633100000003	1:1.0000:1:true	SPPREPEPEPVKEEEPEPDMNEIK	S[Phospho]PPREPEPEPVKEEEPEPDMNEIK	Os03t0275500-01	1.0	Rice_phos_young_panicles__TiO2_25per_F3_R1_raw	Rice_phos_young_panicles__TiO2_25per_F3_R1_raw.34103.34103.3	mzspec:PXD005241:Rice_phos_young_panicles__TiO2_25per_F3_R1_raw:scan:34103:S[Phospho]PPREPEPEPVKEEEPEPDMNEIK/3	0	-0.0002279999998791027	-0.237146362278087	0.0	11592	11592	Phospho	1.0	1	363	1	1.0	246	0.0	0.0	0.0	0.0	0.0	0.0
1	363	1.0000	Phospho	Os03t0275500-01	mzspec:PXD005241:Rice_phos_leaf_TiO2_25per_F3_R1_raw:scan:31314:S[Phospho]PPREPEPEPVKEEEPEPDMNEIK/3	0	0.0	79.96633100000003	1:1.0000:1:true	SPPREPEPEPVKEEEPEPDMNEIK	S[Phospho]PPREPEPEPVKEEEPEPDMNEIK	Os03t0275500-01	1.0	Rice_phos_leaf_TiO2_25per_F3_R1_raw	Rice_phos_leaf_TiO2_25per_F3_R1_raw.31314.31314.3	mzspec:PXD005241:Rice_phos_leaf_TiO2_25per_F3_R1_raw:scan:31314:S[Phospho]PPREPEPEPVKEEEPEPDMNEIK/3	0	0.0001720000000204891	0.17889988744876487	0.0	8439	8439	Phospho	1.0	1	363	1	1.0	247	0.0	0.0	0.0	0.0	0.0	0.0
3;5	220;222	1.0000;0	Phospho;Carbamidomethyl	Os05t0109600-01	mzspec:PXD005241:Rice_phos_callus_TiO2_25per_F2_R1_raw:scan:40152:VPS[Phospho]PC[Carbamidomethyl]LPPIGVK/2	0	0.0	136.987764	1:1.0000:3:true	VPSPCLPPIGVK	VPS[Phospho]PC[Carbamidomethyl]LPPIGVK	Os05t0109600-01	1.0	Rice_phos_callus_TiO2_25per_F2_R1_raw	Rice_phos_callus_TiO2_25per_F2_R1_raw.40152.40152.2	mzspec:PXD005241:Rice_phos_callus_TiO2_25per_F2_R1_raw:scan:40152:VPS[Phospho]PC[Carbamidomethyl]LPPIGVK/2	0	0.0002040000000533837	0.3034164325202311	0.0	1897	1897	Phospho	1.0	3	220	1	1.0	248	0.0	0.0	0.0	0.0	0.0	0.0
14	338	1.0000	Phospho	LOC_Os05g32600.1	mzspec:PXD005241:Rice_phos_callus_TiO2_25per_F3_R1_raw:scan:54468:IPDLNLQDGPVVLS[Phospho]PPR/2	0	0.0	79.9663	1:1.0000:14:true	IPDLNLQDGPVVLSPPR	IPDLNLQDGPVVLS[Phospho]PPR	LOC_Os05g32600.1	1.0	Rice_phos_callus_TiO2_25per_F3_R1_raw	Rice_phos_callus_TiO2_25per_F3_R1_raw.54468.54468.2	mzspec:PXD005241:Rice_phos_callus_TiO2_25per_F3_R1_raw:scan:54468:IPDLNLQDGPVVLS[Phospho]PPR/2	0	-0.0006170000000338405	-0.6457400891409137	0.0	14099	14099	Phospho	1.0	14	338	1	1.0	249	0.0	0.0	0.0	0.0	0.0	0.0
1	363	1.0000	Phospho	Os03t0275500-01	mzspec:PXD005241:Rice_phos_root_TiO2_25per_F3_R1:scan:32957:S[Phospho]PPREPEPEPVKEEEPEPDMNEIK/3	0	0.0	79.96633100000003	1:1.0000:1:true	SPPREPEPEPVKEEEPEPDMNEIK	S[Phospho]PPREPEPEPVKEEEPEPDMNEIK	Os03t0275500-01	1.0	Rice_phos_root_TiO2_25per_F3_R1	Rice_phos_root_TiO2_25per_F3_R1.32957.32957.3	mzspec:PXD005241:Rice_phos_root_TiO2_25per_F3_R1:scan:32957:S[Phospho]PPREPEPEPVKEEEPEPDMNEIK/3	0	-0.00012799999990420474	-0.13313479984637402	0.0	6449	6449	Phospho	1.0	1	363	1	1.0	250	0.0	0.0	0.0	0.0	0.0	0.0
1	363	1.0000	Phospho	Os03t0275500-01	mzspec:PXD005241:Rice_phos__shoot_meristem_TiO2_25per_F3_R1_raw:scan:33141:S[Phospho]PPREPEPEPVKEEEPEPDMNEIK/3	0	0.0	79.96633100000003	1:1.0000:1:true	SPPREPEPEPVKEEEPEPDMNEIK	S[Phospho]PPREPEPEPVKEEEPEPDMNEIK	Os03t0275500-01	1.0	Rice_phos__shoot_meristem_TiO2_25per_F3_R1_raw	Rice_phos__shoot_meristem_TiO2_25per_F3_R1_raw.33141.33141.3	mzspec:PXD005241:Rice_phos__shoot_meristem_TiO2_25per_F3_R1_raw:scan:33141:S[Phospho]PPREPEPEPVKEEEPEPDMNEIK/3	0	0.00027200000010907404	0.28291144999872525	0.0	6321	6321	Phospho	1.0	1	363	1	1.0	251	0.0	0.0	0.0	0.0	0.0	0.0
1	363	1.0000	Phospho	Os03t0275500-01	mzspec:PXD005241:Rice_phos_leaf_TiO2_25per_F3_R1_raw:scan:31670:S[Phospho]PPREPEPEPVKEEEPEPDMNEIK/3	0	0.0	79.96633100000003	1:1.0000:1:true	SPPREPEPEPVKEEEPEPDMNEIK	S[Phospho]PPREPEPEPVKEEEPEPDMNEIK	Os03t0275500-01	1.0	Rice_phos_leaf_TiO2_25per_F3_R1_raw	Rice_phos_leaf_TiO2_25per_F3_R1_raw.31670.31670.3	mzspec:PXD005241:Rice_phos_leaf_TiO2_25per_F3_R1_raw:scan:31670:S[Phospho]PPREPEPEPVKEEEPEPDMNEIK/3	0	0.0004720000000588697	0.4909345748621512	0.0	5371	5371	Phospho	1.0	1	363	1	1.0	252	0.0	0.0	0.0	0.0	0.0	0.0
1	363	1.0000	Phospho	Os03t0275500-01	mzspec:PXD005241:Rice_phos_young_panicles_TiO2_25per_F1_R1_raw:scan:27662:S[Phospho]PPREPEPEPVKEEEPEPDMNEIK/3	0	0.0	79.96633100000003	1:1.0000:1:true	SPPREPEPEPVKEEEPEPDMNEIK	S[Phospho]PPREPEPEPVKEEEPEPDMNEIK	Os03t0275500-01	1.0	Rice_phos_young_panicles_TiO2_25per_F1_R1_raw	Rice_phos_young_panicles_TiO2_25per_F1_R1_raw.27662.27662.3	mzspec:PXD005241:Rice_phos_young_panicles_TiO2_25per_F1_R1_raw:scan:27662:S[Phospho]PPREPEPEPVKEEEPEPDMNEIK/3	0	-0.3355789999999388	-349.04096118027087	0.0	2553	2553	Phospho	1.0	1	363	1	1.0	253	0.0	0.0	0.0	0.0	0.0	0.0
1	363	1.0000	Phospho	Os03t0275500-01	mzspec:PXD005241:Rice_phos_young_panicles_TiO2_25per_F1_R1_raw:scan:27617:S[Phospho]PPREPEPEPVKEEEPEPDMNEIK/3	0	0.0	79.96633100000003	1:1.0000:1:true	SPPREPEPEPVKEEEPEPDMNEIK	S[Phospho]PPREPEPEPVKEEEPEPDMNEIK	Os03t0275500-01	1.0	Rice_phos_young_panicles_TiO2_25per_F1_R1_raw	Rice_phos_young_panicles_TiO2_25per_F1_R1_raw.27617.27617.3	mzspec:PXD005241:Rice_phos_young_panicles_TiO2_25per_F1_R1_raw:scan:27617:S[Phospho]PPREPEPEPVKEEEPEPDMNEIK/3	0	0.0009720000000470463	1.0109923871389634	0.0	2444	2444	Phospho	1.0	1	363	1	1.0	254	0.0	0.0	0.0	0.0	0.0	0.0
1	363	1.0000	Phospho	Os03t0275500-01	mzspec:PXD005241:Rice_phos_mature_panicles__TiO2_25per_F3_R1_raw:scan:31872:S[Phospho]PPREPEPEPVKEEEPEPDMNEIK/3	0	0.0	79.96633100000003	1:1.0000:1:true	SPPREPEPEPVKEEEPEPDMNEIK	S[Phospho]PPREPEPEPVKEEEPEPDMNEIK	Os03t0275500-01	1.0	Rice_phos_mature_panicles__TiO2_25per_F3_R1_raw	Rice_phos_mature_panicles__TiO2_25per_F3_R1_raw.31872.31872.3	mzspec:PXD005241:Rice_phos_mature_panicles__TiO2_25per_F3_R1_raw:scan:31872:S[Phospho]PPREPEPEPVKEEEPEPDMNEIK/3	0	-0.002327999999920393	-2.4213891739352964	0.0	748	748	Phospho	1.0	1	363	1	1.0	255	0.0	0.0	0.0	0.0	0.0	0.0
1;21	363;383	1.0000;0	Phospho;Deamidated	Os03t0275500-01	mzspec:PXD005241:Rice_phos__shoot_meristem_TiO2_25per_F3_R1_raw:scan:32040:S[Phospho]PPREPEPEPVKEEEPEPDMN[Deamidated]EIK/3	0	0.0	80.950347	1:1.0000:21:true;2:1.0000:1:true	SPPREPEPEPVKEEEPEPDMNEIK	S[Phospho]PPREPEPEPVKEEEPEPDMN[Deamidated]EIK	Os03t0275500-01	1.0	Rice_phos__shoot_meristem_TiO2_25per_F3_R1_raw	Rice_phos__shoot_meristem_TiO2_25per_F3_R1_raw.32040.32040.3	mzspec:PXD005241:Rice_phos__shoot_meristem_TiO2_25per_F3_R1_raw:scan:32040:S[Phospho]PPREPEPEPVKEEEPEPDMN[Deamidated]EIK/3	0	0.0008769999999458378	0.9118703061751136	0.0	6967	6967	Phospho	1.0	1	363	1	1.0	256	0.0	0.0	0.0	0.0	0.0	0.0
14	338	1.0000	Phospho	LOC_Os05g32600.1	mzspec:PXD005241:Rice_phos_mature_panicles__TiO2_25per_F3_R1_raw:scan:56039:IPDLNLQDGPVVLS[Phospho]PPR/3	0	0.0	79.9663	1:1.0000:14:true	IPDLNLQDGPVVLSPPR	IPDLNLQDGPVVLS[Phospho]PPR	LOC_Os05g32600.1	1.0	Rice_phos_mature_panicles__TiO2_25per_F3_R1_raw	Rice_phos_mature_panicles__TiO2_25per_F3_R1_raw.56039.56039.3	mzspec:PXD005241:Rice_phos_mature_panicles__TiO2_25per_F3_R1_raw:scan:56039:IPDLNLQDGPVVLS[Phospho]PPR/3	0	-0.0011469999999462743	-1.7996929139361513	0.0	9399	9399	Phospho	1.0	14	338	1	1.0	257	0.0	0.0	0.0	0.0	0.0	0.0
6;7	429;430	1.0000;1.0000	Oxidation;Phospho	Os01t0614500-01	mzspec:PXD005241:Rice_phos__shoot_meristem_TiO2_25per_F3_R1_raw:scan:04692:GQEGGM[Oxidation]S[Phospho]PGPGGR/2	0	0.0	95.9612	1:1.0000:6:true;2:1.0000:7:true	GQEGGMSPGPGGR	GQEGGM[Oxidation]S[Phospho]PGPGGR	Os01t0614500-01	1.0	Rice_phos__shoot_meristem_TiO2_25per_F3_R1_raw	Rice_phos__shoot_meristem_TiO2_25per_F3_R1_raw.04692.04692.2	mzspec:PXD005241:Rice_phos__shoot_meristem_TiO2_25per_F3_R1_raw:scan:04692:GQEGGM[Oxidation]S[Phospho]PGPGGR/2	0	0.00029099999994741665	0.4534492101869442	0.0	8106	8106	Phospho	1.0	7	430	1	1.0	258	0.0	0.0	0.0	0.0	0.0	0.0
3	333	1.0000	Phospho	Os06t0486400-01	mzspec:PXD005241:Rice_phos_root_TiO2_25per_F3_R1:scan:65722:GIS[Phospho]GWNFNLEDLK/2	0	0.0	79.96633100000003	1:1.0000:3:true	GISGWNFNLEDLK	GIS[Phospho]GWNFNLEDLK	Os06t0486400-01	1.0	Rice_phos_root_TiO2_25per_F3_R1	Rice_phos_root_TiO2_25per_F3_R1.65722.65722.2	mzspec:PXD005241:Rice_phos_root_TiO2_25per_F3_R1:scan:65722:GIS[Phospho]GWNFNLEDLK/2	0	-0.0012609999999995125	-1.6025756321043607	0.0	1487	1487	Phospho	1.0	3	333	1	1.0	259	0.0	0.0	0.0	0.0	0.0	0.0
2;4	237;239	1.0000;1.0000	Phospho;Phospho	Os09t0103700-01	mzspec:PXD005241:Rice_phos__shoot_meristem__TiO2_25per_F1_R1_raw:scan:15432:RS[Phospho]DT[Phospho]EDDLEEER/2	0	0.0	159.9326	1:1.0000:2:true;2:1.0000:4:true	RSDTEDDLEEER	RS[Phospho]DT[Phospho]EDDLEEER	Os09t0103700-01	1.0	Rice_phos__shoot_meristem__TiO2_25per_F1_R1_raw	Rice_phos__shoot_meristem__TiO2_25per_F1_R1_raw.15432.15432.2	mzspec:PXD005241:Rice_phos__shoot_meristem__TiO2_25per_F1_R1_raw:scan:15432:RS[Phospho]DT[Phospho]EDDLEEER/2	0	-0.0004769999999325592	-0.5765831194453436	0.0	14769	14769	Phospho	1.0	4	239	1	1.0	260	0.0	0.0	0.0	0.0	0.0	0.0
14	338	1.0000	Phospho	LOC_Os05g32600.1	mzspec:PXD005241:Rice_phos_callus_TiO2_25per_F3_R1_raw:scan:54149:IPDLNLQDGPVVLS[Phospho]PPR/2	0	0.0	79.9663	1:1.0000:14:true	IPDLNLQDGPVVLSPPR	IPDLNLQDGPVVLS[Phospho]PPR	LOC_Os05g32600.1	1.0	Rice_phos_callus_TiO2_25per_F3_R1_raw	Rice_phos_callus_TiO2_25per_F3_R1_raw.54149.54149.2	mzspec:PXD005241:Rice_phos_callus_TiO2_25per_F3_R1_raw:scan:54149:IPDLNLQDGPVVLS[Phospho]PPR/2	0	-0.0016090000000303915	-1.6839478174884437	0.0	13831	13831	Phospho	1.0	14	338	1	1.0	261	0.0	0.0	0.0	0.0	0.0	0.0
3;5	220;222	1.0000;0	Phospho;Carbamidomethyl	Os05t0109600-01	mzspec:PXD005241:Rice_phos_mature_panicles__TiO2_25per_F3_R1_raw:scan:43015:VPS[Phospho]PC[Carbamidomethyl]LPPIGVK/2	0	0.0	136.987764	1:1.0000:3:true	VPSPCLPPIGVK	VPS[Phospho]PC[Carbamidomethyl]LPPIGVK	Os05t0109600-01	1.0	Rice_phos_mature_panicles__TiO2_25per_F3_R1_raw	Rice_phos_mature_panicles__TiO2_25per_F3_R1_raw.43015.43015.2	mzspec:PXD005241:Rice_phos_mature_panicles__TiO2_25per_F3_R1_raw:scan:43015:VPS[Phospho]PC[Carbamidomethyl]LPPIGVK/2	0	-0.001077999999893109	-1.6033476183273725	0.0	2178	2178	Phospho	1.0	3	220	1	1.0	262	0.0	0.0	0.0	0.0	0.0	0.0
6	360	1.0000	Phospho	Os06t0232000-01	mzspec:PXD005241:Rice_phos_root_TiO2_25per_F3_R1:scan:00491:HDDNDS[Phospho]DDEK/2	0	0.0	79.9663	1:1.0000:6:true	HDDNDSDDEK	HDDNDS[Phospho]DDEK	Os06t0232000-01	1.0	Rice_phos_root_TiO2_25per_F3_R1	Rice_phos_root_TiO2_25per_F3_R1.00491.00491.2	mzspec:PXD005241:Rice_phos_root_TiO2_25per_F3_R1:scan:00491:HDDNDS[Phospho]DDEK/2	0	-0.0003629999999930078	-0.5714746366363659	0.0	14307	14307	Phospho	1.0	6	360	1	1.0	263	0.0	0.0	0.0	0.0	0.0	0.0
6	360	1.0000	Phospho	Os06t0232000-01	mzspec:PXD005241:Rice_phos_root_TiO2_25per_F3_R1:scan:00675:HDDNDS[Phospho]DDEK/2	0	0.0	79.9663	1:1.0000:6:true	HDDNDSDDEK	HDDNDS[Phospho]DDEK	Os06t0232000-01	1.0	Rice_phos_root_TiO2_25per_F3_R1	Rice_phos_root_TiO2_25per_F3_R1.00675.00675.2	mzspec:PXD005241:Rice_phos_root_TiO2_25per_F3_R1:scan:00675:HDDNDS[Phospho]DDEK/2	0	-0.0004250000000638465	-0.6690818749631419	0.0	14277	14277	Phospho	1.0	6	360	1	1.0	264	0.0	0.0	0.0	0.0	0.0	0.0
6	360	1.0000	Phospho	Os06t0232000-01	mzspec:PXD005241:Rice_phos_callus_TiO2_25per_F3_R1_raw:scan:00861:HDDNDS[Phospho]DDEK/2	0	0.0	79.9663	1:1.0000:6:true	HDDNDSDDEK	HDDNDS[Phospho]DDEK	Os06t0232000-01	1.0	Rice_phos_callus_TiO2_25per_F3_R1_raw	Rice_phos_callus_TiO2_25per_F3_R1_raw.00861.00861.2	mzspec:PXD005241:Rice_phos_callus_TiO2_25per_F3_R1_raw:scan:00861:HDDNDS[Phospho]DDEK/2	0	-0.0010350000000016737	-1.6294111540798573	0.0	8925	8925	Phospho	1.0	6	360	1	1.0	265	0.0	0.0	0.0	0.0	0.0	0.0
7	206	1.0000	Phospho	Os01t0747800-01	mzspec:PXD005241:Rice_phos_young_panicles__TiO2_25per_F2_R1_raw:scan:33740:GFFLHPS[Phospho]PR/2	0	0.0	79.9663	1:1.0000:7:true	GFFLHPSPR	GFFLHPS[Phospho]PR	Os01t0747800-01	1.0	Rice_phos_young_panicles__TiO2_25per_F2_R1_raw	Rice_phos_young_panicles__TiO2_25per_F2_R1_raw.33740.33740.2	mzspec:PXD005241:Rice_phos_young_panicles__TiO2_25per_F2_R1_raw:scan:33740:GFFLHPS[Phospho]PR/2	0	0.00031000000012682	0.5445611865037198	0.0	14924	14924	Phospho	1.0	7	206	1	1.0	266	0.0	0.0	0.0	0.0	0.0	0.0
2;4	237;239	1.0000;1.0000	Phospho;Phospho	Os09t0103700-01	mzspec:PXD005241:Rice_phos__shoot_meristem__TiO2_25per_F1_R1_raw:scan:15432:RS[Phospho]DT[Phospho]EDDLEEER/2	0	0.0	159.9326	1:1.0000:2:true;2:1.0000:4:true	RSDTEDDLEEER	RS[Phospho]DT[Phospho]EDDLEEER	Os09t0103700-01	1.0	Rice_phos__shoot_meristem__TiO2_25per_F1_R1_raw	Rice_phos__shoot_meristem__TiO2_25per_F1_R1_raw.15432.15432.2	mzspec:PXD005241:Rice_phos__shoot_meristem__TiO2_25per_F1_R1_raw:scan:15432:RS[Phospho]DT[Phospho]EDDLEEER/2	0	-0.0004769999999325592	-0.5765831194453436	0.0	14769	14769	Phospho	1.0	2	237	1	1.0	267	0.0	0.0	0.0	0.0	0.0	0.0
1;21	363;383	1.0000;0	Phospho;Deamidated	Os03t0275500-01	mzspec:PXD005241:Rice_phos_root_TiO2_25per_F3_R1:scan:31825:S[Phospho]PPREPEPEPVKEEEPEPDMN[Deamidated]EIK/3	0	0.0	80.950347	1:1.0000:21:true;2:1.0000:1:true	SPPREPEPEPVKEEEPEPDMNEIK	S[Phospho]PPREPEPEPVKEEEPEPDMN[Deamidated]EIK	Os03t0275500-01	1.0	Rice_phos_root_TiO2_25per_F3_R1	Rice_phos_root_TiO2_25per_F3_R1.31825.31825.3	mzspec:PXD005241:Rice_phos_root_TiO2_25per_F3_R1:scan:31825:S[Phospho]PPREPEPEPVKEEEPEPDMN[Deamidated]EIK/3	0	0.0002769999998690764	0.2880137681946644	0.0	6412	6412	Phospho	1.0	1	363	1	1.0	268	0.0	0.0	0.0	0.0	0.0	0.0
14	338	1.0000	Phospho	LOC_Os05g32600.1	mzspec:PXD005241:Rice_phos_mature_panicles__TiO2_25per_F3_R1_raw:scan:55291:IPDLNLQDGPVVLS[Phospho]PPR/2	0	0.0	79.9663	1:1.0000:14:true	IPDLNLQDGPVVLSPPR	IPDLNLQDGPVVLS[Phospho]PPR	LOC_Os05g32600.1	1.0	Rice_phos_mature_panicles__TiO2_25per_F3_R1_raw	Rice_phos_mature_panicles__TiO2_25per_F3_R1_raw.55291.55291.2	mzspec:PXD005241:Rice_phos_mature_panicles__TiO2_25per_F3_R1_raw:scan:55291:IPDLNLQDGPVVLS[Phospho]PPR/2	0	-0.003364000000033229	-3.52069636916102	0.0	9063	9063	Phospho	1.0	14	338	1	1.0	269	0.0	0.0	0.0	0.0	0.0	0.0
6	360	1.0000	Phospho	Os06t0232000-01	mzspec:PXD005241:Rice_phos_callus_TiO2_25per_F3_R1_raw:scan:01165:HDDNDS[Phospho]DDEK/2	0	0.0	79.9663	1:1.0000:6:true	HDDNDSDDEK	HDDNDS[Phospho]DDEK	Os06t0232000-01	1.0	Rice_phos_callus_TiO2_25per_F3_R1_raw	Rice_phos_callus_TiO2_25per_F3_R1_raw.01165.01165.2	mzspec:PXD005241:Rice_phos_callus_TiO2_25per_F3_R1_raw:scan:01165:HDDNDS[Phospho]DDEK/2	0	-0.0008520000000089567	-1.3413123703269447	0.0	8857	8857	Phospho	1.0	6	360	1	1.0	270	0.0	0.0	0.0	0.0	0.0	0.0
14	338	1.0000	Phospho	LOC_Os05g32600.1	mzspec:PXD005241:Rice_phos_root_TiO2_25per_F3_R1:scan:57146:IPDLNLQDGPVVLS[Phospho]PPR/2	0	0.0	79.9663	1:1.0000:14:true	IPDLNLQDGPVVLSPPR	IPDLNLQDGPVVLS[Phospho]PPR	LOC_Os05g32600.1	1.0	Rice_phos_root_TiO2_25per_F3_R1	Rice_phos_root_TiO2_25per_F3_R1.57146.57146.2	mzspec:PXD005241:Rice_phos_root_TiO2_25per_F3_R1:scan:57146:IPDLNLQDGPVVLS[Phospho]PPR/2	0	0.0009089999999787324	0.9513415575091788	0.0	8810	8810	Phospho	1.0	14	338	1	1.0	271	0.0	0.0	0.0	0.0	0.0	0.0
14	338	1.0000	Phospho	LOC_Os05g32600.1	mzspec:PXD005241:Rice_phos_root_TiO2_25per_F3_R1:scan:57506:IPDLNLQDGPVVLS[Phospho]PPR/2	0	0.0	79.9663	1:1.0000:14:true	IPDLNLQDGPVVLSPPR	IPDLNLQDGPVVLS[Phospho]PPR	LOC_Os05g32600.1	1.0	Rice_phos_root_TiO2_25per_F3_R1	Rice_phos_root_TiO2_25per_F3_R1.57506.57506.2	mzspec:PXD005241:Rice_phos_root_TiO2_25per_F3_R1:scan:57506:IPDLNLQDGPVVLS[Phospho]PPR/2	0	0.00023800000008122882	0.2490861284595801	0.0	7310	7310	Phospho	1.0	14	338	1	1.0	272	0.0	0.0	0.0	0.0	0.0	0.0
14	338	1.0000	Phospho	LOC_Os05g32600.1	mzspec:PXD005241:Rice_phos_leaf_TiO2_25per_F3_R1_raw:scan:55178:IPDLNLQDGPVVLS[Phospho]PPR/2	0	0.0	79.9663	1:1.0000:14:true	IPDLNLQDGPVVLSPPR	IPDLNLQDGPVVLS[Phospho]PPR	LOC_Os05g32600.1	1.0	Rice_phos_leaf_TiO2_25per_F3_R1_raw	Rice_phos_leaf_TiO2_25per_F3_R1_raw.55178.55178.2	mzspec:PXD005241:Rice_phos_leaf_TiO2_25per_F3_R1_raw:scan:55178:IPDLNLQDGPVVLS[Phospho]PPR/2	0	5.400000009103678e-05	0.056515340146649815	0.0	7859	7859	Phospho	1.0	14	338	1	1.0	273	0.0	0.0	0.0	0.0	0.0	0.0
10	248	1.0000	Phospho	Os07t0694500-01	mzspec:PXD005241:Rice_phos__shoot_meristem__TiO2_25per_F1_R1_raw:scan:46269:EVEEEILDDS[Phospho]DEDWDPR/2	0	0.0	79.9663	1:1.0000:10:true	EVEEEILDDSDEDWDPR	EVEEEILDDS[Phospho]DEDWDPR	Os07t0694500-01	1.0	Rice_phos__shoot_meristem__TiO2_25per_F1_R1_raw	Rice_phos__shoot_meristem__TiO2_25per_F1_R1_raw.46269.46269.2	mzspec:PXD005241:Rice_phos__shoot_meristem__TiO2_25per_F1_R1_raw:scan:46269:EVEEEILDDS[Phospho]DEDWDPR/2	0	0.0005219999998189451	0.4806981972787549	0.0	12873	12873	Phospho	1.0	10	248	1	1.0	274	0.0	0.0	0.0	0.0	0.0	0.0
8;9	83;84	0;1.0000	Carbamidomethyl;Phospho	Os05t0270400-01	mzspec:PXD005241:Rice_phos__shoot_meristem_TiO2_25per_F3_R1_raw:scan:32796:EVPFDEDC[Carbamidomethyl]S[Phospho]DDEPDGGGGR/2	0	0.0	136.987764	1:1.0000:9:true	EVPFDEDCSDDEPDGGGGR	EVPFDEDC[Carbamidomethyl]S[Phospho]DDEPDGGGGR	Os05t0270400-01	1.0	Rice_phos__shoot_meristem_TiO2_25per_F3_R1_raw	Rice_phos__shoot_meristem_TiO2_25per_F3_R1_raw.32796.32796.2	mzspec:PXD005241:Rice_phos__shoot_meristem_TiO2_25per_F3_R1_raw:scan:32796:EVPFDEDC[Carbamidomethyl]S[Phospho]DDEPDGGGGR/2	0	0.00017099999990932702	0.16028149982002593	0.0	6391	6391	Phospho	1.0	9	84	1	1.0	275	0.0	0.0	0.0	0.0	0.0	0.0
6;7	429;430	1.0000;1.0000	Oxidation;Phospho	Os01t0614500-01	mzspec:PXD005241:Rice_phos_young_panicles__TiO2_25per_F3_R1_raw:scan:04694:GQEGGM[Oxidation]S[Phospho]PGPGGR/2	0	0.0	95.9612	1:1.0000:6:true;2:1.0000:7:true	GQEGGMSPGPGGR	GQEGGM[Oxidation]S[Phospho]PGPGGR	Os01t0614500-01	1.0	Rice_phos_young_panicles__TiO2_25per_F3_R1_raw	Rice_phos_young_panicles__TiO2_25per_F3_R1_raw.04694.04694.2	mzspec:PXD005241:Rice_phos_young_panicles__TiO2_25per_F3_R1_raw:scan:04694:GQEGGM[Oxidation]S[Phospho]PGPGGR/2	0	0.00029099999994741665	0.4534492101869442	0.0	1050	1050	Phospho	1.0	7	430	1	1.0	276	0.0	0.0	0.0	0.0	0.0	0.0
3;5	220;222	1.0000;0	Phospho;Carbamidomethyl	Os05t0109600-01	mzspec:PXD005241:Rice_phos_young_panicles__TiO2_25per_F3_R1_raw:scan:45279:VPS[Phospho]PC[Carbamidomethyl]LPPIGVK/2	0	0.0	136.987764	1:1.0000:3:true	VPSPCLPPIGVK	VPS[Phospho]PC[Carbamidomethyl]LPPIGVK	Os05t0109600-01	1.0	Rice_phos_young_panicles__TiO2_25per_F3_R1_raw	Rice_phos_young_panicles__TiO2_25per_F3_R1_raw.45279.45279.2	mzspec:PXD005241:Rice_phos_young_panicles__TiO2_25per_F3_R1_raw:scan:45279:VPS[Phospho]PC[Carbamidomethyl]LPPIGVK/2	0	0.00038700000004610047	0.5755988204342621	0.0	1000	1000	Phospho	1.0	3	220	1	1.0	277	0.0	0.0	0.0	0.0	0.0	0.0
4	114	1.0000	Phospho	LOC_Os03g49485.1	mzspec:PXD005241:Rice_phos_callus_TiO2_25per_F3_R1_raw:scan:07747:GRDT[Phospho]DDDDEVEEK/3	0	0.0	79.96633100000003	1:1.0000:4:true	GRDTDDDDEVEEK	GRDT[Phospho]DDDDEVEEK	LOC_Os03g49485.1	1.0	Rice_phos_callus_TiO2_25per_F3_R1_raw	Rice_phos_callus_TiO2_25per_F3_R1_raw.07747.07747.3	mzspec:PXD005241:Rice_phos_callus_TiO2_25per_F3_R1_raw:scan:07747:GRDT[Phospho]DDDDEVEEK/3	0	-0.00046699999995780667	-0.8731175971762717	0.0	8232	8232	Phospho	1.0	4	114	1	1.0	278	0.0	0.0	0.0	0.0	0.0	0.0
9	128	1.0000	Phospho	LOC_Os02g50980.1	mzspec:PXD005241:Rice_phos_mature_panicles__TiO2_25per_F3_R1_raw:scan:01175:HGGDDDDGS[Phospho]GDER/2	0	0.0	79.9663	1:1.0000:9:true	HGGDDDDGSGDER	HGGDDDDGS[Phospho]GDER	LOC_Os02g50980.1	1.0	Rice_phos_mature_panicles__TiO2_25per_F3_R1_raw	Rice_phos_mature_panicles__TiO2_25per_F3_R1_raw.01175.01175.2	mzspec:PXD005241:Rice_phos_mature_panicles__TiO2_25per_F3_R1_raw:scan:01175:HGGDDDDGS[Phospho]GDER/2	0	-0.0017050000001290755	-2.414250457733852	0.0	11402	11402	Phospho	1.0	9	128	1	1.0	279	0.0	0.0	0.0	0.0	0.0	0.0
6;7	429;430	1.0000;1.0000	Oxidation;Phospho	Os01t0614500-01	mzspec:PXD005241:Rice_phos_callus_TiO2_25per_F3_R1_raw:scan:03972:GQEGGM[Oxidation]S[Phospho]PGPGGR/2	0	0.0	95.9612	1:1.0000:6:true;2:1.0000:7:true	GQEGGMSPGPGGR	GQEGGM[Oxidation]S[Phospho]PGPGGR	Os01t0614500-01	1.0	Rice_phos_callus_TiO2_25per_F3_R1_raw	Rice_phos_callus_TiO2_25per_F3_R1_raw.03972.03972.2	mzspec:PXD005241:Rice_phos_callus_TiO2_25per_F3_R1_raw:scan:03972:GQEGGM[Oxidation]S[Phospho]PGPGGR/2	0	-0.0007470000000466825	-1.1640087975670892	0.0	9303	9303	Phospho	1.0	7	430	1	1.0	280	0.0	0.0	0.0	0.0	0.0	0.0
14	338	1.0000	Phospho	LOC_Os05g32600.1	mzspec:PXD005241:Rice_phos_young_panicles__TiO2_25per_F3_R1_raw:scan:57861:IPDLNLQDGPVVLS[Phospho]PPR/3	0	0.0	79.9663	1:1.0000:14:true	IPDLNLQDGPVVLSPPR	IPDLNLQDGPVVLS[Phospho]PPR	LOC_Os05g32600.1	1.0	Rice_phos_young_panicles__TiO2_25per_F3_R1_raw	Rice_phos_young_panicles__TiO2_25per_F3_R1_raw.57861.57861.3	mzspec:PXD005241:Rice_phos_young_panicles__TiO2_25per_F3_R1_raw:scan:57861:IPDLNLQDGPVVLS[Phospho]PPR/3	0	-0.0001630000000432119	-0.2557540933418495	0.0	8714	8714	Phospho	1.0	14	338	1	1.0	281	0.0	0.0	0.0	0.0	0.0	0.0
6;15	144;153	1.0000;0	Phospho;Carbamidomethyl	Os01t0588500-01	mzspec:PXD005241:Rice_phos__shoot_meristem_TiO2_25per_F3_R1_raw:scan:61181:NFRPES[Phospho]LLGEGGFGC[Carbamidomethyl]VFK/2	0	0.0	136.987764	1:1.0000:6:true	NFRPESLLGEGGFGCVFK	NFRPES[Phospho]LLGEGGFGC[Carbamidomethyl]VFK	Os01t0588500-01	1.0	Rice_phos__shoot_meristem_TiO2_25per_F3_R1_raw	Rice_phos__shoot_meristem_TiO2_25per_F3_R1_raw.61181.61181.2	mzspec:PXD005241:Rice_phos__shoot_meristem_TiO2_25per_F3_R1_raw:scan:61181:NFRPES[Phospho]LLGEGGFGC[Carbamidomethyl]VFK/2	0	0.002458000000160609	2.346585621366115	0.0	8503	8503	Phospho	1.0	6	144	1	1.0	282	0.0	0.0	0.0	0.0	0.0	0.0
14	338	1.0000	Phospho	LOC_Os05g32600.1	mzspec:PXD005241:Rice_phos_young_panicles__TiO2_25per_F3_R1_raw:scan:58105:IPDLNLQDGPVVLS[Phospho]PPR/2	0	0.0	79.9663	1:1.0000:14:true	IPDLNLQDGPVVLSPPR	IPDLNLQDGPVVLS[Phospho]PPR	LOC_Os05g32600.1	1.0	Rice_phos_young_panicles__TiO2_25per_F3_R1_raw	Rice_phos_young_panicles__TiO2_25per_F3_R1_raw.58105.58105.2	mzspec:PXD005241:Rice_phos_young_panicles__TiO2_25per_F3_R1_raw:scan:58105:IPDLNLQDGPVVLS[Phospho]PPR/2	0	0.0009089999999787324	0.9513415575091788	0.0	8854	8854	Phospho	1.0	14	338	1	1.0	283	0.0	0.0	0.0	0.0	0.0	0.0
1;21	363;383	1.0000;0	Phospho;Deamidated	Os03t0275500-01	mzspec:PXD005241:Rice_phos_leaf_TiO2_25per_F3_R1_raw:scan:30531:S[Phospho]PPREPEPEPVKEEEPEPDMN[Deamidated]EIK/3	0	0.0	80.950347	1:1.0000:21:true;2:1.0000:1:true	SPPREPEPEPVKEEEPEPDMNEIK	S[Phospho]PPREPEPEPVKEEEPEPDMN[Deamidated]EIK	Os03t0275500-01	1.0	Rice_phos_leaf_TiO2_25per_F3_R1_raw	Rice_phos_leaf_TiO2_25per_F3_R1_raw.30531.30531.3	mzspec:PXD005241:Rice_phos_leaf_TiO2_25per_F3_R1_raw:scan:30531:S[Phospho]PPREPEPEPVKEEEPEPDMN[Deamidated]EIK/3	0	0.0008769999999458378	0.9118703061751136	0.0	8766	8766	Phospho	1.0	1	363	1	1.0	284	0.0	0.0	0.0	0.0	0.0	0.0
14	338	1.0000	Phospho	LOC_Os05g32600.1	mzspec:PXD005241:Rice_phos_mature_panicles__TiO2_25per_F3_R1_raw:scan:55665:IPDLNLQDGPVVLS[Phospho]PPR/2	0	0.0	79.9663	1:1.0000:14:true	IPDLNLQDGPVVLSPPR	IPDLNLQDGPVVLS[Phospho]PPR	LOC_Os05g32600.1	1.0	Rice_phos_mature_panicles__TiO2_25per_F3_R1_raw	Rice_phos_mature_panicles__TiO2_25per_F3_R1_raw.55665.55665.2	mzspec:PXD005241:Rice_phos_mature_panicles__TiO2_25per_F3_R1_raw:scan:55665:IPDLNLQDGPVVLS[Phospho]PPR/2	0	-0.0015089999999418069	-1.5792897802635613	0.0	8870	8870	Phospho	1.0	14	338	1	1.0	285	0.0	0.0	0.0	0.0	0.0	0.0
14	338	1.0000	Phospho	LOC_Os05g32600.1	mzspec:PXD005241:Rice_phos__shoot_meristem_TiO2_25per_F3_R1_raw:scan:55660:IPDLNLQDGPVVLS[Phospho]PPR/2	0	0.0	79.9663	1:1.0000:14:true	IPDLNLQDGPVVLSPPR	IPDLNLQDGPVVLS[Phospho]PPR	LOC_Os05g32600.1	1.0	Rice_phos__shoot_meristem_TiO2_25per_F3_R1_raw	Rice_phos__shoot_meristem_TiO2_25per_F3_R1_raw.55660.55660.2	mzspec:PXD005241:Rice_phos__shoot_meristem_TiO2_25per_F3_R1_raw:scan:55660:IPDLNLQDGPVVLS[Phospho]PPR/2	0	-0.0009089999999787324	-0.9513415575091788	0.0	8876	8876	Phospho	1.0	14	338	1	1.0	286	0.0	0.0	0.0	0.0	0.0	0.0
6;7	429;430	1.0000;1.0000	Oxidation;Phospho	Os01t0614500-01	mzspec:PXD005241:Rice_phos_callus_TiO2_25per_F3_R1_raw:scan:04304:GQEGGM[Oxidation]S[Phospho]PGPGGR/2	0	0.0	95.9612	1:1.0000:6:true;2:1.0000:7:true	GQEGGMSPGPGGR	GQEGGM[Oxidation]S[Phospho]PGPGGR	Os01t0614500-01	1.0	Rice_phos_callus_TiO2_25per_F3_R1_raw	Rice_phos_callus_TiO2_25per_F3_R1_raw.04304.04304.2	mzspec:PXD005241:Rice_phos_callus_TiO2_25per_F3_R1_raw:scan:04304:GQEGGM[Oxidation]S[Phospho]PGPGGR/2	0	-0.000990999999999076	-1.544220506446883	0.0	9134	9134	Phospho	1.0	7	430	1	1.0	287	0.0	0.0	0.0	0.0	0.0	0.0
3	618	1.0000	Phospho	tr|A0A0P0YD65|A0A0P0YD65_ORYSJ	mzspec:PXD005241:Rice_phos_root_TiO2_25per_F3_R1:scan:44087:QLS[Phospho]IDQFENEGR/2	0	0.0	79.9663	1:1.0000:3:true	QLSIDQFENEGR	QLS[Phospho]IDQFENEGR	tr|A0A0P0YD65|A0A0P0YD65_ORYSJ	1.0	Rice_phos_root_TiO2_25per_F3_R1	Rice_phos_root_TiO2_25per_F3_R1.44087.44087.2	mzspec:PXD005241:Rice_phos_root_TiO2_25per_F3_R1:scan:44087:QLS[Phospho]IDQFENEGR/2	0	0.0004989999999907012	0.6580271239264465	0.0	5221	5221	Phospho	1.0	3	618	1	1.0	288	0.0	0.0	0.0	0.0	0.0	0.0
15	893	1.0000	Phospho	LOC_Os06g51270.1	mzspec:PXD005241:Rice_phos__shoot_meristem__TiO2_25per_F1_R1_raw:scan:48274:DIMDEQDQLGGLLDS[Phospho]VHGGNR/3	0	0.0	79.9663	1:1.0000:15:true	DIMDEQDQLGGLLDSVHGGNR	DIMDEQDQLGGLLDS[Phospho]VHGGNR	LOC_Os06g51270.1	1.0	Rice_phos__shoot_meristem__TiO2_25per_F1_R1_raw	Rice_phos__shoot_meristem__TiO2_25per_F1_R1_raw.48274.48274.3	mzspec:PXD005241:Rice_phos__shoot_meristem__TiO2_25per_F1_R1_raw:scan:48274:DIMDEQDQLGGLLDS[Phospho]VHGGNR/3	0	-0.0006889999999657447	-0.8791882862701842	0.0	12039	12039	Phospho	1.0	15	893	1	1.0	289	0.0	0.0	0.0	0.0	0.0	0.0
1;20	363;382	1.0000;1.0000	Phospho;Oxidation	Os03t0275500-01	mzspec:PXD005241:Rice_phos_young_panicles__TiO2_25per_F3_R1_raw:scan:28135:S[Phospho]PPREPEPEPVKEEEPEPDM[Oxidation]NEIK/3	0	0.0	95.9612	1:1.0000:20:true;2:1.0000:1:true	SPPREPEPEPVKEEEPEPDMNEIK	S[Phospho]PPREPEPEPVKEEEPEPDM[Oxidation]NEIK	Os03t0275500-01	1.0	Rice_phos_young_panicles__TiO2_25per_F3_R1_raw	Rice_phos_young_panicles__TiO2_25per_F3_R1_raw.28135.28135.3	mzspec:PXD005241:Rice_phos_young_panicles__TiO2_25per_F3_R1_raw:scan:28135:S[Phospho]PPREPEPEPVKEEEPEPDM[Oxidation]NEIK/3	0	-0.0015949999999520517	-1.6498352354567023	0.0	13263	13263	Phospho	1.0	1	363	1	1.0	290	0.0	0.0	0.0	0.0	0.0	0.0
1;20	363;382	1.0000;1.0000	Phospho;Oxidation	Os03t0275500-01	mzspec:PXD005241:Rice_phos_root_TiO2_25per_F3_R1:scan:27236:S[Phospho]PPREPEPEPVKEEEPEPDM[Oxidation]NEIK/3	0	0.0	95.9612	1:1.0000:20:true;2:1.0000:1:true	SPPREPEPEPVKEEEPEPDMNEIK	S[Phospho]PPREPEPEPVKEEEPEPDM[Oxidation]NEIK	Os03t0275500-01	1.0	Rice_phos_root_TiO2_25per_F3_R1	Rice_phos_root_TiO2_25per_F3_R1.27236.27236.3	mzspec:PXD005241:Rice_phos_root_TiO2_25per_F3_R1:scan:27236:S[Phospho]PPREPEPEPVKEEEPEPDM[Oxidation]NEIK/3	0	-0.0004949999998871135	-0.5120178315920841	0.0	7215	7215	Phospho	1.0	1	363	1	1.0	291	0.0	0.0	0.0	0.0	0.0	0.0
1;20	363;382	1.0000;1.0000	Phospho;Oxidation	Os03t0275500-01	mzspec:PXD005241:Rice_phos__shoot_meristem_TiO2_25per_F3_R1_raw:scan:27626:S[Phospho]PPREPEPEPVKEEEPEPDM[Oxidation]NEIK/3	0	0.0	95.9612	1:1.0000:20:true;2:1.0000:1:true	SPPREPEPEPVKEEEPEPDMNEIK	S[Phospho]PPREPEPEPVKEEEPEPDM[Oxidation]NEIK	Os03t0275500-01	1.0	Rice_phos__shoot_meristem_TiO2_25per_F3_R1_raw	Rice_phos__shoot_meristem_TiO2_25per_F3_R1_raw.27626.27626.3	mzspec:PXD005241:Rice_phos__shoot_meristem_TiO2_25per_F3_R1_raw:scan:27626:S[Phospho]PPREPEPEPVKEEEPEPDM[Oxidation]NEIK/3	0	0.0020050000000537693	2.073930813340966	0.0	4901	4901	Phospho	1.0	1	363	1	1.0	292	0.0	0.0	0.0	0.0	0.0	0.0
14	338	1.0000	Phospho	LOC_Os05g32600.1	mzspec:PXD005241:Rice_phos_young_panicles__TiO2_25per_F3_R1_raw:scan:58797:IPDLNLQDGPVVLS[Phospho]PPR/2	0	0.0	79.9663	1:1.0000:14:true	IPDLNLQDGPVVLSPPR	IPDLNLQDGPVVLS[Phospho]PPR	LOC_Os05g32600.1	1.0	Rice_phos_young_panicles__TiO2_25per_F3_R1_raw	Rice_phos_young_panicles__TiO2_25per_F3_R1_raw.58797.58797.2	mzspec:PXD005241:Rice_phos_young_panicles__TiO2_25per_F3_R1_raw:scan:58797:IPDLNLQDGPVVLS[Phospho]PPR/2	0	-0.00010899999995217512	-0.11407726042401416	0.0	15685	15685	Phospho	1.0	14	338	1	1.0	293	0.0	0.0	0.0	0.0	0.0	0.0
1;20	363;382	1.0000;1.0000	Phospho;Oxidation	Os03t0275500-01	mzspec:PXD005241:Rice_phos_mature_panicles__TiO2_25per_F3_R1_raw:scan:26460:S[Phospho]PPREPEPEPVKEEEPEPDM[Oxidation]NEIK/3	0	0.0	95.9612	1:1.0000:20:true;2:1.0000:1:true	SPPREPEPEPVKEEEPEPDMNEIK	S[Phospho]PPREPEPEPVKEEEPEPDM[Oxidation]NEIK	Os03t0275500-01	1.0	Rice_phos_mature_panicles__TiO2_25per_F3_R1_raw	Rice_phos_mature_panicles__TiO2_25per_F3_R1_raw.26460.26460.3	mzspec:PXD005241:Rice_phos_mature_panicles__TiO2_25per_F3_R1_raw:scan:26460:S[Phospho]PPREPEPEPVKEEEPEPDM[Oxidation]NEIK/3	0	-0.0006949999999505962	-0.7188937232572853	0.0	3967	3967	Phospho	1.0	1	363	1	1.0	294	0.0	0.0	0.0	0.0	0.0	0.0
1;20	363;382	1.0000;1.0000	Phospho;Oxidation	Os03t0275500-01	mzspec:PXD005241:Rice_phos_mature_panicles__TiO2_25per_F3_R1_raw:scan:26098:S[Phospho]PPREPEPEPVKEEEPEPDM[Oxidation]NEIK/3	0	0.0	95.9612	1:1.0000:20:true;2:1.0000:1:true	SPPREPEPEPVKEEEPEPDMNEIK	S[Phospho]PPREPEPEPVKEEEPEPDM[Oxidation]NEIK	Os03t0275500-01	1.0	Rice_phos_mature_panicles__TiO2_25per_F3_R1_raw	Rice_phos_mature_panicles__TiO2_25per_F3_R1_raw.26098.26098.3	mzspec:PXD005241:Rice_phos_mature_panicles__TiO2_25per_F3_R1_raw:scan:26098:S[Phospho]PPREPEPEPVKEEEPEPDM[Oxidation]NEIK/3	0	-0.0024949999999535066	-2.58077674765612	0.0	3666	3666	Phospho	1.0	1	363	1	1.0	295	0.0	0.0	0.0	0.0	0.0	0.0
7	360	1.0000	Phospho	Os06t0232000-01	mzspec:PXD005241:Rice_phos_mature_panicles__TiO2_25per_F3_R1_raw:scan:00305:KHDDNDS[Phospho]DDEKK/2	0	0.0	79.9663	1:1.0000:7:true	KHDDNDSDDEKK	KHDDNDS[Phospho]DDEKK	Os06t0232000-01	1.0	Rice_phos_mature_panicles__TiO2_25per_F3_R1_raw	Rice_phos_mature_panicles__TiO2_25per_F3_R1_raw.00305.00305.2	mzspec:PXD005241:Rice_phos_mature_panicles__TiO2_25per_F3_R1_raw:scan:00305:KHDDNDS[Phospho]DDEKK/2	0	-0.0018359999999120191	-2.4053648848486766	0.0	9943	9943	Phospho	1.0	7	360	1	1.0	296	0.0	0.0	0.0	0.0	0.0	0.0
3;5	220;222	1.0000;0	Phospho;Carbamidomethyl	Os05t0109600-01	mzspec:PXD005241:Rice_phos_young_panicles__TiO2_25per_F3_R1_raw:scan:44584:VPS[Phospho]PC[Carbamidomethyl]LPPIGVK/2	0	0.0	136.987764	1:1.0000:3:true	VPSPCLPPIGVK	VPS[Phospho]PC[Carbamidomethyl]LPPIGVK	Os05t0109600-01	1.0	Rice_phos_young_panicles__TiO2_25per_F3_R1_raw	Rice_phos_young_panicles__TiO2_25per_F3_R1_raw.44584.44584.2	mzspec:PXD005241:Rice_phos_young_panicles__TiO2_25per_F3_R1_raw:scan:44584:VPS[Phospho]PC[Carbamidomethyl]LPPIGVK/2	0	0.00014300000009370706	0.21268896993858424	0.0	2691	2691	Phospho	1.0	3	220	1	1.0	297	0.0	0.0	0.0	0.0	0.0	0.0
1	305	1.0000	Phospho	Os08t0187700-01	mzspec:PXD005241:Rice_phos_callus_TiO2_25per_F1_R1_raw:scan:36110:S[Phospho]PPLDVLPR/2	0	0.0	79.9663	1:1.0000:1:true	SPPLDVLPR	S[Phospho]PPLDVLPR	Os08t0187700-01	1.0	Rice_phos_callus_TiO2_25per_F1_R1_raw	Rice_phos_callus_TiO2_25per_F1_R1_raw.36110.36110.2	mzspec:PXD005241:Rice_phos_callus_TiO2_25per_F1_R1_raw:scan:36110:S[Phospho]PPLDVLPR/2	0	0.00011100000006081245	0.20659881002735853	0.0	2379	2379	Phospho	1.0	1	305	1	1.0	298	0.0	0.0	0.0	0.0	0.0	0.0
6	1122	1.0000	Phospho	LOC_Os09g36090.1	mzspec:PXD005241:Rice_phos_young_panicles__TiO2_25per_F3_R1_raw:scan:09962:DNNPVS[Phospho]PGKGEGR/2	0	0.0	79.9663	1:1.0000:6:true	DNNPVSPGKGEGR	DNNPVS[Phospho]PGKGEGR	LOC_Os09g36090.1	1.0	Rice_phos_young_panicles__TiO2_25per_F3_R1_raw	Rice_phos_young_panicles__TiO2_25per_F3_R1_raw.09962.09962.2	mzspec:PXD005241:Rice_phos_young_panicles__TiO2_25per_F3_R1_raw:scan:09962:DNNPVS[Phospho]PGKGEGR/2	0	0.0006680000000187647	0.9491243260594098	0.0	2658	2658	Phospho	1.0	6	1122	1	1.0	299	0.0	0.0	0.0	0.0	0.0	0.0
8	135	1.0000	Phospho	LOC_Os08g05540.1	mzspec:PXD005241:Rice_phos_mature_panicles__TiO2_25per_F3_R1_raw:scan:28101:LEDLGGES[Phospho]DEDEDDEVDK/2	0	0.0	79.96633100000003	1:1.0000:8:true	LEDLGGESDEDEDDEVDK	LEDLGGES[Phospho]DEDEDDEVDK	LOC_Os08g05540.1	1.0	Rice_phos_mature_panicles__TiO2_25per_F3_R1_raw	Rice_phos_mature_panicles__TiO2_25per_F3_R1_raw.28101.28101.2	mzspec:PXD005241:Rice_phos_mature_panicles__TiO2_25per_F3_R1_raw:scan:28101:LEDLGGES[Phospho]DEDEDDEVDK/2	0	-0.0009399999999004648	-0.899619441453014	0.0	784	784	Phospho	1.0	8	135	1	1.0	300	0.0	0.0	0.0	0.0	0.0	0.0
8	135	1.0000	Phospho	LOC_Os08g05540.1	mzspec:PXD005241:Rice_phos_root_TiO2_25per_F3_R1:scan:29550:LEDLGGES[Phospho]DEDEDDEVDK/2	0	0.0	79.96633100000003	1:1.0000:8:true	LEDLGGESDEDEDDEVDK	LEDLGGES[Phospho]DEDEDDEVDK	LOC_Os08g05540.1	1.0	Rice_phos_root_TiO2_25per_F3_R1	Rice_phos_root_TiO2_25per_F3_R1.29550.29550.2	mzspec:PXD005241:Rice_phos_root_TiO2_25per_F3_R1:scan:29550:LEDLGGES[Phospho]DEDEDDEVDK/2	0	6.700000017190177e-05	0.06412181142380903	0.0	5223	5223	Phospho	1.0	8	135	1	1.0	301	0.0	0.0	0.0	0.0	0.0	0.0
6	1122	1.0000	Phospho	LOC_Os09g36090.1	mzspec:PXD005241:Rice_phos_root_TiO2_25per_F3_R1:scan:09752:DNNPVS[Phospho]PGKGEGR/2	0	0.0	79.9663	1:1.0000:6:true	DNNPVSPGKGEGR	DNNPVS[Phospho]PGKGEGR	LOC_Os09g36090.1	1.0	Rice_phos_root_TiO2_25per_F3_R1	Rice_phos_root_TiO2_25per_F3_R1.09752.09752.2	mzspec:PXD005241:Rice_phos_root_TiO2_25per_F3_R1:scan:09752:DNNPVS[Phospho]PGKGEGR/2	0	0.0009730000000445217	1.3824819899283238	0.0	2580	2580	Phospho	1.0	6	1122	1	1.0	302	0.0	0.0	0.0	0.0	0.0	0.0
6;7	429;430	1.0000;1.0000	Oxidation;Phospho	Os01t0614500-01	mzspec:PXD005241:Rice_phos__shoot_meristem__TiO2_25per_F1_R1_raw:scan:02639:GQEGGM[Oxidation]S[Phospho]PGPGGR/2	0	0.0	95.9612	1:1.0000:6:true;2:1.0000:7:true	GQEGGMSPGPGGR	GQEGGM[Oxidation]S[Phospho]PGPGGR	Os01t0614500-01	1.0	Rice_phos__shoot_meristem__TiO2_25per_F1_R1_raw	Rice_phos__shoot_meristem__TiO2_25per_F1_R1_raw.02639.02639.2	mzspec:PXD005241:Rice_phos__shoot_meristem__TiO2_25per_F1_R1_raw:scan:02639:GQEGGM[Oxidation]S[Phospho]PGPGGR/2	0	4.6999999995023245e-05	0.07323750130715033	0.0	664	664	Phospho	1.0	7	430	1	1.0	303	0.0	0.0	0.0	0.0	0.0	0.0
8	135	1.0000	Phospho	LOC_Os08g05540.1	mzspec:PXD005241:Rice_phos_leaf_TiO2_25per_F3_R1_raw:scan:28540:LEDLGGES[Phospho]DEDEDDEVDK/2	0	0.0	79.96633100000003	1:1.0000:8:true	LEDLGGESDEDEDDEVDK	LEDLGGES[Phospho]DEDEDDEVDK	LOC_Os08g05540.1	1.0	Rice_phos_leaf_TiO2_25per_F3_R1_raw	Rice_phos_leaf_TiO2_25per_F3_R1_raw.28540.28540.2	mzspec:PXD005241:Rice_phos_leaf_TiO2_25per_F3_R1_raw:scan:28540:LEDLGGES[Phospho]DEDEDDEVDK/2	0	-0.0004519999997683044	-0.4325829652887039	0.0	5892	5892	Phospho	1.0	8	135	1	1.0	304	0.0	0.0	0.0	0.0	0.0	0.0
8	135	1.0000	Phospho	LOC_Os08g05540.1	mzspec:PXD005241:Rice_phos__shoot_meristem_TiO2_25per_F3_R1_raw:scan:29501:LEDLGGES[Phospho]DEDEDDEVDK/2	0	0.0	79.96633100000003	1:1.0000:8:true	LEDLGGESDEDEDDEVDK	LEDLGGES[Phospho]DEDEDDEVDK	LOC_Os08g05540.1	1.0	Rice_phos__shoot_meristem_TiO2_25per_F3_R1_raw	Rice_phos__shoot_meristem_TiO2_25per_F3_R1_raw.29501.29501.2	mzspec:PXD005241:Rice_phos__shoot_meristem_TiO2_25per_F3_R1_raw:scan:29501:LEDLGGES[Phospho]DEDEDDEVDK/2	0	3.700000002027082e-05	0.035410552505874604	0.0	7042	7042	Phospho	1.0	8	135	1	1.0	305	0.0	0.0	0.0	0.0	0.0	0.0
6;7	429;430	1.0000;1.0000	Oxidation;Phospho	Os01t0614500-01	mzspec:PXD005241:Rice_phos_young_panicles_TiO2_25per_F1_R1_raw:scan:02618:GQEGGM[Oxidation]S[Phospho]PGPGGR/2	0	0.0	95.9612	1:1.0000:6:true;2:1.0000:7:true	GQEGGMSPGPGGR	GQEGGM[Oxidation]S[Phospho]PGPGGR	Os01t0614500-01	1.0	Rice_phos_young_panicles_TiO2_25per_F1_R1_raw	Rice_phos_young_panicles_TiO2_25per_F1_R1_raw.02618.02618.2	mzspec:PXD005241:Rice_phos_young_panicles_TiO2_25per_F1_R1_raw:scan:02618:GQEGGM[Oxidation]S[Phospho]PGPGGR/2	0	0.00016899999991437648	0.2633433556584713	0.0	8084	8084	Phospho	1.0	7	430	1	1.0	306	0.0	0.0	0.0	0.0	0.0	0.0
0;14	1;15	0;1.0000	Acetyl;Phospho	Os04t0511600-02	mzspec:PXD005241:Rice_phos_young_panicles__TiO2_25per_F2_R1_raw:scan:58853:[Acetyl]VDINPDHIFEVPDT[Phospho]PDR/2	0	0.0	121.976931	2:1.0000:14:true	VDINPDHIFEVPDTPDR	[Acetyl]VDINPDHIFEVPDT[Phospho]PDR	Os04t0511600-02	1.0	Rice_phos_young_panicles__TiO2_25per_F2_R1_raw	Rice_phos_young_panicles__TiO2_25per_F2_R1_raw.58853.58853.2	mzspec:PXD005241:Rice_phos_young_panicles__TiO2_25per_F2_R1_raw:scan:58853:[Acetyl]VDINPDHIFEVPDT[Phospho]PDR/2	0	-0.0022480000000086875	-2.1389817635445327	0.0	7109	7109	Phospho	1.0	14	15	1	1.0	307	0.0	0.0	0.0	0.0	0.0	0.0
0;14	1;15	0;1.0000	Acetyl;Phospho	Os04t0511600-02	mzspec:PXD005241:Rice_phos__shoot_meristem__TiO2_25per_F1_R1_raw:scan:57090:[Acetyl]VDINPDHIFEVPDT[Phospho]PDR/2	0	0.0	121.976931	2:1.0000:14:true	VDINPDHIFEVPDTPDR	[Acetyl]VDINPDHIFEVPDT[Phospho]PDR	Os04t0511600-02	1.0	Rice_phos__shoot_meristem__TiO2_25per_F1_R1_raw	Rice_phos__shoot_meristem__TiO2_25per_F1_R1_raw.57090.57090.2	mzspec:PXD005241:Rice_phos__shoot_meristem__TiO2_25per_F1_R1_raw:scan:57090:[Acetyl]VDINPDHIFEVPDT[Phospho]PDR/2	0	-0.0010320000001229346	-0.9819524823097784	0.0	10666	10666	Phospho	1.0	14	15	1	1.0	308	0.0	0.0	0.0	0.0	0.0	0.0
14	338	1.0000	Phospho	LOC_Os05g32600.1	mzspec:PXD005241:Rice_phos_callus_TiO2_25per_F3_R1_raw:scan:54783:IPDLNLQDGPVVLS[Phospho]PPR/2	0	0.0	79.9663	1:1.0000:14:true	IPDLNLQDGPVVLSPPR	IPDLNLQDGPVVLS[Phospho]PPR	LOC_Os05g32600.1	1.0	Rice_phos_callus_TiO2_25per_F3_R1_raw	Rice_phos_callus_TiO2_25per_F3_R1_raw.54783.54783.2	mzspec:PXD005241:Rice_phos_callus_TiO2_25per_F3_R1_raw:scan:54783:IPDLNLQDGPVVLS[Phospho]PPR/2	0	-0.001308999999992011	-1.3699737060517612	0.0	13464	13464	Phospho	1.0	14	338	1	1.0	309	0.0	0.0	0.0	0.0	0.0	0.0
1	305	1.0000	Phospho	Os08t0187700-01	mzspec:PXD005241:Rice_phos_callus_TiO2_25per_F1_R1_raw:scan:36395:S[Phospho]PPLDVLPR/2	0	0.0	79.9663	1:1.0000:1:true	SPPLDVLPR	S[Phospho]PPLDVLPR	Os08t0187700-01	1.0	Rice_phos_callus_TiO2_25per_F1_R1_raw	Rice_phos_callus_TiO2_25per_F1_R1_raw.36395.36395.2	mzspec:PXD005241:Rice_phos_callus_TiO2_25per_F1_R1_raw:scan:36395:S[Phospho]PPLDVLPR/2	0	0.00011100000006081245	0.20659881002735853	0.0	1900	1900	Phospho	1.0	1	305	1	1.0	310	0.0	0.0	0.0	0.0	0.0	0.0
8	135	1.0000	Phospho	LOC_Os08g05540.1	mzspec:PXD005241:Rice_phos__shoot_meristem_TiO2_25per_F3_R1_raw:scan:29851:LEDLGGES[Phospho]DEDEDDEVDK/2	0	0.0	79.96633100000003	1:1.0000:8:true	LEDLGGESDEDEDDEVDK	LEDLGGES[Phospho]DEDEDDEVDK	LOC_Os08g05540.1	1.0	Rice_phos__shoot_meristem_TiO2_25per_F3_R1_raw	Rice_phos__shoot_meristem_TiO2_25per_F3_R1_raw.29851.29851.2	mzspec:PXD005241:Rice_phos__shoot_meristem_TiO2_25per_F3_R1_raw:scan:29851:LEDLGGES[Phospho]DEDEDDEVDK/2	0	-8.499999989908247e-05	-0.08134856642639984	0.0	7126	7126	Phospho	1.0	8	135	1	1.0	311	0.0	0.0	0.0	0.0	0.0	0.0
14	338	1.0000	Phospho	LOC_Os05g32600.1	mzspec:PXD005241:Rice_phos_callus_TiO2_25per_F3_R1_raw:scan:54248:IPDLNLQDGPVVLS[Phospho]PPR/3	0	0.0	79.9663	1:1.0000:14:true	IPDLNLQDGPVVLSPPR	IPDLNLQDGPVVLS[Phospho]PPR	LOC_Os05g32600.1	1.0	Rice_phos_callus_TiO2_25per_F3_R1_raw	Rice_phos_callus_TiO2_25per_F3_R1_raw.54248.54248.3	mzspec:PXD005241:Rice_phos_callus_TiO2_25per_F3_R1_raw:scan:54248:IPDLNLQDGPVVLS[Phospho]PPR/3	0	8.200000002034358e-05	0.12866156842745338	0.0	13098	13098	Phospho	1.0	14	338	1	1.0	312	0.0	0.0	0.0	0.0	0.0	0.0
8	135	1.0000	Phospho	LOC_Os08g05540.1	mzspec:PXD005241:Rice_phos_root_TiO2_25per_F1_R1:scan:27168:LEDLGGES[Phospho]DEDEDDEVDK/2	0	0.0	79.96633100000003	1:1.0000:8:true	LEDLGGESDEDEDDEVDK	LEDLGGES[Phospho]DEDEDDEVDK	LOC_Os08g05540.1	1.0	Rice_phos_root_TiO2_25per_F1_R1	Rice_phos_root_TiO2_25per_F1_R1.27168.27168.2	mzspec:PXD005241:Rice_phos_root_TiO2_25per_F1_R1:scan:27168:LEDLGGES[Phospho]DEDEDDEVDK/2	0	0.003167000000075859	3.0309518845230063	0.0	9178	9178	Phospho	1.0	8	135	1	1.0	313	0.0	0.0	0.0	0.0	0.0	0.0
6	1122	1.0000	Phospho	LOC_Os09g36090.1	mzspec:PXD005241:Rice_phos__shoot_meristem_TiO2_25per_F3_R1_raw:scan:10220:DNNPVS[Phospho]PGKGEGR/2	0	0.0	79.9663	1:1.0000:6:true	DNNPVSPGKGEGR	DNNPVS[Phospho]PGKGEGR	LOC_Os09g36090.1	1.0	Rice_phos__shoot_meristem_TiO2_25per_F3_R1_raw	Rice_phos__shoot_meristem_TiO2_25per_F3_R1_raw.10220.10220.2	mzspec:PXD005241:Rice_phos__shoot_meristem_TiO2_25per_F3_R1_raw:scan:10220:DNNPVS[Phospho]PGKGEGR/2	0	0.0005459999999857246	0.7757812604795379	0.0	7623	7623	Phospho	1.0	6	1122	1	1.0	314	0.0	0.0	0.0	0.0	0.0	0.0
8	135	1.0000	Phospho	LOC_Os08g05540.1	mzspec:PXD005241:Rice_phos_young_panicles__TiO2_25per_F3_R1_raw:scan:30290:LEDLGGES[Phospho]DEDEDDEVDK/2	0	0.0	79.96633100000003	1:1.0000:8:true	LEDLGGESDEDEDDEVDK	LEDLGGES[Phospho]DEDEDDEVDK	LOC_Os08g05540.1	1.0	Rice_phos_young_panicles__TiO2_25per_F3_R1_raw	Rice_phos_young_panicles__TiO2_25per_F3_R1_raw.30290.30290.2	mzspec:PXD005241:Rice_phos_young_panicles__TiO2_25per_F3_R1_raw:scan:30290:LEDLGGES[Phospho]DEDEDDEVDK/2	0	0.00028100000008635096	0.26892879058802965	0.0	12043	12043	Phospho	1.0	8	135	1	1.0	315	0.0	0.0	0.0	0.0	0.0	0.0
14	338	1.0000	Phospho	LOC_Os05g32600.1	mzspec:PXD005241:Rice_phos_mature_panicles__TiO2_25per_F3_R1_raw:scan:49666:IPDLNLQDGPVVLS[Phospho]PPRK/3	0	0.0	79.9663	1:1.0000:14:true	IPDLNLQDGPVVLSPPRK	IPDLNLQDGPVVLS[Phospho]PPRK	LOC_Os05g32600.1	1.0	Rice_phos_mature_panicles__TiO2_25per_F3_R1_raw	Rice_phos_mature_panicles__TiO2_25per_F3_R1_raw.49666.49666.3	mzspec:PXD005241:Rice_phos_mature_panicles__TiO2_25per_F3_R1_raw:scan:49666:IPDLNLQDGPVVLS[Phospho]PPRK/3	0	-0.0011819999999715947	-1.7381604662678016	0.0	7396	7396	Phospho	1.0	14	338	1	1.0	316	0.0	0.0	0.0	0.0	0.0	0.0
6;7	429;430	1.0000;1.0000	Oxidation;Phospho	Os01t0614500-01	mzspec:PXD005241:Rice_phos__shoot_meristem_TiO2_25per_F3_R1_raw:scan:05029:GQEGGM[Oxidation]S[Phospho]PGPGGR/2	0	0.0	95.9612	1:1.0000:6:true;2:1.0000:7:true	GQEGGMSPGPGGR	GQEGGM[Oxidation]S[Phospho]PGPGGR	Os01t0614500-01	1.0	Rice_phos__shoot_meristem_TiO2_25per_F3_R1_raw	Rice_phos__shoot_meristem_TiO2_25per_F3_R1_raw.05029.05029.2	mzspec:PXD005241:Rice_phos__shoot_meristem_TiO2_25per_F3_R1_raw:scan:05029:GQEGGM[Oxidation]S[Phospho]PGPGGR/2	0	0.00029099999994741665	0.4534492101869442	0.0	8062	8062	Phospho	1.0	7	430	1	1.0	317	0.0	0.0	0.0	0.0	0.0	0.0
3;5	220;222	1.0000;0	Phospho;Carbamidomethyl	Os05t0109600-01	mzspec:PXD005241:Rice_phos__shoot_meristem_TiO2_25per_F3_R1_raw:scan:43655:VPS[Phospho]PC[Carbamidomethyl]LPPIGVK/2	0	0.0	136.987764	1:1.0000:3:true	VPSPCLPPIGVK	VPS[Phospho]PC[Carbamidomethyl]LPPIGVK	Os05t0109600-01	1.0	Rice_phos__shoot_meristem_TiO2_25per_F3_R1_raw	Rice_phos__shoot_meristem_TiO2_25per_F3_R1_raw.43655.43655.2	mzspec:PXD005241:Rice_phos__shoot_meristem_TiO2_25per_F3_R1_raw:scan:43655:VPS[Phospho]PC[Carbamidomethyl]LPPIGVK/2	0	0.0004480000000057773	0.666326283015909	0.0	5276	5276	Phospho	1.0	3	220	1	1.0	318	0.0	0.0	0.0	0.0	0.0	0.0
8	135	1.0000	Phospho	LOC_Os08g05540.1	mzspec:PXD005241:Rice_phos_callus_TiO2_25per_F3_R1_raw:scan:27432:LEDLGGES[Phospho]DEDEDDEVDK/2	0	0.0	79.96633100000003	1:1.0000:8:true	LEDLGGESDEDEDDEVDK	LEDLGGES[Phospho]DEDEDDEVDK	LOC_Os08g05540.1	1.0	Rice_phos_callus_TiO2_25per_F3_R1_raw	Rice_phos_callus_TiO2_25per_F3_R1_raw.27432.27432.2	mzspec:PXD005241:Rice_phos_callus_TiO2_25per_F3_R1_raw:scan:27432:LEDLGGES[Phospho]DEDEDDEVDK/2	0	-0.0013329999999314168	-1.275736931406542	0.0	14985	14985	Phospho	1.0	8	135	1	1.0	319	0.0	0.0	0.0	0.0	0.0	0.0
3;5	220;222	1.0000;0	Phospho;Carbamidomethyl	Os05t0109600-01	mzspec:PXD005241:Rice_phos_young_panicles__TiO2_25per_F3_R1_raw:scan:44928:VPS[Phospho]PC[Carbamidomethyl]LPPIGVK/2	0	0.0	136.987764	1:1.0000:3:true	VPSPCLPPIGVK	VPS[Phospho]PC[Carbamidomethyl]LPPIGVK	Os05t0109600-01	1.0	Rice_phos_young_panicles__TiO2_25per_F3_R1_raw	Rice_phos_young_panicles__TiO2_25per_F3_R1_raw.44928.44928.2	mzspec:PXD005241:Rice_phos_young_panicles__TiO2_25per_F3_R1_raw:scan:44928:VPS[Phospho]PC[Carbamidomethyl]LPPIGVK/2	0	0.0002040000000533837	0.3034164325202311	0.0	2765	2765	Phospho	1.0	3	220	1	1.0	320	0.0	0.0	0.0	0.0	0.0	0.0
6;7	429;430	1.0000;1.0000	Oxidation;Phospho	Os01t0614500-01	mzspec:PXD005241:Rice_phos_leaf_TiO2_25per_F3_R1_raw:scan:03539:GQEGGM[Oxidation]S[Phospho]PGPGGR/2	0	0.0	95.9612	1:1.0000:6:true;2:1.0000:7:true	GQEGGMSPGPGGR	GQEGGM[Oxidation]S[Phospho]PGPGGR	Os01t0614500-01	1.0	Rice_phos_leaf_TiO2_25per_F3_R1_raw	Rice_phos_leaf_TiO2_25per_F3_R1_raw.03539.03539.2	mzspec:PXD005241:Rice_phos_leaf_TiO2_25per_F3_R1_raw:scan:03539:GQEGGM[Oxidation]S[Phospho]PGPGGR/2	0	0.0004129999999804568	0.643555064715417	0.0	7082	7082	Phospho	1.0	7	430	1	1.0	321	0.0	0.0	0.0	0.0	0.0	0.0
6;7	429;430	1.0000;1.0000	Oxidation;Phospho	Os01t0614500-01	mzspec:PXD005241:Rice_phos_mature_panicles_TiO2_25per_F1_R1_raw:scan:02451:GQEGGM[Oxidation]S[Phospho]PGPGGR/2	0	0.0	95.9612	1:1.0000:6:true;2:1.0000:7:true	GQEGGMSPGPGGR	GQEGGM[Oxidation]S[Phospho]PGPGGR	Os01t0614500-01	1.0	Rice_phos_mature_panicles_TiO2_25per_F1_R1_raw	Rice_phos_mature_panicles_TiO2_25per_F1_R1_raw.02451.02451.2	mzspec:PXD005241:Rice_phos_mature_panicles_TiO2_25per_F1_R1_raw:scan:02451:GQEGGM[Oxidation]S[Phospho]PGPGGR/2	0	0.0003519999999070933	0.5485021373626047	0.0	2260	2260	Phospho	1.0	7	430	1	1.0	322	0.0	0.0	0.0	0.0	0.0	0.0
1	305	1.0000	Phospho	Os08t0187700-01	mzspec:PXD005241:Rice_phos_young_panicles_TiO2_25per_F1_R1_raw:scan:36424:S[Phospho]PPLDVLPR/2	0	0.0	79.9663	1:1.0000:1:true	SPPLDVLPR	S[Phospho]PPLDVLPR	Os08t0187700-01	1.0	Rice_phos_young_panicles_TiO2_25per_F1_R1_raw	Rice_phos_young_panicles_TiO2_25per_F1_R1_raw.36424.36424.2	mzspec:PXD005241:Rice_phos_young_panicles_TiO2_25per_F1_R1_raw:scan:36424:S[Phospho]PPLDVLPR/2	0	-1.099999997222767e-05	-0.020473755885749144	0.0	16453	16453	Phospho	1.0	1	305	1	1.0	323	0.0	0.0	0.0	0.0	0.0	0.0
6;7	429;430	1.0000;1.0000	Oxidation;Phospho	Os01t0614500-01	mzspec:PXD005241:Rice_phos_young_panicles_TiO2_25per_F1_R1_raw:scan:02389:GQEGGM[Oxidation]S[Phospho]PGPGGR/2	0	0.0	95.9612	1:1.0000:6:true;2:1.0000:7:true	GQEGGMSPGPGGR	GQEGGM[Oxidation]S[Phospho]PGPGGR	Os01t0614500-01	1.0	Rice_phos_young_panicles_TiO2_25per_F1_R1_raw	Rice_phos_young_panicles_TiO2_25per_F1_R1_raw.02389.02389.2	mzspec:PXD005241:Rice_phos_young_panicles_TiO2_25per_F1_R1_raw:scan:02389:GQEGGM[Oxidation]S[Phospho]PGPGGR/2	0	0.00022999999998773998	0.3583962830112837	0.0	8104	8104	Phospho	1.0	7	430	1	1.0	324	0.0	0.0	0.0	0.0	0.0	0.0
14	338	1.0000	Phospho	LOC_Os05g32600.1	mzspec:PXD005241:Rice_phos_mature_panicles__TiO2_25per_F3_R1_raw:scan:55994:IPDLNLQDGPVVLS[Phospho]PPR/2	0	0.0	79.9663	1:1.0000:14:true	IPDLNLQDGPVVLSPPR	IPDLNLQDGPVVLS[Phospho]PPR	LOC_Os05g32600.1	1.0	Rice_phos_mature_panicles__TiO2_25per_F3_R1_raw	Rice_phos_mature_panicles__TiO2_25per_F3_R1_raw.55994.55994.2	mzspec:PXD005241:Rice_phos_mature_panicles__TiO2_25per_F3_R1_raw:scan:55994:IPDLNLQDGPVVLS[Phospho]PPR/2	0	-0.0014709999999240608	-1.5395197261347635	0.0	9418	9418	Phospho	1.0	14	338	1	1.0	325	0.0	0.0	0.0	0.0	0.0	0.0
2;4	237;239	1.0000;1.0000	Phospho;Phospho	Os09t0103700-01	mzspec:PXD005241:Rice_phos__shoot_meristem_TiO2_25per_F3_R1_raw:scan:19174:RS[Phospho]DT[Phospho]EDDLEEER/2	0	0.0	159.9326	1:1.0000:2:true;2:1.0000:4:true	RSDTEDDLEEER	RS[Phospho]DT[Phospho]EDDLEEER	Os09t0103700-01	1.0	Rice_phos__shoot_meristem_TiO2_25per_F3_R1_raw	Rice_phos__shoot_meristem_TiO2_25per_F3_R1_raw.19174.19174.2	mzspec:PXD005241:Rice_phos__shoot_meristem_TiO2_25per_F3_R1_raw:scan:19174:RS[Phospho]DT[Phospho]EDDLEEER/2	0	0.00056100000006154	0.6781197695808252	0.0	8914	8914	Phospho	1.0	4	239	1	1.0	326	0.0	0.0	0.0	0.0	0.0	0.0
7	360	1.0000	Phospho	Os06t0232000-01	mzspec:PXD005241:Rice_phos_mature_panicles__TiO2_25per_F3_R1_raw:scan:00893:KHDDNDS[Phospho]DDEKK/2	0	0.0	79.9663	1:1.0000:7:true	KHDDNDSDDEKK	KHDDNDS[Phospho]DDEKK	Os06t0232000-01	1.0	Rice_phos_mature_panicles__TiO2_25per_F3_R1_raw	Rice_phos_mature_panicles__TiO2_25per_F3_R1_raw.00893.00893.2	mzspec:PXD005241:Rice_phos_mature_panicles__TiO2_25per_F3_R1_raw:scan:00893:KHDDNDS[Phospho]DDEKK/2	0	-0.0017139999999926658	-2.245531270593984	0.0	11521	11521	Phospho	1.0	7	360	1	1.0	327	0.0	0.0	0.0	0.0	0.0	0.0
2;4	237;239	1.0000;1.0000	Phospho;Phospho	Os09t0103700-01	mzspec:PXD005241:Rice_phos__shoot_meristem_TiO2_25per_F3_R1_raw:scan:19174:RS[Phospho]DT[Phospho]EDDLEEER/2	0	0.0	159.9326	1:1.0000:2:true;2:1.0000:4:true	RSDTEDDLEEER	RS[Phospho]DT[Phospho]EDDLEEER	Os09t0103700-01	1.0	Rice_phos__shoot_meristem_TiO2_25per_F3_R1_raw	Rice_phos__shoot_meristem_TiO2_25per_F3_R1_raw.19174.19174.2	mzspec:PXD005241:Rice_phos__shoot_meristem_TiO2_25per_F3_R1_raw:scan:19174:RS[Phospho]DT[Phospho]EDDLEEER/2	0	0.00056100000006154	0.6781197695808252	0.0	8914	8914	Phospho	1.0	2	237	1	1.0	328	0.0	0.0	0.0	0.0	0.0	0.0
2;4	237;239	1.0000;1.0000	Phospho;Phospho	Os09t0103700-01	mzspec:PXD005241:Rice_phos_leaf_TiO2_25per_F3_R1_raw:scan:18334:RS[Phospho]DT[Phospho]EDDLEEER/2	0	0.0	159.9326	1:1.0000:2:true;2:1.0000:4:true	RSDTEDDLEEER	RS[Phospho]DT[Phospho]EDDLEEER	Os09t0103700-01	1.0	Rice_phos_leaf_TiO2_25per_F3_R1_raw	Rice_phos_leaf_TiO2_25per_F3_R1_raw.18334.18334.2	mzspec:PXD005241:Rice_phos_leaf_TiO2_25per_F3_R1_raw:scan:18334:RS[Phospho]DT[Phospho]EDDLEEER/2	0	0.0004390000000284999	0.530649873141983	0.0	6164	6164	Phospho	1.0	4	239	1	1.0	329	0.0	0.0	0.0	0.0	0.0	0.0
2;4	237;239	1.0000;1.0000	Phospho;Phospho	Os09t0103700-01	mzspec:PXD005241:Rice_phos_leaf_TiO2_25per_F3_R1_raw:scan:18334:RS[Phospho]DT[Phospho]EDDLEEER/2	0	0.0	159.9326	1:1.0000:2:true;2:1.0000:4:true	RSDTEDDLEEER	RS[Phospho]DT[Phospho]EDDLEEER	Os09t0103700-01	1.0	Rice_phos_leaf_TiO2_25per_F3_R1_raw	Rice_phos_leaf_TiO2_25per_F3_R1_raw.18334.18334.2	mzspec:PXD005241:Rice_phos_leaf_TiO2_25per_F3_R1_raw:scan:18334:RS[Phospho]DT[Phospho]EDDLEEER/2	0	0.0004390000000284999	0.530649873141983	0.0	6164	6164	Phospho	1.0	2	237	1	1.0	330	0.0	0.0	0.0	0.0	0.0	0.0
14	338	1.0000	Phospho	LOC_Os05g32600.1	mzspec:PXD005241:Rice_phos_callus_TiO2_25per_F3_R1_raw:scan:48105:IPDLNLQDGPVVLS[Phospho]PPRK/3	0	0.0	79.9663	1:1.0000:14:true	IPDLNLQDGPVVLSPPRK	IPDLNLQDGPVVLS[Phospho]PPRK	LOC_Os05g32600.1	1.0	Rice_phos_callus_TiO2_25per_F3_R1_raw	Rice_phos_callus_TiO2_25per_F3_R1_raw.48105.48105.3	mzspec:PXD005241:Rice_phos_callus_TiO2_25per_F3_R1_raw:scan:48105:IPDLNLQDGPVVLS[Phospho]PPRK/3	0	-0.3346169999999802	-492.06264023272064	0.0	13790	13790	Phospho	1.0	14	338	1	1.0	331	0.0	0.0	0.0	0.0	0.0	0.0
14	338	1.0000	Phospho	LOC_Os05g32600.1	mzspec:PXD005241:Rice_phos_callus_TiO2_25per_F3_R1_raw:scan:48627:IPDLNLQDGPVVLS[Phospho]PPRK/3	0	0.0	79.9663	1:1.0000:14:true	IPDLNLQDGPVVLSPPRK	IPDLNLQDGPVVLS[Phospho]PPRK	LOC_Os05g32600.1	1.0	Rice_phos_callus_TiO2_25per_F3_R1_raw	Rice_phos_callus_TiO2_25per_F3_R1_raw.48627.48627.3	mzspec:PXD005241:Rice_phos_callus_TiO2_25per_F3_R1_raw:scan:48627:IPDLNLQDGPVVLS[Phospho]PPRK/3	0	-0.0010260000000243963	-1.5087585773908851	0.0	12928	12928	Phospho	1.0	14	338	1	1.0	332	0.0	0.0	0.0	0.0	0.0	0.0
6	360	1.0000	Phospho	Os06t0232000-01	mzspec:PXD005241:Rice_phos_callus_TiO2_25per_F3_R1_raw:scan:00506:HDDNDS[Phospho]DDEK/2	0	0.0	79.9663	1:1.0000:6:true	HDDNDSDDEK	HDDNDS[Phospho]DDEK	Os06t0232000-01	1.0	Rice_phos_callus_TiO2_25per_F3_R1_raw	Rice_phos_callus_TiO2_25per_F3_R1_raw.00506.00506.2	mzspec:PXD005241:Rice_phos_callus_TiO2_25per_F3_R1_raw:scan:00506:HDDNDS[Phospho]DDEK/2	0	-0.0011569999999210268	-1.8214770097958133	0.0	8772	8772	Phospho	1.0	6	360	1	1.0	333	0.0	0.0	0.0	0.0	0.0	0.0
6	360	1.0000	Phospho	Os06t0232000-01	mzspec:PXD005241:Rice_phos_callus_TiO2_25per_F3_R1_raw:scan:00608:HDDNDS[Phospho]DDEK/2	0	0.0	79.9663	1:1.0000:6:true	HDDNDSDDEK	HDDNDS[Phospho]DDEK	Os06t0232000-01	1.0	Rice_phos_callus_TiO2_25per_F3_R1_raw	Rice_phos_callus_TiO2_25per_F3_R1_raw.00608.00608.2	mzspec:PXD005241:Rice_phos_callus_TiO2_25per_F3_R1_raw:scan:00608:HDDNDS[Phospho]DDEK/2	0	-0.001400999999987107	-2.2056087215856817	0.0	8715	8715	Phospho	1.0	6	360	1	1.0	334	0.0	0.0	0.0	0.0	0.0	0.0
6	360	1.0000	Phospho	Os06t0232000-01	mzspec:PXD005241:Rice_phos_callus_TiO2_25per_F3_R1_raw:scan:01002:HDDNDS[Phospho]DDEK/2	0	0.0	79.9663	1:1.0000:6:true	HDDNDSDDEK	HDDNDS[Phospho]DDEK	Os06t0232000-01	1.0	Rice_phos_callus_TiO2_25per_F3_R1_raw	Rice_phos_callus_TiO2_25per_F3_R1_raw.01002.01002.2	mzspec:PXD005241:Rice_phos_callus_TiO2_25per_F3_R1_raw:scan:01002:HDDNDS[Phospho]DDEK/2	0	-0.0010350000000016737	-1.6294111540798573	0.0	8494	8494	Phospho	1.0	6	360	1	1.0	335	0.0	0.0	0.0	0.0	0.0	0.0
6	360	1.0000	Phospho	Os06t0232000-01	mzspec:PXD005241:Rice_phos__shoot_meristem_TiO2_25per_F3_R1_raw:scan:00911:HDDNDS[Phospho]DDEK/2	0	0.0	79.9663	1:1.0000:6:true	HDDNDSDDEK	HDDNDS[Phospho]DDEK	Os06t0232000-01	1.0	Rice_phos__shoot_meristem_TiO2_25per_F3_R1_raw	Rice_phos__shoot_meristem_TiO2_25per_F3_R1_raw.00911.00911.2	mzspec:PXD005241:Rice_phos__shoot_meristem_TiO2_25per_F3_R1_raw:scan:00911:HDDNDS[Phospho]DDEK/2	0	-0.00024099999995996768	-0.3794087807414315	0.0	8252	8252	Phospho	1.0	6	360	1	1.0	336	0.0	0.0	0.0	0.0	0.0	0.0
7	360	1.0000	Phospho	Os06t0232000-01	mzspec:PXD005241:Rice_phos_mature_panicles__TiO2_25per_F3_R1_raw:scan:00516:KHDDNDS[Phospho]DDEKK/2	0	0.0	79.9663	1:1.0000:7:true	KHDDNDSDDEKK	KHDDNDS[Phospho]DDEKK	Os06t0232000-01	1.0	Rice_phos_mature_panicles__TiO2_25per_F3_R1_raw	Rice_phos_mature_panicles__TiO2_25per_F3_R1_raw.00516.00516.2	mzspec:PXD005241:Rice_phos_mature_panicles__TiO2_25per_F3_R1_raw:scan:00516:KHDDNDS[Phospho]DDEKK/2	0	-0.0012259999999741922	-1.6061968131283857	0.0	11433	11433	Phospho	1.0	7	360	1	1.0	337	0.0	0.0	0.0	0.0	0.0	0.0
7	360	1.0000	Phospho	Os06t0232000-01	mzspec:PXD005241:Rice_phos_mature_panicles__TiO2_25per_F3_R1_raw:scan:01074:KHDDNDS[Phospho]DDEKK/2	0	0.0	79.9663	1:1.0000:7:true	KHDDNDSDDEKK	KHDDNDS[Phospho]DDEKK	Os06t0232000-01	1.0	Rice_phos_mature_panicles__TiO2_25per_F3_R1_raw	Rice_phos_mature_panicles__TiO2_25per_F3_R1_raw.01074.01074.2	mzspec:PXD005241:Rice_phos_mature_panicles__TiO2_25per_F3_R1_raw:scan:01074:KHDDNDS[Phospho]DDEKK/2	0	-0.0022020000000111395	-2.884865728059584	0.0	11449	11449	Phospho	1.0	7	360	1	1.0	338	0.0	0.0	0.0	0.0	0.0	0.0
6	360	1.0000	Phospho	Os06t0232000-01	mzspec:PXD005241:Rice_phos__shoot_meristem_TiO2_25per_F3_R1_raw:scan:00755:HDDNDS[Phospho]DDEK/2	0	0.0	79.9663	1:1.0000:6:true	HDDNDSDDEK	HDDNDS[Phospho]DDEK	Os06t0232000-01	1.0	Rice_phos__shoot_meristem_TiO2_25per_F3_R1_raw	Rice_phos__shoot_meristem_TiO2_25per_F3_R1_raw.00755.00755.2	mzspec:PXD005241:Rice_phos__shoot_meristem_TiO2_25per_F3_R1_raw:scan:00755:HDDNDS[Phospho]DDEK/2	0	-0.00048599999990983633	-0.7651148026421415	0.0	8045	8045	Phospho	1.0	6	360	1	1.0	339	0.0	0.0	0.0	0.0	0.0	0.0
14	338	1.0000	Phospho	LOC_Os05g32600.1	mzspec:PXD005241:Rice_phos_young_panicles__TiO2_25per_F3_R1_raw:scan:57779:IPDLNLQDGPVVLS[Phospho]PPR/2	0	0.0	79.9663	1:1.0000:14:true	IPDLNLQDGPVVLSPPR	IPDLNLQDGPVVLS[Phospho]PPR	LOC_Os05g32600.1	1.0	Rice_phos_young_panicles__TiO2_25per_F3_R1_raw	Rice_phos_young_panicles__TiO2_25per_F3_R1_raw.57779.57779.2	mzspec:PXD005241:Rice_phos_young_panicles__TiO2_25per_F3_R1_raw:scan:57779:IPDLNLQDGPVVLS[Phospho]PPR/2	0	-0.0010089999999536305	-1.0559995946150789	0.0	9409	9409	Phospho	1.0	14	338	1	1.0	340	0.0	0.0	0.0	0.0	0.0	0.0
6	360	1.0000	Phospho	Os06t0232000-01	mzspec:PXD005241:Rice_phos__shoot_meristem_TiO2_25per_F3_R1_raw:scan:01061:HDDNDS[Phospho]DDEK/2	0	0.0	79.9663	1:1.0000:6:true	HDDNDSDDEK	HDDNDS[Phospho]DDEK	Os06t0232000-01	1.0	Rice_phos__shoot_meristem_TiO2_25per_F3_R1_raw	Rice_phos__shoot_meristem_TiO2_25per_F3_R1_raw.01061.01061.2	mzspec:PXD005241:Rice_phos__shoot_meristem_TiO2_25per_F3_R1_raw:scan:01061:HDDNDS[Phospho]DDEK/2	0	-0.0006690000000162397	-1.0532135865740324	0.0	7849	7849	Phospho	1.0	6	360	1	1.0	341	0.0	0.0	0.0	0.0	0.0	0.0
6	360	1.0000	Phospho	Os06t0232000-01	mzspec:PXD005241:Rice_phos_leaf_TiO2_25per_F3_R1_raw:scan:00534:HDDNDS[Phospho]DDEK/2	0	0.0	79.9663	1:1.0000:6:true	HDDNDSDDEK	HDDNDS[Phospho]DDEK	Os06t0232000-01	1.0	Rice_phos_leaf_TiO2_25per_F3_R1_raw	Rice_phos_leaf_TiO2_25per_F3_R1_raw.00534.00534.2	mzspec:PXD005241:Rice_phos_leaf_TiO2_25per_F3_R1_raw:scan:00534:HDDNDS[Phospho]DDEK/2	0	6.400000006578921e-05	0.10075585890641538	0.0	6569	6569	Phospho	1.0	6	360	1	1.0	342	0.0	0.0	0.0	0.0	0.0	0.0
6	360	1.0000	Phospho	Os06t0232000-01	mzspec:PXD005241:Rice_phos_young_panicles__TiO2_25per_F3_R1_raw:scan:00985:HDDNDS[Phospho]DDEK/2	0	0.0	79.9663	1:1.0000:6:true	HDDNDSDDEK	HDDNDS[Phospho]DDEK	Os06t0232000-01	1.0	Rice_phos_young_panicles__TiO2_25per_F3_R1_raw	Rice_phos_young_panicles__TiO2_25per_F3_R1_raw.00985.00985.2	mzspec:PXD005241:Rice_phos_young_panicles__TiO2_25per_F3_R1_raw:scan:00985:HDDNDS[Phospho]DDEK/2	0	-5.7999999967250915e-05	-0.09130999698851902	0.0	2039	2039	Phospho	1.0	6	360	1	1.0	343	0.0	0.0	0.0	0.0	0.0	0.0
3	333	1.0000	Phospho	Os06t0486400-01	mzspec:PXD005241:Rice_phos_leaf_TiO2_25per_F3_R1_raw:scan:63627:GIS[Phospho]GWNFNLEDLK/2	0	0.0	79.96633100000003	1:1.0000:3:true	GISGWNFNLEDLK	GIS[Phospho]GWNFNLEDLK	Os06t0486400-01	1.0	Rice_phos_leaf_TiO2_25per_F3_R1_raw	Rice_phos_leaf_TiO2_25per_F3_R1_raw.63627.63627.2	mzspec:PXD005241:Rice_phos_leaf_TiO2_25per_F3_R1_raw:scan:63627:GIS[Phospho]GWNFNLEDLK/2	0	0.00013899999999011925	0.1766518737880711	0.0	1750	1750	Phospho	1.0	3	333	1	1.0	344	0.0	0.0	0.0	0.0	0.0	0.0
7	360	1.0000	Phospho	Os06t0232000-01	mzspec:PXD005241:Rice_phos_root_TiO2_25per_F3_R1:scan:00540:KHDDNDS[Phospho]DDEKK/2	0	0.0	79.9663	1:1.0000:7:true	KHDDNDSDDEKK	KHDDNDS[Phospho]DDEKK	Os06t0232000-01	1.0	Rice_phos_root_TiO2_25per_F3_R1	Rice_phos_root_TiO2_25per_F3_R1.00540.00540.2	mzspec:PXD005241:Rice_phos_root_TiO2_25per_F3_R1:scan:00540:KHDDNDS[Phospho]DDEKK/2	0	-0.0004930000000058499	-0.6458850154146484	0.0	14301	14301	Phospho	1.0	7	360	1	1.0	345	0.0	0.0	0.0	0.0	0.0	0.0
14	338	1.0000	Phospho	LOC_Os05g32600.1	mzspec:PXD005241:Rice_phos__shoot_meristem_TiO2_25per_F3_R1_raw:scan:49898:IPDLNLQDGPVVLS[Phospho]PPRK/3	0	0.0	79.9663	1:1.0000:14:true	IPDLNLQDGPVVLSPPRK	IPDLNLQDGPVVLS[Phospho]PPRK	LOC_Os05g32600.1	1.0	Rice_phos__shoot_meristem_TiO2_25per_F3_R1_raw	Rice_phos__shoot_meristem_TiO2_25per_F3_R1_raw.49898.49898.3	mzspec:PXD005241:Rice_phos__shoot_meristem_TiO2_25per_F3_R1_raw:scan:49898:IPDLNLQDGPVVLS[Phospho]PPRK/3	0	7.400000004054164e-05	0.10881884482011524	0.0	8752	8752	Phospho	1.0	14	338	1	1.0	346	0.0	0.0	0.0	0.0	0.0	0.0
3	333	1.0000	Phospho	Os06t0486400-01	mzspec:PXD005241:Rice_phos__shoot_meristem_TiO2_25per_F3_R1_raw:scan:63829:GIS[Phospho]GWNFNLEDLK/2	0	0.0	79.96633100000003	1:1.0000:3:true	GISGWNFNLEDLK	GIS[Phospho]GWNFNLEDLK	Os06t0486400-01	1.0	Rice_phos__shoot_meristem_TiO2_25per_F3_R1_raw	Rice_phos__shoot_meristem_TiO2_25per_F3_R1_raw.63829.63829.2	mzspec:PXD005241:Rice_phos__shoot_meristem_TiO2_25per_F3_R1_raw:scan:63829:GIS[Phospho]GWNFNLEDLK/2	0	0.00012399999991430377	0.15758872184273026	0.0	5449	5449	Phospho	1.0	3	333	1	1.0	347	0.0	0.0	0.0	0.0	0.0	0.0
14	338	1.0000	Phospho	LOC_Os05g32600.1	mzspec:PXD005241:Rice_phos_young_panicles__TiO2_25per_F3_R1_raw:scan:51313:IPDLNLQDGPVVLS[Phospho]PPRK/3	0	0.0	79.9663	1:1.0000:14:true	IPDLNLQDGPVVLSPPRK	IPDLNLQDGPVVLS[Phospho]PPRK	LOC_Os05g32600.1	1.0	Rice_phos_young_panicles__TiO2_25per_F3_R1_raw	Rice_phos_young_panicles__TiO2_25per_F3_R1_raw.51313.51313.3	mzspec:PXD005241:Rice_phos_young_panicles__TiO2_25per_F3_R1_raw:scan:51313:IPDLNLQDGPVVLS[Phospho]PPRK/3	0	0.0012739999999666909	1.8734487597466143	0.0	8579	8579	Phospho	1.0	14	338	1	1.0	348	0.0	0.0	0.0	0.0	0.0	0.0
3	333	1.0000	Phospho	Os06t0486400-01	mzspec:PXD005241:Rice_phos_mature_panicles__TiO2_25per_F3_R1_raw:scan:64286:GIS[Phospho]GWNFNLEDLK/2	0	0.0	79.96633100000003	1:1.0000:3:true	GISGWNFNLEDLK	GIS[Phospho]GWNFNLEDLK	Os06t0486400-01	1.0	Rice_phos_mature_panicles__TiO2_25per_F3_R1_raw	Rice_phos_mature_panicles__TiO2_25per_F3_R1_raw.64286.64286.2	mzspec:PXD005241:Rice_phos_mature_panicles__TiO2_25per_F3_R1_raw:scan:64286:GIS[Phospho]GWNFNLEDLK/2	0	-0.0018289999999296926	-2.3244336486973323	0.0	5506	5506	Phospho	1.0	3	333	1	1.0	349	0.0	0.0	0.0	0.0	0.0	0.0
3	333	1.0000	Phospho	Os06t0486400-01	mzspec:PXD005241:Rice_phos_young_panicles__TiO2_25per_F3_R1_raw:scan:66875:GIS[Phospho]GWNFNLEDLK/2	0	0.0	79.96633100000003	1:1.0000:3:true	GISGWNFNLEDLK	GIS[Phospho]GWNFNLEDLK	Os06t0486400-01	1.0	Rice_phos_young_panicles__TiO2_25per_F3_R1_raw	Rice_phos_young_panicles__TiO2_25per_F3_R1_raw.66875.66875.2	mzspec:PXD005241:Rice_phos_young_panicles__TiO2_25per_F3_R1_raw:scan:66875:GIS[Phospho]GWNFNLEDLK/2	0	0.0008559999999988577	1.0878705321808348	0.0	9543	9543	Phospho	1.0	3	333	1	1.0	350	0.0	0.0	0.0	0.0	0.0	0.0
6;7	429;430	1.0000;1.0000	Oxidation;Phospho	Os01t0614500-01	mzspec:PXD005241:Rice_phos_young_panicles__TiO2_25per_F3_R1_raw:scan:04371:GQEGGM[Oxidation]S[Phospho]PGPGGR/2	0	0.0	95.9612	1:1.0000:6:true;2:1.0000:7:true	GQEGGMSPGPGGR	GQEGGM[Oxidation]S[Phospho]PGPGGR	Os01t0614500-01	1.0	Rice_phos_young_panicles__TiO2_25per_F3_R1_raw	Rice_phos_young_panicles__TiO2_25per_F3_R1_raw.04371.04371.2	mzspec:PXD005241:Rice_phos_young_panicles__TiO2_25per_F3_R1_raw:scan:04371:GQEGGM[Oxidation]S[Phospho]PGPGGR/2	0	0.0004739999999401334	0.7386079918910776	0.0	601	601	Phospho	1.0	7	430	1	1.0	351	0.0	0.0	0.0	0.0	0.0	0.0
7	430	1.0000	Phospho	Os01t0614500-01	mzspec:PXD005241:Rice_phos__shoot_meristem_TiO2_25per_F3_R1_raw:scan:10426:GQEGGMS[Phospho]PGPGGR/2	0	0.0	79.9663	1:1.0000:7:true	GQEGGMSPGPGGR	GQEGGMS[Phospho]PGPGGR	Os01t0614500-01	1.0	Rice_phos__shoot_meristem_TiO2_25per_F3_R1_raw	Rice_phos__shoot_meristem_TiO2_25per_F3_R1_raw.10426.10426.2	mzspec:PXD005241:Rice_phos__shoot_meristem_TiO2_25per_F3_R1_raw:scan:10426:GQEGGMS[Phospho]PGPGGR/2	0	0.0002159999999093997	0.34082825325439625	0.0	7601	7601	Phospho	1.0	7	430	1	1.0	352	0.0	0.0	0.0	0.0	0.0	0.0
7	430	1.0000	Phospho	Os01t0614500-01	mzspec:PXD005241:Rice_phos_root_TiO2_25per_F3_R1:scan:10049:GQEGGMS[Phospho]PGPGGR/2	0	0.0	79.9663	1:1.0000:7:true	GQEGGMSPGPGGR	GQEGGMS[Phospho]PGPGGR	Os01t0614500-01	1.0	Rice_phos_root_TiO2_25per_F3_R1	Rice_phos_root_TiO2_25per_F3_R1.10049.10049.2	mzspec:PXD005241:Rice_phos_root_TiO2_25per_F3_R1:scan:10049:GQEGGMS[Phospho]PGPGGR/2	0	0.0006429999999681968	1.014595217239166	0.0	2514	2514	Phospho	1.0	7	430	1	1.0	353	0.0	0.0	0.0	0.0	0.0	0.0
8	242	1.0000	Phospho	tr|Q0D6A3|Q0D6A3_ORYSJ	mzspec:PXD005241:Rice_phos__shoot_meristem__TiO2_25per_F1_R1_raw:scan:18928:HLHPMELS[Phospho]PK/2	0	0.0	79.9663	1:1.0000:8:true	HLHPMELSPK	HLHPMELS[Phospho]PK	tr|Q0D6A3|Q0D6A3_ORYSJ	1.0	Rice_phos__shoot_meristem__TiO2_25per_F1_R1_raw	Rice_phos__shoot_meristem__TiO2_25per_F1_R1_raw.18928.18928.2	mzspec:PXD005241:Rice_phos__shoot_meristem__TiO2_25per_F1_R1_raw:scan:18928:HLHPMELS[Phospho]PK/2	0	4.9999999987448966e-05	0.07876539984858102	0.0	14216	14216	Phospho	1.0	8	242	1	1.0	354	0.0	0.0	0.0	0.0	0.0	0.0
9	25	1.0000	Phospho	Os06t0698859-01	mzspec:PXD005241:Rice_phos__shoot_meristem_TiO2_25per_F3_R1_raw:scan:11032:RPPPPPPDS[Phospho]PEGR/2	0	0.0	79.9663	1:1.0000:9:true	RPPPPPPDSPEGR	RPPPPPPDS[Phospho]PEGR	Os06t0698859-01	1.0	Rice_phos__shoot_meristem_TiO2_25per_F3_R1_raw	Rice_phos__shoot_meristem_TiO2_25per_F3_R1_raw.11032.11032.2	mzspec:PXD005241:Rice_phos__shoot_meristem_TiO2_25per_F3_R1_raw:scan:11032:RPPPPPPDS[Phospho]PEGR/2	0	0.0004940000000033251	0.6677092094485091	0.0	7616	7616	Phospho	1.0	9	25	1	1.0	355	0.0	0.0	0.0	0.0	0.0	0.0
9	25	1.0000	Phospho	Os06t0698859-01	mzspec:PXD005241:Rice_phos__shoot_meristem_TiO2_25per_F3_R1_raw:scan:10356:RPPPPPPDS[Phospho]PEGR/2	0	0.0	79.9663	1:1.0000:9:true	RPPPPPPDSPEGR	RPPPPPPDS[Phospho]PEGR	Os06t0698859-01	1.0	Rice_phos__shoot_meristem_TiO2_25per_F3_R1_raw	Rice_phos__shoot_meristem_TiO2_25per_F3_R1_raw.10356.10356.2	mzspec:PXD005241:Rice_phos__shoot_meristem_TiO2_25per_F3_R1_raw:scan:10356:RPPPPPPDS[Phospho]PEGR/2	0	0.005010999999967679	6.773058397778093	0.0	7744	7744	Phospho	1.0	9	25	1	1.0	356	0.0	0.0	0.0	0.0	0.0	0.0
3	330	1.0000	Phospho	Os01t0959000-01	mzspec:PXD005241:Rice_phos_callus_TiO2_25per_F3_R1_raw:scan:06861:RRS[Phospho]PPPPPR/3	0	0.0	79.9663	1:1.0000:3:true	RRSPPPPPR	RRS[Phospho]PPPPPR	Os01t0959000-01	1.0	Rice_phos_callus_TiO2_25per_F3_R1_raw	Rice_phos_callus_TiO2_25per_F3_R1_raw.06861.06861.3	mzspec:PXD005241:Rice_phos_callus_TiO2_25per_F3_R1_raw:scan:06861:RRS[Phospho]PPPPPR/3	0	0.0001950000000192631	0.5124396230017515	0.0	1525	1525	Phospho	1.0	3	330	1	1.0	357	0.0	0.0	0.0	0.0	0.0	0.0
9	25	1.0000	Phospho	Os06t0698859-01	mzspec:PXD005241:Rice_phos_callus_TiO2_25per_F3_R1_raw:scan:09797:RPPPPPPDS[Phospho]PEGR/3	0	0.0	79.9663	1:1.0000:9:true	RPPPPPPDSPEGR	RPPPPPPDS[Phospho]PEGR	Os06t0698859-01	1.0	Rice_phos_callus_TiO2_25per_F3_R1_raw	Rice_phos_callus_TiO2_25per_F3_R1_raw.09797.09797.3	mzspec:PXD005241:Rice_phos_callus_TiO2_25per_F3_R1_raw:scan:09797:RPPPPPPDS[Phospho]PEGR/3	0	-0.00034799999997403575	-0.7050751048210859	0.0	7968	7968	Phospho	1.0	9	25	1	1.0	358	0.0	0.0	0.0	0.0	0.0	0.0
9	25	1.0000	Phospho	Os06t0698859-01	mzspec:PXD005241:Rice_phos__shoot_meristem_TiO2_25per_F3_R1_raw:scan:12880:RPPPPPPDS[Phospho]PEGR/3	0	0.0	79.9663	1:1.0000:9:true	RPPPPPPDSPEGR	RPPPPPPDS[Phospho]PEGR	Os06t0698859-01	1.0	Rice_phos__shoot_meristem_TiO2_25per_F3_R1_raw	Rice_phos__shoot_meristem_TiO2_25per_F3_R1_raw.12880.12880.3	mzspec:PXD005241:Rice_phos__shoot_meristem_TiO2_25per_F3_R1_raw:scan:12880:RPPPPPPDS[Phospho]PEGR/3	0	0.0005370000000084474	1.088003825641174	0.0	9211	9211	Phospho	1.0	9	25	1	1.0	359	0.0	0.0	0.0	0.0	0.0	0.0
12	807	1.0000	Phospho	Os08t0100500-01	mzspec:PXD005241:Rice_phos__shoot_meristem_TiO2_25per_F2_R1_raw:scan:15992:NLLEIEHEHGKS[Phospho]PK/2	0	0.0	79.96633100000003	1:1.0000:12:true	NLLEIEHEHGKSPK	NLLEIEHEHGKS[Phospho]PK	Os08t0100500-01	1.0	Rice_phos__shoot_meristem_TiO2_25per_F2_R1_raw	Rice_phos__shoot_meristem_TiO2_25per_F2_R1_raw.15992.15992.2	mzspec:PXD005241:Rice_phos__shoot_meristem_TiO2_25per_F2_R1_raw:scan:15992:NLLEIEHEHGKS[Phospho]PK/2	0	0.0017629999999826391	2.059785954430615	0.0	14135	14135	Phospho	1.0	12	807	1	1.0	360	0.0	0.0	0.0	0.0	0.0	0.0
3	330	1.0000	Phospho	Os01t0959000-01	mzspec:PXD005241:Rice_phos_leaf_TiO2_25per_F2_R1_raw:scan:01853:RRS[Phospho]PPPPPR/3	0	0.0	79.9663	1:1.0000:3:true	RRSPPPPPR	RRS[Phospho]PPPPPR	Os01t0959000-01	1.0	Rice_phos_leaf_TiO2_25per_F2_R1_raw	Rice_phos_leaf_TiO2_25per_F2_R1_raw.01853.01853.3	mzspec:PXD005241:Rice_phos_leaf_TiO2_25per_F2_R1_raw:scan:01853:RRS[Phospho]PPPPPR/3	0	4.2000000007647025e-05	0.11037161111726207	0.0	3986	3986	Phospho	1.0	3	330	1	1.0	361	0.0	0.0	0.0	0.0	0.0	0.0
3;5	220;222	1.0000;0	Phospho;Carbamidomethyl	Os05t0109600-01	mzspec:PXD005241:Rice_phos_mature_panicles__TiO2_25per_F3_R1_raw:scan:42689:VPS[Phospho]PC[Carbamidomethyl]LPPIGVK/2	0	0.0	136.987764	1:1.0000:3:true	VPSPCLPPIGVK	VPS[Phospho]PC[Carbamidomethyl]LPPIGVK	Os05t0109600-01	1.0	Rice_phos_mature_panicles__TiO2_25per_F3_R1_raw	Rice_phos_mature_panicles__TiO2_25per_F3_R1_raw.42689.42689.2	mzspec:PXD005241:Rice_phos_mature_panicles__TiO2_25per_F3_R1_raw:scan:42689:VPS[Phospho]PC[Carbamidomethyl]LPPIGVK/2	0	-0.0004069999998819185	-0.6053455292528951	0.0	7845	7845	Phospho	1.0	3	220	1	1.0	362	0.0	0.0	0.0	0.0	0.0	0.0
3;5	220;222	1.0000;0	Phospho;Carbamidomethyl	Os05t0109600-01	mzspec:PXD005241:Rice_phos_callus_TiO2_25per_F3_R1_raw:scan:42096:VPS[Phospho]PC[Carbamidomethyl]LPPIGVK/2	0	0.0	136.987764	1:1.0000:3:true	VPSPCLPPIGVK	VPS[Phospho]PC[Carbamidomethyl]LPPIGVK	Os05t0109600-01	1.0	Rice_phos_callus_TiO2_25per_F3_R1_raw	Rice_phos_callus_TiO2_25per_F3_R1_raw.42096.42096.2	mzspec:PXD005241:Rice_phos_callus_TiO2_25per_F3_R1_raw:scan:42096:VPS[Phospho]PC[Carbamidomethyl]LPPIGVK/2	0	-0.00010199999996984843	-0.15170821617557032	0.0	11938	11938	Phospho	1.0	3	220	1	1.0	363	0.0	0.0	0.0	0.0	0.0	0.0
6;8	455;457	1.0000;1.0000	Phospho;Phospho	Os07t0607800-01	mzspec:PXD005241:Rice_phos__shoot_meristem_TiO2_25per_F3_R1_raw:scan:41729:RDDDPS[Phospho]GS[Phospho]GDDDEDDDGVEDLRPFK/3	0	0.0	159.9326	1:1.0000:6:true;2:1.0000:8:true	RDDDPSGSGDDDEDDDGVEDLRPFK	RDDDPS[Phospho]GS[Phospho]GDDDEDDDGVEDLRPFK	Os07t0607800-01	1.0	Rice_phos__shoot_meristem_TiO2_25per_F3_R1_raw	Rice_phos__shoot_meristem_TiO2_25per_F3_R1_raw.41729.41729.3	mzspec:PXD005241:Rice_phos__shoot_meristem_TiO2_25per_F3_R1_raw:scan:41729:RDDDPS[Phospho]GS[Phospho]GDDDEDDDGVEDLRPFK/3	0	-0.33540500000003703	-343.64424570672793	0.0	4862	4862	Phospho	1.0	8	457	1	1.0	364	0.0	0.0	0.0	0.0	0.0	0.0
6;8	455;457	1.0000;1.0000	Phospho;Phospho	Os07t0607800-01	mzspec:PXD005241:Rice_phos__shoot_meristem_TiO2_25per_F3_R1_raw:scan:41729:RDDDPS[Phospho]GS[Phospho]GDDDEDDDGVEDLRPFK/3	0	0.0	159.9326	1:1.0000:6:true;2:1.0000:8:true	RDDDPSGSGDDDEDDDGVEDLRPFK	RDDDPS[Phospho]GS[Phospho]GDDDEDDDGVEDLRPFK	Os07t0607800-01	1.0	Rice_phos__shoot_meristem_TiO2_25per_F3_R1_raw	Rice_phos__shoot_meristem_TiO2_25per_F3_R1_raw.41729.41729.3	mzspec:PXD005241:Rice_phos__shoot_meristem_TiO2_25per_F3_R1_raw:scan:41729:RDDDPS[Phospho]GS[Phospho]GDDDEDDDGVEDLRPFK/3	0	-0.33540500000003703	-343.64424570672793	0.0	4862	4862	Phospho	1.0	6	455	1	1.0	365	0.0	0.0	0.0	0.0	0.0	0.0
9	25	1.0000	Phospho	Os06t0698859-01	mzspec:PXD005241:Rice_phos_leaf_TiO2_25per_F1_R1_raw:scan:06347:RPPPPPPDS[Phospho]PEGR/3	0	0.0	79.9663	1:1.0000:9:true	RPPPPPPDSPEGR	RPPPPPPDS[Phospho]PEGR	Os06t0698859-01	1.0	Rice_phos_leaf_TiO2_25per_F1_R1_raw	Rice_phos_leaf_TiO2_25per_F1_R1_raw.06347.06347.3	mzspec:PXD005241:Rice_phos_leaf_TiO2_25per_F1_R1_raw:scan:06347:RPPPPPPDS[Phospho]PEGR/3	0	0.0011169999999651736	2.263129000342984	0.0	9877	9877	Phospho	1.0	9	25	1	1.0	366	0.0	0.0	0.0	0.0	0.0	0.0
9	25	1.0000	Phospho	Os06t0698859-01	mzspec:PXD005241:Rice_phos_young_panicles__TiO2_25per_F2_R1_raw:scan:06406:RPPPPPPDS[Phospho]PEGR/2	0	0.0	79.9663	1:1.0000:9:true	RPPPPPPDSPEGR	RPPPPPPDS[Phospho]PEGR	Os06t0698859-01	1.0	Rice_phos_young_panicles__TiO2_25per_F2_R1_raw	Rice_phos_young_panicles__TiO2_25per_F2_R1_raw.06406.06406.2	mzspec:PXD005241:Rice_phos_young_panicles__TiO2_25per_F2_R1_raw:scan:06406:RPPPPPPDS[Phospho]PEGR/2	0	0.0003720000000839718	0.502809364310207	0.0	10252	10252	Phospho	1.0	9	25	1	1.0	367	0.0	0.0	0.0	0.0	0.0	0.0
9	25	1.0000	Phospho	Os06t0698859-01	mzspec:PXD005241:Rice_phos_callus_TiO2_25per_F1_R1_raw:scan:07534:RPPPPPPDS[Phospho]PEGR/3	0	0.0	79.9663	1:1.0000:9:true	RPPPPPPDSPEGR	RPPPPPPDS[Phospho]PEGR	Os06t0698859-01	1.0	Rice_phos_callus_TiO2_25per_F1_R1_raw	Rice_phos_callus_TiO2_25per_F1_R1_raw.07534.07534.3	mzspec:PXD005241:Rice_phos_callus_TiO2_25per_F1_R1_raw:scan:07534:RPPPPPPDS[Phospho]PEGR/3	0	-0.00016499999998131898	-0.3343028514108839	0.0	10790	10790	Phospho	1.0	9	25	1	1.0	368	0.0	0.0	0.0	0.0	0.0	0.0
3;5;6	303;305;306	1.0000;0;0	Phospho;Carbamidomethyl;Carbamidomethyl	Os06t0186600-02	mzspec:PXD005241:Rice_phos_callus_TiO2_25per_F1_R1_raw:scan:36226:VDS[Phospho]LC[Carbamidomethyl]C[Carbamidomethyl]LIQK/2	0	0.0	194.009228	1:1.0000:3:true	VDSLCCLIQK	VDS[Phospho]LC[Carbamidomethyl]C[Carbamidomethyl]LIQK	Os06t0186600-02	1.0	Rice_phos_callus_TiO2_25per_F1_R1_raw	Rice_phos_callus_TiO2_25per_F1_R1_raw.36226.36226.2	mzspec:PXD005241:Rice_phos_callus_TiO2_25per_F1_R1_raw:scan:36226:VDS[Phospho]LC[Carbamidomethyl]C[Carbamidomethyl]LIQK/2	0	-0.0001589999999396241	-0.24153380996596224	0.0	3664	3664	Phospho	1.0	3	303	1	1.0	369	0.0	0.0	0.0	0.0	0.0	0.0
9	25	1.0000	Phospho	Os06t0698859-01	mzspec:PXD005241:Rice_phos_callus_TiO2_25per_F1_R1_raw:scan:07934:RPPPPPPDS[Phospho]PEGR/3	0	0.0	79.9663	1:1.0000:9:true	RPPPPPPDSPEGR	RPPPPPPDS[Phospho]PEGR	Os06t0698859-01	1.0	Rice_phos_callus_TiO2_25per_F1_R1_raw	Rice_phos_callus_TiO2_25per_F1_R1_raw.07934.07934.3	mzspec:PXD005241:Rice_phos_callus_TiO2_25per_F1_R1_raw:scan:07934:RPPPPPPDS[Phospho]PEGR/3	0	-0.33552200000002586	-679.7937049926695	0.0	11023	11023	Phospho	1.0	9	25	1	1.0	370	0.0	0.0	0.0	0.0	0.0	0.0
1;9	62;70	1.0000;1.0000	Phospho;Phospho	LOC_Os08g13350.1	mzspec:PXD005241:Rice_phos__shoot_meristem_TiO2_25per_F3_R1_raw:scan:14084:S[Phospho]GPLGNQPS[Phospho]R/2	0	0.0	159.93266200000005	1:1.0000:1:true;2:1.0000:9:true	SGPLGNQPSR	S[Phospho]GPLGNQPS[Phospho]R	LOC_Os08g13350.1	1.0	Rice_phos__shoot_meristem_TiO2_25per_F3_R1_raw	Rice_phos__shoot_meristem_TiO2_25per_F3_R1_raw.14084.14084.2	mzspec:PXD005241:Rice_phos__shoot_meristem_TiO2_25per_F3_R1_raw:scan:14084:S[Phospho]GPLGNQPS[Phospho]R/2	0	-0.0002739999998766507	-0.4669962451365463	0.0	8950	8950	Phospho	1.0	1	62	1	1.0	371	0.0	0.0	0.0	0.0	0.0	0.0
1;9	62;70	1.0000;1.0000	Phospho;Phospho	LOC_Os08g13350.1	mzspec:PXD005241:Rice_phos__shoot_meristem_TiO2_25per_F3_R1_raw:scan:14084:S[Phospho]GPLGNQPS[Phospho]R/2	0	0.0	159.93266200000005	1:1.0000:1:true;2:1.0000:9:true	SGPLGNQPSR	S[Phospho]GPLGNQPS[Phospho]R	LOC_Os08g13350.1	1.0	Rice_phos__shoot_meristem_TiO2_25per_F3_R1_raw	Rice_phos__shoot_meristem_TiO2_25per_F3_R1_raw.14084.14084.2	mzspec:PXD005241:Rice_phos__shoot_meristem_TiO2_25per_F3_R1_raw:scan:14084:S[Phospho]GPLGNQPS[Phospho]R/2	0	-0.0002739999998766507	-0.4669962451365463	0.0	8950	8950	Phospho	1.0	9	70	1	1.0	372	0.0	0.0	0.0	0.0	0.0	0.0
8	161	1.0000	Phospho	LOC_Os02g50980.1	mzspec:PXD005241:Rice_phos_mature_panicles__TiO2_25per_F3_R1_raw:scan:01525:RDDDDDDS[Phospho]DGER/2	0	0.0	79.9663	1:1.0000:8:true	RDDDDDDSDGER	RDDDDDDS[Phospho]DGER	LOC_Os02g50980.1	1.0	Rice_phos_mature_panicles__TiO2_25per_F3_R1_raw	Rice_phos_mature_panicles__TiO2_25per_F3_R1_raw.01525.01525.2	mzspec:PXD005241:Rice_phos_mature_panicles__TiO2_25per_F3_R1_raw:scan:01525:RDDDDDDS[Phospho]DGER/2	0	-0.0012990000000172586	-1.7430645578246746	0.0	11522	11522	Phospho	1.0	8	161	1	1.0	373	0.0	0.0	0.0	0.0	0.0	0.0
3;5	220;222	1.0000;0	Phospho;Carbamidomethyl	Os05t0109600-01	mzspec:PXD005241:Rice_phos_callus_TiO2_25per_F3_R1_raw:scan:41760:VPS[Phospho]PC[Carbamidomethyl]LPPIGVK/2	0	0.0	136.987764	1:1.0000:3:true	VPSPCLPPIGVK	VPS[Phospho]PC[Carbamidomethyl]LPPIGVK	Os05t0109600-01	1.0	Rice_phos_callus_TiO2_25per_F3_R1_raw	Rice_phos_callus_TiO2_25per_F3_R1_raw.41760.41760.2	mzspec:PXD005241:Rice_phos_callus_TiO2_25per_F3_R1_raw:scan:41760:VPS[Phospho]PC[Carbamidomethyl]LPPIGVK/2	0	-0.0002849999999625652	-0.4238906040896013	0.0	12381	12381	Phospho	1.0	3	220	1	1.0	374	0.0	0.0	0.0	0.0	0.0	0.0
4	331	1.0000	Phospho	Os09t0508300-01	mzspec:PXD005241:Rice_phos_young_panicles__TiO2_25per_F3_R1_raw:scan:52159:GFMS[Phospho]PNMGKPVGDLELGR/2	0	0.0	79.9663	1:1.0000:4:true	GFMSPNMGKPVGDLELGR	GFMS[Phospho]PNMGKPVGDLELGR	Os09t0508300-01	1.0	Rice_phos_young_panicles__TiO2_25per_F3_R1_raw	Rice_phos_young_panicles__TiO2_25per_F3_R1_raw.52159.52159.2	mzspec:PXD005241:Rice_phos_young_panicles__TiO2_25per_F3_R1_raw:scan:52159:GFMS[Phospho]PNMGKPVGDLELGR/2	0	0.003550000000018372	3.5751884143865977	0.0	6765	6765	Phospho	1.0	4	331	1	1.0	375	0.0	0.0	0.0	0.0	0.0	0.0
8	161	1.0000	Phospho	LOC_Os02g50980.1	mzspec:PXD005241:Rice_phos_mature_panicles_TiO2_25per_F1_R1_raw:scan:00961:RDDDDDDS[Phospho]DGER/2	0	0.0	79.9663	1:1.0000:8:true	RDDDDDDSDGER	RDDDDDDS[Phospho]DGER	LOC_Os02g50980.1	1.0	Rice_phos_mature_panicles_TiO2_25per_F1_R1_raw	Rice_phos_mature_panicles_TiO2_25per_F1_R1_raw.00961.00961.2	mzspec:PXD005241:Rice_phos_mature_panicles_TiO2_25per_F1_R1_raw:scan:00961:RDDDDDDS[Phospho]DGER/2	0	-0.00013999999998759452	-0.18785915170946008	0.0	2103	2103	Phospho	1.0	8	161	1	1.0	376	0.0	0.0	0.0	0.0	0.0	0.0
4	331	1.0000	Phospho	Os09t0508300-01	mzspec:PXD005241:Rice_phos__shoot_meristem_TiO2_25per_F3_R1_raw:scan:50179:GFMS[Phospho]PNMGKPVGDLELGR/3	0	0.0	79.9663	1:1.0000:4:true	GFMSPNMGKPVGDLELGR	GFMS[Phospho]PNMGKPVGDLELGR	Os09t0508300-01	1.0	Rice_phos__shoot_meristem_TiO2_25per_F3_R1_raw	Rice_phos__shoot_meristem_TiO2_25per_F3_R1_raw.50179.50179.3	mzspec:PXD005241:Rice_phos__shoot_meristem_TiO2_25per_F3_R1_raw:scan:50179:GFMS[Phospho]PNMGKPVGDLELGR/3	0	0.0012120000000095386	1.8299711230247848	0.0	5866	5866	Phospho	1.0	4	331	1	1.0	377	0.0	0.0	0.0	0.0	0.0	0.0
8	242	1.0000	Phospho	tr|Q0D6A3|Q0D6A3_ORYSJ	mzspec:PXD005241:Rice_phos_young_panicles__TiO2_25per_F2_R1_raw:scan:17195:HLHPMELS[Phospho]PK/2	0	0.0	79.9663	1:1.0000:8:true	HLHPMELSPK	HLHPMELS[Phospho]PK	tr|Q0D6A3|Q0D6A3_ORYSJ	1.0	Rice_phos_young_panicles__TiO2_25per_F2_R1_raw	Rice_phos_young_panicles__TiO2_25per_F2_R1_raw.17195.17195.2	mzspec:PXD005241:Rice_phos_young_panicles__TiO2_25per_F2_R1_raw:scan:17195:HLHPMELS[Phospho]PK/2	0	-0.0003159999998842977	-0.4977973269857228	0.0	11877	11877	Phospho	1.0	8	242	1	1.0	378	0.0	0.0	0.0	0.0	0.0	0.0
9	25	1.0000	Phospho	Os06t0698859-01	mzspec:PXD005241:Rice_phos__shoot_meristem_TiO2_25per_F3_R1_raw:scan:11047:RPPPPPPDS[Phospho]PEGR/3	0	0.0	79.9663	1:1.0000:9:true	RPPPPPPDSPEGR	RPPPPPPDS[Phospho]PEGR	Os06t0698859-01	1.0	Rice_phos__shoot_meristem_TiO2_25per_F3_R1_raw	Rice_phos__shoot_meristem_TiO2_25per_F3_R1_raw.11047.11047.3	mzspec:PXD005241:Rice_phos__shoot_meristem_TiO2_25per_F3_R1_raw:scan:11047:RPPPPPPDS[Phospho]PEGR/3	0	0.0005980000000249672	1.2115945768162977	0.0	7685	7685	Phospho	1.0	9	25	1	1.0	379	0.0	0.0	0.0	0.0	0.0	0.0
9	25	1.0000	Phospho	Os06t0698859-01	mzspec:PXD005241:Rice_phos__shoot_meristem_TiO2_25per_F3_R1_raw:scan:11771:RPPPPPPDS[Phospho]PEGR/3	0	0.0	79.9663	1:1.0000:9:true	RPPPPPPDSPEGR	RPPPPPPDS[Phospho]PEGR	Os06t0698859-01	1.0	Rice_phos__shoot_meristem_TiO2_25per_F3_R1_raw	Rice_phos__shoot_meristem_TiO2_25per_F3_R1_raw.11771.11771.3	mzspec:PXD005241:Rice_phos__shoot_meristem_TiO2_25per_F3_R1_raw:scan:11771:RPPPPPPDS[Phospho]PEGR/3	0	0.0006589999999846441	1.3351853278762522	0.0	7572	7572	Phospho	1.0	9	25	1	1.0	380	0.0	0.0	0.0	0.0	0.0	0.0
3;5;6	303;305;306	1.0000;0;0	Phospho;Carbamidomethyl;Carbamidomethyl	Os06t0186600-02	mzspec:PXD005241:Rice_phos__shoot_meristem__TiO2_25per_F1_R1_raw:scan:38506:VDS[Phospho]LC[Carbamidomethyl]C[Carbamidomethyl]LIQK/2	0	0.0	194.009228	1:1.0000:3:true	VDSLCCLIQK	VDS[Phospho]LC[Carbamidomethyl]C[Carbamidomethyl]LIQK	Os06t0186600-02	1.0	Rice_phos__shoot_meristem__TiO2_25per_F1_R1_raw	Rice_phos__shoot_meristem__TiO2_25per_F1_R1_raw.38506.38506.2	mzspec:PXD005241:Rice_phos__shoot_meristem__TiO2_25per_F1_R1_raw:scan:38506:VDS[Phospho]LC[Carbamidomethyl]C[Carbamidomethyl]LIQK/2	0	-9.799999986626062e-05	-0.14886989530408726	0.0	12271	12271	Phospho	1.0	3	303	1	1.0	381	0.0	0.0	0.0	0.0	0.0	0.0
9	25	1.0000	Phospho	Os06t0698859-01	mzspec:PXD005241:Rice_phos__shoot_meristem_TiO2_25per_F3_R1_raw:scan:10698:RPPPPPPDS[Phospho]PEGR/3	0	0.0	79.9663	1:1.0000:9:true	RPPPPPPDSPEGR	RPPPPPPDS[Phospho]PEGR	Os06t0698859-01	1.0	Rice_phos__shoot_meristem_TiO2_25per_F3_R1_raw	Rice_phos__shoot_meristem_TiO2_25per_F3_R1_raw.10698.10698.3	mzspec:PXD005241:Rice_phos__shoot_meristem_TiO2_25per_F3_R1_raw:scan:10698:RPPPPPPDS[Phospho]PEGR/3	0	0.0006290000000035434	1.2744029912875012	0.0	7258	7258	Phospho	1.0	9	25	1	1.0	382	0.0	0.0	0.0	0.0	0.0	0.0
3	313	1.0000	Phospho	LOC_Os01g62650.2	mzspec:PXD005241:Rice_phos_root_TiO2_25per_F3_R1:scan:37804:VPS[Phospho]PGLPPVGVR/2	0	0.0	79.9663	1:1.0000:3:true	VPSPGLPPVGVR	VPS[Phospho]PGLPPVGVR	LOC_Os01g62650.2	1.0	Rice_phos_root_TiO2_25per_F3_R1	Rice_phos_root_TiO2_25per_F3_R1.37804.37804.2	mzspec:PXD005241:Rice_phos_root_TiO2_25per_F3_R1:scan:37804:VPS[Phospho]PGLPPVGVR/2	0	0.0012360000000626314	1.9686734425347856	0.0	6868	6868	Phospho	1.0	3	313	1	1.0	383	0.0	0.0	0.0	0.0	0.0	0.0
3	313	1.0000	Phospho	LOC_Os01g62650.2	mzspec:PXD005241:Rice_phos__shoot_meristem_TiO2_25per_F3_R1_raw:scan:37541:VPS[Phospho]PGLPPVGVR/2	0	0.0	79.9663	1:1.0000:3:true	VPSPGLPPVGVR	VPS[Phospho]PGLPPVGVR	LOC_Os01g62650.2	1.0	Rice_phos__shoot_meristem_TiO2_25per_F3_R1_raw	Rice_phos__shoot_meristem_TiO2_25per_F3_R1_raw.37541.37541.2	mzspec:PXD005241:Rice_phos__shoot_meristem_TiO2_25per_F3_R1_raw:scan:37541:VPS[Phospho]PGLPPVGVR/2	0	0.0005029999999806023	0.8011672665911258	0.0	6538	6538	Phospho	1.0	3	313	1	1.0	384	0.0	0.0	0.0	0.0	0.0	0.0
9	25	1.0000	Phospho	Os06t0698859-01	mzspec:PXD005241:Rice_phos_root_TiO2_25per_F3_R1:scan:11767:RPPPPPPDS[Phospho]PEGR/2	0	0.0	79.9663	1:1.0000:9:true	RPPPPPPDSPEGR	RPPPPPPDS[Phospho]PEGR	Os06t0698859-01	1.0	Rice_phos_root_TiO2_25per_F3_R1	Rice_phos_root_TiO2_25per_F3_R1.11767.11767.2	mzspec:PXD005241:Rice_phos_root_TiO2_25per_F3_R1:scan:11767:RPPPPPPDS[Phospho]PEGR/2	0	0.0012260000000878788	1.6571082810466389	0.0	4636	4636	Phospho	1.0	9	25	1	1.0	385	0.0	0.0	0.0	0.0	0.0	0.0
9	25	1.0000	Phospho	Os06t0698859-01	mzspec:PXD005241:Rice_phos_root_TiO2_25per_F1_R1:scan:07794:RPPPPPPDS[Phospho]PEGR/3	0	0.0	79.9663	1:1.0000:9:true	RPPPPPPDSPEGR	RPPPPPPDS[Phospho]PEGR	Os06t0698859-01	1.0	Rice_phos_root_TiO2_25per_F1_R1	Rice_phos_root_TiO2_25per_F1_R1.07794.07794.3	mzspec:PXD005241:Rice_phos_root_TiO2_25per_F1_R1:scan:07794:RPPPPPPDS[Phospho]PEGR/3	0	-5.900000002156958e-05	-0.11953859541021833	0.0	6115	6115	Phospho	1.0	9	25	1	1.0	386	0.0	0.0	0.0	0.0	0.0	0.0
9	25	1.0000	Phospho	Os06t0698859-01	mzspec:PXD005241:Rice_phos_root_TiO2_25per_F1_R1:scan:08196:RPPPPPPDS[Phospho]PEGR/3	0	0.0	79.9663	1:1.0000:9:true	RPPPPPPDSPEGR	RPPPPPPDS[Phospho]PEGR	Os06t0698859-01	1.0	Rice_phos_root_TiO2_25per_F1_R1	Rice_phos_root_TiO2_25per_F1_R1.08196.08196.3	mzspec:PXD005241:Rice_phos_root_TiO2_25per_F1_R1:scan:08196:RPPPPPPDS[Phospho]PEGR/3	0	0.0007410000000049878	1.5013237146980525	0.0	6465	6465	Phospho	1.0	9	25	1	1.0	387	0.0	0.0	0.0	0.0	0.0	0.0
4	232	1.0000	Phospho	Os05t0589600-01	mzspec:PXD005241:Rice_phos_young_panicles__TiO2_25per_F3_R1_raw:scan:09892:DKES[Phospho]PENEEEEKEPEDK/3	0	0.0	79.9663	1:1.0000:4:true	DKESPENEEEEKEPEDK	DKES[Phospho]PENEEEEKEPEDK	Os05t0589600-01	1.0	Rice_phos_young_panicles__TiO2_25per_F3_R1_raw	Rice_phos_young_panicles__TiO2_25per_F3_R1_raw.09892.09892.3	mzspec:PXD005241:Rice_phos_young_panicles__TiO2_25per_F3_R1_raw:scan:09892:DKES[Phospho]PENEEEEKEPEDK/3	0	0.0010260000000243963	1.4363989368116616	0.0	2821	2821	Phospho	1.0	4	232	1	1.0	388	0.0	0.0	0.0	0.0	0.0	0.0
4	404	1.0000	Phospho	LOC_Os01g40340.3	mzspec:PXD005241:Rice_phos_young_panicles_TiO2_25per_F1_R1_raw:scan:08121:GRDS[Phospho]DDDDFR/2	0	0.0	79.9663	1:1.0000:4:true	GRDSDDDDFR	GRDS[Phospho]DDDDFR	LOC_Os01g40340.3	1.0	Rice_phos_young_panicles_TiO2_25per_F1_R1_raw	Rice_phos_young_panicles_TiO2_25per_F1_R1_raw.08121.08121.2	mzspec:PXD005241:Rice_phos_young_panicles_TiO2_25per_F1_R1_raw:scan:08121:GRDS[Phospho]DDDDFR/2	0	0.0003540000000157306	0.5537954854105984	0.0	1436	1436	Phospho	1.0	4	404	1	1.0	389	0.0	0.0	0.0	0.0	0.0	0.0
9	25	1.0000	Phospho	Os06t0698859-01	mzspec:PXD005241:Rice_phos_leaf_TiO2_25per_F3_R1_raw:scan:09608:RPPPPPPDS[Phospho]PEGR/3	0	0.0	79.9663	1:1.0000:9:true	RPPPPPPDSPEGR	RPPPPPPDS[Phospho]PEGR	Os06t0698859-01	1.0	Rice_phos_leaf_TiO2_25per_F3_R1_raw	Rice_phos_leaf_TiO2_25per_F3_R1_raw.09608.09608.3	mzspec:PXD005241:Rice_phos_leaf_TiO2_25per_F3_R1_raw:scan:09608:RPPPPPPDS[Phospho]PEGR/3	0	0.0006589999999846441	1.3351853278762522	0.0	6511	6511	Phospho	1.0	9	25	1	1.0	390	0.0	0.0	0.0	0.0	0.0	0.0
1;3	521;523	1.0000;1.0000	Phospho;Phospho	LOC_Os01g36860.3	mzspec:PXD005241:Rice_phos_young_panicles__TiO2_25per_F3_R1_raw:scan:11228:S[Phospho]VS[Phospho]PGNQVEGNNK/2	0	0.0	159.9326	1:1.0000:1:true;2:1.0000:3:true	SVSPGNQVEGNNK	S[Phospho]VS[Phospho]PGNQVEGNNK	LOC_Os01g36860.3	1.0	Rice_phos_young_panicles__TiO2_25per_F3_R1_raw	Rice_phos_young_panicles__TiO2_25per_F3_R1_raw.11228.11228.2	mzspec:PXD005241:Rice_phos_young_panicles__TiO2_25per_F3_R1_raw:scan:11228:S[Phospho]VS[Phospho]PGNQVEGNNK/2	0	0.00014600000008613279	0.19589699498536	0.0	3223	3223	Phospho	1.0	3	523	1	1.0	391	0.0	0.0	0.0	0.0	0.0	0.0
1;3	521;523	1.0000;1.0000	Phospho;Phospho	LOC_Os01g36860.3	mzspec:PXD005241:Rice_phos_young_panicles__TiO2_25per_F3_R1_raw:scan:11228:S[Phospho]VS[Phospho]PGNQVEGNNK/2	0	0.0	159.9326	1:1.0000:1:true;2:1.0000:3:true	SVSPGNQVEGNNK	S[Phospho]VS[Phospho]PGNQVEGNNK	LOC_Os01g36860.3	1.0	Rice_phos_young_panicles__TiO2_25per_F3_R1_raw	Rice_phos_young_panicles__TiO2_25per_F3_R1_raw.11228.11228.2	mzspec:PXD005241:Rice_phos_young_panicles__TiO2_25per_F3_R1_raw:scan:11228:S[Phospho]VS[Phospho]PGNQVEGNNK/2	0	0.00014600000008613279	0.19589699498536	0.0	3223	3223	Phospho	1.0	1	521	1	1.0	392	0.0	0.0	0.0	0.0	0.0	0.0
4;8	642;646	1.0000;1.0000	Phospho;Phospho	LOC_Os07g01880.1	mzspec:PXD005241:Rice_phos_callus_TiO2_25per_F3_R1_raw:scan:13846:EIDS[Phospho]DDDS[Phospho]PPR/2	0	0.0	159.9326	1:1.0000:4:true;2:1.0000:8:true	EIDSDDDSPPR	EIDS[Phospho]DDDS[Phospho]PPR	LOC_Os07g01880.1	1.0	Rice_phos_callus_TiO2_25per_F3_R1_raw	Rice_phos_callus_TiO2_25per_F3_R1_raw.13846.13846.2	mzspec:PXD005241:Rice_phos_callus_TiO2_25per_F3_R1_raw:scan:13846:EIDS[Phospho]DDDS[Phospho]PPR/2	0	-0.00035900000000310683	-0.5105004888249891	0.0	89	89	Phospho	1.0	4	642	1	1.0	393	0.0	0.0	0.0	0.0	0.0	0.0
4;8	642;646	1.0000;1.0000	Phospho;Phospho	LOC_Os07g01880.1	mzspec:PXD005241:Rice_phos_callus_TiO2_25per_F3_R1_raw:scan:13846:EIDS[Phospho]DDDS[Phospho]PPR/2	0	0.0	159.9326	1:1.0000:4:true;2:1.0000:8:true	EIDSDDDSPPR	EIDS[Phospho]DDDS[Phospho]PPR	LOC_Os07g01880.1	1.0	Rice_phos_callus_TiO2_25per_F3_R1_raw	Rice_phos_callus_TiO2_25per_F3_R1_raw.13846.13846.2	mzspec:PXD005241:Rice_phos_callus_TiO2_25per_F3_R1_raw:scan:13846:EIDS[Phospho]DDDS[Phospho]PPR/2	0	-0.00035900000000310683	-0.5105004888249891	0.0	89	89	Phospho	1.0	8	646	1	1.0	394	0.0	0.0	0.0	0.0	0.0	0.0
3	313	1.0000	Phospho	LOC_Os01g62650.2	mzspec:PXD005241:Rice_phos__shoot_meristem_TiO2_25per_F3_R1_raw:scan:36832:VPS[Phospho]PGLPPVGVR/2	0	0.0	79.9663	1:1.0000:3:true	VPSPGLPPVGVR	VPS[Phospho]PGLPPVGVR	LOC_Os01g62650.2	1.0	Rice_phos__shoot_meristem_TiO2_25per_F3_R1_raw	Rice_phos__shoot_meristem_TiO2_25per_F3_R1_raw.36832.36832.2	mzspec:PXD005241:Rice_phos__shoot_meristem_TiO2_25per_F3_R1_raw:scan:36832:VPS[Phospho]PGLPPVGVR/2	0	0.0002590000000282089	0.4125294673512997	0.0	6272	6272	Phospho	1.0	3	313	1	1.0	395	0.0	0.0	0.0	0.0	0.0	0.0
3	330	1.0000	Phospho	Os01t0959000-01	mzspec:PXD005241:Rice_phos__shoot_meristem__TiO2_25per_F1_R1_raw:scan:04957:RRS[Phospho]PPPPPR/3	0	0.0	79.9663	1:1.0000:3:true	RRSPPPPPR	RRS[Phospho]PPPPPR	Os01t0959000-01	1.0	Rice_phos__shoot_meristem__TiO2_25per_F1_R1_raw	Rice_phos__shoot_meristem__TiO2_25per_F1_R1_raw.04957.04957.3	mzspec:PXD005241:Rice_phos__shoot_meristem__TiO2_25per_F1_R1_raw:scan:04957:RRS[Phospho]PPPPPR/3	0	0.0004090000000473992	1.0748092605707766	0.0	772	772	Phospho	1.0	3	330	1	1.0	396	0.0	0.0	0.0	0.0	0.0	0.0
9	430	1.0000	Phospho	Os06t0502900-01	mzspec:PXD005241:Rice_phos__shoot_meristem_TiO2_25per_F3_R1_raw:scan:30910:MFHKPPLPS[Phospho]PVR/3	0	0.0	79.96633100000003	1:1.0000:9:true	MFHKPPLPSPVR	MFHKPPLPS[Phospho]PVR	Os06t0502900-01	1.0	Rice_phos__shoot_meristem_TiO2_25per_F3_R1_raw	Rice_phos__shoot_meristem_TiO2_25per_F3_R1_raw.30910.30910.3	mzspec:PXD005241:Rice_phos__shoot_meristem_TiO2_25per_F3_R1_raw:scan:30910:MFHKPPLPS[Phospho]PVR/3	0	0.0008419999999773609	1.6978565810410455	0.0	7021	7021	Phospho	1.0	9	430	1	1.0	397	0.0	0.0	0.0	0.0	0.0	0.0
9	430	1.0000	Phospho	Os06t0502900-01	mzspec:PXD005241:Rice_phos_young_panicles__TiO2_25per_F3_R1_raw:scan:31896:MFHKPPLPS[Phospho]PVR/3	0	0.0	79.96633100000003	1:1.0000:9:true	MFHKPPLPSPVR	MFHKPPLPS[Phospho]PVR	Os06t0502900-01	1.0	Rice_phos_young_panicles__TiO2_25per_F3_R1_raw	Rice_phos_young_panicles__TiO2_25per_F3_R1_raw.31896.31896.3	mzspec:PXD005241:Rice_phos_young_panicles__TiO2_25per_F3_R1_raw:scan:31896:MFHKPPLPS[Phospho]PVR/3	0	0.0007190000000036889	1.4498324011966721	0.0	12702	12702	Phospho	1.0	9	430	1	1.0	398	0.0	0.0	0.0	0.0	0.0	0.0
3	313	1.0000	Phospho	LOC_Os01g62650.2	mzspec:PXD005241:Rice_phos__shoot_meristem_TiO2_25per_F3_R1_raw:scan:37168:VPS[Phospho]PGLPPVGVR/2	0	0.0	79.9663	1:1.0000:3:true	VPSPGLPPVGVR	VPS[Phospho]PGLPPVGVR	LOC_Os01g62650.2	1.0	Rice_phos__shoot_meristem_TiO2_25per_F3_R1_raw	Rice_phos__shoot_meristem_TiO2_25per_F3_R1_raw.37168.37168.2	mzspec:PXD005241:Rice_phos__shoot_meristem_TiO2_25per_F3_R1_raw:scan:37168:VPS[Phospho]PGLPPVGVR/2	0	0.0004420000000209257	0.7040078168264386	0.0	6179	6179	Phospho	1.0	3	313	1	1.0	399	0.0	0.0	0.0	0.0	0.0	0.0
7;9	296;298	1.0000;1.0000	Phospho;Phospho	Os02t0146400-01	mzspec:PXD005241:Rice_phos_young_panicles_TiO2_25per_F1_R1_raw:scan:32834:LPGGLVT[Phospho]PT[Phospho]PK/2	0	0.0	159.9326	1:1.0000:7:true;2:1.0000:9:true	LPGGLVTPTPK	LPGGLVT[Phospho]PT[Phospho]PK	Os02t0146400-01	1.0	Rice_phos_young_panicles_TiO2_25per_F1_R1_raw	Rice_phos_young_panicles_TiO2_25per_F1_R1_raw.32834.32834.2	mzspec:PXD005241:Rice_phos_young_panicles_TiO2_25per_F1_R1_raw:scan:32834:LPGGLVT[Phospho]PT[Phospho]PK/2	0	0.0002059999999346473	0.3321011573268252	0.0	3242	3242	Phospho	1.0	7	296	1	1.0	400	0.0	0.0	0.0	0.0	0.0	0.0
7;9	296;298	1.0000;1.0000	Phospho;Phospho	Os02t0146400-01	mzspec:PXD005241:Rice_phos_young_panicles_TiO2_25per_F1_R1_raw:scan:32834:LPGGLVT[Phospho]PT[Phospho]PK/2	0	0.0	159.9326	1:1.0000:7:true;2:1.0000:9:true	LPGGLVTPTPK	LPGGLVT[Phospho]PT[Phospho]PK	Os02t0146400-01	1.0	Rice_phos_young_panicles_TiO2_25per_F1_R1_raw	Rice_phos_young_panicles_TiO2_25per_F1_R1_raw.32834.32834.2	mzspec:PXD005241:Rice_phos_young_panicles_TiO2_25per_F1_R1_raw:scan:32834:LPGGLVT[Phospho]PT[Phospho]PK/2	0	0.0002059999999346473	0.3321011573268252	0.0	3242	3242	Phospho	1.0	9	298	1	1.0	401	0.0	0.0	0.0	0.0	0.0	0.0
7;9	296;298	1.0000;1.0000	Phospho;Phospho	Os02t0146400-01	mzspec:PXD005241:Rice_phos__shoot_meristem__TiO2_25per_F1_R1_raw:scan:35166:LPGGLVT[Phospho]PT[Phospho]PK/2	0	0.0	159.9326	1:1.0000:7:true;2:1.0000:9:true	LPGGLVTPTPK	LPGGLVT[Phospho]PT[Phospho]PK	Os02t0146400-01	1.0	Rice_phos__shoot_meristem__TiO2_25per_F1_R1_raw	Rice_phos__shoot_meristem__TiO2_25per_F1_R1_raw.35166.35166.2	mzspec:PXD005241:Rice_phos__shoot_meristem__TiO2_25per_F1_R1_raw:scan:35166:LPGGLVT[Phospho]PT[Phospho]PK/2	0	-3.900000012890814e-05	-0.06287352030420232	0.0	12335	12335	Phospho	1.0	7	296	1	1.0	402	0.0	0.0	0.0	0.0	0.0	0.0
7;9	296;298	1.0000;1.0000	Phospho;Phospho	Os02t0146400-01	mzspec:PXD005241:Rice_phos__shoot_meristem__TiO2_25per_F1_R1_raw:scan:35166:LPGGLVT[Phospho]PT[Phospho]PK/2	0	0.0	159.9326	1:1.0000:7:true;2:1.0000:9:true	LPGGLVTPTPK	LPGGLVT[Phospho]PT[Phospho]PK	Os02t0146400-01	1.0	Rice_phos__shoot_meristem__TiO2_25per_F1_R1_raw	Rice_phos__shoot_meristem__TiO2_25per_F1_R1_raw.35166.35166.2	mzspec:PXD005241:Rice_phos__shoot_meristem__TiO2_25per_F1_R1_raw:scan:35166:LPGGLVT[Phospho]PT[Phospho]PK/2	0	-3.900000012890814e-05	-0.06287352030420232	0.0	12335	12335	Phospho	1.0	9	298	1	1.0	403	0.0	0.0	0.0	0.0	0.0	0.0
9	60	1.0000	Phospho	LOC_Os08g12680.1	mzspec:PXD005241:Rice_phos__shoot_meristem_TiO2_25per_F2_R1_raw:scan:40344:LPPELMPPS[Phospho]PPK/2	0	0.0	79.9663	1:1.0000:9:true	LPPELMPPSPPK	LPPELMPPS[Phospho]PPK	LOC_Os08g12680.1	1.0	Rice_phos__shoot_meristem_TiO2_25per_F2_R1_raw	Rice_phos__shoot_meristem_TiO2_25per_F2_R1_raw.40344.40344.2	mzspec:PXD005241:Rice_phos__shoot_meristem_TiO2_25per_F2_R1_raw:scan:40344:LPPELMPPS[Phospho]PPK/2	0	0.00021900000001551234	0.3165457537754901	0.0	633	633	Phospho	1.0	9	60	1	1.0	404	0.0	0.0	0.0	0.0	0.0	0.0
9	25	1.0000	Phospho	Os06t0698859-01	mzspec:PXD005241:Rice_phos_leaf_TiO2_25per_F3_R1_raw:scan:09300:RPPPPPPDS[Phospho]PEGR/3	0	0.0	79.9663	1:1.0000:9:true	RPPPPPPDSPEGR	RPPPPPPDS[Phospho]PEGR	Os06t0698859-01	1.0	Rice_phos_leaf_TiO2_25per_F3_R1_raw	Rice_phos_leaf_TiO2_25per_F3_R1_raw.09300.09300.3	mzspec:PXD005241:Rice_phos_leaf_TiO2_25per_F3_R1_raw:scan:09300:RPPPPPPDS[Phospho]PEGR/3	0	0.0006900000000200635	1.397993742462625	0.0	6552	6552	Phospho	1.0	9	25	1	1.0	405	0.0	0.0	0.0	0.0	0.0	0.0
4	331	1.0000	Phospho	Os09t0508300-01	mzspec:PXD005241:Rice_phos__shoot_meristem_TiO2_25per_F3_R1_raw:scan:50322:GFMS[Phospho]PNMGKPVGDLELGR/2	0	0.0	79.9663	1:1.0000:4:true	GFMSPNMGKPVGDLELGR	GFMS[Phospho]PNMGKPVGDLELGR	Os09t0508300-01	1.0	Rice_phos__shoot_meristem_TiO2_25per_F3_R1_raw	Rice_phos__shoot_meristem_TiO2_25per_F3_R1_raw.50322.50322.2	mzspec:PXD005241:Rice_phos__shoot_meristem_TiO2_25per_F3_R1_raw:scan:50322:GFMS[Phospho]PNMGKPVGDLELGR/2	0	0.000987000000009175	0.9940030887363701	0.0	5609	5609	Phospho	1.0	4	331	1	1.0	406	0.0	0.0	0.0	0.0	0.0	0.0
4	404	1.0000	Phospho	LOC_Os01g40340.3	mzspec:PXD005241:Rice_phos_young_panicles__TiO2_25per_F3_R1_raw:scan:11950:GRDS[Phospho]DDDDFR/2	0	0.0	79.9663	1:1.0000:4:true	GRDSDDDDFR	GRDS[Phospho]DDDDFR	LOC_Os01g40340.3	1.0	Rice_phos_young_panicles__TiO2_25per_F3_R1_raw	Rice_phos_young_panicles__TiO2_25per_F3_R1_raw.11950.11950.2	mzspec:PXD005241:Rice_phos_young_panicles__TiO2_25per_F3_R1_raw:scan:11950:GRDS[Phospho]DDDDFR/2	0	0.000597999999968124	0.935507627805562	0.0	3180	3180	Phospho	1.0	4	404	1	1.0	407	0.0	0.0	0.0	0.0	0.0	0.0
9	25	1.0000	Phospho	Os06t0698859-01	mzspec:PXD005241:Rice_phos_callus_TiO2_25per_F1_R1_raw:scan:07808:RPPPPPPDS[Phospho]PEGR/3	0	0.0	79.9663	1:1.0000:9:true	RPPPPPPDSPEGR	RPPPPPPDS[Phospho]PEGR	Os06t0698859-01	1.0	Rice_phos_callus_TiO2_25per_F1_R1_raw	Rice_phos_callus_TiO2_25per_F1_R1_raw.07808.07808.3	mzspec:PXD005241:Rice_phos_callus_TiO2_25per_F1_R1_raw:scan:07808:RPPPPPPDS[Phospho]PEGR/3	0	0.0008119999999962603	1.6451752446977033	0.0	11151	11151	Phospho	1.0	9	25	1	1.0	408	0.0	0.0	0.0	0.0	0.0	0.0
6;7	429;430	1.0000;1.0000	Oxidation;Phospho	Os01t0614500-01	mzspec:PXD005241:Rice_phos_root_TiO2_25per_F3_R1:scan:04036:GQEGGM[Oxidation]S[Phospho]PGPGGR/2	0	0.0	95.9612	1:1.0000:6:true;2:1.0000:7:true	GQEGGMSPGPGGR	GQEGGM[Oxidation]S[Phospho]PGPGGR	Os01t0614500-01	1.0	Rice_phos_root_TiO2_25per_F3_R1	Rice_phos_root_TiO2_25per_F3_R1.04036.04036.2	mzspec:PXD005241:Rice_phos_root_TiO2_25per_F3_R1:scan:04036:GQEGGM[Oxidation]S[Phospho]PGPGGR/2	0	0.0009619999999586072	1.4990314098278172	0.0	16603	16603	Phospho	1.0	7	430	1	1.0	409	0.0	0.0	0.0	0.0	0.0	0.0
3	330	1.0000	Phospho	Os01t0959000-01	mzspec:PXD005241:Rice_phos_callus_TiO2_25per_F2_R1_raw:scan:01432:RRS[Phospho]PPPPPR/3	0	0.0	79.9663	1:1.0000:3:true	RRSPPPPPR	RRS[Phospho]PPPPPR	Os01t0959000-01	1.0	Rice_phos_callus_TiO2_25per_F2_R1_raw	Rice_phos_callus_TiO2_25per_F2_R1_raw.01432.01432.3	mzspec:PXD005241:Rice_phos_callus_TiO2_25per_F2_R1_raw:scan:01432:RRS[Phospho]PPPPPR/3	0	-0.00026299999996126644	-0.6911365170066595	0.0	12866	12866	Phospho	1.0	3	330	1	1.0	410	0.0	0.0	0.0	0.0	0.0	0.0
6	360	1.0000	Phospho	Os06t0232000-01	mzspec:PXD005241:Rice_phos__shoot_meristem_TiO2_25per_F3_R1_raw:scan:01213:HDDNDS[Phospho]DDEKK/2	0	0.0	79.96633100000003	1:1.0000:6:true	HDDNDSDDEKK	HDDNDS[Phospho]DDEKK	Os06t0232000-01	1.0	Rice_phos__shoot_meristem_TiO2_25per_F3_R1_raw	Rice_phos__shoot_meristem_TiO2_25per_F3_R1_raw.01213.01213.2	mzspec:PXD005241:Rice_phos__shoot_meristem_TiO2_25per_F3_R1_raw:scan:01213:HDDNDS[Phospho]DDEKK/2	0	-0.002016000000025997	-2.8831043826811897	0.0	8238	8238	Phospho	1.0	6	360	1	1.0	411	0.0	0.0	0.0	0.0	0.0	0.0
14	338	1.0000	Phospho	LOC_Os05g32600.1	mzspec:PXD005241:Rice_phos__shoot_meristem_TiO2_25per_F3_R1_raw:scan:49590:IPDLNLQDGPVVLS[Phospho]PPRK/3	0	0.0	79.9663	1:1.0000:14:true	IPDLNLQDGPVVLSPPRK	IPDLNLQDGPVVLS[Phospho]PPRK	LOC_Os05g32600.1	1.0	Rice_phos__shoot_meristem_TiO2_25per_F3_R1_raw	Rice_phos__shoot_meristem_TiO2_25per_F3_R1_raw.49590.49590.3	mzspec:PXD005241:Rice_phos__shoot_meristem_TiO2_25per_F3_R1_raw:scan:49590:IPDLNLQDGPVVLS[Phospho]PPRK/3	0	0.00017400000001543958	0.25587133770279363	0.0	5797	5797	Phospho	1.0	14	338	1	1.0	412	0.0	0.0	0.0	0.0	0.0	0.0
14	338	1.0000	Phospho	LOC_Os05g32600.1	mzspec:PXD005241:Rice_phos_young_panicles__TiO2_25per_F3_R1_raw:scan:51989:IPDLNLQDGPVVLS[Phospho]PPRK/3	0	0.0	79.9663	1:1.0000:14:true	IPDLNLQDGPVVLSPPRK	IPDLNLQDGPVVLS[Phospho]PPRK	LOC_Os05g32600.1	1.0	Rice_phos_young_panicles__TiO2_25per_F3_R1_raw	Rice_phos_young_panicles__TiO2_25per_F3_R1_raw.51989.51989.3	mzspec:PXD005241:Rice_phos_young_panicles__TiO2_25per_F3_R1_raw:scan:51989:IPDLNLQDGPVVLS[Phospho]PPRK/3	0	-2.2999999941930586e-05	-0.03382207328611354	0.0	6881	6881	Phospho	1.0	14	338	1	1.0	413	0.0	0.0	0.0	0.0	0.0	0.0
7	558	1.0000	Phospho	Os07t0161600-01	mzspec:PXD005241:Rice_phos_root_TiO2_25per_F2_R1:scan:32874:KGQGQLS[Phospho]FGLR/2	0	0.0	79.9663	1:1.0000:7:true	KGQGQLSFGLR	KGQGQLS[Phospho]FGLR	Os07t0161600-01	1.0	Rice_phos_root_TiO2_25per_F2_R1	Rice_phos_root_TiO2_25per_F2_R1.32874.32874.2	mzspec:PXD005241:Rice_phos_root_TiO2_25per_F2_R1:scan:32874:KGQGQLS[Phospho]FGLR/2	0	0.0010090000000673172	1.5869300654772174	0.0	12519	12519	Phospho	1.0	7	558	1	1.0	414	0.0	0.0	0.0	0.0	0.0	0.0
3;5;6	303;305;306	1.0000;0;0	Phospho;Carbamidomethyl;Carbamidomethyl	Os06t0186600-02	mzspec:PXD005241:Rice_phos_young_panicles_TiO2_25per_F1_R1_raw:scan:36388:VDS[Phospho]LC[Carbamidomethyl]C[Carbamidomethyl]LIQK/2	0	0.0	194.009228	1:1.0000:3:true	VDSLCCLIQK	VDS[Phospho]LC[Carbamidomethyl]C[Carbamidomethyl]LIQK	Os06t0186600-02	1.0	Rice_phos_young_panicles_TiO2_25per_F1_R1_raw	Rice_phos_young_panicles_TiO2_25per_F1_R1_raw.36388.36388.2	mzspec:PXD005241:Rice_phos_young_panicles_TiO2_25per_F1_R1_raw:scan:36388:VDS[Phospho]LC[Carbamidomethyl]C[Carbamidomethyl]LIQK/2	0	-0.0005249999999250576	-0.7975172972464143	0.0	16380	16380	Phospho	1.0	3	303	1	1.0	415	0.0	0.0	0.0	0.0	0.0	0.0
3;10	171;178	0;1.0000	Carbamidomethyl;Phospho	Os01t0550000-01	mzspec:PXD005241:Rice_phos_young_panicles__TiO2_25per_F2_R1_raw:scan:20017:NDC[Carbamidomethyl]PHIVVGT[Phospho]PGR/2	0	0.0	136.987764	1:1.0000:10:true	NDCPHIVVGTPGR	NDC[Carbamidomethyl]PHIVVGT[Phospho]PGR	Os01t0550000-01	1.0	Rice_phos_young_panicles__TiO2_25per_F2_R1_raw	Rice_phos_young_panicles__TiO2_25per_F2_R1_raw.20017.20017.2	mzspec:PXD005241:Rice_phos_young_panicles__TiO2_25per_F2_R1_raw:scan:20017:NDC[Carbamidomethyl]PHIVVGT[Phospho]PGR/2	0	-0.00014799999996739643	-0.19698283306773984	0.0	12562	12562	Phospho	1.0	10	178	1	1.0	416	0.0	0.0	0.0	0.0	0.0	0.0
3;5	220;222	1.0000;0	Phospho;Carbamidomethyl	Os05t0109600-01	mzspec:PXD005241:Rice_phos_callus_TiO2_25per_F2_R1_raw:scan:40928:VPS[Phospho]PC[Carbamidomethyl]LPPIGVK/2	0	0.0	136.987764	1:1.0000:3:true	VPSPCLPPIGVK	VPS[Phospho]PC[Carbamidomethyl]LPPIGVK	Os05t0109600-01	1.0	Rice_phos_callus_TiO2_25per_F2_R1_raw	Rice_phos_callus_TiO2_25per_F2_R1_raw.40928.40928.2	mzspec:PXD005241:Rice_phos_callus_TiO2_25per_F2_R1_raw:scan:40928:VPS[Phospho]PC[Carbamidomethyl]LPPIGVK/2	0	0.0002040000000533837	0.3034164325202311	0.0	153	153	Phospho	1.0	3	220	1	1.0	417	0.0	0.0	0.0	0.0	0.0	0.0
3;5	220;222	1.0000;0	Phospho;Carbamidomethyl	Os05t0109600-01	mzspec:PXD005241:Rice_phos_young_panicles__TiO2_25per_F3_R1_raw:scan:43908:VPS[Phospho]PC[Carbamidomethyl]LPPIGVK/2	0	0.0	136.987764	1:1.0000:3:true	VPSPCLPPIGVK	VPS[Phospho]PC[Carbamidomethyl]LPPIGVK	Os05t0109600-01	1.0	Rice_phos_young_panicles__TiO2_25per_F3_R1_raw	Rice_phos_young_panicles__TiO2_25per_F3_R1_raw.43908.43908.2	mzspec:PXD005241:Rice_phos_young_panicles__TiO2_25per_F3_R1_raw:scan:43908:VPS[Phospho]PC[Carbamidomethyl]LPPIGVK/2	0	0.0003260000000864238	0.4848713578526153	0.0	505	505	Phospho	1.0	3	220	1	1.0	418	0.0	0.0	0.0	0.0	0.0	0.0
14	338	1.0000	Phospho	LOC_Os05g32600.1	mzspec:PXD005241:Rice_phos__shoot_meristem_TiO2_25per_F3_R1_raw:scan:55550:IPDLNLQDGPVVLS[Phospho]PPR/3	0	0.0	79.9663	1:1.0000:14:true	IPDLNLQDGPVVLSPPR	IPDLNLQDGPVVLS[Phospho]PPR	LOC_Os05g32600.1	1.0	Rice_phos__shoot_meristem_TiO2_25per_F3_R1_raw	Rice_phos__shoot_meristem_TiO2_25per_F3_R1_raw.55550.55550.3	mzspec:PXD005241:Rice_phos__shoot_meristem_TiO2_25per_F3_R1_raw:scan:55550:IPDLNLQDGPVVLS[Phospho]PPR/3	0	0.000753000000031534	1.1814897683645595	0.0	5446	5446	Phospho	1.0	14	338	1	1.0	419	0.0	0.0	0.0	0.0	0.0	0.0
14	338	1.0000	Phospho	LOC_Os05g32600.1	mzspec:PXD005241:Rice_phos__shoot_meristem_TiO2_25per_F3_R1_raw:scan:55970:IPDLNLQDGPVVLS[Phospho]PPR/2	0	0.0	79.9663	1:1.0000:14:true	IPDLNLQDGPVVLSPPR	IPDLNLQDGPVVLS[Phospho]PPR	LOC_Os05g32600.1	1.0	Rice_phos__shoot_meristem_TiO2_25per_F3_R1_raw	Rice_phos__shoot_meristem_TiO2_25per_F3_R1_raw.55970.55970.2	mzspec:PXD005241:Rice_phos__shoot_meristem_TiO2_25per_F3_R1_raw:scan:55970:IPDLNLQDGPVVLS[Phospho]PPR/2	0	0.00011500000005071342	0.12035674275507267	0.0	5564	5564	Phospho	1.0	14	338	1	1.0	420	0.0	0.0	0.0	0.0	0.0	0.0
14	338	1.0000	Phospho	LOC_Os05g32600.1	mzspec:PXD005241:Rice_phos_mature_panicles__TiO2_25per_F3_R1_raw:scan:56335:IPDLNLQDGPVVLS[Phospho]PPR/2	0	0.0	79.9663	1:1.0000:14:true	IPDLNLQDGPVVLSPPR	IPDLNLQDGPVVLS[Phospho]PPR	LOC_Os05g32600.1	1.0	Rice_phos_mature_panicles__TiO2_25per_F3_R1_raw	Rice_phos_mature_panicles__TiO2_25per_F3_R1_raw.56335.56335.2	mzspec:PXD005241:Rice_phos_mature_panicles__TiO2_25per_F3_R1_raw:scan:56335:IPDLNLQDGPVVLS[Phospho]PPR/2	0	-0.0012269999999716676	-1.2841541155820897	0.0	5006	5006	Phospho	1.0	14	338	1	1.0	421	0.0	0.0	0.0	0.0	0.0	0.0
6;7	429;430	1.0000;1.0000	Oxidation;Phospho	Os01t0614500-01	mzspec:PXD005241:Rice_phos_callus_TiO2_25per_F1_R1_raw:scan:02180:GQEGGM[Oxidation]S[Phospho]PGPGGR/2	0	0.0	95.9612	1:1.0000:6:true;2:1.0000:7:true	GQEGGMSPGPGGR	GQEGGM[Oxidation]S[Phospho]PGPGGR	Os01t0614500-01	1.0	Rice_phos_callus_TiO2_25per_F1_R1_raw	Rice_phos_callus_TiO2_25per_F1_R1_raw.02180.02180.2	mzspec:PXD005241:Rice_phos_callus_TiO2_25per_F1_R1_raw:scan:02180:GQEGGM[Oxidation]S[Phospho]PGPGGR/2	0	-7.600000003549211e-05	-0.11842659792621615	0.0	13742	13742	Phospho	1.0	7	430	1	1.0	422	0.0	0.0	0.0	0.0	0.0	0.0
6;7	429;430	1.0000;1.0000	Oxidation;Phospho	Os01t0614500-01	mzspec:PXD005241:Rice_phos_mature_panicles__TiO2_25per_F3_R1_raw:scan:03005:GQEGGM[Oxidation]S[Phospho]PGPGGR/2	0	0.0	95.9612	1:1.0000:6:true;2:1.0000:7:true	GQEGGMSPGPGGR	GQEGGM[Oxidation]S[Phospho]PGPGGR	Os01t0614500-01	1.0	Rice_phos_mature_panicles__TiO2_25per_F3_R1_raw	Rice_phos_mature_panicles__TiO2_25per_F3_R1_raw.03005.03005.2	mzspec:PXD005241:Rice_phos_mature_panicles__TiO2_25per_F3_R1_raw:scan:03005:GQEGGM[Oxidation]S[Phospho]PGPGGR/2	0	-0.00031999999998788553	-0.49863830680601	0.0	10836	10836	Phospho	1.0	7	430	1	1.0	423	0.0	0.0	0.0	0.0	0.0	0.0
6;7	429;430	1.0000;1.0000	Oxidation;Phospho	Os01t0614500-01	mzspec:PXD005241:Rice_phos_young_panicles__TiO2_25per_F2_R1_raw:scan:02091:GQEGGM[Oxidation]S[Phospho]PGPGGR/2	0	0.0	95.9612	1:1.0000:6:true;2:1.0000:7:true	GQEGGMSPGPGGR	GQEGGM[Oxidation]S[Phospho]PGPGGR	Os01t0614500-01	1.0	Rice_phos_young_panicles__TiO2_25per_F2_R1_raw	Rice_phos_young_panicles__TiO2_25per_F2_R1_raw.02091.02091.2	mzspec:PXD005241:Rice_phos_young_panicles__TiO2_25per_F2_R1_raw:scan:02091:GQEGGM[Oxidation]S[Phospho]PGPGGR/2	0	0.0006569999999328503	1.023766773595211	0.0	10637	10637	Phospho	1.0	7	430	1	1.0	424	0.0	0.0	0.0	0.0	0.0	0.0
6;7	429;430	1.0000;1.0000	Oxidation;Phospho	Os01t0614500-01	mzspec:PXD005241:Rice_phos_leaf_TiO2_25per_F1_R1_raw:scan:02277:GQEGGM[Oxidation]S[Phospho]PGPGGR/2	0	0.0	95.9612	1:1.0000:6:true;2:1.0000:7:true	GQEGGMSPGPGGR	GQEGGM[Oxidation]S[Phospho]PGPGGR	Os01t0614500-01	1.0	Rice_phos_leaf_TiO2_25per_F1_R1_raw	Rice_phos_leaf_TiO2_25per_F1_R1_raw.02277.02277.2	mzspec:PXD005241:Rice_phos_leaf_TiO2_25per_F1_R1_raw:scan:02277:GQEGGM[Oxidation]S[Phospho]PGPGGR/2	0	0.0006569999999328503	1.023766773595211	0.0	9590	9590	Phospho	1.0	7	430	1	1.0	425	0.0	0.0	0.0	0.0	0.0	0.0
14	338	1.0000	Phospho	LOC_Os05g32600.1	mzspec:PXD005241:Rice_phos_young_panicles__TiO2_25per_F3_R1_raw:scan:58453:IPDLNLQDGPVVLS[Phospho]PPR/2	0	0.0	79.9663	1:1.0000:14:true	IPDLNLQDGPVVLSPPR	IPDLNLQDGPVVLS[Phospho]PPR	LOC_Os05g32600.1	1.0	Rice_phos_young_panicles__TiO2_25per_F3_R1_raw	Rice_phos_young_panicles__TiO2_25per_F3_R1_raw.58453.58453.2	mzspec:PXD005241:Rice_phos_young_panicles__TiO2_25per_F3_R1_raw:scan:58453:IPDLNLQDGPVVLS[Phospho]PPR/2	0	0.0005429999999932988	0.5682931416206769	0.0	7309	7309	Phospho	1.0	14	338	1	1.0	426	0.0	0.0	0.0	0.0	0.0	0.0
3;5	220;222	1.0000;0	Phospho;Carbamidomethyl	Os05t0109600-01	mzspec:PXD005241:Rice_phos_callus_TiO2_25per_F2_R1_raw:scan:40499:VPS[Phospho]PC[Carbamidomethyl]LPPIGVK/2	0	0.0	136.987764	1:1.0000:3:true	VPSPCLPPIGVK	VPS[Phospho]PC[Carbamidomethyl]LPPIGVK	Os05t0109600-01	1.0	Rice_phos_callus_TiO2_25per_F2_R1_raw	Rice_phos_callus_TiO2_25per_F2_R1_raw.40499.40499.2	mzspec:PXD005241:Rice_phos_callus_TiO2_25per_F2_R1_raw:scan:40499:VPS[Phospho]PC[Carbamidomethyl]LPPIGVK/2	0	-4.100000001017179e-05	-0.06098075359392345	0.0	621	621	Phospho	1.0	3	220	1	1.0	427	0.0	0.0	0.0	0.0	0.0	0.0
3;5	220;222	1.0000;0	Phospho;Carbamidomethyl	Os05t0109600-01	mzspec:PXD005241:Rice_phos_callus_TiO2_25per_F2_R1_raw:scan:41263:VPS[Phospho]PC[Carbamidomethyl]LPPIGVK/2	0	0.0	136.987764	1:1.0000:3:true	VPSPCLPPIGVK	VPS[Phospho]PC[Carbamidomethyl]LPPIGVK	Os05t0109600-01	1.0	Rice_phos_callus_TiO2_25per_F2_R1_raw	Rice_phos_callus_TiO2_25per_F2_R1_raw.41263.41263.2	mzspec:PXD005241:Rice_phos_callus_TiO2_25per_F2_R1_raw:scan:41263:VPS[Phospho]PC[Carbamidomethyl]LPPIGVK/2	0	-0.0002849999999625652	-0.4238906040896013	0.0	753	753	Phospho	1.0	3	220	1	1.0	428	0.0	0.0	0.0	0.0	0.0	0.0
7	873	1.0000	Phospho	Os01t0758300-01	mzspec:PXD005241:Rice_phos_mature_panicles_TiO2_25per_F1_R1_raw:scan:20637:DPGFHVS[Phospho]PR/2	0	0.0	79.9663	1:1.0000:7:true	DPGFHVSPR	DPGFHVS[Phospho]PR	Os01t0758300-01	1.0	Rice_phos_mature_panicles_TiO2_25per_F1_R1_raw	Rice_phos_mature_panicles_TiO2_25per_F1_R1_raw.20637.20637.2	mzspec:PXD005241:Rice_phos_mature_panicles_TiO2_25per_F1_R1_raw:scan:20637:DPGFHVS[Phospho]PR/2	0	-0.00017300000001796434	-0.3167122668890196	0.0	4108	4108	Phospho	1.0	7	873	1	1.0	429	0.0	0.0	0.0	0.0	0.0	0.0
10	248	1.0000	Phospho	Os07t0694500-01	mzspec:PXD005241:Rice_phos_callus_TiO2_25per_F3_R1_raw:scan:47681:EVEEEILDDS[Phospho]DEDWDPR/2	0	0.0	79.9663	1:1.0000:10:true	EVEEEILDDSDEDWDPR	EVEEEILDDS[Phospho]DEDWDPR	Os07t0694500-01	1.0	Rice_phos_callus_TiO2_25per_F3_R1_raw	Rice_phos_callus_TiO2_25per_F3_R1_raw.47681.47681.2	mzspec:PXD005241:Rice_phos_callus_TiO2_25per_F3_R1_raw:scan:47681:EVEEEILDDS[Phospho]DEDWDPR/2	0	-0.00035600000023805484	-0.32783248736594817	0.0	13721	13721	Phospho	1.0	10	248	1	1.0	430	0.0	0.0	0.0	0.0	0.0	0.0
7	430	1.0000	Phospho	Os01t0614500-01	mzspec:PXD005241:Rice_phos_young_panicles_TiO2_25per_F1_R1_raw:scan:07155:GQEGGMS[Phospho]PGPGGR/2	0	0.0	79.9663	1:1.0000:7:true	GQEGGMSPGPGGR	GQEGGMS[Phospho]PGPGGR	Os01t0614500-01	1.0	Rice_phos_young_panicles_TiO2_25per_F1_R1_raw	Rice_phos_young_panicles_TiO2_25per_F1_R1_raw.07155.07155.2	mzspec:PXD005241:Rice_phos_young_panicles_TiO2_25per_F1_R1_raw:scan:07155:GQEGGMS[Phospho]PGPGGR/2	0	-0.0006380000000945074	-1.0067056745357563	0.0	1592	1592	Phospho	1.0	7	430	1	1.0	431	0.0	0.0	0.0	0.0	0.0	0.0
14	338	1.0000	Phospho	LOC_Os05g32600.1	mzspec:PXD005241:Rice_phos_young_panicles__TiO2_25per_F3_R1_raw:scan:58177:IPDLNLQDGPVVLS[Phospho]PPR/3	0	0.0	79.9663	1:1.0000:14:true	IPDLNLQDGPVVLSPPR	IPDLNLQDGPVVLS[Phospho]PPR	LOC_Os05g32600.1	1.0	Rice_phos_young_panicles__TiO2_25per_F3_R1_raw	Rice_phos_young_panicles__TiO2_25per_F3_R1_raw.58177.58177.3	mzspec:PXD005241:Rice_phos_young_panicles__TiO2_25per_F3_R1_raw:scan:58177:IPDLNLQDGPVVLS[Phospho]PPR/3	0	0.0005700000000388172	0.8943548047615651	0.0	5285	5285	Phospho	1.0	14	338	1	1.0	432	0.0	0.0	0.0	0.0	0.0	0.0
14	338	1.0000	Phospho	LOC_Os05g32600.1	mzspec:PXD005241:Rice_phos__shoot_meristem_TiO2_25per_F3_R1_raw:scan:55850:IPDLNLQDGPVVLS[Phospho]PPR/3	0	0.0	79.9663	1:1.0000:14:true	IPDLNLQDGPVVLSPPR	IPDLNLQDGPVVLS[Phospho]PPR	LOC_Os05g32600.1	1.0	Rice_phos__shoot_meristem_TiO2_25per_F3_R1_raw	Rice_phos__shoot_meristem_TiO2_25per_F3_R1_raw.55850.55850.3	mzspec:PXD005241:Rice_phos__shoot_meristem_TiO2_25per_F3_R1_raw:scan:55850:IPDLNLQDGPVVLS[Phospho]PPR/3	0	-0.00024699999994481914	-0.3875537486170377	0.0	5404	5404	Phospho	1.0	14	338	1	1.0	433	0.0	0.0	0.0	0.0	0.0	0.0
3	330	1.0000	Phospho	Os01t0959000-01	mzspec:PXD005241:Rice_phos_callus_TiO2_25per_F2_R1_raw:scan:02233:RRS[Phospho]PPPPPR/3	0	0.0	79.9663	1:1.0000:3:true	RRSPPPPPR	RRS[Phospho]PPPPPR	Os01t0959000-01	1.0	Rice_phos_callus_TiO2_25per_F2_R1_raw	Rice_phos_callus_TiO2_25per_F2_R1_raw.02233.02233.3	mzspec:PXD005241:Rice_phos_callus_TiO2_25per_F2_R1_raw:scan:02233:RRS[Phospho]PPPPPR/3	0	-0.0006599999999821192	-1.7344110314799133	0.0	12839	12839	Phospho	1.0	3	330	1	1.0	434	0.0	0.0	0.0	0.0	0.0	0.0
14	338	1.0000	Phospho	LOC_Os05g32600.1	mzspec:PXD005241:Rice_phos__shoot_meristem_TiO2_25per_F3_R1_raw:scan:55348:IPDLNLQDGPVVLS[Phospho]PPR/2	0	0.0	79.9663	1:1.0000:14:true	IPDLNLQDGPVVLSPPR	IPDLNLQDGPVVLS[Phospho]PPR	LOC_Os05g32600.1	1.0	Rice_phos__shoot_meristem_TiO2_25per_F3_R1_raw	Rice_phos__shoot_meristem_TiO2_25per_F3_R1_raw.55348.55348.2	mzspec:PXD005241:Rice_phos__shoot_meristem_TiO2_25per_F3_R1_raw:scan:55348:IPDLNLQDGPVVLS[Phospho]PPR/2	0	0.00036000000000058213	0.3767689336764259	0.0	4866	4866	Phospho	1.0	14	338	1	1.0	435	0.0	0.0	0.0	0.0	0.0	0.0
4	404	1.0000	Phospho	LOC_Os01g40340.3	mzspec:PXD005241:Rice_phos_leaf_TiO2_25per_F1_R1_raw:scan:07695:GRDS[Phospho]DDDDFR/2	0	0.0	79.9663	1:1.0000:4:true	GRDSDDDDFR	GRDS[Phospho]DDDDFR	LOC_Os01g40340.3	1.0	Rice_phos_leaf_TiO2_25per_F1_R1_raw	Rice_phos_leaf_TiO2_25per_F1_R1_raw.07695.07695.2	mzspec:PXD005241:Rice_phos_leaf_TiO2_25per_F1_R1_raw:scan:07695:GRDS[Phospho]DDDDFR/2	0	0.0011469999999462743	1.7943599483276185	0.0	9859	9859	Phospho	1.0	4	404	1	1.0	436	0.0	0.0	0.0	0.0	0.0	0.0
6	360	1.0000	Phospho	Os06t0232000-01	mzspec:PXD005241:Rice_phos_leaf_TiO2_25per_F3_R1_raw:scan:00716:HDDNDS[Phospho]DDEKK/2	0	0.0	79.96633100000003	1:1.0000:6:true	HDDNDSDDEKK	HDDNDS[Phospho]DDEKK	Os06t0232000-01	1.0	Rice_phos_leaf_TiO2_25per_F3_R1_raw	Rice_phos_leaf_TiO2_25per_F3_R1_raw.00716.00716.2	mzspec:PXD005241:Rice_phos_leaf_TiO2_25per_F3_R1_raw:scan:00716:HDDNDS[Phospho]DDEKK/2	0	-0.0005509999999731008	-0.7879913267655245	0.0	6582	6582	Phospho	1.0	6	360	1	1.0	437	0.0	0.0	0.0	0.0	0.0	0.0
6	360	1.0000	Phospho	Os06t0232000-01	mzspec:PXD005241:Rice_phos_leaf_TiO2_25per_F3_R1_raw:scan:00599:HDDNDS[Phospho]DDEKK/2	0	0.0	79.96633100000003	1:1.0000:6:true	HDDNDSDDEKK	HDDNDS[Phospho]DDEKK	Os06t0232000-01	1.0	Rice_phos_leaf_TiO2_25per_F3_R1_raw	Rice_phos_leaf_TiO2_25per_F3_R1_raw.00599.00599.2	mzspec:PXD005241:Rice_phos_leaf_TiO2_25per_F3_R1_raw:scan:00599:HDDNDS[Phospho]DDEKK/2	0	0.00024299999995491817	0.3475170460577973	0.0	6574	6574	Phospho	1.0	6	360	1	1.0	438	0.0	0.0	0.0	0.0	0.0	0.0
6	360	1.0000	Phospho	Os06t0232000-01	mzspec:PXD005241:Rice_phos_young_panicles__TiO2_25per_F3_R1_raw:scan:02049:HDDNDS[Phospho]DDEKK/2	0	0.0	79.96633100000003	1:1.0000:6:true	HDDNDSDDEKK	HDDNDS[Phospho]DDEKK	Os06t0232000-01	1.0	Rice_phos_young_panicles__TiO2_25per_F3_R1_raw	Rice_phos_young_panicles__TiO2_25per_F3_R1_raw.02049.02049.2	mzspec:PXD005241:Rice_phos_young_panicles__TiO2_25per_F3_R1_raw:scan:02049:HDDNDS[Phospho]DDEKK/2	0	0.0007919999999330685	1.1326481502287138	0.0	566	566	Phospho	1.0	6	360	1	1.0	439	0.0	0.0	0.0	0.0	0.0	0.0
4	404	1.0000	Phospho	LOC_Os01g40340.3	mzspec:PXD005241:Rice_phos_callus_TiO2_25per_F1_R1_raw:scan:08580:GRDS[Phospho]DDDDFR/2	0	0.0	79.9663	1:1.0000:4:true	GRDSDDDDFR	GRDS[Phospho]DDDDFR	LOC_Os01g40340.3	1.0	Rice_phos_callus_TiO2_25per_F1_R1_raw	Rice_phos_callus_TiO2_25per_F1_R1_raw.08580.08580.2	mzspec:PXD005241:Rice_phos_callus_TiO2_25per_F1_R1_raw:scan:08580:GRDS[Phospho]DDDDFR/2	0	-0.0002570000000332584	-0.4020492648661516	0.0	16129	16129	Phospho	1.0	4	404	1	1.0	440	0.0	0.0	0.0	0.0	0.0	0.0
9	25	1.0000	Phospho	Os06t0698859-01	mzspec:PXD005241:Rice_phos_mature_panicles__TiO2_25per_F3_R1_raw:scan:09194:RPPPPPPDS[Phospho]PEGR/3	0	0.0	79.9663	1:1.0000:9:true	RPPPPPPDSPEGR	RPPPPPPDS[Phospho]PEGR	Os06t0698859-01	1.0	Rice_phos_mature_panicles__TiO2_25per_F3_R1_raw	Rice_phos_mature_panicles__TiO2_25per_F3_R1_raw.09194.09194.3	mzspec:PXD005241:Rice_phos_mature_panicles__TiO2_25per_F3_R1_raw:scan:09194:RPPPPPPDS[Phospho]PEGR/3	0	-0.0001950000000192631	-0.395085188114804	0.0	14911	14911	Phospho	1.0	9	25	1	1.0	441	0.0	0.0	0.0	0.0	0.0	0.0
9	25	1.0000	Phospho	Os06t0698859-01	mzspec:PXD005241:Rice_phos_mature_panicles__TiO2_25per_F3_R1_raw:scan:09378:RPPPPPPDS[Phospho]PEGR/2	0	0.0	79.9663	1:1.0000:9:true	RPPPPPPDSPEGR	RPPPPPPDS[Phospho]PEGR	Os06t0698859-01	1.0	Rice_phos_mature_panicles__TiO2_25per_F3_R1_raw	Rice_phos_mature_panicles__TiO2_25per_F3_R1_raw.09378.09378.2	mzspec:PXD005241:Rice_phos_mature_panicles__TiO2_25per_F3_R1_raw:scan:09378:RPPPPPPDS[Phospho]PEGR/2	0	-0.001153999999928601	-1.5597903393739256	0.0	16846	16846	Phospho	1.0	9	25	1	1.0	442	0.0	0.0	0.0	0.0	0.0	0.0
5;12	229;236	0;1.0000	Carbamidomethyl;Phospho	Os06t0720400-01	mzspec:PXD005241:Rice_phos_young_panicles__TiO2_25per_F2_R1_raw:scan:61892:GILLC[Carbamidomethyl]DVLDEMS[Phospho]PR/2	0	0.0	136.987764	1:1.0000:12:true	GILLCDVLDEMSPR	GILLC[Carbamidomethyl]DVLDEMS[Phospho]PR	Os06t0720400-01	1.0	Rice_phos_young_panicles__TiO2_25per_F2_R1_raw	Rice_phos_young_panicles__TiO2_25per_F2_R1_raw.61892.61892.2	mzspec:PXD005241:Rice_phos_young_panicles__TiO2_25per_F2_R1_raw:scan:61892:GILLC[Carbamidomethyl]DVLDEMS[Phospho]PR/2	0	-0.002512000000024273	-2.9574319965552798	0.0	4968	4968	Phospho	1.0	12	236	1	1.0	443	0.0	0.0	0.0	0.0	0.0	0.0
7	135	1.0000	Phospho	Os05t0560000-01	mzspec:PXD005241:Rice_phos_leaf_TiO2_25per_F1_R1_raw:scan:16600:GPQLPPT[Phospho]PGPR/2	0	0.0	79.9663	1:1.0000:7:true	GPQLPPTPGPR	GPQLPPT[Phospho]PGPR	Os05t0560000-01	1.0	Rice_phos_leaf_TiO2_25per_F1_R1_raw	Rice_phos_leaf_TiO2_25per_F1_R1_raw.16600.16600.2	mzspec:PXD005241:Rice_phos_leaf_TiO2_25per_F1_R1_raw:scan:16600:GPQLPPT[Phospho]PGPR/2	0	0.0005629999999428037	0.9402219052669112	0.0	10911	10911	Phospho	1.0	7	135	1	1.0	444	0.0	0.0	0.0	0.0	0.0	0.0
3	330	1.0000	Phospho	Os01t0959000-01	mzspec:PXD005241:Rice_phos_young_panicles__TiO2_25per_F3_R1_raw:scan:07498:RRS[Phospho]PPPPPR/3	0	0.0	79.9663	1:1.0000:3:true	RRSPPPPPR	RRS[Phospho]PPPPPR	Os01t0959000-01	1.0	Rice_phos_young_panicles__TiO2_25per_F3_R1_raw	Rice_phos_young_panicles__TiO2_25per_F3_R1_raw.07498.07498.3	mzspec:PXD005241:Rice_phos_young_panicles__TiO2_25per_F3_R1_raw:scan:07498:RRS[Phospho]PPPPPR/3	0	0.000653000000056636	1.7160157631595407	0.0	4171	4171	Phospho	1.0	3	330	1	1.0	445	0.0	0.0	0.0	0.0	0.0	0.0
1	47	1.0000	Phospho	Os01t0174100-01	mzspec:PXD005241:Rice_phos_leaf_TiO2_25per_F1_R1_raw:scan:32998:S[Phospho]VGLIGLQR/2	0	0.0	79.9663	1:1.0000:1:true	SVGLIGLQR	S[Phospho]VGLIGLQR	Os01t0174100-01	1.0	Rice_phos_leaf_TiO2_25per_F1_R1_raw	Rice_phos_leaf_TiO2_25per_F1_R1_raw.32998.32998.2	mzspec:PXD005241:Rice_phos_leaf_TiO2_25per_F1_R1_raw:scan:32998:S[Phospho]VGLIGLQR/2	0	0.0013770000000477012	2.690644213377553	0.0	15238	15238	Phospho	1.0	1	47	1	1.0	446	0.0	0.0	0.0	0.0	0.0	0.0
1	305	1.0000	Phospho	Os08t0187700-01	mzspec:PXD005241:Rice_phos__shoot_meristem__TiO2_25per_F1_R1_raw:scan:38225:S[Phospho]PPLDVLPR/2	0	0.0	79.9663	1:1.0000:1:true	SPPLDVLPR	S[Phospho]PPLDVLPR	Os08t0187700-01	1.0	Rice_phos__shoot_meristem__TiO2_25per_F1_R1_raw	Rice_phos__shoot_meristem__TiO2_25per_F1_R1_raw.38225.38225.2	mzspec:PXD005241:Rice_phos__shoot_meristem__TiO2_25per_F1_R1_raw:scan:38225:S[Phospho]PPLDVLPR/2	0	0.00011100000006081245	0.20659881002735853	0.0	12327	12327	Phospho	1.0	1	305	1	1.0	447	0.0	0.0	0.0	0.0	0.0	0.0
3	330	1.0000	Phospho	Os01t0959000-01	mzspec:PXD005241:Rice_phos__shoot_meristem_TiO2_25per_F2_R1_raw:scan:02037:RRS[Phospho]PPPPPR/3	0	0.0	79.9663	1:1.0000:3:true	RRSPPPPPR	RRS[Phospho]PPPPPR	Os01t0959000-01	1.0	Rice_phos__shoot_meristem_TiO2_25per_F2_R1_raw	Rice_phos__shoot_meristem_TiO2_25per_F2_R1_raw.02037.02037.3	mzspec:PXD005241:Rice_phos__shoot_meristem_TiO2_25per_F2_R1_raw:scan:02037:RRS[Phospho]PPPPPR/3	0	-0.00038499999999430656	-1.011739768375731	0.0	11361	11361	Phospho	1.0	3	330	1	1.0	448	0.0	0.0	0.0	0.0	0.0	0.0
4;6	358;360	0;1.0000	Deamidated;Phospho	Os06t0232000-01	mzspec:PXD005241:Rice_phos_root_TiO2_25per_F3_R1:scan:00935:HDDN[Deamidated]DS[Phospho]DDEKK/3	0	0.0	80.950316	1:1.0000:4:true;2:1.0000:6:true	HDDNDSDDEKK	HDDN[Deamidated]DS[Phospho]DDEKK	Os06t0232000-01	1.0	Rice_phos_root_TiO2_25per_F3_R1	Rice_phos_root_TiO2_25per_F3_R1.00935.00935.3	mzspec:PXD005241:Rice_phos_root_TiO2_25per_F3_R1:scan:00935:HDDN[Deamidated]DS[Phospho]DDEKK/3	0	0.001502000000073167	3.2174594655441813	0.0	14745	14745	Phospho	1.0	6	360	1	1.0	449	0.0	0.0	0.0	0.0	0.0	0.0
5;12	229;236	0;1.0000	Carbamidomethyl;Phospho	Os06t0720400-01	mzspec:PXD005241:Rice_phos_root_TiO2_25per_F2_R1:scan:62386:GILLC[Carbamidomethyl]DVLDEMS[Phospho]PR/2	0	0.0	136.987764	1:1.0000:12:true	GILLCDVLDEMSPR	GILLC[Carbamidomethyl]DVLDEMS[Phospho]PR	Os06t0720400-01	1.0	Rice_phos_root_TiO2_25per_F2_R1	Rice_phos_root_TiO2_25per_F2_R1.62386.62386.2	mzspec:PXD005241:Rice_phos_root_TiO2_25per_F2_R1:scan:62386:GILLC[Carbamidomethyl]DVLDEMS[Phospho]PR/2	0	-0.0012310000000752552	-1.4492829569852443	0.0	14602	14602	Phospho	1.0	12	236	1	1.0	450	0.0	0.0	0.0	0.0	0.0	0.0
14	338	1.0000	Phospho	LOC_Os05g32600.1	mzspec:PXD005241:Rice_phos_leaf_TiO2_25per_F3_R1_raw:scan:55515:IPDLNLQDGPVVLS[Phospho]PPR/2	0	0.0	79.9663	1:1.0000:14:true	IPDLNLQDGPVVLSPPR	IPDLNLQDGPVVLS[Phospho]PPR	LOC_Os05g32600.1	1.0	Rice_phos_leaf_TiO2_25per_F3_R1_raw	Rice_phos_leaf_TiO2_25per_F3_R1_raw.55515.55515.2	mzspec:PXD005241:Rice_phos_leaf_TiO2_25per_F3_R1_raw:scan:55515:IPDLNLQDGPVVLS[Phospho]PPR/2	0	-0.00012899999990167998	-0.1350088677976012	0.0	1316	1316	Phospho	1.0	14	338	1	1.0	451	0.0	0.0	0.0	0.0	0.0	0.0
4	114	1.0000	Phospho	LOC_Os03g49485.1	mzspec:PXD005241:Rice_phos_callus_TiO2_25per_F3_R1_raw:scan:07813:GRDT[Phospho]DDDDEVEEK/2	0	0.0	79.96633100000003	1:1.0000:4:true	GRDTDDDDEVEEK	GRDT[Phospho]DDDDEVEEK	LOC_Os03g49485.1	1.0	Rice_phos_callus_TiO2_25per_F3_R1_raw	Rice_phos_callus_TiO2_25per_F3_R1_raw.07813.07813.2	mzspec:PXD005241:Rice_phos_callus_TiO2_25per_F3_R1_raw:scan:07813:GRDT[Phospho]DDDDEVEEK/2	0	-0.0010740000000168948	-1.3394965356808068	0.0	8274	8274	Phospho	1.0	4	114	1	1.0	452	0.0	0.0	0.0	0.0	0.0	0.0
14	338	1.0000	Phospho	LOC_Os05g32600.1	mzspec:PXD005241:Rice_phos_leaf_TiO2_25per_F3_R1_raw:scan:55289:IPDLNLQDGPVVLS[Phospho]PPR/3	0	0.0	79.9663	1:1.0000:14:true	IPDLNLQDGPVVLSPPR	IPDLNLQDGPVVLS[Phospho]PPR	LOC_Os05g32600.1	1.0	Rice_phos_leaf_TiO2_25per_F3_R1_raw	Rice_phos_leaf_TiO2_25per_F3_R1_raw.55289.55289.3	mzspec:PXD005241:Rice_phos_leaf_TiO2_25per_F3_R1_raw:scan:55289:IPDLNLQDGPVVLS[Phospho]PPR/3	0	0.0003530000000182554	0.5538723615362448	0.0	1339	1339	Phospho	1.0	14	338	1	1.0	453	0.0	0.0	0.0	0.0	0.0	0.0
3	313	1.0000	Phospho	LOC_Os01g62650.2	mzspec:PXD005241:Rice_phos_callus_TiO2_25per_F2_R1_raw:scan:34185:VPS[Phospho]PGLPPVGVR/2	0	0.0	79.9663	1:1.0000:3:true	VPSPGLPPVGVR	VPS[Phospho]PGLPPVGVR	LOC_Os01g62650.2	1.0	Rice_phos_callus_TiO2_25per_F2_R1_raw	Rice_phos_callus_TiO2_25per_F2_R1_raw.34185.34185.2	mzspec:PXD005241:Rice_phos_callus_TiO2_25per_F2_R1_raw:scan:34185:VPS[Phospho]PGLPPVGVR/2	0	0.0005029999999806023	0.8011672665911258	0.0	3865	3865	Phospho	1.0	3	313	1	1.0	454	0.0	0.0	0.0	0.0	0.0	0.0
3	313	1.0000	Phospho	LOC_Os01g62650.2	mzspec:PXD005241:Rice_phos__shoot_meristem_TiO2_25per_F2_R1_raw:scan:34321:VPS[Phospho]PGLPPVGVR/2	0	0.0	79.9663	1:1.0000:3:true	VPSPGLPPVGVR	VPS[Phospho]PGLPPVGVR	LOC_Os01g62650.2	1.0	Rice_phos__shoot_meristem_TiO2_25per_F2_R1_raw	Rice_phos__shoot_meristem_TiO2_25per_F2_R1_raw.34321.34321.2	mzspec:PXD005241:Rice_phos__shoot_meristem_TiO2_25per_F2_R1_raw:scan:34321:VPS[Phospho]PGLPPVGVR/2	0	0.00013699999999516874	0.21821056764084767	0.0	2464	2464	Phospho	1.0	3	313	1	1.0	455	0.0	0.0	0.0	0.0	0.0	0.0
11	385	1.0000	Phospho	Os02t0817000-01	mzspec:PXD005241:Rice_phos__shoot_meristem_TiO2_25per_F2_R1_raw:scan:51517:NIPIIVLDDDS[Phospho]DER/2	0	0.0	79.96633100000003	1:1.0000:11:true	NIPIIVLDDDSDER	NIPIIVLDDDS[Phospho]DER	Os02t0817000-01	1.0	Rice_phos__shoot_meristem_TiO2_25per_F2_R1_raw	Rice_phos__shoot_meristem_TiO2_25per_F2_R1_raw.51517.51517.2	mzspec:PXD005241:Rice_phos__shoot_meristem_TiO2_25per_F2_R1_raw:scan:51517:NIPIIVLDDDS[Phospho]DER/2	0	-0.0008930000000191285	-1.0538270089755726	0.0	436	436	Phospho	1.0	11	385	1	1.0	456	0.0	0.0	0.0	0.0	0.0	0.0
14	338	1.0000	Phospho	LOC_Os05g32600.1	mzspec:PXD005241:Rice_phos_young_panicles__TiO2_25per_F3_R1_raw:scan:51657:IPDLNLQDGPVVLS[Phospho]PPRK/3	0	0.0	79.9663	1:1.0000:14:true	IPDLNLQDGPVVLSPPRK	IPDLNLQDGPVVLS[Phospho]PPRK	LOC_Os05g32600.1	0.9999	Rice_phos_young_panicles__TiO2_25per_F3_R1_raw	Rice_phos_young_panicles__TiO2_25per_F3_R1_raw.51657.51657.3	mzspec:PXD005241:Rice_phos_young_panicles__TiO2_25per_F3_R1_raw:scan:51657:IPDLNLQDGPVVLS[Phospho]PPRK/3	0	0.00017400000001543958	0.25587133770279363	0.0	17270	17270	Phospho	1.0	14	338	1	0.9999	457	2.1881838074395838e-07	2.1881838074395838e-07	0.0	0.0	0.0	0.0
14	237	1.0000	Phospho	Os02t0644100-01	mzspec:PXD005241:Rice_phos_callus_TiO2_25per_F3_R1_raw:scan:31604:EVEPEPEPEPMEVT[Phospho]DEEK/2	0	0.0	79.9663	1:1.0000:14:true	EVEPEPEPEPMEVTDEEK	EVEPEPEPEPMEVT[Phospho]DEEK	Os02t0644100-01	0.9999	Rice_phos_callus_TiO2_25per_F3_R1_raw	Rice_phos_callus_TiO2_25per_F3_R1_raw.31604.31604.2	mzspec:PXD005241:Rice_phos_callus_TiO2_25per_F3_R1_raw:scan:31604:EVEPEPEPEPMEVT[Phospho]DEEK/2	0	-0.0012269999999716676	-1.1185610202122376	0.0	18573	18573	Phospho	1.0	14	237	1	0.9999	458	4.366812227073753e-07	4.366812227073753e-07	0.0	0.0	0.0	0.0
1	1347	1.0000	Phospho	Os02t0742000-01	mzspec:PXD005241:Rice_phos__shoot_meristem__TiO2_25per_F1_R1_raw:scan:45954:S[Phospho]VGFELDLNR/2	0	0.0	79.9663	1:1.0000:1:true	SVGFELDLNR	S[Phospho]VGFELDLNR	Os02t0742000-01	0.9999	Rice_phos__shoot_meristem__TiO2_25per_F1_R1_raw	Rice_phos__shoot_meristem__TiO2_25per_F1_R1_raw.45954.45954.2	mzspec:PXD005241:Rice_phos__shoot_meristem__TiO2_25per_F1_R1_raw:scan:45954:S[Phospho]VGFELDLNR/2	0	5.9000000078413e-05	0.0958910310941084	0.0	18051	18051	Phospho	1.0	1	1347	1	0.9999	459	6.535947712417582e-07	6.535947712417582e-07	0.0	0.0	0.0	0.0
2	360	1.0000	Phospho	Os04t0610200-01	mzspec:PXD005241:Rice_phos_leaf_TiO2_25per_F2_R1_raw:scan:30403:GS[Phospho]PDPIDIEPIHR/3	0	0.0	79.9663	1:1.0000:2:true	GSPDPIDIEPIHR	GS[Phospho]PDPIDIEPIHR	Os04t0610200-01	0.9999	Rice_phos_leaf_TiO2_25per_F2_R1_raw	Rice_phos_leaf_TiO2_25per_F2_R1_raw.30403.30403.3	mzspec:PXD005241:Rice_phos_leaf_TiO2_25per_F2_R1_raw:scan:30403:GS[Phospho]PDPIDIEPIHR/3	0	0.00038499999999430656	0.7560289865250508	0.0	18606	18606	Phospho	1.0	2	360	1	0.9999	460	8.695652173912089e-07	8.695652173912089e-07	0.0	0.0	0.0	0.0
3;5	220;222	1.0000;0	Phospho;Carbamidomethyl	Os05t0109600-01	mzspec:PXD005241:Rice_phos__shoot_meristem_TiO2_25per_F3_R1_raw:scan:42355:VPS[Phospho]PC[Carbamidomethyl]LPPIGVK/2	0	0.0	136.987764	1:1.0000:3:true	VPSPCLPPIGVK	VPS[Phospho]PC[Carbamidomethyl]LPPIGVK	Os05t0109600-01	0.9999	Rice_phos__shoot_meristem_TiO2_25per_F3_R1_raw	Rice_phos__shoot_meristem_TiO2_25per_F3_R1_raw.42355.42355.2	mzspec:PXD005241:Rice_phos__shoot_meristem_TiO2_25per_F3_R1_raw:scan:42355:VPS[Phospho]PC[Carbamidomethyl]LPPIGVK/2	0	-0.0005290000000286454	-0.7868004547543697	0.0	17519	17519	Phospho	1.0	3	220	1	0.9999	461	1.0845986984814422e-06	1.0845986984814422e-06	0.0	0.0	0.0	0.0
3;5	220;222	1.0000;0	Phospho;Carbamidomethyl	Os05t0109600-01	mzspec:PXD005241:Rice_phos__shoot_meristem_TiO2_25per_F3_R1_raw:scan:43003:VPS[Phospho]PC[Carbamidomethyl]LPPIGVK/2	0	0.0	136.987764	1:1.0000:3:true	VPSPCLPPIGVK	VPS[Phospho]PC[Carbamidomethyl]LPPIGVK	Os05t0109600-01	0.9999	Rice_phos__shoot_meristem_TiO2_25per_F3_R1_raw	Rice_phos__shoot_meristem_TiO2_25per_F3_R1_raw.43003.43003.2	mzspec:PXD005241:Rice_phos__shoot_meristem_TiO2_25per_F3_R1_raw:scan:43003:VPS[Phospho]PC[Carbamidomethyl]LPPIGVK/2	0	-0.00022399999988920166	-0.333163141338864	0.0	17508	17508	Phospho	1.0	3	220	1	0.9999	462	1.2987012987011557e-06	1.2987012987011557e-06	0.0	0.0	0.0	0.0
14	338	1.0000	Phospho	LOC_Os05g32600.1	mzspec:PXD005241:Rice_phos_root_TiO2_25per_F3_R1:scan:50752:IPDLNLQDGPVVLS[Phospho]PPRK/3	0	0.0	79.9663	1:1.0000:14:true	IPDLNLQDGPVVLSPPRK	IPDLNLQDGPVVLS[Phospho]PPRK	LOC_Os05g32600.1	0.9999	Rice_phos_root_TiO2_25per_F3_R1	Rice_phos_root_TiO2_25per_F3_R1.50752.50752.3	mzspec:PXD005241:Rice_phos_root_TiO2_25per_F3_R1:scan:50752:IPDLNLQDGPVVLS[Phospho]PPRK/3	0	-0.0001260000000229411	-0.18528614111242084	0.0	17995	17995	Phospho	1.0	14	338	1	0.9999	463	1.5118790496758594e-06	1.5118790496758594e-06	0.0	0.0	0.0	0.0
15	893	1.0000	Phospho	LOC_Os06g51270.1	mzspec:PXD005241:Rice_phos_callus_TiO2_25per_F1_R1_raw:scan:45658:DIMDEQDQLGGLLDS[Phospho]VHGGNR/3	0	0.0	79.9663	1:1.0000:15:true	DIMDEQDQLGGLLDSVHGGNR	DIMDEQDQLGGLLDS[Phospho]VHGGNR	LOC_Os06g51270.1	0.9999	Rice_phos_callus_TiO2_25per_F1_R1_raw	Rice_phos_callus_TiO2_25per_F1_R1_raw.45658.45658.3	mzspec:PXD005241:Rice_phos_callus_TiO2_25per_F1_R1_raw:scan:45658:DIMDEQDQLGGLLDS[Phospho]VHGGNR/3	0	1.099999997222767e-05	0.014036387699616456	0.0	17100	17100	Phospho	1.0	15	893	1	0.9999	464	1.724137931034293e-06	1.724137931034293e-06	0.0	0.0	0.0	0.0
8;11	115;118	1.0000;1.0000	Phospho;Phospho	Os08t0154600-01	mzspec:PXD005241:Rice_phos__shoot_meristem__TiO2_25per_F1_R1_raw:scan:22298:RPFVEDKS[Phospho]DDS[Phospho]EDDHKPIGLR/3	0	0.0	159.93266200000005	1:1.0000:8:true;2:1.0000:11:true	RPFVEDKSDDSEDDHKPIGLR	RPFVEDKS[Phospho]DDS[Phospho]EDDHKPIGLR	Os08t0154600-01	0.9999	Rice_phos__shoot_meristem__TiO2_25per_F1_R1_raw	Rice_phos__shoot_meristem__TiO2_25per_F1_R1_raw.22298.22298.3	mzspec:PXD005241:Rice_phos__shoot_meristem__TiO2_25per_F1_R1_raw:scan:22298:RPFVEDKS[Phospho]DDS[Phospho]EDDHKPIGLR/3	0	-0.0004589999999780048	-0.5261484662724691	0.0	19121	19121	Phospho	1.0	8	115	1	0.9999	465	1.935483870967529e-06	1.935483870967529e-06	0.0	0.0	0.0	0.0
7	1329	1.0000	Phospho	LOC_Os03g14260.2	mzspec:PXD005241:Rice_phos_mature_panicles__TiO2_25per_F3_R1_raw:scan:08625:LKENPPS[Phospho]PR/2	0	0.0	79.96633100000003	1:1.0000:7:true	LKENPPSPR	LKENPPS[Phospho]PR	LOC_Os03g14260.2	0.9999	Rice_phos_mature_panicles__TiO2_25per_F3_R1_raw	Rice_phos_mature_panicles__TiO2_25per_F3_R1_raw.08625.08625.2	mzspec:PXD005241:Rice_phos_mature_panicles__TiO2_25per_F3_R1_raw:scan:08625:LKENPPS[Phospho]PR/2	0	-0.00021299999991697405	-0.3808510841219781	0.0	18251	18251	Phospho	1.0	7	1329	1	0.9999	466	2.1459227467808795e-06	2.1459227467808795e-06	0.0	0.0	0.0	0.0
9	25	1.0000	Phospho	Os06t0698859-01	mzspec:PXD005241:Rice_phos_young_panicles_TiO2_25per_F1_R1_raw:scan:07621:RPPPPPPDS[Phospho]PEGR/2	0	0.0	79.9663	1:1.0000:9:true	RPPPPPPDSPEGR	RPPPPPPDS[Phospho]PEGR	Os06t0698859-01	0.9999	Rice_phos_young_panicles_TiO2_25per_F1_R1_raw	Rice_phos_young_panicles_TiO2_25per_F1_R1_raw.07621.07621.2	mzspec:PXD005241:Rice_phos_young_panicles_TiO2_25per_F1_R1_raw:scan:07621:RPPPPPPDS[Phospho]PEGR/2	0	0.0005550000000766887	0.7501591321713236	0.0	18204	18204	Phospho	1.0	9	25	1	0.9999	467	2.3554603854387126e-06	2.3554603854387126e-06	0.0	0.0	0.0	0.0
9	25	1.0000	Phospho	Os06t0698859-01	mzspec:PXD005241:Rice_phos_mature_panicles__TiO2_25per_F3_R1_raw:scan:09526:RPPPPPPDS[Phospho]PEGR/3	0	0.0	79.9663	1:1.0000:9:true	RPPPPPPDSPEGR	RPPPPPPDS[Phospho]PEGR	Os06t0698859-01	0.9999	Rice_phos_mature_panicles__TiO2_25per_F3_R1_raw	Rice_phos_mature_panicles__TiO2_25per_F3_R1_raw.09526.09526.3	mzspec:PXD005241:Rice_phos_mature_panicles__TiO2_25per_F3_R1_raw:scan:09526:RPPPPPPDS[Phospho]PEGR/3	0	-0.000653000000056636	-1.3230288606967051	0.0	18607	18607	Phospho	1.0	9	25	1	0.9999	468	2.564102564102282e-06	2.564102564102282e-06	0.0	0.0	0.0	0.0
9	25	1.0000	Phospho	Os06t0698859-01	mzspec:PXD005241:Rice_phos_leaf_TiO2_25per_F1_R1_raw:scan:06612:RPPPPPPDS[Phospho]PEGR/3	0	0.0	79.9663	1:1.0000:9:true	RPPPPPPDSPEGR	RPPPPPPDS[Phospho]PEGR	Os06t0698859-01	0.9999	Rice_phos_leaf_TiO2_25per_F1_R1_raw	Rice_phos_leaf_TiO2_25per_F1_R1_raw.06612.06612.3	mzspec:PXD005241:Rice_phos_leaf_TiO2_25per_F1_R1_raw:scan:06612:RPPPPPPDS[Phospho]PEGR/3	0	0.00014099999998506973	0.2856769821168493	0.0	18732	18732	Phospho	1.0	9	25	1	0.9999	469	2.7718550106606757e-06	2.7718550106606757e-06	0.0	0.0	0.0	0.0
6	719	1.0000	Phospho	Os08t0301500-01	mzspec:PXD005241:Rice_phos_mature_panicles_TiO2_25per_F1_R1_raw:scan:34216:DVHDIS[Phospho]LNLK/2	0	0.0	79.96633100000003	1:1.0000:6:true	DVHDISLNLK	DVHDIS[Phospho]LNLK	Os08t0301500-01	0.9999	Rice_phos_mature_panicles_TiO2_25per_F1_R1_raw	Rice_phos_mature_panicles_TiO2_25per_F1_R1_raw.34216.34216.2	mzspec:PXD005241:Rice_phos_mature_panicles_TiO2_25per_F1_R1_raw:scan:34216:DVHDIS[Phospho]LNLK/2	0	-0.000831999999945765	-1.3478106643817296	0.0	17416	17416	Phospho	1.0	6	719	1	0.9999	470	2.978723404254991e-06	2.978723404254991e-06	0.0	0.0	0.0	0.0
4;8	1391;1395	1.0000;0	Phospho;Deamidated	LOC_Os09g24440.1	mzspec:PXD005241:Rice_phos_leaf_TiO2_25per_F1_R1_raw:scan:27737:DHFS[Phospho]PVVN[Deamidated]GQEVLDKPR/3	0	0.0	80.950316	1:0.5003:8:true;1:0.4997:10:true;2:1.0000:4:true	DHFSPVVNGQEVLDKPR	DHFS[Phospho]PVVN[Deamidated]GQEVLDKPR	LOC_Os09g24440.1	0.9999	Rice_phos_leaf_TiO2_25per_F1_R1_raw	Rice_phos_leaf_TiO2_25per_F1_R1_raw.27737.27737.3	mzspec:PXD005241:Rice_phos_leaf_TiO2_25per_F1_R1_raw:scan:27737:DHFS[Phospho]PVVN[Deamidated]GQEVLDKPR/3	0	0.0006840000000920554	1.0158654963607858	0.0	19060	19060	Phospho	1.0	4	1391	1	0.9999	471	3.1847133757958282e-06	3.1847133757958282e-06	0.0	0.0	0.0	0.0
11	385	1.0000	Phospho	Os02t0817000-01	mzspec:PXD005241:Rice_phos_young_panicles_TiO2_25per_F1_R1_raw:scan:48679:NIPIIVLDDDS[Phospho]DER/2	0	0.0	79.96633100000003	1:1.0000:11:true	NIPIIVLDDDSDER	NIPIIVLDDDS[Phospho]DER	Os02t0817000-01	0.9999	Rice_phos_young_panicles_TiO2_25per_F1_R1_raw	Rice_phos_young_panicles_TiO2_25per_F1_R1_raw.48679.48679.2	mzspec:PXD005241:Rice_phos_young_panicles_TiO2_25per_F1_R1_raw:scan:48679:NIPIIVLDDDS[Phospho]DER/2	0	-0.0008930000000191285	-1.0538270089755726	0.0	18178	18178	Phospho	1.0	11	385	1	0.9999	472	3.3898305084742023e-06	3.3898305084742023e-06	0.0	0.0	0.0	0.0
7	1329	1.0000	Phospho	LOC_Os03g14260.2	mzspec:PXD005241:Rice_phos_mature_panicles_TiO2_25per_F1_R1_raw:scan:06919:LKENPPS[Phospho]PR/2	0	0.0	79.96633100000003	1:1.0000:7:true	LKENPPSPR	LKENPPS[Phospho]PR	LOC_Os03g14260.2	0.9999	Rice_phos_mature_panicles_TiO2_25per_F1_R1_raw	Rice_phos_mature_panicles_TiO2_25per_F1_R1_raw.06919.06919.2	mzspec:PXD005241:Rice_phos_mature_panicles_TiO2_25per_F1_R1_raw:scan:06919:LKENPPS[Phospho]PR/2	0	0.00021500000002561132	0.3844271508351964	0.0	18918	18918	Phospho	1.0	7	1329	1	0.9999	473	3.5940803382659887e-06	3.5940803382659887e-06	0.0	0.0	0.0	0.0
7	1329	1.0000	Phospho	LOC_Os03g14260.2	mzspec:PXD005241:Rice_phos_young_panicles_TiO2_25per_F1_R1_raw:scan:06984:LKENPPS[Phospho]PR/2	0	0.0	79.96633100000003	1:1.0000:7:true	LKENPPSPR	LKENPPS[Phospho]PR	LOC_Os03g14260.2	0.9999	Rice_phos_young_panicles_TiO2_25per_F1_R1_raw	Rice_phos_young_panicles_TiO2_25per_F1_R1_raw.06984.06984.2	mzspec:PXD005241:Rice_phos_young_panicles_TiO2_25per_F1_R1_raw:scan:06984:LKENPPS[Phospho]PR/2	0	-9.000000000014552e-05	-0.16092299335396354	0.0	18200	18200	Phospho	1.0	7	1329	1	0.9999	474	3.7974683544299622e-06	3.7974683544299622e-06	0.0	0.0	0.0	0.0
8;11	115;118	1.0000;1.0000	Phospho;Phospho	Os08t0154600-01	mzspec:PXD005241:Rice_phos__shoot_meristem__TiO2_25per_F1_R1_raw:scan:22298:RPFVEDKS[Phospho]DDS[Phospho]EDDHKPIGLR/3	0	0.0	159.93266200000005	1:1.0000:8:true;2:1.0000:11:true	RPFVEDKSDDSEDDHKPIGLR	RPFVEDKS[Phospho]DDS[Phospho]EDDHKPIGLR	Os08t0154600-01	0.9999	Rice_phos__shoot_meristem__TiO2_25per_F1_R1_raw	Rice_phos__shoot_meristem__TiO2_25per_F1_R1_raw.22298.22298.3	mzspec:PXD005241:Rice_phos__shoot_meristem__TiO2_25per_F1_R1_raw:scan:22298:RPFVEDKS[Phospho]DDS[Phospho]EDDHKPIGLR/3	0	-0.0004589999999780048	-0.5261484662724691	0.0	19121	19121	Phospho	1.0	11	118	1	0.9999	475	3.999999999999559e-06	3.999999999999559e-06	0.0	0.0	0.0	0.0
4	608	1.0000	Phospho	LOC_Os03g05200.1	mzspec:PXD005241:Rice_phos_root_TiO2_25per_F3_R1:scan:33875:GVGS[Phospho]DEEEELNMK/2	0	0.0	79.9663	1:1.0000:4:true	GVGSDEEEELNMK	GVGS[Phospho]DEEEELNMK	LOC_Os03g05200.1	0.9999	Rice_phos_root_TiO2_25per_F3_R1	Rice_phos_root_TiO2_25per_F3_R1.33875.33875.2	mzspec:PXD005241:Rice_phos_root_TiO2_25per_F3_R1:scan:33875:GVGS[Phospho]DEEEELNMK/2	0	0.0005329999999048597	0.7024273936383841	0.0	17570	17570	Phospho	1.0	4	608	1	0.9999	476	4.201680672268445e-06	4.201680672268445e-06	0.0	0.0	0.0	0.0
12	807	1.0000	Phospho	Os08t0100500-01	mzspec:PXD005241:Rice_phos__shoot_meristem_TiO2_25per_F2_R1_raw:scan:16078:NLLEIEHEHGKS[Phospho]PK/3	0	0.0	79.96633100000003	1:1.0000:12:true	NLLEIEHEHGKSPK	NLLEIEHEHGKS[Phospho]PK	Os08t0100500-01	0.9999	Rice_phos__shoot_meristem_TiO2_25per_F2_R1_raw	Rice_phos__shoot_meristem_TiO2_25per_F2_R1_raw.16078.16078.3	mzspec:PXD005241:Rice_phos__shoot_meristem_TiO2_25per_F2_R1_raw:scan:16078:NLLEIEHEHGKS[Phospho]PK/3	0	0.00044700000000830187	0.7829122517873508	0.0	18824	18824	Phospho	1.0	12	807	1	0.9999	477	4.402515723269956e-06	4.402515723269956e-06	0.0	0.0	0.0	0.0
3	238	1.0000	Phospho	LOC_Os06g36940.1	mzspec:PXD005241:Rice_phos_callus_TiO2_25per_F3_R1_raw:scan:09311:KGS[Phospho]DDEDDEEGKLK/2	0	0.0	79.9663	1:1.0000:3:true	KGSDDEDDEEGKLK	KGS[Phospho]DDEDDEEGKLK	LOC_Os06g36940.1	0.9999	Rice_phos_callus_TiO2_25per_F3_R1_raw	Rice_phos_callus_TiO2_25per_F3_R1_raw.09311.09311.2	mzspec:PXD005241:Rice_phos_callus_TiO2_25per_F3_R1_raw:scan:09311:KGS[Phospho]DDEDDEEGKLK/2	0	-0.0015210000000251964	-1.8484862224047969	0.0	18314	18314	Phospho	1.0	3	238	1	0.9999	478	4.6025104602505394e-06	4.6025104602505394e-06	0.0	0.0	0.0	0.0
1;3	521;523	1.0000;1.0000	Phospho;Phospho	LOC_Os01g36860.3	mzspec:PXD005241:Rice_phos_young_panicles_TiO2_25per_F1_R1_raw:scan:08844:S[Phospho]VS[Phospho]PGNQVEGNNK/2	0	0.0	159.9326	1:1.0000:1:true;2:1.0000:3:true	SVSPGNQVEGNNK	S[Phospho]VS[Phospho]PGNQVEGNNK	LOC_Os01g36860.3	0.9999	Rice_phos_young_panicles_TiO2_25per_F1_R1_raw	Rice_phos_young_panicles_TiO2_25per_F1_R1_raw.08844.08844.2	mzspec:PXD005241:Rice_phos_young_panicles_TiO2_25per_F1_R1_raw:scan:08844:S[Phospho]VS[Phospho]PGNQVEGNNK/2	0	2.4000000053092663e-05	0.03220224580325797	0.0	18116	18116	Phospho	1.0	1	521	1	0.9999	479	4.801670146137258e-06	4.801670146137258e-06	0.0	0.0	0.0	0.0
1;3	521;523	1.0000;1.0000	Phospho;Phospho	LOC_Os01g36860.3	mzspec:PXD005241:Rice_phos_young_panicles_TiO2_25per_F1_R1_raw:scan:08844:S[Phospho]VS[Phospho]PGNQVEGNNK/2	0	0.0	159.9326	1:1.0000:1:true;2:1.0000:3:true	SVSPGNQVEGNNK	S[Phospho]VS[Phospho]PGNQVEGNNK	LOC_Os01g36860.3	0.9999	Rice_phos_young_panicles_TiO2_25per_F1_R1_raw	Rice_phos_young_panicles_TiO2_25per_F1_R1_raw.08844.08844.2	mzspec:PXD005241:Rice_phos_young_panicles_TiO2_25per_F1_R1_raw:scan:08844:S[Phospho]VS[Phospho]PGNQVEGNNK/2	0	2.4000000053092663e-05	0.03220224580325797	0.0	18116	18116	Phospho	1.0	3	523	1	0.9999	480	4.999999999999448e-06	4.999999999999448e-06	0.0	0.0	0.0	0.0
1;3	521;523	1.0000;1.0000	Phospho;Phospho	LOC_Os01g36860.3	mzspec:PXD005241:Rice_phos_mature_panicles__TiO2_25per_F3_R1_raw:scan:10493:S[Phospho]VS[Phospho]PGNQVEGNNK/2	0	0.0	159.9326	1:1.0000:1:true;2:1.0000:3:true	SVSPGNQVEGNNK	S[Phospho]VS[Phospho]PGNQVEGNNK	LOC_Os01g36860.3	0.9999	Rice_phos_mature_panicles__TiO2_25per_F3_R1_raw	Rice_phos_mature_panicles__TiO2_25per_F3_R1_raw.10493.10493.2	mzspec:PXD005241:Rice_phos_mature_panicles__TiO2_25per_F3_R1_raw:scan:10493:S[Phospho]VS[Phospho]PGNQVEGNNK/2	0	-0.0005249999999250576	-0.7044241252873904	0.0	18881	18881	Phospho	1.0	1	521	1	0.9999	481	5.197505197504625e-06	5.197505197504625e-06	0.0	0.0	0.0	0.0
1;3	521;523	1.0000;1.0000	Phospho;Phospho	LOC_Os01g36860.3	mzspec:PXD005241:Rice_phos_mature_panicles__TiO2_25per_F3_R1_raw:scan:10493:S[Phospho]VS[Phospho]PGNQVEGNNK/2	0	0.0	159.9326	1:1.0000:1:true;2:1.0000:3:true	SVSPGNQVEGNNK	S[Phospho]VS[Phospho]PGNQVEGNNK	LOC_Os01g36860.3	0.9999	Rice_phos_mature_panicles__TiO2_25per_F3_R1_raw	Rice_phos_mature_panicles__TiO2_25per_F3_R1_raw.10493.10493.2	mzspec:PXD005241:Rice_phos_mature_panicles__TiO2_25per_F3_R1_raw:scan:10493:S[Phospho]VS[Phospho]PGNQVEGNNK/2	0	-0.0005249999999250576	-0.7044241252873904	0.0	18881	18881	Phospho	1.0	3	523	1	0.9999	482	5.3941908713687e-06	5.3941908713687e-06	0.0	0.0	0.0	0.0
4;6	220;222	1.0000;0	Phospho;Carbamidomethyl	Os05t0109600-01	mzspec:PXD005241:Rice_phos__shoot_meristem_TiO2_25per_F3_R1_raw:scan:40038:RVPS[Phospho]PC[Carbamidomethyl]LPPIGVK/2	0	0.0	136.987795	1:1.0000:4:true	RVPSPCLPPIGVK	RVPS[Phospho]PC[Carbamidomethyl]LPPIGVK	Os05t0109600-01	0.9999	Rice_phos__shoot_meristem_TiO2_25per_F3_R1_raw	Rice_phos__shoot_meristem_TiO2_25per_F3_R1_raw.40038.40038.2	mzspec:PXD005241:Rice_phos__shoot_meristem_TiO2_25per_F3_R1_raw:scan:40038:RVPS[Phospho]PC[Carbamidomethyl]LPPIGVK/2	0	-0.0003280000000813743	-0.4371038032410897	0.0	17617	17617	Phospho	1.0	4	220	1	0.9999	483	5.590062111800627e-06	5.590062111800627e-06	0.0	0.0	0.0	0.0
4;6	220;222	1.0000;0	Phospho;Carbamidomethyl	Os05t0109600-01	mzspec:PXD005241:Rice_phos__shoot_meristem_TiO2_25per_F3_R1_raw:scan:39300:RVPS[Phospho]PC[Carbamidomethyl]LPPIGVK/2	0	0.0	136.987795	1:1.0000:4:true	RVPSPCLPPIGVK	RVPS[Phospho]PC[Carbamidomethyl]LPPIGVK	Os05t0109600-01	0.9999	Rice_phos__shoot_meristem_TiO2_25per_F3_R1_raw	Rice_phos__shoot_meristem_TiO2_25per_F3_R1_raw.39300.39300.2	mzspec:PXD005241:Rice_phos__shoot_meristem_TiO2_25per_F3_R1_raw:scan:39300:RVPS[Phospho]PC[Carbamidomethyl]LPPIGVK/2	0	0.0003440000000409782	0.4584259399254344	0.0	17714	17714	Phospho	1.0	4	220	1	0.9999	484	5.7851239669415125e-06	5.7851239669415125e-06	0.0	0.0	0.0	0.0
4;6	220;222	1.0000;0	Phospho;Carbamidomethyl	Os05t0109600-01	mzspec:PXD005241:Rice_phos_callus_TiO2_25per_F3_R1_raw:scan:38580:RVPS[Phospho]PC[Carbamidomethyl]LPPIGVK/2	0	0.0	136.987795	1:1.0000:4:true	RVPSPCLPPIGVK	RVPS[Phospho]PC[Carbamidomethyl]LPPIGVK	Os05t0109600-01	0.9999	Rice_phos_callus_TiO2_25per_F3_R1_raw	Rice_phos_callus_TiO2_25per_F3_R1_raw.38580.38580.2	mzspec:PXD005241:Rice_phos_callus_TiO2_25per_F3_R1_raw:scan:38580:RVPS[Phospho]PC[Carbamidomethyl]LPPIGVK/2	0	-0.0014870000001110384	-1.9816260832523849	0.0	18224	18224	Phospho	1.0	4	220	1	0.9999	485	5.97938144329831e-06	5.97938144329831e-06	0.0	0.0	0.0	0.0
4;6	220;222	1.0000;0	Phospho;Carbamidomethyl	Os05t0109600-01	mzspec:PXD005241:Rice_phos_mature_panicles__TiO2_25per_F3_R1_raw:scan:38985:RVPS[Phospho]PC[Carbamidomethyl]LPPIGVK/2	0	0.0	136.987795	1:1.0000:4:true	RVPSPCLPPIGVK	RVPS[Phospho]PC[Carbamidomethyl]LPPIGVK	Os05t0109600-01	0.9999	Rice_phos_mature_panicles__TiO2_25per_F3_R1_raw	Rice_phos_mature_panicles__TiO2_25per_F3_R1_raw.38985.38985.2	mzspec:PXD005241:Rice_phos_mature_panicles__TiO2_25per_F3_R1_raw:scan:38985:RVPS[Phospho]PC[Carbamidomethyl]LPPIGVK/2	0	-0.0008770000000595246	-1.1687196200407022	0.0	18371	18371	Phospho	1.0	4	220	1	0.9999	486	6.1728395061721615e-06	6.1728395061721615e-06	0.0	0.0	0.0	0.0
6	314	1.0000	Phospho	LOC_Os07g49330.3	mzspec:PXD005241:Rice_phos_leaf_TiO2_25per_F3_R1_raw:scan:09619:EDDDDT[Phospho]DEDEDDEEEEQK/2	0	0.0	79.9663	1:1.0000:6:true	EDDDDTDEDEDDEEEEQK	EDDDDT[Phospho]DEDEDDEEEEQK	LOC_Os07g49330.3	0.9999	Rice_phos_leaf_TiO2_25per_F3_R1_raw	Rice_phos_leaf_TiO2_25per_F3_R1_raw.09619.09619.2	mzspec:PXD005241:Rice_phos_leaf_TiO2_25per_F3_R1_raw:scan:09619:EDDDDT[Phospho]DEDEDDEEEEQK/2	0	0.0001550000001770968	0.13592280235957355	0.0	17026	17026	Phospho	1.0	6	314	1	0.9999	487	6.365503080081434e-06	6.365503080081434e-06	0.0	0.0	0.0	0.0
5;7	455;457	1.0000;1.0000	Phospho;Phospho	Os07t0607800-01	mzspec:PXD005241:Rice_phos__shoot_meristem_TiO2_25per_F3_R1_raw:scan:45719:DDDPS[Phospho]GS[Phospho]GDDDEDDDGVEDLRPFK/3	0	0.0	159.9326	1:1.0000:5:true;2:1.0000:7:true	DDDPSGSGDDDEDDDGVEDLRPFK	DDDPS[Phospho]GS[Phospho]GDDDEDDDGVEDLRPFK	Os07t0607800-01	0.9999	Rice_phos__shoot_meristem_TiO2_25per_F3_R1_raw	Rice_phos__shoot_meristem_TiO2_25per_F3_R1_raw.45719.45719.3	mzspec:PXD005241:Rice_phos__shoot_meristem_TiO2_25per_F3_R1_raw:scan:45719:DDDPS[Phospho]GS[Phospho]GDDDEDDDGVEDLRPFK/3	0	0.0003050000000257569	0.3300900792836401	0.0	17659	17659	Phospho	1.0	5	455	1	0.9999	488	6.557377049179608e-06	6.557377049179608e-06	0.0	0.0	0.0	0.0
5;7	455;457	1.0000;1.0000	Phospho;Phospho	Os07t0607800-01	mzspec:PXD005241:Rice_phos__shoot_meristem_TiO2_25per_F3_R1_raw:scan:45719:DDDPS[Phospho]GS[Phospho]GDDDEDDDGVEDLRPFK/3	0	0.0	159.9326	1:1.0000:5:true;2:1.0000:7:true	DDDPSGSGDDDEDDDGVEDLRPFK	DDDPS[Phospho]GS[Phospho]GDDDEDDDGVEDLRPFK	Os07t0607800-01	0.9999	Rice_phos__shoot_meristem_TiO2_25per_F3_R1_raw	Rice_phos__shoot_meristem_TiO2_25per_F3_R1_raw.45719.45719.3	mzspec:PXD005241:Rice_phos__shoot_meristem_TiO2_25per_F3_R1_raw:scan:45719:DDDPS[Phospho]GS[Phospho]GDDDEDDDGVEDLRPFK/3	0	0.0003050000000257569	0.3300900792836401	0.0	17659	17659	Phospho	1.0	7	457	1	0.9999	489	6.748466257667967e-06	6.748466257667967e-06	0.0	0.0	0.0	0.0
3	204	1.0000	Phospho	Os12t0256300-01	mzspec:PXD005241:Rice_phos_mature_panicles__TiO2_25per_F3_R1_raw:scan:66092:EPT[Phospho]PPLPPPPPLLPELIPGR/3	0	0.0	79.9663	1:1.0000:3:true	EPTPPLPPPPPLLPELIPGR	EPT[Phospho]PPLPPPPPLLPELIPGR	Os12t0256300-01	0.9999	Rice_phos_mature_panicles__TiO2_25per_F3_R1_raw	Rice_phos_mature_panicles__TiO2_25per_F3_R1_raw.66092.66092.3	mzspec:PXD005241:Rice_phos_mature_panicles__TiO2_25per_F3_R1_raw:scan:66092:EPT[Phospho]PPLPPPPPLLPELIPGR/3	0	-0.0007920000000467553	-1.0755014103636025	0.0	17558	17558	Phospho	1.0	3	204	1	0.9999	490	6.938775510203317e-06	6.938775510203317e-06	0.0	0.0	0.0	0.0
11	308	1.0000	Phospho	Os03t0788300-01	mzspec:PXD005241:Rice_phos_young_panicles__TiO2_25per_F3_R1_raw:scan:59307:IFEQLNIIVPS[Phospho]PK/2	0	0.0	79.9663	1:1.0000:11:true	IFEQLNIIVPSPK	IFEQLNIIVPS[Phospho]PK	Os03t0788300-01	0.9999	Rice_phos_young_panicles__TiO2_25per_F3_R1_raw	Rice_phos_young_panicles__TiO2_25per_F3_R1_raw.59307.59307.2	mzspec:PXD005241:Rice_phos_young_panicles__TiO2_25per_F3_R1_raw:scan:59307:IFEQLNIIVPS[Phospho]PK/2	0	0.0001650000000381624	0.209014060772564	0.0	18253	18253	Phospho	1.0	11	308	1	0.9999	491	7.1283095723006395e-06	7.1283095723006395e-06	0.0	0.0	0.0	0.0
11	308	1.0000	Phospho	Os03t0788300-01	mzspec:PXD005241:Rice_phos_leaf_TiO2_25per_F3_R1_raw:scan:56062:IFEQLNIIVPS[Phospho]PK/2	0	0.0	79.9663	1:1.0000:11:true	IFEQLNIIVPSPK	IFEQLNIIVPS[Phospho]PK	Os03t0788300-01	0.9999	Rice_phos_leaf_TiO2_25per_F3_R1_raw	Rice_phos_leaf_TiO2_25per_F3_R1_raw.56062.56062.2	mzspec:PXD005241:Rice_phos_leaf_TiO2_25per_F3_R1_raw:scan:56062:IFEQLNIIVPS[Phospho]PK/2	0	-0.0015250000000150974	-1.9317966218642042	0.0	18104	18104	Phospho	1.0	11	308	1	0.9999	492	7.317073170730902e-06	7.317073170730902e-06	0.0	0.0	0.0	0.0
5	106	1.0000	Phospho	tr|A0A0P0V5J2|A0A0P0V5J2_ORYSJ	mzspec:PXD005241:Rice_phos_callus_TiO2_25per_F2_R1_raw:scan:22107:KVEGS[Phospho]PPDGMELK/2	0	0.0	79.96633100000003	1:1.0000:5:true	KVEGSPPDGMELK	KVEGS[Phospho]PPDGMELK	tr|A0A0P0V5J2|A0A0P0V5J2_ORYSJ	0.9999	Rice_phos_callus_TiO2_25per_F2_R1_raw	Rice_phos_callus_TiO2_25per_F2_R1_raw.22107.22107.2	mzspec:PXD005241:Rice_phos_callus_TiO2_25per_F2_R1_raw:scan:22107:KVEGS[Phospho]PPDGMELK/2	0	-0.0005700000000388172	-0.7767429797868205	0.0	17938	17938	Phospho	1.0	5	106	1	0.9999	493	7.50507099391398e-06	7.50507099391398e-06	0.0	0.0	0.0	0.0
3	313	1.0000	Phospho	LOC_Os01g62650.2	mzspec:PXD005241:Rice_phos_young_panicles__TiO2_25per_F2_R1_raw:scan:34249:VPS[Phospho]PGLPPVGVR/2	0	0.0	79.9663	1:1.0000:3:true	VPSPGLPPVGVR	VPS[Phospho]PGLPPVGVR	LOC_Os01g62650.2	0.9999	Rice_phos_young_panicles__TiO2_25per_F2_R1_raw	Rice_phos_young_panicles__TiO2_25per_F2_R1_raw.34249.34249.2	mzspec:PXD005241:Rice_phos_young_panicles__TiO2_25per_F2_R1_raw:scan:34249:VPS[Phospho]PGLPPVGVR/2	0	0.00013699999999516874	0.21821056764084767	0.0	17180	17180	Phospho	1.0	3	313	1	0.9999	494	7.692307692306845e-06	7.692307692306845e-06	0.0	0.0	0.0	0.0
3	313	1.0000	Phospho	LOC_Os01g62650.2	mzspec:PXD005241:Rice_phos__shoot_meristem_TiO2_25per_F2_R1_raw:scan:33612:VPS[Phospho]PGLPPVGVR/2	0	0.0	79.9663	1:1.0000:3:true	VPSPGLPPVGVR	VPS[Phospho]PGLPPVGVR	LOC_Os01g62650.2	0.9999	Rice_phos__shoot_meristem_TiO2_25per_F2_R1_raw	Rice_phos__shoot_meristem_TiO2_25per_F2_R1_raw.33612.33612.2	mzspec:PXD005241:Rice_phos__shoot_meristem_TiO2_25per_F2_R1_raw:scan:33612:VPS[Phospho]PGLPPVGVR/2	0	0.0007469999999329957	1.1898050658309518	0.0	17584	17584	Phospho	1.0	3	313	1	0.9999	495	7.87878787878701e-06	7.87878787878701e-06	0.0	0.0	0.0	0.0
3	313	1.0000	Phospho	LOC_Os01g62650.2	mzspec:PXD005241:Rice_phos_mature_panicles__TiO2_25per_F2_R1_raw:scan:30338:VPS[Phospho]PGLPPVGVR/2	0	0.0	79.9663	1:1.0000:3:true	VPSPGLPPVGVR	VPS[Phospho]PGLPPVGVR	LOC_Os01g62650.2	0.9999	Rice_phos_mature_panicles__TiO2_25per_F2_R1_raw	Rice_phos_mature_panicles__TiO2_25per_F2_R1_raw.30338.30338.2	mzspec:PXD005241:Rice_phos_mature_panicles__TiO2_25per_F2_R1_raw:scan:30338:VPS[Phospho]PGLPPVGVR/2	0	-0.00029000000006362825	-0.4619055812551953	0.0	17587	17587	Phospho	1.0	3	313	1	0.9999	496	8.06451612903137e-06	8.06451612903137e-06	0.0	0.0	0.0	0.0
3	313	1.0000	Phospho	LOC_Os01g62650.2	mzspec:PXD005241:Rice_phos_young_panicles__TiO2_25per_F2_R1_raw:scan:35305:VPS[Phospho]PGLPPVGVR/2	0	0.0	79.9663	1:1.0000:3:true	VPSPGLPPVGVR	VPS[Phospho]PGLPPVGVR	LOC_Os01g62650.2	0.9999	Rice_phos_young_panicles__TiO2_25per_F2_R1_raw	Rice_phos_young_panicles__TiO2_25per_F2_R1_raw.35305.35305.2	mzspec:PXD005241:Rice_phos_young_panicles__TiO2_25per_F2_R1_raw:scan:35305:VPS[Phospho]PGLPPVGVR/2	0	0.0006860000000870059	1.0926456162473428	0.0	17785	17785	Phospho	1.0	3	313	1	0.9999	497	8.24949698189044e-06	8.24949698189044e-06	0.0	0.0	0.0	0.0
6;7	429;430	1.0000;1.0000	Oxidation;Phospho	Os01t0614500-01	mzspec:PXD005241:Rice_phos_mature_panicles__TiO2_25per_F3_R1_raw:scan:03304:GQEGGM[Oxidation]S[Phospho]PGPGGR/2	0	0.0	95.9612	1:1.0000:6:true;2:1.0000:7:true	GQEGGMSPGPGGR	GQEGGM[Oxidation]S[Phospho]PGPGGR	Os01t0614500-01	0.9999	Rice_phos_mature_panicles__TiO2_25per_F3_R1_raw	Rice_phos_mature_panicles__TiO2_25per_F3_R1_raw.03304.03304.2	mzspec:PXD005241:Rice_phos_mature_panicles__TiO2_25per_F3_R1_raw:scan:03304:GQEGGM[Oxidation]S[Phospho]PGPGGR/2	0	-0.0004420000001346125	-0.6887441615116349	0.0	18132	18132	Phospho	1.0	7	430	1	0.9999	498	8.433734939758106e-06	8.433734939758106e-06	0.0	0.0	0.0	0.0
3	313	1.0000	Phospho	LOC_Os01g62650.2	mzspec:PXD005241:Rice_phos__shoot_meristem_TiO2_25per_F2_R1_raw:scan:33969:VPS[Phospho]PGLPPVGVR/2	0	0.0	79.9663	1:1.0000:3:true	VPSPGLPPVGVR	VPS[Phospho]PGLPPVGVR	LOC_Os01g62650.2	0.9999	Rice_phos__shoot_meristem_TiO2_25per_F2_R1_raw	Rice_phos__shoot_meristem_TiO2_25per_F2_R1_raw.33969.33969.2	mzspec:PXD005241:Rice_phos__shoot_meristem_TiO2_25per_F2_R1_raw:scan:33969:VPS[Phospho]PGLPPVGVR/2	0	-0.00016799999991690132	-0.2675866813636654	0.0	17932	17932	Phospho	1.0	3	313	1	0.9999	499	8.617234468936927e-06	8.617234468936927e-06	0.0	0.0	0.0	0.0
3	313	1.0000	Phospho	LOC_Os01g62650.2	mzspec:PXD005241:Rice_phos_callus_TiO2_25per_F3_R1_raw:scan:36063:VPS[Phospho]PGLPPVGVR/2	0	0.0	79.9663	1:1.0000:3:true	VPSPGLPPVGVR	VPS[Phospho]PGLPPVGVR	LOC_Os01g62650.2	0.9999	Rice_phos_callus_TiO2_25per_F3_R1_raw	Rice_phos_callus_TiO2_25per_F3_R1_raw.36063.36063.2	mzspec:PXD005241:Rice_phos_callus_TiO2_25per_F3_R1_raw:scan:36063:VPS[Phospho]PGLPPVGVR/2	0	-0.0003510000000233049	-0.5590650310198824	0.0	18568	18568	Phospho	1.0	3	313	1	0.9999	500	8.799999999999031e-06	8.799999999999031e-06	0.0	0.0	0.0	0.0
6;7	429;430	1.0000;1.0000	Oxidation;Phospho	Os01t0614500-01	mzspec:PXD005241:Rice_phos_callus_TiO2_25per_F2_R1_raw:scan:01703:GQEGGM[Oxidation]S[Phospho]PGPGGR/2	0	0.0	95.9612	1:1.0000:6:true;2:1.0000:7:true	GQEGGMSPGPGGR	GQEGGM[Oxidation]S[Phospho]PGPGGR	Os01t0614500-01	0.9999	Rice_phos_callus_TiO2_25per_F2_R1_raw	Rice_phos_callus_TiO2_25per_F2_R1_raw.01703.01703.2	mzspec:PXD005241:Rice_phos_callus_TiO2_25per_F2_R1_raw:scan:01703:GQEGGM[Oxidation]S[Phospho]PGPGGR/2	0	-1.4000000078340234e-05	-0.02181542604566208	0.0	17775	17775	Phospho	1.0	7	430	1	0.9999	501	8.982035928142724e-06	8.982035928142724e-06	0.0	0.0	0.0	0.0
2	360	1.0000	Phospho	Os04t0610200-01	mzspec:PXD005241:Rice_phos__shoot_meristem__TiO2_25per_F1_R1_raw:scan:33505:GS[Phospho]PDPIDIEPIHR/3	0	0.0	79.9663	1:1.0000:2:true	GSPDPIDIEPIHR	GS[Phospho]PDPIDIEPIHR	Os04t0610200-01	0.9999	Rice_phos__shoot_meristem__TiO2_25per_F1_R1_raw	Rice_phos__shoot_meristem__TiO2_25per_F1_R1_raw.33505.33505.3	mzspec:PXD005241:Rice_phos__shoot_meristem__TiO2_25per_F1_R1_raw:scan:33505:GS[Phospho]PDPIDIEPIHR/3	0	0.00038499999999430656	0.7560289865250508	0.0	17750	17750	Phospho	1.0	2	360	1	0.9999	502	9.163346613544807e-06	9.163346613544807e-06	0.0	0.0	0.0	0.0
3	313	1.0000	Phospho	LOC_Os01g62650.2	mzspec:PXD005241:Rice_phos_mature_panicles__TiO2_25per_F2_R1_raw:scan:31773:VPS[Phospho]PGLPPVGVR/2	0	0.0	79.9663	1:1.0000:3:true	VPSPGLPPVGVR	VPS[Phospho]PGLPPVGVR	LOC_Os01g62650.2	0.9999	Rice_phos_mature_panicles__TiO2_25per_F2_R1_raw	Rice_phos_mature_panicles__TiO2_25per_F2_R1_raw.31773.31773.2	mzspec:PXD005241:Rice_phos_mature_panicles__TiO2_25per_F2_R1_raw:scan:31773:VPS[Phospho]PGLPPVGVR/2	0	0.00031999999998788553	0.5096889171159867	0.0	17969	17969	Phospho	1.0	3	313	1	0.9999	503	9.343936381708713e-06	9.343936381708713e-06	0.0	0.0	0.0	0.0
2	360	1.0000	Phospho	Os04t0610200-01	mzspec:PXD005241:Rice_phos__shoot_meristem__TiO2_25per_F1_R1_raw:scan:33566:GS[Phospho]PDPIDIEPIHR/2	0	0.0	79.9663	1:1.0000:2:true	GSPDPIDIEPIHR	GS[Phospho]PDPIDIEPIHR	Os04t0610200-01	0.9999	Rice_phos__shoot_meristem__TiO2_25per_F1_R1_raw	Rice_phos__shoot_meristem__TiO2_25per_F1_R1_raw.33566.33566.2	mzspec:PXD005241:Rice_phos__shoot_meristem__TiO2_25per_F1_R1_raw:scan:33566:GS[Phospho]PDPIDIEPIHR/2	0	-0.0001770000000078653	-0.23187085525899706	0.0	17209	17209	Phospho	1.0	2	360	1	0.9999	504	9.523809523808473e-06	9.523809523808473e-06	0.0	0.0	0.0	0.0
7	44	1.0000	Phospho	Os01t0174000-01	mzspec:PXD005241:Rice_phos__shoot_meristem__TiO2_25per_F1_R1_raw:scan:17226:EGGGVES[Phospho]DEEIR/2	0	0.0	79.9663	1:1.0000:7:true	EGGGVESDEEIR	EGGGVES[Phospho]DEEIR	Os01t0174000-01	0.9999	Rice_phos__shoot_meristem__TiO2_25per_F1_R1_raw	Rice_phos__shoot_meristem__TiO2_25per_F1_R1_raw.17226.17226.2	mzspec:PXD005241:Rice_phos__shoot_meristem__TiO2_25per_F1_R1_raw:scan:17226:EGGGVES[Phospho]DEEIR/2	0	-0.0003279999999676875	-0.483227450637686	0.0	18888	18888	Phospho	1.0	7	44	1	0.9999	505	9.702970297028637e-06	9.702970297028637e-06	0.0	0.0	0.0	0.0
3;10	288;295	1.0000;1.0000	Phospho;Phospho	Os08t0178300-02	mzspec:PXD005241:Rice_phos__shoot_meristem_TiO2_25per_F3_R1_raw:scan:26491:HDS[Phospho]EEPEDLS[Phospho]PPR/2	0	0.0	159.9326	1:1.0000:3:true;2:1.0000:10:true	HDSEEPEDLSPPR	HDS[Phospho]EEPEDLS[Phospho]PPR	Os08t0178300-02	0.9999	Rice_phos__shoot_meristem_TiO2_25per_F3_R1_raw	Rice_phos__shoot_meristem_TiO2_25per_F3_R1_raw.26491.26491.2	mzspec:PXD005241:Rice_phos__shoot_meristem_TiO2_25per_F3_R1_raw:scan:26491:HDS[Phospho]EEPEDLS[Phospho]PPR/2	0	0.00026700000000801083	0.3200276388909894	0.0	17516	17516	Phospho	1.0	10	295	1	0.9999	506	9.881422924900097e-06	9.881422924900097e-06	0.0	0.0	0.0	0.0
7	38	1.0000	Phospho	Os04t0598200-00	mzspec:PXD005241:Rice_phos_young_panicles__TiO2_25per_F2_R1_raw:scan:36031:IGPLGLS[Phospho]PK/2	0	0.0	79.9663	1:1.0000:7:true	IGPLGLSPK	IGPLGLS[Phospho]PK	Os04t0598200-00	0.9999	Rice_phos_young_panicles__TiO2_25per_F2_R1_raw	Rice_phos_young_panicles__TiO2_25per_F2_R1_raw.36031.36031.2	mzspec:PXD005241:Rice_phos_young_panicles__TiO2_25per_F2_R1_raw:scan:36031:IGPLGLS[Phospho]PK/2	0	0.0006319999999391258	1.3132207124651776	0.0	18160	18160	Phospho	1.0	7	38	1	0.9999	507	1.0059171597632028e-05	1.0059171597632028e-05	0.0	0.0	0.0	0.0
1;10	117;126	1.0000;0	Phospho;Carbamidomethyl	Os02t0121100-01	mzspec:PXD005241:Rice_phos_mature_panicles_TiO2_25per_F1_R1_raw:scan:11137:S[Phospho]GGGGPGGGC[Carbamidomethyl]FK/2	0	0.0	136.987764	1:1.0000:1:true	SGGGGPGGGCFK	S[Phospho]GGGGPGGGC[Carbamidomethyl]FK	Os02t0121100-01	0.9999	Rice_phos_mature_panicles_TiO2_25per_F1_R1_raw	Rice_phos_mature_panicles_TiO2_25per_F1_R1_raw.11137.11137.2	mzspec:PXD005241:Rice_phos_mature_panicles_TiO2_25per_F1_R1_raw:scan:11137:S[Phospho]GGGGPGGGC[Carbamidomethyl]FK/2	0	0.0002949999999373176	0.5275296666542497	0.0	19088	19088	Phospho	1.0	1	117	1	0.9999	508	1.0236220472439818e-05	1.0236220472439818e-05	0.0	0.0	0.0	0.0
1;10	117;126	1.0000;0	Phospho;Carbamidomethyl	Os02t0121100-01	mzspec:PXD005241:Rice_phos_young_panicles_TiO2_25per_F1_R1_raw:scan:10392:S[Phospho]GGGGPGGGC[Carbamidomethyl]FK/2	0	0.0	136.987764	1:1.0000:1:true	SGGGGPGGGCFK	S[Phospho]GGGGPGGGC[Carbamidomethyl]FK	Os02t0121100-01	0.9999	Rice_phos_young_panicles_TiO2_25per_F1_R1_raw	Rice_phos_young_panicles_TiO2_25per_F1_R1_raw.10392.10392.2	mzspec:PXD005241:Rice_phos_young_panicles_TiO2_25per_F1_R1_raw:scan:10392:S[Phospho]GGGGPGGGC[Carbamidomethyl]FK/2	0	0.00023399999997764096	0.4184472610560293	0.0	18372	18372	Phospho	1.0	1	117	1	0.9999	509	1.0412573673869188e-05	1.0412573673869188e-05	0.0	0.0	0.0	0.0
7	38	1.0000	Phospho	Os04t0598200-00	mzspec:PXD005241:Rice_phos_callus_TiO2_25per_F1_R1_raw:scan:34087:IGPLGLS[Phospho]PK/2	0	0.0	79.9663	1:1.0000:7:true	IGPLGLSPK	IGPLGLS[Phospho]PK	Os04t0598200-00	0.9999	Rice_phos_callus_TiO2_25per_F1_R1_raw	Rice_phos_callus_TiO2_25per_F1_R1_raw.34087.34087.2	mzspec:PXD005241:Rice_phos_callus_TiO2_25per_F1_R1_raw:scan:34087:IGPLGLS[Phospho]PK/2	0	0.000417999999967833	0.8685542054130925	0.0	17184	17184	Phospho	1.0	7	38	1	0.9999	510	1.0588235294116479e-05	1.0588235294116479e-05	0.0	0.0	0.0	0.0
7	360	1.0000	Phospho	Os06t0232000-01	mzspec:PXD005241:Rice_phos_leaf_TiO2_25per_F3_R1_raw:scan:00658:KHDDNDS[Phospho]DDEKK/2	0	0.0	79.9663	1:1.0000:7:true	KHDDNDSDDEKK	KHDDNDS[Phospho]DDEKK	Os06t0232000-01	0.9999	Rice_phos_leaf_TiO2_25per_F3_R1_raw	Rice_phos_leaf_TiO2_25per_F3_R1_raw.00658.00658.2	mzspec:PXD005241:Rice_phos_leaf_TiO2_25per_F3_R1_raw:scan:00658:KHDDNDS[Phospho]DDEKK/2	0	-0.0004319999999324864	-0.5659682081383595	0.0	17385	17385	Phospho	1.0	7	360	1	0.9999	511	1.0763209393345194e-05	1.0763209393345194e-05	0.0	0.0	0.0	0.0
1;9	683;691	1.0000;1.0000	Phospho;Phospho	LOC_Os03g21890.1	mzspec:PXD005241:Rice_phos__shoot_meristem_TiO2_25per_F3_R1_raw:scan:02159:S[Phospho]GGGDDDGS[Phospho]PGGGGGR/2	0	0.0	159.9326	1:1.0000:1:true;2:1.0000:9:true	SGGGDDDGSPGGGGGR	S[Phospho]GGGDDDGS[Phospho]PGGGGGR	LOC_Os03g21890.1	0.9999	Rice_phos__shoot_meristem_TiO2_25per_F3_R1_raw	Rice_phos__shoot_meristem_TiO2_25per_F3_R1_raw.02159.02159.2	mzspec:PXD005241:Rice_phos__shoot_meristem_TiO2_25per_F3_R1_raw:scan:02159:S[Phospho]GGGDDDGS[Phospho]PGGGGGR/2	0	0.000431000000048698	0.5882153388563123	0.0	18893	18893	Phospho	1.0	9	691	1	0.9999	512	1.0937499999998795e-05	1.0937499999998795e-05	0.0	0.0	0.0	0.0
1;9	683;691	1.0000;1.0000	Phospho;Phospho	LOC_Os03g21890.1	mzspec:PXD005241:Rice_phos__shoot_meristem_TiO2_25per_F3_R1_raw:scan:02159:S[Phospho]GGGDDDGS[Phospho]PGGGGGR/2	0	0.0	159.9326	1:1.0000:1:true;2:1.0000:9:true	SGGGDDDGSPGGGGGR	S[Phospho]GGGDDDGS[Phospho]PGGGGGR	LOC_Os03g21890.1	0.9999	Rice_phos__shoot_meristem_TiO2_25per_F3_R1_raw	Rice_phos__shoot_meristem_TiO2_25per_F3_R1_raw.02159.02159.2	mzspec:PXD005241:Rice_phos__shoot_meristem_TiO2_25per_F3_R1_raw:scan:02159:S[Phospho]GGGDDDGS[Phospho]PGGGGGR/2	0	0.000431000000048698	0.5882153388563123	0.0	18893	18893	Phospho	1.0	1	683	1	0.9999	513	1.1111111111109889e-05	1.1111111111109889e-05	0.0	0.0	0.0	0.0
3;5;11	482;484;490	0;1.0000;0	Deamidated;Phospho;Carbamidomethyl	Os03t0214900-01	mzspec:PXD005241:Rice_phos_young_panicles__TiO2_25per_F3_R1_raw:scan:21707:KFN[Deamidated]GS[Phospho]PDDIDC[Carbamidomethyl]NEK/2	0	0.0	137.97178	1:0.5049:3:true;1:0.4951:12:true;2:1.0000:5:true	KFNGSPDDIDCNEK	KFN[Deamidated]GS[Phospho]PDDIDC[Carbamidomethyl]NEK	Os03t0214900-01	0.9999	Rice_phos_young_panicles__TiO2_25per_F3_R1_raw	Rice_phos_young_panicles__TiO2_25per_F3_R1_raw.21707.21707.2	mzspec:PXD005241:Rice_phos_young_panicles__TiO2_25per_F3_R1_raw:scan:21707:KFN[Deamidated]GS[Phospho]PDDIDC[Carbamidomethyl]NEK/2	0	-0.001374999999939064	-1.5982201754480356	0.0	18630	18630	Phospho	1.0	5	484	1	0.9999	514	1.1284046692605761e-05	1.1284046692605761e-05	0.0	0.0	0.0	0.0
5;7	199;201	1.0000;1.0000	Phospho;Phospho	LOC_Os04g51960.1	mzspec:PXD005241:Rice_phos_mature_panicles_TiO2_25per_F1_R1_raw:scan:01032:LGHDS[Phospho]DS[Phospho]DHDDNK/2	0	0.0	159.9326	1:1.0000:5:true;2:1.0000:7:true	LGHDSDSDHDDNK	LGHDS[Phospho]DS[Phospho]DHDDNK	LOC_Os04g51960.1	0.9999	Rice_phos_mature_panicles_TiO2_25per_F1_R1_raw	Rice_phos_mature_panicles_TiO2_25per_F1_R1_raw.01032.01032.2	mzspec:PXD005241:Rice_phos_mature_panicles_TiO2_25per_F1_R1_raw:scan:01032:LGHDS[Phospho]DS[Phospho]DHDDNK/2	0	4.699999988133641e-05	0.0581856789889823	0.0	19118	19118	Phospho	1.0	5	199	1	0.9999	515	1.1456310679610388e-05	1.1456310679610388e-05	0.0	0.0	0.0	0.0
3	510	1.0000	Phospho	Os08t0500300-01	mzspec:PXD005241:Rice_phos_mature_panicles__TiO2_25per_F3_R1_raw:scan:42826:VNS[Phospho]LLNLPR/2	0	0.0	79.9663	1:1.0000:3:true	VNSLLNLPR	VNS[Phospho]LLNLPR	Os08t0500300-01	0.9999	Rice_phos_mature_panicles__TiO2_25per_F3_R1_raw	Rice_phos_mature_panicles__TiO2_25per_F3_R1_raw.42826.42826.2	mzspec:PXD005241:Rice_phos_mature_panicles__TiO2_25per_F3_R1_raw:scan:42826:VNS[Phospho]LLNLPR/2	0	-0.0005130000000690416	-0.927177850436586	0.0	18503	18503	Phospho	1.0	3	510	1	0.9999	516	1.1627906976742905e-05	1.1627906976742905e-05	0.0	0.0	0.0	0.0
5;7	199;201	1.0000;1.0000	Phospho;Phospho	LOC_Os04g51960.1	mzspec:PXD005241:Rice_phos_mature_panicles_TiO2_25per_F1_R1_raw:scan:01032:LGHDS[Phospho]DS[Phospho]DHDDNK/2	0	0.0	159.9326	1:1.0000:5:true;2:1.0000:7:true	LGHDSDSDHDDNK	LGHDS[Phospho]DS[Phospho]DHDDNK	LOC_Os04g51960.1	0.9999	Rice_phos_mature_panicles_TiO2_25per_F1_R1_raw	Rice_phos_mature_panicles_TiO2_25per_F1_R1_raw.01032.01032.2	mzspec:PXD005241:Rice_phos_mature_panicles_TiO2_25per_F1_R1_raw:scan:01032:LGHDS[Phospho]DS[Phospho]DHDDNK/2	0	4.699999988133641e-05	0.0581856789889823	0.0	19118	19118	Phospho	1.0	7	201	1	0.9999	517	1.1798839458412625e-05	1.1798839458412625e-05	0.0	0.0	0.0	0.0
3	493	1.0000	Phospho	Os02t0780700-01	mzspec:PXD005241:Rice_phos_root_TiO2_25per_F3_R1:scan:29571:VDS[Phospho]DGEDIIDHHVDEDR/3	0	0.0	79.9663	1:1.0000:3:true	VDSDGEDIIDHHVDEDR	VDS[Phospho]DGEDIIDHHVDEDR	Os02t0780700-01	0.9999	Rice_phos_root_TiO2_25per_F3_R1	Rice_phos_root_TiO2_25per_F3_R1.29571.29571.3	mzspec:PXD005241:Rice_phos_root_TiO2_25per_F3_R1:scan:29571:VDS[Phospho]DGEDIIDHHVDEDR/3	0	0.0003510000000233049	0.5142046086197544	0.0	18982	18982	Phospho	1.0	3	493	1	0.9999	518	1.1969111969110653e-05	1.1969111969110653e-05	0.0	0.0	0.0	0.0
3	363	1.0000	Phospho	Os06t0186600-02	mzspec:PXD005241:Rice_phos__shoot_meristem_TiO2_25per_F3_R1_raw:scan:59995:KDS[Phospho]FGDLLMNLPR/3	0	0.0	79.9663	1:1.0000:3:true	KDSFGDLLMNLPR	KDS[Phospho]FGDLLMNLPR	Os06t0186600-02	0.9999	Rice_phos__shoot_meristem_TiO2_25per_F3_R1_raw	Rice_phos__shoot_meristem_TiO2_25per_F3_R1_raw.59995.59995.3	mzspec:PXD005241:Rice_phos__shoot_meristem_TiO2_25per_F3_R1_raw:scan:59995:KDS[Phospho]FGDLLMNLPR/3	0	0.0009720000001607332	1.8365508100519872	0.0	19100	19100	Phospho	1.0	3	363	1	0.9999	519	1.2138728323698085e-05	1.2138728323698085e-05	0.0	0.0	0.0	0.0
3;9	363;369	1.0000;1.0000	Phospho;Oxidation	Os06t0186600-02	mzspec:PXD005241:Rice_phos_young_panicles__TiO2_25per_F3_R1_raw:scan:59439:KDS[Phospho]FGDLLM[Oxidation]NLPR/2	0	0.0	95.9612	1:1.0000:9:true;2:1.0000:3:true	KDSFGDLLMNLPR	KDS[Phospho]FGDLLM[Oxidation]NLPR	Os06t0186600-02	0.9999	Rice_phos_young_panicles__TiO2_25per_F3_R1_raw	Rice_phos_young_panicles__TiO2_25per_F3_R1_raw.59439.59439.2	mzspec:PXD005241:Rice_phos_young_panicles__TiO2_25per_F3_R1_raw:scan:59439:KDS[Phospho]FGDLLM[Oxidation]NLPR/2	0	0.0006720000000086658	0.8385605154997182	0.0	17245	17245	Phospho	1.0	3	363	1	0.9999	520	1.2307692307690953e-05	1.2307692307690953e-05	0.0	0.0	0.0	0.0
3;9	363;369	1.0000;1.0000	Phospho;Oxidation	Os06t0186600-02	mzspec:PXD005241:Rice_phos_callus_TiO2_25per_F3_R1_raw:scan:55826:KDS[Phospho]FGDLLM[Oxidation]NLPR/2	0	0.0	95.9612	1:1.0000:9:true;2:1.0000:3:true	KDSFGDLLMNLPR	KDS[Phospho]FGDLLM[Oxidation]NLPR	Os06t0186600-02	0.9999	Rice_phos_callus_TiO2_25per_F3_R1_raw	Rice_phos_callus_TiO2_25per_F3_R1_raw.55826.55826.2	mzspec:PXD005241:Rice_phos_callus_TiO2_25per_F3_R1_raw:scan:55826:KDS[Phospho]FGDLLM[Oxidation]NLPR/2	0	-0.0009149999999635838	-1.1417899875622182	0.0	17370	17370	Phospho	1.0	3	363	1	0.9999	521	1.2476007677541812e-05	1.2476007677541812e-05	0.0	0.0	0.0	0.0
4	204	1.0000	Phospho	Os12t0256300-01	mzspec:PXD005241:Rice_phos_mature_panicles__TiO2_25per_F3_R1_raw:scan:61236:KEPT[Phospho]PPLPPPPPLLPELIPGR/3	0	0.0	79.9663	1:1.0000:4:true	KEPTPPLPPPPPLLPELIPGR	KEPT[Phospho]PPLPPPPPLLPELIPGR	Os12t0256300-01	0.9999	Rice_phos_mature_panicles__TiO2_25per_F3_R1_raw	Rice_phos_mature_panicles__TiO2_25per_F3_R1_raw.61236.61236.3	mzspec:PXD005241:Rice_phos_mature_panicles__TiO2_25per_F3_R1_raw:scan:61236:KEPT[Phospho]PPLPPPPPLLPELIPGR/3	0	-0.0007709999999860884	-0.989604621861348	0.0	17290	17290	Phospho	1.0	4	204	1	0.9999	522	1.2643678160918147e-05	1.2643678160918147e-05	0.0	0.0	0.0	0.0
3;9	363;369	1.0000;1.0000	Phospho;Oxidation	Os06t0186600-02	mzspec:PXD005241:Rice_phos__shoot_meristem_TiO2_25per_F3_R1_raw:scan:57404:KDS[Phospho]FGDLLM[Oxidation]NLPR/3	0	0.0	95.9612	1:1.0000:9:true;2:1.0000:3:true	KDSFGDLLMNLPR	KDS[Phospho]FGDLLM[Oxidation]NLPR	Os06t0186600-02	0.9999	Rice_phos__shoot_meristem_TiO2_25per_F3_R1_raw	Rice_phos__shoot_meristem_TiO2_25per_F3_R1_raw.57404.57404.3	mzspec:PXD005241:Rice_phos__shoot_meristem_TiO2_25per_F3_R1_raw:scan:57404:KDS[Phospho]FGDLLM[Oxidation]NLPR/3	0	0.0005140000000665168	0.9614941785390624	0.0	17821	17821	Phospho	1.0	3	363	1	0.9999	523	1.2810707456977555e-05	1.2810707456977555e-05	0.0	0.0	0.0	0.0
3;9	363;369	1.0000;1.0000	Phospho;Oxidation	Os06t0186600-02	mzspec:PXD005241:Rice_phos_callus_TiO2_25per_F3_R1_raw:scan:55925:KDS[Phospho]FGDLLM[Oxidation]NLPR/3	0	0.0	95.9612	1:1.0000:9:true;2:1.0000:3:true	KDSFGDLLMNLPR	KDS[Phospho]FGDLLM[Oxidation]NLPR	Os06t0186600-02	0.9999	Rice_phos_callus_TiO2_25per_F3_R1_raw	Rice_phos_callus_TiO2_25per_F3_R1_raw.55925.55925.3	mzspec:PXD005241:Rice_phos_callus_TiO2_25per_F3_R1_raw:scan:55925:KDS[Phospho]FGDLLM[Oxidation]NLPR/3	0	8.600000001024456e-05	0.16087256683562004	0.0	17863	17863	Phospho	1.0	3	363	1	0.9999	524	1.2977099236639791e-05	1.2977099236639791e-05	0.0	0.0	0.0	0.0
1;3	495;497	0;1.0000	Gln->pyro-Glu;Phospho	Os02t0717600-01	mzspec:PXD005241:Rice_phos_root_TiO2_25per_F1_R1:scan:53699:Q[Gln->pyro-Glu]DS[Phospho]FGVELVR/2	0	0.0	79.96633100000003	1:1.0000:3:true	QDSFGVELVR	Q[Gln->pyro-Glu]DS[Phospho]FGVELVR	Os02t0717600-01	0.9999	Rice_phos_root_TiO2_25per_F1_R1	Rice_phos_root_TiO2_25per_F1_R1.53699.53699.2	mzspec:PXD005241:Rice_phos_root_TiO2_25per_F1_R1:scan:53699:Q[Gln->pyro-Glu]DS[Phospho]FGVELVR/2	0	0.0005780000000186193	0.9525874154138332	0.0	18838	18838	Phospho	1.0	3	497	1	0.9999	525	1.3142857142855694e-05	1.3142857142855694e-05	0.0	0.0	0.0	0.0
3;10	288;295	1.0000;1.0000	Phospho;Phospho	Os08t0178300-02	mzspec:PXD005241:Rice_phos__shoot_meristem_TiO2_25per_F3_R1_raw:scan:26491:HDS[Phospho]EEPEDLS[Phospho]PPR/2	0	0.0	159.9326	1:1.0000:3:true;2:1.0000:10:true	HDSEEPEDLSPPR	HDS[Phospho]EEPEDLS[Phospho]PPR	Os08t0178300-02	0.9999	Rice_phos__shoot_meristem_TiO2_25per_F3_R1_raw	Rice_phos__shoot_meristem_TiO2_25per_F3_R1_raw.26491.26491.2	mzspec:PXD005241:Rice_phos__shoot_meristem_TiO2_25per_F3_R1_raw:scan:26491:HDS[Phospho]EEPEDLS[Phospho]PPR/2	0	0.00026700000000801083	0.3200276388909894	0.0	17516	17516	Phospho	1.0	3	288	1	0.9999	526	1.3307984790873055e-05	1.3307984790873055e-05	0.0	0.0	0.0	0.0
3	510	1.0000	Phospho	Os08t0500300-01	mzspec:PXD005241:Rice_phos_mature_panicles__TiO2_25per_F3_R1_raw:scan:43149:VNS[Phospho]LLNLPR/2	0	0.0	79.9663	1:1.0000:3:true	VNSLLNLPR	VNS[Phospho]LLNLPR	Os08t0500300-01	0.9999	Rice_phos_mature_panicles__TiO2_25per_F3_R1_raw	Rice_phos_mature_panicles__TiO2_25per_F3_R1_raw.43149.43149.2	mzspec:PXD005241:Rice_phos_mature_panicles__TiO2_25per_F3_R1_raw:scan:43149:VNS[Phospho]LLNLPR/2	0	-8.600000001024456e-05	-0.15543332385246308	0.0	18313	18313	Phospho	1.0	3	510	1	0.9999	527	1.3472485768499465e-05	1.3472485768499465e-05	0.0	0.0	0.0	0.0
3;7;10	237;241;244	1.0000;0;1.0000	Phospho;Deamidated;Phospho	Os08t0178300-02	mzspec:PXD005241:Rice_phos__shoot_meristem_TiO2_25per_F3_R1_raw:scan:25582:HDS[Phospho]EEPQ[Deamidated]DLS[Phospho]PPR/2	0	0.0	160.916616	1:1.0000:7:true;2:1.0000:3:true;3:1.0000:10:true	HDSEEPQDLSPPR	HDS[Phospho]EEPQ[Deamidated]DLS[Phospho]PPR	Os08t0178300-02	0.9999	Rice_phos__shoot_meristem_TiO2_25per_F3_R1_raw	Rice_phos__shoot_meristem_TiO2_25per_F3_R1_raw.25582.25582.2	mzspec:PXD005241:Rice_phos__shoot_meristem_TiO2_25per_F3_R1_raw:scan:25582:HDS[Phospho]EEPQ[Deamidated]DLS[Phospho]PPR/2	0	-3.8000000017746054e-05	-0.04554700480588749	0.0	17609	17609	Phospho	1.0	3	237	1	0.9999	528	1.3636363636362136e-05	1.3636363636362136e-05	0.0	0.0	0.0	0.0
1;3	8;10	1.0000;1.0000	Phospho;Phospho	tr|Q0IWU2|Q0IWU2_ORYSJ	mzspec:PXD005241:Rice_phos_young_panicles__TiO2_25per_F3_R1_raw:scan:13808:S[Phospho]HS[Phospho]PVEHLEGNNK/2	0	0.0	159.9326	1:1.0000:1:true;2:1.0000:3:true	SHSPVEHLEGNNK	S[Phospho]HS[Phospho]PVEHLEGNNK	tr|Q0IWU2|Q0IWU2_ORYSJ	0.9999	Rice_phos_young_panicles__TiO2_25per_F3_R1_raw	Rice_phos_young_panicles__TiO2_25per_F3_R1_raw.13808.13808.2	mzspec:PXD005241:Rice_phos_young_panicles__TiO2_25per_F3_R1_raw:scan:13808:S[Phospho]HS[Phospho]PVEHLEGNNK/2	0	0.00020600000004833416	0.2561181832345375	0.0	17684	17684	Phospho	1.0	1	8	1	0.9999	529	1.3799621928164829e-05	1.3799621928164829e-05	0.0	0.0	0.0	0.0
1	305	1.0000	Phospho	Os08t0187700-01	mzspec:PXD005241:Rice_phos_young_panicles_TiO2_25per_F1_R1_raw:scan:36737:S[Phospho]PPLDVLPR/2	0	0.0	79.9663	1:1.0000:1:true	SPPLDVLPR	S[Phospho]PPLDVLPR	Os08t0187700-01	0.9999	Rice_phos_young_panicles_TiO2_25per_F1_R1_raw	Rice_phos_young_panicles_TiO2_25per_F1_R1_raw.36737.36737.2	mzspec:PXD005241:Rice_phos_young_panicles_TiO2_25per_F1_R1_raw:scan:36737:S[Phospho]PPLDVLPR/2	0	0.000477000000046246	0.887816507555082	0.0	17011	17011	Phospho	1.0	1	305	1	0.9999	530	1.396226415094186e-05	1.396226415094186e-05	0.0	0.0	0.0	0.0
1	305	1.0000	Phospho	Os08t0187700-01	mzspec:PXD005241:Rice_phos__shoot_meristem__TiO2_25per_F1_R1_raw:scan:38866:S[Phospho]PPLDVLPR/2	0	0.0	79.9663	1:1.0000:1:true	SPPLDVLPR	S[Phospho]PPLDVLPR	Os08t0187700-01	0.9999	Rice_phos__shoot_meristem__TiO2_25per_F1_R1_raw	Rice_phos__shoot_meristem__TiO2_25per_F1_R1_raw.38866.38866.2	mzspec:PXD005241:Rice_phos__shoot_meristem__TiO2_25per_F1_R1_raw:scan:38866:S[Phospho]PPLDVLPR/2	0	0.0001720000000204891	0.3201350928781126	0.0	17260	17260	Phospho	1.0	1	305	1	0.9999	531	1.4124293785309179e-05	1.4124293785309179e-05	0.0	0.0	0.0	0.0
1	305	1.0000	Phospho	Os08t0187700-01	mzspec:PXD005241:Rice_phos_young_panicles_TiO2_25per_F1_R1_raw:scan:36095:S[Phospho]PPLDVLPR/2	0	0.0	79.9663	1:1.0000:1:true	SPPLDVLPR	S[Phospho]PPLDVLPR	Os08t0187700-01	0.9999	Rice_phos_young_panicles_TiO2_25per_F1_R1_raw	Rice_phos_young_panicles_TiO2_25per_F1_R1_raw.36095.36095.2	mzspec:PXD005241:Rice_phos_young_panicles_TiO2_25per_F1_R1_raw:scan:36095:S[Phospho]PPLDVLPR/2	0	0.0002940000000535292	0.5472076587912204	0.0	17512	17512	Phospho	1.0	1	305	1	0.9999	532	1.4285714285712713e-05	1.4285714285712713e-05	0.0	0.0	0.0	0.0
1	305	1.0000	Phospho	Os08t0187700-01	mzspec:PXD005241:Rice_phos__shoot_meristem__TiO2_25per_F1_R1_raw:scan:37896:S[Phospho]PPLDVLPR/2	0	0.0	79.9663	1:1.0000:1:true	SPPLDVLPR	S[Phospho]PPLDVLPR	Os08t0187700-01	0.9999	Rice_phos__shoot_meristem__TiO2_25per_F1_R1_raw	Rice_phos__shoot_meristem__TiO2_25per_F1_R1_raw.37896.37896.2	mzspec:PXD005241:Rice_phos__shoot_meristem__TiO2_25per_F1_R1_raw:scan:37896:S[Phospho]PPLDVLPR/2	0	-1.099999997222767e-05	-0.020473755885749144	0.0	17593	17593	Phospho	1.0	1	305	1	0.9999	533	1.4446529080673831e-05	1.4446529080673831e-05	0.0	0.0	0.0	0.0
1	305	1.0000	Phospho	Os08t0187700-01	mzspec:PXD005241:Rice_phos_mature_panicles_TiO2_25per_F1_R1_raw:scan:38255:S[Phospho]PPLDVLPR/2	0	0.0	79.9663	1:1.0000:1:true	SPPLDVLPR	S[Phospho]PPLDVLPR	Os08t0187700-01	0.9999	Rice_phos_mature_panicles_TiO2_25per_F1_R1_raw	Rice_phos_mature_panicles_TiO2_25per_F1_R1_raw.38255.38255.2	mzspec:PXD005241:Rice_phos_mature_panicles_TiO2_25per_F1_R1_raw:scan:38255:S[Phospho]PPLDVLPR/2	0	0.00011100000006081245	0.20659881002735853	0.0	17907	17907	Phospho	1.0	1	305	1	0.9999	534	1.4606741573032098e-05	1.4606741573032098e-05	0.0	0.0	0.0	0.0
6	360	1.0000	Phospho	Os06t0232000-01	mzspec:PXD005241:Rice_phos_root_TiO2_25per_F3_R1:scan:00579:HDDNDS[Phospho]DDEK/2	0	0.0	79.9663	1:1.0000:6:true	HDDNDSDDEK	HDDNDS[Phospho]DDEK	Os06t0232000-01	0.9999	Rice_phos_root_TiO2_25per_F3_R1	Rice_phos_root_TiO2_25per_F3_R1.00579.00579.2	mzspec:PXD005241:Rice_phos_root_TiO2_25per_F3_R1:scan:00579:HDDNDS[Phospho]DDEK/2	0	-0.00018000000000029104	-0.28337585288345346	0.0	17497	17497	Phospho	1.0	6	360	1	0.9999	535	1.4766355140185293e-05	1.4766355140185293e-05	0.0	0.0	0.0	0.0
6	360	1.0000	Phospho	Os06t0232000-01	mzspec:PXD005241:Rice_phos_young_panicles__TiO2_25per_F3_R1_raw:scan:00675:HDDNDS[Phospho]DDEK/2	0	0.0	79.9663	1:1.0000:6:true	HDDNDSDDEK	HDDNDS[Phospho]DDEK	Os06t0232000-01	0.9999	Rice_phos_young_panicles__TiO2_25per_F3_R1_raw	Rice_phos_young_panicles__TiO2_25per_F3_R1_raw.00675.00675.2	mzspec:PXD005241:Rice_phos_young_panicles__TiO2_25per_F3_R1_raw:scan:00675:HDDNDS[Phospho]DDEK/2	0	-0.0007909999999355932	-1.2452794422899884	0.0	18708	18708	Phospho	1.0	6	360	1	0.9999	536	1.4925373134326715e-05	1.4925373134326715e-05	0.0	0.0	0.0	0.0
6	360	1.0000	Phospho	Os06t0232000-01	mzspec:PXD005241:Rice_phos_young_panicles__TiO2_25per_F3_R1_raw:scan:00820:HDDNDS[Phospho]DDEK/2	0	0.0	79.9663	1:1.0000:6:true	HDDNDSDDEK	HDDNDS[Phospho]DDEK	Os06t0232000-01	0.9999	Rice_phos_young_panicles__TiO2_25per_F3_R1_raw	Rice_phos_young_panicles__TiO2_25per_F3_R1_raw.00820.00820.2	mzspec:PXD005241:Rice_phos_young_panicles__TiO2_25per_F3_R1_raw:scan:00820:HDDNDS[Phospho]DDEK/2	0	-0.00011899999992692756	-0.18734292484649706	0.0	18862	18862	Phospho	1.0	6	360	1	0.9999	537	1.5083798882679904e-05	1.5083798882679904e-05	0.0	0.0	0.0	0.0
6	360	1.0000	Phospho	Os06t0232000-01	mzspec:PXD005241:Rice_phos_young_panicles__TiO2_25per_F3_R1_raw:scan:01306:HDDNDS[Phospho]DDEK/2	0	0.0	79.9663	1:1.0000:6:true	HDDNDSDDEK	HDDNDS[Phospho]DDEK	Os06t0232000-01	0.9999	Rice_phos_young_panicles__TiO2_25per_F3_R1_raw	Rice_phos_young_panicles__TiO2_25per_F3_R1_raw.01306.01306.2	mzspec:PXD005241:Rice_phos_young_panicles__TiO2_25per_F3_R1_raw:scan:01306:HDDNDS[Phospho]DDEK/2	0	-0.00024099999995996768	-0.3794087807414315	0.0	18895	18895	Phospho	1.0	6	360	1	0.9999	538	1.5241635687730664e-05	1.5241635687730664e-05	0.0	0.0	0.0	0.0
1;3	8;10	1.0000;1.0000	Phospho;Phospho	tr|Q0IWU2|Q0IWU2_ORYSJ	mzspec:PXD005241:Rice_phos_young_panicles__TiO2_25per_F3_R1_raw:scan:13808:S[Phospho]HS[Phospho]PVEHLEGNNK/2	0	0.0	159.9326	1:1.0000:1:true;2:1.0000:3:true	SHSPVEHLEGNNK	S[Phospho]HS[Phospho]PVEHLEGNNK	tr|Q0IWU2|Q0IWU2_ORYSJ	0.9999	Rice_phos_young_panicles__TiO2_25per_F3_R1_raw	Rice_phos_young_panicles__TiO2_25per_F3_R1_raw.13808.13808.2	mzspec:PXD005241:Rice_phos_young_panicles__TiO2_25per_F3_R1_raw:scan:13808:S[Phospho]HS[Phospho]PVEHLEGNNK/2	0	0.00020600000004833416	0.2561181832345375	0.0	17684	17684	Phospho	1.0	3	10	1	0.9999	539	1.539888682745656e-05	1.539888682745656e-05	0.0	0.0	0.0	0.0
4	37	1.0000	Phospho	LOC_Os10g06130.1	mzspec:PXD005241:Rice_phos_leaf_TiO2_25per_F1_R1_raw:scan:09001:REDS[Phospho]DDPEEEDPDER/2	0	0.0	79.9663	1:1.0000:4:true	REDSDDPEEEDPDER	REDS[Phospho]DDPEEEDPDER	LOC_Os10g06130.1	0.9999	Rice_phos_leaf_TiO2_25per_F1_R1_raw	Rice_phos_leaf_TiO2_25per_F1_R1_raw.09001.09001.2	mzspec:PXD005241:Rice_phos_leaf_TiO2_25per_F1_R1_raw:scan:09001:REDS[Phospho]DDPEEEDPDER/2	0	0.0015029999999569554	1.5707964315996483	0.0	18369	18369	Phospho	1.0	4	37	1	0.9999	540	1.5555555555553844e-05	1.5555555555553844e-05	0.0	0.0	0.0	0.0
1;3	8;10	1.0000;1.0000	Phospho;Phospho	tr|Q0IWU2|Q0IWU2_ORYSJ	mzspec:PXD005241:Rice_phos_young_panicles__TiO2_25per_F3_R1_raw:scan:13469:S[Phospho]HS[Phospho]PVEHLEGNNK/2	0	0.0	159.9326	1:1.0000:1:true;2:1.0000:3:true	SHSPVEHLEGNNK	S[Phospho]HS[Phospho]PVEHLEGNNK	tr|Q0IWU2|Q0IWU2_ORYSJ	0.9999	Rice_phos_young_panicles__TiO2_25per_F3_R1_raw	Rice_phos_young_panicles__TiO2_25per_F3_R1_raw.13469.13469.2	mzspec:PXD005241:Rice_phos_young_panicles__TiO2_25per_F3_R1_raw:scan:13469:S[Phospho]HS[Phospho]PVEHLEGNNK/2	0	-3.8000000017746054e-05	-0.04724510177268913	0.0	18056	18056	Phospho	1.0	1	8	1	0.9999	541	1.5711645101661857e-05	1.5711645101661857e-05	0.0	0.0	0.0	0.0
1;3	8;10	1.0000;1.0000	Phospho;Phospho	tr|Q0IWU2|Q0IWU2_ORYSJ	mzspec:PXD005241:Rice_phos_young_panicles__TiO2_25per_F3_R1_raw:scan:13469:S[Phospho]HS[Phospho]PVEHLEGNNK/2	0	0.0	159.9326	1:1.0000:1:true;2:1.0000:3:true	SHSPVEHLEGNNK	S[Phospho]HS[Phospho]PVEHLEGNNK	tr|Q0IWU2|Q0IWU2_ORYSJ	0.9999	Rice_phos_young_panicles__TiO2_25per_F3_R1_raw	Rice_phos_young_panicles__TiO2_25per_F3_R1_raw.13469.13469.2	mzspec:PXD005241:Rice_phos_young_panicles__TiO2_25per_F3_R1_raw:scan:13469:S[Phospho]HS[Phospho]PVEHLEGNNK/2	0	-3.8000000017746054e-05	-0.04724510177268913	0.0	18056	18056	Phospho	1.0	3	10	1	0.9999	542	1.5867158671584968e-05	1.5867158671584968e-05	0.0	0.0	0.0	0.0
1	363	1.0000	Phospho	Os03t0275500-01	mzspec:PXD005241:Rice_phos_root_TiO2_25per_F3_R1:scan:33302:S[Phospho]PPREPEPEPVKEEEPEPDMNEIK/3	0	0.0	79.96633100000003	1:1.0000:1:true	SPPREPEPEPVKEEEPEPDMNEIK	S[Phospho]PPREPEPEPVKEEEPEPDMNEIK	Os03t0275500-01	0.9999	Rice_phos_root_TiO2_25per_F3_R1	Rice_phos_root_TiO2_25per_F3_R1.33302.33302.3	mzspec:PXD005241:Rice_phos_root_TiO2_25per_F3_R1:scan:33302:S[Phospho]PPREPEPEPVKEEEPEPDMNEIK/3	0	0.0006720000001223525	0.6989576998438246	0.0	17715	17715	Phospho	1.0	1	363	1	0.9999	543	1.6022099447512047e-05	1.6022099447512047e-05	0.0	0.0	0.0	0.0
1;3	616;618	0;1.0000	Gln->pyro-Glu;Phospho	tr|A0A0P0YD65|A0A0P0YD65_ORYSJ	mzspec:PXD005241:Rice_phos__shoot_meristem_TiO2_25per_F2_R1_raw:scan:51516:Q[Gln->pyro-Glu]LS[Phospho]IDQFENEGR/2	0	0.0	79.9663	1:1.0000:3:true	QLSIDQFENEGR	Q[Gln->pyro-Glu]LS[Phospho]IDQFENEGR	tr|A0A0P0YD65|A0A0P0YD65_ORYSJ	0.9999	Rice_phos__shoot_meristem_TiO2_25per_F2_R1_raw	Rice_phos__shoot_meristem_TiO2_25per_F2_R1_raw.51516.51516.2	mzspec:PXD005241:Rice_phos__shoot_meristem_TiO2_25per_F2_R1_raw:scan:51516:Q[Gln->pyro-Glu]LS[Phospho]IDQFENEGR/2	0	-8.100000002286833e-05	-0.10802677223343587	0.0	18094	18094	Phospho	1.0	3	618	1	0.9999	544	1.6176470588233514e-05	1.6176470588233514e-05	0.0	0.0	0.0	0.0
1;3	616;618	0;1.0000	Gln->pyro-Glu;Phospho	tr|A0A0P0YD65|A0A0P0YD65_ORYSJ	mzspec:PXD005241:Rice_phos_young_panicles__TiO2_25per_F2_R1_raw:scan:51208:Q[Gln->pyro-Glu]LS[Phospho]IDQFENEGR/2	0	0.0	79.9663	1:1.0000:3:true	QLSIDQFENEGR	Q[Gln->pyro-Glu]LS[Phospho]IDQFENEGR	tr|A0A0P0YD65|A0A0P0YD65_ORYSJ	0.9999	Rice_phos_young_panicles__TiO2_25per_F2_R1_raw	Rice_phos_young_panicles__TiO2_25per_F2_R1_raw.51208.51208.2	mzspec:PXD005241:Rice_phos_young_panicles__TiO2_25per_F2_R1_raw:scan:51208:Q[Gln->pyro-Glu]LS[Phospho]IDQFENEGR/2	0	0.00034599999992224184	0.4614476935039051	0.0	17309	17309	Phospho	1.0	3	618	1	0.9999	545	1.6330275229356e-05	1.6330275229356e-05	0.0	0.0	0.0	0.0
8	348	1.0000	Phospho	Os02t0644500-01	mzspec:PXD005241:Rice_phos__shoot_meristem__TiO2_25per_F1_R1_raw:scan:35638:GFMLPPPS[Phospho]PK/2	0	0.0	79.96633100000003	1:1.0000:8:true	GFMLPPPSPK	GFMLPPPS[Phospho]PK	Os02t0644500-01	0.9999	Rice_phos__shoot_meristem__TiO2_25per_F1_R1_raw	Rice_phos__shoot_meristem__TiO2_25per_F1_R1_raw.35638.35638.2	mzspec:PXD005241:Rice_phos__shoot_meristem__TiO2_25per_F1_R1_raw:scan:35638:GFMLPPPS[Phospho]PK/2	0	-1.099999997222767e-05	-0.019104785778596936	0.0	17426	17426	Phospho	1.0	8	348	1	0.9999	546	1.648351648351467e-05	1.648351648351467e-05	0.0	0.0	0.0	0.0
1;7	221;227	1.0000;1.0000	Phospho;Phospho	Os05t0120100-02	mzspec:PXD005241:Rice_phos_young_panicles__TiO2_25per_F3_R1_raw:scan:11914:S[Phospho]PQDQVS[Phospho]PPPK/2	0	0.0	159.9326	1:1.0000:1:true;2:1.0000:7:true	SPQDQVSPPPK	S[Phospho]PQDQVS[Phospho]PPPK	Os05t0120100-02	0.9999	Rice_phos_young_panicles__TiO2_25per_F3_R1_raw	Rice_phos_young_panicles__TiO2_25per_F3_R1_raw.11914.11914.2	mzspec:PXD005241:Rice_phos_young_panicles__TiO2_25per_F3_R1_raw:scan:11914:S[Phospho]PQDQVS[Phospho]PPPK/2	0	0.00022500000000036382	0.3356855275783077	0.0	17261	17261	Phospho	1.0	1	221	1	0.9999	547	1.6636197440583178e-05	1.6636197440583178e-05	0.0	0.0	0.0	0.0
1;7	221;227	1.0000;1.0000	Phospho;Phospho	Os05t0120100-02	mzspec:PXD005241:Rice_phos_young_panicles__TiO2_25per_F3_R1_raw:scan:11914:S[Phospho]PQDQVS[Phospho]PPPK/2	0	0.0	159.9326	1:1.0000:1:true;2:1.0000:7:true	SPQDQVSPPPK	S[Phospho]PQDQVS[Phospho]PPPK	Os05t0120100-02	0.9999	Rice_phos_young_panicles__TiO2_25per_F3_R1_raw	Rice_phos_young_panicles__TiO2_25per_F3_R1_raw.11914.11914.2	mzspec:PXD005241:Rice_phos_young_panicles__TiO2_25per_F3_R1_raw:scan:11914:S[Phospho]PQDQVS[Phospho]PPPK/2	0	0.00022500000000036382	0.3356855275783077	0.0	17261	17261	Phospho	1.0	7	227	1	0.9999	548	1.6788321167881358e-05	1.6788321167881358e-05	0.0	0.0	0.0	0.0
4	37	1.0000	Phospho	LOC_Os10g06130.1	mzspec:PXD005241:Rice_phos_young_panicles__TiO2_25per_F3_R1_raw:scan:12573:REDS[Phospho]DDPEEEDPDER/3	0	0.0	79.9663	1:1.0000:4:true	REDSDDPEEEDPDER	REDS[Phospho]DDPEEEDPDER	LOC_Os10g06130.1	0.9999	Rice_phos_young_panicles__TiO2_25per_F3_R1_raw	Rice_phos_young_panicles__TiO2_25per_F3_R1_raw.12573.12573.3	mzspec:PXD005241:Rice_phos_young_panicles__TiO2_25per_F3_R1_raw:scan:12573:REDS[Phospho]DDPEEEDPDER/3	0	0.00021300000003066089	0.33373615239497784	0.0	17740	17740	Phospho	1.0	4	37	1	0.9999	549	1.693989071038065e-05	1.693989071038065e-05	0.0	0.0	0.0	0.0
3;9	363;369	1.0000;1.0000	Phospho;Oxidation	Os06t0186600-02	mzspec:PXD005241:Rice_phos_callus_TiO2_25per_F3_R1_raw:scan:55497:KDS[Phospho]FGDLLM[Oxidation]NLPR/2	0	0.0	95.9612	1:1.0000:9:true;2:1.0000:3:true	KDSFGDLLMNLPR	KDS[Phospho]FGDLLM[Oxidation]NLPR	Os06t0186600-02	0.9999	Rice_phos_callus_TiO2_25per_F3_R1_raw	Rice_phos_callus_TiO2_25per_F3_R1_raw.55497.55497.2	mzspec:PXD005241:Rice_phos_callus_TiO2_25per_F3_R1_raw:scan:55497:KDS[Phospho]FGDLLM[Oxidation]NLPR/2	0	-0.002909000000045125	-3.6300186601117024	0.0	18012	18012	Phospho	1.0	3	363	1	0.9999	550	1.7090909090907212e-05	1.7090909090907212e-05	0.0	0.0	0.0	0.0
1	1347	1.0000	Phospho	Os02t0742000-01	mzspec:PXD005241:Rice_phos_young_panicles_TiO2_25per_F1_R1_raw:scan:44628:S[Phospho]VGFELDLNR/2	0	0.0	79.9663	1:1.0000:1:true	SVGFELDLNR	S[Phospho]VGFELDLNR	Os02t0742000-01	0.9999	Rice_phos_young_panicles_TiO2_25per_F1_R1_raw	Rice_phos_young_panicles_TiO2_25per_F1_R1_raw.44628.44628.2	mzspec:PXD005241:Rice_phos_young_panicles_TiO2_25per_F1_R1_raw:scan:44628:S[Phospho]VGFELDLNR/2	0	0.0003030000000308064	0.4924573285737941	0.0	18749	18749	Phospho	1.0	1	1347	1	0.9999	551	1.7241379310342928e-05	1.7241379310342928e-05	0.0	0.0	0.0	0.0
3;10	237;244	1.0000;1.0000	Phospho;Phospho	Os08t0178300-02	mzspec:PXD005241:Rice_phos__shoot_meristem__TiO2_25per_F1_R1_raw:scan:21001:HDS[Phospho]EEPQDLS[Phospho]PPR/2	0	0.0	159.9326	1:1.0000:3:true;2:1.0000:10:true	HDSEEPQDLSPPR	HDS[Phospho]EEPQDLS[Phospho]PPR	Os08t0178300-02	0.9999	Rice_phos__shoot_meristem__TiO2_25per_F1_R1_raw	Rice_phos__shoot_meristem__TiO2_25per_F1_R1_raw.21001.21001.2	mzspec:PXD005241:Rice_phos__shoot_meristem__TiO2_25per_F1_R1_raw:scan:21001:HDS[Phospho]EEPQDLS[Phospho]PPR/2	0	0.00044599999989713984	0.5348934426025729	0.0	18286	18286	Phospho	1.0	10	244	1	0.9999	552	1.739130434782417e-05	1.739130434782417e-05	0.0	0.0	0.0	0.0
3;10	237;244	1.0000;1.0000	Phospho;Phospho	Os08t0178300-02	mzspec:PXD005241:Rice_phos__shoot_meristem__TiO2_25per_F1_R1_raw:scan:21001:HDS[Phospho]EEPQDLS[Phospho]PPR/2	0	0.0	159.9326	1:1.0000:3:true;2:1.0000:10:true	HDSEEPQDLSPPR	HDS[Phospho]EEPQDLS[Phospho]PPR	Os08t0178300-02	0.9999	Rice_phos__shoot_meristem__TiO2_25per_F1_R1_raw	Rice_phos__shoot_meristem__TiO2_25per_F1_R1_raw.21001.21001.2	mzspec:PXD005241:Rice_phos__shoot_meristem__TiO2_25per_F1_R1_raw:scan:21001:HDS[Phospho]EEPQDLS[Phospho]PPR/2	0	0.00044599999989713984	0.5348934426025729	0.0	18286	18286	Phospho	1.0	3	237	1	0.9999	553	1.7540687160938395e-05	1.7540687160938395e-05	0.0	0.0	0.0	0.0
3;7;10	237;241;244	1.0000;0;1.0000	Phospho;Deamidated;Phospho	Os08t0178300-02	mzspec:PXD005241:Rice_phos__shoot_meristem_TiO2_25per_F3_R1_raw:scan:25582:HDS[Phospho]EEPQ[Deamidated]DLS[Phospho]PPR/2	0	0.0	160.916616	1:1.0000:7:true;2:1.0000:3:true;3:1.0000:10:true	HDSEEPQDLSPPR	HDS[Phospho]EEPQ[Deamidated]DLS[Phospho]PPR	Os08t0178300-02	0.9999	Rice_phos__shoot_meristem_TiO2_25per_F3_R1_raw	Rice_phos__shoot_meristem_TiO2_25per_F3_R1_raw.25582.25582.2	mzspec:PXD005241:Rice_phos__shoot_meristem_TiO2_25per_F3_R1_raw:scan:25582:HDS[Phospho]EEPQ[Deamidated]DLS[Phospho]PPR/2	0	-3.8000000017746054e-05	-0.04554700480588749	0.0	17609	17609	Phospho	1.0	10	244	1	0.9999	554	1.768953068591863e-05	1.768953068591863e-05	0.0	0.0	0.0	0.0
8	176	1.0000	Phospho	Os01t0765500-01	mzspec:PXD005241:Rice_phos_young_panicles__TiO2_25per_F3_R1_raw:scan:37081:EEEIEIPS[Phospho]PR/2	0	0.0	79.96633100000003	1:1.0000:8:true	EEEIEIPSPR	EEEIEIPS[Phospho]PR	Os01t0765500-01	0.9999	Rice_phos_young_panicles__TiO2_25per_F3_R1_raw	Rice_phos_young_panicles__TiO2_25per_F3_R1_raw.37081.37081.2	mzspec:PXD005241:Rice_phos_young_panicles__TiO2_25per_F3_R1_raw:scan:37081:EEEIEIPS[Phospho]PR/2	0	0.00019000000008873038	0.2969750863110108	0.0	19148	19148	Phospho	1.0	8	176	1	0.9999	555	1.7837837837835872e-05	1.7837837837835872e-05	0.0	0.0	0.0	0.0
14	338	1.0000	Phospho	LOC_Os05g32600.1	mzspec:PXD005241:Rice_phos_leaf_TiO2_25per_F3_R1_raw:scan:48478:IPDLNLQDGPVVLS[Phospho]PPRK/3	0	0.0	79.9663	1:1.0000:14:true	IPDLNLQDGPVVLSPPRK	IPDLNLQDGPVVLS[Phospho]PPRK	LOC_Os05g32600.1	0.9998	Rice_phos_leaf_TiO2_25per_F3_R1_raw	Rice_phos_leaf_TiO2_25per_F3_R1_raw.48478.48478.3	mzspec:PXD005241:Rice_phos_leaf_TiO2_25per_F3_R1_raw:scan:48478:IPDLNLQDGPVVLS[Phospho]PPRK/3	0	0.0009539999999788052	1.4028807824217362	0.0	20713	20713	Phospho	1.0	14	338	1	0.9998	556	1.816546762589728e-05	1.816546762589728e-05	0.0	0.0	0.0	0.0
3;9	363;369	1.0000;1.0000	Phospho;Oxidation	Os06t0186600-02	mzspec:PXD005241:Rice_phos__shoot_meristem_TiO2_25per_F3_R1_raw:scan:57047:KDS[Phospho]FGDLLM[Oxidation]NLPR/2	0	0.0	95.9612	1:1.0000:9:true;2:1.0000:3:true	KDSFGDLLMNLPR	KDS[Phospho]FGDLLM[Oxidation]NLPR	Os06t0186600-02	0.9998	Rice_phos__shoot_meristem_TiO2_25per_F3_R1_raw	Rice_phos__shoot_meristem_TiO2_25per_F3_R1_raw.57047.57047.2	mzspec:PXD005241:Rice_phos__shoot_meristem_TiO2_25per_F3_R1_raw:scan:57047:KDS[Phospho]FGDLLM[Oxidation]NLPR/2	0	-0.00018299999999271682	-0.2283579975124436	0.0	20365	20365	Phospho	1.0	3	363	1	0.9998	557	1.849192100538396e-05	1.849192100538396e-05	0.0	0.0	0.0	0.0
3	313	1.0000	Phospho	LOC_Os01g62650.2	mzspec:PXD005241:Rice_phos_callus_TiO2_25per_F3_R1_raw:scan:36388:VPS[Phospho]PGLPPVGVR/2	0	0.0	79.9663	1:1.0000:3:true	VPSPGLPPVGVR	VPS[Phospho]PGLPPVGVR	LOC_Os01g62650.2	0.9998	Rice_phos_callus_TiO2_25per_F3_R1_raw	Rice_phos_callus_TiO2_25per_F3_R1_raw.36388.36388.2	mzspec:PXD005241:Rice_phos_callus_TiO2_25per_F3_R1_raw:scan:36388:VPS[Phospho]PGLPPVGVR/2	0	-0.0002289999999902648	-0.3647461313094304	0.0	20740	20740	Phospho	1.0	3	313	1	0.9998	558	1.88172043010732e-05	1.88172043010732e-05	0.0	0.0	0.0	0.0
3	220	1.0000	Phospho	LOC_Os08g39140.2	mzspec:PXD005241:Rice_phos_root_TiO2_25per_F3_R1:scan:08938:EIS[Phospho]DDEDEEEKK/2	0	0.0	79.9663	1:1.0000:3:true	EISDDEDEEEKK	EIS[Phospho]DDEDEEEKK	LOC_Os08g39140.2	0.9998	Rice_phos_root_TiO2_25per_F3_R1	Rice_phos_root_TiO2_25per_F3_R1.08938.08938.2	mzspec:PXD005241:Rice_phos_root_TiO2_25per_F3_R1:scan:08938:EIS[Phospho]DDEDEEEKK/2	0	-0.0006329999999934444	-0.8185743907215278	0.0	19232	19232	Phospho	1.0	3	220	1	0.9998	559	1.9141323792484475e-05	1.9141323792484475e-05	0.0	0.0	0.0	0.0
11	269	1.0000	Phospho	Os01t0791033-00	mzspec:PXD005241:Rice_phos_leaf_TiO2_25per_F1_R1_raw:scan:40765:FEFEPVDKLDS[Phospho]/2	0	0.0	79.9663	1:1.0000:11:true	FEFEPVDKLDS	FEFEPVDKLDS[Phospho]	Os01t0791033-00	0.9998	Rice_phos_leaf_TiO2_25per_F1_R1_raw	Rice_phos_leaf_TiO2_25per_F1_R1_raw.40765.40765.2	mzspec:PXD005241:Rice_phos_leaf_TiO2_25per_F1_R1_raw:scan:40765:FEFEPVDKLDS[Phospho]/2	0	0.0005360000000109721	0.7621216540514686	0.0	19441	19441	Phospho	1.0	11	269	1	0.9998	560	1.946428571428357e-05	1.946428571428357e-05	0.0	0.0	0.0	0.0
3	618	1.0000	Phospho	tr|A0A0P0YD65|A0A0P0YD65_ORYSJ	mzspec:PXD005241:Rice_phos_young_panicles_TiO2_25per_F1_R1_raw:scan:38429:QLS[Phospho]IDQFENEGR/2	0	0.0	79.9663	1:1.0000:3:true	QLSIDQFENEGR	QLS[Phospho]IDQFENEGR	tr|A0A0P0YD65|A0A0P0YD65_ORYSJ	0.9998	Rice_phos_young_panicles_TiO2_25per_F1_R1_raw	Rice_phos_young_panicles_TiO2_25per_F1_R1_raw.38429.38429.2	mzspec:PXD005241:Rice_phos_young_panicles_TiO2_25per_F1_R1_raw:scan:38429:QLS[Phospho]IDQFENEGR/2	0	-0.0001720000000204891	-0.2268149605830466	0.0	19880	19880	Phospho	1.0	3	618	1	0.9998	561	1.9786096256682312e-05	1.9786096256682312e-05	0.0	0.0	0.0	0.0
2	650	1.0000	Phospho	LOC_Os02g53520.1	mzspec:PXD005241:Rice_phos_callus_TiO2_25per_F1_R1_raw:scan:24727:KT[Phospho]IDHVDLLR/3	0	0.0	79.9663	1:1.0000:2:true	KTIDHVDLLR	KT[Phospho]IDHVDLLR	LOC_Os02g53520.1	0.9998	Rice_phos_callus_TiO2_25per_F1_R1_raw	Rice_phos_callus_TiO2_25per_F1_R1_raw.24727.24727.3	mzspec:PXD005241:Rice_phos_callus_TiO2_25per_F1_R1_raw:scan:24727:KT[Phospho]IDHVDLLR/3	0	0.0003079999999044958	0.7153497354136068	0.0	19956	19956	Phospho	1.0	2	650	1	0.9998	562	2.0106761565834084e-05	2.0106761565834084e-05	0.0	0.0	0.0	0.0
9	274	1.0000	Phospho	Os07t0477500-01	mzspec:PXD005241:Rice_phos_young_panicles_TiO2_25per_F1_R1_raw:scan:31294:IGIQLGGNS[Phospho]VER/2	0	0.0	79.96633100000003	1:1.0000:9:true	IGIQLGGNSVER	IGIQLGGNS[Phospho]VER	Os07t0477500-01	0.9998	Rice_phos_young_panicles_TiO2_25per_F1_R1_raw	Rice_phos_young_panicles_TiO2_25per_F1_R1_raw.31294.31294.2	mzspec:PXD005241:Rice_phos_young_panicles_TiO2_25per_F1_R1_raw:scan:31294:IGIQLGGNS[Phospho]VER/2	0	0.0003039999999145948	0.4593346486158306	0.0	19566	19566	Phospho	1.0	9	274	1	0.9998	563	2.0426287744225105e-05	2.0426287744225105e-05	0.0	0.0	0.0	0.0
3	413	1.0000	Phospho	Os07t0566200-01	mzspec:PXD005241:Rice_phos_leaf_TiO2_25per_F3_R1_raw:scan:36752:VNS[Phospho]LVQLPR/2	0	0.0	79.9663	1:1.0000:3:true	VNSLVQLPR	VNS[Phospho]LVQLPR	Os07t0566200-01	0.9998	Rice_phos_leaf_TiO2_25per_F3_R1_raw	Rice_phos_leaf_TiO2_25per_F3_R1_raw.36752.36752.2	mzspec:PXD005241:Rice_phos_leaf_TiO2_25per_F3_R1_raw:scan:36752:VNS[Phospho]LVQLPR/2	0	-0.0008790000000544751	-1.5886731588198495	0.0	20110	20110	Phospho	1.0	3	413	1	0.9998	564	2.0744680851061544e-05	2.0744680851061544e-05	0.0	0.0	0.0	0.0
3	413	1.0000	Phospho	Os07t0566200-01	mzspec:PXD005241:Rice_phos_mature_panicles__TiO2_25per_F3_R1_raw:scan:37660:VNS[Phospho]LVQLPR/2	0	0.0	79.9663	1:1.0000:3:true	VNSLVQLPR	VNS[Phospho]LVQLPR	Os07t0566200-01	0.9998	Rice_phos_mature_panicles__TiO2_25per_F3_R1_raw	Rice_phos_mature_panicles__TiO2_25per_F3_R1_raw.37660.37660.2	mzspec:PXD005241:Rice_phos_mature_panicles__TiO2_25per_F3_R1_raw:scan:37660:VNS[Phospho]LVQLPR/2	0	-8.600000001024456e-05	-0.15543332385246308	0.0	19497	19497	Phospho	1.0	3	413	1	0.9998	565	2.1061946902652547e-05	2.1061946902652547e-05	0.0	0.0	0.0	0.0
1;9	62;70	1.0000;1.0000	Phospho;Phospho	LOC_Os08g13350.1	mzspec:PXD005241:Rice_phos_young_panicles__TiO2_25per_F3_R1_raw:scan:14923:S[Phospho]GPLGNQPS[Phospho]R/2	0	0.0	159.93266200000005	1:1.0000:1:true;2:1.0000:9:true	SGPLGNQPSR	S[Phospho]GPLGNQPS[Phospho]R	LOC_Os08g13350.1	0.9998	Rice_phos_young_panicles__TiO2_25per_F3_R1_raw	Rice_phos_young_panicles__TiO2_25per_F3_R1_raw.14923.14923.2	mzspec:PXD005241:Rice_phos_young_panicles__TiO2_25per_F3_R1_raw:scan:14923:S[Phospho]GPLGNQPS[Phospho]R/2	0	0.0005200000000513684	0.8862702467310718	0.0	20229	20229	Phospho	1.0	1	62	1	0.9998	566	2.1378091872789166e-05	2.1378091872789166e-05	0.0	0.0	0.0	0.0
10	248	1.0000	Phospho	Os07t0694500-01	mzspec:PXD005241:Rice_phos__shoot_meristem_TiO2_25per_F3_R1_raw:scan:49908:EVEEEILDDS[Phospho]DEDWDPR/2	0	0.0	79.9663	1:1.0000:10:true	EVEEEILDDSDEDWDPR	EVEEEILDDS[Phospho]DEDWDPR	Os07t0694500-01	0.9998	Rice_phos__shoot_meristem_TiO2_25per_F3_R1_raw	Rice_phos__shoot_meristem_TiO2_25per_F3_R1_raw.49908.49908.2	mzspec:PXD005241:Rice_phos__shoot_meristem_TiO2_25per_F3_R1_raw:scan:49908:EVEEEILDDS[Phospho]DEDWDPR/2	0	0.00014399999986380865	0.13260639916989045	0.0	20810	20810	Phospho	1.0	10	248	1	0.9998	567	2.1693121693119307e-05	2.1693121693119307e-05	0.0	0.0	0.0	0.0
1;3	616;618	0;1.0000	Gln->pyro-Glu;Phospho	tr|A0A0P0YD65|A0A0P0YD65_ORYSJ	mzspec:PXD005241:Rice_phos_root_TiO2_25per_F1_R1:scan:52253:Q[Gln->pyro-Glu]LS[Phospho]IDQFENEGR/2	0	0.0	79.9663	1:1.0000:3:true	QLSIDQFENEGR	Q[Gln->pyro-Glu]LS[Phospho]IDQFENEGR	tr|A0A0P0YD65|A0A0P0YD65_ORYSJ	0.9998	Rice_phos_root_TiO2_25per_F1_R1	Rice_phos_root_TiO2_25per_F1_R1.52253.52253.2	mzspec:PXD005241:Rice_phos_root_TiO2_25per_F1_R1:scan:52253:Q[Gln->pyro-Glu]LS[Phospho]IDQFENEGR/2	0	0.00034599999992224184	0.4614476935039051	0.0	19632	19632	Phospho	1.0	3	618	1	0.9998	568	2.2007042253518705e-05	2.2007042253518705e-05	0.0	0.0	0.0	0.0
8;9	83;84	0;1.0000	Carbamidomethyl;Phospho	Os05t0270400-01	mzspec:PXD005241:Rice_phos_young_panicles__TiO2_25per_F3_R1_raw:scan:33074:EVPFDEDC[Carbamidomethyl]S[Phospho]DDEPDGGGGR/2	0	0.0	136.987764	1:1.0000:9:true	EVPFDEDCSDDEPDGGGGR	EVPFDEDC[Carbamidomethyl]S[Phospho]DDEPDGGGGR	Os05t0270400-01	0.9998	Rice_phos_young_panicles__TiO2_25per_F3_R1_raw	Rice_phos_young_panicles__TiO2_25per_F3_R1_raw.33074.33074.2	mzspec:PXD005241:Rice_phos_young_panicles__TiO2_25per_F3_R1_raw:scan:33074:EVPFDEDC[Carbamidomethyl]S[Phospho]DDEPDGGGGR/2	0	-0.0010520000000724394	-0.9860592860332568	0.0	19885	19885	Phospho	1.0	9	84	1	0.9998	569	2.2319859402458e-05	2.2319859402458e-05	0.0	0.0	0.0	0.0
4;6	220;222	1.0000;0	Phospho;Carbamidomethyl	Os05t0109600-01	mzspec:PXD005241:Rice_phos_young_panicles__TiO2_25per_F3_R1_raw:scan:40727:RVPS[Phospho]PC[Carbamidomethyl]LPPIGVK/3	0	0.0	136.987795	1:1.0000:4:true	RVPSPCLPPIGVK	RVPS[Phospho]PC[Carbamidomethyl]LPPIGVK	Os05t0109600-01	0.9998	Rice_phos_young_panicles__TiO2_25per_F3_R1_raw	Rice_phos_young_panicles__TiO2_25per_F3_R1_raw.40727.40727.3	mzspec:PXD005241:Rice_phos_young_panicles__TiO2_25per_F3_R1_raw:scan:40727:RVPS[Phospho]PC[Carbamidomethyl]LPPIGVK/3	0	-0.00018299999999271682	-0.36556255540251203	0.0	20749	20749	Phospho	1.0	4	220	1	0.9998	570	2.263157894736593e-05	2.263157894736593e-05	0.0	0.0	0.0	0.0
3	132	1.0000	Phospho	LOC_Os03g17840.1	mzspec:PXD005241:Rice_phos__shoot_meristem_TiO2_25per_F2_R1_raw:scan:51951:LNS[Phospho]LEINNPLFEK/2	0	0.0	79.9663	1:1.0000:3:true	LNSLEINNPLFEK	LNS[Phospho]LEINNPLFEK	LOC_Os03g17840.1	0.9998	Rice_phos__shoot_meristem_TiO2_25per_F2_R1_raw	Rice_phos__shoot_meristem_TiO2_25per_F2_R1_raw.51951.51951.2	mzspec:PXD005241:Rice_phos__shoot_meristem_TiO2_25per_F2_R1_raw:scan:51951:LNS[Phospho]LEINNPLFEK/2	0	-0.0009530000000950168	-1.182536302515073	0.0	19705	19705	Phospho	1.0	3	132	1	0.9998	571	2.294220665498872e-05	2.294220665498872e-05	0.0	0.0	0.0	0.0
1	305	1.0000	Phospho	Os08t0187700-01	mzspec:PXD005241:Rice_phos__shoot_meristem__TiO2_25per_F1_R1_raw:scan:38534:S[Phospho]PPLDVLPR/2	0	0.0	79.9663	1:1.0000:1:true	SPPLDVLPR	S[Phospho]PPLDVLPR	Os08t0187700-01	0.9998	Rice_phos__shoot_meristem__TiO2_25per_F1_R1_raw	Rice_phos__shoot_meristem__TiO2_25per_F1_R1_raw.38534.38534.2	mzspec:PXD005241:Rice_phos__shoot_meristem__TiO2_25per_F1_R1_raw:scan:38534:S[Phospho]PPLDVLPR/2	0	0.0001720000000204891	0.3201350928781126	0.0	19528	19528	Phospho	1.0	1	305	1	0.9998	572	2.325174825174569e-05	2.325174825174569e-05	0.0	0.0	0.0	0.0
3	363	1.0000	Phospho	Os06t0186600-02	mzspec:PXD005241:Rice_phos_leaf_TiO2_25per_F3_R1_raw:scan:58861:KDS[Phospho]FGDLLMNLPR/3	0	0.0	79.9663	1:1.0000:3:true	KDSFGDLLMNLPR	KDS[Phospho]FGDLLMNLPR	Os06t0186600-02	0.9998	Rice_phos_leaf_TiO2_25per_F3_R1_raw	Rice_phos_leaf_TiO2_25per_F3_R1_raw.58861.58861.3	mzspec:PXD005241:Rice_phos_leaf_TiO2_25per_F3_R1_raw:scan:58861:KDS[Phospho]FGDLLMNLPR/3	0	0.001033000000006723	1.951807599261656	0.0	19814	19814	Phospho	1.0	3	363	1	0.9998	573	2.356020942408117e-05	2.356020942408117e-05	0.0	0.0	0.0	0.0
4;6	220;222	1.0000;0	Phospho;Carbamidomethyl	Os05t0109600-01	mzspec:PXD005241:Rice_phos_callus_TiO2_25per_F3_R1_raw:scan:38884:RVPS[Phospho]PC[Carbamidomethyl]LPPIGVK/2	0	0.0	136.987795	1:1.0000:4:true	RVPSPCLPPIGVK	RVPS[Phospho]PC[Carbamidomethyl]LPPIGVK	Os05t0109600-01	0.9998	Rice_phos_callus_TiO2_25per_F3_R1_raw	Rice_phos_callus_TiO2_25per_F3_R1_raw.38884.38884.2	mzspec:PXD005241:Rice_phos_callus_TiO2_25per_F3_R1_raw:scan:38884:RVPS[Phospho]PC[Carbamidomethyl]LPPIGVK/2	0	-0.0008770000000595246	-1.1687196200407022	0.0	20443	20443	Phospho	1.0	4	220	1	0.9998	574	2.3867595818812694e-05	2.3867595818812694e-05	0.0	0.0	0.0	0.0
9	242	1.0000	Phospho	tr|Q0D6A3|Q0D6A3_ORYSJ	mzspec:PXD005241:Rice_phos__shoot_meristem__TiO2_25per_F1_R1_raw:scan:15959:KHLHPMELS[Phospho]PK/3	0	0.0	79.9663	1:1.0000:9:true	KHLHPMELSPK	KHLHPMELS[Phospho]PK	tr|Q0D6A3|Q0D6A3_ORYSJ	0.9998	Rice_phos__shoot_meristem__TiO2_25per_F1_R1_raw	Rice_phos__shoot_meristem__TiO2_25per_F1_R1_raw.15959.15959.3	mzspec:PXD005241:Rice_phos__shoot_meristem__TiO2_25per_F1_R1_raw:scan:15959:KHLHPMELS[Phospho]PK/3	0	0.0005449999999882493	1.1689465693060064	0.0	20244	20244	Phospho	1.0	9	242	1	0.9998	575	2.41739130434756e-05	2.41739130434756e-05	0.0	0.0	0.0	0.0
11	385	1.0000	Phospho	Os02t0817000-01	mzspec:PXD005241:Rice_phos__shoot_meristem__TiO2_25per_F1_R1_raw:scan:50161:NIPIIVLDDDS[Phospho]DER/2	0	0.0	79.96633100000003	1:1.0000:11:true	NIPIIVLDDDSDER	NIPIIVLDDDS[Phospho]DER	Os02t0817000-01	0.9998	Rice_phos__shoot_meristem__TiO2_25per_F1_R1_raw	Rice_phos__shoot_meristem__TiO2_25per_F1_R1_raw.50161.50161.2	mzspec:PXD005241:Rice_phos__shoot_meristem__TiO2_25per_F1_R1_raw:scan:50161:NIPIIVLDDDS[Phospho]DER/2	0	-0.002743000000009488	-3.237007262674217	0.0	20703	20703	Phospho	1.0	11	385	1	0.9998	576	2.447916666666397e-05	2.447916666666397e-05	0.0	0.0	0.0	0.0
3;5	220;222	1.0000;0	Phospho;Carbamidomethyl	Os05t0109600-01	mzspec:PXD005241:Rice_phos__shoot_meristem_TiO2_25per_F3_R1_raw:scan:43972:VPS[Phospho]PC[Carbamidomethyl]LPPIGVK/2	0	0.0	136.987764	1:1.0000:3:true	VPSPCLPPIGVK	VPS[Phospho]PC[Carbamidomethyl]LPPIGVK	Os05t0109600-01	0.9998	Rice_phos__shoot_meristem_TiO2_25per_F3_R1_raw	Rice_phos__shoot_meristem_TiO2_25per_F3_R1_raw.43972.43972.2	mzspec:PXD005241:Rice_phos__shoot_meristem_TiO2_25per_F3_R1_raw:scan:43972:VPS[Phospho]PC[Carbamidomethyl]LPPIGVK/2	0	0.0008140000001048975	1.2106910590130615	0.0	20603	20603	Phospho	1.0	3	220	1	0.9998	577	2.4783362218368153e-05	2.4783362218368153e-05	0.0	0.0	0.0	0.0
14	338	1.0000	Phospho	LOC_Os05g32600.1	mzspec:PXD005241:Rice_phos_young_panicles__TiO2_25per_F3_R1_raw:scan:58525:IPDLNLQDGPVVLS[Phospho]PPR/3	0	0.0	79.9663	1:1.0000:14:true	IPDLNLQDGPVVLSPPR	IPDLNLQDGPVVLS[Phospho]PPR	LOC_Os05g32600.1	0.9998	Rice_phos_young_panicles__TiO2_25per_F3_R1_raw	Rice_phos_young_panicles__TiO2_25per_F3_R1_raw.58525.58525.3	mzspec:PXD005241:Rice_phos_young_panicles__TiO2_25per_F3_R1_raw:scan:58525:IPDLNLQDGPVVLS[Phospho]PPR/3	0	0.0004480000000057773	0.7029314956334423	0.0	19593	19593	Phospho	1.0	14	338	1	0.9998	578	2.508650519030865e-05	2.508650519030865e-05	0.0	0.0	0.0	0.0
10	395	1.0000	Phospho	LOC_Os07g10120.1	mzspec:PXD005241:Rice_phos_young_panicles__TiO2_25per_F3_R1_raw:scan:25639:EEVEPEEDIS[Phospho]PK/2	0	0.0	79.9663	1:1.0000:10:true	EEVEPEEDISPK	EEVEPEEDIS[Phospho]PK	LOC_Os07g10120.1	0.9998	Rice_phos_young_panicles__TiO2_25per_F3_R1_raw	Rice_phos_young_panicles__TiO2_25per_F3_R1_raw.25639.25639.2	mzspec:PXD005241:Rice_phos_young_panicles__TiO2_25per_F3_R1_raw:scan:25639:EEVEPEEDIS[Phospho]PK/2	0	-0.00023299999998016569	-0.31452136627828525	0.0	19838	19838	Phospho	1.0	10	395	1	0.9998	579	2.5388601036266643e-05	2.5388601036266643e-05	0.0	0.0	0.0	0.0
7;9	296;298	1.0000;1.0000	Phospho;Phospho	Os02t0146400-01	mzspec:PXD005241:Rice_phos_young_panicles__TiO2_25per_F2_R1_raw:scan:35128:LPGGLVT[Phospho]PT[Phospho]PK/2	0	0.0	159.9326	1:1.0000:7:true;2:1.0000:9:true	LPGGLVTPTPK	LPGGLVT[Phospho]PT[Phospho]PK	Os02t0146400-01	0.9998	Rice_phos_young_panicles__TiO2_25per_F2_R1_raw	Rice_phos_young_panicles__TiO2_25per_F2_R1_raw.35128.35128.2	mzspec:PXD005241:Rice_phos_young_panicles__TiO2_25per_F2_R1_raw:scan:35128:LPGGLVT[Phospho]PT[Phospho]PK/2	0	8.400000001529405e-05	0.13541988946302205	0.0	19839	19839	Phospho	1.0	7	296	1	0.9998	580	2.5689655172410964e-05	2.5689655172410964e-05	0.0	0.0	0.0	0.0
11	308	1.0000	Phospho	Os03t0788300-01	mzspec:PXD005241:Rice_phos_mature_panicles__TiO2_25per_F3_R1_raw:scan:56780:IFEQLNIIVPS[Phospho]PK/2	0	0.0	79.9663	1:1.0000:11:true	IFEQLNIIVPSPK	IFEQLNIIVPS[Phospho]PK	Os03t0788300-01	0.9998	Rice_phos_mature_panicles__TiO2_25per_F3_R1_raw	Rice_phos_mature_panicles__TiO2_25per_F3_R1_raw.56780.56780.2	mzspec:PXD005241:Rice_phos_mature_panicles__TiO2_25per_F3_R1_raw:scan:56780:IFEQLNIIVPS[Phospho]PK/2	0	-0.0010559999999486538	-1.3376899885699758	0.0	20392	20392	Phospho	1.0	11	308	1	0.9998	581	2.5989672977621924e-05	2.5989672977621924e-05	0.0	0.0	0.0	0.0
2;4	237;239	1.0000;1.0000	Phospho;Phospho	Os09t0103700-01	mzspec:PXD005241:Rice_phos_young_panicles__TiO2_25per_F3_R1_raw:scan:18862:RS[Phospho]DT[Phospho]EDDLEEER/2	0	0.0	159.9326	1:1.0000:2:true;2:1.0000:4:true	RSDTEDDLEEER	RS[Phospho]DT[Phospho]EDDLEEER	Os09t0103700-01	0.9998	Rice_phos_young_panicles__TiO2_25per_F3_R1_raw	Rice_phos_young_panicles__TiO2_25per_F3_R1_raw.18862.18862.2	mzspec:PXD005241:Rice_phos_young_panicles__TiO2_25per_F3_R1_raw:scan:18862:RS[Phospho]DT[Phospho]EDDLEEER/2	0	0.0003780000000688233	0.4569149249912725	0.0	19789	19789	Phospho	1.0	2	237	1	0.9998	582	2.628865979381154e-05	2.628865979381154e-05	0.0	0.0	0.0	0.0
2;4	237;239	1.0000;1.0000	Phospho;Phospho	Os09t0103700-01	mzspec:PXD005241:Rice_phos_young_panicles__TiO2_25per_F3_R1_raw:scan:18862:RS[Phospho]DT[Phospho]EDDLEEER/2	0	0.0	159.9326	1:1.0000:2:true;2:1.0000:4:true	RSDTEDDLEEER	RS[Phospho]DT[Phospho]EDDLEEER	Os09t0103700-01	0.9998	Rice_phos_young_panicles__TiO2_25per_F3_R1_raw	Rice_phos_young_panicles__TiO2_25per_F3_R1_raw.18862.18862.2	mzspec:PXD005241:Rice_phos_young_panicles__TiO2_25per_F3_R1_raw:scan:18862:RS[Phospho]DT[Phospho]EDDLEEER/2	0	0.0003780000000688233	0.4569149249912725	0.0	19789	19789	Phospho	1.0	4	239	1	0.9998	583	2.658662092624064e-05	2.658662092624064e-05	0.0	0.0	0.0	0.0
6	360	1.0000	Phospho	Os06t0232000-01	mzspec:PXD005241:Rice_phos_root_TiO2_25per_F3_R1:scan:00599:HDDNDS[Phospho]DDEKK/2	0	0.0	79.96633100000003	1:1.0000:6:true	HDDNDSDDEKK	HDDNDS[Phospho]DDEKK	Os06t0232000-01	0.9998	Rice_phos_root_TiO2_25per_F3_R1	Rice_phos_root_TiO2_25per_F3_R1.00599.00599.2	mzspec:PXD005241:Rice_phos_root_TiO2_25per_F3_R1:scan:00599:HDDNDS[Phospho]DDEKK/2	0	-0.0003070000000207074	-0.4390441694104232	0.0	20718	20718	Phospho	1.0	6	360	1	0.9998	584	2.688356164383265e-05	2.688356164383265e-05	0.0	0.0	0.0	0.0
2;4	237;239	1.0000;1.0000	Phospho;Phospho	Os09t0103700-01	mzspec:PXD005241:Rice_phos__shoot_meristem_TiO2_25per_F3_R1_raw:scan:18796:RS[Phospho]DT[Phospho]EDDLEEER/2	0	0.0	159.9326	1:1.0000:2:true;2:1.0000:4:true	RSDTEDDLEEER	RS[Phospho]DT[Phospho]EDDLEEER	Os09t0103700-01	0.9998	Rice_phos__shoot_meristem_TiO2_25per_F3_R1_raw	Rice_phos__shoot_meristem_TiO2_25per_F3_R1_raw.18796.18796.2	mzspec:PXD005241:Rice_phos__shoot_meristem_TiO2_25per_F3_R1_raw:scan:18796:RS[Phospho]DT[Phospho]EDDLEEER/2	0	0.0006830000000945803	0.8255896660196677	0.0	20506	20506	Phospho	1.0	2	237	1	0.9998	585	2.7179487179484185e-05	2.7179487179484185e-05	0.0	0.0	0.0	0.0
2;4	237;239	1.0000;1.0000	Phospho;Phospho	Os09t0103700-01	mzspec:PXD005241:Rice_phos__shoot_meristem_TiO2_25per_F3_R1_raw:scan:18796:RS[Phospho]DT[Phospho]EDDLEEER/2	0	0.0	159.9326	1:1.0000:2:true;2:1.0000:4:true	RSDTEDDLEEER	RS[Phospho]DT[Phospho]EDDLEEER	Os09t0103700-01	0.9998	Rice_phos__shoot_meristem_TiO2_25per_F3_R1_raw	Rice_phos__shoot_meristem_TiO2_25per_F3_R1_raw.18796.18796.2	mzspec:PXD005241:Rice_phos__shoot_meristem_TiO2_25per_F3_R1_raw:scan:18796:RS[Phospho]DT[Phospho]EDDLEEER/2	0	0.0006830000000945803	0.8255896660196677	0.0	20506	20506	Phospho	1.0	4	239	1	0.9998	586	2.74744027303724e-05	2.74744027303724e-05	0.0	0.0	0.0	0.0
3	313	1.0000	Phospho	LOC_Os01g62650.2	mzspec:PXD005241:Rice_phos_leaf_TiO2_25per_F2_R1_raw:scan:30251:VPS[Phospho]PGLPPVGVR/2	0	0.0	79.9663	1:1.0000:3:true	VPSPGLPPVGVR	VPS[Phospho]PGLPPVGVR	LOC_Os01g62650.2	0.9998	Rice_phos_leaf_TiO2_25per_F2_R1_raw	Rice_phos_leaf_TiO2_25per_F2_R1_raw.30251.30251.2	mzspec:PXD005241:Rice_phos_leaf_TiO2_25per_F2_R1_raw:scan:30251:VPS[Phospho]PGLPPVGVR/2	0	0.0005639999999402789	0.8983267163558127	0.0	20060	20060	Phospho	1.0	3	313	1	0.9998	587	2.776831345825929e-05	2.776831345825929e-05	0.0	0.0	0.0	0.0
3	313	1.0000	Phospho	LOC_Os01g62650.2	mzspec:PXD005241:Rice_phos_callus_TiO2_25per_F2_R1_raw:scan:33437:VPS[Phospho]PGLPPVGVR/2	0	0.0	79.9663	1:1.0000:3:true	VPSPGLPPVGVR	VPS[Phospho]PGLPPVGVR	LOC_Os01g62650.2	0.9998	Rice_phos_callus_TiO2_25per_F2_R1_raw	Rice_phos_callus_TiO2_25per_F2_R1_raw.33437.33437.2	mzspec:PXD005241:Rice_phos_callus_TiO2_25per_F2_R1_raw:scan:33437:VPS[Phospho]PGLPPVGVR/2	0	0.0003809999999475623	0.6068483668806738	0.0	20351	20351	Phospho	1.0	3	313	1	0.9998	588	2.8061224489792828e-05	2.8061224489792828e-05	0.0	0.0	0.0	0.0
1;3;11	521;523;531	1.0000;1.0000;0	Phospho;Phospho;Deamidated	LOC_Os01g36860.3	mzspec:PXD005241:Rice_phos_young_panicles__TiO2_25per_F3_R1_raw:scan:12276:S[Phospho]VS[Phospho]PGNQVEGN[Deamidated]NK/2	0	0.0	160.916678	1:0.3109:11:true;1:0.2259:6:true;1:0.2113:7:true;1:0.2518:12:true;2:1.0000:1:true;3:1.0000:3:true	SVSPGNQVEGNNK	S[Phospho]VS[Phospho]PGNQVEGN[Deamidated]NK	LOC_Os01g36860.3	0.9998	Rice_phos_young_panicles__TiO2_25per_F3_R1_raw	Rice_phos_young_panicles__TiO2_25per_F3_R1_raw.12276.12276.2	mzspec:PXD005241:Rice_phos_young_panicles__TiO2_25per_F3_R1_raw:scan:12276:S[Phospho]VS[Phospho]PGNQVEGN[Deamidated]NK/2	0	0.0002110000000357104	0.2829246358277362	0.0	19696	19696	Phospho	1.0	3	523	1	0.9998	589	2.835314091680503e-05	2.835314091680503e-05	0.0	0.0	0.0	0.0
1;3	521;523	1.0000;1.0000	Phospho;Phospho	LOC_Os01g36860.3	mzspec:PXD005241:Rice_phos__shoot_meristem_TiO2_25per_F3_R1_raw:scan:11400:S[Phospho]VS[Phospho]PGNQVEGNNK/2	0	0.0	159.9326	1:1.0000:1:true;2:1.0000:3:true	SVSPGNQVEGNNK	S[Phospho]VS[Phospho]PGNQVEGNNK	LOC_Os01g36860.3	0.9998	Rice_phos__shoot_meristem_TiO2_25per_F3_R1_raw	Rice_phos__shoot_meristem_TiO2_25per_F3_R1_raw.11400.11400.2	mzspec:PXD005241:Rice_phos__shoot_meristem_TiO2_25per_F3_R1_raw:scan:11400:S[Phospho]VS[Phospho]PGNQVEGNNK/2	0	0.0003300000000763248	0.4427808789176893	0.0	20011	20011	Phospho	1.0	1	521	1	0.9998	590	2.864406779660701e-05	2.864406779660701e-05	0.0	0.0	0.0	0.0
7	44	1.0000	Phospho	Os01t0174000-01	mzspec:PXD005241:Rice_phos__shoot_meristem_TiO2_25per_F3_R1_raw:scan:20455:EGGGVES[Phospho]DEEIR/2	0	0.0	79.9663	1:1.0000:7:true	EGGGVESDEEIR	EGGGVES[Phospho]DEEIR	Os01t0174000-01	0.9998	Rice_phos__shoot_meristem_TiO2_25per_F3_R1_raw	Rice_phos__shoot_meristem_TiO2_25per_F3_R1_raw.20455.20455.2	mzspec:PXD005241:Rice_phos__shoot_meristem_TiO2_25per_F3_R1_raw:scan:20455:EGGGVES[Phospho]DEEIR/2	0	0.0005260000000362197	0.7749318264572109	0.0	20056	20056	Phospho	1.0	7	44	1	0.9998	591	2.893401015228108e-05	2.893401015228108e-05	0.0	0.0	0.0	0.0
3	313	1.0000	Phospho	LOC_Os01g62650.2	mzspec:PXD005241:Rice_phos_young_panicles__TiO2_25per_F3_R1_raw:scan:38591:VPS[Phospho]PGLPPVGVR/2	0	0.0	79.9663	1:1.0000:3:true	VPSPGLPPVGVR	VPS[Phospho]PGLPPVGVR	LOC_Os01g62650.2	0.9998	Rice_phos_young_panicles__TiO2_25per_F3_R1_raw	Rice_phos_young_panicles__TiO2_25per_F3_R1_raw.38591.38591.2	mzspec:PXD005241:Rice_phos_young_panicles__TiO2_25per_F3_R1_raw:scan:38591:VPS[Phospho]PGLPPVGVR/2	0	0.0002590000000282089	0.4125294673512997	0.0	20038	20038	Phospho	1.0	3	313	1	0.9998	592	2.9222972972969756e-05	2.9222972972969756e-05	0.0	0.0	0.0	0.0
1;3;11	521;523;531	1.0000;1.0000;0	Phospho;Phospho;Deamidated	LOC_Os01g36860.3	mzspec:PXD005241:Rice_phos_young_panicles__TiO2_25per_F3_R1_raw:scan:12276:S[Phospho]VS[Phospho]PGNQVEGN[Deamidated]NK/2	0	0.0	160.916678	1:0.3109:11:true;1:0.2259:6:true;1:0.2113:7:true;1:0.2518:12:true;2:1.0000:1:true;3:1.0000:3:true	SVSPGNQVEGNNK	S[Phospho]VS[Phospho]PGNQVEGN[Deamidated]NK	LOC_Os01g36860.3	0.9998	Rice_phos_young_panicles__TiO2_25per_F3_R1_raw	Rice_phos_young_panicles__TiO2_25per_F3_R1_raw.12276.12276.2	mzspec:PXD005241:Rice_phos_young_panicles__TiO2_25per_F3_R1_raw:scan:12276:S[Phospho]VS[Phospho]PGNQVEGN[Deamidated]NK/2	0	0.0002110000000357104	0.2829246358277362	0.0	19696	19696	Phospho	1.0	1	521	1	0.9998	593	2.951096121416201e-05	2.951096121416201e-05	0.0	0.0	0.0	0.0
1;3	521;523	1.0000;1.0000	Phospho;Phospho	LOC_Os01g36860.3	mzspec:PXD005241:Rice_phos__shoot_meristem_TiO2_25per_F3_R1_raw:scan:11400:S[Phospho]VS[Phospho]PGNQVEGNNK/2	0	0.0	159.9326	1:1.0000:1:true;2:1.0000:3:true	SVSPGNQVEGNNK	S[Phospho]VS[Phospho]PGNQVEGNNK	LOC_Os01g36860.3	0.9998	Rice_phos__shoot_meristem_TiO2_25per_F3_R1_raw	Rice_phos__shoot_meristem_TiO2_25per_F3_R1_raw.11400.11400.2	mzspec:PXD005241:Rice_phos__shoot_meristem_TiO2_25per_F3_R1_raw:scan:11400:S[Phospho]VS[Phospho]PGNQVEGNNK/2	0	0.0003300000000763248	0.4427808789176893	0.0	20011	20011	Phospho	1.0	3	523	1	0.9998	594	2.979797979797652e-05	2.979797979797652e-05	0.0	0.0	0.0	0.0
3	313	1.0000	Phospho	LOC_Os01g62650.2	mzspec:PXD005241:Rice_phos_mature_panicles__TiO2_25per_F2_R1_raw:scan:30690:VPS[Phospho]PGLPPVGVR/2	0	0.0	79.9663	1:1.0000:3:true	VPSPGLPPVGVR	VPS[Phospho]PGLPPVGVR	LOC_Os01g62650.2	0.9998	Rice_phos_mature_panicles__TiO2_25per_F2_R1_raw	Rice_phos_mature_panicles__TiO2_25per_F2_R1_raw.30690.30690.2	mzspec:PXD005241:Rice_phos_mature_panicles__TiO2_25per_F2_R1_raw:scan:30690:VPS[Phospho]PGLPPVGVR/2	0	-0.000473000000056345	-0.7533839307303344	0.0	20640	20640	Phospho	1.0	3	313	1	0.9998	595	3.0084033613442066e-05	3.0084033613442066e-05	0.0	0.0	0.0	0.0
4	37	1.0000	Phospho	LOC_Os10g06130.1	mzspec:PXD005241:Rice_phos_mature_panicles_TiO2_25per_F1_R1_raw:scan:09642:REDS[Phospho]DDPEEEDPDER/2	0	0.0	79.9663	1:1.0000:4:true	REDSDDPEEEDPDER	REDS[Phospho]DDPEEEDPDER	LOC_Os10g06130.1	0.9998	Rice_phos_mature_panicles_TiO2_25per_F1_R1_raw	Rice_phos_mature_panicles_TiO2_25per_F1_R1_raw.09642.09642.2	mzspec:PXD005241:Rice_phos_mature_panicles_TiO2_25per_F1_R1_raw:scan:09642:REDS[Phospho]DDPEEEDPDER/2	0	-0.00026700000012169767	-0.27904367760497645	0.0	19620	19620	Phospho	1.0	4	37	1	0.9998	596	3.0369127516775178e-05	3.0369127516775178e-05	0.0	0.0	0.0	0.0
3	618	1.0000	Phospho	tr|A0A0P0YD65|A0A0P0YD65_ORYSJ	mzspec:PXD005241:Rice_phos_leaf_TiO2_25per_F2_R1_raw:scan:37209:QLS[Phospho]IDQFENEGR/2	0	0.0	79.9663	1:1.0000:3:true	QLSIDQFENEGR	QLS[Phospho]IDQFENEGR	tr|A0A0P0YD65|A0A0P0YD65_ORYSJ	0.9998	Rice_phos_leaf_TiO2_25per_F2_R1_raw	Rice_phos_leaf_TiO2_25per_F2_R1_raw.37209.37209.2	mzspec:PXD005241:Rice_phos_leaf_TiO2_25per_F2_R1_raw:scan:37209:QLS[Phospho]IDQFENEGR/2	0	0.0011700000000018913	1.5428692084359394	0.0	20489	20489	Phospho	1.0	3	618	1	0.9998	597	3.065326633165492e-05	3.065326633165492e-05	0.0	0.0	0.0	0.0
4	37	1.0000	Phospho	LOC_Os10g06130.1	mzspec:PXD005241:Rice_phos_mature_panicles__TiO2_25per_F3_R1_raw:scan:11145:REDS[Phospho]DDPEEEDPDER/3	0	0.0	79.9663	1:1.0000:4:true	REDSDDPEEEDPDER	REDS[Phospho]DDPEEEDPDER	LOC_Os10g06130.1	0.9998	Rice_phos_mature_panicles__TiO2_25per_F3_R1_raw	Rice_phos_mature_panicles__TiO2_25per_F3_R1_raw.11145.11145.3	mzspec:PXD005241:Rice_phos_mature_panicles__TiO2_25per_F3_R1_raw:scan:11145:REDS[Phospho]DDPEEEDPDER/3	0	-0.0005200000000513684	-0.8147549259978912	0.0	20210	20210	Phospho	1.0	4	37	1	0.9998	598	3.0936454849494925e-05	3.0936454849494925e-05	0.0	0.0	0.0	0.0
5	106	1.0000	Phospho	tr|A0A0P0V5J2|A0A0P0V5J2_ORYSJ	mzspec:PXD005241:Rice_phos_root_TiO2_25per_F2_R1:scan:22876:KVEGS[Phospho]PPDGMELK/2	0	0.0	79.96633100000003	1:1.0000:5:true	KVEGSPPDGMELK	KVEGS[Phospho]PPDGMELK	tr|A0A0P0V5J2|A0A0P0V5J2_ORYSJ	0.9998	Rice_phos_root_TiO2_25per_F2_R1	Rice_phos_root_TiO2_25per_F2_R1.22876.22876.2	mzspec:PXD005241:Rice_phos_root_TiO2_25per_F2_R1:scan:22876:KVEGS[Phospho]PPDGMELK/2	0	-0.001224999999976717	-1.6693160529052138	0.0	20048	20048	Phospho	1.0	5	106	1	0.9998	599	3.1218697829712755e-05	3.1218697829712755e-05	0.0	0.0	0.0	0.0
6	360	1.0000	Phospho	Os06t0232000-01	mzspec:PXD005241:Rice_phos_leaf_TiO2_25per_F3_R1_raw:scan:01250:HDDNDS[Phospho]DDEKK/2	0	0.0	79.96633100000003	1:1.0000:6:true	HDDNDSDDEKK	HDDNDS[Phospho]DDEKK	Os06t0232000-01	0.9998	Rice_phos_leaf_TiO2_25per_F3_R1_raw	Rice_phos_leaf_TiO2_25per_F3_R1_raw.01250.01250.2	mzspec:PXD005241:Rice_phos_leaf_TiO2_25per_F3_R1_raw:scan:01250:HDDNDS[Phospho]DDEKK/2	0	0.0006700000000137153	0.9581745716324556	0.0	19800	19800	Phospho	1.0	6	360	1	0.9998	600	3.1499999999996524e-05	3.1499999999996524e-05	0.0	0.0	0.0	0.0
7	38	1.0000	Phospho	Os04t0598200-00	mzspec:PXD005241:Rice_phos__shoot_meristem__TiO2_25per_F1_R1_raw:scan:35892:IGPLGLS[Phospho]PK/2	0	0.0	79.9663	1:1.0000:7:true	IGPLGLSPK	IGPLGLS[Phospho]PK	Os04t0598200-00	0.9998	Rice_phos__shoot_meristem__TiO2_25per_F1_R1_raw	Rice_phos__shoot_meristem__TiO2_25per_F1_R1_raw.35892.35892.2	mzspec:PXD005241:Rice_phos__shoot_meristem__TiO2_25per_F1_R1_raw:scan:35892:IGPLGLS[Phospho]PK/2	0	0.00035699999989446946	0.7418034719250639	0.0	20162	20162	Phospho	1.0	7	38	1	0.9998	601	3.178036605656888e-05	3.178036605656888e-05	0.0	0.0	0.0	0.0
6	558	1.0000	Phospho	Os07t0161600-01	mzspec:PXD005241:Rice_phos_mature_panicles_TiO2_25per_F1_R1_raw:scan:39644:GQGQLS[Phospho]FGLR/2	0	0.0	79.9663	1:1.0000:6:true	GQGQLSFGLR	GQGQLS[Phospho]FGLR	Os07t0161600-01	0.9998	Rice_phos_mature_panicles_TiO2_25per_F1_R1_raw	Rice_phos_mature_panicles_TiO2_25per_F1_R1_raw.39644.39644.2	mzspec:PXD005241:Rice_phos_mature_panicles_TiO2_25per_F1_R1_raw:scan:39644:GQGQLS[Phospho]FGLR/2	0	0.0004030000000057044	0.7048272153958587	0.0	19517	19517	Phospho	1.0	6	558	1	0.9998	602	3.205980066444829e-05	3.205980066444829e-05	0.0	0.0	0.0	0.0
3	282	1.0000	Phospho	Os07t0557500-01	mzspec:PXD005241:Rice_phos_root_TiO2_25per_F1_R1:scan:28725:GDS[Phospho]PPPLPDHLR/3	0	0.0	79.9663	1:1.0000:3:true	GDSPPPLPDHLR	GDS[Phospho]PPPLPDHLR	Os07t0557500-01	0.9998	Rice_phos_root_TiO2_25per_F1_R1	Rice_phos_root_TiO2_25per_F1_R1.28725.28725.3	mzspec:PXD005241:Rice_phos_root_TiO2_25per_F1_R1:scan:28725:GDS[Phospho]PPPLPDHLR/3	0	0.000941000000011627	2.0417383833854545	0.0	20675	20675	Phospho	1.0	3	282	1	0.9998	603	3.2338308457707884e-05	3.2338308457707884e-05	0.0	0.0	0.0	0.0
1;3	495;497	0;1.0000	Gln->pyro-Glu;Phospho	Os02t0717600-01	mzspec:PXD005241:Rice_phos_young_panicles__TiO2_25per_F2_R1_raw:scan:52753:Q[Gln->pyro-Glu]DS[Phospho]FGVELVR/2	0	0.0	79.96633100000003	1:1.0000:3:true	QDSFGVELVR	Q[Gln->pyro-Glu]DS[Phospho]FGVELVR	Os02t0717600-01	0.9998	Rice_phos_young_panicles__TiO2_25per_F2_R1_raw	Rice_phos_young_panicles__TiO2_25per_F2_R1_raw.52753.52753.2	mzspec:PXD005241:Rice_phos_young_panicles__TiO2_25per_F2_R1_raw:scan:52753:Q[Gln->pyro-Glu]DS[Phospho]FGVELVR/2	0	0.0002729999999928623	0.449924505869896	0.0	19562	19562	Phospho	1.0	3	497	1	0.9998	604	3.2615894039731514e-05	3.2615894039731514e-05	0.0	0.0	0.0	0.0
15	893	1.0000	Phospho	LOC_Os06g51270.1	mzspec:PXD005241:Rice_phos_mature_panicles_TiO2_25per_F1_R1_raw:scan:48809:DIMDEQDQLGGLLDS[Phospho]VHGGNR/3	0	0.0	79.9663	1:1.0000:15:true	DIMDEQDQLGGLLDSVHGGNR	DIMDEQDQLGGLLDS[Phospho]VHGGNR	LOC_Os06g51270.1	0.9998	Rice_phos_mature_panicles_TiO2_25per_F1_R1_raw	Rice_phos_mature_panicles_TiO2_25per_F1_R1_raw.48809.48809.3	mzspec:PXD005241:Rice_phos_mature_panicles_TiO2_25per_F1_R1_raw:scan:48809:DIMDEQDQLGGLLDS[Phospho]VHGGNR/3	0	-0.0007889999999406427	-1.0067918111022889	0.0	20372	20372	Phospho	1.0	15	893	1	0.9998	605	3.289256198346745e-05	3.289256198346745e-05	0.0	0.0	0.0	0.0
4;8	1391;1395	1.0000;0	Phospho;Deamidated	LOC_Os09g24440.1	mzspec:PXD005241:Rice_phos__shoot_meristem__TiO2_25per_F1_R1_raw:scan:36080:DHFS[Phospho]PVVN[Deamidated]GQEVLDKPR/3	0	0.0	80.950316	1:0.5002:8:true;1:0.4998:10:true;2:1.0000:4:true	DHFSPVVNGQEVLDKPR	DHFS[Phospho]PVVN[Deamidated]GQEVLDKPR	LOC_Os09g24440.1	0.9998	Rice_phos__shoot_meristem__TiO2_25per_F1_R1_raw	Rice_phos__shoot_meristem__TiO2_25per_F1_R1_raw.36080.36080.3	mzspec:PXD005241:Rice_phos__shoot_meristem__TiO2_25per_F1_R1_raw:scan:36080:DHFS[Phospho]PVVN[Deamidated]GQEVLDKPR/3	0	-0.0014159999999492356	-2.1030197991253043	0.0	19229	19229	Phospho	1.0	4	1391	1	0.9998	606	3.316831683167952e-05	3.316831683167952e-05	0.0	0.0	0.0	0.0
4;8	1391;1395	1.0000;0	Phospho;Deamidated	LOC_Os09g24440.1	mzspec:PXD005241:Rice_phos_young_panicles__TiO2_25per_F2_R1_raw:scan:33939:DHFS[Phospho]PVVN[Deamidated]GQEVLDKPR/3	0	0.0	80.950316	1:0.5038:8:true;1:0.4962:10:true;2:1.0000:4:true	DHFSPVVNGQEVLDKPR	DHFS[Phospho]PVVN[Deamidated]GQEVLDKPR	LOC_Os09g24440.1	0.9998	Rice_phos_young_panicles__TiO2_25per_F2_R1_raw	Rice_phos_young_panicles__TiO2_25per_F2_R1_raw.33939.33939.3	mzspec:PXD005241:Rice_phos_young_panicles__TiO2_25per_F2_R1_raw:scan:33939:DHFS[Phospho]PVVN[Deamidated]GQEVLDKPR/3	0	-0.0009159999999610592	-1.360428062136968	0.0	19856	19856	Phospho	1.0	4	1391	1	0.9998	607	3.344316309719566e-05	3.344316309719566e-05	0.0	0.0	0.0	0.0
4;8	1391;1395	1.0000;0	Phospho;Deamidated	LOC_Os09g24440.1	mzspec:PXD005241:Rice_phos__shoot_meristem__TiO2_25per_F1_R1_raw:scan:35257:DHFS[Phospho]PVVN[Deamidated]GQEVLDKPR/3	0	0.0	80.950316	1:0.5066:8:true;1:0.4934:10:true;2:1.0000:4:true	DHFSPVVNGQEVLDKPR	DHFS[Phospho]PVVN[Deamidated]GQEVLDKPR	LOC_Os09g24440.1	0.9998	Rice_phos__shoot_meristem__TiO2_25per_F1_R1_raw	Rice_phos__shoot_meristem__TiO2_25per_F1_R1_raw.35257.35257.3	mzspec:PXD005241:Rice_phos__shoot_meristem__TiO2_25per_F1_R1_raw:scan:35257:DHFS[Phospho]PVVN[Deamidated]GQEVLDKPR/3	0	-0.0004159999999728825	-0.6178363251486315	0.0	20263	20263	Phospho	1.0	4	1391	1	0.9998	608	3.371710526315418e-05	3.371710526315418e-05	0.0	0.0	0.0	0.0
1;4	149;152	1.0000;0	Phospho;Deamidated	LOC_Os06g09450.8	mzspec:PXD005241:Rice_phos_root_TiO2_25per_F2_R1:scan:40297:S[Phospho]IGN[Deamidated]GVQFLNR/2	0	0.0	80.950316	1:0.3694:4:true;1:0.3218:7:true;1:0.3088:10:true;2:1.0000:1:true	SIGNGVQFLNR	S[Phospho]IGN[Deamidated]GVQFLNR	LOC_Os06g09450.8	0.9998	Rice_phos_root_TiO2_25per_F2_R1	Rice_phos_root_TiO2_25per_F2_R1.40297.40297.2	mzspec:PXD005241:Rice_phos_root_TiO2_25per_F2_R1:scan:40297:S[Phospho]IGN[Deamidated]GVQFLNR/2	0	0.0012659999998732019	1.9679762079964969	0.0	20280	20280	Phospho	1.0	1	149	1	0.9998	609	3.399014778324749e-05	3.399014778324749e-05	0.0	0.0	0.0	0.0
7	360	1.0000	Phospho	Os06t0232000-01	mzspec:PXD005241:Rice_phos_young_panicles__TiO2_25per_F3_R1_raw:scan:01376:KHDDNDS[Phospho]DDEKK/2	0	0.0	79.9663	1:1.0000:7:true	KHDDNDSDDEKK	KHDDNDS[Phospho]DDEKK	Os06t0232000-01	0.9998	Rice_phos_young_panicles__TiO2_25per_F3_R1_raw	Rice_phos_young_panicles__TiO2_25per_F3_R1_raw.01376.01376.2	mzspec:PXD005241:Rice_phos_young_panicles__TiO2_25per_F3_R1_raw:scan:01376:KHDDNDS[Phospho]DDEKK/2	0	-0.00024899999993976957	-0.3262177866073777	0.0	19611	19611	Phospho	1.0	7	360	1	0.9998	610	3.426229508196344e-05	3.426229508196344e-05	0.0	0.0	0.0	0.0
2	308	1.0000	Phospho	Os04t0666900-02	mzspec:PXD005241:Rice_phos_young_panicles__TiO2_25per_F3_R1_raw:scan:32267:RS[Phospho]EDDDLEEIQEER/2	0	0.0	79.9663	1:1.0000:2:true	RSEDDDLEEIQEER	RS[Phospho]EDDDLEEIQEER	Os04t0666900-02	0.9998	Rice_phos_young_panicles__TiO2_25per_F3_R1_raw	Rice_phos_young_panicles__TiO2_25per_F3_R1_raw.32267.32267.2	mzspec:PXD005241:Rice_phos_young_panicles__TiO2_25per_F3_R1_raw:scan:32267:RS[Phospho]EDDDLEEIQEER/2	0	-0.00019099999997251868	-0.2071868676638018	0.0	19573	19573	Phospho	1.0	2	308	1	0.9998	611	3.4533551554824345e-05	3.4533551554824345e-05	0.0	0.0	0.0	0.0
9	167	1.0000	Phospho	Os08t0187700-01	mzspec:PXD005241:Rice_phos_callus_TiO2_25per_F1_R1_raw:scan:46007:GIEDELQFS[Phospho]PLENK/2	0	0.0	79.9663	1:1.0000:9:true	GIEDELQFSPLENK	GIEDELQFS[Phospho]PLENK	Os08t0187700-01	0.9998	Rice_phos_callus_TiO2_25per_F1_R1_raw	Rice_phos_callus_TiO2_25per_F1_R1_raw.46007.46007.2	mzspec:PXD005241:Rice_phos_callus_TiO2_25per_F1_R1_raw:scan:46007:GIEDELQFS[Phospho]PLENK/2	0	4.600000011123484e-05	0.05412498590101168	0.0	19368	19368	Phospho	1.0	9	167	1	0.9998	612	3.4803921568623624e-05	3.4803921568623624e-05	0.0	0.0	0.0	0.0
3	220	1.0000	Phospho	LOC_Os08g39140.2	mzspec:PXD005241:Rice_phos__shoot_meristem_TiO2_25per_F3_R1_raw:scan:09618:EIS[Phospho]DDEDEEEKK/2	0	0.0	79.9663	1:1.0000:3:true	EISDDEDEEEKK	EIS[Phospho]DDEDEEEKK	LOC_Os08g39140.2	0.9998	Rice_phos__shoot_meristem_TiO2_25per_F3_R1_raw	Rice_phos__shoot_meristem_TiO2_25per_F3_R1_raw.09618.09618.2	mzspec:PXD005241:Rice_phos__shoot_meristem_TiO2_25per_F3_R1_raw:scan:09618:EIS[Phospho]DDEDEEEKK/2	0	-0.0015490000000681905	-2.0031148993627124	0.0	20807	20807	Phospho	1.0	3	220	1	0.9998	613	3.507340946166009e-05	3.507340946166009e-05	0.0	0.0	0.0	0.0
1;9	62;70	1.0000;1.0000	Phospho;Phospho	LOC_Os08g13350.1	mzspec:PXD005241:Rice_phos_young_panicles__TiO2_25per_F3_R1_raw:scan:14923:S[Phospho]GPLGNQPS[Phospho]R/2	0	0.0	159.93266200000005	1:1.0000:1:true;2:1.0000:9:true	SGPLGNQPSR	S[Phospho]GPLGNQPS[Phospho]R	LOC_Os08g13350.1	0.9998	Rice_phos_young_panicles__TiO2_25per_F3_R1_raw	Rice_phos_young_panicles__TiO2_25per_F3_R1_raw.14923.14923.2	mzspec:PXD005241:Rice_phos_young_panicles__TiO2_25per_F3_R1_raw:scan:14923:S[Phospho]GPLGNQPS[Phospho]R/2	0	0.0005200000000513684	0.8862702467310718	0.0	20229	20229	Phospho	1.0	9	70	1	0.9998	614	3.534201954397005e-05	3.534201954397005e-05	0.0	0.0	0.0	0.0
7	239	1.0000	Phospho	LOC_Os07g30840.1	mzspec:PXD005241:Rice_phos_callus_TiO2_25per_F2_R1_raw:scan:56078:GHDDFLS[Phospho]EPGGIMDFEEDR/2	0	0.0	79.9663	1:1.0000:7:true	GHDDFLSEPGGIMDFEEDR	GHDDFLS[Phospho]EPGGIMDFEEDR	LOC_Os07g30840.1	0.9998	Rice_phos_callus_TiO2_25per_F2_R1_raw	Rice_phos_callus_TiO2_25per_F2_R1_raw.56078.56078.2	mzspec:PXD005241:Rice_phos_callus_TiO2_25per_F2_R1_raw:scan:56078:GHDDFLS[Phospho]EPGGIMDFEEDR/2	0	-0.0006769999997686683	-0.6026129600318682	0.0	19323	19323	Phospho	1.0	7	239	1	0.9998	615	3.560975609755705e-05	3.560975609755705e-05	0.0	0.0	0.0	0.0
14	338	1.0000	Phospho	LOC_Os05g32600.1	mzspec:PXD005241:Rice_phos_mature_panicles__TiO2_25per_F3_R1_raw:scan:49342:IPDLNLQDGPVVLS[Phospho]PPRK/3	0	0.0	79.9663	1:1.0000:14:true	IPDLNLQDGPVVLSPPRK	IPDLNLQDGPVVLS[Phospho]PPRK	LOC_Os05g32600.1	0.9998	Rice_phos_mature_panicles__TiO2_25per_F3_R1_raw	Rice_phos_mature_panicles__TiO2_25per_F3_R1_raw.49342.49342.3	mzspec:PXD005241:Rice_phos_mature_panicles__TiO2_25per_F3_R1_raw:scan:49342:IPDLNLQDGPVVLS[Phospho]PPRK/3	0	-0.0010260000000243963	-1.5087585773908851	0.0	20686	20686	Phospho	1.0	14	338	1	0.9998	616	3.587662337661943e-05	3.587662337661943e-05	0.0	0.0	0.0	0.0
1;6;9	225;230;233	1.0000;1.0000;1.0000	Phospho;Phospho;Phospho	Os12t0572400-01	mzspec:PXD005241:Rice_phos_young_panicles__TiO2_25per_F2_R1_raw:scan:04327:S[Phospho]PPPDS[Phospho]DGS[Phospho]PPHR/2	0	0.0	239.89890000000003	1:1.0000:1:true;2:1.0000:6:true;3:1.0000:9:true	SPPPDSDGSPPHR	S[Phospho]PPPDS[Phospho]DGS[Phospho]PPHR	Os12t0572400-01	0.9998	Rice_phos_young_panicles__TiO2_25per_F2_R1_raw	Rice_phos_young_panicles__TiO2_25per_F2_R1_raw.04327.04327.2	mzspec:PXD005241:Rice_phos_young_panicles__TiO2_25per_F2_R1_raw:scan:04327:S[Phospho]PPPDS[Phospho]DGS[Phospho]PPHR/2	0	-0.000605999999947926	-0.7639364567890499	0.0	20543	20543	Phospho	1.0	9	233	1	0.9998	617	3.614262560777561e-05	3.614262560777561e-05	0.0	0.0	0.0	0.0
1;6;9	225;230;233	1.0000;1.0000;1.0000	Phospho;Phospho;Phospho	Os12t0572400-01	mzspec:PXD005241:Rice_phos_young_panicles__TiO2_25per_F2_R1_raw:scan:04327:S[Phospho]PPPDS[Phospho]DGS[Phospho]PPHR/2	0	0.0	239.89890000000003	1:1.0000:1:true;2:1.0000:6:true;3:1.0000:9:true	SPPPDSDGSPPHR	S[Phospho]PPPDS[Phospho]DGS[Phospho]PPHR	Os12t0572400-01	0.9998	Rice_phos_young_panicles__TiO2_25per_F2_R1_raw	Rice_phos_young_panicles__TiO2_25per_F2_R1_raw.04327.04327.2	mzspec:PXD005241:Rice_phos_young_panicles__TiO2_25per_F2_R1_raw:scan:04327:S[Phospho]PPPDS[Phospho]DGS[Phospho]PPHR/2	0	-0.000605999999947926	-0.7639364567890499	0.0	20543	20543	Phospho	1.0	6	230	1	0.9998	618	3.640776699028725e-05	3.640776699028725e-05	0.0	0.0	0.0	0.0
2	308	1.0000	Phospho	Os04t0666900-02	mzspec:PXD005241:Rice_phos__shoot_meristem_TiO2_25per_F3_R1_raw:scan:31528:RS[Phospho]EDDDLEEIQEER/3	0	0.0	79.9663	1:1.0000:2:true	RSEDDDLEEIQEER	RS[Phospho]EDDDLEEIQEER	Os04t0666900-02	0.9998	Rice_phos__shoot_meristem_TiO2_25per_F3_R1_raw	Rice_phos__shoot_meristem_TiO2_25per_F3_R1_raw.31528.31528.3	mzspec:PXD005241:Rice_phos__shoot_meristem_TiO2_25per_F3_R1_raw:scan:31528:RS[Phospho]EDDDLEEIQEER/3	0	0.00012500000002546585	0.20327919429797933	0.0	19585	19585	Phospho	1.0	2	308	1	0.9998	619	3.667205169628029e-05	3.667205169628029e-05	0.0	0.0	0.0	0.0
2	308	1.0000	Phospho	Os04t0666900-02	mzspec:PXD005241:Rice_phos__shoot_meristem_TiO2_25per_F3_R1_raw:scan:31784:RS[Phospho]EDDDLEEIQEER/2	0	0.0	79.9663	1:1.0000:2:true	RSEDDDLEEIQEER	RS[Phospho]EDDDLEEIQEER	Os04t0666900-02	0.9998	Rice_phos__shoot_meristem_TiO2_25per_F3_R1_raw	Rice_phos__shoot_meristem_TiO2_25per_F3_R1_raw.31784.31784.2	mzspec:PXD005241:Rice_phos__shoot_meristem_TiO2_25per_F3_R1_raw:scan:31784:RS[Phospho]EDDDLEEIQEER/2	0	0.00035900000000310683	0.3894245314274891	0.0	19692	19692	Phospho	1.0	2	308	1	0.9998	620	3.693548387096368e-05	3.693548387096368e-05	0.0	0.0	0.0	0.0
1;6;9	225;230;233	1.0000;1.0000;1.0000	Phospho;Phospho;Phospho	Os12t0572400-01	mzspec:PXD005241:Rice_phos_young_panicles__TiO2_25per_F2_R1_raw:scan:04327:S[Phospho]PPPDS[Phospho]DGS[Phospho]PPHR/2	0	0.0	239.89890000000003	1:1.0000:1:true;2:1.0000:6:true;3:1.0000:9:true	SPPPDSDGSPPHR	S[Phospho]PPPDS[Phospho]DGS[Phospho]PPHR	Os12t0572400-01	0.9998	Rice_phos_young_panicles__TiO2_25per_F2_R1_raw	Rice_phos_young_panicles__TiO2_25per_F2_R1_raw.04327.04327.2	mzspec:PXD005241:Rice_phos_young_panicles__TiO2_25per_F2_R1_raw:scan:04327:S[Phospho]PPPDS[Phospho]DGS[Phospho]PPHR/2	0	-0.000605999999947926	-0.7639364567890499	0.0	20543	20543	Phospho	1.0	1	225	1	0.9998	621	3.719806763284615e-05	3.719806763284615e-05	0.0	0.0	0.0	0.0
7	1329	1.0000	Phospho	LOC_Os03g14260.2	mzspec:PXD005241:Rice_phos_young_panicles_TiO2_25per_F1_R1_raw:scan:06751:LKENPPS[Phospho]PR/2	0	0.0	79.96633100000003	1:1.0000:7:true	LKENPPSPR	LKENPPS[Phospho]PR	LOC_Os03g14260.2	0.9998	Rice_phos_young_panicles_TiO2_25per_F1_R1_raw	Rice_phos_young_panicles_TiO2_25per_F1_R1_raw.06751.06751.2	mzspec:PXD005241:Rice_phos_young_panicles_TiO2_25per_F1_R1_raw:scan:06751:LKENPPS[Phospho]PR/2	0	0.0004590000000916916	0.8207072662678347	0.0	19807	19807	Phospho	1.0	7	1329	1	0.9998	622	3.745980707395086e-05	3.745980707395086e-05	0.0	0.0	0.0	0.0
2	308	1.0000	Phospho	Os04t0666900-02	mzspec:PXD005241:Rice_phos_young_panicles__TiO2_25per_F3_R1_raw:scan:31934:RS[Phospho]EDDDLEEIQEER/3	0	0.0	79.9663	1:1.0000:2:true	RSEDDDLEEIQEER	RS[Phospho]EDDDLEEIQEER	Os04t0666900-02	0.9998	Rice_phos_young_panicles__TiO2_25per_F3_R1_raw	Rice_phos_young_panicles__TiO2_25per_F3_R1_raw.31934.31934.3	mzspec:PXD005241:Rice_phos_young_panicles__TiO2_25per_F3_R1_raw:scan:31934:RS[Phospho]EDDDLEEIQEER/3	0	0.0008940000000166037	1.4538527973499609	0.0	19379	19379	Phospho	1.0	2	308	1	0.9998	623	3.772070626002795e-05	3.772070626002795e-05	0.0	0.0	0.0	0.0
7	40	1.0000	Phospho	Os07t0208600-01	mzspec:PXD005241:Rice_phos_leaf_TiO2_25per_F3_R1_raw:scan:37583:DIHPEPS[Phospho]PPHLPPPPLR/3	0	0.0	79.9663	1:1.0000:7:true	DIHPEPSPPHLPPPPLR	DIHPEPS[Phospho]PPHLPPPPLR	Os07t0208600-01	0.9998	Rice_phos_leaf_TiO2_25per_F3_R1_raw	Rice_phos_leaf_TiO2_25per_F3_R1_raw.37583.37583.3	mzspec:PXD005241:Rice_phos_leaf_TiO2_25per_F3_R1_raw:scan:37583:DIHPEPS[Phospho]PPHLPPPPLR/3	0	-2.3999999939405825e-05	-0.03640052345925445	0.0	20496	20496	Phospho	1.0	7	40	1	0.9998	624	3.798076923076505e-05	3.798076923076505e-05	0.0	0.0	0.0	0.0
3;10	288;295	1.0000;1.0000	Phospho;Phospho	Os08t0178300-02	mzspec:PXD005241:Rice_phos_young_panicles__TiO2_25per_F3_R1_raw:scan:25681:HDS[Phospho]EEPEDLS[Phospho]PPR/2	0	0.0	159.9326	1:1.0000:3:true;2:1.0000:10:true	HDSEEPEDLSPPR	HDS[Phospho]EEPEDLS[Phospho]PPR	Os08t0178300-02	0.9998	Rice_phos_young_panicles__TiO2_25per_F3_R1_raw	Rice_phos_young_panicles__TiO2_25per_F3_R1_raw.25681.25681.2	mzspec:PXD005241:Rice_phos_young_panicles__TiO2_25per_F3_R1_raw:scan:25681:HDS[Phospho]EEPEDLS[Phospho]PPR/2	0	-0.0006599999999252759	-0.7910795566958878	0.0	20306	20306	Phospho	1.0	10	295	1	0.9998	625	3.823999999999579e-05	3.823999999999579e-05	0.0	0.0	0.0	0.0
7	135	1.0000	Phospho	Os05t0560000-01	mzspec:PXD005241:Rice_phos_leaf_TiO2_25per_F2_R1_raw:scan:16229:GPQLPPT[Phospho]PGPR/2	0	0.0	79.9663	1:1.0000:7:true	GPQLPPTPGPR	GPQLPPT[Phospho]PGPR	Os05t0560000-01	0.9998	Rice_phos_leaf_TiO2_25per_F2_R1_raw	Rice_phos_leaf_TiO2_25per_F2_R1_raw.16229.16229.2	mzspec:PXD005241:Rice_phos_leaf_TiO2_25per_F2_R1_raw:scan:16229:GPQLPPT[Phospho]PGPR/2	0	0.0009290000000419241	1.5514496449753383	0.0	19745	19745	Phospho	1.0	7	135	1	0.9998	626	3.849840255590629e-05	3.849840255590629e-05	0.0	0.0	0.0	0.0
3	510	1.0000	Phospho	Os08t0500300-01	mzspec:PXD005241:Rice_phos_leaf_TiO2_25per_F3_R1_raw:scan:41976:VNS[Phospho]LLNLPR/2	0	0.0	79.9663	1:1.0000:3:true	VNSLLNLPR	VNS[Phospho]LLNLPR	Os08t0500300-01	0.9998	Rice_phos_leaf_TiO2_25per_F3_R1_raw	Rice_phos_leaf_TiO2_25per_F3_R1_raw.41976.41976.2	mzspec:PXD005241:Rice_phos_leaf_TiO2_25per_F3_R1_raw:scan:41976:VNS[Phospho]LLNLPR/2	0	0.000584999999887259	1.0573080747132042	0.0	20149	20149	Phospho	1.0	3	510	1	0.9998	627	3.875598086123976e-05	3.875598086123976e-05	0.0	0.0	0.0	0.0
7	17	1.0000	Phospho	Os02t0702600-01	mzspec:PXD005241:Rice_phos__shoot_meristem_TiO2_25per_F2_R1_raw:scan:28708:RRPQDFS[Phospho]IDMDQEPDR/3	0	0.0	79.9663	1:1.0000:7:true	RRPQDFSIDMDQEPDR	RRPQDFS[Phospho]IDMDQEPDR	Os02t0702600-01	0.9998	Rice_phos__shoot_meristem_TiO2_25per_F2_R1_raw	Rice_phos__shoot_meristem_TiO2_25per_F2_R1_raw.28708.28708.3	mzspec:PXD005241:Rice_phos__shoot_meristem_TiO2_25per_F2_R1_raw:scan:28708:RRPQDFS[Phospho]IDMDQEPDR/3	0	0.00061500000003889	0.8840864025474161	0.0	19760	19760	Phospho	1.0	7	17	1	0.9998	628	3.901273885349889e-05	3.901273885349889e-05	0.0	0.0	0.0	0.0
6	360	1.0000	Phospho	Os06t0232000-01	mzspec:PXD005241:Rice_phos_leaf_TiO2_25per_F3_R1_raw:scan:00631:HDDNDS[Phospho]DDEK/2	0	0.0	79.9663	1:1.0000:6:true	HDDNDSDDEK	HDDNDS[Phospho]DDEK	Os06t0232000-01	0.9998	Rice_phos_leaf_TiO2_25per_F3_R1_raw	Rice_phos_leaf_TiO2_25per_F3_R1_raw.00631.00631.2	mzspec:PXD005241:Rice_phos_leaf_TiO2_25per_F3_R1_raw:scan:00631:HDDNDS[Phospho]DDEK/2	0	0.00024700000005850603	0.3888546426593278	0.0	19233	19233	Phospho	1.0	6	360	1	0.9998	629	3.926868044514671e-05	3.926868044514671e-05	0.0	0.0	0.0	0.0
9	25	1.0000	Phospho	Os06t0698859-01	mzspec:PXD005241:Rice_phos_leaf_TiO2_25per_F3_R1_raw:scan:10333:RPPPPPPDS[Phospho]PEGR/3	0	0.0	79.9663	1:1.0000:9:true	RPPPPPPDSPEGR	RPPPPPPDS[Phospho]PEGR	Os06t0698859-01	0.9998	Rice_phos_leaf_TiO2_25per_F3_R1_raw	Rice_phos_leaf_TiO2_25per_F3_R1_raw.10333.10333.3	mzspec:PXD005241:Rice_phos_leaf_TiO2_25per_F3_R1_raw:scan:10333:RPPPPPPDS[Phospho]PEGR/3	0	0.0006589999999846441	1.3351853278762522	0.0	19604	19604	Phospho	1.0	9	25	1	0.9998	630	3.952380952380517e-05	3.952380952380517e-05	0.0	0.0	0.0	0.0
9	25	1.0000	Phospho	Os06t0698859-01	mzspec:PXD005241:Rice_phos_mature_panicles__TiO2_25per_F3_R1_raw:scan:10593:RPPPPPPDS[Phospho]PEGR/2	0	0.0	79.9663	1:1.0000:9:true	RPPPPPPDSPEGR	RPPPPPPDS[Phospho]PEGR	Os06t0698859-01	0.9998	Rice_phos_mature_panicles__TiO2_25per_F3_R1_raw	Rice_phos_mature_panicles__TiO2_25per_F3_R1_raw.10593.10593.2	mzspec:PXD005241:Rice_phos_mature_panicles__TiO2_25per_F3_R1_raw:scan:10593:RPPPPPPDS[Phospho]PEGR/2	0	0.000523000000043794	0.7069067137013388	0.0	20382	20382	Phospho	1.0	9	25	1	0.9998	631	3.9778129952452036e-05	3.9778129952452036e-05	0.0	0.0	0.0	0.0
7;9	296;298	1.0000;1.0000	Phospho;Phospho	Os02t0146400-01	mzspec:PXD005241:Rice_phos_young_panicles__TiO2_25per_F2_R1_raw:scan:35128:LPGGLVT[Phospho]PT[Phospho]PK/2	0	0.0	159.9326	1:1.0000:7:true;2:1.0000:9:true	LPGGLVTPTPK	LPGGLVT[Phospho]PT[Phospho]PK	Os02t0146400-01	0.9998	Rice_phos_young_panicles__TiO2_25per_F2_R1_raw	Rice_phos_young_panicles__TiO2_25per_F2_R1_raw.35128.35128.2	mzspec:PXD005241:Rice_phos_young_panicles__TiO2_25per_F2_R1_raw:scan:35128:LPGGLVT[Phospho]PT[Phospho]PK/2	0	8.400000001529405e-05	0.13541988946302205	0.0	19839	19839	Phospho	1.0	9	298	1	0.9998	632	4.003164556961584e-05	4.003164556961584e-05	0.0	0.0	0.0	0.0
7;9	296;298	1.0000;1.0000	Phospho;Phospho	Os02t0146400-01	mzspec:PXD005241:Rice_phos__shoot_meristem__TiO2_25per_F1_R1_raw:scan:34823:LPGGLVT[Phospho]PT[Phospho]PK/2	0	0.0	159.9326	1:1.0000:7:true;2:1.0000:9:true	LPGGLVTPTPK	LPGGLVT[Phospho]PT[Phospho]PK	Os02t0146400-01	0.9998	Rice_phos__shoot_meristem__TiO2_25per_F1_R1_raw	Rice_phos__shoot_meristem__TiO2_25per_F1_R1_raw.34823.34823.2	mzspec:PXD005241:Rice_phos__shoot_meristem__TiO2_25per_F1_R1_raw:scan:34823:LPGGLVT[Phospho]PT[Phospho]PK/2	0	2.2999999941930586e-05	0.0370792553478412	0.0	20670	20670	Phospho	1.0	7	296	1	0.9998	633	4.0284360189569024e-05	4.0284360189569024e-05	0.0	0.0	0.0	0.0
7;9	296;298	1.0000;1.0000	Phospho;Phospho	Os02t0146400-01	mzspec:PXD005241:Rice_phos__shoot_meristem__TiO2_25per_F1_R1_raw:scan:34823:LPGGLVT[Phospho]PT[Phospho]PK/2	0	0.0	159.9326	1:1.0000:7:true;2:1.0000:9:true	LPGGLVTPTPK	LPGGLVT[Phospho]PT[Phospho]PK	Os02t0146400-01	0.9998	Rice_phos__shoot_meristem__TiO2_25per_F1_R1_raw	Rice_phos__shoot_meristem__TiO2_25per_F1_R1_raw.34823.34823.2	mzspec:PXD005241:Rice_phos__shoot_meristem__TiO2_25per_F1_R1_raw:scan:34823:LPGGLVT[Phospho]PT[Phospho]PK/2	0	2.2999999941930586e-05	0.0370792553478412	0.0	20670	20670	Phospho	1.0	9	298	1	0.9998	634	4.0536277602519205e-05	4.0536277602519205e-05	0.0	0.0	0.0	0.0
9	60	1.0000	Phospho	LOC_Os08g12680.1	mzspec:PXD005241:Rice_phos_young_panicles__TiO2_25per_F2_R1_raw:scan:40442:LPPELMPPS[Phospho]PPK/2	0	0.0	79.9663	1:1.0000:9:true	LPPELMPPSPPK	LPPELMPPS[Phospho]PPK	LOC_Os08g12680.1	0.9998	Rice_phos_young_panicles__TiO2_25per_F2_R1_raw	Rice_phos_young_panicles__TiO2_25per_F2_R1_raw.40442.40442.2	mzspec:PXD005241:Rice_phos_young_panicles__TiO2_25per_F2_R1_raw:scan:40442:LPPELMPPS[Phospho]PPK/2	0	-2.499999993688107e-05	-0.036135359926240535	0.0	19467	19467	Phospho	1.0	9	60	1	0.9998	635	4.0787401574798657e-05	4.0787401574798657e-05	0.0	0.0	0.0	0.0
9	25	1.0000	Phospho	Os06t0698859-01	mzspec:PXD005241:Rice_phos__shoot_meristem_TiO2_25per_F3_R1_raw:scan:13605:RPPPPPPDS[Phospho]PEGR/2	0	0.0	79.9663	1:1.0000:9:true	RPPPPPPDSPEGR	RPPPPPPDS[Phospho]PEGR	Os06t0698859-01	0.9998	Rice_phos__shoot_meristem_TiO2_25per_F3_R1_raw	Rice_phos__shoot_meristem_TiO2_25per_F3_R1_raw.13605.13605.2	mzspec:PXD005241:Rice_phos__shoot_meristem_TiO2_25per_F3_R1_raw:scan:13605:RPPPPPPDS[Phospho]PEGR/2	0	0.0007380000000694054	0.9975089000324402	0.0	20447	20447	Phospho	1.0	9	25	1	0.9998	636	4.103773584905208e-05	4.103773584905208e-05	0.0	0.0	0.0	0.0
3	313	1.0000	Phospho	LOC_Os01g62650.2	mzspec:PXD005241:Rice_phos_mature_panicles__TiO2_25per_F3_R1_raw:scan:36825:VPS[Phospho]PGLPPVGVR/2	0	0.0	79.9663	1:1.0000:3:true	VPSPGLPPVGVR	VPS[Phospho]PGLPPVGVR	LOC_Os01g62650.2	0.9998	Rice_phos_mature_panicles__TiO2_25per_F3_R1_raw	Rice_phos_mature_panicles__TiO2_25per_F3_R1_raw.36825.36825.2	mzspec:PXD005241:Rice_phos_mature_panicles__TiO2_25per_F3_R1_raw:scan:36825:VPS[Phospho]PGLPPVGVR/2	0	-0.0002289999999902648	-0.3647461313094304	0.0	19644	19644	Phospho	1.0	3	313	1	0.9998	637	4.1287284144422455e-05	4.1287284144422455e-05	0.0	0.0	0.0	0.0
3	313	1.0000	Phospho	LOC_Os01g62650.2	mzspec:PXD005241:Rice_phos_root_TiO2_25per_F2_R1:scan:35194:VPS[Phospho]PGLPPVGVR/2	0	0.0	79.9663	1:1.0000:3:true	VPSPGLPPVGVR	VPS[Phospho]PGLPPVGVR	LOC_Os01g62650.2	0.9998	Rice_phos_root_TiO2_25per_F2_R1	Rice_phos_root_TiO2_25per_F2_R1.35194.35194.2	mzspec:PXD005241:Rice_phos_root_TiO2_25per_F2_R1:scan:35194:VPS[Phospho]PGLPPVGVR/2	0	0.0011139999999159043	1.7743545426432563	0.0	20799	20799	Phospho	1.0	3	313	1	0.9998	638	4.153605015673523e-05	4.153605015673523e-05	0.0	0.0	0.0	0.0
3;10	288;295	1.0000;1.0000	Phospho;Phospho	Os08t0178300-02	mzspec:PXD005241:Rice_phos_young_panicles__TiO2_25per_F3_R1_raw:scan:25681:HDS[Phospho]EEPEDLS[Phospho]PPR/2	0	0.0	159.9326	1:1.0000:3:true;2:1.0000:10:true	HDSEEPEDLSPPR	HDS[Phospho]EEPEDLS[Phospho]PPR	Os08t0178300-02	0.9998	Rice_phos_young_panicles__TiO2_25per_F3_R1_raw	Rice_phos_young_panicles__TiO2_25per_F3_R1_raw.25681.25681.2	mzspec:PXD005241:Rice_phos_young_panicles__TiO2_25per_F3_R1_raw:scan:25681:HDS[Phospho]EEPEDLS[Phospho]PPR/2	0	-0.0006599999999252759	-0.7910795566958878	0.0	20306	20306	Phospho	1.0	3	288	1	0.9998	639	4.178403755868084e-05	4.178403755868084e-05	0.0	0.0	0.0	0.0
2;4	237;239	1.0000;1.0000	Phospho;Phospho	Os09t0103700-01	mzspec:PXD005241:Rice_phos_mature_panicles__TiO2_25per_F3_R1_raw:scan:17202:RS[Phospho]DT[Phospho]EDDLEEER/2	0	0.0	159.9326	1:1.0000:2:true;2:1.0000:4:true	RSDTEDDLEEER	RS[Phospho]DT[Phospho]EDDLEEER	Os09t0103700-01	0.9997	Rice_phos_mature_panicles__TiO2_25per_F3_R1_raw	Rice_phos_mature_panicles__TiO2_25per_F3_R1_raw.17202.17202.2	mzspec:PXD005241:Rice_phos_mature_panicles__TiO2_25per_F3_R1_raw:scan:17202:RS[Phospho]DT[Phospho]EDDLEEER/2	0	-0.0013309999999364663	-1.6088723942423977	0.0	21058	21058	Phospho	1.0	2	237	1	0.9997	640	4.218749999999536e-05	4.218749999999536e-05	0.0	0.0	0.0	0.0
15	893	1.0000	Phospho	LOC_Os06g51270.1	mzspec:PXD005241:Rice_phos_young_panicles_TiO2_25per_F1_R1_raw:scan:46831:DIMDEQDQLGGLLDS[Phospho]VHGGNR/3	0	4.531037607612144e-05	79.9663	1:1.0000:15:true	DIMDEQDQLGGLLDSVHGGNR	DIMDEQDQLGGLLDS[Phospho]VHGGNR	LOC_Os06g51270.1	0.9997	Rice_phos_young_panicles_TiO2_25per_F1_R1_raw	Rice_phos_young_panicles_TiO2_25per_F1_R1_raw.46831.46831.3	mzspec:PXD005241:Rice_phos_young_panicles_TiO2_25per_F1_R1_raw:scan:46831:DIMDEQDQLGGLLDS[Phospho]VHGGNR/3	1	-0.0011889999999539216	-1.5172059105757756	4.1703156928979526e-05	22071	22070	Phospho	1.0	15	893	1	0.9997	641	4.258970358813884e-05	4.258970358813884e-05	0.0	0.0	0.0	0.0
6	360	1.0000	Phospho	Os06t0232000-01	mzspec:PXD005241:Rice_phos_callus_TiO2_25per_F3_R1_raw:scan:01332:HDDNDS[Phospho]DDEK/2	0	4.574983987556043e-05	79.9663	1:1.0000:6:true	HDDNDSDDEK	HDDNDS[Phospho]DDEK	Os06t0232000-01	0.9997	Rice_phos_callus_TiO2_25per_F3_R1_raw	Rice_phos_callus_TiO2_25per_F3_R1_raw.01332.01332.2	mzspec:PXD005241:Rice_phos_callus_TiO2_25per_F3_R1_raw:scan:01332:HDDNDS[Phospho]DDEK/2	1	-0.0007909999999355932	-1.2452794422899884	4.1703156928979526e-05	21859	21858	Phospho	1.0	6	360	1	0.9997	642	4.299065420560274e-05	4.299065420560274e-05	0.0	0.0	0.0	0.0
6	360	1.0000	Phospho	Os06t0232000-01	mzspec:PXD005241:Rice_phos_young_panicles__TiO2_25per_F3_R1_raw:scan:01145:HDDNDS[Phospho]DDEK/2	0	0.0	79.9663	1:1.0000:6:true	HDDNDSDDEK	HDDNDS[Phospho]DDEK	Os06t0232000-01	0.9997	Rice_phos_young_panicles__TiO2_25per_F3_R1_raw	Rice_phos_young_panicles__TiO2_25per_F3_R1_raw.01145.01145.2	mzspec:PXD005241:Rice_phos_young_panicles__TiO2_25per_F3_R1_raw:scan:01145:HDDNDS[Phospho]DDEK/2	0	2.999999992425728e-06	0.004722930869459001	0.0	21052	21052	Phospho	1.0	6	360	1	0.9997	643	4.339035769828449e-05	4.339035769828449e-05	0.0	0.0	0.0	0.0
1;7	221;227	1.0000;1.0000	Phospho;Phospho	Os05t0120100-02	mzspec:PXD005241:Rice_phos_callus_TiO2_25per_F3_R1_raw:scan:10989:S[Phospho]PQDQVS[Phospho]PPPK/2	0	4.586524790166491e-05	159.9326	1:1.0000:1:true;2:1.0000:7:true	SPQDQVSPPPK	S[Phospho]PQDQVS[Phospho]PPPK	Os05t0120100-02	0.9997	Rice_phos_callus_TiO2_25per_F3_R1_raw	Rice_phos_callus_TiO2_25per_F3_R1_raw.10989.10989.2	mzspec:PXD005241:Rice_phos_callus_TiO2_25per_F3_R1_raw:scan:10989:S[Phospho]PQDQVS[Phospho]PPPK/2	1	-0.0008129999999937354	-1.2129437063049775	4.1703156928979526e-05	21804	21803	Phospho	1.0	7	227	1	0.9997	644	4.3788819875771584e-05	4.3788819875771584e-05	0.0	0.0	0.0	0.0
6	360	1.0000	Phospho	Os06t0232000-01	mzspec:PXD005241:Rice_phos_callus_TiO2_25per_F3_R1_raw:scan:00717:HDDNDS[Phospho]DDEKK/2	0	4.464285714285714e-05	79.96633100000003	1:1.0000:6:true	HDDNDSDDEKK	HDDNDS[Phospho]DDEKK	Os06t0232000-01	0.9997	Rice_phos_callus_TiO2_25per_F3_R1_raw	Rice_phos_callus_TiO2_25per_F3_R1_raw.00717.00717.2	mzspec:PXD005241:Rice_phos_callus_TiO2_25per_F3_R1_raw:scan:00717:HDDNDS[Phospho]DDEKK/2	1	-0.0009170000000722213	-1.3114120630420536	4.1703156928979526e-05	22401	22400	Phospho	1.0	6	360	1	0.9997	645	4.418604651162304e-05	4.418604651162304e-05	0.0	0.0	0.0	0.0
6	558	1.0000	Phospho	Os07t0161600-01	mzspec:PXD005241:Rice_phos_mature_panicles__TiO2_25per_F2_R1_raw:scan:36142:GQGQLS[Phospho]FGLR/2	0	0.0	79.9663	1:1.0000:6:true	GQGQLSFGLR	GQGQLS[Phospho]FGLR	Os07t0161600-01	0.9997	Rice_phos_mature_panicles__TiO2_25per_F2_R1_raw	Rice_phos_mature_panicles__TiO2_25per_F2_R1_raw.36142.36142.2	mzspec:PXD005241:Rice_phos_mature_panicles__TiO2_25per_F2_R1_raw:scan:36142:GQGQLS[Phospho]FGLR/2	0	-2.4000000053092663e-05	-0.041974821852809735	0.0	21021	21021	Phospho	1.0	6	558	1	0.9997	646	4.458204334364834e-05	4.458204334364834e-05	0.0	0.0	0.0	0.0
2;4	237;239	1.0000;1.0000	Phospho;Phospho	Os09t0103700-01	mzspec:PXD005241:Rice_phos_mature_panicles__TiO2_25per_F3_R1_raw:scan:17202:RS[Phospho]DT[Phospho]EDDLEEER/2	0	0.0	159.9326	1:1.0000:2:true;2:1.0000:4:true	RSDTEDDLEEER	RS[Phospho]DT[Phospho]EDDLEEER	Os09t0103700-01	0.9997	Rice_phos_mature_panicles__TiO2_25per_F3_R1_raw	Rice_phos_mature_panicles__TiO2_25per_F3_R1_raw.17202.17202.2	mzspec:PXD005241:Rice_phos_mature_panicles__TiO2_25per_F3_R1_raw:scan:17202:RS[Phospho]DT[Phospho]EDDLEEER/2	0	-0.0013309999999364663	-1.6088723942423977	0.0	21058	21058	Phospho	1.0	4	239	1	0.9997	647	4.497681607418361e-05	4.497681607418361e-05	0.0	0.0	0.0	0.0
4;6	220;222	1.0000;0	Phospho;Carbamidomethyl	Os05t0109600-01	mzspec:PXD005241:Rice_phos_callus_TiO2_25per_F3_R1_raw:scan:37951:RVPS[Phospho]PC[Carbamidomethyl]LPPIGVK/2	0	4.517936206740761e-05	136.987795	1:1.0000:4:true	RVPSPCLPPIGVK	RVPS[Phospho]PC[Carbamidomethyl]LPPIGVK	Os05t0109600-01	0.9997	Rice_phos_callus_TiO2_25per_F3_R1_raw	Rice_phos_callus_TiO2_25per_F3_R1_raw.37951.37951.2	mzspec:PXD005241:Rice_phos_callus_TiO2_25per_F3_R1_raw:scan:37951:RVPS[Phospho]PC[Carbamidomethyl]LPPIGVK/2	1	-0.0011820000000852815	-1.5751728516465435	4.1703156928979526e-05	22135	22134	Phospho	1.0	4	220	1	0.9997	648	4.5370370370365366e-05	4.5370370370365366e-05	0.0	0.0	0.0	0.0
4	319	1.0000	Phospho	LOC_Os04g51960.1	mzspec:PXD005241:Rice_phos_young_panicles_TiO2_25per_F1_R1_raw:scan:01068:RHDS[Phospho]EDEKPR/3	0	4.568713450292397e-05	79.96633100000003	1:1.0000:4:true	RHDSEDEKPR	RHDS[Phospho]EDEKPR	LOC_Os04g51960.1	0.9997	Rice_phos_young_panicles_TiO2_25per_F1_R1_raw	Rice_phos_young_panicles_TiO2_25per_F1_R1_raw.01068.01068.3	mzspec:PXD005241:Rice_phos_young_panicles_TiO2_25per_F1_R1_raw:scan:01068:RHDS[Phospho]EDEKPR/3	1	-0.00080499999995709	-1.7881224001926774	4.1703156928979526e-05	21889	21888	Phospho	1.0	4	319	1	0.9997	649	4.576271186440174e-05	4.576271186440174e-05	0.0	0.0	0.0	0.0
6	360	1.0000	Phospho	Os06t0232000-01	mzspec:PXD005241:Rice_phos_young_panicles__TiO2_25per_F3_R1_raw:scan:00880:HDDNDS[Phospho]DDEKK/2	0	0.0	79.96633100000003	1:1.0000:6:true	HDDNDSDDEKK	HDDNDS[Phospho]DDEKK	Os06t0232000-01	0.9997	Rice_phos_young_panicles__TiO2_25per_F3_R1_raw	Rice_phos_young_panicles__TiO2_25per_F3_R1_raw.00880.00880.2	mzspec:PXD005241:Rice_phos_young_panicles__TiO2_25per_F3_R1_raw:scan:00880:HDDNDS[Phospho]DDEKK/2	0	-0.0004290000000537475	-0.6135177481692662	0.0	21144	21144	Phospho	1.0	6	360	1	0.9997	650	4.615384615384107e-05	4.615384615384107e-05	0.0	0.0	0.0	0.0
3	313	1.0000	Phospho	LOC_Os01g62650.2	mzspec:PXD005241:Rice_phos_young_panicles__TiO2_25per_F2_R1_raw:scan:33895:VPS[Phospho]PGLPPVGVR/2	0	4.555601111566671e-05	79.9663	1:1.0000:3:true	VPSPGLPPVGVR	VPS[Phospho]PGLPPVGVR	LOC_Os01g62650.2	0.9997	Rice_phos_young_panicles__TiO2_25per_F2_R1_raw	Rice_phos_young_panicles__TiO2_25per_F2_R1_raw.33895.33895.2	mzspec:PXD005241:Rice_phos_young_panicles__TiO2_25per_F2_R1_raw:scan:33895:VPS[Phospho]PGLPPVGVR/2	1	0.00013699999999516874	0.21821056764084767	4.1703156928979526e-05	21952	21951	Phospho	1.0	3	313	1	0.9997	651	4.654377880183819e-05	4.654377880183819e-05	0.0	0.0	0.0	0.0
7	1329	1.0000	Phospho	LOC_Os03g14260.2	mzspec:PXD005241:Rice_phos_leaf_TiO2_25per_F3_R1_raw:scan:09153:LKENPPS[Phospho]PR/2	0	4.5985468591924955e-05	79.96633100000003	1:1.0000:7:true	LKENPPSPR	LKENPPS[Phospho]PR	LOC_Os03g14260.2	0.9997	Rice_phos_leaf_TiO2_25per_F3_R1_raw	Rice_phos_leaf_TiO2_25per_F3_R1_raw.09153.09153.2	mzspec:PXD005241:Rice_phos_leaf_TiO2_25per_F3_R1_raw:scan:09153:LKENPPS[Phospho]PR/2	1	0.0009469999999964783	1.6932674967265595	4.1703156928979526e-05	21747	21746	Phospho	1.0	7	1329	1	0.9997	652	4.693251533741814e-05	4.693251533741814e-05	0.0	0.0	0.0	0.0
7	1329	1.0000	Phospho	LOC_Os03g14260.2	mzspec:PXD005241:Rice_phos__shoot_meristem_TiO2_25per_F3_R1_raw:scan:10427:LKENPPS[Phospho]PR/2	0	0.0	79.96633100000003	1:1.0000:7:true	LKENPPSPR	LKENPPS[Phospho]PR	LOC_Os03g14260.2	0.9997	Rice_phos__shoot_meristem_TiO2_25per_F3_R1_raw	Rice_phos__shoot_meristem_TiO2_25per_F3_R1_raw.10427.10427.2	mzspec:PXD005241:Rice_phos__shoot_meristem_TiO2_25per_F3_R1_raw:scan:10427:LKENPPS[Phospho]PR/2	0	0.0006420000000844084	1.1479173527406756	0.0	21439	21439	Phospho	1.0	7	1329	1	0.9997	653	4.732006125573752e-05	4.732006125573752e-05	0.0	0.0	0.0	0.0
7	38	1.0000	Phospho	Os04t0598200-00	mzspec:PXD005241:Rice_phos__shoot_meristem__TiO2_25per_F1_R1_raw:scan:36229:IGPLGLS[Phospho]PK/2	0	0.0	79.9663	1:1.0000:7:true	IGPLGLSPK	IGPLGLS[Phospho]PK	Os04t0598200-00	0.9997	Rice_phos__shoot_meristem__TiO2_25per_F1_R1_raw	Rice_phos__shoot_meristem__TiO2_25per_F1_R1_raw.36229.36229.2	mzspec:PXD005241:Rice_phos__shoot_meristem__TiO2_25per_F1_R1_raw:scan:36229:IGPLGLS[Phospho]PK/2	0	0.0002660000000105356	0.5527163126000301	0.0	21474	21474	Phospho	1.0	7	38	1	0.9997	654	4.770642201834338e-05	4.770642201834338e-05	0.0	0.0	0.0	0.0
7	1329	1.0000	Phospho	LOC_Os03g14260.2	mzspec:PXD005241:Rice_phos_mature_panicles_TiO2_25per_F1_R1_raw:scan:06932:LKENPPS[Phospho]PR/2	0	0.0	79.96633100000003	1:1.0000:7:true	LKENPPSPR	LKENPPS[Phospho]PR	LOC_Os03g14260.2	0.9997	Rice_phos_mature_panicles_TiO2_25per_F1_R1_raw	Rice_phos_mature_panicles_TiO2_25per_F1_R1_raw.06932.06932.2	mzspec:PXD005241:Rice_phos_mature_panicles_TiO2_25per_F1_R1_raw:scan:06932:LKENPPS[Phospho]PR/2	0	-0.0017869999999220454	-3.195215434561369	0.0	21172	21172	Phospho	1.0	7	1329	1	0.9997	655	4.809160305342982e-05	4.809160305342982e-05	0.0	0.0	0.0	0.0
1	285	1.0000	Phospho	Os10t0431000-03	mzspec:PXD005241:Rice_phos__shoot_meristem_TiO2_25per_F2_R1_raw:scan:43732:S[Phospho]LGDLPPELR/2	0	0.0	79.9663	1:1.0000:1:true	SLGDLPPELR	S[Phospho]LGDLPPELR	Os10t0431000-03	0.9997	Rice_phos__shoot_meristem_TiO2_25per_F2_R1_raw	Rice_phos__shoot_meristem_TiO2_25per_F2_R1_raw.43732.43732.2	mzspec:PXD005241:Rice_phos__shoot_meristem_TiO2_25per_F2_R1_raw:scan:43732:S[Phospho]LGDLPPELR/2	0	-0.00033300000006875047	-0.5655698847901375	0.0	21487	21487	Phospho	1.0	1	285	1	0.9997	656	4.8475609756092216e-05	4.8475609756092216e-05	0.0	0.0	0.0	0.0
8	242	1.0000	Phospho	tr|Q0D6A3|Q0D6A3_ORYSJ	mzspec:PXD005241:Rice_phos__shoot_meristem__TiO2_25per_F1_R1_raw:scan:19099:HLHPMELS[Phospho]PK/3	0	0.0	79.9663	1:1.0000:8:true	HLHPMELSPK	HLHPMELS[Phospho]PK	tr|Q0D6A3|Q0D6A3_ORYSJ	0.9997	Rice_phos__shoot_meristem__TiO2_25per_F1_R1_raw	Rice_phos__shoot_meristem__TiO2_25per_F1_R1_raw.19099.19099.3	mzspec:PXD005241:Rice_phos__shoot_meristem__TiO2_25per_F1_R1_raw:scan:19099:HLHPMELS[Phospho]PK/3	0	0.0004650000000196997	1.0979062658811545	0.0	21479	21479	Phospho	1.0	8	242	1	0.9997	657	4.88584474885791e-05	4.88584474885791e-05	0.0	0.0	0.0	0.0
4;10	1391;1397	1.0000;0	Phospho;Deamidated	LOC_Os09g24440.1	mzspec:PXD005241:Rice_phos__shoot_meristem_TiO2_25per_F2_R1_raw:scan:34990:DHFS[Phospho]PVVNGQ[Deamidated]EVLDKPR/3	0	0.0	80.950316	1:0.5001:10:true;1:0.4999:8:true;2:1.0000:4:true	DHFSPVVNGQEVLDKPR	DHFS[Phospho]PVVNGQ[Deamidated]EVLDKPR	LOC_Os09g24440.1	0.9997	Rice_phos__shoot_meristem_TiO2_25per_F2_R1_raw	Rice_phos__shoot_meristem_TiO2_25per_F2_R1_raw.34990.34990.3	mzspec:PXD005241:Rice_phos__shoot_meristem_TiO2_25per_F2_R1_raw:scan:34990:DHFS[Phospho]PVVNGQ[Deamidated]EVLDKPR/3	0	0.0010780000001204826	1.6010277851636516	0.0	21522	21522	Phospho	1.0	4	1391	1	0.9997	658	4.9240121580541685e-05	4.9240121580541685e-05	0.0	0.0	0.0	0.0
6	719	1.0000	Phospho	Os08t0301500-01	mzspec:PXD005241:Rice_phos__shoot_meristem_TiO2_25per_F2_R1_raw:scan:33738:DVHDIS[Phospho]LNLK/2	0	0.0	79.96633100000003	1:1.0000:6:true	DVHDISLNLK	DVHDIS[Phospho]LNLK	Os08t0301500-01	0.9997	Rice_phos__shoot_meristem_TiO2_25per_F2_R1_raw	Rice_phos__shoot_meristem_TiO2_25per_F2_R1_raw.33738.33738.2	mzspec:PXD005241:Rice_phos__shoot_meristem_TiO2_25per_F2_R1_raw:scan:33738:DVHDIS[Phospho]LNLK/2	0	-9.899999986373588e-05	-0.1603765091332103	0.0	21415	21415	Phospho	1.0	6	719	1	0.9997	659	4.962063732928133e-05	4.962063732928133e-05	0.0	0.0	0.0	0.0
6	719	1.0000	Phospho	Os08t0301500-01	mzspec:PXD005241:Rice_phos__shoot_meristem__TiO2_25per_F1_R1_raw:scan:34009:DVHDIS[Phospho]LNLK/2	0	0.0	79.96633100000003	1:1.0000:6:true	DVHDISLNLK	DVHDIS[Phospho]LNLK	Os08t0301500-01	0.9997	Rice_phos__shoot_meristem__TiO2_25per_F1_R1_raw	Rice_phos__shoot_meristem__TiO2_25per_F1_R1_raw.34009.34009.2	mzspec:PXD005241:Rice_phos__shoot_meristem__TiO2_25per_F1_R1_raw:scan:34009:DVHDIS[Phospho]LNLK/2	0	8.400000012898091e-05	0.13607703844866256	0.0	21416	21416	Phospho	1.0	6	719	1	0.9997	660	4.9999999999994487e-05	4.9999999999994487e-05	0.0	0.0	0.0	0.0
1;3	85;87	1.0000;1.0000	Phospho;Phospho	Os01t0959000-01	mzspec:PXD005241:Rice_phos__shoot_meristem_TiO2_25per_F3_R1_raw:scan:04120:S[Phospho]PS[Phospho]PPPPK/2	0	0.0	159.93266200000005	1:1.0000:1:true;2:1.0000:3:true	SPSPPPPK	S[Phospho]PS[Phospho]PPPPK	Os01t0959000-01	0.9997	Rice_phos__shoot_meristem_TiO2_25per_F3_R1_raw	Rice_phos__shoot_meristem_TiO2_25per_F3_R1_raw.04120.04120.2	mzspec:PXD005241:Rice_phos__shoot_meristem_TiO2_25per_F3_R1_raw:scan:04120:S[Phospho]PS[Phospho]PPPPK/2	0	0.0010700000000269938	2.212159268270545	0.0	21087	21087	Phospho	1.0	3	87	1	0.9997	661	5.037821482601563e-05	5.037821482601563e-05	0.0	0.0	0.0	0.0
2	308	1.0000	Phospho	Os04t0666900-02	mzspec:PXD005241:Rice_phos_mature_panicles__TiO2_25per_F3_R1_raw:scan:29940:RS[Phospho]EDDDLEEIQEER/2	0	0.0	79.9663	1:1.0000:2:true	RSEDDDLEEIQEER	RS[Phospho]EDDDLEEIQEER	Os04t0666900-02	0.9997	Rice_phos_mature_panicles__TiO2_25per_F3_R1_raw	Rice_phos_mature_panicles__TiO2_25per_F3_R1_raw.29940.29940.2	mzspec:PXD005241:Rice_phos_mature_panicles__TiO2_25per_F3_R1_raw:scan:29940:RS[Phospho]EDDDLEEIQEER/2	0	-0.0013500000000021828	-1.4644097978367985	0.0	21424	21424	Phospho	1.0	2	308	1	0.9997	662	5.075528700905786e-05	5.075528700905786e-05	0.0	0.0	0.0	0.0
1;3	85;87	1.0000;1.0000	Phospho;Phospho	Os01t0959000-01	mzspec:PXD005241:Rice_phos__shoot_meristem_TiO2_25per_F3_R1_raw:scan:04120:S[Phospho]PS[Phospho]PPPPK/2	0	0.0	159.93266200000005	1:1.0000:1:true;2:1.0000:3:true	SPSPPPPK	S[Phospho]PS[Phospho]PPPPK	Os01t0959000-01	0.9997	Rice_phos__shoot_meristem_TiO2_25per_F3_R1_raw	Rice_phos__shoot_meristem_TiO2_25per_F3_R1_raw.04120.04120.2	mzspec:PXD005241:Rice_phos__shoot_meristem_TiO2_25per_F3_R1_raw:scan:04120:S[Phospho]PS[Phospho]PPPPK/2	0	0.0010700000000269938	2.212159268270545	0.0	21087	21087	Phospho	1.0	1	85	1	0.9997	663	5.113122171945138e-05	5.113122171945138e-05	0.0	0.0	0.0	0.0
9	25	1.0000	Phospho	Os06t0698859-01	mzspec:PXD005241:Rice_phos_mature_panicles__TiO2_25per_F3_R1_raw:scan:08867:RPPPPPPDS[Phospho]PEGR/3	0	0.0	79.9663	1:1.0000:9:true	RPPPPPPDSPEGR	RPPPPPPDS[Phospho]PEGR	Os06t0698859-01	0.9997	Rice_phos_mature_panicles__TiO2_25per_F3_R1_raw	Rice_phos_mature_panicles__TiO2_25per_F3_R1_raw.08867.08867.3	mzspec:PXD005241:Rice_phos_mature_panicles__TiO2_25per_F3_R1_raw:scan:08867:RPPPPPPDS[Phospho]PEGR/3	0	-0.00022599999999783907	-0.4578936025860077	0.0	21118	21118	Phospho	1.0	9	25	1	0.9997	664	5.150602409637987e-05	5.150602409637987e-05	0.0	0.0	0.0	0.0
9	25	1.0000	Phospho	Os06t0698859-01	mzspec:PXD005241:Rice_phos_mature_panicles__TiO2_25per_F2_R1_raw:scan:02663:RPPPPPPDS[Phospho]PEGR/2	0	0.0	79.9663	1:1.0000:9:true	RPPPPPPDSPEGR	RPPPPPPDS[Phospho]PEGR	Os06t0698859-01	0.9997	Rice_phos_mature_panicles__TiO2_25per_F2_R1_raw	Rice_phos_mature_panicles__TiO2_25per_F2_R1_raw.02663.02663.2	mzspec:PXD005241:Rice_phos_mature_panicles__TiO2_25per_F2_R1_raw:scan:02663:RPPPPPPDS[Phospho]PEGR/2	0	-0.0014770000000225991	-1.9963694379836017	0.0	21080	21080	Phospho	1.0	9	25	1	0.9997	665	5.187969924811458e-05	5.187969924811458e-05	0.0	0.0	0.0	0.0
3	510	1.0000	Phospho	Os08t0500300-01	mzspec:PXD005241:Rice_phos_root_TiO2_25per_F3_R1:scan:44149:VNS[Phospho]LLNLPR/2	0	0.0	79.9663	1:1.0000:3:true	VNSLLNLPR	VNS[Phospho]LLNLPR	Os08t0500300-01	0.9997	Rice_phos_root_TiO2_25per_F3_R1	Rice_phos_root_TiO2_25per_F3_R1.44149.44149.2	mzspec:PXD005241:Rice_phos_root_TiO2_25per_F3_R1:scan:44149:VNS[Phospho]LLNLPR/2	0	0.00046299999996790575	0.836809638722432	0.0	21239	21239	Phospho	1.0	3	510	1	0.9997	666	5.22522522522465e-05	5.22522522522465e-05	0.0	0.0	0.0	0.0
1;3	616;618	0;1.0000	Gln->pyro-Glu;Phospho	tr|A0A0P0YD65|A0A0P0YD65_ORYSJ	mzspec:PXD005241:Rice_phos_mature_panicles_TiO2_25per_F1_R1_raw:scan:50332:Q[Gln->pyro-Glu]LS[Phospho]IDQFENEGR/2	0	0.0	79.9663	1:1.0000:3:true	QLSIDQFENEGR	Q[Gln->pyro-Glu]LS[Phospho]IDQFENEGR	tr|A0A0P0YD65|A0A0P0YD65_ORYSJ	0.9997	Rice_phos_mature_panicles_TiO2_25per_F1_R1_raw	Rice_phos_mature_panicles_TiO2_25per_F1_R1_raw.50332.50332.2	mzspec:PXD005241:Rice_phos_mature_panicles_TiO2_25per_F1_R1_raw:scan:50332:Q[Gln->pyro-Glu]LS[Phospho]IDQFENEGR/2	0	-0.0003859999999349384	-0.5147942476951279	0.0	21250	21250	Phospho	1.0	3	618	1	0.9997	667	5.2623688155916244e-05	5.2623688155916244e-05	0.0	0.0	0.0	0.0
3;5;6	303;305;306	1.0000;0;0	Phospho;Carbamidomethyl;Carbamidomethyl	Os06t0186600-02	mzspec:PXD005241:Rice_phos_callus_TiO2_25per_F2_R1_raw:scan:38276:VDS[Phospho]LC[Carbamidomethyl]C[Carbamidomethyl]LIQK/2	0	0.0	194.009228	1:1.0000:3:true	VDSLCCLIQK	VDS[Phospho]LC[Carbamidomethyl]C[Carbamidomethyl]LIQK	Os06t0186600-02	0.9997	Rice_phos_callus_TiO2_25per_F2_R1_raw	Rice_phos_callus_TiO2_25per_F2_R1_raw.38276.38276.2	mzspec:PXD005241:Rice_phos_callus_TiO2_25per_F2_R1_raw:scan:38276:VDS[Phospho]LC[Carbamidomethyl]C[Carbamidomethyl]LIQK/2	0	8.600000012393139e-05	0.13064092889870402	0.0	21025	21025	Phospho	1.0	3	303	1	0.9997	668	5.299401197604208e-05	5.299401197604208e-05	0.0	0.0	0.0	0.0
2;4	291;293	1.0000;1.0000	Phospho;Phospho	LOC_Os05g01540.2	mzspec:PXD005241:Rice_phos_callus_TiO2_25per_F3_R1_raw:scan:04690:RS[Phospho]PS[Phospho]PPPR/2	0	4.548969658372378e-05	159.9326	1:1.0000:2:true;2:1.0000:4:true	RSPSPPPR	RS[Phospho]PS[Phospho]PPPR	LOC_Os05g01540.2	0.9997	Rice_phos_callus_TiO2_25per_F3_R1_raw	Rice_phos_callus_TiO2_25per_F3_R1_raw.04690.04690.2	mzspec:PXD005241:Rice_phos_callus_TiO2_25per_F3_R1_raw:scan:04690:RS[Phospho]PS[Phospho]PPPR/2	1	0.00045500000010179065	0.8630213354252743	4.1703156928979526e-05	21984	21983	Phospho	1.0	4	293	1	0.9997	669	5.3363228699545694e-05	5.3363228699545694e-05	0.0	0.0	0.0	0.0
3	413	1.0000	Phospho	Os07t0566200-01	mzspec:PXD005241:Rice_phos__shoot_meristem_TiO2_25per_F3_R1_raw:scan:38388:VNS[Phospho]LVQLPR/2	0	4.568296025582458e-05	79.9663	1:1.0000:3:true	VNSLVQLPR	VNS[Phospho]LVQLPR	Os07t0566200-01	0.9997	Rice_phos__shoot_meristem_TiO2_25per_F3_R1_raw	Rice_phos__shoot_meristem_TiO2_25per_F3_R1_raw.38388.38388.2	mzspec:PXD005241:Rice_phos__shoot_meristem_TiO2_25per_F3_R1_raw:scan:38388:VNS[Phospho]LVQLPR/2	1	0.0007689999998774508	1.3898630931309	4.1703156928979526e-05	21891	21890	Phospho	1.0	3	413	1	0.9997	670	5.373134328357617e-05	5.373134328357617e-05	0.0	0.0	0.0	0.0
2;4	291;293	1.0000;1.0000	Phospho;Phospho	LOC_Os05g01540.2	mzspec:PXD005241:Rice_phos_callus_TiO2_25per_F3_R1_raw:scan:04690:RS[Phospho]PS[Phospho]PPPR/2	0	4.548969658372378e-05	159.9326	1:1.0000:2:true;2:1.0000:4:true	RSPSPPPR	RS[Phospho]PS[Phospho]PPPR	LOC_Os05g01540.2	0.9997	Rice_phos_callus_TiO2_25per_F3_R1_raw	Rice_phos_callus_TiO2_25per_F3_R1_raw.04690.04690.2	mzspec:PXD005241:Rice_phos_callus_TiO2_25per_F3_R1_raw:scan:04690:RS[Phospho]PS[Phospho]PPPR/2	1	0.00045500000010179065	0.8630213354252743	4.1703156928979526e-05	21984	21983	Phospho	1.0	2	291	1	0.9997	671	5.409836065573175e-05	5.409836065573175e-05	0.0	0.0	0.0	0.0
4	319	1.0000	Phospho	LOC_Os04g51960.1	mzspec:PXD005241:Rice_phos__shoot_meristem__TiO2_25per_F1_R1_raw:scan:01323:RHDS[Phospho]EDEKPR/3	0	0.0	79.96633100000003	1:1.0000:4:true	RHDSEDEKPR	RHDS[Phospho]EDEKPR	LOC_Os04g51960.1	0.9997	Rice_phos__shoot_meristem__TiO2_25per_F1_R1_raw	Rice_phos__shoot_meristem__TiO2_25per_F1_R1_raw.01323.01323.3	mzspec:PXD005241:Rice_phos__shoot_meristem__TiO2_25per_F1_R1_raw:scan:01323:RHDS[Phospho]EDEKPR/3	0	0.0005120000000147229	1.1372902720171159	0.0	21580	21580	Phospho	1.0	4	319	1	0.9997	672	5.4464285714279715e-05	5.4464285714279715e-05	0.0	0.0	0.0	0.0
1;3	85;87	1.0000;1.0000	Phospho;Phospho	Os01t0959000-01	mzspec:PXD005241:Rice_phos__shoot_meristem__TiO2_25per_F1_R1_raw:scan:04326:S[Phospho]PS[Phospho]PPPPK/2	0	0.0	159.93266200000005	1:1.0000:1:true;2:1.0000:3:true	SPSPPPPK	S[Phospho]PS[Phospho]PPPPK	Os01t0959000-01	0.9997	Rice_phos__shoot_meristem__TiO2_25per_F1_R1_raw	Rice_phos__shoot_meristem__TiO2_25per_F1_R1_raw.04326.04326.2	mzspec:PXD005241:Rice_phos__shoot_meristem__TiO2_25per_F1_R1_raw:scan:04326:S[Phospho]PS[Phospho]PPPPK/2	0	0.0003370000000586515	0.6967267976804792	0.0	20872	20872	Phospho	1.0	3	87	1	0.9997	673	5.482912332837436e-05	5.482912332837436e-05	0.0	0.0	0.0	0.0
1;3	85;87	1.0000;1.0000	Phospho;Phospho	Os01t0959000-01	mzspec:PXD005241:Rice_phos__shoot_meristem__TiO2_25per_F1_R1_raw:scan:04326:S[Phospho]PS[Phospho]PPPPK/2	0	0.0	159.93266200000005	1:1.0000:1:true;2:1.0000:3:true	SPSPPPPK	S[Phospho]PS[Phospho]PPPPK	Os01t0959000-01	0.9997	Rice_phos__shoot_meristem__TiO2_25per_F1_R1_raw	Rice_phos__shoot_meristem__TiO2_25per_F1_R1_raw.04326.04326.2	mzspec:PXD005241:Rice_phos__shoot_meristem__TiO2_25per_F1_R1_raw:scan:04326:S[Phospho]PS[Phospho]PPPPK/2	0	0.0003370000000586515	0.6967267976804792	0.0	20872	20872	Phospho	1.0	1	85	1	0.9997	674	5.519287833827285e-05	5.519287833827285e-05	0.0	0.0	0.0	0.0
9	167	1.0000	Phospho	Os08t0187700-01	mzspec:PXD005241:Rice_phos_young_panicles_TiO2_25per_F1_R1_raw:scan:42481:GIEDELQFS[Phospho]PLENKR/2	0	4.509176173513098e-05	79.9663	1:1.0000:9:true	GIEDELQFSPLENKR	GIEDELQFS[Phospho]PLENKR	Os08t0187700-01	0.9997	Rice_phos_young_panicles_TiO2_25per_F1_R1_raw	Rice_phos_young_panicles_TiO2_25per_F1_R1_raw.42481.42481.2	mzspec:PXD005241:Rice_phos_young_panicles_TiO2_25per_F1_R1_raw:scan:42481:GIEDELQFS[Phospho]PLENKR/2	1	-0.0020939999999427528	-2.2566228339443657	4.1703156928979526e-05	22178	22177	Phospho	1.0	9	167	1	0.9997	675	5.555555555554944e-05	5.555555555554944e-05	0.0	0.0	0.0	0.0
1;7	221;227	1.0000;1.0000	Phospho;Phospho	Os05t0120100-02	mzspec:PXD005241:Rice_phos_callus_TiO2_25per_F3_R1_raw:scan:10989:S[Phospho]PQDQVS[Phospho]PPPK/2	0	4.586524790166491e-05	159.9326	1:1.0000:1:true;2:1.0000:7:true	SPQDQVSPPPK	S[Phospho]PQDQVS[Phospho]PPPK	Os05t0120100-02	0.9997	Rice_phos_callus_TiO2_25per_F3_R1_raw	Rice_phos_callus_TiO2_25per_F3_R1_raw.10989.10989.2	mzspec:PXD005241:Rice_phos_callus_TiO2_25per_F3_R1_raw:scan:10989:S[Phospho]PQDQVS[Phospho]PPPK/2	1	-0.0008129999999937354	-1.2129437063049775	4.1703156928979526e-05	21804	21803	Phospho	1.0	1	221	1	0.9997	676	5.591715976330745e-05	5.591715976330745e-05	0.0	0.0	0.0	0.0
4	796	1.0000	Phospho	LOC_Os03g51520.2	mzspec:PXD005241:Rice_phos__shoot_meristem_TiO2_25per_F3_R1_raw:scan:28388:RLES[Phospho]GEEVLQDR/2	0	0.0	79.9663	1:1.0000:4:true	RLESGEEVLQDR	RLES[Phospho]GEEVLQDR	LOC_Os03g51520.2	0.9997	Rice_phos__shoot_meristem_TiO2_25per_F3_R1_raw	Rice_phos__shoot_meristem_TiO2_25per_F3_R1_raw.28388.28388.2	mzspec:PXD005241:Rice_phos__shoot_meristem_TiO2_25per_F3_R1_raw:scan:28388:RLES[Phospho]GEEVLQDR/2	0	0.0002969999999322681	0.3929358848319424	0.0	21000	21000	Phospho	1.0	4	796	1	0.9997	677	5.627769571638967e-05	5.627769571638967e-05	0.0	0.0	0.0	0.0
7	360	1.0000	Phospho	Os06t0232000-01	mzspec:PXD005241:Rice_phos_young_panicles__TiO2_25per_F3_R1_raw:scan:00883:KHDDNDS[Phospho]DDEKK/2	0	0.0	79.9663	1:1.0000:7:true	KHDDNDSDDEKK	KHDDNDS[Phospho]DDEKK	Os06t0232000-01	0.9997	Rice_phos_young_panicles__TiO2_25per_F3_R1_raw	Rice_phos_young_panicles__TiO2_25per_F3_R1_raw.00883.00883.2	mzspec:PXD005241:Rice_phos_young_panicles__TiO2_25per_F3_R1_raw:scan:00883:KHDDNDS[Phospho]DDEKK/2	0	-4.9999999873762135e-06	-0.006550557949049508	0.0	20855	20855	Phospho	1.0	7	360	1	0.9997	678	5.663716814158668e-05	5.663716814158668e-05	0.0	0.0	0.0	0.0
6;7	429;430	1.0000;1.0000	Oxidation;Phospho	Os01t0614500-01	mzspec:PXD005241:Rice_phos_mature_panicles_TiO2_25per_F1_R1_raw:scan:02198:GQEGGM[Oxidation]S[Phospho]PGPGGR/2	0	0.0	95.9612	1:1.0000:6:true;2:1.0000:7:true	GQEGGMSPGPGGR	GQEGGM[Oxidation]S[Phospho]PGPGGR	Os01t0614500-01	0.9997	Rice_phos_mature_panicles_TiO2_25per_F1_R1_raw	Rice_phos_mature_panicles_TiO2_25per_F1_R1_raw.02198.02198.2	mzspec:PXD005241:Rice_phos_mature_panicles_TiO2_25per_F1_R1_raw:scan:02198:GQEGGM[Oxidation]S[Phospho]PGPGGR/2	0	0.0005959999999731735	0.9287138464195503	0.0	20857	20857	Phospho	1.0	7	430	1	0.9997	679	5.6995581737843504e-05	5.6995581737843504e-05	0.0	0.0	0.0	0.0
14	338	1.0000	Phospho	LOC_Os05g32600.1	mzspec:PXD005241:Rice_phos_root_TiO2_25per_F3_R1:scan:50062:IPDLNLQDGPVVLS[Phospho]PPRK/3	0	0.0	79.9663	1:1.0000:14:true	IPDLNLQDGPVVLSPPRK	IPDLNLQDGPVVLS[Phospho]PPRK	LOC_Os05g32600.1	0.9997	Rice_phos_root_TiO2_25per_F3_R1	Rice_phos_root_TiO2_25per_F3_R1.50062.50062.3	mzspec:PXD005241:Rice_phos_root_TiO2_25per_F3_R1:scan:50062:IPDLNLQDGPVVLS[Phospho]PPRK/3	0	0.00017400000001543958	0.25587133770279363	0.0	21462	21462	Phospho	1.0	14	338	1	0.9997	680	5.735294117646428e-05	5.735294117646428e-05	0.0	0.0	0.0	0.0
8;11	115;118	1.0000;1.0000	Phospho;Phospho	Os08t0154600-01	mzspec:PXD005241:Rice_phos_mature_panicles__TiO2_25per_F2_R1_raw:scan:17938:RPFVEDKS[Phospho]DDS[Phospho]EDDHKPIGLR/3	0	0.0	159.93266200000005	1:1.0000:8:true;2:1.0000:11:true	RPFVEDKSDDSEDDHKPIGLR	RPFVEDKS[Phospho]DDS[Phospho]EDDHKPIGLR	Os08t0154600-01	0.9997	Rice_phos_mature_panicles__TiO2_25per_F2_R1_raw	Rice_phos_mature_panicles__TiO2_25per_F2_R1_raw.17938.17938.3	mzspec:PXD005241:Rice_phos_mature_panicles__TiO2_25per_F2_R1_raw:scan:17938:RPFVEDKS[Phospho]DDS[Phospho]EDDHKPIGLR/3	0	-0.001059000000054766	-1.2139242392986065	0.0	20947	20947	Phospho	1.0	8	115	1	0.9997	681	5.7709251101315236e-05	5.7709251101315236e-05	0.0	0.0	0.0	0.0
8;11	115;118	1.0000;1.0000	Phospho;Phospho	Os08t0154600-01	mzspec:PXD005241:Rice_phos_mature_panicles__TiO2_25per_F2_R1_raw:scan:17938:RPFVEDKS[Phospho]DDS[Phospho]EDDHKPIGLR/3	0	0.0	159.93266200000005	1:1.0000:8:true;2:1.0000:11:true	RPFVEDKSDDSEDDHKPIGLR	RPFVEDKS[Phospho]DDS[Phospho]EDDHKPIGLR	Os08t0154600-01	0.9997	Rice_phos_mature_panicles__TiO2_25per_F2_R1_raw	Rice_phos_mature_panicles__TiO2_25per_F2_R1_raw.17938.17938.3	mzspec:PXD005241:Rice_phos_mature_panicles__TiO2_25per_F2_R1_raw:scan:17938:RPFVEDKS[Phospho]DDS[Phospho]EDDHKPIGLR/3	0	-0.001059000000054766	-1.2139242392986065	0.0	20947	20947	Phospho	1.0	11	118	1	0.9997	682	5.8064516129025856e-05	5.8064516129025856e-05	0.0	0.0	0.0	0.0
3	493	1.0000	Phospho	Os02t0780700-01	mzspec:PXD005241:Rice_phos_leaf_TiO2_25per_F3_R1_raw:scan:28419:VDS[Phospho]DGEDIIDHHVDEDR/3	0	0.0	79.9663	1:1.0000:3:true	VDSDGEDIIDHHVDEDR	VDS[Phospho]DGEDIIDHHVDEDR	Os02t0780700-01	0.9997	Rice_phos_leaf_TiO2_25per_F3_R1_raw	Rice_phos_leaf_TiO2_25per_F3_R1_raw.28419.28419.3	mzspec:PXD005241:Rice_phos_leaf_TiO2_25per_F3_R1_raw:scan:28419:VDS[Phospho]DGEDIIDHHVDEDR/3	0	0.0002290000001039516	0.3354782205685409	0.0	21472	21472	Phospho	1.0	3	493	1	0.9997	683	5.8418740849188293e-05	5.8418740849188293e-05	0.0	0.0	0.0	0.0
[truncated: 80,469 more rows]
