# Supplementary material for: Assessing Multiple Evidence Streams to Decide on Confidence for Identification of Post-Translational Modifications, within and Across Data Sets
Source: J Proteome Res. 2023 Apr 26;22(6):1828–42. doi: 10.1021/acs.jproteome.2c00823 (PMC10243108; doi:10.1021/acs.jproteome.2c00823)
Supplement: Supplementary file 2 — pr2c00823_si_002.zip [file pr2c00823_si_002.zip › Data PSMsite level/Data TPP pipeline/PXD007058.csv]

	Unnamed: 0	Peptide_mod	Peptide	Protein	Pool	All_USI	Charge	Score	PTM	PTM_score	PTM_best_score	PTM_positions	PTM_Protein_Positions	PSM_count	Notes	Key	Use_for_SP_analysis	Synthetic_full_match	Synthetic_partial_match	Spectrum_matches	Synthetic_full_match_False	PTM_final_prob	Count	False_count	True_count	FLR	q_value	PTM_final_prob_FLR	PTM_final_prob_q_value	DecoyP	pA_count	pAla_FLR	pAla_q_value
0	0	[Acetyl]-GQEY[Phosphorylation]LILEK	GQEYLILEK	IPI00000878_1	1	mzspec:PXD007058:SF_200217_pPeptideLibrary_pool1_HCDOT_rep2:scan:04800:[Acetyl]-GQEY[Phosphorylation]LILEK/2	2	1	Phosphorylation	1	1	4	4	-		4	Y	TRUE		1	0	1	1	0	1	0	0	0	0	0	0	0	0
1	1	GQEY[Phosphorylation]LILEK	GQEYLILEK	IPI00000878_1	1	mzspec:PXD007058:SF_200217_pPeptideLibrary_pool1_HCDOT_rep2:scan:04308:GQEY[Phosphorylation]LILEK/2	2	1	Phosphorylation	1	1	4	4	-		4	Y	TRUE		1	0	1	2	0	2	0	0	0	0	0	0	0	0
2	2	IPLIKS[Phosphorylation]HNDFVAILDLPEGEHQYK	IPLIKSHNDFVAILDLPEGEHQYK	IPI00013905	2	mzspec:PXD007058:SF_200217_pPeptideLibrary_pool2_HCDOT_rep1:scan:04112:IPLIKS[Phosphorylation]HNDFVAILDLPEGEHQYK/4	4	1	Phosphorylation	0.998	0.998	6	6	-		6	Y	TRUE		1	0	0.998	3	0	3	0	0	0.000666667	0.000666667	0	0	0	0
3	3	EVGDY[Phosphorylation]GQLHETEVLLK	EVGDYGQLHETEVLLK	IPI00031016	2	mzspec:PXD007058:SF_200217_pPeptideLibrary_pool2_HCDOT_rep2:scan:03753:EVGDY[Phosphorylation]GQLHETEVLLK/2	2	1	Phosphorylation	0.998	0.998	5	5	-		5	Y	TRUE		1	0	0.998	4	0	4	0	0	0.001	0.001	0	0	0	0
4	4	PT[Phosphorylation]T[Phosphorylation]GVILPSGNTLRVK	PTTGVILPSGNTLRVK	IPI00465017	2	mzspec:PXD007058:SF_200217_pPeptideLibrary_pool2_HCDOT_rep2:scan:04746:PT[Phosphorylation]T[Phosphorylation]GVILPSGNTLRVK/3	3	1	Phosphorylation	0.998	0.998	3	3	-		2;3	Y	TRUE		1	0	0.998	5	0	5	0	0	0.0012	0.0012	0	0	0	0
5	5	DS[Phosphorylation]PGIPPSANAHQLFR	DSPGIPPSANAHQLFR	IPI00020898	5	mzspec:PXD007058:SF_200217_pPeptideLibrary_pool5_HCDOT_rep2:scan:03568:DS[Phosphorylation]PGIPPSANAHQLFR/3	3	1	Phosphorylation	0.998	0.998	2	2	-		2	Y	TRUE		1	0	0.998	6	0	6	0	0	0.001333333	0.001333333	0	0	0	0
6	6	Y[Phosphorylation]ELTGLPEQ[Deamination]DR	YELTGLPEQDR	IPI00375648	4	mzspec:PXD007058:SF_200217_pPeptideLibrary_pool4_HCDOT_rep1:scan:03699:Y[Phosphorylation]ELTGLPEQ[Deamination]DR/2	2	1	Phosphorylation	0.997	0.997	1	1	-		1	Y	TRUE		1	0	0.997	7	0	7	0	0	0.001571429	0.001571429	0	0	0	0
7	7	S[Phosphorylation]LPAPQDNDFLSR	SLPAPQDNDFLSR	IPI00021917_3	5	mzspec:PXD007058:SF_200217_pPeptideLibrary_pool5_HCDOT_rep1:scan:04492:S[Phosphorylation]LPAPQDNDFLSR/2	2	1	Phosphorylation	0.997	0.997	1	1	-		1	Y	TRUE		1	0	0.997	8	0	8	0	0	0.00175	0.00175	0	0	0	0
8	8	LQPQEIS[Phosphorylation]PPPTANLDR	LQPQEISPPPTANLDR	IPI00413961_3	4	mzspec:PXD007058:SF_200217_pPeptideLibrary_pool4_HCDOT_rep2:scan:03653:LQPQEIS[Phosphorylation]PPPTANLDR/3	3	1	Phosphorylation	0.997	0.997	7	7	-		7	Y	TRUE		1	0	0.997	9	0	9	0	0	0.001888889	0.001888889	0	0	0	0
9	9	GRRS[Phosphorylation]PSPGNSPSGR	GRRSPSPGNSPSGR	IPI00012318_4	4	mzspec:PXD007058:SF_200217_pPeptideLibrary_pool4_HCDOT_rep2:scan:01921:GRRS[Phosphorylation]PSPGNSPSGR/3	3	1	Phosphorylation	0.997	0.997	4	4	-		4	Y	TRUE		1	0	0.997	10	0	10	0	0	0.002	0.002	0	0	0	0
10	10	IPLIKS[Phosphorylation]HNDFVAILDLPEGEHQYK	IPLIKSHNDFVAILDLPEGEHQYK	IPI00013905	2	mzspec:PXD007058:SF_200217_pPeptideLibrary_pool2_HCDOT_rep1:scan:04113:IPLIKS[Phosphorylation]HNDFVAILDLPEGEHQYK/3	3	1	Phosphorylation	0.997	0.997	6	6	-		6	Y	TRUE		1	0	0.997	11	0	11	0	0	0.002090909	0.002090909	0	0	0	0
11	11	DS[Phosphorylation]PGIPPSANAHQLFR	DSPGIPPSANAHQLFR	IPI00020898	5	mzspec:PXD007058:SF_200217_pPeptideLibrary_pool5_HCDOT_rep2:scan:04094:DS[Phosphorylation]PGIPPSANAHQLFR/3	3	1	Phosphorylation	0.997	0.997	2	2	-		2	Y	TRUE		1	0	0.997	12	0	12	0	0	0.002166667	0.002166667	0	0	0	0
12	12	PT[Phosphorylation]T[Phosphorylation]GVILPSGNTLRVK	PTTGVILPSGNTLRVK	IPI00465017	2	mzspec:PXD007058:SF_200217_pPeptideLibrary_pool2_HCDOT_rep2:scan:05248:PT[Phosphorylation]T[Phosphorylation]GVILPSGNTLRVK/3	3	1	Phosphorylation	0.997	0.997	3	3	-		2;3	Y	TRUE		1	0	0.997	13	0	13	0	0	0.002230769	0.002230769	0	0	0	0
13	13	GHLS[Phosphorylation]EGLVTK	GHLSEGLVTK	IPI00003431	1	mzspec:PXD007058:SF_200217_pPeptideLibrary_pool1_HCDOT_rep1:scan:02818:GHLS[Phosphorylation]EGLVTK/2	2	1	Phosphorylation	0.997	0.997	4	4	-		4	Y	TRUE		1	0	0.997	14	0	14	0	0	0.002285714	0.002285714	0	0	0	0
14	14	EVGDY[Phosphorylation]GQLHETEVLLK	EVGDYGQLHETEVLLK	IPI00031016	2	mzspec:PXD007058:SF_200217_pPeptideLibrary_pool2_HCDOT_rep2:scan:03908:EVGDY[Phosphorylation]GQLHETEVLLK/2	2	1	Phosphorylation	0.997	0.997	5	5	-		5	Y	TRUE		1	0	0.997	15	0	15	0	0	0.002333333	0.002333333	0	0	0	0
15	15	RLEEPEEPKVLT[Phosphorylation]PEEQLADKLR	RLEEPEEPKVLTPEEQLADKLR	IPI00290461	5	mzspec:PXD007058:SF_200217_pPeptideLibrary_pool5_HCDOT_rep1:scan:04127:RLEEPEEPKVLT[Phosphorylation]PEEQLADKLR/4	4	1	Phosphorylation	0.997	0.997	12	12	-		12	Y	TRUE		1	0	0.997	16	0	16	0	0	0.002375	0.002375	0	0	0	0
16	16	LQT[Phosphorylation]VHSIPLTINK	LQTVHSIPLTINK	IPI00004497_10	1	mzspec:PXD007058:SF_200217_pPeptideLibrary_pool1_HCDOT_rep1:scan:03651:LQT[Phosphorylation]VHSIPLTINK/3	3	1	Phosphorylation	0.997	0.997	3	3	-		3	Y	TRUE		1	0	0.997	17	0	17	0	0	0.002411765	0.002411765	0	0	0	0
17	17	RLS[Phosphorylation]IIGPTSR	RLSIIGPTSR	IPI00513803	3	mzspec:PXD007058:SF_200217_pPeptideLibrary_pool3_HCDOT_rep1:scan:03500:RLS[Phosphorylation]IIGPTSR/3	3	0.9999	Phosphorylation	0.997	0.997	3	3	-		3	Y	TRUE		1	0	0.9969003	18	0	18	0	0	0.002449983	0.002449983	0	0	0	0
18	18	GHLS[Phosphorylation]EGLVTK	GHLSEGLVTK	IPI00003431	1	mzspec:PXD007058:SF_200217_pPeptideLibrary_pool1_HCDOT_rep2:scan:03344:GHLS[Phosphorylation]EGLVTK/2	2	1	Phosphorylation	0.996	0.996	4	4	-		4	Y	TRUE		1	0	0.996	19	0	19	0	0	0.002531563	0.002531563	0	0	0	0
19	19	SDGGVKPQS[Phosphorylation]NNK	SDGGVKPQSNNK	IPI00216378_2	1	mzspec:PXD007058:SF_200217_pPeptideLibrary_pool1_HCDOT_rep2:scan:01893:SDGGVKPQS[Phosphorylation]NNK/2	2	1	Phosphorylation	0.996	0.996	9	9	-		9	Y	TRUE		1	0	0.996	20	0	20	0	0	0.002604985	0.002604985	0	0	0	0
20	20	LQPQ[Deamination]EIS[Phosphorylation]PPPTANLDR	LQPQEISPPPTANLDR	IPI00413961_3	4	mzspec:PXD007058:SF_200217_pPeptideLibrary_pool4_HCDOT_rep2:scan:03784:LQPQ[Deamination]EIS[Phosphorylation]PPPTANLDR/3	3	1	Phosphorylation	0.996	0.996	7	7	-		7	Y	TRUE		1	0	0.996	21	0	21	0	0	0.002671414	0.002671414	0	0	0	0
21	21	SEVAVLS[Phosphorylation]PEKAENDDTYKDDVNHNQK	SEVAVLSPEKAENDDTYKDDVNHNQK	IPI00012318_2	2	mzspec:PXD007058:SF_200217_pPeptideLibrary_pool2_HCDOT_rep2:scan:02939:SEVAVLS[Phosphorylation]PEKAENDDTYKDDVNHNQK/4	4	1	Phosphorylation	0.996	0.996	7	7	-		7	Y	TRUE		1	0	0.996	22	0	22	0	0	0.002731805	0.002731805	0	0	0	0
22	22	DS[Phosphorylation]PGIPPSANAHQLFR	DSPGIPPSANAHQLFR	IPI00020898	5	mzspec:PXD007058:SF_200217_pPeptideLibrary_pool5_HCDOT_rep1:scan:04615:DS[Phosphorylation]PGIPPSANAHQLFR/3	3	1	Phosphorylation	0.996	0.996	2	2	-		2	Y	TRUE		1	0	0.996	23	0	23	0	0	0.002786943	0.002786943	0	0	0	0
23	23	S[Phosphorylation]PGPSSPKEPLLFSR	SPGPSSPKEPLLFSR	IPI00022872_2	5	mzspec:PXD007058:SF_200217_pPeptideLibrary_pool5_HCDOT_rep2:scan:04782:S[Phosphorylation]PGPSSPKEPLLFSR/3	3	1	Phosphorylation	0.996	0.996	1	1	-		1	Y	TRUE		1	0	0.996	24	0	24	0	0	0.002837488	0.002837488	0	0	0	0
24	24	IGEGT[Phosphorylation]Y[Phosphorylation]GVVYK	IGEGTYGVVYK	IPI00026689_1	1	mzspec:PXD007058:SF_200217_pPeptideLibrary_pool1_HCDOT_rep1:scan:03880:IGEGT[Phosphorylation]Y[Phosphorylation]GVVYK/2	2	1	Phosphorylation	0.996	0.996	6	6	-		5;6	Y	TRUE		1	0	0.996	25	0	25	0	0	0.002883988	0.002883988	0	0	0	0
25	25	HSWY[Phosphorylation]HGPVSR	HSWYHGPVSR	IPI00216969_7	3	mzspec:PXD007058:SF_200217_pPeptideLibrary_pool3_HCDOT_rep2:scan:04193:HSWY[Phosphorylation]HGPVSR/3	3	1	Phosphorylation	0.996	0.996	4	4	-		4	Y	TRUE		1	0	0.996	26	0	26	0	0	0.002926912	0.002926912	0	0	0	0
26	26	Y[Phosphorylation]ELTGLPEQDR	YELTGLPEQDR	IPI00375648	4	mzspec:PXD007058:SF_200217_pPeptideLibrary_pool4_HCDOT_rep2:scan:03695:Y[Phosphorylation]ELTGLPEQDR/2	2	1	Phosphorylation	0.996	0.996	1	1	-		1	Y	TRUE		1	0	0.996	27	0	27	0	0	0.002966656	0.002966656	0	0	0	0
27	27	LQTVHS[Phosphorylation]IPLTINK	LQTVHSIPLTINK	IPI00004497_10	5	mzspec:PXD007058:SF_200217_pPeptideLibrary_pool5_HCDOT_rep2:scan:03747:LQTVHS[Phosphorylation]IPLTINK/3	3	1	Phosphorylation	0.996	0.996	6	6	-		6	Y	TRUE		1	0	0.996	28	0	28	0	0	0.003003561	0.003003561	0	0	0	0
28	28	VGSLT[Phosphorylation]PPSSPK	VGSLTPPSSPK	IPI00298977_3	1	mzspec:PXD007058:SF_200217_pPeptideLibrary_pool1_HCDOT_rep2:scan:03383:VGSLT[Phosphorylation]PPSSPK/2	2	1	Phosphorylation	0.996	0.996	5	5	-		5	Y	TRUE		1	0	0.996	29	0	29	0	0	0.003037921	0.003037921	0	0	0	0
29	29	LQPQEIS[Phosphorylation]PPPTANLDR	LQPQEISPPPTANLDR	IPI00413961_3	4	mzspec:PXD007058:SF_200217_pPeptideLibrary_pool4_HCDOT_rep1:scan:04348:LQPQEIS[Phosphorylation]PPPTANLDR/3	3	1	Phosphorylation	0.996	0.996	7	7	-		7	Y	TRUE		1	0	0.996	30	0	30	0	0	0.00306999	0.00306999	0	0	0	0
30	30	EVGDY[Phosphorylation]GQLHETEVLLK	EVGDYGQLHETEVLLK	IPI00031016	2	mzspec:PXD007058:SF_200217_pPeptideLibrary_pool2_HCDOT_rep2:scan:04339:EVGDY[Phosphorylation]GQLHETEVLLK/3	3	1	Phosphorylation	0.996	0.996	5	5	-		5	Y	TRUE		1	0	0.996	31	0	31	0	0	0.00309999	0.00309999	0	0	0	0
31	31	EPPPVVNY[Phosphorylation]EEDAR	EPPPVVNYEEDAR	IPI00029263_1	4	mzspec:PXD007058:SF_200217_pPeptideLibrary_pool4_HCDOT_rep1:scan:03215:EPPPVVNY[Phosphorylation]EEDAR/3	3	1	Phosphorylation	0.996	0.996	8	8	-		8	Y	TRUE		1	0	0.996	32	0	32	0	0	0.003128116	0.003128116	0	0	0	0
32	32	GHGQPGADAEKPFY[Phosphorylation]VNVEFHHER	GHGQPGADAEKPFYVNVEFHHER	IPI00004497_7	4	mzspec:PXD007058:SF_200217_pPeptideLibrary_pool4_HCDOT_rep1:scan:03078:GHGQPGADAEKPFY[Phosphorylation]VNVEFHHER/4	4	1	Phosphorylation	0.995	0.995	14	14	-		14	Y	TRUE		1	0	0.995	33	0	33	0	0	0.003184839	0.003184839	0	0	0	0
33	33	HSWY[Phosphorylation]HGPVSR	HSWYHGPVSR	IPI00216969_7	3	mzspec:PXD007058:SF_200217_pPeptideLibrary_pool3_HCDOT_rep2:scan:03701:HSWY[Phosphorylation]HGPVSR/3	3	1	Phosphorylation	0.995	0.995	4	4	-		4	Y	TRUE		1	0	0.995	34	0	34	0	0	0.003238226	0.003238226	0	0	0	0
34	34	VGSLT[Phosphorylation]PPSSPK	VGSLTPPSSPK	IPI00298977_3	1	mzspec:PXD007058:SF_200217_pPeptideLibrary_pool1_HCDOT_rep1:scan:03450:VGSLT[Phosphorylation]PPSSPK/2	2	1	Phosphorylation	0.995	0.995	5	5	-		5	Y	TRUE		1	0	0.995	35	0	35	0	0	0.003288563	0.003288563	0	0	0	0
35	35	FGS[Phosphorylation]LTMDGGLR	FGSLTMDGGLR	IPI00293613	2	mzspec:PXD007058:SF_200217_pPeptideLibrary_pool2_HCDOT_rep1:scan:04217:FGS[Phosphorylation]LTMDGGLR/2	2	1	Phosphorylation	0.995	0.995	3	3	-		3	Y	TRUE		1	0	0.995	36	0	36	0	0	0.003336103	0.003336103	0	0	0	0
36	36	GRRS[Phosphorylation]PSPGNSPSGR	GRRSPSPGNSPSGR	IPI00012318_4	4	mzspec:PXD007058:SF_200217_pPeptideLibrary_pool4_HCDOT_rep1:scan:01936:GRRS[Phosphorylation]PSPGNSPSGR/3	3	1	Phosphorylation	0.995	0.995	4	4	-		4	Y	TRUE		1	0	0.995	37	0	37	0	0	0.003381073	0.003381073	0	0	0	0
37	37	EPPPVVNY[Phosphorylation]EEDAR	EPPPVVNYEEDAR	IPI00029263_1	4	mzspec:PXD007058:SF_200217_pPeptideLibrary_pool4_HCDOT_rep2:scan:03223:EPPPVVNY[Phosphorylation]EEDAR/3	3	1	Phosphorylation	0.995	0.995	8	8	-		8	Y	TRUE		1	0	0.995	38	0	38	0	0	0.003423676	0.003423676	0	0	0	0
38	38	NIDQSEFEGFS[Phosphorylation]FVNSEFLKPEVK	NIDQSEFEGFSFVNSEFLKPEVK	IPI00219628	2	mzspec:PXD007058:SF_200217_pPeptideLibrary_pool2_HCDOT_rep2:scan:04642:NIDQSEFEGFS[Phosphorylation]FVNSEFLKPEVK/3	3	1	Phosphorylation	0.995	0.995	11	11	-		11	Y	TRUE		1	0	0.995	39	0	39	0	0	0.003464095	0.003464095	0	0	0	0
39	39	SEVAVLS[Phosphorylation]PEKAENDDTYKDDVNHNQK	SEVAVLSPEKAENDDTYKDDVNHNQK	IPI00012318_2	2	mzspec:PXD007058:SF_200217_pPeptideLibrary_pool2_HCDOT_rep1:scan:02916:SEVAVLS[Phosphorylation]PEKAENDDTYKDDVNHNQK/4	4	1	Phosphorylation	0.995	0.995	7	7	-		7	Y	TRUE		1	0	0.995	40	0	40	0	0	0.003502493	0.003502493	0	0	0	0
40	40	S[Phosphorylation]INEKDYHSR	SINEKDYHSR	IPI00028061	3	mzspec:PXD007058:SF_200217_pPeptideLibrary_pool3_HCDOT_rep1:scan:02139:S[Phosphorylation]INEKDYHSR/3	3	1	Phosphorylation	0.995	0.995	1	1	-		1	Y	TRUE		1	0	0.995	41	0	41	0	0	0.003539017	0.003539017	0	0	0	0
41	41	S[Phosphorylation]PGPSSPKEPLLFSR	SPGPSSPKEPLLFSR	IPI00022872_2	5	mzspec:PXD007058:SF_200217_pPeptideLibrary_pool5_HCDOT_rep1:scan:04179:S[Phosphorylation]PGPSSPKEPLLFSR/3	3	1	Phosphorylation	0.995	0.995	1	1	-		1	Y	TRUE		1	0	0.995	42	0	42	0	0	0.003573802	0.003573802	0	0	0	0
42	42	LQPQ[Deamination]EIS[Phosphorylation]PPPTANLDR	LQPQEISPPPTANLDR	IPI00413961_3	4	mzspec:PXD007058:SF_200217_pPeptideLibrary_pool4_HCDOT_rep1:scan:03788:LQPQ[Deamination]EIS[Phosphorylation]PPPTANLDR/2	2	1	Phosphorylation	0.995	0.995	7	7	-		7	Y	TRUE		1	0	0.995	43	0	43	0	0	0.00360697	0.00360697	0	0	0	0
43	43	S[Phosphorylation]LESVLSLGPR	SLESVLSLGPR	IPI00022633_1	3	mzspec:PXD007058:SF_200217_pPeptideLibrary_pool3_HCDOT_rep2:scan:04803:S[Phosphorylation]LESVLSLGPR/2	2	1	Phosphorylation	0.995	0.995	1	1	-		1	Y	TRUE		1	0	0.995	44	0	44	0	0	0.00363863	0.00363863	0	0	0	0
44	44	Y[Phosphorylation]ELTGLPEQDR	YELTGLPEQDR	IPI00375648	4	mzspec:PXD007058:SF_200217_pPeptideLibrary_pool4_HCDOT_rep1:scan:04176:Y[Phosphorylation]ELTGLPEQDR/2	2	1	Phosphorylation	0.995	0.995	1	1	-		1	Y	TRUE		1	0	0.995	45	0	45	0	0	0.003668882	0.003668882	0	0	0	0
45	45	S[Phosphorylation]LPAPQDNDFLSR	SLPAPQDNDFLSR	IPI00021917_3	5	mzspec:PXD007058:SF_200217_pPeptideLibrary_pool5_HCDOT_rep2:scan:04990:S[Phosphorylation]LPAPQDNDFLSR/2	2	1	Phosphorylation	0.995	0.995	1	1	-		1	Y	TRUE		1	0	0.995	46	0	46	0	0	0.00369782	0.00369782	0	0	0	0
46	46	VQT[Phosphorylation]TPPPAVQGQK	VQTTPPPAVQGQK	IPI00298977_5	2	mzspec:PXD007058:SF_200217_pPeptideLibrary_pool2_HCDOT_rep2:scan:02620:VQT[Phosphorylation]TPPPAVQGQK/3	3	1	Phosphorylation	0.995	0.995	3	3	-		3	Y	TRUE		1	0	0.995	47	0	47	0	0	0.003725526	0.003725526	0	0	0	0
47	47	RLEEPEEPKVLT[Phosphorylation]PEEQLADKLR	RLEEPEEPKVLTPEEQLADKLR	IPI00290461	5	mzspec:PXD007058:SF_200217_pPeptideLibrary_pool5_HCDOT_rep1:scan:04263:RLEEPEEPKVLT[Phosphorylation]PEEQLADKLR/4	4	1	Phosphorylation	0.995	0.995	12	12	-		12	Y	TRUE		1	0	0.995	48	0	48	0	0	0.003752077	0.003752077	0	0	0	0
48	48	S[Phosphorylation]GGQRHSPLSQR	SGGQRHSPLSQR	IPI00006064_2	5	mzspec:PXD007058:SF_200217_pPeptideLibrary_pool5_HCDOT_rep1:scan:02613:S[Phosphorylation]GGQRHSPLSQR/3	3	0.9991	Phosphorylation	0.995	0.995	1	1	-		1	Y	TRUE		1	0	0.9941045	49	0	49	0	0	0.00379582	0.00379582	0	0	0	0
49	49	EPPPVVNY[Phosphorylation]EEDAR	EPPPVVNYEEDAR	IPI00029263_1	4	mzspec:PXD007058:SF_200217_pPeptideLibrary_pool4_HCDOT_rep1:scan:03713:EPPPVVNY[Phosphorylation]EEDAR/2	2	1	Phosphorylation	0.994	0.994	8	8	-		8	Y	TRUE		1	0	0.994	50	0	50	0	0	0.003839904	0.003839904	0	0	0	0
50	50	GHGQPGADAEKPFY[Phosphorylation]VNVEFHHER	GHGQPGADAEKPFYVNVEFHHER	IPI00004497_7	4	mzspec:PXD007058:SF_200217_pPeptideLibrary_pool4_HCDOT_rep2:scan:03090:GHGQPGADAEKPFY[Phosphorylation]VNVEFHHER/4	4	1	Phosphorylation	0.994	0.994	14	14	-		14	Y	TRUE		1	0	0.994	51	0	51	0	0	0.003882259	0.003882259	0	0	0	0
51	51	VGSLT[Phosphorylation]PPSSPK	VGSLTPPSSPK	IPI00298977_3	1	mzspec:PXD007058:SF_200217_pPeptideLibrary_pool1_HCDOT_rep1:scan:02870:VGSLT[Phosphorylation]PPSSPK/2	2	1	Phosphorylation	0.994	0.994	5	5	-		5	Y	TRUE		1	0	0.994	52	0	52	0	0	0.003922985	0.003922985	0	0	0	0
52	52	GRGS[Phosphorylation]RDALVSGALESTK	GRGSRDALVSGALESTK	IPI00004497_4	2	mzspec:PXD007058:SF_200217_pPeptideLibrary_pool2_HCDOT_rep2:scan:03162:GRGS[Phosphorylation]RDALVSGALESTK/3	3	1	Phosphorylation	0.994	0.994	4	4	-		4	Y	TRUE		1	0	0.994	53	0	53	0	0	0.003962174	0.003962174	0	0	0	0
53	53	SFNGS[Phosphorylation]LKNVAVDELSR	SFNGSLKNVAVDELSR	IPI00219129_2	5	mzspec:PXD007058:SF_200217_pPeptideLibrary_pool5_HCDOT_rep1:scan:03997:SFNGS[Phosphorylation]LKNVAVDELSR/3	3	1	Phosphorylation	0.994	0.994	5	5	-		5	Y	TRUE		1	0	0.994	54	0	54	0	0	0.003999911	0.003999911	0	0	0	0
54	54	AGGKPSQS[Phosphorylation]PSQEAAGEAVLGAK	AGGKPSQSPSQEAAGEAVLGAK	IPI00216969_5	5	mzspec:PXD007058:SF_200217_pPeptideLibrary_pool5_HCDOT_rep1:scan:02970:AGGKPSQS[Phosphorylation]PSQEAAGEAVLGAK/3	3	1	Phosphorylation	0.994	0.994	8	8	-		8	Y	TRUE		1	0	0.994	55	0	55	0	0	0.004036276	0.004036276	0	0	0	0
55	55	EVGDY[Phosphorylation]GQLHETEVLLK	EVGDYGQLHETEVLLK	IPI00031016	2	mzspec:PXD007058:SF_200217_pPeptideLibrary_pool2_HCDOT_rep1:scan:04340:EVGDY[Phosphorylation]GQLHETEVLLK/3	3	1	Phosphorylation	0.994	0.994	5	5	-		5	Y	TRUE		1	0	0.994	56	0	56	0	0	0.004071343	0.004071343	0	0	0	0
56	56	KY[Phosphorylation]SLTVAVK	KYSLTVAVK	IPI00329488_8	5	mzspec:PXD007058:SF_200217_pPeptideLibrary_pool5_HCDOT_rep2:scan:02965:KY[Phosphorylation]SLTVAVK/2	2	1	Phosphorylation	0.994	0.994	2	2	-		2	Y	TRUE		1	0	0.994	57	0	57	0	0	0.004105179	0.004105179	0	0	0	0
57	57	LQTVHS[Phosphorylation]IPLTINK	LQTVHSIPLTINK	IPI00004497_10	5	mzspec:PXD007058:SF_200217_pPeptideLibrary_pool5_HCDOT_rep1:scan:03699:LQTVHS[Phosphorylation]IPLTINK/3	3	1	Phosphorylation	0.994	0.994	6	6	-		6	Y	TRUE		1	0	0.994	58	0	58	0	0	0.004137848	0.004137848	0	0	0	0
58	58	Y[Phosphorylation]ELTGLPEQDR	YELTGLPEQDR	IPI00375648	4	mzspec:PXD007058:SF_200217_pPeptideLibrary_pool4_HCDOT_rep1:scan:04695:Y[Phosphorylation]ELTGLPEQDR/2	2	1	Phosphorylation	0.994	0.994	1	1	-		1	Y	TRUE		1	0	0.994	59	0	59	0	0	0.00416941	0.00416941	0	0	0	0
59	59	RLEEPEEPKVLT[Phosphorylation]PEEQLADKLR	RLEEPEEPKVLTPEEQLADKLR	IPI00290461	5	mzspec:PXD007058:SF_200217_pPeptideLibrary_pool5_HCDOT_rep1:scan:03500:RLEEPEEPKVLT[Phosphorylation]PEEQLADKLR/3	3	1	Phosphorylation	0.994	0.994	12	12	-		12	Y	TRUE		1	0	0.994	60	0	60	0	0	0.00419992	0.00419992	0	0	0	0
60	60	S[Phosphorylation]LESVLSLGPR	SLESVLSLGPR	IPI00022633_1	3	mzspec:PXD007058:SF_200217_pPeptideLibrary_pool3_HCDOT_rep1:scan:04843:S[Phosphorylation]LESVLSLGPR/2	2	1	Phosphorylation	0.994	0.994	1	1	-		1	Y	TRUE		1	0	0.994	61	0	61	0	0	0.00422943	0.00422943	0	0	0	0
61	61	SEVAVLS[Phosphorylation]PEKAENDDTYKDDVNHNQK	SEVAVLSPEKAENDDTYKDDVNHNQK	IPI00012318_2	2	mzspec:PXD007058:SF_200217_pPeptideLibrary_pool2_HCDOT_rep1:scan:02921:SEVAVLS[Phosphorylation]PEKAENDDTYKDDVNHNQK/4	4	1	Phosphorylation	0.994	0.994	7	7	-		7	Y	TRUE		1	0	0.994	62	0	62	0	0	0.004257987	0.004257987	0	0	0	0
62	62	S[Phosphorylation]PGPSSPKEPLLFSR	SPGPSSPKEPLLFSR	IPI00022872_2	5	mzspec:PXD007058:SF_200217_pPeptideLibrary_pool5_HCDOT_rep1:scan:04679:S[Phosphorylation]PGPSSPKEPLLFSR/3	3	1	Phosphorylation	0.994	0.994	1	1	-		1	Y	TRUE		1	0	0.994	63	0	63	0	0	0.004285638	0.004285638	0	0	0	0
63	63	SQS[Phosphorylation]NPILGSPFFSHFDGQDSYAAAVR	SQSNPILGSPFFSHFDGQDSYAAAVR	IPI00329638_2	4	mzspec:PXD007058:SF_200217_pPeptideLibrary_pool4_HCDOT_rep1:scan:04462:SQS[Phosphorylation]NPILGSPFFSHFDGQDSYAAAVR/3	3	1	Phosphorylation	0.994	0.994	3	3	-		3	Y	TRUE		1	0	0.994	64	0	64	0	0	0.004312425	0.004312425	0	0	0	0
64	64	HTDDEMTGY[Phosphorylation]VATR	HTDDEMTGYVATR	IPI00002857_2	4	mzspec:PXD007058:SF_200217_pPeptideLibrary_pool4_HCDOT_rep1:scan:02790:HTDDEMTGY[Phosphorylation]VATR/3	3	1	Phosphorylation	0.994	0.994	9	9	-		9	Y	TRUE		1	0	0.994	65	0	65	0	0	0.004338388	0.004338388	0	0	0	0
65	65	S[Phosphorylation]QERPTFYR	SQERPTFYR	IPI00002857_1	3	mzspec:PXD007058:SF_200217_pPeptideLibrary_pool3_HCDOT_rep2:scan:04198:S[Phosphorylation]QERPTFYR/3	3	0.9999	Phosphorylation	0.994	0.994	1	1	-		1	Y	TRUE		1	0	0.9939006	66	0	66	0	0	0.00436507	0.00436507	0	0	0	0
66	66	RLS[Phosphorylation]IIGPTSR	RLSIIGPTSR	IPI00513803	3	mzspec:PXD007058:SF_200217_pPeptideLibrary_pool3_HCDOT_rep1:scan:03540:RLS[Phosphorylation]IIGPTSR/2	2	0.9988	Phosphorylation	0.995	0.995	3	3	-		3	Y	TRUE		1	0	0.993806	67	0	67	0	0	0.004392367	0.004392367	0	0	0	0
67	67	LQPQEIS[Phosphorylation]PPPTANLDR	LQPQEISPPPTANLDR	IPI00413961_3	4	mzspec:PXD007058:SF_200217_pPeptideLibrary_pool4_HCDOT_rep1:scan:04134:LQPQEIS[Phosphorylation]PPPTANLDR/2	2	0.9997	Phosphorylation	0.994	0.994	7	7	-		7	Y	TRUE		1	0	0.9937018	68	0	68	0	0	0.004420394	0.004420394	0	0	0	0
68	68	IGEGT[Phosphorylation]Y[Phosphorylation]GVVYK	IGEGTYGVVYK	IPI00026689_1	1	mzspec:PXD007058:SF_200217_pPeptideLibrary_pool1_HCDOT_rep2:scan:03910:IGEGT[Phosphorylation]Y[Phosphorylation]GVVYK/2	2	0.9985	Phosphorylation	0.995	0.995	6	6	-		5;6	Y	TRUE		1	0	0.9935075	69	0	69	0	0	0.004450425	0.004450425	0	0	0	0
69	69	RLS[Phosphorylation]IIGPTSR	RLSIIGPTSR	IPI00513803	3	mzspec:PXD007058:SF_200217_pPeptideLibrary_pool3_HCDOT_rep2:scan:03542:RLS[Phosphorylation]IIGPTSR/2	2	0.9973	Phosphorylation	0.996	0.996	3	3	-		3	Y	TRUE		1	0	0.9933108	70	0	70	0	0	0.004482407	0.004482407	0	0	0	0
70	70	S[Phosphorylation]GGQRHSPLSQR	SGGQRHSPLSQR	IPI00006064_2	5	mzspec:PXD007058:SF_200217_pPeptideLibrary_pool5_HCDOT_rep2:scan:02014:S[Phosphorylation]GGQRHSPLSQR/3	3	1	Phosphorylation	0.993	0.993	1	1	-		1	Y	TRUE		1	0	0.993	71	0	71	0	0	0.004517866	0.004517866	0	0	0	0
71	71	IKSY[Phosphorylation]SFPK	IKSYSFPK	IPI00018597_2	1	mzspec:PXD007058:SF_200217_pPeptideLibrary_pool1_HCDOT_rep2:scan:02645:IKSY[Phosphorylation]SFPK/3	3	1	Phosphorylation	0.993	0.993	4	4	-		4	Y	TRUE		1	0	0.993	72	0	72	0	0	0.00455234	0.00455234	0	0	0	0
72	72	HTDDEMTGY[Phosphorylation]VATR	HTDDEMTGYVATR	IPI00002857_2	4	mzspec:PXD007058:SF_200217_pPeptideLibrary_pool4_HCDOT_rep2:scan:02769:HTDDEMTGY[Phosphorylation]VATR/3	3	1	Phosphorylation	0.993	0.993	9	9	-		9	Y	TRUE		1	0	0.993	73	0	73	0	0	0.00458587	0.00458587	0	0	0	0
73	73	VS[Phosphorylation]GRTSPPLLDR	VSGRTSPPLLDR	IPI00039689_4	5	mzspec:PXD007058:SF_200217_pPeptideLibrary_pool5_HCDOT_rep2:scan:03303:VS[Phosphorylation]GRTSPPLLDR/3	3	1	Phosphorylation	0.993	0.993	2	2	-		2	Y	TRUE		1	0	0.993	74	0	74	0	0	0.004618493	0.004618493	0	0	0	0
74	74	GRGS[Phosphorylation]RDALVSGALESTK	GRGSRDALVSGALESTK	IPI00004497_4	2	mzspec:PXD007058:SF_200217_pPeptideLibrary_pool2_HCDOT_rep1:scan:02999:GRGS[Phosphorylation]RDALVSGALESTK/4	4	1	Phosphorylation	0.993	0.993	4	4	-		4	Y	TRUE		1	0	0.993	75	0	75	0	0	0.004650247	0.004650247	0	0	0	0
75	75	VQT[Phosphorylation]TPPPAVQGQK	VQTTPPPAVQGQK	IPI00298977_5	2	mzspec:PXD007058:SF_200217_pPeptideLibrary_pool2_HCDOT_rep2:scan:02619:VQT[Phosphorylation]TPPPAVQGQK/2	2	1	Phosphorylation	0.993	0.993	3	3	-		3	Y	TRUE		1	0	0.993	76	0	76	0	0	0.004681164	0.004681164	0	0	0	0
76	76	LQTVHS[Phosphorylation]IPLTINK	LQTVHSIPLTINK	IPI00004497_10	5	mzspec:PXD007058:SF_200217_pPeptideLibrary_pool5_HCDOT_rep2:scan:03722:LQTVHS[Phosphorylation]IPLTINK/3	3	1	Phosphorylation	0.993	0.993	6	6	-		6	Y	TRUE		1	0	0.993	77	0	77	0	0	0.004711279	0.004711279	0	0	0	0
77	77	Y[Phosphorylation]ELTGLPEQDR	YELTGLPEQDR	IPI00375648	4	mzspec:PXD007058:SF_200217_pPeptideLibrary_pool4_HCDOT_rep2:scan:05169:Y[Phosphorylation]ELTGLPEQDR/2	2	1	Phosphorylation	0.993	0.993	1	1	-		1	Y	TRUE		1	0	0.993	78	0	78	0	0	0.004740622	0.004740622	0	0	0	0
78	78	IPLIKS[Phosphorylation]HNDFVAILDLPEGEHQYK	IPLIKSHNDFVAILDLPEGEHQYK	IPI00013905	2	mzspec:PXD007058:SF_200217_pPeptideLibrary_pool2_HCDOT_rep2:scan:04182:IPLIKS[Phosphorylation]HNDFVAILDLPEGEHQYK/4	4	1	Phosphorylation	0.993	0.993	6	6	-		6	Y	TRUE		1	0	0.993	79	0	79	0	0	0.004769222	0.004769222	0	0	0	0
79	79	RLEEPEEPKVLT[Phosphorylation]PEEQLADKLR	RLEEPEEPKVLTPEEQLADKLR	IPI00290461	5	mzspec:PXD007058:SF_200217_pPeptideLibrary_pool5_HCDOT_rep2:scan:04324:RLEEPEEPKVLT[Phosphorylation]PEEQLADKLR/4	4	1	Phosphorylation	0.993	0.993	12	12	-		12	Y	TRUE		1	0	0.993	80	0	80	0	0	0.004797106	0.004797106	0	0	0	0
80	80	SEVAVLS[Phosphorylation]PEKAENDDTYKDDVNHNQK	SEVAVLSPEKAENDDTYKDDVNHNQK	IPI00012318_2	2	mzspec:PXD007058:SF_200217_pPeptideLibrary_pool2_HCDOT_rep1:scan:02917:SEVAVLS[Phosphorylation]PEKAENDDTYKDDVNHNQK/3	3	1	Phosphorylation	0.993	0.993	7	7	-		7	Y	TRUE		1	0	0.993	81	0	81	0	0	0.004824302	0.004824302	0	0	0	0
81	81	AGGKPSQS[Phosphorylation]PSQEAAGEAVLGAK	AGGKPSQSPSQEAAGEAVLGAK	IPI00216969_5	5	mzspec:PXD007058:SF_200217_pPeptideLibrary_pool5_HCDOT_rep2:scan:02976:AGGKPSQS[Phosphorylation]PSQEAAGEAVLGAK/3	3	1	Phosphorylation	0.993	0.993	8	8	-		8	Y	TRUE		1	0	0.993	82	0	82	0	0	0.004850835	0.004850835	0	0	0	0
82	82	SFNGS[Phosphorylation]LKNVAVDELSR	SFNGSLKNVAVDELSR	IPI00219129_2	5	mzspec:PXD007058:SF_200217_pPeptideLibrary_pool5_HCDOT_rep2:scan:04066:SFNGS[Phosphorylation]LKNVAVDELSR/3	3	1	Phosphorylation	0.993	0.993	5	5	-		5	Y	TRUE		1	0	0.993	83	0	83	0	0	0.004876729	0.004876729	0	0	0	0
83	83	HSWY[Phosphorylation]HGPVSR	HSWYHGPVSR	IPI00216969_7	3	mzspec:PXD007058:SF_200217_pPeptideLibrary_pool3_HCDOT_rep1:scan:04689:HSWY[Phosphorylation]HGPVSR/3	3	1	Phosphorylation	0.993	0.993	4	4	-		4	Y	TRUE		1	0	0.993	84	0	84	0	0	0.004902006	0.004902006	0	0	0	0
84	84	SEGS[Phosphorylation]PVLPHEPAK	SEGSPVLPHEPAK	IPI00145805	1	mzspec:PXD007058:SF_200217_pPeptideLibrary_pool1_HCDOT_rep1:scan:02746:SEGS[Phosphorylation]PVLPHEPAK/3	3	1	Phosphorylation	0.993	0.993	4	4	-		4	Y	TRUE		1	0	0.993	85	0	85	0	0	0.004926688	0.004926688	0	0	0	0
85	85	S[Phosphorylation]Q[Deamination]ERPTFYR	SQERPTFYR	IPI00002857_1	3	mzspec:PXD007058:SF_200217_pPeptideLibrary_pool3_HCDOT_rep1:scan:02965:S[Phosphorylation]Q[Deamination]ERPTFYR/3	3	0.9969	Phosphorylation	0.996	0.996	1	1	-		1	Y	TRUE		1	0	0.9929124	86	0	86	0	0	0.004951815	0.004951815	0	0	0	0
86	86	LQT[Phosphorylation]VHSIPLTINK	LQTVHSIPLTINK	IPI00004497_10	1	mzspec:PXD007058:SF_200217_pPeptideLibrary_pool1_HCDOT_rep1:scan:03887:LQT[Phosphorylation]VHSIPLTINK/3	3	0.9999	Phosphorylation	0.993	0.993	3	3	-		3	Y	TRUE		1	0	0.9929007	87	0	87	0	0	0.004976499	0.004976499	0	0	0	0
87	87	GTVT[Phosphorylation]PPPR	GTVTPPPR	IPI00216969_6	3	mzspec:PXD007058:SF_200217_pPeptideLibrary_pool3_HCDOT_rep2:scan:03116:GTVT[Phosphorylation]PPPR/2	2	0.9998	Phosphorylation	0.993	0.993	4	4	-		4	Y	TRUE		1	0	0.9928014	88	0	88	0	0	0.00500175	0.00500175	0	0	0	0
88	88	TYT[Phosphorylation]HEVVTLWYR	TYTHEVVTLWYR	IPI00031681	3	mzspec:PXD007058:SF_200217_pPeptideLibrary_pool3_HCDOT_rep1:scan:04140:TYT[Phosphorylation]HEVVTLWYR/2	2	1	Phosphorylation	0.992	0.992	3	3	-		3	Y	TRUE		1	0	0.992	89	0	89	0	0	0.005035438	0.005035438	0	0	0	0
89	89	ATS[Phosphorylation]LPSLDTPGELR	ATSLPSLDTPGELR	IPI00156649_2	4	mzspec:PXD007058:SF_200217_pPeptideLibrary_pool4_HCDOT_rep1:scan:04052:ATS[Phosphorylation]LPSLDTPGELR/2	2	1	Phosphorylation	0.992	0.992	3	3	-		3	Y	TRUE		1	0	0.992	90	0	90	0	0	0.005068378	0.005068378	0	0	0	0
90	90	[Acetyl]-GRRS[Phosphorylation]PSPGNSPSGR	GRRSPSPGNSPSGR	IPI00012318_4	4	mzspec:PXD007058:SF_200217_pPeptideLibrary_pool4_HCDOT_rep1:scan:01998:[Acetyl]-GRRS[Phosphorylation]PSPGNSPSGR/3	3	1	Phosphorylation	0.992	0.992	4	4	-		4	Y	TRUE		1	0	0.992	91	0	91	0	0	0.005100593	0.005100593	0	0	0	0
91	91	DS[Phosphorylation]PGIPPSANAHQLFR	DSPGIPPSANAHQLFR	IPI00020898	5	mzspec:PXD007058:SF_200217_pPeptideLibrary_pool5_HCDOT_rep2:scan:03596:DS[Phosphorylation]PGIPPSANAHQLFR/2	2	1	Phosphorylation	0.992	0.992	2	2	-		2	Y	TRUE		1	0	0.992	92	0	92	0	0	0.005132109	0.005132109	0	0	0	0
92	92	T[Phosphorylation]HLGTGMERSPGAMER	THLGTGMERSPGAMER	IPI00413961_4	4	mzspec:PXD007058:SF_200217_pPeptideLibrary_pool4_HCDOT_rep2:scan:02675:T[Phosphorylation]HLGTGMERSPGAMER/3	3	1	Phosphorylation	0.992	0.992	1	1	-		1	Y	TRUE		1	0	0.992	93	0	93	0	0	0.005162946	0.005162946	0	0	0	0
93	93	SEGS[Phosphorylation]PVLPHEPAK	SEGSPVLPHEPAK	IPI00145805	1	mzspec:PXD007058:SF_200217_pPeptideLibrary_pool1_HCDOT_rep2:scan:02794:SEGS[Phosphorylation]PVLPHEPAK/2	2	1	Phosphorylation	0.992	0.992	4	4	-		4	Y	TRUE		1	0	0.992	94	0	94	0	0	0.005193128	0.005193128	0	0	0	0
94	94	TAGTSFMMTPY[Phosphorylation]VVTR	TAGTSFMMTPYVVTR	IPI00024672	5	mzspec:PXD007058:SF_200217_pPeptideLibrary_pool5_HCDOT_rep1:scan:04325:TAGTSFMMTPY[Phosphorylation]VVTR/3	3	1	Phosphorylation	0.992	0.992	11	11	-		11	Y	TRUE		1	0	0.992	95	0	95	0	0	0.005222674	0.005222674	0	0	0	0
95	95	[Acetyl]-HSWY[Phosphorylation]HGPVSR	HSWYHGPVSR	IPI00216969_7	3	mzspec:PXD007058:SF_200217_pPeptideLibrary_pool3_HCDOT_rep1:scan:02369:[Acetyl]-HSWY[Phosphorylation]HGPVSR/3	3	1	Phosphorylation	0.992	0.992	4	4	-		4	Y	TRUE		1	0	0.992	96	0	96	0	0	0.005251604	0.005251604	0	0	0	0
96	96	SFNGS[Phosphorylation]LKNVAVDELSR	SFNGSLKNVAVDELSR	IPI00219129_2	5	mzspec:PXD007058:SF_200217_pPeptideLibrary_pool5_HCDOT_rep2:scan:03853:SFNGS[Phosphorylation]LKNVAVDELSR/2	2	1	Phosphorylation	0.992	0.992	5	5	-		5	Y	TRUE		1	0	0.992	97	0	97	0	0	0.005279938	0.005279938	0	0	0	0
97	97	EPPPVVNY[Phosphorylation]EEDAR	EPPPVVNYEEDAR	IPI00029263_1	4	mzspec:PXD007058:SF_200217_pPeptideLibrary_pool4_HCDOT_rep2:scan:03721:EPPPVVNY[Phosphorylation]EEDAR/2	2	1	Phosphorylation	0.992	0.992	8	8	-		8	Y	TRUE		1	0	0.992	98	0	98	0	0	0.005307694	0.005307694	0	0	0	0
98	98	LQPQEIS[Phosphorylation]PPPTANLDR	LQPQEISPPPTANLDR	IPI00413961_3	4	mzspec:PXD007058:SF_200217_pPeptideLibrary_pool4_HCDOT_rep2:scan:04120:LQPQEIS[Phosphorylation]PPPTANLDR/2	2	0.9988	Phosphorylation	0.993	0.993	7	7	-		7	Y	TRUE		1	0	0.9918084	99	0	99	0	0	0.005336824	0.005336824	0	0	0	0
99	99	MMS[Phosphorylation]LSQSR	MMSLSQSR	IPI00021917_2	4	mzspec:PXD007058:SF_200217_pPeptideLibrary_pool4_HCDOT_rep1:scan:03376:MMS[Phosphorylation]LSQSR/2	2	0.9953	Phosphorylation	0.996	0.996	3	3	-		3	Y	TRUE		1	0	0.9913188	100	0	100	0	0	0.005370268	0.005370268	0	0	0	0
100	100	AQS[Phosphorylation]FPDNR	AQSFPDNR	IPI00181703_1	2	mzspec:PXD007058:SF_200217_pPeptideLibrary_pool2_HCDOT_rep2:scan:03257:AQS[Phosphorylation]FPDNR/2	2	0.9991	Phosphorylation	0.992	0.992	3	3	-		3	Y	TRUE		1	0	0.9911072	101	0	101	0	0	0.005405145	0.005405145	0	0	0	0
101	101	GRGS[Phosphorylation]RDALVSGALESTK	GRGSRDALVSGALESTK	IPI00004497_4	2	mzspec:PXD007058:SF_200217_pPeptideLibrary_pool2_HCDOT_rep2:scan:03019:GRGS[Phosphorylation]RDALVSGALESTK/4	4	1	Phosphorylation	0.991	0.991	4	4	-		4	Y	TRUE		1	0	0.991	102	0	102	0	0	0.005440388	0.005440388	0	0	0	0
102	102	GLPSDY[Phosphorylation]GR	GLPSDYGR	IPI00016932_2	2	mzspec:PXD007058:SF_200217_pPeptideLibrary_pool2_HCDOT_rep2:scan:02713:GLPSDY[Phosphorylation]GR/2	2	1	Phosphorylation	0.991	0.991	6	6	-		6	Y	TRUE		1	0	0.991	103	0	103	0	0	0.005474948	0.005474948	0	0	0	0
103	103	EVGDY[Phosphorylation]GQLHETEVLLK	EVGDYGQLHETEVLLK	IPI00031016	2	mzspec:PXD007058:SF_200217_pPeptideLibrary_pool2_HCDOT_rep1:scan:03742:EVGDY[Phosphorylation]GQLHETEVLLK/2	2	1	Phosphorylation	0.991	0.991	5	5	-		5	Y	TRUE		1	0	0.991	104	0	104	0	0	0.005508842	0.005508842	0	0	0	0
104	104	VKEEGYELPYNPATDDY[Phosphorylation]AVPPPR	VKEEGYELPYNPATDDYAVPPPR	IPI00015287_3	4	mzspec:PXD007058:SF_200217_pPeptideLibrary_pool4_HCDOT_rep1:scan:03793:VKEEGYELPYNPATDDY[Phosphorylation]AVPPPR/4	4	1	Phosphorylation	0.991	0.991	17	17	-		17	Y	TRUE		1	0	0.991	105	0	105	0	0	0.005542091	0.005542091	0	0	0	0
105	105	FGESDT[Phosphorylation]EN[Deamination]QNNK	FGESDTENQNNK	IPI00328149_1	2	mzspec:PXD007058:SF_200217_pPeptideLibrary_pool2_HCDOT_rep1:scan:02459:FGESDT[Phosphorylation]EN[Deamination]QNNK/2	2	1	Phosphorylation	0.991	0.991	6	6	-		6	Y	TRUE		1	0	0.991	106	0	106	0	0	0.005574713	0.005574713	0	0	0	0
106	106	IKSY[Phosphorylation]SFPK	IKSYSFPK	IPI00018597_2	1	mzspec:PXD007058:SF_200217_pPeptideLibrary_pool1_HCDOT_rep1:scan:02656:IKSY[Phosphorylation]SFPK/3	3	1	Phosphorylation	0.991	0.991	4	4	-		4	Y	TRUE		1	0	0.991	107	0	107	0	0	0.005606725	0.005606725	0	0	0	0
107	107	Y[Phosphorylation]ELTGLPEQDR	YELTGLPEQDR	IPI00375648	4	mzspec:PXD007058:SF_200217_pPeptideLibrary_pool4_HCDOT_rep1:scan:03585:Y[Phosphorylation]ELTGLPEQDR/2	2	1	Phosphorylation	0.991	0.991	1	1	-		1	Y	TRUE		1	0	0.991	108	0	108	0	0	0.005638144	0.005638144	0	0	0	0
108	108	DGSLNQSSGY[Phosphorylation]R	DGSLNQSSGYR	IPI00219012_3	2	mzspec:PXD007058:SF_200217_pPeptideLibrary_pool2_HCDOT_rep1:scan:02431:DGSLNQSSGY[Phosphorylation]R/2	2	1	Phosphorylation	0.991	0.991	10	15	-		10	Y	TRUE		1	0	0.991	109	0	109	0	0	0.005668987	0.005668987	0	0	0	0
109	109	FGES[Phosphorylation]DTENQNNK	FGESDTENQNNK	IPI00328149_1	1	mzspec:PXD007058:SF_200217_pPeptideLibrary_pool1_HCDOT_rep1:scan:02408:FGES[Phosphorylation]DTENQNNK/2	2	1	Phosphorylation	0.991	0.991	4	4	-		4	Y	TRUE		1	0	0.991	110	0	110	0	0	0.005699269	0.005699269	0	0	0	0
110	110	GIS[Phosphorylation]RS[Phosphorylation]LESVLSLGPRPTGGGSSPPEIR	GISRSLESVLSLGPRPTGGGSSPPEIR	IPI00022633_2	4	mzspec:PXD007058:SF_200217_pPeptideLibrary_pool4_HCDOT_rep2:scan:04247:GIS[Phosphorylation]RS[Phosphorylation]LESVLSLGPRPTGGGSSPPEIR/3	3	1	Phosphorylation	0.991	0.991	5	5	-		3;5	Y	TRUE		1	0	0.991	111	0	111	0	0	0.005729005	0.005729005	0	0	0	0
111	111	SEGS[Phosphorylation]PVLPHEPAK	SEGSPVLPHEPAK	IPI00145805	1	mzspec:PXD007058:SF_200217_pPeptideLibrary_pool1_HCDOT_rep2:scan:03362:SEGS[Phosphorylation]PVLPHEPAK/2	2	1	Phosphorylation	0.991	0.991	4	4	-		4	Y	TRUE		1	0	0.991	112	0	112	0	0	0.005758211	0.005758211	0	0	0	0
112	112	S[Phosphorylation]QERPTFYR	SQERPTFYR	IPI00002857_1	3	mzspec:PXD007058:SF_200217_pPeptideLibrary_pool3_HCDOT_rep2:scan:02897:S[Phosphorylation]QERPTFYR/3	3	0.9999	Phosphorylation	0.991	0.991	1	1	-		1	Y	TRUE		1	0	0.9909009	113	0	113	0	0	0.005787776	0.005787776	0	0	0	0
113	113	SSSPT[Phosphorylation]QYGLTK	SSSPTQYGLTK	IPI00329638_4	2	mzspec:PXD007058:SF_200217_pPeptideLibrary_pool2_HCDOT_rep2:scan:03715:SSSPT[Phosphorylation]QYGLTK/2	2	0.9987	Phosphorylation	0.992	0.992	5	5	-		5	Y	TRUE		1	0	0.9907104	114	0	114	0	0	0.005818494	0.005818494	0	0	0	0
114	114	RS[Phosphorylation]PRPDHPGTPPHK	RSPRPDHPGTPPHK	IPI00025830	2	mzspec:PXD007058:SF_200217_pPeptideLibrary_pool2_HCDOT_rep2:scan:06053:RS[Phosphorylation]PRPDHPGTPPHK/4	4	0.9997	Phosphorylation	0.991	0.991	2	2	-		2	Y	TRUE		1	0	0.9907027	115	0	115	0	0	0.005848744	0.005848744	0	0	0	0
115	115	DGSLNQSSGY[Phosphorylation]R	DGSLNQSSGYR	IPI00219012_3	2	mzspec:PXD007058:SF_200217_pPeptideLibrary_pool2_HCDOT_rep2:scan:02445:DGSLNQSSGY[Phosphorylation]R/2	2	1	Phosphorylation	0.99	0.99	10	15	-		10	Y	TRUE		1	0	0.99	116	0	116	0	0	0.005884531	0.005884531	0	0	0	0
116	116	S[Phosphorylation]INEKDYHSR	SINEKDYHSR	IPI00028061	3	mzspec:PXD007058:SF_200217_pPeptideLibrary_pool3_HCDOT_rep2:scan:02157:S[Phosphorylation]INEKDYHSR/3	3	1	Phosphorylation	0.99	0.99	1	1	-		1	Y	TRUE		1	0	0.99	117	0	117	0	0	0.005919706	0.005919706	0	0	0	0
117	117	FGESDT[Phosphorylation]ENQNNK	FGESDTENQNNK	IPI00328149_1	2	mzspec:PXD007058:SF_200217_pPeptideLibrary_pool2_HCDOT_rep1:scan:02414:FGESDT[Phosphorylation]ENQNNK/2	2	1	Phosphorylation	0.99	0.99	6	6	-		6	Y	TRUE		1	0	0.99	118	0	118	0	0	0.005954285	0.005954285	0	0	0	0
118	118	VYT[Phosphorylation]HEVVTLWYR	VYTHEVVTLWYR	IPI00026689_2	4	mzspec:PXD007058:SF_200217_pPeptideLibrary_pool4_HCDOT_rep2:scan:04118:VYT[Phosphorylation]HEVVTLWYR/3	3	1	Phosphorylation	0.99	0.99	3	3	-		3	Y	TRUE		1	0	0.99	119	0	119	0	0	0.005988282	0.005988282	0	0	0	0
119	119	GRRS[Phosphorylation]PSPGNSPSGR	GRRSPSPGNSPSGR	IPI00012318_4	4	mzspec:PXD007058:SF_200217_pPeptideLibrary_pool4_HCDOT_rep1:scan:02230:GRRS[Phosphorylation]PSPGNSPSGR/3	3	1	Phosphorylation	0.99	0.99	4	4	-		4	Y	TRUE		1	0	0.99	120	0	120	0	0	0.006021713	0.006021713	0	0	0	0
120	120	SFNGS[Phosphorylation]LKNVAVDELSR	SFNGSLKNVAVDELSR	IPI00219129_2	5	mzspec:PXD007058:SF_200217_pPeptideLibrary_pool5_HCDOT_rep1:scan:04496:SFNGS[Phosphorylation]LKNVAVDELSR/3	3	1	Phosphorylation	0.99	0.99	5	5	-		5	Y	TRUE		1	0	0.99	121	0	121	0	0	0.006054592	0.006054592	0	0	0	0
121	121	LMTGDT[Phosphorylation]Y[Phosphorylation]TAHAGAK	LMTGDTYTAHAGAK	IPI00329488_4	2	mzspec:PXD007058:SF_200217_pPeptideLibrary_pool2_HCDOT_rep1:scan:02773:LMTGDT[Phosphorylation]Y[Phosphorylation]TAHAGAK/3	3	1	Phosphorylation	0.99	0.99	7	7	-		6;7	Y	TRUE		1	0	0.99	122	0	122	0	0	0.006086931	0.006086931	0	0	0	0
122	122	SSS[Phosphorylation]FREMENQPHK	SSSFREMENQPHK	IPI00329488_10	1	mzspec:PXD007058:SF_200217_pPeptideLibrary_pool1_HCDOT_rep2:scan:02436:SSS[Phosphorylation]FREMENQPHK/3	3	1	Phosphorylation	0.99	0.99	3	3	-		3	Y	TRUE		1	0	0.99	123	0	123	0	0	0.006118745	0.006118745	0	0	0	0
123	123	SEVAVLS[Phosphorylation]PEKAENDDTYKDDVNHNQK	SEVAVLSPEKAENDDTYKDDVNHNQK	IPI00012318_2	2	mzspec:PXD007058:SF_200217_pPeptideLibrary_pool2_HCDOT_rep1:scan:02910:SEVAVLS[Phosphorylation]PEKAENDDTYKDDVNHNQK/2	2	1	Phosphorylation	0.99	0.99	7	7	-		7	Y	TRUE		1	0	0.99	124	0	124	0	0	0.006150045	0.006150045	0	0	0	0
124	124	NIDQSEFEGFS[Phosphorylation]FVNSEFLKPEVK	NIDQSEFEGFSFVNSEFLKPEVK	IPI00219628	2	mzspec:PXD007058:SF_200217_pPeptideLibrary_pool2_HCDOT_rep1:scan:04619:NIDQSEFEGFS[Phosphorylation]FVNSEFLKPEVK/2	2	1	Phosphorylation	0.99	0.99	11	11	-		11	Y	TRUE		1	0	0.99	125	0	125	0	0	0.006180845	0.006180845	0	0	0	0
125	125	S[Phosphorylation]LESVLSLGPR	SLESVLSLGPR	IPI00022633_1	3	mzspec:PXD007058:SF_200217_pPeptideLibrary_pool3_HCDOT_rep2:scan:05169:S[Phosphorylation]LESVLSLGPR/2	2	1	Phosphorylation	0.99	0.99	1	1	-		1	Y	TRUE		1	0	0.99	126	0	126	0	0	0.006211156	0.006211156	0	0	0	0
126	126	S[Phosphorylation]LPAPQDNDFLSR	SLPAPQDNDFLSR	IPI00021917_3	5	mzspec:PXD007058:SF_200217_pPeptideLibrary_pool5_HCDOT_rep2:scan:04021:S[Phosphorylation]LPAPQDNDFLSR/2	2	1	Phosphorylation	0.99	0.99	1	1	-		1	Y	TRUE		1	0	0.99	127	0	127	0	0	0.006240989	0.006240989	0	0	0	0
127	127	LPLTRS[Phosphorylation]HNNFVAILDLPEGEHQYK	LPLTRSHNNFVAILDLPEGEHQYK	IPI00220409	2	mzspec:PXD007058:SF_200217_pPeptideLibrary_pool2_HCDOT_rep2:scan:03936:LPLTRS[Phosphorylation]HNNFVAILDLPEGEHQYK/4	4	1	Phosphorylation	0.99	0.99	6	6	-		6	Y	TRUE		1	0	0.99	128	0	128	0	0	0.006270356	0.006270356	0	0	0	0
128	128	ATSLPS[Phosphorylation]LDTPGELR	ATSLPSLDTPGELR	IPI00156649_2	5	mzspec:PXD007058:SF_200217_pPeptideLibrary_pool5_HCDOT_rep2:scan:04625:ATSLPS[Phosphorylation]LDTPGELR/2	2	0.9991	Phosphorylation	0.99	0.99	6	6	-		6	Y	TRUE		1	0	0.989109	129	0	129	0	0	0.006306175	0.006306175	0	0	0	0
129	129	ISS[Phosphorylation]LGSQAMQMER	ISSLGSQAMQMER	IPI00004497_8	4	mzspec:PXD007058:SF_200217_pPeptideLibrary_pool4_HCDOT_rep1:scan:03795:ISS[Phosphorylation]LGSQAMQMER/2	2	1	Phosphorylation	0.989	0.989	3	3	-		3	Y	TRUE		1	0	0.989	130	0	130	0	0	0.006342282	0.006342282	0	0	0	0
130	130	NFSAAKS[Phosphorylation]LLNK	NFSAAKSLLNK	IPI00216378_1	1	mzspec:PXD007058:SF_200217_pPeptideLibrary_pool1_HCDOT_rep1:scan:03150:NFSAAKS[Phosphorylation]LLNK/2	2	1	Phosphorylation	0.989	0.989	7	7	-		7	Y	TRUE		1	0	0.989	131	0	131	0	0	0.006377837	0.006377837	0	0	0	0
131	131	EVGDY[Phosphorylation]GQLHETEVLLK	EVGDYGQLHETEVLLK	IPI00031016	2	mzspec:PXD007058:SF_200217_pPeptideLibrary_pool2_HCDOT_rep1:scan:04895:EVGDY[Phosphorylation]GQLHETEVLLK/3	3	1	Phosphorylation	0.989	0.989	5	5	-		5	Y	TRUE		1	0	0.989	132	0	132	0	0	0.006412853	0.006412853	0	0	0	0
132	132	S[Phosphorylation]INEKDYHSR	SINEKDYHSR	IPI00028061	3	mzspec:PXD007058:SF_200217_pPeptideLibrary_pool3_HCDOT_rep1:scan:02145:S[Phosphorylation]INEKDYHSR/2	2	1	Phosphorylation	0.989	0.989	1	1	-		1	Y	TRUE		1	0	0.989	133	0	133	0	0	0.006447343	0.006447343	0	0	0	0
133	133	[Acetyl]-HSWY[Phosphorylation]HGPVSR	HSWYHGPVSR	IPI00216969_7	3	mzspec:PXD007058:SF_200217_pPeptideLibrary_pool3_HCDOT_rep2:scan:02793:[Acetyl]-HSWY[Phosphorylation]HGPVSR/3	3	1	Phosphorylation	0.989	0.989	4	4	-		4	Y	TRUE		1	0	0.989	134	0	134	0	0	0.006481318	0.006481318	0	0	0	0
134	134	ATS[Phosphorylation]LPSLDTPGELR	ATSLPSLDTPGELR	IPI00156649_2	4	mzspec:PXD007058:SF_200217_pPeptideLibrary_pool4_HCDOT_rep2:scan:04049:ATS[Phosphorylation]LPSLDTPGELR/2	2	1	Phosphorylation	0.989	0.989	3	3	-		3	Y	TRUE		1	0	0.989	135	0	135	0	0	0.00651479	0.00651479	0	0	0	0
135	135	VKEEGY[Phosphorylation]ELPYNPATDDY[Phosphorylation]AVPPPR	VKEEGYELPYNPATDDYAVPPPR	IPI00015287_3	5	mzspec:PXD007058:SF_200217_pPeptideLibrary_pool5_HCDOT_rep2:scan:03854:VKEEGY[Phosphorylation]ELPYNPATDDY[Phosphorylation]AVPPPR/3	3	1	Phosphorylation	0.989	0.989	17	17	-		6;17	Y	TRUE		1	0	0.989	136	0	136	0	0	0.006547769	0.006547769	0	0	0	0
136	136	HSWY[Phosphorylation]HGPVSR	HSWYHGPVSR	IPI00216969_7	3	mzspec:PXD007058:SF_200217_pPeptideLibrary_pool3_HCDOT_rep1:scan:02563:HSWY[Phosphorylation]HGPVSR/2	2	1	Phosphorylation	0.989	0.989	4	4	-		4	Y	TRUE		1	0	0.989	137	0	137	0	0	0.006580267	0.006580267	0	0	0	0
137	137	[Acetyl]-SFNGS[Phosphorylation]LKNVAVDELSR	SFNGSLKNVAVDELSR	IPI00219129_2	5	mzspec:PXD007058:SF_200217_pPeptideLibrary_pool5_HCDOT_rep1:scan:03744:[Acetyl]-SFNGS[Phosphorylation]LKNVAVDELSR/3	3	1	Phosphorylation	0.989	0.989	5	5	-		5	Y	TRUE		1	0	0.989	138	0	138	0	0	0.006612294	0.006612294	0	0	0	0
138	138	SFNGS[Phosphorylation]LKNVAVDELSR	SFNGSLKNVAVDELSR	IPI00219129_2	5	mzspec:PXD007058:SF_200217_pPeptideLibrary_pool5_HCDOT_rep2:scan:04563:SFNGS[Phosphorylation]LKNVAVDELSR/3	3	1	Phosphorylation	0.989	0.989	5	5	-		5	Y	TRUE		1	0	0.989	139	0	139	0	0	0.00664386	0.00664386	0	0	0	0
139	139	LQTVHS[Phosphorylation]IPLTINK	LQTVHSIPLTINK	IPI00004497_10	5	mzspec:PXD007058:SF_200217_pPeptideLibrary_pool5_HCDOT_rep2:scan:04269:LQTVHS[Phosphorylation]IPLTINK/3	3	1	Phosphorylation	0.989	0.989	6	6	-		6	Y	TRUE		1	0	0.989	140	0	140	0	0	0.006674976	0.006674976	0	0	0	0
140	140	LMTGDT[Phosphorylation]Y[Phosphorylation]TAHAGAK	LMTGDTYTAHAGAK	IPI00329488_4	2	mzspec:PXD007058:SF_200217_pPeptideLibrary_pool2_HCDOT_rep1:scan:02773:LMTGDT[Phosphorylation]Y[Phosphorylation]TAHAGAK/3	3	1	Phosphorylation	0.989	0.989	6	6	-		6;7	Y	TRUE		1	0	0.989	141	0	141	0	0	0.00670565	0.00670565	0	0	0	0
141	141	GHGQPGADAEKPFY[Phosphorylation]VNVEFHHER	GHGQPGADAEKPFYVNVEFHHER	IPI00004497_7	4	mzspec:PXD007058:SF_200217_pPeptideLibrary_pool4_HCDOT_rep1:scan:03080:GHGQPGADAEKPFY[Phosphorylation]VNVEFHHER/3	3	1	Phosphorylation	0.989	0.989	14	14	-		14	Y	TRUE		1	0	0.989	142	0	142	0	0	0.006735892	0.006735892	0	0	0	0
142	142	SEGS[Phosphorylation]PVLPHEPAK	SEGSPVLPHEPAK	IPI00145805	1	mzspec:PXD007058:SF_200217_pPeptideLibrary_pool1_HCDOT_rep1:scan:03273:SEGS[Phosphorylation]PVLPHEPAK/2	2	1	Phosphorylation	0.989	0.989	4	4	-		4	Y	TRUE		1	0	0.989	143	0	143	0	0	0.00676571	0.00676571	0	0	0	0
143	143	LQPQEIS[Phosphorylation]PPPTANLDR	LQPQEISPPPTANLDR	IPI00413961_3	4	mzspec:PXD007058:SF_200217_pPeptideLibrary_pool4_HCDOT_rep1:scan:04926:LQPQEIS[Phosphorylation]PPPTANLDR/3	3	1	Phosphorylation	0.989	0.989	7	7	-		7	Y	TRUE		1	0	0.989	144	0	144	0	0	0.006795115	0.006795115	0	0	0	0
144	144	YIEDEDY[Phosphorylation]Y[Phosphorylation]KASVTR	YIEDEDYYKASVTR	IPI00029702_3	5	mzspec:PXD007058:SF_200217_pPeptideLibrary_pool5_HCDOT_rep2:scan:02823:YIEDEDY[Phosphorylation]Y[Phosphorylation]KASVTR/3	3	0.9994	Phosphorylation	0.989	0.989	8	8	-		7;8	Y	TRUE		1	0	0.9884066	145	0	145	0	0	0.006828207	0.006828207	0	0	0	0
145	145	EALPMDTEVY[Phosphorylation]ESPYADPEEIRPK	EALPMDTEVYESPYADPEEIRPK	IPI00018597_6	2	mzspec:PXD007058:SF_200217_pPeptideLibrary_pool2_HCDOT_rep1:scan:03904:EALPMDTEVY[Phosphorylation]ESPYADPEEIRPK/3	3	1	Phosphorylation	0.988	0.988	10	10	-		10	Y	TRUE		1	0	0.988	146	0	146	0	0	0.00686363	0.00686363	0	0	0	0
146	146	FTN[Deamination]S[Phosphorylation]ETAEHIAQGLR	FTNSETAEHIAQGLR	IPI00029132_6	4	mzspec:PXD007058:SF_200217_pPeptideLibrary_pool4_HCDOT_rep1:scan:03678:FTN[Deamination]S[Phosphorylation]ETAEHIAQGLR/2	2	1	Phosphorylation	0.988	0.988	4	4	-		4	Y	TRUE		1	0	0.988	147	0	147	0	0	0.006898571	0.006898571	0	0	0	0
147	147	DGSLNQ[Deamination]SSGY[Phosphorylation]R	DGSLNQSSGYR	IPI00219012_3	2	mzspec:PXD007058:SF_200217_pPeptideLibrary_pool2_HCDOT_rep1:scan:02526:DGSLNQ[Deamination]SSGY[Phosphorylation]R/2	2	1	Phosphorylation	0.988	0.988	10	15	-		10	Y	TRUE		1	0	0.988	148	0	148	0	0	0.006933041	0.006933041	0	0	0	0
148	148	S[Phosphorylation]TVASMMHR	STVASMMHR	IPI00169392_2	3	mzspec:PXD007058:SF_200217_pPeptideLibrary_pool3_HCDOT_rep1:scan:02941:S[Phosphorylation]TVASMMHR/2	2	1	Phosphorylation	0.988	0.988	1	1	-		1	Y	TRUE		1	0	0.988	149	0	149	0	0	0.006967047	0.006967047	0	0	0	0
149	149	EPPPVVNY[Phosphorylation]EEDAR	EPPPVVNYEEDAR	IPI00029263_1	4	mzspec:PXD007058:SF_200217_pPeptideLibrary_pool4_HCDOT_rep2:scan:04231:EPPPVVNY[Phosphorylation]EEDAR/2	2	1	Phosphorylation	0.988	0.988	8	8	-		8	Y	TRUE		1	0	0.988	150	0	150	0	0	0.0070006	0.0070006	0	0	0	0
150	150	VYT[Phosphorylation]HEVVTLWYR	VYTHEVVTLWYR	IPI00026689_2	4	mzspec:PXD007058:SF_200217_pPeptideLibrary_pool4_HCDOT_rep1:scan:04122:VYT[Phosphorylation]HEVVTLWYR/3	3	1	Phosphorylation	0.988	0.988	3	3	-		3	Y	TRUE		1	0	0.988	151	0	151	0	0	0.007033709	0.007033709	0	0	0	0
151	151	SNST[Phosphorylation]SSMSSGLPEQDR	SNSTSSMSSGLPEQDR	IPI00329488_9	5	mzspec:PXD007058:SF_200217_pPeptideLibrary_pool5_HCDOT_rep1:scan:03027:SNST[Phosphorylation]SSMSSGLPEQDR/2	2	1	Phosphorylation	0.988	0.988	4	4	-		4	Y	TRUE		1	0	0.988	152	0	152	0	0	0.007066382	0.007066382	0	0	0	0
152	152	FGS[Phosphorylation]LTMDGGLR	FGSLTMDGGLR	IPI00293613	2	mzspec:PXD007058:SF_200217_pPeptideLibrary_pool2_HCDOT_rep2:scan:04240:FGS[Phosphorylation]LTMDGGLR/2	2	1	Phosphorylation	0.988	0.988	3	3	-		3	Y	TRUE		1	0	0.988	153	0	153	0	0	0.007098627	0.007098627	0	0	0	0
153	153	AGGKPS[Phosphorylation]QSPSQEAAGEAVLGAK	AGGKPSQSPSQEAAGEAVLGAK	IPI00216969_5	1	mzspec:PXD007058:SF_200217_pPeptideLibrary_pool1_HCDOT_rep2:scan:02923:AGGKPS[Phosphorylation]QSPSQEAAGEAVLGAK/3	3	1	Phosphorylation	0.988	0.988	6	6	-		6	Y	TRUE		1	0	0.988	154	0	154	0	0	0.007130455	0.007130455	0	0	0	0
154	154	TYT[Phosphorylation]HEVVTLWYR	TYTHEVVTLWYR	IPI00031681	3	mzspec:PXD007058:SF_200217_pPeptideLibrary_pool3_HCDOT_rep2:scan:04107:TYT[Phosphorylation]HEVVTLWYR/3	3	1	Phosphorylation	0.988	0.988	3	3	-		3	Y	TRUE		1	0	0.988	155	0	155	0	0	0.007161871	0.007161871	0	0	0	0
155	155	FGES[Phosphorylation]DTENQNNK	FGESDTENQNNK	IPI00328149_1	1	mzspec:PXD007058:SF_200217_pPeptideLibrary_pool1_HCDOT_rep2:scan:02417:FGES[Phosphorylation]DTENQNNK/2	2	1	Phosphorylation	0.987	0.987	4	4	-		4	Y	TRUE		1	0	0.987	156	0	156	0	0	0.007199295	0.007199295	0	0	0	0
156	156	FTNS[Phosphorylation]ETAEHIAQGLR	FTNSETAEHIAQGLR	IPI00029132_6	4	mzspec:PXD007058:SF_200217_pPeptideLibrary_pool4_HCDOT_rep1:scan:03630:FTNS[Phosphorylation]ETAEHIAQGLR/3	3	1	Phosphorylation	0.987	0.987	4	4	-		4	Y	TRUE		1	0	0.987	157	0	157	0	0	0.007236242	0.007236242	0	0	0	0
157	157	GGFFSS[Phosphorylation]FMK	GGFFSSFMK	IPI00329488_13	1	mzspec:PXD007058:SF_200217_pPeptideLibrary_pool1_HCDOT_rep1:scan:04615:GGFFSS[Phosphorylation]FMK/2	2	1	Phosphorylation	0.987	0.987	6	6	-		6	Y	TRUE		1	0	0.987	158	0	158	0	0	0.007272722	0.007272722	0	0	0	0
158	158	SEGS[Phosphorylation]PVLPHEPAK	SEGSPVLPHEPAK	IPI00145805	1	mzspec:PXD007058:SF_200217_pPeptideLibrary_pool1_HCDOT_rep2:scan:03269:SEGS[Phosphorylation]PVLPHEPAK/3	3	1	Phosphorylation	0.987	0.987	4	4	-		4	Y	TRUE		1	0	0.987	159	0	159	0	0	0.007308742	0.007308742	0	0	0	0
159	159	SFNGS[Phosphorylation]LKNVAVDELSR	SFNGSLKNVAVDELSR	IPI00219129_2	5	mzspec:PXD007058:SF_200217_pPeptideLibrary_pool5_HCDOT_rep2:scan:05011:SFNGS[Phosphorylation]LKNVAVDELSR/3	3	1	Phosphorylation	0.987	0.987	5	5	-		5	Y	TRUE		1	0	0.987	160	0	160	0	0	0.007344312	0.007344312	0	0	0	0
160	160	S[Phosphorylation]LESVLSLGPR	SLESVLSLGPR	IPI00022633_1	3	mzspec:PXD007058:SF_200217_pPeptideLibrary_pool3_HCDOT_rep2:scan:04561:S[Phosphorylation]LESVLSLGPR/2	2	1	Phosphorylation	0.987	0.987	1	1	-		1	Y	TRUE		1	0	0.987	161	0	161	0	0	0.007379441	0.007379441	0	0	0	0
161	161	SES[Phosphorylation]PPPLSDPK	SESPPPLSDPK	IPI00014266	1	mzspec:PXD007058:SF_200217_pPeptideLibrary_pool1_HCDOT_rep1:scan:02926:SES[Phosphorylation]PPPLSDPK/2	2	1	Phosphorylation	0.987	0.987	3	3	-		3	Y	TRUE		1	0	0.987	162	0	162	0	0	0.007414136	0.007414136	0	0	0	0
162	162	VGSLT[Phosphorylation]PPSSPK	VGSLTPPSSPK	IPI00298977_3	1	mzspec:PXD007058:SF_200217_pPeptideLibrary_pool1_HCDOT_rep1:scan:03907:VGSLT[Phosphorylation]PPSSPK/2	2	0.9996	Phosphorylation	0.987	0.987	5	5	-		5	Y	TRUE		1	0	0.9866052	163	0	163	0	0	0.007450827	0.007450827	0	0	0	0
163	163	AQS[Phosphorylation]FPDNR	AQSFPDNR	IPI00181703_1	2	mzspec:PXD007058:SF_200217_pPeptideLibrary_pool2_HCDOT_rep1:scan:02642:AQS[Phosphorylation]FPDNR/2	2	1	Phosphorylation	0.986	0.986	3	3	-		3	Y	TRUE		1	0	0.986	164	0	164	0	0	0.007490761	0.007490761	0	0	0	0
164	164	TYT[Phosphorylation]HEVVTLWYR	TYTHEVVTLWYR	IPI00031681	3	mzspec:PXD007058:SF_200217_pPeptideLibrary_pool3_HCDOT_rep2:scan:04142:TYT[Phosphorylation]HEVVTLWYR/2	2	1	Phosphorylation	0.986	0.986	3	3	-		3	Y	TRUE		1	0	0.986	165	0	165	0	0	0.007530211	0.007530211	0	0	0	0
165	165	VQT[Phosphorylation]TPPPAVQGQK	VQTTPPPAVQGQK	IPI00298977_5	2	mzspec:PXD007058:SF_200217_pPeptideLibrary_pool2_HCDOT_rep1:scan:02615:VQT[Phosphorylation]TPPPAVQGQK/3	3	1	Phosphorylation	0.986	0.986	3	3	-		3	Y	TRUE		1	0	0.986	166	0	166	0	0	0.007569186	0.007569186	0	0	0	0
166	166	VKEEGYELPYNPATDDY[Phosphorylation]AVPPPR	VKEEGYELPYNPATDDYAVPPPR	IPI00015287_3	4	mzspec:PXD007058:SF_200217_pPeptideLibrary_pool4_HCDOT_rep2:scan:03761:VKEEGYELPYNPATDDY[Phosphorylation]AVPPPR/3	3	1	Phosphorylation	0.986	0.986	17	17	-		17	Y	TRUE		1	0	0.986	167	0	167	0	0	0.007607693	0.007607693	0	0	0	0
167	167	RLSS[Phosphorylation]TSLASGHSVR	RLSSTSLASGHSVR	IPI00009334_3	3	mzspec:PXD007058:SF_200217_pPeptideLibrary_pool3_HCDOT_rep2:scan:02595:RLSS[Phosphorylation]TSLASGHSVR/2	2	1	Phosphorylation	0.986	0.986	4	4	-		4	Y	TRUE		1	0	0.986	168	0	168	0	0	0.007645743	0.007645743	0	0	0	0
168	168	YIEDEDY[Phosphorylation]Y[Phosphorylation]KASVTR	YIEDEDYYKASVTR	IPI00029702_3	5	mzspec:PXD007058:SF_200217_pPeptideLibrary_pool5_HCDOT_rep1:scan:02892:YIEDEDY[Phosphorylation]Y[Phosphorylation]KASVTR/3	3	1	Phosphorylation	0.986	0.986	8	8	-		7;8	Y	TRUE		1	0	0.986	169	0	169	0	0	0.007683342	0.007683342	0	0	0	0
169	169	LMTGDT[Phosphorylation]YTAHAGAK	LMTGDTYTAHAGAK	IPI00329488_4	1	mzspec:PXD007058:SF_200217_pPeptideLibrary_pool1_HCDOT_rep2:scan:02773:LMTGDT[Phosphorylation]YTAHAGAK/3	3	1	Phosphorylation	0.986	0.986	6	6	-		6	Y	TRUE		1	0	0.986	170	0	170	0	0	0.007720499	0.007720499	0	0	0	0
170	170	DKS[Phosphorylation]PSSLLEDAK	DKSPSSLLEDAK	IPI00329488_12	1	mzspec:PXD007058:SF_200217_pPeptideLibrary_pool1_HCDOT_rep2:scan:03121:DKS[Phosphorylation]PSSLLEDAK/2	2	1	Phosphorylation	0.986	0.986	3	3	-		3	Y	TRUE		1	0	0.986	171	0	171	0	0	0.007757221	0.007757221	0	0	0	0
171	171	FGES[Phosphorylation]DTENQNNK	FGESDTENQNNK	IPI00328149_1	1	mzspec:PXD007058:SF_200217_pPeptideLibrary_pool1_HCDOT_rep1:scan:02947:FGES[Phosphorylation]DTENQNNK/2	2	1	Phosphorylation	0.986	0.986	4	4	-		4	Y	TRUE		1	0	0.986	172	0	172	0	0	0.007793516	0.007793516	0	0	0	0
172	172	TVS[Phosphorylation]TSSQPEENVDR	TVSTSSQPEENVDR	IPI00329488_11	5	mzspec:PXD007058:SF_200217_pPeptideLibrary_pool5_HCDOT_rep1:scan:02578:TVS[Phosphorylation]TSSQPEENVDR/2	2	1	Phosphorylation	0.986	0.986	3	3	-		3	Y	TRUE		1	0	0.986	173	0	173	0	0	0.007829392	0.007829392	0	0	0	0
173	173	SQS[Phosphorylation]NPILGSPFFSHFDGQDSYAAAVR	SQSNPILGSPFFSHFDGQDSYAAAVR	IPI00329638_2	4	mzspec:PXD007058:SF_200217_pPeptideLibrary_pool4_HCDOT_rep2:scan:04494:SQS[Phosphorylation]NPILGSPFFSHFDGQDSYAAAVR/3	3	1	Phosphorylation	0.985	0.985	3	3	-		3	Y	TRUE		1	0	0.985	174	0	174	0	0	0.007870602	0.007870602	0	0	0	0
174	174	DSPGIPPS[Phosphorylation]AGAHQLFR	DSPGIPPSAGAHQLFR	IPI00477982	4	mzspec:PXD007058:SF_200217_pPeptideLibrary_pool4_HCDOT_rep2:scan:04160:DSPGIPPS[Phosphorylation]AGAHQLFR/3	3	1	Phosphorylation	0.985	0.985	8	8	-		8	Y	TRUE		1	0	0.985	175	0	175	0	0	0.007911342	0.007911342	0	0	0	0
175	175	LQT[Phosphorylation]VHSIPLTINK	LQTVHSIPLTINK	IPI00004497_10	1	mzspec:PXD007058:SF_200217_pPeptideLibrary_pool1_HCDOT_rep2:scan:03875:LQT[Phosphorylation]VHSIPLTINK/3	3	1	Phosphorylation	0.985	0.985	3	3	-		3	Y	TRUE		1	0	0.985	176	0	176	0	0	0.007951618	0.007951618	0	0	0	0
176	176	AYT[Phosphorylation]HQVVTR	AYTHQVVTR	IPI00000685_2	2	mzspec:PXD007058:SF_200217_pPeptideLibrary_pool2_HCDOT_rep1:scan:02928:AYT[Phosphorylation]HQVVTR/2	2	0.9978	Phosphorylation	0.987	0.987	3	10	-		3	Y	TRUE		1	0	0.9848286	177	0	177	0	0	0.007992408	0.007992408	0	0	0	0
177	177	RDS[Phosphorylation]PPPPAR	RDSPPPPAR	IPI00014068	3	mzspec:PXD007058:SF_200217_pPeptideLibrary_pool3_HCDOT_rep2:scan:02144:RDS[Phosphorylation]PPPPAR/3	3	0.9897	Phosphorylation	0.995	0.995	3	3	-		3	Y	TRUE		1	0	0.9847515	178	0	178	0	0	0.008033172	0.008033172	0	0	0	0
178	178	GHLS[Phosphorylation]EGLVTK	GHLSEGLVTK	IPI00003431	1	mzspec:PXD007058:SF_200217_pPeptideLibrary_pool1_HCDOT_rep1:scan:02865:GHLS[Phosphorylation]EGLVTK/3	3	0.9893	Phosphorylation	0.995	0.995	4	4	-		4	Y	TRUE		1	0	0.9843535	179	0	179	0	0	0.008075705	0.008075705	0	0	0	0
179	179	ALQKS[Phosphorylation]PGPQR	ALQKSPGPQR	IPI00303797	2	mzspec:PXD007058:SF_200217_pPeptideLibrary_pool2_HCDOT_rep1:scan:02108:ALQKS[Phosphorylation]PGPQR/3	3	1	Phosphorylation	0.984	0.984	5	5	-		5	Y	TRUE		1	0	0.984	180	0	180	0	0	0.008119729	0.008119729	0	0	0	0
180	180	VQTT[Phosphorylation]PPPAVQGQK	VQTTPPPAVQGQK	IPI00298978	1	mzspec:PXD007058:SF_200217_pPeptideLibrary_pool1_HCDOT_rep1:scan:02542:VQTT[Phosphorylation]PPPAVQGQK/2	2	1	Phosphorylation	0.984	0.984	4	4	-		4	Y	TRUE		1	0	0.984	181	0	181	0	0	0.008163266	0.008163266	0	0	0	0
181	181	SEGS[Phosphorylation]PVLPHEPAK	SEGSPVLPHEPAK	IPI00145805	1	mzspec:PXD007058:SF_200217_pPeptideLibrary_pool1_HCDOT_rep1:scan:03487:SEGS[Phosphorylation]PVLPHEPAK/2	2	1	Phosphorylation	0.984	0.984	4	4	-		4	Y	TRUE		1	0	0.984	182	0	182	0	0	0.008206325	0.008206325	0	0	0	0
182	182	MMSLS[Phosphorylation]QSR	MMSLSQSR	IPI00021917_2	3	mzspec:PXD007058:SF_200217_pPeptideLibrary_pool3_HCDOT_rep2:scan:03309:MMSLS[Phosphorylation]QSR/2	2	1	Phosphorylation	0.984	0.984	5	5	-		5	Y	TRUE		1	0	0.984	183	0	183	0	0	0.008248914	0.008248914	0	0	0	0
183	183	LMTGDTY[Phosphorylation]TAHAGAK	LMTGDTYTAHAGAK	IPI00329488_4	3	mzspec:PXD007058:SF_200217_pPeptideLibrary_pool3_HCDOT_rep1:scan:02537:LMTGDTY[Phosphorylation]TAHAGAK/3	3	1	Phosphorylation	0.984	0.984	7	7	-		7	Y	TRUE		1	0	0.984	184	0	184	0	0	0.008291039	0.008291039	0	0	0	0
184	184	LIEDNEY[Phosphorylation]TAR	LIEDNEYTAR	IPI00219012_2	3	mzspec:PXD007058:SF_200217_pPeptideLibrary_pool3_HCDOT_rep2:scan:02828:LIEDNEY[Phosphorylation]TAR/2	2	1	Phosphorylation	0.984	0.984	7	7	-		7	Y	TRUE		1	0	0.984	185	0	185	0	0	0.008332709	0.008332709	0	0	0	0
185	185	VIEDNEY[Phosphorylation]TAR	VIEDNEYTAR	IPI00298625_2	3	mzspec:PXD007058:SF_200217_pPeptideLibrary_pool3_HCDOT_rep2:scan:02570:VIEDNEY[Phosphorylation]TAR/2	2	1	Phosphorylation	0.984	0.984	7	7	-		7	Y	TRUE		1	0	0.984	186	0	186	0	0	0.008373931	0.008373931	0	0	0	0
186	186	RLEEPEEPKVLT[Phosphorylation]PEEQLADKLR	RLEEPEEPKVLTPEEQLADKLR	IPI00290461	5	mzspec:PXD007058:SF_200217_pPeptideLibrary_pool5_HCDOT_rep1:scan:03516:RLEEPEEPKVLT[Phosphorylation]PEEQLADKLR/4	4	1	Phosphorylation	0.984	0.984	12	12	-		12	Y	TRUE		1	0	0.984	187	0	187	0	0	0.008414712	0.008414712	0	0	0	0
187	187	NFSAAKS[Phosphorylation]LLNK	NFSAAKSLLNK	IPI00216378_1	1	mzspec:PXD007058:SF_200217_pPeptideLibrary_pool1_HCDOT_rep2:scan:03149:NFSAAKS[Phosphorylation]LLNK/2	2	1	Phosphorylation	0.984	0.984	7	7	-		7	Y	TRUE		1	0	0.984	188	0	188	0	0	0.00845506	0.00845506	0	0	0	0
188	188	VGSLT[Phosphorylation]PPSSPK	VGSLTPPSSPK	IPI00298977_3	1	mzspec:PXD007058:SF_200217_pPeptideLibrary_pool1_HCDOT_rep1:scan:04396:VGSLT[Phosphorylation]PPSSPK/2	2	1	Phosphorylation	0.984	0.984	5	5	-		5	Y	TRUE		1	0	0.984	189	0	189	0	0	0.00849498	0.00849498	0	0	0	0
189	189	RS[Phosphorylation]PRPDHPGTPPHK	RSPRPDHPGTPPHK	IPI00025830	2	mzspec:PXD007058:SF_200217_pPeptideLibrary_pool2_HCDOT_rep2:scan:01979:RS[Phosphorylation]PRPDHPGTPPHK/3	3	1	Phosphorylation	0.984	0.984	2	2	-		2	Y	TRUE		1	0	0.984	190	0	190	0	0	0.00853448	0.00853448	0	0	0	0
190	190	FGESDT[Phosphorylation]ENQNNK	FGESDTENQNNK	IPI00328149_1	2	mzspec:PXD007058:SF_200217_pPeptideLibrary_pool2_HCDOT_rep2:scan:02448:FGESDT[Phosphorylation]ENQNNK/2	2	0.9906	Phosphorylation	0.993	0.993	6	6	-		6	Y	TRUE		1	0	0.9836658	191	0	191	0	0	0.008575316	0.008575316	0	0	0	0
191	191	LQPQEIS[Phosphorylation]PPPTANLDR	LQPQEISPPPTANLDR	IPI00413961_3	4	mzspec:PXD007058:SF_200217_pPeptideLibrary_pool4_HCDOT_rep2:scan:05043:LQPQEIS[Phosphorylation]PPPTANLDR/2	2	0.9962	Phosphorylation	0.987	0.987	7	7	-		7	Y	TRUE		1	0	0.9832494	192	0	192	0	0	0.008617896	0.008617896	0	0	0	0
192	192	S[Phosphorylation]LPAPQ[Deamination]DNDFLSR	SLPAPQDNDFLSR	IPI00021917_3	5	mzspec:PXD007058:SF_200217_pPeptideLibrary_pool5_HCDOT_rep1:scan:04152:S[Phosphorylation]LPAPQ[Deamination]DNDFLSR/2	2	0.986	Phosphorylation	0.997	0.997	1	1	-		1	Y	TRUE		1	0	0.983042	193	0	193	0	0	0.008661109	0.008661109	0	0	0	0
193	193	DGSLNQ[Deamination]SSGY[Phosphorylation]R	DGSLNQSSGYR	IPI00219012_3	2	mzspec:PXD007058:SF_200217_pPeptideLibrary_pool2_HCDOT_rep2:scan:02556:DGSLNQ[Deamination]SSGY[Phosphorylation]R/2	2	1	Phosphorylation	0.983	0.983	10	15	-		10	Y	TRUE		1	0	0.983	194	0	194	0	0	0.008704093	0.008704093	0	0	0	0
194	194	LQTVHS[Phosphorylation]IPLTINK	LQTVHSIPLTINK	IPI00004497_10	5	mzspec:PXD007058:SF_200217_pPeptideLibrary_pool5_HCDOT_rep1:scan:04209:LQTVHS[Phosphorylation]IPLTINK/3	3	1	Phosphorylation	0.983	0.983	6	6	-		6	Y	TRUE		1	0	0.983	195	0	195	0	0	0.008746636	0.008746636	0	0	0	0
195	195	S[Phosphorylation]PGPSSPKEPLLFSR	SPGPSSPKEPLLFSR	IPI00022872_2	5	mzspec:PXD007058:SF_200217_pPeptideLibrary_pool5_HCDOT_rep2:scan:04200:S[Phosphorylation]PGPSSPKEPLLFSR/3	3	1	Phosphorylation	0.983	0.983	1	1	-		1	Y	TRUE		1	0	0.983	196	0	196	0	0	0.008788745	0.008788745	0	0	0	0
196	196	EALPMDTEVYESPY[Phosphorylation]ADPEEIRPK	EALPMDTEVYESPYADPEEIRPK	IPI00018597_6	3	mzspec:PXD007058:SF_200217_pPeptideLibrary_pool3_HCDOT_rep1:scan:03884:EALPMDTEVYESPY[Phosphorylation]ADPEEIRPK/3	3	1	Phosphorylation	0.983	0.983	14	14	-		14	Y	TRUE		1	0	0.983	197	0	197	0	0	0.008830426	0.008830426	0	0	0	0
197	197	VQTT[Phosphorylation]PPPAVQGQK	VQTTPPPAVQGQK	IPI00298978	1	mzspec:PXD007058:SF_200217_pPeptideLibrary_pool1_HCDOT_rep2:scan:02552:VQTT[Phosphorylation]PPPAVQGQK/2	2	1	Phosphorylation	0.983	0.983	4	4	-		4	Y	TRUE		1	0	0.983	198	0	198	0	0	0.008871687	0.008871687	0	0	0	0
198	198	LMTGDTY[Phosphorylation]TAHAGAK	LMTGDTYTAHAGAK	IPI00329488_4	3	mzspec:PXD007058:SF_200217_pPeptideLibrary_pool3_HCDOT_rep1:scan:02538:LMTGDTY[Phosphorylation]TAHAGAK/2	2	1	Phosphorylation	0.983	0.983	7	7	-		7	Y	TRUE		1	0	0.983	199	0	199	0	0	0.008912533	0.008912533	0	0	0	0
199	199	AGGKPS[Phosphorylation]QSPSQ[Deamination]EAAGEAVLGAK	AGGKPSQSPSQEAAGEAVLGAK	IPI00216969_5	1	mzspec:PXD007058:SF_200217_pPeptideLibrary_pool1_HCDOT_rep2:scan:03137:AGGKPS[Phosphorylation]QSPSQ[Deamination]EAAGEAVLGAK/3	3	1	Phosphorylation	0.983	0.983	6	6	-		6	Y	TRUE		1	0	0.983	200	0	200	0	0	0.00895297	0.00895297	0	0	0	0
200	200	S[Phosphorylation]LESVLSLGPR	SLESVLSLGPR	IPI00022633_1	3	mzspec:PXD007058:SF_200217_pPeptideLibrary_pool3_HCDOT_rep1:scan:05462:S[Phosphorylation]LESVLSLGPR/2	2	1	Phosphorylation	0.983	0.983	1	1	-		1	Y	TRUE		1	0	0.983	201	0	201	0	0	0.008993005	0.008993005	0	0	0	0
201	201	LMTGDT[Phosphorylation]YTAHAGAK	LMTGDTYTAHAGAK	IPI00329488_4	1	mzspec:PXD007058:SF_200217_pPeptideLibrary_pool1_HCDOT_rep1:scan:02790:LMTGDT[Phosphorylation]YTAHAGAK/2	2	0.9989	Phosphorylation	0.984	0.984	6	6	-		6	Y	TRUE		1	0	0.9829176	202	0	202	0	0	0.009033051	0.009033051	0	0	0	0
202	202	GHLS[Phosphorylation]EGLVTK	GHLSEGLVTK	IPI00003431	1	mzspec:PXD007058:SF_200217_pPeptideLibrary_pool1_HCDOT_rep1:scan:04073:GHLS[Phosphorylation]EGLVTK/2	2	0.9918	Phosphorylation	0.991	0.991	4	4	-		4	Y	TRUE		1	0	0.9828738	203	0	203	0	0	0.009072919	0.009072919	0	0	0	0
203	203	AQS[Phosphorylation]FPDNR	AQSFPDNR	IPI00181703_1	2	mzspec:PXD007058:SF_200217_pPeptideLibrary_pool2_HCDOT_rep2:scan:05097:AQS[Phosphorylation]FPDNR/2	2	0.9986	Phosphorylation	0.984	0.984	3	3	-		3	Y	TRUE		1	0	0.9826224	204	0	204	0	0	0.009113628	0.009113628	0	0	0	0
204	204	GTVT[Phosphorylation]PPPR	GTVTPPPR	IPI00216969_6	3	mzspec:PXD007058:SF_200217_pPeptideLibrary_pool3_HCDOT_rep2:scan:02380:GTVT[Phosphorylation]PPPR/2	2	0.9995	Phosphorylation	0.983	0.983	4	4	-		4	Y	TRUE		1	0	0.9825085	205	0	205	0	0	0.009154496	0.009154496	0	0	0	0
205	205	LQT[Phosphorylation]VHSIPLTINK	LQTVHSIPLTINK	IPI00004497_10	1	mzspec:PXD007058:SF_200217_pPeptideLibrary_pool1_HCDOT_rep2:scan:03651:LQT[Phosphorylation]VHSIPLTINK/2	2	0.9991	Phosphorylation	0.983	0.983	3	3	-		3	Y	TRUE		1	0	0.9821153	206	0	206	0	0	0.009196876	0.009196876	0	0	0	0
206	206	S[Phosphorylation]GGQRHSPLSQR	SGGQRHSPLSQR	IPI00006064_2	5	mzspec:PXD007058:SF_200217_pPeptideLibrary_pool5_HCDOT_rep2:scan:02540:S[Phosphorylation]GGQRHSPLSQR/3	3	1	Phosphorylation	0.982	0.982	1	1	-		1	Y	TRUE		1	0	0.982	207	0	207	0	0	0.009239403	0.009239403	0	0	0	0
207	207	SFNGS[Phosphorylation]LKNVAVDELSR	SFNGSLKNVAVDELSR	IPI00219129_2	5	mzspec:PXD007058:SF_200217_pPeptideLibrary_pool5_HCDOT_rep1:scan:04954:SFNGS[Phosphorylation]LKNVAVDELSR/3	3	1	Phosphorylation	0.982	0.982	5	5	-		5	Y	TRUE		1	0	0.982	208	0	208	0	0	0.009281521	0.009281521	0	0	0	0
208	208	LMTGDT[Phosphorylation]YTAHAGAK	LMTGDTYTAHAGAK	IPI00329488_4	1	mzspec:PXD007058:SF_200217_pPeptideLibrary_pool1_HCDOT_rep2:scan:02771:LMTGDT[Phosphorylation]YTAHAGAK/2	2	1	Phosphorylation	0.982	0.982	6	6	-		6	Y	TRUE		1	0	0.982	209	0	209	0	0	0.009323236	0.009323236	0	0	0	0
209	209	YVLDDEY[Phosphorylation]TSSVGSK	YVLDDEYTSSVGSK	IPI00029132_3	2	mzspec:PXD007058:SF_200217_pPeptideLibrary_pool2_HCDOT_rep1:scan:03418:YVLDDEY[Phosphorylation]TSSVGSK/2	2	1	Phosphorylation	0.982	0.982	7	7	-		7	Y	TRUE		1	0	0.982	210	0	210	0	0	0.009364554	0.009364554	0	0	0	0
210	210	HSIAGIIRS[Phosphorylation]PK	HSIAGIIRSPK	IPI00029263_3	5	mzspec:PXD007058:SF_200217_pPeptideLibrary_pool5_HCDOT_rep1:scan:02875:HSIAGIIRS[Phosphorylation]PK/2	2	1	Phosphorylation	0.982	0.982	9	9	-		9	Y	TRUE		1	0	0.982	211	0	211	0	0	0.009405481	0.009405481	0	0	0	0
211	211	[Acetyl]-VGSLT[Phosphorylation]PPSSPK	VGSLTPPSSPK	IPI00298977_3	1	mzspec:PXD007058:SF_200217_pPeptideLibrary_pool1_HCDOT_rep1:scan:03152:[Acetyl]-VGSLT[Phosphorylation]PPSSPK/2	2	1	Phosphorylation	0.982	0.982	5	5	-		5	Y	TRUE		1	0	0.982	212	0	212	0	0	0.009446021	0.009446021	0	0	0	0
212	212	LRS[Phosphorylation]ADSENALSVQER	LRSADSENALSVQER	IPI00181703_3	4	mzspec:PXD007058:SF_200217_pPeptideLibrary_pool4_HCDOT_rep2:scan:03023:LRS[Phosphorylation]ADSENALSVQER/2	2	1	Phosphorylation	0.982	0.982	3	3	-		3	Y	TRUE		1	0	0.982	213	0	213	0	0	0.00948618	0.00948618	0	0	0	0
213	213	S[Phosphorylation]LESVLSLGPR	SLESVLSLGPR	IPI00022633_1	3	mzspec:PXD007058:SF_200217_pPeptideLibrary_pool3_HCDOT_rep2:scan:04370:S[Phosphorylation]LESVLSLGPR/2	2	1	Phosphorylation	0.982	0.982	1	1	-		1	Y	TRUE		1	0	0.982	214	0	214	0	0	0.009525964	0.009525964	0	0	0	0
214	214	TGMGSGS[Phosphorylation]AGKEGGPFK	TGMGSGSAGKEGGPFK	IPI00465142_2	3	mzspec:PXD007058:SF_200217_pPeptideLibrary_pool3_HCDOT_rep2:scan:02787:TGMGSGS[Phosphorylation]AGKEGGPFK/3	3	1	Phosphorylation	0.981	0.981	7	7	-		7	Y	TRUE		1	0	0.981	215	0	215	0	0	0.00957003	0.00957003	0	0	0	0
215	215	VKEEGY[Phosphorylation]ELPYNPATDDY[Phosphorylation]AVPPPR	VKEEGYELPYNPATDDYAVPPPR	IPI00015287_3	5	mzspec:PXD007058:SF_200217_pPeptideLibrary_pool5_HCDOT_rep1:scan:03922:VKEEGY[Phosphorylation]ELPYNPATDDY[Phosphorylation]AVPPPR/3	3	1	Phosphorylation	0.981	0.981	17	17	-		6;17	Y	TRUE		1	0	0.981	216	0	216	0	0	0.009613687	0.009613687	0	0	0	0
216	216	ISS[Phosphorylation]LGSQAMQMER	ISSLGSQAMQMER	IPI00004497_8	4	mzspec:PXD007058:SF_200217_pPeptideLibrary_pool4_HCDOT_rep1:scan:03642:ISS[Phosphorylation]LGSQAMQMER/2	2	1	Phosphorylation	0.981	0.981	3	3	-		3	Y	TRUE		1	0	0.981	217	0	217	0	0	0.009656942	0.009656942	0	0	0	0
217	217	ATS[Phosphorylation]LPSLDTPGELR	ATSLPSLDTPGELR	IPI00156649_2	4	mzspec:PXD007058:SF_200217_pPeptideLibrary_pool4_HCDOT_rep2:scan:04538:ATS[Phosphorylation]LPSLDTPGELR/2	2	1	Phosphorylation	0.981	0.981	3	3	-		3	Y	TRUE		1	0	0.981	218	0	218	0	0	0.0096998	0.0096998	0	0	0	0
218	218	VGSLT[Phosphorylation]PPSSPK	VGSLTPPSSPK	IPI00298977_3	1	mzspec:PXD007058:SF_200217_pPeptideLibrary_pool1_HCDOT_rep2:scan:04796:VGSLT[Phosphorylation]PPSSPK/2	2	1	Phosphorylation	0.981	0.981	5	5	-		5	Y	TRUE		1	0	0.981	219	0	219	0	0	0.009742267	0.009742267	0	0	0	0
219	219	S[Phosphorylation]SSFREMENQPHK	SSSFREMENQPHK	IPI00329488_10	5	mzspec:PXD007058:SF_200217_pPeptideLibrary_pool5_HCDOT_rep2:scan:02473:S[Phosphorylation]SSFREMENQPHK/3	3	1	Phosphorylation	0.981	0.981	1	1	-		1	Y	TRUE		1	0	0.981	220	0	220	0	0	0.009784347	0.009784347	0	0	0	0
220	220	YVLDDEY[Phosphorylation]TSSVGSK	YVLDDEYTSSVGSK	IPI00029132_3	2	mzspec:PXD007058:SF_200217_pPeptideLibrary_pool2_HCDOT_rep2:scan:03436:YVLDDEY[Phosphorylation]TSSVGSK/2	2	1	Phosphorylation	0.981	0.981	7	7	-		7	Y	TRUE		1	0	0.981	221	0	221	0	0	0.009826047	0.009826047	0	0	0	0
221	221	[Acetyl]-IPLIKS[Phosphorylation]HN[Deamination]DFVAILDLPEGEHQYK	IPLIKSHNDFVAILDLPEGEHQYK	IPI00013905	2	mzspec:PXD007058:SF_200217_pPeptideLibrary_pool2_HCDOT_rep1:scan:04375:[Acetyl]-IPLIKS[Phosphorylation]HN[Deamination]DFVAILDLPEGEHQYK/3	3	1	Phosphorylation	0.981	0.981	6	6	-		6	Y	TRUE		1	0	0.981	222	0	222	0	0	0.009867371	0.009867371	0	0	0	0
222	222	YVLDDQY[Phosphorylation]TSSSGAK	YVLDDQYTSSSGAK	IPI00000878_3	2	mzspec:PXD007058:SF_200217_pPeptideLibrary_pool2_HCDOT_rep2:scan:03803:YVLDDQY[Phosphorylation]TSSSGAK/2	2	1	Phosphorylation	0.981	0.981	7	7	-		7	Y	TRUE		1	0	0.981	223	0	223	0	0	0.009908325	0.009908325	0	0	0	0
223	223	Y[Phosphorylation]SLTVAVK	YSLTVAVK	IPI00216969_3	1	mzspec:PXD007058:SF_200217_pPeptideLibrary_pool1_HCDOT_rep1:scan:03347:Y[Phosphorylation]SLTVAVK/2	2	1	Phosphorylation	0.981	0.981	1	1	-		1	Y	TRUE		1	0	0.981	224	0	224	0	0	0.009948912	0.009948912	0	0	0	0
224	224	[Acetyl]-YVLDDQY[Phosphorylation]TSSSGAK	YVLDDQYTSSSGAK	IPI00000878_3	2	mzspec:PXD007058:SF_200217_pPeptideLibrary_pool2_HCDOT_rep2:scan:04580:[Acetyl]-YVLDDQY[Phosphorylation]TSSSGAK/2	2	1	Phosphorylation	0.981	0.981	7	7	-		7	Y	TRUE		1	0	0.981	225	0	225	0	0	0.00998914	0.00998914	0	0	0	0
225	225	ATS[Phosphorylation]PEAGGGGGALK	ATSPEAGGGGGALK	IPI00012318_1	2	mzspec:PXD007058:SF_200217_pPeptideLibrary_pool2_HCDOT_rep2:scan:02596:ATS[Phosphorylation]PEAGGGGGALK/2	2	1	Phosphorylation	0.981	0.981	3	3	-		3	Y	TRUE		1	0	0.981	226	0	226	0	0	0.010029011	0.010029011	0	0	0	0
226	226	S[Phosphorylation]TFHAGQLR	STFHAGQLR	IPI00555838_2	4	mzspec:PXD007058:SF_200217_pPeptideLibrary_pool4_HCDOT_rep2:scan:02837:S[Phosphorylation]TFHAGQLR/3	3	0.9999	Phosphorylation	0.981	0.981	1	1	-		1	Y	TRUE		1	0	0.9809019	227	0	227	0	0	0.010068963	0.010068963	0	0	0	0
227	227	EVGDY[Phosphorylation]GQLHETEVLLK	EVGDYGQLHETEVLLK	IPI00031016	2	mzspec:PXD007058:SF_200217_pPeptideLibrary_pool2_HCDOT_rep2:scan:04981:EVGDY[Phosphorylation]GQLHETEVLLK/3	3	0.9947	Phosphorylation	0.986	0.986	5	5	-		5	Y	TRUE		1	0	0.9807742	228	0	228	0	0	0.010109124	0.010109124	0	0	0	0
228	228	SES[Phosphorylation]PPPLSDPK	SESPPPLSDPK	IPI00014266	1	mzspec:PXD007058:SF_200217_pPeptideLibrary_pool1_HCDOT_rep2:scan:03461:SES[Phosphorylation]PPPLSDPK/2	2	0.9915	Phosphorylation	0.989	0.989	3	3	-		3	Y	TRUE		1	0	0.9805935	229	0	229	0	0	0.010149724	0.010149724	0	0	0	0
229	229	RDS[Phosphorylation]PPPPAR	RDSPPPPAR	IPI00014068	3	mzspec:PXD007058:SF_200217_pPeptideLibrary_pool3_HCDOT_rep2:scan:02140:RDS[Phosphorylation]PPPPAR/2	2	0.9934	Phosphorylation	0.987	0.987	3	3	-		3	Y	TRUE		1	0	0.9804858	230	0	230	0	0	0.010190439	0.010190439	0	0	0	0
230	230	S[Phosphorylation]TFHAGQLR	STFHAGQLR	IPI00555838_2	4	mzspec:PXD007058:SF_200217_pPeptideLibrary_pool4_HCDOT_rep1:scan:02701:S[Phosphorylation]TFHAGQLR/2	2	0.9943	Phosphorylation	0.986	0.986	1	1	-		1	Y	TRUE		1	0	0.9803798	231	0	231	0	0	0.010231261	0.010231261	0	0	0	0
231	231	GTVT[Phosphorylation]PPPR	GTVTPPPR	IPI00216969_6	3	mzspec:PXD007058:SF_200217_pPeptideLibrary_pool3_HCDOT_rep2:scan:03953:GTVT[Phosphorylation]PPPR/2	2	0.994	Phosphorylation	0.986	0.986	4	4	-		4	Y	TRUE		1	0	0.980084	232	0	232	0	0	0.010273005	0.010273005	0	0	0	0
232	232	AQS[Phosphorylation]FPDNR	AQSFPDNR	IPI00181703_1	2	mzspec:PXD007058:SF_200217_pPeptideLibrary_pool2_HCDOT_rep1:scan:03224:AQS[Phosphorylation]FPDNR/2	2	0.999	Phosphorylation	0.981	0.981	3	3	-		3	Y	TRUE		1	0	0.980019	233	0	233	0	0	0.01031467	0.01031467	0	0	0	0
233	233	LRSADS[Phosphorylation]ENALSVQER	LRSADSENALSVQER	IPI00181703_3	5	mzspec:PXD007058:SF_200217_pPeptideLibrary_pool5_HCDOT_rep1:scan:02873:LRSADS[Phosphorylation]ENALSVQER/3	3	1	Phosphorylation	0.98	0.98	6	6	-		6	Y	TRUE		1	0	0.98	234	0	234	0	0	0.010356061	0.010356061	0	0	0	0
234	234	YVLDDQY[Phosphorylation]TSSSGAK	YVLDDQYTSSSGAK	IPI00000878_3	2	mzspec:PXD007058:SF_200217_pPeptideLibrary_pool2_HCDOT_rep2:scan:03088:YVLDDQY[Phosphorylation]TSSSGAK/2	2	1	Phosphorylation	0.98	0.98	7	7	-		7	Y	TRUE		1	0	0.98	235	0	235	0	0	0.010397099	0.010397099	0	0	0	0
235	235	T[Phosphorylation]HLGTGMERSPGAMER	THLGTGMERSPGAMER	IPI00413961_4	4	mzspec:PXD007058:SF_200217_pPeptideLibrary_pool4_HCDOT_rep1:scan:02692:T[Phosphorylation]HLGTGMERSPGAMER/3	3	1	Phosphorylation	0.98	0.98	1	1	-		1	Y	TRUE		1	0	0.98	236	0	236	0	0	0.010437789	0.010437789	0	0	0	0
236	236	SNSTS[Phosphorylation]SMSSGLPEQDR	SNSTSSMSSGLPEQDR	IPI00329488_9	1	mzspec:PXD007058:SF_200217_pPeptideLibrary_pool1_HCDOT_rep1:scan:03060:SNSTS[Phosphorylation]SMSSGLPEQDR/2	2	1	Phosphorylation	0.98	0.98	5	5	-		5	Y	TRUE		1	0	0.98	237	0	237	0	0	0.010478136	0.010478136	0	0	0	0
237	237	RLS[Phosphorylation]STSLASGHSVR	RLSSTSLASGHSVR	IPI00009334_3	5	mzspec:PXD007058:SF_200217_pPeptideLibrary_pool5_HCDOT_rep1:scan:02573:RLS[Phosphorylation]STSLASGHSVR/3	3	1	Phosphorylation	0.98	0.98	3	3	-		3	Y	TRUE		1	0	0.98	238	0	238	0	0	0.010518144	0.010518144	0	0	0	0
238	238	HSWY[Phosphorylation]HGPVSR	HSWYHGPVSR	IPI00216969_7	3	mzspec:PXD007058:SF_200217_pPeptideLibrary_pool3_HCDOT_rep1:scan:05943:HSWY[Phosphorylation]HGPVSR/3	3	1	Phosphorylation	0.98	0.98	4	4	-		4	Y	TRUE		1	0	0.98	239	0	239	0	0	0.010557817	0.010557817	0	0	0	0
239	239	[Acetyl]-DSPGIPPS[Phosphorylation]AGAHQLFR	DSPGIPPSAGAHQLFR	IPI00477982	4	mzspec:PXD007058:SF_200217_pPeptideLibrary_pool4_HCDOT_rep2:scan:03044:[Acetyl]-DSPGIPPS[Phosphorylation]AGAHQLFR/3	3	1	Phosphorylation	0.98	0.98	8	8	-		8	Y	TRUE		1	0	0.98	240	0	240	0	0	0.010597159	0.010597159	0	0	0	0
240	240	RLSS[Phosphorylation]TSLASGHSVR	RLSSTSLASGHSVR	IPI00009334_3	3	mzspec:PXD007058:SF_200217_pPeptideLibrary_pool3_HCDOT_rep1:scan:02584:RLSS[Phosphorylation]TSLASGHSVR/2	2	1	Phosphorylation	0.98	0.98	4	4	-		4	Y	TRUE		1	0	0.98	241	0	241	0	0	0.010636175	0.010636175	0	0	0	0
241	241	IQPS[Phosphorylation]SPPPNHPNNHLFR	IQPSSPPPNHPNNHLFR	IPI00657720_2	4	mzspec:PXD007058:SF_200217_pPeptideLibrary_pool4_HCDOT_rep1:scan:02830:IQPS[Phosphorylation]SPPPNHPNNHLFR/4	4	1	Phosphorylation	0.98	0.98	4	4	-		4	Y	TRUE		1	0	0.98	242	0	242	0	0	0.010674869	0.010674869	0	0	0	0
242	242	SQS[Phosphorylation]NPILGSPFFSHFDGQDSYAAAVR	SQSNPILGSPFFSHFDGQDSYAAAVR	IPI00329638_2	4	mzspec:PXD007058:SF_200217_pPeptideLibrary_pool4_HCDOT_rep1:scan:04566:SQS[Phosphorylation]NPILGSPFFSHFDGQDSYAAAVR/4	4	1	Phosphorylation	0.98	0.98	3	3	-		3	Y	TRUE		1	0	0.98	243	0	243	0	0	0.010713244	0.010713244	0	0	0	0
243	243	LMTGDTY[Phosphorylation]TAHAGAK	LMTGDTYTAHAGAK	IPI00329488_4	3	mzspec:PXD007058:SF_200217_pPeptideLibrary_pool3_HCDOT_rep2:scan:02724:LMTGDTY[Phosphorylation]TAHAGAK/3	3	1	Phosphorylation	0.98	0.98	7	7	-		7	Y	TRUE		1	0	0.98	244	0	244	0	0	0.010751304	0.010751304	0	0	0	0
244	244	VS[Phosphorylation]GRTSPPLLDR	VSGRTSPPLLDR	IPI00039689_4	5	mzspec:PXD007058:SF_200217_pPeptideLibrary_pool5_HCDOT_rep1:scan:03603:VS[Phosphorylation]GRTSPPLLDR/3	3	1	Phosphorylation	0.98	0.98	2	2	-		2	Y	TRUE		1	0	0.98	245	0	245	0	0	0.010789054	0.010789054	0	0	0	0
245	245	DIYSTDY[Phosphorylation]YR	DIYSTDYYR	IPI00025076	2	mzspec:PXD007058:SF_200217_pPeptideLibrary_pool2_HCDOT_rep1:scan:03599:DIYSTDY[Phosphorylation]YR/2	2	0.9999	Phosphorylation	0.98	0.98	7	7	-		7	Y	TRUE		1	0	0.979902	246	0	246	0	0	0.010826895	0.010826895	0	0	0	0
246	246	FGESDT[Phosphorylation]EN[Deamination]QNNK	FGESDTENQNNK	IPI00328149_1	2	mzspec:PXD007058:SF_200217_pPeptideLibrary_pool2_HCDOT_rep2:scan:02490:FGESDT[Phosphorylation]EN[Deamination]QNNK/2	2	0.9978	Phosphorylation	0.982	0.982	6	6	-		6	Y	TRUE		1	0	0.9798396	247	0	247	0	0	0.010864683	0.010864683	0	0	0	0
247	247	VQT[Phosphorylation]TPPPAVQGQK	VQTTPPPAVQGQK	IPI00298977_5	2	mzspec:PXD007058:SF_200217_pPeptideLibrary_pool2_HCDOT_rep2:scan:03326:VQT[Phosphorylation]TPPPAVQGQK/2	2	0.9992	Phosphorylation	0.98	0.98	3	3	-		3	Y	TRUE		1	0	0.979216	248	0	248	0	0	0.01090468	0.01090468	0	0	0	0
248	248	EALPMDTEVYESPY[Phosphorylation]ADPEEIRPK	EALPMDTEVYESPYADPEEIRPK	IPI00018597_6	3	mzspec:PXD007058:SF_200217_pPeptideLibrary_pool3_HCDOT_rep2:scan:03868:EALPMDTEVYESPY[Phosphorylation]ADPEEIRPK/3	3	1	Phosphorylation	0.979	0.979	14	14	-		14	Y	TRUE		1	0	0.979	249	0	249	0	0	0.010945223	0.010945223	0	0	0	0
249	249	DIYSTDY[Phosphorylation]YR	DIYSTDYYR	IPI00025076	2	mzspec:PXD007058:SF_200217_pPeptideLibrary_pool2_HCDOT_rep2:scan:03594:DIYSTDY[Phosphorylation]YR/2	2	1	Phosphorylation	0.979	0.979	7	7	-		7	Y	TRUE		1	0	0.979	250	0	250	0	0	0.010985442	0.010985442	0	0	0	0
250	250	SNSTS[Phosphorylation]SMSSGLPEQDR	SNSTSSMSSGLPEQDR	IPI00329488_9	1	mzspec:PXD007058:SF_200217_pPeptideLibrary_pool1_HCDOT_rep2:scan:03060:SNSTS[Phosphorylation]SMSSGLPEQDR/2	2	1	Phosphorylation	0.979	0.979	5	5	-		5	Y	TRUE		1	0	0.979	251	0	251	0	0	0.011025341	0.011025341	0	0	0	0
251	251	LMTGDT[Phosphorylation]Y[Phosphorylation]TAHAGAK	LMTGDTYTAHAGAK	IPI00329488_4	2	mzspec:PXD007058:SF_200217_pPeptideLibrary_pool2_HCDOT_rep2:scan:02775:LMTGDT[Phosphorylation]Y[Phosphorylation]TAHAGAK/2	2	1	Phosphorylation	0.979	0.979	7	7	-		6;7	Y	TRUE		1	0	0.979	252	0	252	0	0	0.011064923	0.011064923	0	0	0	0
252	252	YVLDDEY[Phosphorylation]TSSVGSK	YVLDDEYTSSVGSK	IPI00029132_3	2	mzspec:PXD007058:SF_200217_pPeptideLibrary_pool2_HCDOT_rep1:scan:03940:YVLDDEY[Phosphorylation]TSSVGSK/2	2	1	Phosphorylation	0.979	0.979	7	7	-		7	Y	TRUE		1	0	0.979	253	0	253	0	0	0.011104192	0.011104192	0	0	0	0
253	253	LMTGDT[Phosphorylation]YTAHAGAK	LMTGDTYTAHAGAK	IPI00329488_4	1	mzspec:PXD007058:SF_200217_pPeptideLibrary_pool1_HCDOT_rep1:scan:02771:LMTGDT[Phosphorylation]YTAHAGAK/3	3	1	Phosphorylation	0.979	0.979	6	6	-		6	Y	TRUE		1	0	0.979	254	0	254	0	0	0.011143152	0.011143152	0	0	0	0
254	254	VS[Phosphorylation]GRTSPPLLDR	VSGRTSPPLLDR	IPI00039689_4	5	mzspec:PXD007058:SF_200217_pPeptideLibrary_pool5_HCDOT_rep2:scan:03888:VS[Phosphorylation]GRTSPPLLDR/3	3	1	Phosphorylation	0.979	0.979	2	2	-		2	Y	TRUE		1	0	0.979	255	0	255	0	0	0.011181806	0.011181806	0	0	0	0
255	255	IQPS[Phosphorylation]SPPPNHPNNHLFR	IQPSSPPPNHPNNHLFR	IPI00657720_2	4	mzspec:PXD007058:SF_200217_pPeptideLibrary_pool4_HCDOT_rep1:scan:02826:IQPS[Phosphorylation]SPPPNHPNNHLFR/2	2	1	Phosphorylation	0.979	0.979	4	4	-		4	Y	TRUE		1	0	0.979	256	0	256	0	0	0.011220159	0.011220159	0	0	0	0
256	256	LQTVHS[Phosphorylation]IPLTINK	LQTVHSIPLTINK	IPI00004497_10	5	mzspec:PXD007058:SF_200217_pPeptideLibrary_pool5_HCDOT_rep1:scan:04697:LQTVHS[Phosphorylation]IPLTINK/3	3	1	Phosphorylation	0.979	0.979	6	6	-		6	Y	TRUE		1	0	0.979	257	0	257	0	0	0.011258212	0.011258212	0	0	0	0
257	257	TGMGSGS[Phosphorylation]AGKEGGPFK	TGMGSGSAGKEGGPFK	IPI00465142_2	3	mzspec:PXD007058:SF_200217_pPeptideLibrary_pool3_HCDOT_rep1:scan:02808:TGMGSGS[Phosphorylation]AGKEGGPFK/2	2	1	Phosphorylation	0.979	0.979	7	7	-		7	Y	TRUE		1	0	0.979	258	0	258	0	0	0.011295971	0.011295971	0	0	0	0
258	258	YVLDDQY[Phosphorylation]TSSSGAK	YVLDDQYTSSSGAK	IPI00000878_3	2	mzspec:PXD007058:SF_200217_pPeptideLibrary_pool2_HCDOT_rep2:scan:04322:YVLDDQY[Phosphorylation]TSSSGAK/2	2	1	Phosphorylation	0.979	0.979	7	7	-		7	Y	TRUE		1	0	0.979	259	0	259	0	0	0.011333439	0.011333439	0	0	0	0
259	259	GTVT[Phosphorylation]PPPR	GTVTPPPR	IPI00216969_6	3	mzspec:PXD007058:SF_200217_pPeptideLibrary_pool3_HCDOT_rep1:scan:03015:GTVT[Phosphorylation]PPPR/2	2	0.9876	Phosphorylation	0.991	0.991	4	4	-		4	Y	TRUE		1	0	0.9787116	260	0	260	0	0	0.011371727	0.011371727	0	0	0	0
260	260	RPGAAAS[Phosphorylation]GERDDRGPPASVAALR	RPGAAASGERDDRGPPASVAALR	IPI00004497_9	4	mzspec:PXD007058:SF_200217_pPeptideLibrary_pool4_HCDOT_rep2:scan:02724:RPGAAAS[Phosphorylation]GERDDRGPPASVAALR/4	4	0.9922	Phosphorylation	0.986	0.986	7	7	-		7	Y	TRUE		1	0	0.9783092	261	0	261	0	0	0.011411264	0.011411264	0	0	0	0
261	261	RLS[Phosphorylation]IIGPTSR	RLSIIGPTSR	IPI00513803	3	mzspec:PXD007058:SF_200217_pPeptideLibrary_pool3_HCDOT_rep2:scan:04093:RLS[Phosphorylation]IIGPTSR/2	2	0.987	Phosphorylation	0.991	0.991	3	3	-		3	Y	TRUE		1	0	0.978117	262	0	262	0	0	0.011451232	0.011451232	0	0	0	0
262	262	[Acetyl]-HSWY[Phosphorylation]HGPVSR	HSWYHGPVSR	IPI00216969_7	3	mzspec:PXD007058:SF_200217_pPeptideLibrary_pool3_HCDOT_rep1:scan:02793:[Acetyl]-HSWY[Phosphorylation]HGPVSR/3	3	1	Phosphorylation	0.978	0.978	4	4	-		4	Y	TRUE		1	0	0.978	263	0	263	0	0	0.011491341	0.011491341	0	0	0	0
263	263	FSDQAGPAIPTSNSY[Phosphorylation]SK	FSDQAGPAIPTSNSYSK	IPI00041176_2	2	mzspec:PXD007058:SF_200217_pPeptideLibrary_pool2_HCDOT_rep1:scan:03434:FSDQAGPAIPTSNSY[Phosphorylation]SK/2	2	1	Phosphorylation	0.978	0.978	15	15	-		15	Y	TRUE		1	0	0.978	264	0	264	0	0	0.011531147	0.011531147	0	0	0	0
264	264	YMEDSTYY[Phosphorylation]K	YMEDSTYYK	IPI00413961_5	4	mzspec:PXD007058:SF_200217_pPeptideLibrary_pool4_HCDOT_rep1:scan:02967:YMEDSTYY[Phosphorylation]K/2	2	1	Phosphorylation	0.978	0.978	8	8	-		8	Y	TRUE		1	0	0.978	265	0	265	0	0	0.011570652	0.011570652	0	0	0	0
265	265	SNSTSSMS[Phosphorylation]SGLPEQDR	SNSTSSMSSGLPEQDR	IPI00329488_9	3	mzspec:PXD007058:SF_200217_pPeptideLibrary_pool3_HCDOT_rep1:scan:03029:SNSTSSMS[Phosphorylation]SGLPEQDR/2	2	1	Phosphorylation	0.978	0.978	8	8	-		8	Y	TRUE		1	0	0.978	266	0	266	0	0	0.01160986	0.01160986	0	0	0	0
266	266	YVLDDQY[Phosphorylation]TSSSGAK	YVLDDQYTSSSGAK	IPI00000878_3	2	mzspec:PXD007058:SF_200217_pPeptideLibrary_pool2_HCDOT_rep2:scan:04832:YVLDDQY[Phosphorylation]TSSSGAK/2	2	1	Phosphorylation	0.978	0.978	7	7	-		7	Y	TRUE		1	0	0.978	267	0	267	0	0	0.011648775	0.011648775	0	0	0	0
267	267	[Acetyl]-YVLDDEY[Phosphorylation]TSSVGSK	YVLDDEYTSSVGSK	IPI00029132_3	2	mzspec:PXD007058:SF_200217_pPeptideLibrary_pool2_HCDOT_rep1:scan:04939:[Acetyl]-YVLDDEY[Phosphorylation]TSSVGSK/2	2	1	Phosphorylation	0.978	0.978	7	7	-		7	Y	TRUE		1	0	0.978	268	0	268	0	0	0.011687399	0.011687399	0	0	0	0
268	268	LRSADS[Phosphorylation]ENALSVQER	LRSADSENALSVQER	IPI00181703_3	5	mzspec:PXD007058:SF_200217_pPeptideLibrary_pool5_HCDOT_rep2:scan:02874:LRSADS[Phosphorylation]ENALSVQER/3	3	1	Phosphorylation	0.978	0.978	6	6	-		6	Y	TRUE		1	0	0.978	269	0	269	0	0	0.011725735	0.011725735	0	0	0	0
269	269	AYT[Phosphorylation]HQVVTR	AYTHQVVTR	IPI00000685_2	2	mzspec:PXD007058:SF_200217_pPeptideLibrary_pool2_HCDOT_rep2:scan:02990:AYT[Phosphorylation]HQVVTR/3	3	0.9948	Phosphorylation	0.983	0.983	3	10	-		3	Y	TRUE		1	0	0.9778884	270	0	270	0	0	0.011764201	0.011764201	0	0	0	0
270	270	ATS[Phosphorylation]LPSLDTPGELR	ATSLPSLDTPGELR	IPI00156649_2	4	mzspec:PXD007058:SF_200217_pPeptideLibrary_pool4_HCDOT_rep1:scan:04571:ATS[Phosphorylation]LPSLDTPGELR/2	2	0.9987	Phosphorylation	0.979	0.979	3	3	-		3	Y	TRUE		1	0	0.9777273	271	0	271	0	0	0.011802978	0.011802978	0	0	0	0
271	271	VKEEGYELPY[Phosphorylation]NPATDDY[Phosphorylation]AVPPPR	VKEEGYELPYNPATDDYAVPPPR	IPI00015287_3	1	mzspec:PXD007058:SF_200217_pPeptideLibrary_pool1_HCDOT_rep1:scan:03682:VKEEGYELPY[Phosphorylation]NPATDDY[Phosphorylation]AVPPPR/3	3	1	Phosphorylation	0.977	0.977	10	10	-		10;17	Y	TRUE		1	0	0.977	272	0	272	0	0	0.011844144	0.011844144	0	0	0	0
272	272	ATSLPS[Phosphorylation]LDTPGELR	ATSLPSLDTPGELR	IPI00156649_2	5	mzspec:PXD007058:SF_200217_pPeptideLibrary_pool5_HCDOT_rep2:scan:04106:ATSLPS[Phosphorylation]LDTPGELR/2	2	1	Phosphorylation	0.977	0.977	6	6	-		6	Y	TRUE		1	0	0.977	273	0	273	0	0	0.011885008	0.011885008	0	0	0	0
273	273	S[Phosphorylation]TLVLHDLLK	STLVLHDLLK	IPI00004497_5	2	mzspec:PXD007058:SF_200217_pPeptideLibrary_pool2_HCDOT_rep1:scan:04020:S[Phosphorylation]TLVLHDLLK/2	2	1	Phosphorylation	0.977	0.977	1	1	-		1	Y	TRUE		1	0	0.977	274	0	274	0	0	0.011925573	0.011925573	0	0	0	0
274	274	ATS[Phosphorylation]PEAGGGGGALK	ATSPEAGGGGGALK	IPI00012318_1	2	mzspec:PXD007058:SF_200217_pPeptideLibrary_pool2_HCDOT_rep1:scan:02588:ATS[Phosphorylation]PEAGGGGGALK/2	2	1	Phosphorylation	0.977	0.977	3	3	-		3	Y	TRUE		1	0	0.977	275	0	275	0	0	0.011965844	0.011965844	0	0	0	0
275	275	LMTGDT[Phosphorylation]Y[Phosphorylation]TAHAGAK	LMTGDTYTAHAGAK	IPI00329488_4	2	mzspec:PXD007058:SF_200217_pPeptideLibrary_pool2_HCDOT_rep2:scan:02790:LMTGDT[Phosphorylation]Y[Phosphorylation]TAHAGAK/3	3	1	Phosphorylation	0.977	0.977	7	7	-		6;7	Y	TRUE		1	0	0.977	276	0	276	0	0	0.012005823	0.012005823	0	0	0	0
276	276	TGMGSGS[Phosphorylation]AGKEGGPFK	TGMGSGSAGKEGGPFK	IPI00465142_2	3	mzspec:PXD007058:SF_200217_pPeptideLibrary_pool3_HCDOT_rep1:scan:02785:TGMGSGS[Phosphorylation]AGKEGGPFK/3	3	1	Phosphorylation	0.977	0.977	7	7	-		7	Y	TRUE		1	0	0.977	277	0	277	0	0	0.012045513	0.012045513	0	0	0	0
277	277	LQTVHS[Phosphorylation]IPLTINK	LQTVHSIPLTINK	IPI00004497_10	5	mzspec:PXD007058:SF_200217_pPeptideLibrary_pool5_HCDOT_rep2:scan:03723:LQTVHS[Phosphorylation]IPLTINK/2	2	1	Phosphorylation	0.977	0.977	6	6	-		6	Y	TRUE		1	0	0.977	278	0	278	0	0	0.012084918	0.012084918	0	0	0	0
278	278	YVLDDEY[Phosphorylation]TSSVGSK	YVLDDEYTSSVGSK	IPI00029132_3	2	mzspec:PXD007058:SF_200217_pPeptideLibrary_pool2_HCDOT_rep2:scan:03484:YVLDDEY[Phosphorylation]TSSVGSK/3	3	1	Phosphorylation	0.977	0.977	7	7	-		7	Y	TRUE		1	0	0.977	279	0	279	0	0	0.01212404	0.01212404	0	0	0	0
279	279	TAPT[Phosphorylation]PPKR	TAPTPPKR	IPI00216969_9	3	mzspec:PXD007058:SF_200217_pPeptideLibrary_pool3_HCDOT_rep1:scan:01964:TAPT[Phosphorylation]PPKR/2	2	0.9856	Phosphorylation	0.991	0.991	4	4	-		4	Y	TRUE		1	0	0.9767296	280	0	280	0	0	0.012163848	0.012163848	0	0	0	0
280	280	DSPGIPPS[Phosphorylation]AGAHQLFR	DSPGIPPSAGAHQLFR	IPI00477982	4	mzspec:PXD007058:SF_200217_pPeptideLibrary_pool4_HCDOT_rep1:scan:04182:DSPGIPPS[Phosphorylation]AGAHQLFR/3	3	0.9945	Phosphorylation	0.982	0.982	8	8	-		8	Y	TRUE		1	0	0.976599	281	0	281	0	0	0.012203838	0.012203838	0	0	0	0
281	281	GHLS[Phosphorylation]EGLVTK	GHLSEGLVTK	IPI00003431	1	mzspec:PXD007058:SF_200217_pPeptideLibrary_pool1_HCDOT_rep2:scan:04880:GHLS[Phosphorylation]EGLVTK/2	2	0.997	Phosphorylation	0.979	0.979	4	4	-		4	Y	TRUE		1	0	0.976063	282	0	282	0	0	0.012245445	0.012245445	0	0	0	0
282	282	LQTVHS[Phosphorylation]IPLTINK	LQTVHSIPLTINK	IPI00004497_10	5	mzspec:PXD007058:SF_200217_pPeptideLibrary_pool5_HCDOT_rep1:scan:03677:LQTVHS[Phosphorylation]IPLTINK/3	3	1	Phosphorylation	0.976	0.976	6	6	-		6	Y	TRUE		1	0	0.976	283	0	283	0	0	0.012286981	0.012286981	0	0	0	0
283	283	SNSTSSMS[Phosphorylation]SGLPEQDR	SNSTSSMSSGLPEQDR	IPI00329488_9	3	mzspec:PXD007058:SF_200217_pPeptideLibrary_pool3_HCDOT_rep2:scan:03030:SNSTSSMS[Phosphorylation]SGLPEQDR/2	2	1	Phosphorylation	0.976	0.976	8	8	-		8	Y	TRUE		1	0	0.976	284	0	284	0	0	0.012328224	0.012328224	0	0	0	0
284	284	DSPGIPPS[Phosphorylation]AGAHQLFR	DSPGIPPSAGAHQLFR	IPI00477982	4	mzspec:PXD007058:SF_200217_pPeptideLibrary_pool4_HCDOT_rep2:scan:04643:DSPGIPPS[Phosphorylation]AGAHQLFR/3	3	1	Phosphorylation	0.976	0.976	8	8	-		8	Y	TRUE		1	0	0.976	285	0	285	0	0	0.012369177	0.012369177	0	0	0	0
285	285	VKEEGYELPY[Phosphorylation]NPATDDY[Phosphorylation]AVPPPR	VKEEGYELPYNPATDDYAVPPPR	IPI00015287_3	1	mzspec:PXD007058:SF_200217_pPeptideLibrary_pool1_HCDOT_rep1:scan:03682:VKEEGYELPY[Phosphorylation]NPATDDY[Phosphorylation]AVPPPR/3	3	1	Phosphorylation	0.976	0.976	17	17	-		10;17	Y	TRUE		1	0	0.976	286	0	286	0	0	0.012409844	0.012409844	0	0	0	0
286	286	YMEDSTY[Phosphorylation]YK	YMEDSTYYK	IPI00413961_5	3	mzspec:PXD007058:SF_200217_pPeptideLibrary_pool3_HCDOT_rep1:scan:02987:YMEDSTY[Phosphorylation]YK/2	2	1	Phosphorylation	0.976	0.976	7	7	-		7	Y	TRUE		1	0	0.976	287	0	287	0	0	0.012450228	0.012450228	0	0	0	0
287	287	YVLDDEY[Phosphorylation]TSSVGSK	YVLDDEYTSSVGSK	IPI00029132_3	2	mzspec:PXD007058:SF_200217_pPeptideLibrary_pool2_HCDOT_rep1:scan:03474:YVLDDEY[Phosphorylation]TSSVGSK/3	3	1	Phosphorylation	0.976	0.976	7	7	-		7	Y	TRUE		1	0	0.976	288	0	288	0	0	0.012490332	0.012490332	0	0	0	0
288	288	WTAPESLAY[Phosphorylation]NK	WTAPESLAYNK	IPI00216969_2	1	mzspec:PXD007058:SF_200217_pPeptideLibrary_pool1_HCDOT_rep2:scan:03568:WTAPESLAY[Phosphorylation]NK/2	2	1	Phosphorylation	0.976	0.976	9	9	-		9	Y	TRUE		1	0	0.976	289	0	289	0	0	0.012530157	0.012530157	0	0	0	0
289	289	VGSLT[Phosphorylation]PPSSPK	VGSLTPPSSPK	IPI00298977_3	1	mzspec:PXD007058:SF_200217_pPeptideLibrary_pool1_HCDOT_rep2:scan:05146:VGSLT[Phosphorylation]PPSSPK/2	2	1	Phosphorylation	0.976	0.976	5	5	-		5	Y	TRUE		1	0	0.976	290	0	290	0	0	0.012569709	0.012569709	0	0	0	0
290	290	GTVT[Phosphorylation]PPPR	GTVTPPPR	IPI00216969_6	3	mzspec:PXD007058:SF_200217_pPeptideLibrary_pool3_HCDOT_rep1:scan:02423:GTVT[Phosphorylation]PPPR/2	2	0.9959	Phosphorylation	0.98	0.98	4	4	-		4	Y	TRUE		1	0	0.975982	291	0	291	0	0	0.01260905	0.01260905	0	0	0	0
291	291	AQ[Deamination]S[Phosphorylation]FPDNR	AQSFPDNR	IPI00181703_1	2	mzspec:PXD007058:SF_200217_pPeptideLibrary_pool2_HCDOT_rep2:scan:03809:AQ[Deamination]S[Phosphorylation]FPDNR/2	2	0.9963	Phosphorylation	0.979	0.979	3	3	-		3	Y	TRUE		1	0	0.9753777	292	0	292	0	0	0.012650191	0.012650191	0	0	0	0
292	292	PT[Phosphorylation]T[Phosphorylation]GVILPSGNTLRVK	PTTGVILPSGNTLRVK	IPI00465017	2	mzspec:PXD007058:SF_200217_pPeptideLibrary_pool2_HCDOT_rep1:scan:04812:PT[Phosphorylation]T[Phosphorylation]GVILPSGNTLRVK/2	2	0.9809	Phosphorylation	0.994	0.994	3	3	-		2;3	Y	TRUE		1	0	0.9750146	293	0	293	0	0	0.012692291	0.012692291	0	0	0	0
293	293	LQT[Phosphorylation]VHSIPLTINK	LQTVHSIPLTINK	IPI00004497_10	1	mzspec:PXD007058:SF_200217_pPeptideLibrary_pool1_HCDOT_rep1:scan:03562:LQT[Phosphorylation]VHSIPLTINK/2	2	1	Phosphorylation	0.975	0.975	3	3	-		3	Y	TRUE		1	0	0.975	294	0	294	0	0	0.012734154	0.012734154	0	0	0	0
294	294	ETTTS[Phosphorylation]PKKYYLAEK	ETTTSPKKYYLAEK	IPI00000878_6	5	mzspec:PXD007058:SF_200217_pPeptideLibrary_pool5_HCDOT_rep2:scan:03110:ETTTS[Phosphorylation]PKKYYLAEK/3	3	1	Phosphorylation	0.975	0.975	5	5	-		5	Y	TRUE		1	0	0.975	295	0	295	0	0	0.012775733	0.012775733	0	0	0	0
295	295	VPAS[Phosphorylation]PLPGLER	VPASPLPGLER	IPI00555838_4	1	mzspec:PXD007058:SF_200217_pPeptideLibrary_pool1_HCDOT_rep1:scan:03789:VPAS[Phosphorylation]PLPGLER/2	2	1	Phosphorylation	0.975	0.975	4	4	-		4	Y	TRUE		1	0	0.975	296	0	296	0	0	0.012817031	0.012817031	0	0	0	0
296	296	HSIAGIIRS[Phosphorylation]PK	HSIAGIIRSPK	IPI00029263_3	5	mzspec:PXD007058:SF_200217_pPeptideLibrary_pool5_HCDOT_rep1:scan:02862:HSIAGIIRS[Phosphorylation]PK/3	3	1	Phosphorylation	0.975	0.975	9	9	-		9	Y	TRUE		1	0	0.975	297	0	297	0	0	0.012858051	0.012858051	0	0	0	0
297	297	EALPMDTEVY[Phosphorylation]ESPY[Phosphorylation]ADPEEIRPK	EALPMDTEVYESPYADPEEIRPK	IPI00018597_6	4	mzspec:PXD007058:SF_200217_pPeptideLibrary_pool4_HCDOT_rep2:scan:03992:EALPMDTEVY[Phosphorylation]ESPY[Phosphorylation]ADPEEIRPK/3	3	1	Phosphorylation	0.975	0.975	14	14	-		10;14	Y	TRUE		1	0	0.975	298	0	298	0	0	0.012898796	0.012898796	0	0	0	0
298	298	AGGKPS[Phosphorylation]QSPSQEAAGEAVLGAK	AGGKPSQSPSQEAAGEAVLGAK	IPI00216969_5	1	mzspec:PXD007058:SF_200217_pPeptideLibrary_pool1_HCDOT_rep1:scan:02906:AGGKPS[Phosphorylation]QSPSQEAAGEAVLGAK/3	3	1	Phosphorylation	0.975	0.975	6	6	-		6	Y	TRUE		1	0	0.975	299	0	299	0	0	0.012939268	0.012939268	0	0	0	0
299	299	LRSADS[Phosphorylation]ENALSVQER	LRSADSENALSVQER	IPI00181703_3	5	mzspec:PXD007058:SF_200217_pPeptideLibrary_pool5_HCDOT_rep2:scan:02859:LRSADS[Phosphorylation]ENALSVQER/2	2	1	Phosphorylation	0.975	0.975	6	6	-		6	Y	TRUE		1	0	0.975	300	0	300	0	0	0.012979471	0.012979471	0	0	0	0
300	300	AQS[Phosphorylation]FPDNR	AQSFPDNR	IPI00181703_1	2	mzspec:PXD007058:SF_200217_pPeptideLibrary_pool2_HCDOT_rep1:scan:04687:AQS[Phosphorylation]FPDNR/2	2	1	Phosphorylation	0.975	0.975	3	3	-		3	Y	TRUE		1	0	0.975	301	0	301	0	0	0.013019406	0.013019406	0	0	0	0
301	301	LSYY[Phosphorylation]EYDFER	LSYYEYDFER	IPI00029132_4	3	mzspec:PXD007058:SF_200217_pPeptideLibrary_pool3_HCDOT_rep2:scan:04849:LSYY[Phosphorylation]EYDFER/2	2	1	Phosphorylation	0.975	0.975	4	4	-		4	Y	TRUE		1	0	0.975	302	0	302	0	0	0.013059077	0.013059077	0	0	0	0
302	302	YVLDDQY[Phosphorylation]TSSSGAK	YVLDDQYTSSSGAK	IPI00000878_3	2	mzspec:PXD007058:SF_200217_pPeptideLibrary_pool2_HCDOT_rep2:scan:05307:YVLDDQY[Phosphorylation]TSSSGAK/2	2	1	Phosphorylation	0.975	0.975	7	7	-		7	Y	TRUE		1	0	0.975	303	0	303	0	0	0.013098486	0.013098486	0	0	0	0
303	303	TAPT[Phosphorylation]PPKR	TAPTPPKR	IPI00216969_9	3	mzspec:PXD007058:SF_200217_pPeptideLibrary_pool3_HCDOT_rep2:scan:01961:TAPT[Phosphorylation]PPKR/2	2	0.9884	Phosphorylation	0.986	0.986	4	4	-		4	Y	TRUE		1	0	0.9745624	304	0	304	0	0	0.013139075	0.013139075	0	0	0	0
304	304	SSSPT[Phosphorylation]QYGLTK	SSSPTQYGLTK	IPI00329638_4	2	mzspec:PXD007058:SF_200217_pPeptideLibrary_pool2_HCDOT_rep1:scan:03660:SSSPT[Phosphorylation]QYGLTK/2	2	0.9873	Phosphorylation	0.987	0.987	5	5	-		5	Y	TRUE		1	0	0.9744651	305	0	305	0	0	0.013179717	0.013179717	0	0	0	0
305	305	RLS[Phosphorylation]S[Phosphorylation]TSLASGHSVR	RLSSTSLASGHSVR	IPI00009334_3	2	mzspec:PXD007058:SF_200217_pPeptideLibrary_pool2_HCDOT_rep1:scan:02729:RLS[Phosphorylation]S[Phosphorylation]TSLASGHSVR/2	2	0.9951	Phosphorylation	0.979	0.979	4	4	-		3;4	Y	TRUE		1	0	0.9742029	306	0	306	0	0	0.01322095	0.01322095	0	0	0	0
306	306	YVLDDQY[Phosphorylation]TSSSGAK	YVLDDQYTSSSGAK	IPI00000878_3	2	mzspec:PXD007058:SF_200217_pPeptideLibrary_pool2_HCDOT_rep1:scan:03073:YVLDDQY[Phosphorylation]TSSSGAK/2	2	1	Phosphorylation	0.974	0.974	7	7	-		7	Y	TRUE		1	0	0.974	307	0	307	0	0	0.013262576	0.013262576	0	0	0	0
307	307	GRRS[Phosphorylation]PSPGN[Deamination]SPSGR	GRRSPSPGNSPSGR	IPI00012318_4	4	mzspec:PXD007058:SF_200217_pPeptideLibrary_pool4_HCDOT_rep1:scan:02020:GRRS[Phosphorylation]PSPGN[Deamination]SPSGR/3	3	1	Phosphorylation	0.974	0.974	4	4	-		4	Y	TRUE		1	0	0.974	308	0	308	0	0	0.013303931	0.013303931	0	0	0	0
308	308	VKEEGYELPYNPATDDY[Phosphorylation]AVPPPR	VKEEGYELPYNPATDDYAVPPPR	IPI00015287_3	4	mzspec:PXD007058:SF_200217_pPeptideLibrary_pool4_HCDOT_rep2:scan:03769:VKEEGYELPYNPATDDY[Phosphorylation]AVPPPR/2	2	1	Phosphorylation	0.974	0.974	17	17	-		17	Y	TRUE		1	0	0.974	309	0	309	0	0	0.013345019	0.013345019	0	0	0	0
309	309	YVLDDEY[Phosphorylation]TSSVGSK	YVLDDEYTSSVGSK	IPI00029132_3	2	mzspec:PXD007058:SF_200217_pPeptideLibrary_pool2_HCDOT_rep2:scan:03957:YVLDDEY[Phosphorylation]TSSVGSK/2	2	1	Phosphorylation	0.974	0.974	7	7	-		7	Y	TRUE		1	0	0.974	310	0	310	0	0	0.013385841	0.013385841	0	0	0	0
310	310	VKEEGYELPY[Phosphorylation]NPATDDY[Phosphorylation]AVPPPR	VKEEGYELPYNPATDDYAVPPPR	IPI00015287_3	1	mzspec:PXD007058:SF_200217_pPeptideLibrary_pool1_HCDOT_rep2:scan:03814:VKEEGYELPY[Phosphorylation]NPATDDY[Phosphorylation]AVPPPR/4	4	1	Phosphorylation	0.974	0.974	17	17	-		10;17	Y	TRUE		1	0	0.974	311	0	311	0	0	0.013426401	0.013426401	0	0	0	0
311	311	VSGRTS[Phosphorylation]PPLLDR	VSGRTSPPLLDR	IPI00039689_4	2	mzspec:PXD007058:SF_200217_pPeptideLibrary_pool2_HCDOT_rep1:scan:03017:VSGRTS[Phosphorylation]PPLLDR/3	3	1	Phosphorylation	0.974	0.974	6	6	-		6	Y	TRUE		1	0	0.974	312	0	312	0	0	0.013466701	0.013466701	0	0	0	0
312	312	YMEDSTYY[Phosphorylation]K	YMEDSTYYK	IPI00413961_5	4	mzspec:PXD007058:SF_200217_pPeptideLibrary_pool4_HCDOT_rep2:scan:02981:YMEDSTYY[Phosphorylation]K/2	2	1	Phosphorylation	0.974	0.974	8	8	-		8	Y	TRUE		1	0	0.974	313	0	313	0	0	0.013506744	0.013506744	0	0	0	0
313	313	WTAPESLAY[Phosphorylation]NK	WTAPESLAYNK	IPI00216969_2	1	mzspec:PXD007058:SF_200217_pPeptideLibrary_pool1_HCDOT_rep1:scan:03882:WTAPESLAY[Phosphorylation]NK/2	2	1	Phosphorylation	0.974	0.974	9	9	-		9	Y	TRUE		1	0	0.974	314	0	314	0	0	0.013546531	0.013546531	0	0	0	0
314	314	LPLTRS[Phosphorylation]HNNFVAILDLPEGEHQYK	LPLTRSHNNFVAILDLPEGEHQYK	IPI00220409	2	mzspec:PXD007058:SF_200217_pPeptideLibrary_pool2_HCDOT_rep1:scan:03905:LPLTRS[Phosphorylation]HNNFVAILDLPEGEHQYK/3	3	1	Phosphorylation	0.974	0.974	6	6	-		6	Y	TRUE		1	0	0.974	315	0	315	0	0	0.013586066	0.013586066	0	0	0	0
315	315	AYT[Phosphorylation]HQVVTR	AYTHQVVTR	IPI00000685_2	2	mzspec:PXD007058:SF_200217_pPeptideLibrary_pool2_HCDOT_rep2:scan:02419:AYT[Phosphorylation]HQVVTR/3	3	1	Phosphorylation	0.974	0.974	3	10	-		3	Y	TRUE		1	0	0.974	316	0	316	0	0	0.013625351	0.013625351	0	0	0	0
316	316	[Acetyl]-YVLDDEY[Phosphorylation]TSSVGSK	YVLDDEYTSSVGSK	IPI00029132_3	2	mzspec:PXD007058:SF_200217_pPeptideLibrary_pool2_HCDOT_rep2:scan:04933:[Acetyl]-YVLDDEY[Phosphorylation]TSSVGSK/2	2	1	Phosphorylation	0.974	0.974	7	7	-		7	Y	TRUE		1	0	0.974	317	0	317	0	0	0.013664387	0.013664387	0	0	0	0
317	317	SQS[Phosphorylation]NPILGSPFFSHFDGQDSYAAAVR	SQSNPILGSPFFSHFDGQDSYAAAVR	IPI00329638_2	4	mzspec:PXD007058:SF_200217_pPeptideLibrary_pool4_HCDOT_rep1:scan:05172:SQS[Phosphorylation]NPILGSPFFSHFDGQDSYAAAVR/3	3	0.9965	Phosphorylation	0.977	0.977	3	3	-		3	Y	TRUE		1	0	0.9735805	318	0	318	0	0	0.013704498	0.013704498	0	0	0	0
318	318	LQTVHS[Phosphorylation]IPLTINK	LQTVHSIPLTINK	IPI00004497_10	5	mzspec:PXD007058:SF_200217_pPeptideLibrary_pool5_HCDOT_rep1:scan:04192:LQTVHS[Phosphorylation]IPLTINK/2	2	0.9871	Phosphorylation	0.986	0.986	6	6	-		6	Y	TRUE		1	0	0.9732806	319	0	319	0	0	0.013745297	0.013745297	0	0	0	0
319	319	GHLS[Phosphorylation]EGLVTK	GHLSEGLVTK	IPI00003431	1	mzspec:PXD007058:SF_200217_pPeptideLibrary_pool1_HCDOT_rep1:scan:04587:GHLS[Phosphorylation]EGLVTK/2	2	0.991	Phosphorylation	0.982	0.982	4	4	-		4	Y	TRUE		1	0	0.973162	320	0	320	0	0	0.013786212	0.013786212	0	0	0	0
320	320	YVLDDQY[Phosphorylation]TSSSGAK	YVLDDQYTSSSGAK	IPI00000878_3	2	mzspec:PXD007058:SF_200217_pPeptideLibrary_pool2_HCDOT_rep1:scan:05024:YVLDDQY[Phosphorylation]TSSSGAK/2	2	1	Phosphorylation	0.973	0.973	7	7	-		7	Y	TRUE		1	0	0.973	321	0	321	0	0	0.013827376	0.013827376	0	0	0	0
321	321	FTNS[Phosphorylation]ETAEHIAQGLR	FTNSETAEHIAQGLR	IPI00029132_6	4	mzspec:PXD007058:SF_200217_pPeptideLibrary_pool4_HCDOT_rep2:scan:03959:FTNS[Phosphorylation]ETAEHIAQGLR/3	3	1	Phosphorylation	0.973	0.973	4	4	-		4	Y	TRUE		1	0	0.973	322	0	322	0	0	0.013868285	0.013868285	0	0	0	0
322	322	VGSLT[Phosphorylation]PPSSPK	VGSLTPPSSPK	IPI00298977_3	1	mzspec:PXD007058:SF_200217_pPeptideLibrary_pool1_HCDOT_rep2:scan:04374:VGSLT[Phosphorylation]PPSSPK/2	2	1	Phosphorylation	0.973	0.973	5	5	-		5	Y	TRUE		1	0	0.973	323	0	323	0	0	0.01390894	0.01390894	0	0	0	0
323	323	YIEDEDYY[Phosphorylation]K	YIEDEDYYK	IPI00029702_3	2	mzspec:PXD007058:SF_200217_pPeptideLibrary_pool2_HCDOT_rep1:scan:03574:YIEDEDYY[Phosphorylation]K/2	2	1	Phosphorylation	0.973	0.973	8	8	-		8	Y	TRUE		1	0	0.973	324	0	324	0	0	0.013949345	0.013949345	0	0	0	0
324	324	DS[Phosphorylation]PGIPPSANAHQLFR	DSPGIPPSANAHQLFR	IPI00020898	5	mzspec:PXD007058:SF_200217_pPeptideLibrary_pool5_HCDOT_rep2:scan:04300:DS[Phosphorylation]PGIPPSANAHQLFR/2	2	0.9798	Phosphorylation	0.993	0.993	2	2	-		2	Y	TRUE		1	0	0.9729414	325	0	325	0	0	0.013989681	0.013989681	0	0	0	0
325	325	VSPSPTTY[Phosphorylation]R	VSPSPTTYR	IPI00004497_6	3	mzspec:PXD007058:SF_200217_pPeptideLibrary_pool3_HCDOT_rep2:scan:02496:VSPSPTTY[Phosphorylation]R/2	2	0.9988	Phosphorylation	0.974	0.974	8	8	-		8	Y	TRUE		1	0	0.9728312	326	0	326	0	0	0.014030108	0.014030108	0	0	0	0
326	326	DSPGIPPS[Phosphorylation]AGAHQLFR	DSPGIPPSAGAHQLFR	IPI00477982	4	mzspec:PXD007058:SF_200217_pPeptideLibrary_pool4_HCDOT_rep1:scan:03674:DSPGIPPS[Phosphorylation]AGAHQLFR/2	2	1	Phosphorylation	0.972	0.972	8	8	-		8	Y	TRUE		1	0	0.972	327	0	327	0	0	0.014072829	0.014072829	0	0	0	0
327	327	Y[Phosphorylation]SLTVAVK	YSLTVAVK	IPI00216969_3	1	mzspec:PXD007058:SF_200217_pPeptideLibrary_pool1_HCDOT_rep1:scan:03928:Y[Phosphorylation]SLTVAVK/2	2	1	Phosphorylation	0.972	0.972	1	1	-		1	Y	TRUE		1	0	0.972	328	0	328	0	0	0.01411529	0.01411529	0	0	0	0
328	328	HSIAGIIRS[Phosphorylation]PK	HSIAGIIRSPK	IPI00029263_3	5	mzspec:PXD007058:SF_200217_pPeptideLibrary_pool5_HCDOT_rep2:scan:02878:HSIAGIIRS[Phosphorylation]PK/2	2	1	Phosphorylation	0.972	0.972	9	9	-		9	Y	TRUE		1	0	0.972	329	0	329	0	0	0.014157493	0.014157493	0	0	0	0
329	329	GRRS[Phosphorylation]PSPGN[Deamination]SPSGR	GRRSPSPGNSPSGR	IPI00012318_4	4	mzspec:PXD007058:SF_200217_pPeptideLibrary_pool4_HCDOT_rep2:scan:02026:GRRS[Phosphorylation]PSPGN[Deamination]SPSGR/3	3	1	Phosphorylation	0.972	0.972	4	4	-		4	Y	TRUE		1	0	0.972	330	0	330	0	0	0.01419944	0.01419944	0	0	0	0
330	330	YIEDEDYY[Phosphorylation]K	YIEDEDYYK	IPI00029702_3	2	mzspec:PXD007058:SF_200217_pPeptideLibrary_pool2_HCDOT_rep2:scan:03586:YIEDEDYY[Phosphorylation]K/2	2	1	Phosphorylation	0.972	0.972	8	8	-		8	Y	TRUE		1	0	0.972	331	0	331	0	0	0.014241133	0.014241133	0	0	0	0
331	331	AQS[Phosphorylation]FPDNR	AQSFPDNR	IPI00181703_1	2	mzspec:PXD007058:SF_200217_pPeptideLibrary_pool2_HCDOT_rep1:scan:05193:AQS[Phosphorylation]FPDNR/2	2	1	Phosphorylation	0.972	0.972	3	3	-		3	Y	TRUE		1	0	0.972	332	0	332	0	0	0.014282576	0.014282576	0	0	0	0
332	332	GTVT[Phosphorylation]PPPR	GTVTPPPR	IPI00216969_6	3	mzspec:PXD007058:SF_200217_pPeptideLibrary_pool3_HCDOT_rep1:scan:04777:GTVT[Phosphorylation]PPPR/2	2	0.9949	Phosphorylation	0.976	0.976	4	4	-		4	Y	TRUE		1	0	0.9710224	333	0	333	0	0	0.014326705	0.014326705	0	0	0	0
333	333	WTAPESLAY[Phosphorylation]NK	WTAPESLAYNK	IPI00216969_2	1	mzspec:PXD007058:SF_200217_pPeptideLibrary_pool1_HCDOT_rep2:scan:03889:WTAPESLAY[Phosphorylation]NK/2	2	1	Phosphorylation	0.971	0.971	9	9	-		9	Y	TRUE		1	0	0.971	334	0	334	0	0	0.014370637	0.014370637	0	0	0	0
334	334	VKEEGYELPY[Phosphorylation]NPATDDY[Phosphorylation]AVPPPR	VKEEGYELPYNPATDDYAVPPPR	IPI00015287_3	1	mzspec:PXD007058:SF_200217_pPeptideLibrary_pool1_HCDOT_rep2:scan:03709:VKEEGYELPY[Phosphorylation]NPATDDY[Phosphorylation]AVPPPR/3	3	1	Phosphorylation	0.971	0.971	17	17	-		10;17	Y	TRUE		1	0	0.971	335	0	335	0	0	0.014414307	0.014414307	0	0	0	0
335	335	HSIAGIIRS[Phosphorylation]PK	HSIAGIIRSPK	IPI00029263_3	5	mzspec:PXD007058:SF_200217_pPeptideLibrary_pool5_HCDOT_rep2:scan:02877:HSIAGIIRS[Phosphorylation]PK/3	3	1	Phosphorylation	0.971	0.971	9	9	-		9	Y	TRUE		1	0	0.971	336	0	336	0	0	0.014457716	0.014457716	0	0	0	0
336	336	IKSY[Phosphorylation]SFPK	IKSYSFPK	IPI00018597_2	1	mzspec:PXD007058:SF_200217_pPeptideLibrary_pool1_HCDOT_rep2:scan:02641:IKSY[Phosphorylation]SFPK/2	2	1	Phosphorylation	0.971	0.971	4	4	-		4	Y	TRUE		1	0	0.971	337	0	337	0	0	0.014500869	0.014500869	0	0	0	0
337	337	RLSS[Phosphorylation]TSLASGHSVR	RLSSTSLASGHSVR	IPI00009334_3	3	mzspec:PXD007058:SF_200217_pPeptideLibrary_pool3_HCDOT_rep1:scan:02583:RLSS[Phosphorylation]TSLASGHSVR/3	3	1	Phosphorylation	0.971	0.971	4	4	-		4	Y	TRUE		1	0	0.971	338	0	338	0	0	0.014543765	0.014543765	0	0	0	0
338	338	GRRS[Phosphorylation]PSPGNSPSGR	GRRSPSPGNSPSGR	IPI00012318_4	4	mzspec:PXD007058:SF_200217_pPeptideLibrary_pool4_HCDOT_rep2:scan:01931:GRRS[Phosphorylation]PSPGNSPSGR/2	2	1	Phosphorylation	0.971	0.971	4	4	-		4	Y	TRUE		1	0	0.971	339	0	339	0	0	0.014586409	0.014586409	0	0	0	0
339	339	GLPSDY[Phosphorylation]GR	GLPSDYGR	IPI00016932_2	2	mzspec:PXD007058:SF_200217_pPeptideLibrary_pool2_HCDOT_rep1:scan:04374:GLPSDY[Phosphorylation]GR/2	2	1	Phosphorylation	0.971	0.971	6	6	-		6	Y	TRUE		1	0	0.971	340	0	340	0	0	0.014628802	0.014628802	0	0	0	0
340	340	VQTT[Phosphorylation]PPPAVQGQK	VQTTPPPAVQGQK	IPI00298978	1	mzspec:PXD007058:SF_200217_pPeptideLibrary_pool1_HCDOT_rep2:scan:02748:VQTT[Phosphorylation]PPPAVQGQK/2	2	1	Phosphorylation	0.971	0.971	4	4	-		4	Y	TRUE		1	0	0.971	341	0	341	0	0	0.014670946	0.014670946	0	0	0	0
341	341	S[Phosphorylation]TLVLHDLLK	STLVLHDLLK	IPI00004497_5	2	mzspec:PXD007058:SF_200217_pPeptideLibrary_pool2_HCDOT_rep2:scan:04086:S[Phosphorylation]TLVLHDLLK/3	3	1	Phosphorylation	0.971	0.971	1	1	-		1	Y	TRUE		1	0	0.971	342	0	342	0	0	0.014712844	0.014712844	0	0	0	0
342	342	LSYY[Phosphorylation]EYDFER	LSYYEYDFER	IPI00029132_4	3	mzspec:PXD007058:SF_200217_pPeptideLibrary_pool3_HCDOT_rep1:scan:04903:LSYY[Phosphorylation]EYDFER/2	2	1	Phosphorylation	0.971	0.971	4	4	-		4	Y	TRUE		1	0	0.971	343	0	343	0	0	0.014754498	0.014754498	0	0	0	0
343	343	MMSLS[Phosphorylation]QSR	MMSLSQSR	IPI00021917_2	3	mzspec:PXD007058:SF_200217_pPeptideLibrary_pool3_HCDOT_rep1:scan:03307:MMSLS[Phosphorylation]QSR/2	2	1	Phosphorylation	0.971	0.971	5	5	-		5	Y	TRUE		1	0	0.971	344	0	344	0	0	0.014795909	0.014795909	0	0	0	0
344	344	YIEDEDY[Phosphorylation]YK	YIEDEDYYK	IPI00029702_3	1	mzspec:PXD007058:SF_200217_pPeptideLibrary_pool1_HCDOT_rep1:scan:03536:YIEDEDY[Phosphorylation]YK/2	2	1	Phosphorylation	0.971	0.971	7	7	-		7	Y	TRUE		1	0	0.971	345	0	345	0	0	0.01483708	0.01483708	0	0	0	0
345	345	VSPSPTTY[Phosphorylation]R	VSPSPTTYR	IPI00004497_6	3	mzspec:PXD007058:SF_200217_pPeptideLibrary_pool3_HCDOT_rep1:scan:02478:VSPSPTTY[Phosphorylation]R/2	2	0.9998	Phosphorylation	0.971	0.971	8	8	-		8	Y	TRUE		1	0	0.9708058	346	0	346	0	0	0.014878575	0.014878575	0	0	0	0
346	346	S[Phosphorylation]VTLPRDLQSTGR	SVTLPRDLQSTGR	IPI00216969_12	5	mzspec:PXD007058:SF_200217_pPeptideLibrary_pool5_HCDOT_rep1:scan:04690:S[Phosphorylation]VTLPRDLQSTGR/3	3	0.9991	Phosphorylation	0.971	0.971	1	1	-		1	Y	TRUE		1	0	0.9701261	347	0	347	0	0	0.014921789	0.014921789	0	0	0	0
347	347	YVLDDEY[Phosphorylation]TSSVGSK	YVLDDEYTSSVGSK	IPI00029132_3	2	mzspec:PXD007058:SF_200217_pPeptideLibrary_pool2_HCDOT_rep1:scan:04477:YVLDDEY[Phosphorylation]TSSVGSK/2	2	1	Phosphorylation	0.97	0.97	7	7	-		7	Y	TRUE		1	0	0.97	348	0	348	0	0	0.014965117	0.014965117	0	0	0	0
348	348	IQPS[Phosphorylation]SPPPNHPNNHLFR	IQPSSPPPNHPNNHLFR	IPI00657720_2	5	mzspec:PXD007058:SF_200217_pPeptideLibrary_pool5_HCDOT_rep1:scan:02834:IQPS[Phosphorylation]SPPPNHPNNHLFR/4	4	1	Phosphorylation	0.97	0.97	4	4	-	Incorrect pool.	5	Y	FALSE		1	1	0.97	349	1	348	0.00286533	0.002183406	0.015008197	0.015008197	0	0	0	0
349	349	WTAPESLAY[Phosphorylation]NK	WTAPESLAYNK	IPI00216969_2	1	mzspec:PXD007058:SF_200217_pPeptideLibrary_pool1_HCDOT_rep2:scan:05054:WTAPESLAY[Phosphorylation]NK/2	2	1	Phosphorylation	0.97	0.97	9	9	-		9	Y	TRUE		1	0	0.97	350	1	349	0.002857143	0.002183406	0.015051031	0.015051031	0	0	0	0
350	350	RLS[Phosphorylation]STSLASGHSVR	RLSSTSLASGHSVR	IPI00009334_3	5	mzspec:PXD007058:SF_200217_pPeptideLibrary_pool5_HCDOT_rep2:scan:02577:RLS[Phosphorylation]STSLASGHSVR/3	3	1	Phosphorylation	0.97	0.97	3	3	-		3	Y	TRUE		1	0	0.97	351	1	350	0.002849003	0.002183406	0.015093621	0.015093621	0	0	0	0
351	351	T[Phosphorylation]SPLNFK	TSPLNFK	IPI00029132_2	1	mzspec:PXD007058:SF_200217_pPeptideLibrary_pool1_HCDOT_rep1:scan:03409:T[Phosphorylation]SPLNFK/2	2	0.9939	Phosphorylation	0.975	0.975	1	1	-		1	Y	TRUE		1	0	0.9690525	352	1	351	0.002840909	0.002183406	0.01513866	0.01513866	0	0	0	0
352	352	YVLDDEY[Phosphorylation]TSSVGSK	YVLDDEYTSSVGSK	IPI00029132_3	2	mzspec:PXD007058:SF_200217_pPeptideLibrary_pool2_HCDOT_rep2:scan:04473:YVLDDEY[Phosphorylation]TSSVGSK/2	2	1	Phosphorylation	0.969	0.969	7	7	-		7	Y	TRUE		1	0	0.969	353	1	352	0.002832861	0.002183406	0.015183593	0.015183593	0	0	0	0
353	353	LSYY[Phosphorylation]EYDFER	LSYYEYDFER	IPI00029132_4	3	mzspec:PXD007058:SF_200217_pPeptideLibrary_pool3_HCDOT_rep2:scan:05212:LSYY[Phosphorylation]EYDFER/2	2	1	Phosphorylation	0.969	0.969	4	4	-		4	Y	TRUE		1	0	0.969	354	1	353	0.002824859	0.002183406	0.015228272	0.015228272	0	0	0	0
354	354	LIEDNEY[Phosphorylation]TAR	LIEDNEYTAR	IPI00219012_2	3	mzspec:PXD007058:SF_200217_pPeptideLibrary_pool3_HCDOT_rep2:scan:04355:LIEDNEY[Phosphorylation]TAR/2	2	1	Phosphorylation	0.969	0.969	7	7	-		7	Y	TRUE		1	0	0.969	355	1	354	0.002816901	0.002183406	0.015272699	0.015272699	0	0	0	0
355	355	S[Phosphorylation]SSFREMENQPHK	SSSFREMENQPHK	IPI00329488_10	5	mzspec:PXD007058:SF_200217_pPeptideLibrary_pool5_HCDOT_rep1:scan:02477:S[Phosphorylation]SSFREMENQPHK/3	3	1	Phosphorylation	0.969	0.969	1	1	-		1	Y	TRUE		1	0	0.969	356	1	355	0.002808989	0.002183406	0.015316877	0.015316877	0	0	0	0
356	356	VGSLT[Phosphorylation]PPSSPK	VGSLTPPSSPK	IPI00298977_3	1	mzspec:PXD007058:SF_200217_pPeptideLibrary_pool1_HCDOT_rep1:scan:04871:VGSLT[Phosphorylation]PPSSPK/2	2	1	Phosphorylation	0.969	0.969	5	5	-		5	Y	TRUE		1	0	0.969	357	1	356	0.00280112	0.002183406	0.015360808	0.015360808	0	0	0	0
357	357	LQTVHS[Phosphorylation]IPLTINK	LQTVHSIPLTINK	IPI00004497_10	5	mzspec:PXD007058:SF_200217_pPeptideLibrary_pool5_HCDOT_rep1:scan:03701:LQTVHS[Phosphorylation]IPLTINK/2	2	1	Phosphorylation	0.969	0.969	6	6	-		6	Y	TRUE		1	0	0.969	358	1	357	0.002793296	0.002183406	0.015404492	0.015404492	0	0	0	0
358	358	GRGS[Phosphorylation]RDALVSGALESTK	GRGSRDALVSGALESTK	IPI00004497_4	2	mzspec:PXD007058:SF_200217_pPeptideLibrary_pool2_HCDOT_rep1:scan:03019:GRGS[Phosphorylation]RDALVSGALESTK/3	3	1	Phosphorylation	0.969	0.969	4	4	-		4	Y	TRUE		1	0	0.969	359	1	358	0.002785515	0.002183406	0.015447934	0.015447934	0	0	0	0
359	359	YIEDEDY[Phosphorylation]YK	YIEDEDYYK	IPI00029702_3	1	mzspec:PXD007058:SF_200217_pPeptideLibrary_pool1_HCDOT_rep2:scan:03536:YIEDEDY[Phosphorylation]YK/2	2	1	Phosphorylation	0.969	0.969	7	7	-		7	Y	TRUE		1	0	0.969	360	1	359	0.002777778	0.002183406	0.015491134	0.015491134	0	0	0	0
360	360	SVTS[Phosphorylation]MERK	SVTSMERK	IPI00029263_2	4	mzspec:PXD007058:SF_200217_pPeptideLibrary_pool4_HCDOT_rep2:scan:02183:SVTS[Phosphorylation]MERK/2	2	0.9988	Phosphorylation	0.97	0.97	4	4	-		4	Y	TRUE		1	0	0.968836	361	1	360	0.002770083	0.002183406	0.015534549	0.015534549	0	0	0	0
361	361	VPAS[Phosphorylation]PLPGLER	VPASPLPGLER	IPI00555838_4	1	mzspec:PXD007058:SF_200217_pPeptideLibrary_pool1_HCDOT_rep2:scan:04282:VPAS[Phosphorylation]PLPGLER/2	2	0.9995	Phosphorylation	0.969	0.969	4	4	-		4	Y	TRUE		1	0	0.9685155	362	1	361	0.002762431	0.002183406	0.01557861	0.01557861	0	0	0	0
362	362	S[Phosphorylation]PGPSSPKEPLLFSR	SPGPSSPKEPLLFSR	IPI00022872_2	5	mzspec:PXD007058:SF_200217_pPeptideLibrary_pool5_HCDOT_rep2:scan:04709:S[Phosphorylation]PGPSSPKEPLLFSR/2	2	0.9781	Phosphorylation	0.99	0.99	1	1	-		1	Y	TRUE		1	0	0.968319	363	1	362	0.002754821	0.002183406	0.015622969	0.015622969	0	0	0	0
363	363	YIEDEDYY[Phosphorylation]K	YIEDEDYYK	IPI00029702_3	2	mzspec:PXD007058:SF_200217_pPeptideLibrary_pool2_HCDOT_rep2:scan:04452:YIEDEDYY[Phosphorylation]K/2	2	1	Phosphorylation	0.968	0.968	8	8	-		8	Y	TRUE		1	0	0.968	364	1	363	0.002747253	0.002183406	0.015667961	0.015667961	0	0	0	0
364	364	GLPSDY[Phosphorylation]GR	GLPSDYGR	IPI00016932_2	2	mzspec:PXD007058:SF_200217_pPeptideLibrary_pool2_HCDOT_rep1:scan:02705:GLPSDY[Phosphorylation]GR/2	2	1	Phosphorylation	0.968	0.968	6	6	-		6	Y	TRUE		1	0	0.968	365	1	364	0.002739726	0.002183406	0.015712706	0.015712706	0	0	0	0
365	365	LRS[Phosphorylation]ADSENALSVQER	LRSADSENALSVQER	IPI00181703_3	4	mzspec:PXD007058:SF_200217_pPeptideLibrary_pool4_HCDOT_rep2:scan:03022:LRS[Phosphorylation]ADSENALSVQER/3	3	1	Phosphorylation	0.968	0.968	3	3	-		3	Y	TRUE		1	0	0.968	366	1	365	0.00273224	0.002183406	0.015757207	0.015757207	0	0	0	0
366	366	S[Phosphorylation]LESVLSLGPR	SLESVLSLGPR	IPI00022633_1	3	mzspec:PXD007058:SF_200217_pPeptideLibrary_pool3_HCDOT_rep1:scan:04376:S[Phosphorylation]LESVLSLGPR/2	2	1	Phosphorylation	0.968	0.968	1	1	-		1	Y	TRUE		1	0	0.968	367	1	366	0.002724796	0.002183406	0.015801465	0.015801465	0	0	0	0
367	367	PKPSNPIY[Phosphorylation]NEPDEPIAFY[Phosphorylation]AMGR	PKPSNPIYNEPDEPIAFYAMGR	IPI00220388	4	mzspec:PXD007058:SF_200217_pPeptideLibrary_pool4_HCDOT_rep1:scan:04275:PKPSNPIY[Phosphorylation]NEPDEPIAFY[Phosphorylation]AMGR/3	3	1	Phosphorylation	0.968	0.968	18	18	-		8;18	Y	TRUE		1	0	0.968	368	1	367	0.002717391	0.002183406	0.015845483	0.015845483	0	0	0	0
368	368	VQTT[Phosphorylation]PPPAVQGQK	VQTTPPPAVQGQK	IPI00298978	1	mzspec:PXD007058:SF_200217_pPeptideLibrary_pool1_HCDOT_rep1:scan:02672:VQTT[Phosphorylation]PPPAVQGQK/3	3	1	Phosphorylation	0.968	0.968	4	4	-		4	Y	TRUE		1	0	0.968	369	1	368	0.002710027	0.002183406	0.015889262	0.015889262	0	0	0	0
369	369	Y[Phosphorylation]ELTGLPEQDR	YELTGLPEQDR	IPI00375648	4	mzspec:PXD007058:SF_200217_pPeptideLibrary_pool4_HCDOT_rep1:scan:03251:Y[Phosphorylation]ELTGLPEQDR/3	3	1	Phosphorylation	0.968	0.968	1	1	-		1	Y	TRUE		1	0	0.968	370	1	369	0.002702703	0.002183406	0.015932805	0.015932805	0	0	0	0
370	370	IKSY[Phosphorylation]SFPK	IKSYSFPK	IPI00018597_2	1	mzspec:PXD007058:SF_200217_pPeptideLibrary_pool1_HCDOT_rep1:scan:02655:IKSY[Phosphorylation]SFPK/2	2	1	Phosphorylation	0.968	0.968	4	4	-		4	Y	TRUE		1	0	0.968	371	1	370	0.002695418	0.002183406	0.015976113	0.015976113	0	0	0	0
371	371	EPPPVVNY[Phosphorylation]EEDAR	EPPPVVNYEEDAR	IPI00029263_1	4	mzspec:PXD007058:SF_200217_pPeptideLibrary_pool4_HCDOT_rep2:scan:05264:EPPPVVNY[Phosphorylation]EEDAR/2	2	1	Phosphorylation	0.968	0.968	8	8	-		8	Y	TRUE		1	0	0.968	372	1	371	0.002688172	0.002183406	0.016019188	0.016019188	0	0	0	0
372	372	SSSPT[Phosphorylation]QYGLTK	SSSPTQYGLTK	IPI00329638_4	2	mzspec:PXD007058:SF_200217_pPeptideLibrary_pool2_HCDOT_rep1:scan:03117:SSSPT[Phosphorylation]QYGLTK/2	2	0.9979	Phosphorylation	0.97	0.97	5	5	-		5	Y	TRUE		1	0	0.967963	373	1	372	0.002680965	0.002183406	0.016062131	0.016062131	0	0	0	0
373	373	SEGS[Phosphorylation]PVLPHEPAK	SEGSPVLPHEPAK	IPI00145805	1	mzspec:PXD007058:SF_200217_pPeptideLibrary_pool1_HCDOT_rep2:scan:03915:SEGS[Phosphorylation]PVLPHEPAK/2	2	0.9957	Phosphorylation	0.972	0.972	4	4	-		4	Y	TRUE		1	0	0.9678204	374	1	373	0.002673797	0.002183406	0.016105226	0.016105226	0	0	0	0
374	374	[Acetyl]-HSWY[Phosphorylation]HGPVSR	HSWYHGPVSR	IPI00216969_7	3	mzspec:PXD007058:SF_200217_pPeptideLibrary_pool3_HCDOT_rep2:scan:02795:[Acetyl]-HSWY[Phosphorylation]HGPVSR/2	2	0.9863	Phosphorylation	0.981	0.981	4	4	-		4	Y	TRUE		1	0	0.9675603	375	1	374	0.002666667	0.002183406	0.016148784	0.016148784	0	0	0	0
375	375	AYT[Phosphorylation]HQVVTR	AYTHQVVTR	IPI00000685_2	2	mzspec:PXD007058:SF_200217_pPeptideLibrary_pool2_HCDOT_rep2:scan:04283:AYT[Phosphorylation]HQVVTR/2	2	0.9951	Phosphorylation	0.972	0.972	3	10	-		3	Y	TRUE		1	0	0.9672372	376	1	375	0.002659574	0.002183406	0.01619297	0.01619297	0	0	0	0
376	376	VQT[Phosphorylation]TPPPAVQGQK	VQTTPPPAVQGQK	IPI00298977_5	2	mzspec:PXD007058:SF_200217_pPeptideLibrary_pool2_HCDOT_rep1:scan:02600:VQT[Phosphorylation]TPPPAVQGQK/2	2	1	Phosphorylation	0.967	0.967	3	3	-		3	Y	TRUE		1	0	0.967	377	1	376	0.00265252	0.002183406	0.016237551	0.016237551	0	0	0	0
377	377	TGMGSGS[Phosphorylation]AGKEGGPFK	TGMGSGSAGKEGGPFK	IPI00465142_2	3	mzspec:PXD007058:SF_200217_pPeptideLibrary_pool3_HCDOT_rep1:scan:02783:TGMGSGS[Phosphorylation]AGKEGGPFK/2	2	1	Phosphorylation	0.967	0.967	7	7	-		7	Y	TRUE		1	0	0.967	378	1	377	0.002645503	0.002183406	0.016281897	0.016281897	0	0	0	0
378	378	LSYY[Phosphorylation]EYDFER	LSYYEYDFER	IPI00029132_4	3	mzspec:PXD007058:SF_200217_pPeptideLibrary_pool3_HCDOT_rep2:scan:03945:LSYY[Phosphorylation]EYDFER/2	2	1	Phosphorylation	0.967	0.967	4	4	-		4	Y	TRUE		1	0	0.967	379	1	378	0.002638522	0.002183406	0.016326008	0.016326008	0	0	0	0
379	379	SPGPS[Phosphorylation]SPKEPLLFSR	SPGPSSPKEPLLFSR	IPI00022872_2	3	mzspec:PXD007058:SF_200217_pPeptideLibrary_pool3_HCDOT_rep2:scan:04196:SPGPS[Phosphorylation]SPKEPLLFSR/3	3	1	Phosphorylation	0.967	0.967	5	5	-		5	Y	TRUE		1	0	0.967	380	1	379	0.002631579	0.002183406	0.016369887	0.016369887	0	0	0	0
380	380	GTVT[Phosphorylation]PPPR	GTVTPPPR	IPI00216969_6	3	mzspec:PXD007058:SF_200217_pPeptideLibrary_pool3_HCDOT_rep1:scan:04112:GTVT[Phosphorylation]PPPR/2	2	0.9957	Phosphorylation	0.971	0.971	4	4	-		4	Y	TRUE		1	0	0.9668247	381	1	380	0.002624672	0.002183406	0.016413995	0.016413995	0	0	0	0
381	381	[Acetyl]-GLPSDY[Phosphorylation]GR	GLPSDYGR	IPI00016932_2	2	mzspec:PXD007058:SF_200217_pPeptideLibrary_pool2_HCDOT_rep2:scan:04066:[Acetyl]-GLPSDY[Phosphorylation]GR/2	2	0.9942	Phosphorylation	0.972	0.972	6	6	-		6	Y	TRUE		1	0	0.9663624	382	1	381	0.002617801	0.002183406	0.016459083	0.016459083	0	0	0	0
382	382	NFSAAKS[Phosphorylation]LLNK	NFSAAKSLLNK	IPI00216378_1	1	mzspec:PXD007058:SF_200217_pPeptideLibrary_pool1_HCDOT_rep2:scan:03654:NFSAAKS[Phosphorylation]LLNK/2	2	0.9939	Phosphorylation	0.972	0.972	7	7	-		7	Y	TRUE		1	0	0.9660708	383	1	382	0.002610966	0.002183406	0.016504697	0.016504697	0	0	0	0
383	383	YVLDDQ[Deamination]Y[Phosphorylation]TSSSGAK	YVLDDQYTSSSGAK	IPI00000878_3	2	mzspec:PXD007058:SF_200217_pPeptideLibrary_pool2_HCDOT_rep2:scan:04380:YVLDDQ[Deamination]Y[Phosphorylation]TSSSGAK/2	2	1	Phosphorylation	0.966	0.966	7	7	-		7	Y	TRUE		1	0	0.966	384	1	383	0.002604167	0.002183406	0.016550258	0.016550258	0	0	0	0
384	384	VKEEGY[Phosphorylation]ELPYNPATDDY[Phosphorylation]AVPPPR	VKEEGYELPYNPATDDYAVPPPR	IPI00015287_3	5	mzspec:PXD007058:SF_200217_pPeptideLibrary_pool5_HCDOT_rep2:scan:03873:VKEEGY[Phosphorylation]ELPYNPATDDY[Phosphorylation]AVPPPR/2	2	1	Phosphorylation	0.966	0.966	6	6	-		6;17	Y	TRUE		1	0	0.966	385	1	384	0.002597403	0.002183406	0.016595582	0.016595582	0	0	0	0
385	385	[Acetyl]-YVLDDEY[Phosphorylation]TSSVGSK	YVLDDEYTSSVGSK	IPI00029132_3	2	mzspec:PXD007058:SF_200217_pPeptideLibrary_pool2_HCDOT_rep2:scan:04841:[Acetyl]-YVLDDEY[Phosphorylation]TSSVGSK/2	2	1	Phosphorylation	0.966	0.966	7	7	-		7	Y	TRUE		1	0	0.966	386	1	385	0.002590674	0.002183406	0.016640671	0.016640671	0	0	0	0
386	386	LSYY[Phosphorylation]EYDFER	LSYYEYDFER	IPI00029132_4	3	mzspec:PXD007058:SF_200217_pPeptideLibrary_pool3_HCDOT_rep1:scan:05303:LSYY[Phosphorylation]EYDFER/2	2	1	Phosphorylation	0.966	0.966	4	4	-		4	Y	TRUE		1	0	0.966	387	1	386	0.002583979	0.002183406	0.016685527	0.016685527	0	0	0	0
387	387	RLS[Phosphorylation]IIGPTSR	RLSIIGPTSR	IPI00513803	3	mzspec:PXD007058:SF_200217_pPeptideLibrary_pool3_HCDOT_rep2:scan:04571:RLS[Phosphorylation]IIGPTSR/2	2	0.9928	Phosphorylation	0.973	0.973	3	3	-		3	Y	TRUE		1	0	0.9659944	388	1	387	0.00257732	0.002183406	0.016730166	0.016730166	0	0	0	0
388	388	[Acetyl]-ATSLPS[Phosphorylation]LDTPGELR	ATSLPSLDTPGELR	IPI00156649_2	5	mzspec:PXD007058:SF_200217_pPeptideLibrary_pool5_HCDOT_rep2:scan:05114:[Acetyl]-ATSLPS[Phosphorylation]LDTPGELR/2	2	0.988	Phosphorylation	0.977	0.977	6	6	-		6	Y	TRUE		1	0	0.965276	389	1	388	0.002570694	0.002183406	0.016776423	0.016776423	0	0	0	0
389	389	LSYY[Phosphorylation]EYDFER	LSYYEYDFER	IPI00029132_4	3	mzspec:PXD007058:SF_200217_pPeptideLibrary_pool3_HCDOT_rep1:scan:04445:LSYY[Phosphorylation]EYDFER/2	2	1	Phosphorylation	0.965	0.965	4	4	-		4	Y	TRUE		1	0	0.965	390	1	389	0.002564103	0.002183406	0.01682315	0.01682315	0	0	0	0
390	390	VKEEGYELPYNPATDDY[Phosphorylation]AVPPPR	VKEEGYELPYNPATDDYAVPPPR	IPI00015287_3	4	mzspec:PXD007058:SF_200217_pPeptideLibrary_pool4_HCDOT_rep2:scan:03787:VKEEGYELPYNPATDDY[Phosphorylation]AVPPPR/4	4	1	Phosphorylation	0.965	0.965	17	17	-		17	Y	TRUE		1	0	0.965	391	1	390	0.002557545	0.002183406	0.016869638	0.016869638	0	0	0	0
391	391	YIEDEDYY[Phosphorylation]K	YIEDEDYYK	IPI00029702_3	2	mzspec:PXD007058:SF_200217_pPeptideLibrary_pool2_HCDOT_rep2:scan:04953:YIEDEDYY[Phosphorylation]K/2	2	1	Phosphorylation	0.965	0.965	8	8	-		8	Y	TRUE		1	0	0.965	392	1	391	0.00255102	0.002183406	0.016915889	0.016915889	0	0	0	0
392	392	HSWY[Phosphorylation]HGPVSR	HSWYHGPVSR	IPI00216969_7	3	mzspec:PXD007058:SF_200217_pPeptideLibrary_pool3_HCDOT_rep2:scan:02579:HSWY[Phosphorylation]HGPVSR/2	2	1	Phosphorylation	0.965	0.965	4	4	-		4	Y	TRUE		1	0	0.965	393	1	392	0.002544529	0.002183406	0.016961905	0.016961905	0	0	0	0
393	393	VIEDNEY[Phosphorylation]TAR	VIEDNEYTAR	IPI00298625_2	3	mzspec:PXD007058:SF_200217_pPeptideLibrary_pool3_HCDOT_rep1:scan:02557:VIEDNEY[Phosphorylation]TAR/2	2	1	Phosphorylation	0.965	0.965	7	7	-		7	Y	TRUE		1	0	0.965	394	1	393	0.002538071	0.002183406	0.017007687	0.017007687	0	0	0	0
394	394	TGMGS[Phosphorylation]GSAGKEGGPFK	TGMGSGSAGKEGGPFK	IPI00465142_2	2	mzspec:PXD007058:SF_200217_pPeptideLibrary_pool2_HCDOT_rep1:scan:02781:TGMGS[Phosphorylation]GSAGKEGGPFK/2	2	1	Phosphorylation	0.965	0.965	5	5	-		5	Y	TRUE		1	0	0.965	395	1	394	0.002531646	0.002183406	0.017053237	0.017053237	0	0	0	0
395	395	WTAPESLAY[Phosphorylation]NK	WTAPESLAYNK	IPI00216969_2	1	mzspec:PXD007058:SF_200217_pPeptideLibrary_pool1_HCDOT_rep1:scan:05166:WTAPESLAY[Phosphorylation]NK/2	2	1	Phosphorylation	0.965	0.965	9	9	-		9	Y	TRUE		1	0	0.965	396	1	395	0.002525253	0.002183406	0.017098557	0.017098557	0	0	0	0
396	396	VKEEGY[Phosphorylation]ELPYNPATDDY[Phosphorylation]AVPPPR	VKEEGYELPYNPATDDYAVPPPR	IPI00015287_3	5	mzspec:PXD007058:SF_200217_pPeptideLibrary_pool5_HCDOT_rep2:scan:03873:VKEEGY[Phosphorylation]ELPYNPATDDY[Phosphorylation]AVPPPR/2	2	1	Phosphorylation	0.965	0.965	17	17	-		6;17	Y	TRUE		1	0	0.965	397	1	396	0.002518892	0.002183406	0.017143649	0.017143649	0	0	0	0
397	397	TVS[Phosphorylation]TSSQPEENVDR	TVSTSSQPEENVDR	IPI00329488_11	5	mzspec:PXD007058:SF_200217_pPeptideLibrary_pool5_HCDOT_rep2:scan:02881:TVS[Phosphorylation]TSSQPEENVDR/2	2	1	Phosphorylation	0.965	0.965	3	3	-		3	Y	TRUE		1	0	0.965	398	1	397	0.002512563	0.002183406	0.017188514	0.017188514	0	0	0	0
398	398	SEVAVLS[Phosphorylation]PEKAENDDTYKDDVNHNQK	SEVAVLSPEKAENDDTYKDDVNHNQK	IPI00012318_2	2	mzspec:PXD007058:SF_200217_pPeptideLibrary_pool2_HCDOT_rep2:scan:02916:SEVAVLS[Phosphorylation]PEKAENDDTYKDDVNHNQK/3	3	1	Phosphorylation	0.965	0.965	7	7	-		7	Y	TRUE		1	0	0.965	399	1	398	0.002506266	0.002183406	0.017233154	0.017233154	0	0	0	0
399	399	FGS[Phosphorylation]LTMDGGLR	FGSLTMDGGLR	IPI00293613	2	mzspec:PXD007058:SF_200217_pPeptideLibrary_pool2_HCDOT_rep2:scan:04752:FGS[Phosphorylation]LTMDGGLR/2	2	0.9926	Phosphorylation	0.972	0.972	3	3	-		3	Y	TRUE		1	0	0.9648072	400	1	399	0.0025	0.002183406	0.017278053	0.017278053	0	0	0	0
400	400	ALQKS[Phosphorylation]PGPQR	ALQKSPGPQR	IPI00303797	2	mzspec:PXD007058:SF_200217_pPeptideLibrary_pool2_HCDOT_rep2:scan:02193:ALQKS[Phosphorylation]PGPQR/3	3	0.9998	Phosphorylation	0.965	0.965	5	5	-		5	Y	TRUE		1	0	0.964807	401	1	400	0.002493766	0.002183406	0.017322729	0.017322729	0	0	0	0
401	401	LMTGDT[Phosphorylation]Y[Phosphorylation]TAHAGAK	LMTGDTYTAHAGAK	IPI00329488_4	2	mzspec:PXD007058:SF_200217_pPeptideLibrary_pool2_HCDOT_rep1:scan:02761:LMTGDT[Phosphorylation]Y[Phosphorylation]TAHAGAK/2	2	1	Phosphorylation	0.964	0.964	7	7	-		6;7	Y	TRUE		1	0	0.964	402	1	401	0.002487562	0.002183406	0.01736919	0.01736919	0	0	0	0
402	402	ALQKS[Phosphorylation]PGPQR	ALQKSPGPQR	IPI00303797	2	mzspec:PXD007058:SF_200217_pPeptideLibrary_pool2_HCDOT_rep1:scan:02167:ALQKS[Phosphorylation]PGPQR/3	3	1	Phosphorylation	0.964	0.964	5	5	-		5	Y	TRUE		1	0	0.964	403	1	402	0.00248139	0.002183406	0.01741542	0.01741542	0	0	0	0
403	403	EPPPVVNY[Phosphorylation]EEDAR	EPPPVVNYEEDAR	IPI00029263_1	4	mzspec:PXD007058:SF_200217_pPeptideLibrary_pool4_HCDOT_rep1:scan:04863:EPPPVVNY[Phosphorylation]EEDAR/2	2	0.9785	Phosphorylation	0.985	0.985	8	8	-		8	Y	TRUE		1	0	0.9638225	404	1	403	0.002475248	0.002183406	0.017461861	0.017461861	0	0	0	0
404	404	LRSADS[Phosphorylation]ENALSVQER	LRSADSENALSVQER	IPI00181703_3	5	mzspec:PXD007058:SF_200217_pPeptideLibrary_pool5_HCDOT_rep1:scan:02859:LRSADS[Phosphorylation]ENALSVQER/2	2	1	Phosphorylation	0.963	0.963	6	6	-		6	Y	TRUE		1	0	0.963	405	1	404	0.002469136	0.002183406	0.017510103	0.017510103	0	0	0	0
405	405	HSWY[Phosphorylation]HGPVSR	HSWYHGPVSR	IPI00216969_7	3	mzspec:PXD007058:SF_200217_pPeptideLibrary_pool3_HCDOT_rep1:scan:02561:HSWY[Phosphorylation]HGPVSR/3	3	1	Phosphorylation	0.963	0.963	4	4	-		4	Y	TRUE		1	0	0.963	406	1	405	0.002463054	0.002183406	0.017558108	0.017558108	0	0	0	0
406	406	HSWY[Phosphorylation]HGPVSR	HSWYHGPVSR	IPI00216969_7	3	mzspec:PXD007058:SF_200217_pPeptideLibrary_pool3_HCDOT_rep2:scan:05919:HSWY[Phosphorylation]HGPVSR/3	3	1	Phosphorylation	0.962	0.962	4	4	-		4	Y	TRUE		1	0	0.962	407	1	406	0.002457002	0.002183406	0.017608334	0.017608334	0	0	0	0
407	407	LRS[Phosphorylation]ADSENALSVQER	LRSADSENALSVQER	IPI00181703_3	4	mzspec:PXD007058:SF_200217_pPeptideLibrary_pool4_HCDOT_rep2:scan:02904:LRS[Phosphorylation]ADSENALSVQER/3	3	1	Phosphorylation	0.962	0.962	3	3	-		3	Y	TRUE		1	0	0.962	408	1	407	0.00245098	0.002183406	0.017658313	0.017658313	0	0	0	0
408	408	DSPGIPPS[Phosphorylation]AGAHQLFR	DSPGIPPSAGAHQLFR	IPI00477982	4	mzspec:PXD007058:SF_200217_pPeptideLibrary_pool4_HCDOT_rep1:scan:03673:DSPGIPPS[Phosphorylation]AGAHQLFR/3	3	1	Phosphorylation	0.962	0.962	8	8	-		8	Y	TRUE		1	0	0.962	409	1	408	0.002444988	0.002183406	0.017708049	0.017708049	0	0	0	0
409	409	LTEERDGS[Phosphorylation]LNQSSGYR	LTEERDGSLNQSSGYR	IPI00219012_3	4	mzspec:PXD007058:SF_200217_pPeptideLibrary_pool4_HCDOT_rep2:scan:02605:LTEERDGS[Phosphorylation]LNQSSGYR/3	3	1	Phosphorylation	0.962	0.962	8	8	-		8	Y	TRUE		1	0	0.962	410	1	409	0.002439024	0.002183406	0.017757541	0.017757541	0	0	0	0
410	410	ILS[Phosphorylation]DVTHSAVFGVPASK	ILSDVTHSAVFGVPASK	IPI00298977_2	2	mzspec:PXD007058:SF_200217_pPeptideLibrary_pool2_HCDOT_rep1:scan:04267:ILS[Phosphorylation]DVTHSAVFGVPASK/2	2	0.9996	Phosphorylation	0.962	0.962	3	3	-		3	Y	TRUE		1	0	0.9616152	411	1	410	0.00243309	0.002183406	0.017807729	0.017807729	0	0	0	0
411	411	S[Phosphorylation]SSFREMENQPHK	SSSFREMENQPHK	IPI00329488_10	5	mzspec:PXD007058:SF_200217_pPeptideLibrary_pool5_HCDOT_rep1:scan:02507:S[Phosphorylation]SSFREMENQPHK/2	2	0.9953	Phosphorylation	0.966	0.966	1	1	-		1	Y	TRUE		1	0	0.9614598	412	1	411	0.002427184	0.002183406	0.017858051	0.017858051	0	0	0	0
412	412	Y[Phosphorylation]SLTVAVK	YSLTVAVK	IPI00216969_3	1	mzspec:PXD007058:SF_200217_pPeptideLibrary_pool1_HCDOT_rep2:scan:03338:Y[Phosphorylation]SLTVAVK/2	2	0.9971	Phosphorylation	0.964	0.964	1	1	-		1	Y	TRUE		1	0	0.9612044	413	1	412	0.002421308	0.002183406	0.017908747	0.017908747	0	0	0	0
413	413	DSPGIPPS[Phosphorylation]AGAHQLFR	DSPGIPPSAGAHQLFR	IPI00477982	4	mzspec:PXD007058:SF_200217_pPeptideLibrary_pool4_HCDOT_rep2:scan:03651:DSPGIPPS[Phosphorylation]AGAHQLFR/3	3	1	Phosphorylation	0.961	0.961	8	8	-		8	Y	TRUE		1	0	0.961	414	1	413	0.002415459	0.002183406	0.017959692	0.017959692	0	0	0	0
414	414	SEGS[Phosphorylation]PVLPHEPAK	SEGSPVLPHEPAK	IPI00145805	1	mzspec:PXD007058:SF_200217_pPeptideLibrary_pool1_HCDOT_rep1:scan:02787:SEGS[Phosphorylation]PVLPHEPAK/2	2	1	Phosphorylation	0.961	0.961	4	4	-		4	Y	TRUE		1	0	0.961	415	1	414	0.002409639	0.002183406	0.018010392	0.018010392	0	0	0	0
415	415	AYT[Phosphorylation]HQVVTR	AYTHQVVTR	IPI00000685_2	2	mzspec:PXD007058:SF_200217_pPeptideLibrary_pool2_HCDOT_rep1:scan:04882:AYT[Phosphorylation]HQVVTR/2	2	0.9952	Phosphorylation	0.965	0.965	3	10	-		3	Y	TRUE		1	0	0.960368	416	1	415	0.002403846	0.002183406	0.018062367	0.018062367	0	0	0	0
416	416	[Acetyl]-YIEDEDYY[Phosphorylation]K	YIEDEDYYK	IPI00029702_3	2	mzspec:PXD007058:SF_200217_pPeptideLibrary_pool2_HCDOT_rep1:scan:04567:[Acetyl]-YIEDEDYY[Phosphorylation]K/2	2	0.9999	Phosphorylation	0.96	0.96	8	8	-		8	Y	TRUE		1	0	0.959904	417	1	416	0.002398082	0.002183406	0.018115205	0.018115205	0	0	0	0
417	417	SSSPT[Phosphorylation]QYGLTK	SSSPTQYGLTK	IPI00329638_4	2	mzspec:PXD007058:SF_200217_pPeptideLibrary_pool2_HCDOT_rep2:scan:03134:SSSPT[Phosphorylation]QYGLTK/2	2	0.9987	Phosphorylation	0.961	0.961	5	5	-		5	Y	TRUE		1	0	0.9597507	418	1	417	0.002392344	0.002183406	0.018168157	0.018168157	0	0	0	0
418	418	GLPSDY[Phosphorylation]GR	GLPSDYGR	IPI00016932_2	2	mzspec:PXD007058:SF_200217_pPeptideLibrary_pool2_HCDOT_rep2:scan:05100:GLPSDY[Phosphorylation]GR/2	2	0.9987	Phosphorylation	0.961	0.961	6	6	-		6	Y	TRUE		1	0	0.9597507	419	1	418	0.002386635	0.002183406	0.018220857	0.018220857	0	0	0	0
419	419	GHGQPGADAEKPFY[Phosphorylation]VNVEFHHER	GHGQPGADAEKPFYVNVEFHHER	IPI00004497_7	4	mzspec:PXD007058:SF_200217_pPeptideLibrary_pool4_HCDOT_rep2:scan:03091:GHGQPGADAEKPFY[Phosphorylation]VNVEFHHER/3	3	1	Phosphorylation	0.959	0.959	14	14	-		14	Y	TRUE		1	0	0.959	420	1	419	0.002380952	0.002183406	0.018275093	0.018275093	0	0	0	0
420	420	PKPSNPIY[Phosphorylation]NEPDEPIAFY[Phosphorylation]AMGR	PKPSNPIYNEPDEPIAFYAMGR	IPI00220388	4	mzspec:PXD007058:SF_200217_pPeptideLibrary_pool4_HCDOT_rep2:scan:04269:PKPSNPIY[Phosphorylation]NEPDEPIAFY[Phosphorylation]AMGR/3	3	1	Phosphorylation	0.959	0.959	18	18	-		8;18	Y	TRUE		1	0	0.959	421	1	420	0.002375297	0.002183406	0.018329071	0.018329071	0	0	0	0
421	421	SQS[Phosphorylation]NPILGSPFFSHFDGQDSYAAAVR	SQSNPILGSPFFSHFDGQDSYAAAVR	IPI00329638_2	4	mzspec:PXD007058:SF_200217_pPeptideLibrary_pool4_HCDOT_rep1:scan:05115:SQS[Phosphorylation]NPILGSPFFSHFDGQDSYAAAVR/3	3	1	Phosphorylation	0.959	0.959	3	3	-		3	Y	TRUE		1	0	0.959	422	1	421	0.002369668	0.002183406	0.018382794	0.018382794	0	0	0	0
422	422	SNSTSS[Phosphorylation]MSSGLPEQDR	SNSTSSMSSGLPEQDR	IPI00329488_9	2	mzspec:PXD007058:SF_200217_pPeptideLibrary_pool2_HCDOT_rep1:scan:02996:SNSTSS[Phosphorylation]MSSGLPEQDR/2	2	1	Phosphorylation	0.958	0.958	6	6	-		6	Y	TRUE		1	0	0.958	423	1	422	0.002364066	0.002183406	0.018438627	0.018438627	0	0	0	0
423	423	LIEDNEY[Phosphorylation]TAR	LIEDNEYTAR	IPI00219012_2	3	mzspec:PXD007058:SF_200217_pPeptideLibrary_pool3_HCDOT_rep2:scan:03332:LIEDNEY[Phosphorylation]TAR/2	2	1	Phosphorylation	0.958	0.958	7	7	-		7	Y	TRUE		1	0	0.958	424	1	423	0.002358491	0.002183406	0.018494196	0.018494196	0	0	0	0
424	424	EALPMDTEVYESPY[Phosphorylation]ADPEEIRPK	EALPMDTEVYESPYADPEEIRPK	IPI00018597_6	3	mzspec:PXD007058:SF_200217_pPeptideLibrary_pool3_HCDOT_rep2:scan:03879:EALPMDTEVYESPY[Phosphorylation]ADPEEIRPK/2	2	1	Phosphorylation	0.958	0.958	14	14	-		14	Y	TRUE		1	0	0.958	425	1	424	0.002352941	0.002183406	0.018549504	0.018549504	0	0	0	0
425	425	WTAPESLAY[Phosphorylation]NK	WTAPESLAYNK	IPI00216969_2	1	mzspec:PXD007058:SF_200217_pPeptideLibrary_pool1_HCDOT_rep2:scan:04872:WTAPESLAY[Phosphorylation]NK/2	2	1	Phosphorylation	0.958	0.958	9	9	-		9	Y	TRUE		1	0	0.958	426	1	425	0.002347418	0.002183406	0.018604552	0.018604552	0	0	0	0
426	426	VGSLT[Phosphorylation]PPSSPK	VGSLTPPSSPK	IPI00298977_3	1	mzspec:PXD007058:SF_200217_pPeptideLibrary_pool1_HCDOT_rep2:scan:03892:VGSLT[Phosphorylation]PPSSPK/2	2	0.9685	Phosphorylation	0.989	0.989	5	5	-		5	Y	TRUE		1	0	0.9578465	427	1	426	0.00234192	0.002183406	0.018659702	0.018659702	0	0	0	0
427	427	DSPGIPPS[Phosphorylation]AGAHQLFR	DSPGIPPSAGAHQLFR	IPI00477982	4	mzspec:PXD007058:SF_200217_pPeptideLibrary_pool4_HCDOT_rep1:scan:04698:DSPGIPPS[Phosphorylation]AGAHQLFR/3	3	0.9884	Phosphorylation	0.969	0.969	8	8	-		8	Y	TRUE		1	0	0.9577596	428	1	427	0.002336449	0.002183406	0.018714797	0.018714797	0	0	0	0
428	428	S[Phosphorylation]TFHAGQLR	STFHAGQLR	IPI00555838_2	4	mzspec:PXD007058:SF_200217_pPeptideLibrary_pool4_HCDOT_rep2:scan:02682:S[Phosphorylation]TFHAGQLR/2	2	0.9914	Phosphorylation	0.966	0.966	1	1	-		1	Y	TRUE		1	0	0.9576924	429	1	428	0.002331002	0.002183406	0.018769792	0.018769792	0	0	0	0
429	429	SFGS[Phosphorylation]PNRAYT[Phosphorylation]HQVVTR	SFGSPNRAYTHQVVTR	IPI00000685_2	4	mzspec:PXD007058:SF_200217_pPeptideLibrary_pool4_HCDOT_rep2:scan:02974:SFGS[Phosphorylation]PNRAYT[Phosphorylation]HQVVTR/2	2	0.9955	Phosphorylation	0.962	0.962	10	10	-		4;10	Y	TRUE		1	0	0.957671	430	1	429	0.002325581	0.002183406	0.01882458	0.01882458	0	0	0	0
430	430	SISLRY[Phosphorylation]EGR	SISLRYEGR	IPI00216969_8	3	mzspec:PXD007058:SF_200217_pPeptideLibrary_pool3_HCDOT_rep2:scan:02707:SISLRY[Phosphorylation]EGR/3	3	0.973	Phosphorylation	0.984	0.984	6	6	-		6	Y	TRUE		1	0	0.957432	431	1	430	0.002320186	0.002183406	0.01887967	0.01887967	0	0	0	0
431	431	S[Phosphorylation]PGPSSPKEPLLFSR	SPGPSSPKEPLLFSR	IPI00022872_2	5	mzspec:PXD007058:SF_200217_pPeptideLibrary_pool5_HCDOT_rep2:scan:03678:S[Phosphorylation]PGPSSPKEPLLFSR/3	3	1	Phosphorylation	0.957	0.957	1	1	-		1	Y	TRUE		1	0	0.957	432	1	431	0.002314815	0.002183406	0.018935504	0.018935504	0	0	0	0
432	432	YIEDEDYY[Phosphorylation]K	YIEDEDYYK	IPI00029702_3	2	mzspec:PXD007058:SF_200217_pPeptideLibrary_pool2_HCDOT_rep1:scan:05320:YIEDEDYY[Phosphorylation]K/2	2	1	Phosphorylation	0.957	0.957	8	8	-		8	Y	TRUE		1	0	0.957	433	1	432	0.002309469	0.002183406	0.01899108	0.01899108	0	0	0	0
433	433	VSGRTS[Phosphorylation]PPLLDR	VSGRTSPPLLDR	IPI00039689_4	2	mzspec:PXD007058:SF_200217_pPeptideLibrary_pool2_HCDOT_rep2:scan:03013:VSGRTS[Phosphorylation]PPLLDR/3	3	1	Phosphorylation	0.957	0.957	6	6	-		6	Y	TRUE		1	0	0.957	434	1	433	0.002304147	0.002183406	0.0190464	0.0190464	0	0	0	0
434	434	AGGKPSQS[Phosphorylation]PSQ[Deamination]EAAGEAVLGAK	AGGKPSQSPSQEAAGEAVLGAK	IPI00216969_5	5	mzspec:PXD007058:SF_200217_pPeptideLibrary_pool5_HCDOT_rep2:scan:03149:AGGKPSQS[Phosphorylation]PSQ[Deamination]EAAGEAVLGAK/3	3	1	Phosphorylation	0.957	0.957	8	8	-		8	Y	TRUE		1	0	0.957	435	1	434	0.002298851	0.002183406	0.019101466	0.019101466	0	0	0	0
435	435	PT[Phosphorylation]T[Phosphorylation]GVILPSGNTLRVK	PTTGVILPSGNTLRVK	IPI00465017	2	mzspec:PXD007058:SF_200217_pPeptideLibrary_pool2_HCDOT_rep2:scan:05268:PT[Phosphorylation]T[Phosphorylation]GVILPSGNTLRVK/2	2	0.9697	Phosphorylation	0.986	0.986	3	3	-		2;3	Y	TRUE		1	0	0.9561242	436	1	435	0.002293578	0.002183406	0.019158288	0.019158288	0	0	0	0
436	436	SNST[Phosphorylation]SSMSSGLPEQDR	SNSTSSMSSGLPEQDR	IPI00329488_9	5	mzspec:PXD007058:SF_200217_pPeptideLibrary_pool5_HCDOT_rep2:scan:03040:SNST[Phosphorylation]SSMSSGLPEQDR/2	2	0.9628	Phosphorylation	0.993	0.993	4	4	-		4	Y	TRUE		1	0	0.9560604	437	1	436	0.00228833	0.002183406	0.019214995	0.019214995	0	0	0	0
437	437	RLSS[Phosphorylation]TSLASGHSVR	RLSSTSLASGHSVR	IPI00009334_3	3	mzspec:PXD007058:SF_200217_pPeptideLibrary_pool3_HCDOT_rep2:scan:02581:RLSS[Phosphorylation]TSLASGHSVR/3	3	1	Phosphorylation	0.956	0.956	4	4	-		4	Y	TRUE		1	0	0.956	438	1	437	0.002283105	0.002183406	0.019271582	0.019271582	0	0	0	0
438	438	RS[Phosphorylation]PRPDHPGTPPHK	RSPRPDHPGTPPHK	IPI00025830	2	mzspec:PXD007058:SF_200217_pPeptideLibrary_pool2_HCDOT_rep1:scan:01967:RS[Phosphorylation]PRPDHPGTPPHK/3	3	1	Phosphorylation	0.955	0.955	2	2	-		2	Y	TRUE		1	0	0.955	439	1	438	0.002277904	0.002183406	0.019330189	0.019330189	0	0	0	0
439	439	VQTT[Phosphorylation]PPPAVQGQK	VQTTPPPAVQGQK	IPI00298978	1	mzspec:PXD007058:SF_200217_pPeptideLibrary_pool1_HCDOT_rep1:scan:03155:VQTT[Phosphorylation]PPPAVQGQK/2	2	1	Phosphorylation	0.955	0.955	4	4	-		4	Y	TRUE		1	0	0.955	440	1	439	0.002272727	0.002183406	0.01938853	0.01938853	0	0	0	0
440	440	VPAS[Phosphorylation]PLPGLER	VPASPLPGLER	IPI00555838_4	1	mzspec:PXD007058:SF_200217_pPeptideLibrary_pool1_HCDOT_rep1:scan:04340:VPAS[Phosphorylation]PLPGLER/2	2	1	Phosphorylation	0.954	0.954	4	4	-		4	Y	TRUE		1	0	0.954	441	1	440	0.002267574	0.002183406	0.019448873	0.019448873	0	0	0	0
441	441	PT[Phosphorylation]T[Phosphorylation]GVILPSGNTLRVK	PTTGVILPSGNTLRVK	IPI00465017	2	mzspec:PXD007058:SF_200217_pPeptideLibrary_pool2_HCDOT_rep2:scan:05836:PT[Phosphorylation]T[Phosphorylation]GVILPSGNTLRVK/2	2	0.98	Phosphorylation	0.973	0.973	3	3	-		2;3	Y	TRUE		1	0	0.95354	442	1	441	0.002262443	0.002183406	0.019509984	0.019509984	0	0	0	0
442	442	S[Phosphorylation]GGQRHSPLSQR	SGGQRHSPLSQR	IPI00006064_2	5	mzspec:PXD007058:SF_200217_pPeptideLibrary_pool5_HCDOT_rep2:scan:04392:S[Phosphorylation]GGQRHSPLSQR/3	3	0.9618	Phosphorylation	0.991	0.991	1	1	-		1	Y	TRUE		1	0	0.9531438	443	1	442	0.002257336	0.002183406	0.019571714	0.019571714	0	0	0	0
443	443	VIEDNEY[Phosphorylation]TAR	VIEDNEYTAR	IPI00298625_2	3	mzspec:PXD007058:SF_200217_pPeptideLibrary_pool3_HCDOT_rep1:scan:03085:VIEDNEY[Phosphorylation]TAR/2	2	1	Phosphorylation	0.953	0.953	7	7	-		7	Y	TRUE		1	0	0.953	444	1	443	0.002252252	0.002183406	0.019633489	0.019633489	0	0	0	0
444	444	SPGPS[Phosphorylation]SPKEPLLFSR	SPGPSSPKEPLLFSR	IPI00022872_2	3	mzspec:PXD007058:SF_200217_pPeptideLibrary_pool3_HCDOT_rep1:scan:04223:SPGPS[Phosphorylation]SPKEPLLFSR/3	3	1	Phosphorylation	0.953	0.953	5	5	-		5	Y	TRUE		1	0	0.953	445	1	444	0.002247191	0.002183406	0.019694987	0.019694987	0	0	0	0
445	445	AYT[Phosphorylation]HQVVTR	AYTHQVVTR	IPI00000685_2	2	mzspec:PXD007058:SF_200217_pPeptideLibrary_pool2_HCDOT_rep2:scan:02983:AYT[Phosphorylation]HQVVTR/2	2	0.9977	Phosphorylation	0.955	0.955	3	10	-		3	Y	TRUE		1	0	0.9528035	446	1	445	0.002242152	0.002183406	0.01975665	0.01975665	0	0	0	0
446	446	SNS[Phosphorylation]TSSMSSGLPEQDR	SNSTSSMSSGLPEQDR	IPI00329488_9	4	mzspec:PXD007058:SF_200217_pPeptideLibrary_pool4_HCDOT_rep1:scan:03238:SNS[Phosphorylation]TSSMSSGLPEQDR/2	2	0.9752	Phosphorylation	0.977	0.977	3	3	-		3	Y	TRUE		1	0	0.9527704	447	1	446	0.002237136	0.002183406	0.01981811	0.01981811	0	0	0	0
447	447	S[Phosphorylation]RTPPSAPSQSR	SRTPPSAPSQSR	IPI00039689_3	5	mzspec:PXD007058:SF_200217_pPeptideLibrary_pool5_HCDOT_rep2:scan:01981:S[Phosphorylation]RTPPSAPSQSR/2	2	0.9755	Phosphorylation	0.976	0.976	1	1	-		1	Y	TRUE		1	0	0.952088	448	1	447	0.002232143	0.002183406	0.01988082	0.01988082	0	0	0	0
448	448	Y[Phosphorylation]ELTGLPEQDR	YELTGLPEQDR	IPI00375648	4	mzspec:PXD007058:SF_200217_pPeptideLibrary_pool4_HCDOT_rep2:scan:03251:Y[Phosphorylation]ELTGLPEQDR/2	2	0.966	Phosphorylation	0.985	0.985	1	1	-		1	Y	TRUE		1	0	0.95151	449	1	448	0.002227171	0.002183406	0.019944537	0.019944537	0	0	0	0
449	449	ATSLPS[Phosphorylation]LDTPGELR	ATSLPSLDTPGELR	IPI00156649_2	5	mzspec:PXD007058:SF_200217_pPeptideLibrary_pool5_HCDOT_rep2:scan:05058:ATSLPS[Phosphorylation]LDTPGELR/2	2	0.9658	Phosphorylation	0.985	0.985	6	6	-		6	Y	TRUE		1	0	0.951313	450	1	449	0.002222222	0.002183406	0.02000841	0.02000841	0	0	0	0
450	450	IQPAGNTS[Phosphorylation]PR	IQPAGNTSPR	IPI00027729	3	mzspec:PXD007058:SF_200217_pPeptideLibrary_pool3_HCDOT_rep1:scan:02469:IQPAGNTS[Phosphorylation]PR/2	2	0.9992	Phosphorylation	0.952	0.952	8	8	-		8	Y	TRUE		1	0	0.9512384	451	1	450	0.002217295	0.002183406	0.020072164	0.020072164	0	0	0	0
451	451	Y[Phosphorylation]SLTVAVK	YSLTVAVK	IPI00216969_3	1	mzspec:PXD007058:SF_200217_pPeptideLibrary_pool1_HCDOT_rep1:scan:04425:Y[Phosphorylation]SLTVAVK/2	2	0.9992	Phosphorylation	0.952	0.952	1	1	-		1	Y	TRUE		1	0	0.9512384	452	1	451	0.002212389	0.002183406	0.020135636	0.020135636	0	0	0	0
452	452	[Acetyl]-YIEDEDYY[Phosphorylation]K	YIEDEDYYK	IPI00029702_3	2	mzspec:PXD007058:SF_200217_pPeptideLibrary_pool2_HCDOT_rep2:scan:04616:[Acetyl]-YIEDEDYY[Phosphorylation]K/2	2	1	Phosphorylation	0.951	0.951	8	8	-		8	Y	TRUE		1	0	0.951	453	1	452	0.002207506	0.002183406	0.020199354	0.020199354	0	0	0	0
453	453	YVLDDEY[Phosphorylation]TSSVGSK	YVLDDEYTSSVGSK	IPI00029132_3	2	mzspec:PXD007058:SF_200217_pPeptideLibrary_pool2_HCDOT_rep1:scan:04974:YVLDDEY[Phosphorylation]TSSVGSK/2	2	1	Phosphorylation	0.951	0.951	7	7	-		7	Y	TRUE		1	0	0.951	454	1	453	0.002202643	0.002183406	0.020262792	0.020262792	0	0	0	0
454	454	HSWY[Phosphorylation]HGPVSR	HSWYHGPVSR	IPI00216969_7	3	mzspec:PXD007058:SF_200217_pPeptideLibrary_pool3_HCDOT_rep2:scan:02578:HSWY[Phosphorylation]HGPVSR/3	3	1	Phosphorylation	0.951	0.951	4	4	-		4	Y	TRUE		1	0	0.951	455	1	454	0.002197802	0.002183406	0.020325951	0.020325951	0	0	0	0
455	455	S[Phosphorylation]QERPTFYR	SQERPTFYR	IPI00002857_1	3	mzspec:PXD007058:SF_200217_pPeptideLibrary_pool3_HCDOT_rep1:scan:02875:S[Phosphorylation]QERPTFYR/3	3	0.9879	Phosphorylation	0.962	0.962	1	1	-		1	Y	TRUE		1	0	0.9503598	456	1	455	0.002192982	0.002183406	0.020390236	0.020390236	0	0	0	0
456	456	VS[Phosphorylation]GRTSPPLLDR	VSGRTSPPLLDR	IPI00039689_4	5	mzspec:PXD007058:SF_200217_pPeptideLibrary_pool5_HCDOT_rep1:scan:03071:VS[Phosphorylation]GRTSPPLLDR/3	3	1	Phosphorylation	0.95	0.95	2	2	-		2	Y	TRUE		1	0	0.95	457	1	456	0.002188184	0.002183406	0.020455028	0.020455028	0	0	0	0
457	457	IQPS[Phosphorylation]SPPPNHPNNHLFR	IQPSSPPPNHPNNHLFR	IPI00657720_2	4	mzspec:PXD007058:SF_200217_pPeptideLibrary_pool4_HCDOT_rep2:scan:02814:IQPS[Phosphorylation]SPPPNHPNNHLFR/2	2	1	Phosphorylation	0.95	0.95	4	4	-		4	Y	TRUE		1	0	0.95	458	1	457	0.002183406	0.002183406	0.020519536	0.020519536	0	0	0	0
458	458	S[Phosphorylation]TFHAGQLR	STFHAGQLR	IPI00555838_2	3	mzspec:PXD007058:SF_200217_pPeptideLibrary_pool3_HCDOT_rep2:scan:02739:S[Phosphorylation]TFHAGQLR/3	3	0.9926	Phosphorylation	0.957	0.957	1	1	-	Incorrect pool.	2	Y	FALSE		1	1	0.9499182	459	2	457	0.004357298	0.004115226	0.020583942	0.020583942	0	0	0	0
459	459	RLS[Phosphorylation]SFVTK	RLSSFVTK	IPI00301263	1	mzspec:PXD007058:SF_200217_pPeptideLibrary_pool1_HCDOT_rep1:scan:03510:RLS[Phosphorylation]SFVTK/2	2	0.9984	Phosphorylation	0.951	0.951	3	3	-		3	Y	TRUE		1	0	0.9494784	460	2	458	0.004347826	0.004115226	0.020649024	0.020649024	0	0	0	0
460	460	[Acetyl]-TGMGSGS[Phosphorylation]AGKEGGPFK	TGMGSGSAGKEGGPFK	IPI00465142_2	3	mzspec:PXD007058:SF_200217_pPeptideLibrary_pool3_HCDOT_rep2:scan:03063:[Acetyl]-TGMGSGS[Phosphorylation]AGKEGGPFK/2	2	0.9939	Phosphorylation	0.955	0.955	7	7	-		7	Y	TRUE		1	0	0.9491745	461	2	459	0.004338395	0.004115226	0.020714483	0.020714483	0	0	0	0
461	461	LQTVHS[Phosphorylation]IPLTINK	LQTVHSIPLTINK	IPI00004497_10	5	mzspec:PXD007058:SF_200217_pPeptideLibrary_pool5_HCDOT_rep2:scan:03613:LQTVHS[Phosphorylation]IPLTINK/2	2	1	Phosphorylation	0.949	0.949	6	6	-		6	Y	TRUE		1	0	0.949	462	2	460	0.004329004	0.004115226	0.020780036	0.020780036	0	0	0	0
462	462	T[Phosphorylation]HLGTGMERSPGAMER	THLGTGMERSPGAMER	IPI00413961_4	4	mzspec:PXD007058:SF_200217_pPeptideLibrary_pool4_HCDOT_rep1:scan:02704:T[Phosphorylation]HLGTGMERSPGAMER/4	4	1	Phosphorylation	0.949	0.949	1	1	-		1	Y	TRUE		1	0	0.949	463	2	461	0.004319654	0.004115226	0.020845306	0.020845306	0	0	0	0
463	463	S[Phosphorylation]PGPSSPKEPLLFSR	SPGPSSPKEPLLFSR	IPI00022872_2	5	mzspec:PXD007058:SF_200217_pPeptideLibrary_pool5_HCDOT_rep2:scan:03679:S[Phosphorylation]PGPSSPKEPLLFSR/2	2	1	Phosphorylation	0.949	0.949	1	1	-		1	Y	TRUE		1	0	0.949	464	2	462	0.004310345	0.004115226	0.020910294	0.020910294	0	0	0	0
464	464	FGES[Phosphorylation]DTENQNNK	FGESDTENQNNK	IPI00328149_1	1	mzspec:PXD007058:SF_200217_pPeptideLibrary_pool1_HCDOT_rep2:scan:04093:FGES[Phosphorylation]DTENQNNK/2	2	0.9989	Phosphorylation	0.95	0.95	4	4	-		4	Y	TRUE		1	0	0.948955	465	2	463	0.004301075	0.004115226	0.0209751	0.0209751	0	0	0	0
465	465	SEVAVLS[Phosphorylation]PEKAENDDTYKDDVNHNQK	SEVAVLSPEKAENDDTYKDDVNHNQK	IPI00012318_2	2	mzspec:PXD007058:SF_200217_pPeptideLibrary_pool2_HCDOT_rep2:scan:03719:SEVAVLS[Phosphorylation]PEKAENDDTYKDDVNHNQK/4	4	0.9641	Phosphorylation	0.984	0.984	7	7	-		7	Y	TRUE		1	0	0.9486744	466	2	464	0.004291845	0.004115226	0.02104023	0.02104023	0	0	0	0
466	466	AGGKPSQS[Phosphorylation]PSQEAAGEAVLGAK	AGGKPSQSPSQEAAGEAVLGAK	IPI00216969_5	5	mzspec:PXD007058:SF_200217_pPeptideLibrary_pool5_HCDOT_rep1:scan:03013:AGGKPSQS[Phosphorylation]PSQEAAGEAVLGAK/2	2	1	Phosphorylation	0.947	0.947	8	8	-		8	Y	TRUE		1	0	0.947	467	2	465	0.004282655	0.004115226	0.021108666	0.021108666	0	0	0	0
467	467	LIEDNEY[Phosphorylation]TAR	LIEDNEYTAR	IPI00219012_2	3	mzspec:PXD007058:SF_200217_pPeptideLibrary_pool3_HCDOT_rep1:scan:03679:LIEDNEY[Phosphorylation]TAR/2	2	1	Phosphorylation	0.947	0.947	7	7	-		7	Y	TRUE		1	0	0.947	468	2	466	0.004273504	0.004115226	0.02117681	0.02117681	0	0	0	0
468	468	S[Phosphorylation]GGQRHSPLSQR	SGGQRHSPLSQR	IPI00006064_2	5	mzspec:PXD007058:SF_200217_pPeptideLibrary_pool5_HCDOT_rep1:scan:02006:S[Phosphorylation]GGQRHSPLSQR/3	3	0.9546	Phosphorylation	0.992	0.992	1	1	-		1	Y	TRUE		1	0	0.9469632	469	2	467	0.004264392	0.004115226	0.021244742	0.021244742	0	0	0	0
469	469	LQTVHS[Phosphorylation]IPLTINK	LQTVHSIPLTINK	IPI00004497_10	5	mzspec:PXD007058:SF_200217_pPeptideLibrary_pool5_HCDOT_rep2:scan:04755:LQTVHS[Phosphorylation]IPLTINK/3	3	0.9999	Phosphorylation	0.947	0.947	6	6	-		6	Y	TRUE		1	0	0.9469053	470	2	468	0.004255319	0.004115226	0.021312508	0.021312508	0	0	0	0
470	470	[Acetyl]-YIEDEDY[Phosphorylation]YK	YIEDEDYYK	IPI00029702_3	1	mzspec:PXD007058:SF_200217_pPeptideLibrary_pool1_HCDOT_rep2:scan:04605:[Acetyl]-YIEDEDY[Phosphorylation]YK/2	2	1	Phosphorylation	0.946	0.946	7	7	-		7	Y	TRUE		1	0	0.946	471	2	469	0.004246285	0.004115226	0.021381908	0.021381908	0	0	0	0
471	471	SFNGS[Phosphorylation]LKNVAVDELSR	SFNGSLKNVAVDELSR	IPI00219129_2	5	mzspec:PXD007058:SF_200217_pPeptideLibrary_pool5_HCDOT_rep1:scan:04042:SFNGS[Phosphorylation]LKNVAVDELSR/2	2	0.9545	Phosphorylation	0.991	0.991	5	5	-		5	Y	TRUE		1	0	0.9459095	472	2	470	0.004237288	0.004115226	0.021451206	0.021451206	0	0	0	0
472	472	SEGS[Phosphorylation]PVLPHEPAK	SEGSPVLPHEPAK	IPI00145805	1	mzspec:PXD007058:SF_200217_pPeptideLibrary_pool1_HCDOT_rep2:scan:04591:SEGS[Phosphorylation]PVLPHEPAK/2	2	0.9946	Phosphorylation	0.951	0.951	4	4	-		4	Y	TRUE		1	0	0.9458646	473	2	471	0.00422833	0.004115226	0.021520306	0.021520306	0	0	0	0
473	473	SSS[Phosphorylation]PTQYGLTK	SSSPTQYGLTK	IPI00329638_4	1	mzspec:PXD007058:SF_200217_pPeptideLibrary_pool1_HCDOT_rep1:scan:03057:SSS[Phosphorylation]PTQYGLTK/2	2	1	Phosphorylation	0.945	0.945	3	3	-		3	Y	TRUE		1	0	0.945	474	2	472	0.004219409	0.004115226	0.021590938	0.021590938	0	0	0	0
474	474	VQTT[Phosphorylation]PPPAVQGQK	VQTTPPPAVQGQK	IPI00298978	1	mzspec:PXD007058:SF_200217_pPeptideLibrary_pool1_HCDOT_rep2:scan:03082:VQTT[Phosphorylation]PPPAVQGQK/2	2	0.9988	Phosphorylation	0.946	0.946	4	4	-		4	Y	TRUE		1	0	0.9448648	475	2	473	0.004210526	0.004115226	0.021661557	0.021661557	0	0	0	0
475	475	TVS[Phosphorylation]TSSQPEENVDR	TVSTSSQPEENVDR	IPI00329488_11	5	mzspec:PXD007058:SF_200217_pPeptideLibrary_pool5_HCDOT_rep1:scan:03121:TVS[Phosphorylation]TSSQPEENVDR/2	2	1	Phosphorylation	0.944	0.944	3	3	-		3	Y	TRUE		1	0	0.944	476	2	474	0.004201681	0.004115226	0.021733697	0.021733697	0	0	0	0
476	476	ATSLPS[Phosphorylation]LDTPGELR	ATSLPSLDTPGELR	IPI00156649_2	5	mzspec:PXD007058:SF_200217_pPeptideLibrary_pool5_HCDOT_rep1:scan:05174:ATSLPS[Phosphorylation]LDTPGELR/2	2	0.9963	Phosphorylation	0.947	0.947	6	6	-		6	Y	TRUE		1	0	0.9434961	477	2	475	0.004192872	0.004115226	0.021806591	0.021806591	0	0	0	0
477	477	S[Phosphorylation]SSFREMDGQPER	SSSFREMDGQPER	IPI00216969_11	5	mzspec:PXD007058:SF_200217_pPeptideLibrary_pool5_HCDOT_rep1:scan:02748:S[Phosphorylation]SSFREMDGQPER/2	2	0.9815	Phosphorylation	0.961	0.961	1	1	-		1	Y	TRUE		1	0	0.9432215	478	2	476	0.0041841	0.004115226	0.021879754	0.021879754	0	0	0	0
478	478	ALQKS[Phosphorylation]PGPQR	ALQKSPGPQR	IPI00303797	2	mzspec:PXD007058:SF_200217_pPeptideLibrary_pool2_HCDOT_rep2:scan:02134:ALQKS[Phosphorylation]PGPQR/3	3	1	Phosphorylation	0.943	0.943	5	5	-		5	Y	TRUE		1	0	0.943	479	2	477	0.004175365	0.004115226	0.021953073	0.021953073	0	0	0	0
479	479	ISS[Phosphorylation]LGSQAMQMER	ISSLGSQAMQMER	IPI00004497_8	4	mzspec:PXD007058:SF_200217_pPeptideLibrary_pool4_HCDOT_rep2:scan:03790:ISS[Phosphorylation]LGSQAMQMER/2	2	1	Phosphorylation	0.943	0.943	3	3	-		3	Y	TRUE		1	0	0.943	480	2	478	0.004166667	0.004115226	0.022026088	0.022026088	0	0	0	0
480	480	LIEDNEY[Phosphorylation]TAR	LIEDNEYTAR	IPI00219012_2	3	mzspec:PXD007058:SF_200217_pPeptideLibrary_pool3_HCDOT_rep2:scan:03858:LIEDNEY[Phosphorylation]TAR/2	2	1	Phosphorylation	0.943	0.943	7	7	-		7	Y	TRUE		1	0	0.943	481	2	479	0.004158004	0.004115226	0.022098799	0.022098799	0	0	0	0
481	481	SGGQRHS[Phosphorylation]PLSQR	SGGQRHSPLSQR	IPI00006064_2	3	mzspec:PXD007058:SF_200217_pPeptideLibrary_pool3_HCDOT_rep2:scan:02131:SGGQRHS[Phosphorylation]PLSQR/3	3	1	Phosphorylation	0.942	0.942	7	7	-		7	Y	TRUE		1	0	0.942	482	2	480	0.004149378	0.004115226	0.022173283	0.022173283	0	0	0	0
482	482	LTEERDGS[Phosphorylation]LNQSSGYR	LTEERDGSLNQSSGYR	IPI00219012_3	4	mzspec:PXD007058:SF_200217_pPeptideLibrary_pool4_HCDOT_rep2:scan:04240:LTEERDGS[Phosphorylation]LNQSSGYR/3	3	0.9731	Phosphorylation	0.968	0.968	8	8	-		8	Y	TRUE		1	0	0.9419608	483	2	481	0.004140787	0.004115226	0.022247539	0.022247539	0	0	0	0
483	483	LRSADS[Phosphorylation]ENALSVQER	LRSADSENALSVQER	IPI00181703_3	5	mzspec:PXD007058:SF_200217_pPeptideLibrary_pool5_HCDOT_rep2:scan:04185:LRSADS[Phosphorylation]ENALSVQER/3	3	0.9999	Phosphorylation	0.942	0.942	6	6	-		6	Y	TRUE		1	0	0.9419058	484	2	482	0.004132231	0.004115226	0.022321602	0.022321602	0	0	0	0
484	484	YIEDEDYY[Phosphorylation]K	YIEDEDYYK	IPI00029702_3	2	mzspec:PXD007058:SF_200217_pPeptideLibrary_pool2_HCDOT_rep2:scan:03064:YIEDEDYY[Phosphorylation]K/2	2	1	Phosphorylation	0.941	0.941	8	8	-		8	Y	TRUE		1	0	0.941	485	2	483	0.004123711	0.004115226	0.022397228	0.022397228	0	0	0	0
485	485	S[Phosphorylation]QSDIFSR	SQSDIFSR	IPI00102677_2	3	mzspec:PXD007058:SF_200217_pPeptideLibrary_pool3_HCDOT_rep1:scan:05037:S[Phosphorylation]QSDIFSR/2	2	0.9828	Phosphorylation	0.957	0.957	1	1	-		1	Y	TRUE		1	0	0.9405396	486	2	484	0.004115226	0.004115226	0.02247349	0.02247349	0	0	0	0
486	486	IQPS[Phosphorylation]SPPPNHPNNHLFR	IQPSSPPPNHPNNHLFR	IPI00657720_2	5	mzspec:PXD007058:SF_200217_pPeptideLibrary_pool5_HCDOT_rep2:scan:02809:IQPS[Phosphorylation]SPPPNHPNNHLFR/3	3	1	Phosphorylation	0.94	0.94	4	4	-	Incorrect pool.	5	Y	FALSE		1	1	0.94	487	3	484	0.006160164	0.005319149	0.022550546	0.022550546	0	0	0	0
487	487	TVS[Phosphorylation]TSSQ[Deamination]PEENVDR	TVSTSSQPEENVDR	IPI00329488_11	5	mzspec:PXD007058:SF_200217_pPeptideLibrary_pool5_HCDOT_rep1:scan:02735:TVS[Phosphorylation]TSSQ[Deamination]PEENVDR/2	2	1	Phosphorylation	0.94	0.94	3	3	-		3	Y	TRUE		1	0	0.94	488	3	485	0.006147541	0.005319149	0.022627287	0.022627287	0	0	0	0
488	488	AYT[Phosphorylation]HQVVTR	AYTHQVVTR	IPI00000685_2	2	mzspec:PXD007058:SF_200217_pPeptideLibrary_pool2_HCDOT_rep2:scan:04689:AYT[Phosphorylation]HQVVTR/3	3	0.9969	Phosphorylation	0.942	0.942	3	10	-		3	Y	TRUE		1	0	0.9390798	489	3	486	0.006134969	0.005319149	0.022705596	0.022705596	0	0	0	0
489	489	[Acetyl]-YIEDEDY[Phosphorylation]YK	YIEDEDYYK	IPI00029702_3	1	mzspec:PXD007058:SF_200217_pPeptideLibrary_pool1_HCDOT_rep1:scan:04623:[Acetyl]-YIEDEDY[Phosphorylation]YK/2	2	1	Phosphorylation	0.939	0.939	7	7	-		7	Y	TRUE		1	0	0.939	490	3	487	0.006122449	0.005319149	0.022783747	0.022783747	0	0	0	0
490	490	ALQKS[Phosphorylation]PGPQR	ALQKSPGPQR	IPI00303797	2	mzspec:PXD007058:SF_200217_pPeptideLibrary_pool2_HCDOT_rep1:scan:02107:ALQKS[Phosphorylation]PGPQR/2	2	1	Phosphorylation	0.939	0.939	5	5	-		5	Y	TRUE		1	0	0.939	491	3	488	0.00610998	0.005319149	0.022861581	0.022861581	0	0	0	0
491	491	LTEERDGS[Phosphorylation]LNQSSGYR	LTEERDGSLNQSSGYR	IPI00219012_3	4	mzspec:PXD007058:SF_200217_pPeptideLibrary_pool4_HCDOT_rep1:scan:02626:LTEERDGS[Phosphorylation]LNQSSGYR/2	2	1	Phosphorylation	0.939	0.939	8	8	-		8	Y	TRUE		1	0	0.939	492	3	489	0.006097561	0.005319149	0.022939098	0.022939098	0	0	0	0
492	492	SSS[Phosphorylation]FREMENQPHK	SSSFREMENQPHK	IPI00329488_10	1	mzspec:PXD007058:SF_200217_pPeptideLibrary_pool1_HCDOT_rep1:scan:02448:SSS[Phosphorylation]FREMENQPHK/3	3	1	Phosphorylation	0.939	0.939	3	3	-		3	Y	TRUE		1	0	0.939	493	3	490	0.006085193	0.005319149	0.023016301	0.023016301	0	0	0	0
493	493	EVGDY[Phosphorylation]GQLHETEVLLK	EVGDYGQLHETEVLLK	IPI00031016	2	mzspec:PXD007058:SF_200217_pPeptideLibrary_pool2_HCDOT_rep2:scan:04374:EVGDY[Phosphorylation]GQLHETEVLLK/2	2	0.9506	Phosphorylation	0.987	0.987	5	5	-		5	Y	TRUE		1	0	0.9382422	494	3	491	0.006072874	0.005319149	0.023094725	0.023094725	0	0	0	0
494	494	TVS[Phosphorylation]TS[Phosphorylation]SQPEENVDR	TVSTSSQPEENVDR	IPI00329491	1	mzspec:PXD007058:SF_200217_pPeptideLibrary_pool1_HCDOT_rep1:scan:02876:TVS[Phosphorylation]TS[Phosphorylation]SQPEENVDR/2	2	1	Phosphorylation	0.938	0.938	5	5	-		3;5	Y	TRUE		1	0	0.938	495	3	492	0.006060606	0.005319149	0.023173321	0.023173321	0	0	0	0
495	495	S[Phosphorylation]QSDIFSR	SQSDIFSR	IPI00102677_2	3	mzspec:PXD007058:SF_200217_pPeptideLibrary_pool3_HCDOT_rep1:scan:04583:S[Phosphorylation]QSDIFSR/2	2	0.9944	Phosphorylation	0.943	0.943	1	1	-		1	Y	TRUE		1	0	0.9377192	496	3	493	0.006048387	0.005319149	0.023252167	0.023252167	0	0	0	0
496	496	NFSAAKS[Phosphorylation]LLNK	NFSAAKSLLNK	IPI00216378_1	1	mzspec:PXD007058:SF_200217_pPeptideLibrary_pool1_HCDOT_rep1:scan:03655:NFSAAKS[Phosphorylation]LLNK/2	2	0.9553	Phosphorylation	0.981	0.981	7	7	-		7	Y	TRUE		1	0	0.9371493	497	3	494	0.006036217	0.005319149	0.023331842	0.023331842	0	0	0	0
497	497	[Acetyl]-LSYY[Phosphorylation]EYDFER	LSYYEYDFER	IPI00029132_4	3	mzspec:PXD007058:SF_200217_pPeptideLibrary_pool3_HCDOT_rep2:scan:04173:[Acetyl]-LSYY[Phosphorylation]EYDFER/2	2	1	Phosphorylation	0.937	0.937	4	4	-		4	Y	TRUE		1	0	0.937	498	3	495	0.006024096	0.005319149	0.023411497	0.023411497	0	0	0	0
498	498	RLS[Phosphorylation]SFVTK	RLSSFVTK	IPI00301263	1	mzspec:PXD007058:SF_200217_pPeptideLibrary_pool1_HCDOT_rep2:scan:03503:RLS[Phosphorylation]SFVTK/2	2	0.9965	Phosphorylation	0.94	0.94	3	3	-		3	Y	TRUE		1	0	0.93671	499	3	496	0.006012024	0.005319149	0.023491414	0.023491414	0	0	0	0
499	499	LIEDNEY[Phosphorylation]TAR	LIEDNEYTAR	IPI00219012_2	3	mzspec:PXD007058:SF_200217_pPeptideLibrary_pool3_HCDOT_rep1:scan:02488:LIEDNEY[Phosphorylation]TAR/2	2	1	Phosphorylation	0.936	0.936	7	7	-		7	Y	TRUE		1	0	0.936	500	3	497	0.006	0.005319149	0.023572431	0.023572431	0	0	0	0
500	500	S[Phosphorylation]TLVLHDLLK	STLVLHDLLK	IPI00004497_5	2	mzspec:PXD007058:SF_200217_pPeptideLibrary_pool2_HCDOT_rep2:scan:04034:S[Phosphorylation]TLVLHDLLK/2	2	1	Phosphorylation	0.936	0.936	1	1	-		1	Y	TRUE		1	0	0.936	501	3	498	0.005988024	0.005319149	0.023653125	0.023653125	0	0	0	0
501	501	EPPPVVNY[Phosphorylation]EEDAR	EPPPVVNYEEDAR	IPI00029263_1	4	mzspec:PXD007058:SF_200217_pPeptideLibrary_pool4_HCDOT_rep2:scan:04863:EPPPVVNY[Phosphorylation]EEDAR/2	2	1	Phosphorylation	0.936	0.936	8	8	-		8	Y	TRUE		1	0	0.936	502	3	499	0.005976096	0.005319149	0.023733497	0.023733497	0	0	0	0
502	502	SRNS[Phosphorylation]PLLER	SRNSPLLER	IPI00555838_3	5	mzspec:PXD007058:SF_200217_pPeptideLibrary_pool5_HCDOT_rep2:scan:02646:SRNS[Phosphorylation]PLLER/2	2	1	Phosphorylation	0.936	0.936	4	4	-		4	Y	TRUE		1	0	0.936	503	3	500	0.005964215	0.005319149	0.02381355	0.02381355	0	0	0	0
503	503	AYT[Phosphorylation]HQVVTR	AYTHQVVTR	IPI00000685_2	2	mzspec:PXD007058:SF_200217_pPeptideLibrary_pool2_HCDOT_rep1:scan:02868:AYT[Phosphorylation]HQVVTR/3	3	0.9655	Phosphorylation	0.969	0.969	3	10	-		3	Y	TRUE		1	0	0.9355695	504	3	501	0.005952381	0.005319149	0.023894139	0.023894139	0	0	0	0
504	504	SNSTSS[Phosphorylation]MSSGLPEQDR	SNSTSSMSSGLPEQDR	IPI00329488_9	2	mzspec:PXD007058:SF_200217_pPeptideLibrary_pool2_HCDOT_rep2:scan:03046:SNSTSS[Phosphorylation]MSSGLPEQDR/3	3	1	Phosphorylation	0.935	0.935	6	6	-		6	Y	TRUE		1	0	0.935	505	3	502	0.005940594	0.005319149	0.023975537	0.023975537	0	0	0	0
505	505	RLS[Phosphorylation]STSLASGHSVR	RLSSTSLASGHSVR	IPI00009334_3	5	mzspec:PXD007058:SF_200217_pPeptideLibrary_pool5_HCDOT_rep1:scan:02576:RLS[Phosphorylation]STSLASGHSVR/2	2	1	Phosphorylation	0.935	0.935	3	3	-		3	Y	TRUE		1	0	0.935	506	3	503	0.005928854	0.005319149	0.024056613	0.024056613	0	0	0	0
506	506	IQPS[Phosphorylation]SPPPNHPNNHLFR	IQPSSPPPNHPNNHLFR	IPI00657720_2	4	mzspec:PXD007058:SF_200217_pPeptideLibrary_pool4_HCDOT_rep2:scan:03328:IQPS[Phosphorylation]SPPPNHPNNHLFR/3	3	1	Phosphorylation	0.935	0.935	4	4	-		4	Y	TRUE		1	0	0.935	507	3	504	0.00591716	0.005319149	0.024137369	0.024137369	0	0	0	0
507	507	SEGS[Phosphorylation]PVLPHEPAK	SEGSPVLPHEPAK	IPI00145805	1	mzspec:PXD007058:SF_200217_pPeptideLibrary_pool1_HCDOT_rep2:scan:03290:SEGS[Phosphorylation]PVLPHEPAK/2	2	0.9482	Phosphorylation	0.986	0.986	4	4	-		4	Y	TRUE		1	0	0.9349252	508	3	505	0.005905512	0.005319149	0.024217954	0.024217954	0	0	0	0
508	508	WTAPESLAY[Phosphorylation]NK	WTAPESLAYNK	IPI00216969_2	1	mzspec:PXD007058:SF_200217_pPeptideLibrary_pool1_HCDOT_rep1:scan:03512:WTAPESLAY[Phosphorylation]NK/2	2	0.9704	Phosphorylation	0.963	0.963	9	9	-		9	Y	TRUE		1	0	0.9344952	509	3	506	0.00589391	0.005319149	0.024299068	0.024299068	0	0	0	0
509	509	SPGPS[Phosphorylation]SPKEPLLFSR	SPGPSSPKEPLLFSR	IPI00022872_2	3	mzspec:PXD007058:SF_200217_pPeptideLibrary_pool3_HCDOT_rep1:scan:03695:SPGPS[Phosphorylation]SPKEPLLFSR/3	3	1	Phosphorylation	0.934	0.934	5	5	-		5	Y	TRUE		1	0	0.934	510	3	507	0.005882353	0.005319149	0.024380835	0.024380835	0	0	0	0
510	510	NGSLKPGS[Phosphorylation]SHR	NGSLKPGSSHR	IPI00029132_5	3	mzspec:PXD007058:SF_200217_pPeptideLibrary_pool3_HCDOT_rep2:scan:01990:NGSLKPGS[Phosphorylation]SHR/2	2	0.9903	Phosphorylation	0.943	0.943	8	8	-		8	Y	TRUE		1	0	0.9338529	511	3	508	0.005870841	0.005319149	0.024462569	0.024462569	0	0	0	0
511	511	S[Phosphorylation]GGQRHSPLSQR	SGGQRHSPLSQR	IPI00006064_2	5	mzspec:PXD007058:SF_200217_pPeptideLibrary_pool5_HCDOT_rep1:scan:04388:S[Phosphorylation]GGQRHSPLSQR/3	3	0.9442	Phosphorylation	0.989	0.989	1	1	-		1	Y	TRUE		1	0	0.9338138	512	3	509	0.005859375	0.005319149	0.02454406	0.02454406	0	0	0	0
512	512	TAGTSFMMTPY[Phosphorylation]VVTR	TAGTSFMMTPYVVTR	IPI00024672	5	mzspec:PXD007058:SF_200217_pPeptideLibrary_pool5_HCDOT_rep2:scan:04447:TAGTSFMMTPY[Phosphorylation]VVTR/2	2	0.99	Phosphorylation	0.943	0.943	11	11	-		11	Y	TRUE		1	0	0.93357	513	3	510	0.005847953	0.005319149	0.024625709	0.024625709	0	0	0	0
513	513	DSPGIPPS[Phosphorylation]AGAHQLFR	DSPGIPPSAGAHQLFR	IPI00477982	4	mzspec:PXD007058:SF_200217_pPeptideLibrary_pool4_HCDOT_rep2:scan:04209:DSPGIPPS[Phosphorylation]AGAHQLFR/2	2	0.9877	Phosphorylation	0.945	0.945	8	8	-		8	Y	TRUE		1	0	0.9333765	514	3	511	0.005836576	0.005319149	0.024707417	0.024707417	0	0	0	0
514	514	WTAPESLAY[Phosphorylation]NK	WTAPESLAYNK	IPI00216969_2	1	mzspec:PXD007058:SF_200217_pPeptideLibrary_pool1_HCDOT_rep2:scan:04123:WTAPESLAY[Phosphorylation]NK/2	2	1	Phosphorylation	0.933	0.933	9	9	-		9	Y	TRUE		1	0	0.933	515	3	512	0.005825243	0.005319149	0.024789539	0.024789539	0	0	0	0
515	515	S[Phosphorylation]VTLPRDLQSTGR	SVTLPRDLQSTGR	IPI00216969_12	5	mzspec:PXD007058:SF_200217_pPeptideLibrary_pool5_HCDOT_rep2:scan:04081:S[Phosphorylation]VTLPRDLQSTGR/3	3	0.9823	Phosphorylation	0.949	0.949	1	1	-		1	Y	TRUE		1	0	0.9322027	516	3	513	0.005813953	0.005319149	0.024872887	0.024872887	0	0	0	0
516	516	SS[Phosphorylation]SFREMENQPHK	SSSFREMENQPHK	IPI00329488_10	2	mzspec:PXD007058:SF_200217_pPeptideLibrary_pool2_HCDOT_rep1:scan:02447:SS[Phosphorylation]SFREMENQPHK/3	3	1	Phosphorylation	0.932	0.932	2	2	-		2	Y	TRUE		1	0	0.932	517	3	514	0.005802708	0.005319149	0.024956305	0.024956305	0	0	0	0
517	517	TAGTSFMMTPY[Phosphorylation]VVTR	TAGTSFMMTPYVVTR	IPI00024672	5	mzspec:PXD007058:SF_200217_pPeptideLibrary_pool5_HCDOT_rep2:scan:04347:TAGTSFMMTPY[Phosphorylation]VVTR/3	3	1	Phosphorylation	0.931	0.931	11	11	-		11	Y	TRUE		1	0	0.931	518	3	515	0.005791506	0.005319149	0.025041331	0.025041331	0	0	0	0
518	518	LQTVHS[Phosphorylation]IPLTINK	LQTVHSIPLTINK	IPI00004497_10	5	mzspec:PXD007058:SF_200217_pPeptideLibrary_pool5_HCDOT_rep1:scan:03630:LQTVHS[Phosphorylation]IPLTINK/2	2	1	Phosphorylation	0.931	0.931	6	6	-		6	Y	TRUE		1	0	0.931	519	3	516	0.005780347	0.005319149	0.02512603	0.02512603	0	0	0	0
519	519	SSS[Phosphorylation]PTQYGLTK	SSSPTQYGLTK	IPI00329638_4	1	mzspec:PXD007058:SF_200217_pPeptideLibrary_pool1_HCDOT_rep1:scan:03718:SSS[Phosphorylation]PTQYGLTK/2	2	0.9988	Phosphorylation	0.931	0.931	3	3	-		3	Y	TRUE		1	0	0.9298828	520	3	517	0.005769231	0.005319149	0.025212552	0.025212552	0	0	0	0
520	520	LTEERDGS[Phosphorylation]LNQSSGYR	LTEERDGSLNQSSGYR	IPI00219012_3	4	mzspec:PXD007058:SF_200217_pPeptideLibrary_pool4_HCDOT_rep1:scan:02726:LTEERDGS[Phosphorylation]LNQSSGYR/3	3	0.9881	Phosphorylation	0.941	0.941	8	8	-		8	Y	TRUE		1	0	0.9298021	521	3	518	0.005758157	0.005319149	0.025298896	0.025298896	0	0	0	0
521	521	GGFFSS[Phosphorylation]FMK	GGFFSSFMK	IPI00329488_13	1	mzspec:PXD007058:SF_200217_pPeptideLibrary_pool1_HCDOT_rep2:scan:04586:GGFFSS[Phosphorylation]FMK/2	2	1	Phosphorylation	0.929	0.929	6	6	-		6	Y	TRUE		1	0	0.929	522	3	519	0.005747126	0.005319149	0.025386446	0.025386446	0	0	0	0
522	522	SISLRY[Phosphorylation]EGR	SISLRYEGR	IPI00216969_8	3	mzspec:PXD007058:SF_200217_pPeptideLibrary_pool3_HCDOT_rep1:scan:02708:SISLRY[Phosphorylation]EGR/3	3	1	Phosphorylation	0.929	0.929	6	6	-		6	Y	TRUE		1	0	0.929	523	3	520	0.005736138	0.005319149	0.025473661	0.025473661	0	0	0	0
523	523	SGGQRHS[Phosphorylation]PLSQR	SGGQRHSPLSQR	IPI00006064_2	3	mzspec:PXD007058:SF_200217_pPeptideLibrary_pool3_HCDOT_rep1:scan:02051:SGGQRHS[Phosphorylation]PLSQR/2	2	1	Phosphorylation	0.928	0.928	7	7	-		7	Y	TRUE		1	0	0.928	524	3	521	0.005725191	0.005319149	0.025562452	0.025562452	0	0	0	0
524	524	SES[Phosphorylation]PPPLSDPK	SESPPPLSDPK	IPI00014266	1	mzspec:PXD007058:SF_200217_pPeptideLibrary_pool1_HCDOT_rep2:scan:02938:SES[Phosphorylation]PPPLSDPK/2	2	0.9999	Phosphorylation	0.928	0.928	3	3	-		3	Y	TRUE		1	0	0.9279072	525	3	522	0.005714286	0.005319149	0.025651081	0.025651081	0	0	0	0
525	525	LRS[Phosphorylation]ADSENALSVQER	LRSADSENALSVQER	IPI00181703_3	4	mzspec:PXD007058:SF_200217_pPeptideLibrary_pool4_HCDOT_rep1:scan:02900:LRS[Phosphorylation]ADSENALSVQER/3	3	1	Phosphorylation	0.927	0.927	3	3	-		3	Y	TRUE		1	0	0.927	526	3	523	0.005703422	0.005319149	0.025741098	0.025741098	0	0	0	0
526	526	LQT[Phosphorylation]VHSIPLTINK	LQTVHSIPLTINK	IPI00004497_10	1	mzspec:PXD007058:SF_200217_pPeptideLibrary_pool1_HCDOT_rep2:scan:03561:LQT[Phosphorylation]VHSIPLTINK/2	2	1	Phosphorylation	0.927	0.927	3	3	-		3	Y	TRUE		1	0	0.927	527	3	524	0.0056926	0.005319149	0.025830773	0.025830773	0	0	0	0
527	527	ATS[Phosphorylation]LPSLDTPGELR	ATSLPSLDTPGELR	IPI00156649_2	4	mzspec:PXD007058:SF_200217_pPeptideLibrary_pool4_HCDOT_rep2:scan:04993:ATS[Phosphorylation]LPSLDTPGELR/2	2	1	Phosphorylation	0.927	0.927	3	3	-		3	Y	TRUE		1	0	0.927	528	3	525	0.005681818	0.005319149	0.025920109	0.025920109	0	0	0	0
528	528	SVTS[Phosphorylation]MERK	SVTSMERK	IPI00029263_2	4	mzspec:PXD007058:SF_200217_pPeptideLibrary_pool4_HCDOT_rep1:scan:02199:SVTS[Phosphorylation]MERK/2	2	0.9482	Phosphorylation	0.977	0.977	4	4	-		4	Y	TRUE		1	0	0.9263914	529	3	526	0.005671078	0.005319149	0.026010257	0.026010257	0	0	0	0
529	529	TVS[Phosphorylation]TS[Phosphorylation]SQPEENVDR	TVSTSSQPEENVDR	IPI00329491	1	mzspec:PXD007058:SF_200217_pPeptideLibrary_pool1_HCDOT_rep1:scan:02362:TVS[Phosphorylation]TS[Phosphorylation]SQPEENVDR/2	2	1	Phosphorylation	0.926	0.926	5	5	-		3;5	Y	TRUE		1	0	0.926	530	3	527	0.005660377	0.005319149	0.026100804	0.026100804	0	0	0	0
530	530	[Acetyl]-GRRS[Phosphorylation]PSPGNSPSGR	GRRSPSPGNSPSGR	IPI00012318_4	4	mzspec:PXD007058:SF_200217_pPeptideLibrary_pool4_HCDOT_rep1:scan:02145:[Acetyl]-GRRS[Phosphorylation]PSPGNSPSGR/2	2	0.9728	Phosphorylation	0.951	0.951	4	4	-		4	Y	TRUE		1	0	0.9251328	531	3	528	0.005649718	0.005319149	0.026192643	0.026192643	0	0	0	0
531	531	SNS[Phosphorylation]TSSMSSGLPEQDR	SNSTSSMSSGLPEQDR	IPI00329488_9	4	mzspec:PXD007058:SF_200217_pPeptideLibrary_pool4_HCDOT_rep1:scan:03102:SNS[Phosphorylation]TSSMSSGLPEQDR/2	2	1	Phosphorylation	0.925	0.925	3	3	-		3	Y	TRUE		1	0	0.925	532	3	529	0.005639098	0.005319149	0.026284386	0.026284386	0	0	0	0
532	532	S[Phosphorylation]SSFREMENQPHK	SSSFREMENQPHK	IPI00329488_10	5	mzspec:PXD007058:SF_200217_pPeptideLibrary_pool5_HCDOT_rep2:scan:02504:S[Phosphorylation]SSFREMENQPHK/2	2	0.9951	Phosphorylation	0.929	0.929	1	1	-		1	Y	TRUE		1	0	0.9244479	533	3	530	0.005628518	0.005319149	0.026376821	0.026376821	0	0	0	0
533	533	S[Phosphorylation]SSFREMDGQPER	SSSFREMDGQPER	IPI00216969_11	5	mzspec:PXD007058:SF_200217_pPeptideLibrary_pool5_HCDOT_rep1:scan:02850:S[Phosphorylation]SSFREMDGQPER/3	3	1	Phosphorylation	0.924	0.924	1	1	-		1	Y	TRUE		1	0	0.924	534	3	531	0.005617978	0.005319149	0.026469748	0.026469748	0	0	0	0
534	534	LTEERDGS[Phosphorylation]LNQSSGYR	LTEERDGSLNQSSGYR	IPI00219012_3	4	mzspec:PXD007058:SF_200217_pPeptideLibrary_pool4_HCDOT_rep2:scan:02606:LTEERDGS[Phosphorylation]LNQSSGYR/2	2	1	Phosphorylation	0.924	0.924	8	8	-		8	Y	TRUE		1	0	0.924	535	3	532	0.005607477	0.005319149	0.026562328	0.026562328	0	0	0	0
535	535	ALQ[Deamination]KS[Phosphorylation]PGPQR	ALQKSPGPQR	IPI00303797	2	mzspec:PXD007058:SF_200217_pPeptideLibrary_pool2_HCDOT_rep1:scan:02765:ALQ[Deamination]KS[Phosphorylation]PGPQR/2	2	0.9296	Phosphorylation	0.993	0.993	5	5	-		5	Y	TRUE		1	0	0.9230928	536	3	533	0.005597015	0.005319149	0.026656255	0.026656255	0	0	0	0
536	536	EALPMDTEVYESPY[Phosphorylation]ADPEEIRPK	EALPMDTEVYESPYADPEEIRPK	IPI00018597_6	3	mzspec:PXD007058:SF_200217_pPeptideLibrary_pool3_HCDOT_rep1:scan:04400:EALPMDTEVYESPY[Phosphorylation]ADPEEIRPK/3	3	1	Phosphorylation	0.923	0.923	14	14	-		14	Y	TRUE		1	0	0.923	537	3	534	0.005586592	0.005319149	0.026750005	0.026750005	0	0	0	0
537	537	RLS[Phosphorylation]STSLASGHSVR	RLSSTSLASGHSVR	IPI00009334_3	5	mzspec:PXD007058:SF_200217_pPeptideLibrary_pool5_HCDOT_rep2:scan:02579:RLS[Phosphorylation]STSLASGHSVR/2	2	1	Phosphorylation	0.923	0.923	3	3	-		3	Y	TRUE		1	0	0.923	538	3	535	0.005576208	0.005319149	0.026843407	0.026843407	0	0	0	0
538	538	S[Phosphorylation]QSDIFSR	SQSDIFSR	IPI00102677_2	3	mzspec:PXD007058:SF_200217_pPeptideLibrary_pool3_HCDOT_rep2:scan:04086:S[Phosphorylation]QSDIFSR/2	2	0.9955	Phosphorylation	0.927	0.927	1	1	-		1	Y	TRUE		1	0	0.9228285	539	3	536	0.005565863	0.005319149	0.02693678	0.02693678	0	0	0	0
539	539	[Acetyl]-LIEDNEY[Phosphorylation]TAR	LIEDNEYTAR	IPI00219012_2	3	mzspec:PXD007058:SF_200217_pPeptideLibrary_pool3_HCDOT_rep2:scan:02212:[Acetyl]-LIEDNEY[Phosphorylation]TAR/2	2	0.9951	Phosphorylation	0.927	0.927	7	7	-		7	Y	TRUE		1	0	0.9224577	540	3	537	0.005555556	0.005319149	0.027030494	0.027030494	0	0	0	0
540	540	S[Phosphorylation]PGPSSPKEPLLFSR	SPGPSSPKEPLLFSR	IPI00022872_2	5	mzspec:PXD007058:SF_200217_pPeptideLibrary_pool5_HCDOT_rep1:scan:03656:S[Phosphorylation]PGPSSPKEPLLFSR/3	3	1	Phosphorylation	0.922	0.922	1	1	-		1	Y	TRUE		1	0	0.922	541	3	538	0.005545287	0.005319149	0.027124707	0.027124707	0	0	0	0
541	541	VYT[Phosphorylation]HEVVTLWYR	VYTHEVVTLWYR	IPI00026689_2	4	mzspec:PXD007058:SF_200217_pPeptideLibrary_pool4_HCDOT_rep2:scan:04119:VYT[Phosphorylation]HEVVTLWYR/2	2	1	Phosphorylation	0.922	0.922	3	3	-		3	Y	TRUE		1	0	0.922	542	3	539	0.005535055	0.005319149	0.027218573	0.027218573	0	0	0	0
542	542	LQTVHS[Phosphorylation]IPLTINK	LQTVHSIPLTINK	IPI00004497_10	5	mzspec:PXD007058:SF_200217_pPeptideLibrary_pool5_HCDOT_rep2:scan:05191:LQTVHS[Phosphorylation]IPLTINK/3	3	1	Phosphorylation	0.922	0.922	6	6	-		6	Y	TRUE		1	0	0.922	543	3	540	0.005524862	0.005319149	0.027312093	0.027312093	0	0	0	0
543	543	RSMS[Phosphorylation]PFRGPK	RSMSPFRGPK	IPI00384765	5	mzspec:PXD007058:SF_200217_pPeptideLibrary_pool5_HCDOT_rep1:scan:02423:RSMS[Phosphorylation]PFRGPK/3	3	0.9385	Phosphorylation	0.982	0.982	4	4	-		4	Y	TRUE		1	0	0.921607	544	3	541	0.005514706	0.005319149	0.027405992	0.027405992	0	0	0	0
544	544	S[Phosphorylation]RNSPLLER	SRNSPLLER	IPI00555838_3	4	mzspec:PXD007058:SF_200217_pPeptideLibrary_pool4_HCDOT_rep2:scan:03259:S[Phosphorylation]RNSPLLER/2	2	0.9327	Phosphorylation	0.988	0.988	1	1	-		1	Y	TRUE		1	0	0.9215076	545	3	542	0.005504587	0.005319149	0.027499728	0.027499728	0	0	0	0
545	545	[Acetyl]-FSDQAGPAIPTSNSY[Phosphorylation]SK	FSDQAGPAIPTSNSYSK	IPI00041176_2	2	mzspec:PXD007058:SF_200217_pPeptideLibrary_pool2_HCDOT_rep2:scan:04720:[Acetyl]-FSDQAGPAIPTSNSY[Phosphorylation]SK/2	2	1	Phosphorylation	0.921	0.921	15	15	-		15	Y	TRUE		1	0	0.921	546	3	543	0.005494505	0.005319149	0.027594051	0.027594051	0	0	0	0
546	546	TGMGSGS[Phosphorylation]AGKEGGPFK	TGMGSGSAGKEGGPFK	IPI00465142_2	3	mzspec:PXD007058:SF_200217_pPeptideLibrary_pool3_HCDOT_rep2:scan:02784:TGMGSGS[Phosphorylation]AGKEGGPFK/2	2	1	Phosphorylation	0.921	0.921	7	7	-		7	Y	TRUE		1	0	0.921	547	3	544	0.005484461	0.005319149	0.027688029	0.027688029	0	0	0	0
547	547	VKEEGY[Phosphorylation]ELPYNPATDDY[Phosphorylation]AVPPPR	VKEEGYELPYNPATDDYAVPPPR	IPI00015287_3	5	mzspec:PXD007058:SF_200217_pPeptideLibrary_pool5_HCDOT_rep1:scan:03851:VKEEGY[Phosphorylation]ELPYNPATDDY[Phosphorylation]AVPPPR/2	2	1	Phosphorylation	0.921	0.921	6	6	-		6;17	Y	TRUE		1	0	0.921	548	3	545	0.005474453	0.005319149	0.027781664	0.027781664	0	0	0	0
548	548	S[Phosphorylation]GGQRHSPLSQ[Deamination]R	SGGQRHSPLSQR	IPI00006064_2	5	mzspec:PXD007058:SF_200217_pPeptideLibrary_pool5_HCDOT_rep1:scan:02204:S[Phosphorylation]GGQRHSPLSQ[Deamination]R/3	3	0.9999	Phosphorylation	0.921	0.921	1	1	-		1	Y	TRUE		1	0	0.9209079	549	3	546	0.005464481	0.005319149	0.027875126	0.027875126	0	0	0	0
549	549	S[Phosphorylation]QSDIFSR	SQSDIFSR	IPI00102677_2	3	mzspec:PXD007058:SF_200217_pPeptideLibrary_pool3_HCDOT_rep1:scan:04097:S[Phosphorylation]QSDIFSR/2	2	0.9971	Phosphorylation	0.923	0.923	1	1	-		1	Y	TRUE		1	0	0.9203233	550	3	547	0.005454545	0.005319149	0.02796931	0.02796931	0	0	0	0
550	550	VKEEGY[Phosphorylation]ELPYNPATDDY[Phosphorylation]AVPPPR	VKEEGYELPYNPATDDYAVPPPR	IPI00015287_3	5	mzspec:PXD007058:SF_200217_pPeptideLibrary_pool5_HCDOT_rep1:scan:03851:VKEEGY[Phosphorylation]ELPYNPATDDY[Phosphorylation]AVPPPR/2	2	1	Phosphorylation	0.92	0.92	17	17	-		6;17	Y	TRUE		1	0	0.92	551	3	548	0.005444646	0.005319149	0.02806374	0.02806374	0	0	0	0
551	551	[Acetyl]-TGMGSGS[Phosphorylation]AGKEGGPFK	TGMGSGSAGKEGGPFK	IPI00465142_2	3	mzspec:PXD007058:SF_200217_pPeptideLibrary_pool3_HCDOT_rep1:scan:03059:[Acetyl]-TGMGSGS[Phosphorylation]AGKEGGPFK/2	2	0.9999	Phosphorylation	0.919	0.919	7	7	-		7	Y	TRUE		1	0	0.9189081	552	3	549	0.005434783	0.005319149	0.028159805	0.028159805	0	0	0	0
552	552	AYT[Phosphorylation]HQ[Deamination]VVTR	AYTHQVVTR	IPI00000685_2	2	mzspec:PXD007058:SF_200217_pPeptideLibrary_pool2_HCDOT_rep1:scan:02524:AYT[Phosphorylation]HQ[Deamination]VVTR/2	2	0.9988	Phosphorylation	0.92	0.92	3	10	-		3	Y	TRUE		1	0	0.918896	553	3	550	0.005424955	0.005319149	0.028255545	0.028255545	0	0	0	0
553	553	[Acetyl]-LIEDNEY[Phosphorylation]TAR	LIEDNEYTAR	IPI00219012_2	3	mzspec:PXD007058:SF_200217_pPeptideLibrary_pool3_HCDOT_rep1:scan:02217:[Acetyl]-LIEDNEY[Phosphorylation]TAR/2	2	0.9934	Phosphorylation	0.925	0.925	7	7	-		7	Y	TRUE		1	0	0.918895	554	3	551	0.005415162	0.005319149	0.028350942	0.028350942	0	0	0	0
554	554	LIEDNEY[Phosphorylation]TAR	LIEDNEYTAR	IPI00219012_2	3	mzspec:PXD007058:SF_200217_pPeptideLibrary_pool3_HCDOT_rep1:scan:04194:LIEDNEY[Phosphorylation]TAR/2	2	1	Phosphorylation	0.918	0.918	7	7	-		7	Y	TRUE		1	0	0.918	555	3	552	0.005405405	0.005319149	0.028447606	0.028447606	0	0	0	0
555	555	FGES[Phosphorylation]DTENQNNK	FGESDTENQNNK	IPI00328149_1	1	mzspec:PXD007058:SF_200217_pPeptideLibrary_pool1_HCDOT_rep2:scan:02958:FGES[Phosphorylation]DTENQNNK/2	2	0.9433	Phosphorylation	0.973	0.973	4	4	-		4	Y	TRUE		1	0	0.9178309	556	3	553	0.005395683	0.005319149	0.028544228	0.028544228	0	0	0	0
556	556	LIEDNEY[Phosphorylation]TAR	LIEDNEYTAR	IPI00219012_2	3	mzspec:PXD007058:SF_200217_pPeptideLibrary_pool3_HCDOT_rep2:scan:04789:LIEDNEY[Phosphorylation]TAR/2	2	1	Phosphorylation	0.917	0.917	7	7	-		7	Y	TRUE		1	0	0.917	557	3	554	0.005385996	0.005319149	0.028641994	0.028641994	0	0	0	0
557	557	S[Phosphorylation]VTLPRDLQSTGR	SVTLPRDLQSTGR	IPI00216969_12	5	mzspec:PXD007058:SF_200217_pPeptideLibrary_pool5_HCDOT_rep1:scan:04170:S[Phosphorylation]VTLPRDLQSTGR/3	3	0.9455	Phosphorylation	0.969	0.969	1	1	-		1	Y	TRUE		1	0	0.9161895	558	3	555	0.005376344	0.005319149	0.028740862	0.028740862	0	0	0	0
558	558	VYT[Phosphorylation]HEVVTLWYR	VYTHEVVTLWYR	IPI00026689_2	4	mzspec:PXD007058:SF_200217_pPeptideLibrary_pool4_HCDOT_rep1:scan:04126:VYT[Phosphorylation]HEVVTLWYR/2	2	1	Phosphorylation	0.913	0.913	3	3	-		3	Y	TRUE		1	0	0.913	559	3	556	0.005366726	0.005319149	0.028845083	0.028845083	0	0	0	0
559	559	VKEEGY[Phosphorylation]ELPYNPATDDY[Phosphorylation]AVPPPR	VKEEGYELPYNPATDDYAVPPPR	IPI00015287_3	5	mzspec:PXD007058:SF_200217_pPeptideLibrary_pool5_HCDOT_rep1:scan:03880:VKEEGY[Phosphorylation]ELPYNPATDDY[Phosphorylation]AVPPPR/4	4	1	Phosphorylation	0.913	0.913	17	17	-		6;17	Y	TRUE		1	0	0.913	560	3	557	0.005357143	0.005319149	0.028948931	0.028948931	0	0	0	0
560	560	LIEDNEY[Phosphorylation]TAR	LIEDNEYTAR	IPI00219012_2	3	mzspec:PXD007058:SF_200217_pPeptideLibrary_pool3_HCDOT_rep1:scan:04672:LIEDNEY[Phosphorylation]TAR/2	2	1	Phosphorylation	0.912	0.912	7	7	-		7	Y	TRUE		1	0	0.912	561	3	558	0.005347594	0.005319149	0.029054191	0.029054191	0	0	0	0
561	561	EALPMDTEVYESPY[Phosphorylation]ADPEEIRPK	EALPMDTEVYESPYADPEEIRPK	IPI00018597_6	3	mzspec:PXD007058:SF_200217_pPeptideLibrary_pool3_HCDOT_rep1:scan:03892:EALPMDTEVYESPY[Phosphorylation]ADPEEIRPK/2	2	1	Phosphorylation	0.912	0.912	14	14	-		14	Y	TRUE		1	0	0.912	562	3	559	0.005338078	0.005319149	0.029159077	0.029159077	0	0	0	0
562	562	SSS[Phosphorylation]PTQYGLTK	SSSPTQYGLTK	IPI00329638_4	1	mzspec:PXD007058:SF_200217_pPeptideLibrary_pool1_HCDOT_rep2:scan:03045:SSS[Phosphorylation]PTQYGLTK/2	2	1	Phosphorylation	0.912	0.912	3	3	-		3	Y	TRUE		1	0	0.912	563	3	560	0.005328597	0.005319149	0.02926359	0.02926359	0	0	0	0
563	563	[Acetyl]-ATSLPS[Phosphorylation]LDTPGELR	ATSLPSLDTPGELR	IPI00156649_2	5	mzspec:PXD007058:SF_200217_pPeptideLibrary_pool5_HCDOT_rep1:scan:05107:[Acetyl]-ATSLPS[Phosphorylation]LDTPGELR/2	2	0.9249	Phosphorylation	0.985	0.985	6	6	-		6	Y	TRUE		1	0	0.9110265	564	3	561	0.005319149	0.005319149	0.029369459	0.029369459	0	0	0	0
564	564	FSDQAGPAIPTSNS[Phosphorylation]YSK	FSDQAGPAIPTSNSYSK	IPI00041176_2	3	mzspec:PXD007058:SF_200217_pPeptideLibrary_pool3_HCDOT_rep1:scan:03527:FSDQAGPAIPTSNS[Phosphorylation]YSK/3	3	1	Phosphorylation	0.911	0.911	14	14	-		16	Y	FALSE		1	1	0.911	565	4	561	0.007079646	0.006779661	0.029474999	0.029474999	0	0	0	0
565	565	IQPS[Phosphorylation]SPPPNHPNNHLFR	IQPSSPPPNHPNNHLFR	IPI00657720_2	4	mzspec:PXD007058:SF_200217_pPeptideLibrary_pool4_HCDOT_rep1:scan:03346:IQPS[Phosphorylation]SPPPNHPNNHLFR/3	3	1	Phosphorylation	0.91	0.91	4	4	-		4	Y	TRUE		1	0	0.91	566	4	562	0.007067138	0.006779661	0.029581934	0.029581934	0	0	0	0
566	566	S[Phosphorylation]VTLPRDLQSTGR	SVTLPRDLQSTGR	IPI00216969_12	5	mzspec:PXD007058:SF_200217_pPeptideLibrary_pool5_HCDOT_rep2:scan:03528:S[Phosphorylation]VTLPRDLQSTGR/3	3	1	Phosphorylation	0.91	0.91	1	1	-		1	Y	TRUE		1	0	0.91	567	4	563	0.007054674	0.006779661	0.029688492	0.029688492	0	0	0	0
567	567	S[Phosphorylation]SSFREMDGQPER	SSSFREMDGQPER	IPI00216969_11	5	mzspec:PXD007058:SF_200217_pPeptideLibrary_pool5_HCDOT_rep2:scan:02896:S[Phosphorylation]SSFREMDGQPER/3	3	1	Phosphorylation	0.909	0.909	1	1	-		1	Y	TRUE		1	0	0.909	568	4	564	0.007042254	0.006779661	0.029796434	0.029796434	0	0	0	0
568	568	RSMS[Phosphorylation]PFRGPK	RSMSPFRGPK	IPI00384765	5	mzspec:PXD007058:SF_200217_pPeptideLibrary_pool5_HCDOT_rep1:scan:02534:RSMS[Phosphorylation]PFRGPK/2	2	1	Phosphorylation	0.909	0.909	4	4	-		4	Y	TRUE		1	0	0.909	569	4	565	0.007029877	0.006779661	0.029903998	0.029903998	0	0	0	0
569	569	TYT[Phosphorylation]HEVVTLWYR	TYTHEVVTLWYR	IPI00031681	3	mzspec:PXD007058:SF_200217_pPeptideLibrary_pool3_HCDOT_rep1:scan:04395:TYT[Phosphorylation]HEVVTLWYR/2	2	0.9844	Phosphorylation	0.923	0.923	3	3	-		3	Y	TRUE		1	0	0.9086012	570	4	566	0.007017544	0.006779661	0.030011883	0.030011883	0	0	0	0
570	570	MMS[Phosphorylation]LSQSR	MMSLSQSR	IPI00021917_2	4	mzspec:PXD007058:SF_200217_pPeptideLibrary_pool4_HCDOT_rep2:scan:04520:MMS[Phosphorylation]LSQSR/2	2	0.9874	Phosphorylation	0.92	0.92	3	3	-		3	Y	TRUE		1	0	0.908408	571	4	567	0.007005254	0.006779661	0.030119729	0.030119729	0	0	0	0
571	571	SES[Phosphorylation]PPPLSDPK	SESPPPLSDPK	IPI00014266	1	mzspec:PXD007058:SF_200217_pPeptideLibrary_pool1_HCDOT_rep1:scan:03465:SES[Phosphorylation]PPPLSDPK/2	2	0.9222	Phosphorylation	0.985	0.985	3	3	-		3	Y	TRUE		1	0	0.908367	572	4	568	0.006993007	0.006779661	0.03022727	0.03022727	0	0	0	0
572	572	S[Phosphorylation]RTPPSAPSQSR	SRTPPSAPSQSR	IPI00039689_3	5	mzspec:PXD007058:SF_200217_pPeptideLibrary_pool5_HCDOT_rep1:scan:01977:S[Phosphorylation]RTPPSAPSQSR/2	2	0.9849	Phosphorylation	0.922	0.922	1	1	-		1	Y	TRUE		1	0	0.9080778	573	4	569	0.006980803	0.006779661	0.03033494	0.03033494	0	0	0	0
573	573	AYT[Phosphorylation]HQVVTR	AYTHQVVTR	IPI00000685_2	2	mzspec:PXD007058:SF_200217_pPeptideLibrary_pool2_HCDOT_rep1:scan:02396:AYT[Phosphorylation]HQVVTR/2	2	0.9967	Phosphorylation	0.911	0.911	3	10	-		3	Y	TRUE		1	0	0.9079937	574	4	570	0.006968641	0.006779661	0.030442382	0.030442382	0	0	0	0
574	574	VQT[Phosphorylation]TPPPAVQGQK	VQTTPPPAVQGQK	IPI00298977_5	2	mzspec:PXD007058:SF_200217_pPeptideLibrary_pool2_HCDOT_rep2:scan:04392:VQT[Phosphorylation]TPPPAVQGQK/2	2	0.9842	Phosphorylation	0.922	0.922	3	3	-		3	Y	TRUE		1	0	0.9074324	575	4	571	0.006956522	0.006779661	0.030550425	0.030550425	0	0	0	0
575	575	AGGKPS[Phosphorylation]QSPSQEAAGEAVLGAK	AGGKPSQSPSQEAAGEAVLGAK	IPI00216969_5	1	mzspec:PXD007058:SF_200217_pPeptideLibrary_pool1_HCDOT_rep2:scan:03473:AGGKPS[Phosphorylation]QSPSQEAAGEAVLGAK/2	2	0.949	Phosphorylation	0.956	0.956	6	6	-		6	Y	TRUE		1	0	0.907244	576	4	572	0.006944444	0.006779661	0.030658421	0.030658421	0	0	0	0
576	576	SPGPS[Phosphorylation]SPKEPLLFSR	SPGPSSPKEPLLFSR	IPI00022872_2	3	mzspec:PXD007058:SF_200217_pPeptideLibrary_pool3_HCDOT_rep2:scan:03693:SPGPS[Phosphorylation]SPKEPLLFSR/3	3	1	Phosphorylation	0.907	0.907	5	5	-		5	Y	TRUE		1	0	0.907	577	4	573	0.006932409	0.006779661	0.030766466	0.030766466	0	0	0	0
577	577	[Acetyl]-YVLDDEY[Phosphorylation]TSSVGSK	YVLDDEYTSSVGSK	IPI00029132_3	2	mzspec:PXD007058:SF_200217_pPeptideLibrary_pool2_HCDOT_rep1:scan:04851:[Acetyl]-YVLDDEY[Phosphorylation]TSSVGSK/2	2	1	Phosphorylation	0.907	0.907	7	7	-		7	Y	TRUE		1	0	0.907	578	4	574	0.006920415	0.006779661	0.030874136	0.030874136	0	0	0	0
578	578	EPPPVVNY[Phosphorylation]EEDAR	EPPPVVNYEEDAR	IPI00029263_1	4	mzspec:PXD007058:SF_200217_pPeptideLibrary_pool4_HCDOT_rep1:scan:05351:EPPPVVNY[Phosphorylation]EEDAR/2	2	0.9768	Phosphorylation	0.926	0.926	8	8	-		8	Y	TRUE		1	0	0.9045168	579	4	575	0.006908463	0.006779661	0.030985723	0.030985723	0	0	0	0
579	579	S[Phosphorylation]PGPSSPKEPLLFSR	SPGPSSPKEPLLFSR	IPI00022872_2	5	mzspec:PXD007058:SF_200217_pPeptideLibrary_pool5_HCDOT_rep1:scan:03659:S[Phosphorylation]PGPSSPKEPLLFSR/2	2	1	Phosphorylation	0.904	0.904	1	1	-		1	Y	TRUE		1	0	0.904	580	4	576	0.006896552	0.006779661	0.031097817	0.031097817	0	0	0	0
580	580	AYT[Phosphorylation]HQVVTR	AYTHQVVTR	IPI00000685_2	2	mzspec:PXD007058:SF_200217_pPeptideLibrary_pool2_HCDOT_rep2:scan:02418:AYT[Phosphorylation]HQVVTR/2	2	0.9965	Phosphorylation	0.907	0.907	3	10	-		3	Y	TRUE		1	0	0.9038255	581	4	577	0.006884682	0.006779661	0.031209825	0.031209825	0	0	0	0
581	581	VS[Phosphorylation]GRTSPPLLDR	VSGRTSPPLLDR	IPI00039689_4	5	mzspec:PXD007058:SF_200217_pPeptideLibrary_pool5_HCDOT_rep2:scan:04388:VS[Phosphorylation]GRTSPPLLDR/3	3	1	Phosphorylation	0.903	0.903	2	2	-		2	Y	TRUE		1	0	0.903	582	4	578	0.006872852	0.006779661	0.031322866	0.031322866	0	0	0	0
582	582	FGES[Phosphorylation]DTENQNNK	FGESDTENQNNK	IPI00328149_1	1	mzspec:PXD007058:SF_200217_pPeptideLibrary_pool1_HCDOT_rep1:scan:03490:FGES[Phosphorylation]DTENQNNK/2	2	0.9932	Phosphorylation	0.909	0.909	4	4	-		4	Y	TRUE		1	0	0.9028188	583	4	579	0.006861063	0.006779661	0.031435831	0.031435831	0	0	0	0
583	583	YVLDDQY[Phosphorylation]TSSSGAK	YVLDDQYTSSSGAK	IPI00000878_3	2	mzspec:PXD007058:SF_200217_pPeptideLibrary_pool2_HCDOT_rep1:scan:05528:YVLDDQY[Phosphorylation]TSSSGAK/2	2	1	Phosphorylation	0.902	0.902	7	7	-		7	Y	TRUE		1	0	0.902	584	4	580	0.006849315	0.006779661	0.031549811	0.031549811	0	0	0	0
584	584	TVS[Phosphorylation]TSSQ[Deamination]PEENVDR	TVSTSSQPEENVDR	IPI00329488_11	5	mzspec:PXD007058:SF_200217_pPeptideLibrary_pool5_HCDOT_rep2:scan:02739:TVS[Phosphorylation]TSSQ[Deamination]PEENVDR/2	2	1	Phosphorylation	0.901	0.901	3	3	-		3	Y	TRUE		1	0	0.901	585	4	581	0.006837607	0.006779661	0.03166511	0.03166511	0	0	0	0
585	585	DIYSTDY[Phosphorylation]YR	DIYSTDYYR	IPI00025076	2	mzspec:PXD007058:SF_200217_pPeptideLibrary_pool2_HCDOT_rep2:scan:04930:DIYSTDY[Phosphorylation]YR/2	2	1	Phosphorylation	0.901	0.901	7	7	-		7	Y	TRUE		1	0	0.901	586	4	582	0.006825939	0.006779661	0.031780016	0.031780016	0	0	0	0
586	586	S[Phosphorylation]TLVLHDLLK	STLVLHDLLK	IPI00004497_5	2	mzspec:PXD007058:SF_200217_pPeptideLibrary_pool2_HCDOT_rep1:scan:04536:S[Phosphorylation]TLVLHDLLK/2	2	1	Phosphorylation	0.901	0.901	1	1	-		1	Y	TRUE		1	0	0.901	587	4	583	0.00681431	0.006779661	0.031894531	0.031894531	0	0	0	0
587	587	SFGS[Phosphorylation]PNRAYT[Phosphorylation]HQVVTR	SFGSPNRAYTHQVVTR	IPI00000685_2	4	mzspec:PXD007058:SF_200217_pPeptideLibrary_pool4_HCDOT_rep2:scan:03021:SFGS[Phosphorylation]PNRAYT[Phosphorylation]HQVVTR/2	2	0.9745	Phosphorylation	0.924	0.924	10	10	-		4;10	Y	TRUE		1	0	0.900438	588	4	584	0.006802721	0.006779661	0.032009611	0.032009611	0	0	0	0
588	588	IKSY[Phosphorylation]SFPK	IKSYSFPK	IPI00018597_2	1	mzspec:PXD007058:SF_200217_pPeptideLibrary_pool1_HCDOT_rep1:scan:03202:IKSY[Phosphorylation]SFPK/2	2	0.9989	Phosphorylation	0.901	0.901	4	4	-		4	Y	TRUE		1	0	0.9000089	589	4	585	0.006791171	0.006779661	0.03212503	0.03212503	0	0	0	0
589	589	LIEDNEY[Phosphorylation]TAR	LIEDNEYTAR	IPI00219012_2	3	mzspec:PXD007058:SF_200217_pPeptideLibrary_pool3_HCDOT_rep1:scan:04009:LIEDNEY[Phosphorylation]TAR/2	2	1	Phosphorylation	0.9	0.9	7	7	-		7	Y	TRUE		1	0	0.9	590	4	586	0.006779661	0.006779661	0.032240072	0.032240072	0	0	0	0
590	590	FSDQAGPAIPTSNS[Phosphorylation]YSK	FSDQAGPAIPTSNSYSK	IPI00041176_2	3	mzspec:PXD007058:SF_200217_pPeptideLibrary_pool3_HCDOT_rep2:scan:03647:FSDQAGPAIPTSNS[Phosphorylation]YSK/3	3	1	Phosphorylation	0.9	0.9	14	14	-		16	Y	FALSE		1	1	0.9	591	5	586	0.008460237	0.007949126	0.032354725	0.032354725	0	0	0	0
591	591	SFGS[Phosphorylation]PNRAYT[Phosphorylation]HQVVTR	SFGSPNRAYTHQVVTR	IPI00000685_2	4	mzspec:PXD007058:SF_200217_pPeptideLibrary_pool4_HCDOT_rep2:scan:03021:SFGS[Phosphorylation]PNRAYT[Phosphorylation]HQVVTR/2	2	0.9745	Phosphorylation	0.923	0.923	4	4	-		4;10	Y	TRUE		1	0	0.8994635	592	5	587	0.008445946	0.007949126	0.032469897	0.032469897	0	0	0	0
592	592	[Acetyl]-VIEDNEY[Phosphorylation]TAR	VIEDNEYTAR	IPI00298625_2	3	mzspec:PXD007058:SF_200217_pPeptideLibrary_pool3_HCDOT_rep1:scan:04809:[Acetyl]-VIEDNEY[Phosphorylation]TAR/2	2	1	Phosphorylation	0.899	0.899	7	7	-		7	Y	TRUE		1	0	0.899	593	5	588	0.008431703	0.007949126	0.032585462	0.032585462	0	0	0	0
593	593	SGGQRHS[Phosphorylation]PLSQR	SGGQRHSPLSQR	IPI00006064_2	3	mzspec:PXD007058:SF_200217_pPeptideLibrary_pool3_HCDOT_rep2:scan:02048:SGGQRHS[Phosphorylation]PLSQR/2	2	1	Phosphorylation	0.899	0.899	7	7	-		7	Y	TRUE		1	0	0.899	594	5	589	0.008417508	0.007949126	0.032700638	0.032700638	0	0	0	0
594	594	RLS[Phosphorylation]SFVTK	RLSSFVTK	IPI00301263	1	mzspec:PXD007058:SF_200217_pPeptideLibrary_pool1_HCDOT_rep1:scan:02965:RLS[Phosphorylation]SFVTK/2	2	0.9735	Phosphorylation	0.923	0.923	3	3	-		3	Y	TRUE		1	0	0.8985405	595	5	590	0.008403361	0.007949126	0.032816199	0.032816199	0	0	0	0
595	595	LPLTRS[Phosphorylation]HNNFVAILDLPEGEHQYK	LPLTRSHNNFVAILDLPEGEHQYK	IPI00220409	2	mzspec:PXD007058:SF_200217_pPeptideLibrary_pool2_HCDOT_rep2:scan:03953:LPLTRS[Phosphorylation]HNNFVAILDLPEGEHQYK/3	3	1	Phosphorylation	0.898	0.898	6	6	-		6	Y	TRUE		1	0	0.898	596	5	591	0.008389262	0.007949126	0.03293228	0.03293228	0	0	0	0
596	596	EALPMDTEVY[Phosphorylation]ESPY[Phosphorylation]ADPEEIRPK	EALPMDTEVYESPYADPEEIRPK	IPI00018597_6	4	mzspec:PXD007058:SF_200217_pPeptideLibrary_pool4_HCDOT_rep1:scan:04027:EALPMDTEVY[Phosphorylation]ESPY[Phosphorylation]ADPEEIRPK/2	2	1	Phosphorylation	0.898	0.898	14	14	-		10;14	Y	TRUE		1	0	0.898	597	5	592	0.008375209	0.007949126	0.033047971	0.033047971	0	0	0	0
597	597	LPLTRS[Phosphorylation]HNNFVAILDLPEGEHQYK	LPLTRSHNNFVAILDLPEGEHQYK	IPI00220409	2	mzspec:PXD007058:SF_200217_pPeptideLibrary_pool2_HCDOT_rep1:scan:03867:LPLTRS[Phosphorylation]HNNFVAILDLPEGEHQYK/4	4	1	Phosphorylation	0.897	0.897	6	6	-		6	Y	TRUE		1	0	0.897	598	5	593	0.008361204	0.007949126	0.033164947	0.033164947	0	0	0	0
598	598	EALPMDT[Phosphorylation]EVYESPY[Phosphorylation]ADPEEIRPK	EALPMDTEVYESPYADPEEIRPK	IPI00018597_6	4	mzspec:PXD007058:SF_200217_pPeptideLibrary_pool4_HCDOT_rep1:scan:03669:EALPMDT[Phosphorylation]EVYESPY[Phosphorylation]ADPEEIRPK/3	3	1	Phosphorylation	0.897	0.897	14	14	-		10;14	Y	TRUE		1	0	0.897	599	5	594	0.008347245	0.007949126	0.033281534	0.033281534	0	0	0	0
599	599	S[Phosphorylation]VTLPRDLQSTGR	SVTLPRDLQSTGR	IPI00216969_12	5	mzspec:PXD007058:SF_200217_pPeptideLibrary_pool5_HCDOT_rep2:scan:04578:S[Phosphorylation]VTLPRDLQSTGR/3	3	0.9277	Phosphorylation	0.966	0.966	1	1	-		1	Y	TRUE		1	0	0.8961582	600	5	595	0.008333333	0.007949126	0.033399134	0.033399134	0	0	0	0
600	600	VPAS[Phosphorylation]PLPGLER	VPASPLPGLER	IPI00555838_4	1	mzspec:PXD007058:SF_200217_pPeptideLibrary_pool1_HCDOT_rep2:scan:03785:VPAS[Phosphorylation]PLPGLER/2	2	1	Phosphorylation	0.896	0.896	4	4	-		4	Y	TRUE		1	0	0.896	601	5	596	0.008319468	0.007949126	0.033516606	0.033516606	0	0	0	0
601	601	AQS[Phosphorylation]FPDNR	AQSFPDNR	IPI00181703_1	2	mzspec:PXD007058:SF_200217_pPeptideLibrary_pool2_HCDOT_rep2:scan:02848:AQS[Phosphorylation]FPDNR/2	2	0.9121	Phosphorylation	0.982	0.982	3	3	-		3	Y	TRUE		1	0	0.8956822	602	5	597	0.008305648	0.007949126	0.033634216	0.033634216	0	0	0	0
602	602	S[Phosphorylation]TFHAGQLR	STFHAGQLR	IPI00555838_2	4	mzspec:PXD007058:SF_200217_pPeptideLibrary_pool4_HCDOT_rep2:scan:03211:S[Phosphorylation]TFHAGQLR/2	2	0.9599	Phosphorylation	0.933	0.933	1	1	-		1	Y	TRUE		1	0	0.8955867	603	5	598	0.008291874	0.007949126	0.033751595	0.033751595	0	0	0	0
603	603	RS[Phosphorylation]PRPDHPGTPPHK	RSPRPDHPGTPPHK	IPI00025830	2	mzspec:PXD007058:SF_200217_pPeptideLibrary_pool2_HCDOT_rep2:scan:01981:RS[Phosphorylation]PRPDHPGTPPHK/4	4	1	Phosphorylation	0.894	0.894	2	2	-		2	Y	TRUE		1	0	0.894	604	5	599	0.008278146	0.007949126	0.033871211	0.033871211	0	0	0	0
604	604	EALPMDTEVY[Phosphorylation]ESPY[Phosphorylation]ADPEEIRPK	EALPMDTEVYESPYADPEEIRPK	IPI00018597_6	4	mzspec:PXD007058:SF_200217_pPeptideLibrary_pool4_HCDOT_rep2:scan:04772:EALPMDTEVY[Phosphorylation]ESPY[Phosphorylation]ADPEEIRPK/3	3	1	Phosphorylation	0.893	0.893	10	10	-		10;14	Y	TRUE		1	0	0.893	605	5	600	0.008264463	0.007949126	0.033992085	0.033992085	0	0	0	0
605	605	AYT[Phosphorylation]HQVVTR	AYTHQVVTR	IPI00000685_2	2	mzspec:PXD007058:SF_200217_pPeptideLibrary_pool2_HCDOT_rep1:scan:05121:AYT[Phosphorylation]HQVVTR/3	3	0.9711	Phosphorylation	0.919	0.919	3	10	-		3	Y	TRUE		1	0	0.8924409	606	5	601	0.008250825	0.007949126	0.034113483	0.034113483	0	0	0	0
606	606	EALPMDTEVY[Phosphorylation]ESPY[Phosphorylation]ADPEEIRPK	EALPMDTEVYESPYADPEEIRPK	IPI00018597_6	4	mzspec:PXD007058:SF_200217_pPeptideLibrary_pool4_HCDOT_rep2:scan:04772:EALPMDTEVY[Phosphorylation]ESPY[Phosphorylation]ADPEEIRPK/3	3	1	Phosphorylation	0.892	0.892	14	14	-		10;14	Y	TRUE		1	0	0.892	607	5	602	0.008237232	0.007949126	0.034235207	0.034235207	0	0	0	0
607	607	RPGAAAS[Phosphorylation]GERDDRGPPASVAALR	RPGAAASGERDDRGPPASVAALR	IPI00004497_9	4	mzspec:PXD007058:SF_200217_pPeptideLibrary_pool4_HCDOT_rep1:scan:02741:RPGAAAS[Phosphorylation]GERDDRGPPASVAALR/3	3	1	Phosphorylation	0.889	0.889	7	7	-		7	Y	TRUE		1	0	0.889	608	5	603	0.008223684	0.007949126	0.034361465	0.034361465	0	0	0	0
608	608	S[Phosphorylation]RNSPLLER	SRNSPLLER	IPI00555838_3	4	mzspec:PXD007058:SF_200217_pPeptideLibrary_pool4_HCDOT_rep1:scan:03668:S[Phosphorylation]RNSPLLER/3	3	0.9908	Phosphorylation	0.897	0.897	1	1	-		1	Y	TRUE		1	0	0.8887476	609	5	604	0.008210181	0.007949126	0.034487722	0.034487722	0	0	0	0
609	609	YMEDSTY[Phosphorylation]YK	YMEDSTYYK	IPI00413961_5	3	mzspec:PXD007058:SF_200217_pPeptideLibrary_pool3_HCDOT_rep2:scan:02996:YMEDSTY[Phosphorylation]YK/2	2	1	Phosphorylation	0.886	0.886	7	7	-		7	Y	TRUE		1	0	0.886	610	5	605	0.008196721	0.007949126	0.03461807	0.03461807	0	0	0	0
610	610	GTVT[Phosphorylation]PPPR	GTVTPPPR	IPI00216969_6	3	mzspec:PXD007058:SF_200217_pPeptideLibrary_pool3_HCDOT_rep2:scan:04464:GTVT[Phosphorylation]PPPR/2	2	0.9445	Phosphorylation	0.938	0.938	4	4	-		4	Y	TRUE		1	0	0.885941	611	5	606	0.008183306	0.007949126	0.034748088	0.034748088	0	0	0	0
611	611	[Acetyl]-YIEDEDY[Phosphorylation]YK	YIEDEDYYK	IPI00029702_3	1	mzspec:PXD007058:SF_200217_pPeptideLibrary_pool1_HCDOT_rep2:scan:04762:[Acetyl]-YIEDEDY[Phosphorylation]YK/2	2	0.9994	Phosphorylation	0.886	0.886	7	7	-		7	Y	TRUE		1	0	0.8854684	612	5	607	0.008169935	0.007949126	0.034878454	0.034878454	0	0	0	0
612	612	ATS[Phosphorylation]LPSLDTPGELR	ATSLPSLDTPGELR	IPI00156649_2	4	mzspec:PXD007058:SF_200217_pPeptideLibrary_pool4_HCDOT_rep2:scan:05163:ATS[Phosphorylation]LPSLDTPGELR/2	2	0.9686	Phosphorylation	0.914	0.914	3	3	-		3	Y	TRUE		1	0	0.8853004	613	5	608	0.008156607	0.007949126	0.035008668	0.035008668	0	0	0	0
613	613	[Acetyl]-T[Phosphorylation]SPLNFK	TSPLNFK	IPI00029132_1	1	mzspec:PXD007058:SF_200217_pPeptideLibrary_pool1_HCDOT_rep2:scan:04786:[Acetyl]-T[Phosphorylation]SPLNFK/2	2	0.9818	Phosphorylation	0.901	0.901	1	2	-		1	Y	TRUE		1	0	0.8846018	614	5	609	0.008143322	0.007949126	0.035139595	0.035139595	0	0	0	0
614	614	[Acetyl]-FSDQAGPAIPTSNSYS[Phosphorylation]K	FSDQAGPAIPTSNSYSK	IPI00041176_2	3	mzspec:PXD007058:SF_200217_pPeptideLibrary_pool3_HCDOT_rep1:scan:04736:[Acetyl]-FSDQAGPAIPTSNSYS[Phosphorylation]K/2	2	1	Phosphorylation	0.884	0.884	16	16	-		16	Y	TRUE		1	0	0.884	615	5	610	0.008130081	0.007949126	0.035271075	0.035271075	0	0	0	0
615	615	RLS[Phosphorylation]IIGPTSR	RLSIIGPTSR	IPI00513803	3	mzspec:PXD007058:SF_200217_pPeptideLibrary_pool3_HCDOT_rep2:scan:03006:RLS[Phosphorylation]IIGPTSR/3	3	0.8942	Phosphorylation	0.987	0.987	3	3	-		3	Y	TRUE		1	0	0.8825754	616	5	611	0.008116883	0.007949126	0.035404442	0.035404442	0	0	0	0
616	616	SFNGS[Phosphorylation]LKNVAVDELSR	SFNGSLKNVAVDELSR	IPI00219129_2	5	mzspec:PXD007058:SF_200217_pPeptideLibrary_pool5_HCDOT_rep1:scan:04549:SFNGS[Phosphorylation]LKNVAVDELSR/2	2	0.9121	Phosphorylation	0.966	0.966	5	5	-		5	Y	TRUE		1	0	0.8810886	617	5	612	0.008103728	0.007949126	0.035539785	0.035539785	0	0	0	0
617	617	IKSY[Phosphorylation]SFPK	IKSYSFPK	IPI00018597_2	1	mzspec:PXD007058:SF_200217_pPeptideLibrary_pool1_HCDOT_rep2:scan:03221:IKSY[Phosphorylation]SFPK/2	2	0.9937	Phosphorylation	0.886	0.886	4	4	-		4	Y	TRUE		1	0	0.8804182	618	5	613	0.008090615	0.007949126	0.035675775	0.035675775	0	0	0	0
618	618	ATS[Phosphorylation]LPSLDTPGELR	ATSLPSLDTPGELR	IPI00156649_2	4	mzspec:PXD007058:SF_200217_pPeptideLibrary_pool4_HCDOT_rep1:scan:05239:ATS[Phosphorylation]LPSLDTPGELR/2	2	1	Phosphorylation	0.88	0.88	3	3	-		3	Y	TRUE		1	0	0.88	619	5	614	0.008077544	0.007949126	0.035812002	0.035812002	0	0	0	0
619	619	SFGS[Phosphorylation]PNRAYT[Phosphorylation]HQVVTR	SFGSPNRAYTHQVVTR	IPI00000685_2	4	mzspec:PXD007058:SF_200217_pPeptideLibrary_pool4_HCDOT_rep1:scan:02988:SFGS[Phosphorylation]PNRAYT[Phosphorylation]HQVVTR/2	2	0.9956	Phosphorylation	0.883	0.883	10	10	-		4;10	Y	TRUE		1	0	0.8791148	620	5	615	0.008064516	0.007949126	0.035949217	0.035949217	0	0	0	0
620	620	S[Phosphorylation]QSDIFSR	SQSDIFSR	IPI00102677_2	3	mzspec:PXD007058:SF_200217_pPeptideLibrary_pool3_HCDOT_rep2:scan:04564:S[Phosphorylation]QSDIFSR/2	2	0.9944	Phosphorylation	0.884	0.884	1	1	-		1	Y	TRUE		1	0	0.8790496	621	5	616	0.00805153	0.007949126	0.036086095	0.036086095	0	0	0	0
621	621	LIEDNEY[Phosphorylation]TAR	LIEDNEYTAR	IPI00219012_2	3	mzspec:PXD007058:SF_200217_pPeptideLibrary_pool3_HCDOT_rep1:scan:05179:LIEDNEY[Phosphorylation]TAR/2	2	1	Phosphorylation	0.879	0.879	7	7	-		7	Y	TRUE		1	0	0.879	622	5	617	0.008038585	0.007949126	0.036222612	0.036222612	0	0	0	0
622	622	NFSAAKS[Phosphorylation]LLNK	NFSAAKSLLNK	IPI00216378_1	1	mzspec:PXD007058:SF_200217_pPeptideLibrary_pool1_HCDOT_rep2:scan:04179:NFSAAKS[Phosphorylation]LLNK/2	2	0.9161	Phosphorylation	0.957	0.957	7	7	-		7	Y	TRUE		1	0	0.8767077	623	5	618	0.008025682	0.007949126	0.036362371	0.036362371	0	0	0	0
623	623	S[Phosphorylation]SSFREMDGQ[Deamination]PER	SSSFREMDGQPER	IPI00216969_11	5	mzspec:PXD007058:SF_200217_pPeptideLibrary_pool5_HCDOT_rep1:scan:02899:S[Phosphorylation]SSFREMDGQ[Deamination]PER/3	3	0.9903	Phosphorylation	0.885	0.885	1	1	-		1	Y	TRUE		1	0	0.8764155	624	5	619	0.008012821	0.007949126	0.03650215	0.03650215	0	0	0	0
624	624	TVS[Phosphorylation]TS[Phosphorylation]SQPEENVDR	TVSTSSQPEENVDR	IPI00329491	1	mzspec:PXD007058:SF_200217_pPeptideLibrary_pool1_HCDOT_rep2:scan:02488:TVS[Phosphorylation]TS[Phosphorylation]SQPEENVDR/2	2	1	Phosphorylation	0.876	0.876	5	5	-		3;5	Y	TRUE		1	0	0.876	625	5	620	0.008	0.007949126	0.036642147	0.036642147	0	0	0	0
625	625	RS[Phosphorylation]PRPDHPGTPPHK	RSPRPDHPGTPPHK	IPI00025830	2	mzspec:PXD007058:SF_200217_pPeptideLibrary_pool2_HCDOT_rep2:scan:01994:RS[Phosphorylation]PRPDHPGTPPHK/2	2	1	Phosphorylation	0.875	0.875	2	2	-		2	Y	TRUE		1	0	0.875	626	5	621	0.00798722	0.007949126	0.036783293	0.036783293	0	0	0	0
626	626	EALPMDTEVY[Phosphorylation]ESPY[Phosphorylation]ADPEEIRPK	EALPMDTEVYESPYADPEEIRPK	IPI00018597_6	4	mzspec:PXD007058:SF_200217_pPeptideLibrary_pool4_HCDOT_rep2:scan:04106:EALPMDTEVY[Phosphorylation]ESPY[Phosphorylation]ADPEEIRPK/3	3	1	Phosphorylation	0.875	0.875	14	14	-		10;14	Y	TRUE		1	0	0.875	627	5	622	0.007974482	0.007949126	0.03692399	0.03692399	0	0	0	0
627	627	EALPMDTEVY[Phosphorylation]ESPY[Phosphorylation]ADPEEIRPK	EALPMDTEVYESPYADPEEIRPK	IPI00018597_6	4	mzspec:PXD007058:SF_200217_pPeptideLibrary_pool4_HCDOT_rep2:scan:04106:EALPMDTEVY[Phosphorylation]ESPY[Phosphorylation]ADPEEIRPK/3	3	1	Phosphorylation	0.874	0.874	10	10	-		10;14	Y	TRUE		1	0	0.874	628	5	623	0.007961783	0.007949126	0.037065831	0.037065831	0	0	0	0
628	628	S[Phosphorylation]VTLPRDLQSTGR	SVTLPRDLQSTGR	IPI00216969_12	5	mzspec:PXD007058:SF_200217_pPeptideLibrary_pool5_HCDOT_rep1:scan:03437:S[Phosphorylation]VTLPRDLQSTGR/3	3	1	Phosphorylation	0.874	0.874	1	1	-		1	Y	TRUE		1	0	0.874	629	5	624	0.007949126	0.007949126	0.03720722	0.03720722	0	0	0	0
629	629	GRRS[Phosphorylation]PSPGNSPSGR	GRRSPSPGNSPSGR	IPI00012318_4	5	mzspec:PXD007058:SF_200217_pPeptideLibrary_pool5_HCDOT_rep2:scan:01950:GRRS[Phosphorylation]PSPGNSPSGR/2	2	0.9997	Phosphorylation	0.874	0.874	4	4	-	Incorrect pool.	6	Y	FALSE		1	1	0.8737378	630	6	624	0.00952381	0.009478673	0.037348577	0.037348577	0	0	0	0
630	630	FGES[Phosphorylation]DTENQNNK	FGESDTENQNNK	IPI00328149_1	1	mzspec:PXD007058:SF_200217_pPeptideLibrary_pool1_HCDOT_rep1:scan:04097:FGES[Phosphorylation]DTENQNNK/2	2	0.9903	Phosphorylation	0.882	0.882	4	4	-		4	Y	TRUE		1	0	0.8734446	631	6	625	0.009508716	0.009478673	0.037489951	0.037489951	0	0	0	0
631	631	DS[Phosphorylation]PGIPPSANAHQLFR	DSPGIPPSANAHQLFR	IPI00020898	5	mzspec:PXD007058:SF_200217_pPeptideLibrary_pool5_HCDOT_rep1:scan:04195:DS[Phosphorylation]PGIPPSANAHQLFR/2	2	0.8773	Phosphorylation	0.994	0.994	2	2	-		2	Y	TRUE		1	0	0.8720362	632	6	626	0.009493671	0.009478673	0.037633106	0.037633106	0	0	0	0
632	632	RS[Phosphorylation]PRPDHPGTPPHK	RSPRPDHPGTPPHK	IPI00025830	2	mzspec:PXD007058:SF_200217_pPeptideLibrary_pool2_HCDOT_rep1:scan:01968:RS[Phosphorylation]PRPDHPGTPPHK/4	4	1	Phosphorylation	0.871	0.871	2	2	-		2	Y	TRUE		1	0	0.871	633	6	627	0.009478673	0.009478673	0.037777445	0.037777445	0	0	0	0
633	633	S[Phosphorylation]TLVLHDLLK	STLVLHDLLK	IPI00004497_5	1	mzspec:PXD007058:SF_200217_pPeptideLibrary_pool1_HCDOT_rep2:scan:03973:S[Phosphorylation]TLVLHDLLK/3	3	1	Phosphorylation	0.87	0.87	1	1	-	Incorrect pool.	2	Y	FALSE		1	1	0.87	634	7	627	0.011041009	0.009985735	0.037922907	0.037922907	0	0	0	0
634	634	VS[Phosphorylation]GRTSPPLLDR	VSGRTSPPLLDR	IPI00039689_4	5	mzspec:PXD007058:SF_200217_pPeptideLibrary_pool5_HCDOT_rep1:scan:04148:VS[Phosphorylation]GRTSPPLLDR/3	3	1	Phosphorylation	0.87	0.87	2	2	-		2	Y	TRUE		1	0	0.87	635	7	628	0.011023622	0.009985735	0.03806791	0.03806791	0	0	0	0
635	635	S[Phosphorylation]RNSPLLER	SRNSPLLER	IPI00555838_3	4	mzspec:PXD007058:SF_200217_pPeptideLibrary_pool4_HCDOT_rep1:scan:02856:S[Phosphorylation]RNSPLLER/2	2	0.8877	Phosphorylation	0.979	0.979	1	1	-		1	Y	TRUE		1	0	0.8690583	636	7	629	0.011006289	0.009985735	0.038213938	0.038213938	0	0	0	0
636	636	YIEDEDY[Phosphorylation]YK	YIEDEDYYK	IPI00029702_3	1	mzspec:PXD007058:SF_200217_pPeptideLibrary_pool1_HCDOT_rep1:scan:04811:YIEDEDY[Phosphorylation]YK/2	2	1	Phosphorylation	0.868	0.868	7	7	-		7	Y	TRUE		1	0	0.868	637	7	630	0.010989011	0.009985735	0.038361169	0.038361169	0	0	0	0
637	637	ATSLPS[Phosphorylation]LDTPGELR	ATSLPSLDTPGELR	IPI00156649_2	5	mzspec:PXD007058:SF_200217_pPeptideLibrary_pool5_HCDOT_rep1:scan:04268:ATSLPS[Phosphorylation]LDTPGELR/2	2	0.9518	Phosphorylation	0.911	0.911	6	6	-		6	Y	TRUE		1	0	0.8670898	638	7	631	0.010971787	0.009985735	0.038509365	0.038509365	0	0	0	0
638	638	TAGTSFMMTPY[Phosphorylation]VVTR	TAGTSFMMTPYVVTR	IPI00024672	5	mzspec:PXD007058:SF_200217_pPeptideLibrary_pool5_HCDOT_rep1:scan:04759:TAGTSFMMTPY[Phosphorylation]VVTR/2	2	1	Phosphorylation	0.864	0.864	11	11	-		11	Y	TRUE		1	0	0.864	639	7	632	0.010954617	0.009985735	0.038661933	0.038661933	0	0	0	0
639	639	RPGAAAS[Phosphorylation]GERDDRGPPASVAALR	RPGAAASGERDDRGPPASVAALR	IPI00004497_9	4	mzspec:PXD007058:SF_200217_pPeptideLibrary_pool4_HCDOT_rep2:scan:02723:RPGAAAS[Phosphorylation]GERDDRGPPASVAALR/3	3	1	Phosphorylation	0.863	0.863	7	7	-		7	Y	TRUE		1	0	0.863	640	7	633	0.0109375	0.009985735	0.038815586	0.038815586	0	0	0	0
640	640	[Acetyl]-VGSLT[Phosphorylation]PPSSPK	VGSLTPPSSPK	IPI00298977_3	1	mzspec:PXD007058:SF_200217_pPeptideLibrary_pool1_HCDOT_rep1:scan:04427:[Acetyl]-VGSLT[Phosphorylation]PPSSPK/2	2	0.9959	Phosphorylation	0.866	0.866	5	5	-		5	Y	TRUE		1	0	0.8624494	641	7	634	0.010920437	0.009985735	0.038969619	0.038969619	0	0	0	0
641	641	VSGRTS[Phosphorylation]PPLLDR	VSGRTSPPLLDR	IPI00039689_4	2	mzspec:PXD007058:SF_200217_pPeptideLibrary_pool2_HCDOT_rep2:scan:03024:VSGRTS[Phosphorylation]PPLLDR/2	2	0.9861	Phosphorylation	0.873	0.873	6	6	-		6	Y	TRUE		1	0	0.8608653	642	7	635	0.010903427	0.009985735	0.039125639	0.039125639	0	0	0	0
642	642	ESKS[Phosphorylation]SPRPTAEK	ESKSSPRPTAEK	IPI00004344_2	1	mzspec:PXD007058:SF_200217_pPeptideLibrary_pool1_HCDOT_rep1:scan:01911:ESKS[Phosphorylation]SPRPTAEK/2	2	0.9026	Phosphorylation	0.952	0.952	4	4	-		4	Y	TRUE		1	0	0.8592752	643	7	636	0.01088647	0.009985735	0.039283647	0.039283647	0	0	0	0
643	643	[Acetyl]-VIEDNEY[Phosphorylation]TAR	VIEDNEYTAR	IPI00298625_2	3	mzspec:PXD007058:SF_200217_pPeptideLibrary_pool3_HCDOT_rep2:scan:04764:[Acetyl]-VIEDNEY[Phosphorylation]TAR/2	2	1	Phosphorylation	0.859	0.859	7	7	-		7	Y	TRUE		1	0	0.859	644	7	637	0.010869565	0.009985735	0.039441592	0.039441592	0	0	0	0
644	644	EPPPVVNY[Phosphorylation]EEDAR	EPPPVVNYEEDAR	IPI00029263_1	4	mzspec:PXD007058:SF_200217_pPeptideLibrary_pool4_HCDOT_rep2:scan:04736:EPPPVVNY[Phosphorylation]EEDAR/2	2	0.8832	Phosphorylation	0.97	0.97	8	8	-		8	Y	TRUE		1	0	0.856704	645	7	638	0.010852713	0.009985735	0.039602606	0.039602606	0	0	0	0
645	645	RLS[Phosphorylation]IIGPTSR	RLSIIGPTSR	IPI00513803	3	mzspec:PXD007058:SF_200217_pPeptideLibrary_pool3_HCDOT_rep1:scan:04166:RLS[Phosphorylation]IIGPTSR/2	2	0.8702	Phosphorylation	0.984	0.984	3	3	-		3	Y	TRUE		1	0	0.8562768	646	7	639	0.010835913	0.009985735	0.039763784	0.039763784	0	0	0	0
646	646	GHLS[Phosphorylation]EGLVTK	GHLSEGLVTK	IPI00003431	1	mzspec:PXD007058:SF_200217_pPeptideLibrary_pool1_HCDOT_rep2:scan:04475:GHLS[Phosphorylation]EGLVTK/2	2	0.8847	Phosphorylation	0.966	0.966	4	4	-		4	Y	TRUE		1	0	0.8546202	647	7	640	0.010819165	0.009985735	0.039927023	0.039927023	0	0	0	0
647	647	PKPSNPIY[Phosphorylation]NEPDEPIAFY[Phosphorylation]AMGR	PKPSNPIYNEPDEPIAFYAMGR	IPI00220388	4	mzspec:PXD007058:SF_200217_pPeptideLibrary_pool4_HCDOT_rep1:scan:04316:PKPSNPIY[Phosphorylation]NEPDEPIAFY[Phosphorylation]AMGR/2	2	1	Phosphorylation	0.854	0.854	18	18	-		8;18	Y	TRUE		1	0	0.854	648	7	641	0.010802469	0.009985735	0.040090716	0.040090716	0	0	0	0
648	648	VKEEGY[Phosphorylation]ELPYNPATDDY[Phosphorylation]AVPPPR	VKEEGYELPYNPATDDYAVPPPR	IPI00015287_3	5	mzspec:PXD007058:SF_200217_pPeptideLibrary_pool5_HCDOT_rep2:scan:03903:VKEEGY[Phosphorylation]ELPYNPATDDY[Phosphorylation]AVPPPR/4	4	1	Phosphorylation	0.851	0.851	6	6	-		6;17	Y	TRUE		1	0	0.851	649	7	642	0.010785824	0.009985735	0.040258527	0.040258527	0	0	0	0
649	649	RSMS[Phosphorylation]PFRGPK	RSMSPFRGPK	IPI00384765	5	mzspec:PXD007058:SF_200217_pPeptideLibrary_pool5_HCDOT_rep2:scan:02536:RSMS[Phosphorylation]PFRGPK/2	2	1	Phosphorylation	0.851	0.851	4	4	-		4	Y	TRUE		1	0	0.851	650	7	643	0.010769231	0.009985735	0.040425822	0.040425822	0	0	0	0
650	650	VKEEGY[Phosphorylation]ELPYNPATDDY[Phosphorylation]AVPPPR	VKEEGYELPYNPATDDYAVPPPR	IPI00015287_3	5	mzspec:PXD007058:SF_200217_pPeptideLibrary_pool5_HCDOT_rep2:scan:03903:VKEEGY[Phosphorylation]ELPYNPATDDY[Phosphorylation]AVPPPR/4	4	1	Phosphorylation	0.85	0.85	17	17	-		6;17	Y	TRUE		1	0	0.85	651	7	644	0.010752688	0.009985735	0.040594138	0.040594138	0	0	0	0
651	651	[Acetyl]-VGSLT[Phosphorylation]PPSSPK	VGSLTPPSSPK	IPI00298977_3	1	mzspec:PXD007058:SF_200217_pPeptideLibrary_pool1_HCDOT_rep2:scan:04415:[Acetyl]-VGSLT[Phosphorylation]PPSSPK/2	2	0.9908	Phosphorylation	0.856	0.856	5	5	-		5	Y	TRUE		1	0	0.8481248	652	7	645	0.010736196	0.009985735	0.040764815	0.040764815	0	0	0	0
652	652	GTVT[Phosphorylation]PPPR	GTVTPPPR	IPI00216969_6	3	mzspec:PXD007058:SF_200217_pPeptideLibrary_pool3_HCDOT_rep2:scan:04892:GTVT[Phosphorylation]PPPR/2	2	0.9121	Phosphorylation	0.929	0.929	4	4	-		4	Y	TRUE		1	0	0.8473409	653	7	646	0.010719755	0.009985735	0.040936169	0.040936169	0	0	0	0
653	653	YIEDEDY[Phosphorylation]YK	YIEDEDYYK	IPI00029702_3	1	mzspec:PXD007058:SF_200217_pPeptideLibrary_pool1_HCDOT_rep2:scan:05059:YIEDEDY[Phosphorylation]YK/2	2	1	Phosphorylation	0.846	0.846	7	7	-		7	Y	TRUE		1	0	0.846	654	7	647	0.010703364	0.009985735	0.041109049	0.041109049	0	0	0	0
654	654	YIEDEDY[Phosphorylation]Y[Phosphorylation]KASVTR	YIEDEDYYKASVTR	IPI00029702_3	5	mzspec:PXD007058:SF_200217_pPeptideLibrary_pool5_HCDOT_rep2:scan:03396:YIEDEDY[Phosphorylation]Y[Phosphorylation]KASVTR/2	2	0.8653	Phosphorylation	0.976	0.976	8	8	-		7;8	Y	TRUE		1	0	0.8445328	655	7	648	0.010687023	0.009985735	0.041283642	0.041283642	0	0	0	0
655	655	S[Phosphorylation]RNSPLLER	SRNSPLLER	IPI00555838_3	4	mzspec:PXD007058:SF_200217_pPeptideLibrary_pool4_HCDOT_rep2:scan:03660:S[Phosphorylation]RNSPLLER/3	3	0.9521	Phosphorylation	0.887	0.887	1	1	-		1	Y	TRUE		1	0	0.8445127	656	7	649	0.010670732	0.009985735	0.041457733	0.041457733	0	0	0	0
656	656	S[Phosphorylation]VTLPRDLQSTGR	SVTLPRDLQSTGR	IPI00216969_12	5	mzspec:PXD007058:SF_200217_pPeptideLibrary_pool5_HCDOT_rep2:scan:03451:S[Phosphorylation]VTLPRDLQSTGR/3	3	1	Phosphorylation	0.844	0.844	1	1	-		1	Y	TRUE		1	0	0.844	657	7	650	0.01065449	0.009985735	0.041632074	0.041632074	0	0	0	0
657	657	GRGS[Phosphorylation]RDALVSGALESTK	GRGSRDALVSGALESTK	IPI00004497_4	2	mzspec:PXD007058:SF_200217_pPeptideLibrary_pool2_HCDOT_rep1:scan:02989:GRGS[Phosphorylation]RDALVSGALESTK/2	2	1	Phosphorylation	0.844	0.844	4	4	-		4	Y	TRUE		1	0	0.844	658	7	651	0.010638298	0.009985735	0.041805886	0.041805886	0	0	0	0
658	658	TVS[Phosphorylation]TS[Phosphorylation]SQPEENVDR	TVSTSSQPEENVDR	IPI00329491	1	mzspec:PXD007058:SF_200217_pPeptideLibrary_pool1_HCDOT_rep2:scan:02999:TVS[Phosphorylation]TS[Phosphorylation]SQPEENVDR/2	2	1	Phosphorylation	0.844	0.844	3	3	-		3;5	Y	TRUE		1	0	0.844	659	7	652	0.010622155	0.009985735	0.04197917	0.04197917	0	0	0	0
659	659	LTEERDGS[Phosphorylation]LNQSSGYR	LTEERDGSLNQSSGYR	IPI00219012_3	4	mzspec:PXD007058:SF_200217_pPeptideLibrary_pool4_HCDOT_rep2:scan:04745:LTEERDGS[Phosphorylation]LNQSSGYR/3	3	0.8677	Phosphorylation	0.972	0.972	8	8	-		8	Y	TRUE		1	0	0.8434044	660	7	653	0.010606061	0.009985735	0.042152831	0.042152831	0	0	0	0
660	660	LTEERDGS[Phosphorylation]LNQSSGYR	LTEERDGSLNQSSGYR	IPI00219012_3	4	mzspec:PXD007058:SF_200217_pPeptideLibrary_pool4_HCDOT_rep1:scan:03049:LTEERDGS[Phosphorylation]LNQSSGYR/3	3	0.8492	Phosphorylation	0.993	0.993	8	8	-		8	Y	TRUE		1	0	0.8432556	661	7	654	0.010590015	0.009985735	0.042326192	0.042326192	0	0	0	0
661	661	TVS[Phosphorylation]TS[Phosphorylation]SQPEENVDR	TVSTSSQPEENVDR	IPI00329491	1	mzspec:PXD007058:SF_200217_pPeptideLibrary_pool1_HCDOT_rep2:scan:02999:TVS[Phosphorylation]TS[Phosphorylation]SQPEENVDR/2	2	1	Phosphorylation	0.843	0.843	5	5	-		3;5	Y	TRUE		1	0	0.843	662	7	655	0.010574018	0.009985735	0.042499415	0.042499415	0	0	0	0
662	662	FTNS[Phosphorylation]ETAEHIAQGLR	FTNSETAEHIAQGLR	IPI00029132_6	4	mzspec:PXD007058:SF_200217_pPeptideLibrary_pool4_HCDOT_rep1:scan:04425:FTNS[Phosphorylation]ETAEHIAQGLR/3	3	1	Phosphorylation	0.842	0.842	4	4	-		4	Y	TRUE		1	0	0.842	663	7	656	0.010558069	0.009985735	0.042673624	0.042673624	0	0	0	0
663	663	SGGQRHS[Phosphorylation]PLSQR	SGGQRHSPLSQR	IPI00006064_2	3	mzspec:PXD007058:SF_200217_pPeptideLibrary_pool3_HCDOT_rep1:scan:02048:SGGQRHS[Phosphorylation]PLSQR/3	3	1	Phosphorylation	0.84	0.84	7	7	-		7	Y	TRUE		1	0	0.84	664	7	657	0.010542169	0.009985735	0.04285032	0.04285032	0	0	0	0
664	664	LQTVHS[Phosphorylation]IPLTINK	LQTVHSIPLTINK	IPI00004497_10	5	mzspec:PXD007058:SF_200217_pPeptideLibrary_pool5_HCDOT_rep1:scan:04800:LQTVHS[Phosphorylation]IPLTINK/2	2	0.8798	Phosphorylation	0.954	0.954	6	6	-		6	Y	TRUE		1	0	0.8393292	665	7	658	0.010526316	0.009985735	0.043027494	0.043027494	0	0	0	0
665	665	VKEEGY[Phosphorylation]ELPYNPATDDY[Phosphorylation]AVPPPR	VKEEGYELPYNPATDDYAVPPPR	IPI00015287_3	5	mzspec:PXD007058:SF_200217_pPeptideLibrary_pool5_HCDOT_rep1:scan:04417:VKEEGY[Phosphorylation]ELPYNPATDDY[Phosphorylation]AVPPPR/3	3	1	Phosphorylation	0.838	0.838	6	6	-		6;17	Y	TRUE		1	0	0.838	666	7	659	0.010510511	0.009985735	0.043206132	0.043206132	0	0	0	0
666	666	VKEEGY[Phosphorylation]ELPYNPATDDY[Phosphorylation]AVPPPR	VKEEGYELPYNPATDDYAVPPPR	IPI00015287_3	5	mzspec:PXD007058:SF_200217_pPeptideLibrary_pool5_HCDOT_rep1:scan:04417:VKEEGY[Phosphorylation]ELPYNPATDDY[Phosphorylation]AVPPPR/3	3	1	Phosphorylation	0.837	0.837	17	17	-		6;17	Y	TRUE		1	0	0.837	667	7	660	0.010494753	0.009985735	0.043385733	0.043385733	0	0	0	0
667	667	YIEDEDY[Phosphorylation]YK	YIEDEDYYK	IPI00029702_3	1	mzspec:PXD007058:SF_200217_pPeptideLibrary_pool1_HCDOT_rep2:scan:04092:YIEDEDY[Phosphorylation]YK/2	2	0.9879	Phosphorylation	0.847	0.847	7	7	-		7	Y	TRUE		1	0	0.8367513	668	7	661	0.010479042	0.009985735	0.043565168	0.043565168	0	0	0	0
668	668	LIEDNEY[Phosphorylation]TAR	LIEDNEYTAR	IPI00219012_2	3	mzspec:PXD007058:SF_200217_pPeptideLibrary_pool3_HCDOT_rep1:scan:04790:LIEDNEY[Phosphorylation]TAR/2	2	1	Phosphorylation	0.835	0.835	7	7	-		7	Y	TRUE		1	0	0.835	669	7	662	0.010463378	0.009985735	0.043746685	0.043746685	0	0	0	0
669	669	FTNS[Phosphorylation]ETAEHIAQGLR	FTNSETAEHIAQGLR	IPI00029132_6	4	mzspec:PXD007058:SF_200217_pPeptideLibrary_pool4_HCDOT_rep2:scan:04479:FTNS[Phosphorylation]ETAEHIAQGLR/3	3	1	Phosphorylation	0.834	0.834	4	4	-		4	Y	TRUE		1	0	0.834	670	7	663	0.010447761	0.009985735	0.043929153	0.043929153	0	0	0	0
670	670	VKEEGYELPYNPATDDY[Phosphorylation]AVPPPR	VKEEGYELPYNPATDDYAVPPPR	IPI00015287_3	4	mzspec:PXD007058:SF_200217_pPeptideLibrary_pool4_HCDOT_rep1:scan:04422:VKEEGYELPYNPATDDY[Phosphorylation]AVPPPR/3	3	0.9826	Phosphorylation	0.847	0.847	17	17	-		17	Y	TRUE		1	0	0.8322622	671	7	664	0.010432191	0.009985735	0.044113666	0.044113666	0	0	0	0
671	671	SRNS[Phosphorylation]PLLER	SRNSPLLER	IPI00555838_3	5	mzspec:PXD007058:SF_200217_pPeptideLibrary_pool5_HCDOT_rep1:scan:02642:SRNS[Phosphorylation]PLLER/2	2	0.9857	Phosphorylation	0.841	0.841	4	4	-		4	Y	TRUE		1	0	0.8289737	672	7	665	0.010416667	0.009985735	0.044302524	0.044302524	0	0	0	0
672	672	[Acetyl]-FSDQAGPAIPTSNSYS[Phosphorylation]K	FSDQAGPAIPTSNSYSK	IPI00041176_2	3	mzspec:PXD007058:SF_200217_pPeptideLibrary_pool3_HCDOT_rep1:scan:04307:[Acetyl]-FSDQAGPAIPTSNSYS[Phosphorylation]K/2	2	1	Phosphorylation	0.828	0.828	16	16	-		16	Y	TRUE		1	0	0.828	673	7	666	0.010401189	0.009985735	0.044492268	0.044492268	0	0	0	0
673	673	ATS[Phosphorylation]LPSLDTPGELR	ATSLPSLDTPGELR	IPI00156649_2	4	mzspec:PXD007058:SF_200217_pPeptideLibrary_pool4_HCDOT_rep1:scan:05065:ATS[Phosphorylation]LPSLDTPGELR/2	2	0.9975	Phosphorylation	0.83	0.83	3	3	-		3	Y	TRUE		1	0	0.827925	674	7	667	0.010385757	0.009985735	0.04468156	0.04468156	0	0	0	0
674	674	VQT[Phosphorylation]TPPPAVQGQK	VQTTPPPAVQGQK	IPI00298977_5	2	mzspec:PXD007058:SF_200217_pPeptideLibrary_pool2_HCDOT_rep2:scan:02765:VQT[Phosphorylation]TPPPAVQGQK/3	3	1	Phosphorylation	0.827	0.827	3	3	-		3	Y	TRUE		1	0	0.827	675	7	668	0.01037037	0.009985735	0.044871661	0.044871661	0	0	0	0
675	675	S[Phosphorylation]QSDIFSR	SQSDIFSR	IPI00102677_2	3	mzspec:PXD007058:SF_200217_pPeptideLibrary_pool3_HCDOT_rep1:scan:03573:S[Phosphorylation]QSDIFSR/2	2	0.9892	Phosphorylation	0.836	0.836	1	1	-		1	Y	TRUE		1	0	0.8269712	676	7	669	0.01035503	0.009985735	0.045061243	0.045061243	0	0	0	0
676	676	LMTGDTY[Phosphorylation]TAHAGAK	LMTGDTYTAHAGAK	IPI00329488_4	3	mzspec:PXD007058:SF_200217_pPeptideLibrary_pool3_HCDOT_rep2:scan:03260:LMTGDTY[Phosphorylation]TAHAGAK/2	2	1	Phosphorylation	0.823	0.823	7	7	-		7	Y	TRUE		1	0	0.823	677	7	670	0.010339734	0.009985735	0.04525613	0.04525613	0	0	0	0
677	677	LRS[Phosphorylation]ADSENALSVQER	LRSADSENALSVQER	IPI00181703_3	4	mzspec:PXD007058:SF_200217_pPeptideLibrary_pool4_HCDOT_rep2:scan:02905:LRS[Phosphorylation]ADSENALSVQER/2	2	1	Phosphorylation	0.823	0.823	3	3	-		3	Y	TRUE		1	0	0.823	678	7	671	0.010324484	0.009985735	0.045450443	0.045450443	0	0	0	0
678	678	S[Phosphorylation]VTLPRDLQSTGR	SVTLPRDLQSTGR	IPI00216969_12	5	mzspec:PXD007058:SF_200217_pPeptideLibrary_pool5_HCDOT_rep1:scan:03595:S[Phosphorylation]VTLPRDLQSTGR/3	3	0.8929	Phosphorylation	0.92	0.92	1	1	-		1	Y	TRUE		1	0	0.821468	679	7	672	0.010309278	0.009985735	0.045646439	0.045646439	0	0	0	0
679	679	GHLS[Phosphorylation]EGLVTK	GHLSEGLVTK	IPI00003431	1	mzspec:PXD007058:SF_200217_pPeptideLibrary_pool1_HCDOT_rep2:scan:04000:GHLS[Phosphorylation]EGLVTK/2	2	0.8947	Phosphorylation	0.918	0.918	4	4	-		4	Y	TRUE		1	0	0.8213346	680	7	673	0.010294118	0.009985735	0.045842055	0.045842055	0	0	0	0
680	680	LQPQEIS[Phosphorylation]PPPTANLDR	LQPQEISPPPTANLDR	IPI00413961_3	4	mzspec:PXD007058:SF_200217_pPeptideLibrary_pool4_HCDOT_rep2:scan:05628:LQPQEIS[Phosphorylation]PPPTANLDR/2	2	0.8553	Phosphorylation	0.957	0.957	7	7	-		7	Y	TRUE		1	0	0.8185221	681	7	674	0.010279001	0.009985735	0.046041227	0.046041227	0	0	0	0
681	681	LIEDNEY[Phosphorylation]TAR	LIEDNEYTAR	IPI00219012_2	3	mzspec:PXD007058:SF_200217_pPeptideLibrary_pool3_HCDOT_rep2:scan:05156:LIEDNEY[Phosphorylation]TAR/2	2	1	Phosphorylation	0.816	0.816	7	7	-		7	Y	TRUE		1	0	0.816	682	7	675	0.01026393	0.009985735	0.046243512	0.046243512	0	0	0	0
682	682	ISS[Phosphorylation]LGSQAMQMER	ISSLGSQAMQMER	IPI00004497_8	4	mzspec:PXD007058:SF_200217_pPeptideLibrary_pool4_HCDOT_rep2:scan:03694:ISS[Phosphorylation]LGSQAMQMER/2	2	1	Phosphorylation	0.816	0.816	3	3	-		3	Y	TRUE		1	0	0.816	683	7	676	0.010248902	0.009985735	0.046445206	0.046445206	0	0	0	0
683	683	S[Phosphorylation]VTLPRDLQSTGR	SVTLPRDLQSTGR	IPI00216969_12	5	mzspec:PXD007058:SF_200217_pPeptideLibrary_pool5_HCDOT_rep2:scan:05017:S[Phosphorylation]VTLPRDLQSTGR/3	3	0.9455	Phosphorylation	0.862	0.862	1	1	-		1	Y	TRUE		1	0	0.815021	684	7	677	0.010233918	0.009985735	0.04664774	0.04664774	0	0	0	0
684	684	GRRSPS[Phosphorylation]PGN[Deamination]SPSGR	GRRSPSPGNSPSGR	IPI00012318_4	5	mzspec:PXD007058:SF_200217_pPeptideLibrary_pool5_HCDOT_rep2:scan:02037:GRRSPS[Phosphorylation]PGN[Deamination]SPSGR/3	3	0.8514	Phosphorylation	0.957	0.957	6	6	-		6	Y	TRUE		1	0	0.8147898	685	7	678	0.010218978	0.009985735	0.046850021	0.046850021	0	0	0	0
685	685	NGSLKPGS[Phosphorylation]SHR	NGSLKPGSSHR	IPI00029132_5	3	mzspec:PXD007058:SF_200217_pPeptideLibrary_pool3_HCDOT_rep1:scan:01991:NGSLKPGS[Phosphorylation]SHR/2	2	0.9953	Phosphorylation	0.818	0.818	8	8	-		8	Y	TRUE		1	0	0.8141554	686	7	679	0.010204082	0.009985735	0.047052637	0.047052637	0	0	0	0
686	686	S[Phosphorylation]QSDIFSR	SQSDIFSR	IPI00102677_2	3	mzspec:PXD007058:SF_200217_pPeptideLibrary_pool3_HCDOT_rep2:scan:03571:S[Phosphorylation]QSDIFSR/2	2	0.9856	Phosphorylation	0.826	0.826	1	1	-		1	Y	TRUE		1	0	0.8141056	687	7	680	0.010189229	0.009985735	0.047254736	0.047254736	0	0	0	0
687	687	SS[Phosphorylation]SFREMENQPHK	SSSFREMENQPHK	IPI00329488_10	2	mzspec:PXD007058:SF_200217_pPeptideLibrary_pool2_HCDOT_rep2:scan:02487:SS[Phosphorylation]SFREMENQPHK/2	2	0.9803	Phosphorylation	0.83	0.83	2	2	-		2	Y	TRUE		1	0	0.813649	688	7	681	0.010174419	0.009985735	0.047456911	0.047456911	0	0	0	0
688	688	LQPQEIS[Phosphorylation]PPPTANLDR	LQPQEISPPPTANLDR	IPI00413961_3	4	mzspec:PXD007058:SF_200217_pPeptideLibrary_pool4_HCDOT_rep1:scan:03552:LQPQEIS[Phosphorylation]PPPTANLDR/2	2	0.823	Phosphorylation	0.988	0.988	7	7	-		7	Y	TRUE		1	0	0.813124	689	7	682	0.010159652	0.009985735	0.047659261	0.047659261	0	0	0	0
689	689	NIDQSEFEGFS[Phosphorylation]FVNSEFLKPEVK	NIDQSEFEGFSFVNSEFLKPEVK	IPI00219628	2	mzspec:PXD007058:SF_200217_pPeptideLibrary_pool2_HCDOT_rep1:scan:05077:NIDQSEFEGFS[Phosphorylation]FVNSEFLKPEVK/3	3	1	Phosphorylation	0.811	0.811	11	11	-		11	Y	TRUE		1	0	0.811	690	7	683	0.010144928	0.009985735	0.047864102	0.047864102	0	0	0	0
690	690	LRS[Phosphorylation]ADSENALSVQER	LRSADSENALSVQER	IPI00181703_3	4	mzspec:PXD007058:SF_200217_pPeptideLibrary_pool4_HCDOT_rep1:scan:02902:LRS[Phosphorylation]ADSENALSVQER/2	2	1	Phosphorylation	0.81	0.81	3	3	-		3	Y	TRUE		1	0	0.81	691	7	684	0.010130246	0.009985735	0.048069798	0.048069798	0	0	0	0
691	691	HSWY[Phosphorylation]HGPVSR	HSWYHGPVSR	IPI00216969_7	3	mzspec:PXD007058:SF_200217_pPeptideLibrary_pool3_HCDOT_rep2:scan:05648:HSWY[Phosphorylation]HGPVSR/3	3	1	Phosphorylation	0.81	0.81	4	4	-		4	Y	TRUE		1	0	0.81	692	7	685	0.010115607	0.009985735	0.0482749	0.0482749	0	0	0	0
692	692	SGGQRHS[Phosphorylation]PLSQR	SGGQRHSPLSQR	IPI00006064_2	3	mzspec:PXD007058:SF_200217_pPeptideLibrary_pool3_HCDOT_rep2:scan:02044:SGGQRHS[Phosphorylation]PLSQR/3	3	1	Phosphorylation	0.808	0.808	7	7	-		7	Y	TRUE		1	0	0.808	693	7	686	0.01010101	0.009985735	0.048482295	0.048482295	0	0	0	0
693	693	ALQ[Deamination]KS[Phosphorylation]PGPQR	ALQKSPGPQR	IPI00303797	2	mzspec:PXD007058:SF_200217_pPeptideLibrary_pool2_HCDOT_rep1:scan:02166:ALQ[Deamination]KS[Phosphorylation]PGPQR/2	2	0.8357	Phosphorylation	0.963	0.963	5	5	-		5	Y	TRUE		1	0	0.8047791	694	7	687	0.010086455	0.009985735	0.048693734	0.048693734	0	0	0	0
694	694	S[Phosphorylation]QSDIFSR	SQSDIFSR	IPI00102677_2	3	mzspec:PXD007058:SF_200217_pPeptideLibrary_pool3_HCDOT_rep2:scan:04964:S[Phosphorylation]QSDIFSR/2	2	0.985	Phosphorylation	0.816	0.816	1	1	-		1	Y	TRUE		1	0	0.80376	695	7	688	0.010071942	0.009985735	0.048906031	0.048906031	0	0	0	0
695	695	S[Phosphorylation]TLVLHDLLK	STLVLHDLLK	IPI00004497_5	2	mzspec:PXD007058:SF_200217_pPeptideLibrary_pool2_HCDOT_rep1:scan:04079:S[Phosphorylation]TLVLHDLLK/3	3	1	Phosphorylation	0.803	0.803	1	1	-		1	Y	TRUE		1	0	0.803	696	7	689	0.010057471	0.009985735	0.04911881	0.04911881	0	0	0	0
696	696	S[Phosphorylation]SSFREMDGQPER	SSSFREMDGQPER	IPI00216969_11	5	mzspec:PXD007058:SF_200217_pPeptideLibrary_pool5_HCDOT_rep2:scan:02757:S[Phosphorylation]SSFREMDGQPER/2	2	0.9902	Phosphorylation	0.805	0.805	1	1	-		1	Y	TRUE		1	0	0.797111	697	7	690	0.010043042	0.009985735	0.049339427	0.049339427	0	0	0	0
697	697	RDS[Phosphorylation]PPPPAR	RDSPPPPAR	IPI00014068	3	mzspec:PXD007058:SF_200217_pPeptideLibrary_pool3_HCDOT_rep1:scan:02148:RDS[Phosphorylation]PPPPAR/2	2	0.8059	Phosphorylation	0.988	0.988	3	3	-		3	Y	TRUE		1	0	0.7962292	698	7	691	0.010028653	0.009985735	0.049560675	0.049560675	0	0	0	0
698	698	SSS[Phosphorylation]FREMDGQPER	SSSFREMDGQPER	IPI00216969_11	1	mzspec:PXD007058:SF_200217_pPeptideLibrary_pool1_HCDOT_rep2:scan:02702:SSS[Phosphorylation]FREMDGQPER/3	3	1	Phosphorylation	0.796	0.796	3	3	-		3	Y	TRUE		1	0	0.796	699	7	692	0.010014306	0.009985735	0.049781619	0.049781619	0	0	0	0
699	699	AQS[Phosphorylation]FPDNR	AQSFPDNR	IPI00181703_1	2	mzspec:PXD007058:SF_200217_pPeptideLibrary_pool2_HCDOT_rep1:scan:02825:AQS[Phosphorylation]FPDNR/2	2	0.8199	Phosphorylation	0.969	0.969	3	3	-		3	Y	TRUE		1	0	0.7944831	700	7	693	0.01	0.009985735	0.050004098	0.050004098	0	0	0	0
700	700	VQTT[Phosphorylation]PPPAVQGQK	VQTTPPPAVQGQK	IPI00298978	1	mzspec:PXD007058:SF_200217_pPeptideLibrary_pool1_HCDOT_rep2:scan:03963:VQTT[Phosphorylation]PPPAVQGQK/2	2	0.9468	Phosphorylation	0.837	0.837	4	4	-		4	Y	TRUE		1	0	0.7924716	701	7	694	0.009985735	0.009985735	0.050228811	0.050228811	0	0	0	0
701	701	FSDQAGPAIPTSNS[Phosphorylation]YSK	FSDQAGPAIPTSNSYSK	IPI00041176_2	2	mzspec:PXD007058:SF_200217_pPeptideLibrary_pool2_HCDOT_rep1:scan:03358:FSDQAGPAIPTSNS[Phosphorylation]YSK/3	3	1	Phosphorylation	0.79	0.79	14	14	-		15	Y	FALSE		1	1	0.79	702	8	694	0.011396011	0.011142061	0.050456406	0.050456406	0	0	0	0
702	702	TAGTSFMMTPY[Phosphorylation]VVTR	TAGTSFMMTPYVVTR	IPI00024672	5	mzspec:PXD007058:SF_200217_pPeptideLibrary_pool5_HCDOT_rep1:scan:04273:TAGTSFMMTPY[Phosphorylation]VVTR/2	2	1	Phosphorylation	0.79	0.79	11	11	-		11	Y	TRUE		1	0	0.79	703	8	695	0.011379801	0.011142061	0.050683352	0.050683352	0	0	0	0
703	703	[Acetyl]-FSDQAGPAIPTSNSYS[Phosphorylation]K	FSDQAGPAIPTSNSYSK	IPI00041176_2	3	mzspec:PXD007058:SF_200217_pPeptideLibrary_pool3_HCDOT_rep2:scan:04701:[Acetyl]-FSDQAGPAIPTSNSYS[Phosphorylation]K/2	2	1	Phosphorylation	0.789	0.789	16	16	-		16	Y	TRUE		1	0	0.789	704	8	696	0.011363636	0.011142061	0.050911075	0.050911075	0	0	0	0
704	704	TAGTSFMMTPY[Phosphorylation]VVTR	TAGTSFMMTPYVVTR	IPI00024672	5	mzspec:PXD007058:SF_200217_pPeptideLibrary_pool5_HCDOT_rep2:scan:04285:TAGTSFMMTPY[Phosphorylation]VVTR/2	2	1	Phosphorylation	0.787	0.787	11	11	-		11	Y	TRUE		1	0	0.787	705	8	697	0.011347518	0.011142061	0.051140988	0.051140988	0	0	0	0
705	705	RS[Phosphorylation]PRPDHPGTPPHK	RSPRPDHPGTPPHK	IPI00025830	2	mzspec:PXD007058:SF_200217_pPeptideLibrary_pool2_HCDOT_rep1:scan:01977:RS[Phosphorylation]PRPDHPGTPPHK/2	2	1	Phosphorylation	0.785	0.785	2	2	-		2	Y	TRUE		1	0	0.785	706	8	698	0.011331445	0.011142061	0.051373083	0.051373083	0	0	0	0
706	706	AYT[Phosphorylation]HQVVTR	AYTHQVVTR	IPI00000685_2	2	mzspec:PXD007058:SF_200217_pPeptideLibrary_pool2_HCDOT_rep2:scan:02550:AYT[Phosphorylation]HQVVTR/2	2	0.8228	Phosphorylation	0.952	0.952	3	10	-		3	Y	TRUE		1	0	0.7833056	707	8	699	0.011315417	0.011142061	0.051606918	0.051606918	0	0	0	0
707	707	AQ[Deamination]S[Phosphorylation]FPDNR	AQSFPDNR	IPI00181703_1	2	mzspec:PXD007058:SF_200217_pPeptideLibrary_pool2_HCDOT_rep1:scan:03794:AQ[Deamination]S[Phosphorylation]FPDNR/2	2	0.9968	Phosphorylation	0.785	0.785	3	3	-		3	Y	TRUE		1	0	0.782488	708	8	700	0.011299435	0.011142061	0.051841247	0.051841247	0	0	0	0
708	708	VPAS[Phosphorylation]PLPGLER	VPASPLPGLER	IPI00555838_4	1	mzspec:PXD007058:SF_200217_pPeptideLibrary_pool1_HCDOT_rep2:scan:05086:VPAS[Phosphorylation]PLPGLER/2	2	1	Phosphorylation	0.782	0.782	4	4	-		4	Y	TRUE		1	0	0.782	709	8	701	0.011283498	0.011142061	0.052075604	0.052075604	0	0	0	0
709	709	SEGS[Phosphorylation]PVLPHEPAK	SEGSPVLPHEPAK	IPI00145805	1	mzspec:PXD007058:SF_200217_pPeptideLibrary_pool1_HCDOT_rep1:scan:04394:SEGS[Phosphorylation]PVLPHEPAK/2	2	0.9994	Phosphorylation	0.782	0.782	4	4	-		4	Y	TRUE		1	0	0.7815308	710	8	702	0.011267606	0.011142061	0.052309961	0.052309961	0	0	0	0
710	710	LMTGDTY[Phosphorylation]TAHAGAK	LMTGDTYTAHAGAK	IPI00329488_4	3	mzspec:PXD007058:SF_200217_pPeptideLibrary_pool3_HCDOT_rep2:scan:04286:LMTGDTY[Phosphorylation]TAHAGAK/3	3	1	Phosphorylation	0.781	0.781	7	7	-		7	Y	TRUE		1	0	0.781	711	8	703	0.011251758	0.011142061	0.052544405	0.052544405	0	0	0	0
711	711	NIDQSEFEGFS[Phosphorylation]FVNSEFLKPEVK	NIDQSEFEGFSFVNSEFLKPEVK	IPI00219628	2	mzspec:PXD007058:SF_200217_pPeptideLibrary_pool2_HCDOT_rep2:scan:04644:NIDQSEFEGFS[Phosphorylation]FVNSEFLKPEVK/2	2	1	Phosphorylation	0.779	0.779	11	11	-		11	Y	TRUE		1	0	0.779	712	8	704	0.011235955	0.011142061	0.052781	0.052781	0	0	0	0
712	712	NGSLKPGS[Phosphorylation]SHR	NGSLKPGSSHR	IPI00029132_5	3	mzspec:PXD007058:SF_200217_pPeptideLibrary_pool3_HCDOT_rep2:scan:01989:NGSLKPGS[Phosphorylation]SHR/3	3	0.8589	Phosphorylation	0.906	0.906	8	8	-		8	Y	TRUE		1	0	0.7781634	713	8	705	0.011220196	0.011142061	0.053018105	0.053018105	0	0	0	0
713	713	VQT[Phosphorylation]TPPPAVQGQK	VQTTPPPAVQGQK	IPI00298977_5	2	mzspec:PXD007058:SF_200217_pPeptideLibrary_pool2_HCDOT_rep1:scan:05355:VQT[Phosphorylation]TPPPAVQGQK/2	2	0.9575	Phosphorylation	0.812	0.812	3	3	-		3	Y	TRUE		1	0	0.77749	714	8	706	0.011204482	0.011142061	0.053255489	0.053255489	0	0	0	0
714	714	S[Phosphorylation]QERPTFYR	SQERPTFYR	IPI00002857_1	3	mzspec:PXD007058:SF_200217_pPeptideLibrary_pool3_HCDOT_rep2:scan:02880:S[Phosphorylation]QERPTFYR/2	2	0.8108	Phosphorylation	0.957	0.957	1	1	-		1	Y	TRUE		1	0	0.7759356	715	8	707	0.011188811	0.011142061	0.053494382	0.053494382	0	0	0	0
715	715	FSDQAGPAIPTSNSYS[Phosphorylation]K	FSDQAGPAIPTSNSYSK	IPI00041176_2	3	mzspec:PXD007058:SF_200217_pPeptideLibrary_pool3_HCDOT_rep2:scan:04757:FSDQAGPAIPTSNSYS[Phosphorylation]K/2	2	1	Phosphorylation	0.775	0.775	16	16	-		16	Y	TRUE		1	0	0.775	716	8	708	0.011173184	0.011142061	0.053733915	0.053733915	0	0	0	0
716	716	YVLDDQY[Phosphorylation]TSSSGAK	YVLDDQYTSSSGAK	IPI00000878_3	2	mzspec:PXD007058:SF_200217_pPeptideLibrary_pool2_HCDOT_rep2:scan:06068:YVLDDQY[Phosphorylation]TSSSGAK/2	2	0.9622	Phosphorylation	0.805	0.805	7	7	-		7	Y	TRUE		1	0	0.774571	717	8	709	0.011157601	0.011142061	0.053973378	0.053973378	0	0	0	0
717	717	VS[Phosphorylation]GRTSPPLLDR	VSGRTSPPLLDR	IPI00039689_4	5	mzspec:PXD007058:SF_200217_pPeptideLibrary_pool5_HCDOT_rep1:scan:04816:VS[Phosphorylation]GRTSPPLLDR/3	3	1	Phosphorylation	0.772	0.772	2	2	-		2	Y	TRUE		1	0	0.772	718	8	710	0.011142061	0.011142061	0.054215755	0.054215755	0	0	0	0
718	718	S[Phosphorylation]TFHAGQLR	STFHAGQLR	IPI00555838_2	3	mzspec:PXD007058:SF_200217_pPeptideLibrary_pool3_HCDOT_rep1:scan:02740:S[Phosphorylation]TFHAGQLR/3	3	0.9956	Phosphorylation	0.77	0.77	1	1	-	Incorrect pool.	2	Y	FALSE		1	1	0.766612	719	9	710	0.012517385	0.012362637	0.054464952	0.054464952	0	0	0	0
719	719	VIEDNEY[Phosphorylation]TAR	VIEDNEYTAR	IPI00298625_2	3	mzspec:PXD007058:SF_200217_pPeptideLibrary_pool3_HCDOT_rep1:scan:03831:VIEDNEY[Phosphorylation]TAR/2	2	1	Phosphorylation	0.766	0.766	7	7	-		7	Y	TRUE		1	0	0.766	720	9	711	0.0125	0.012362637	0.054714306	0.054714306	0	0	0	0
720	720	TYT[Phosphorylation]HEVVTLWYR	TYTHEVVTLWYR	IPI00031681	3	mzspec:PXD007058:SF_200217_pPeptideLibrary_pool3_HCDOT_rep1:scan:04652:TYT[Phosphorylation]HEVVTLWYR/3	3	1	Phosphorylation	0.766	0.766	3	3	-		3	Y	TRUE		1	0	0.766	721	9	712	0.012482663	0.012362637	0.054962969	0.054962969	0	0	0	0
721	721	DSPGIPPS[Phosphorylation]AGAHQLFR	DSPGIPPSAGAHQLFR	IPI00477982	4	mzspec:PXD007058:SF_200217_pPeptideLibrary_pool4_HCDOT_rep2:scan:05129:DSPGIPPS[Phosphorylation]AGAHQLFR/2	2	0.996	Phosphorylation	0.769	0.769	8	8	-		8	Y	TRUE		1	0	0.765924	722	9	713	0.012465374	0.012362637	0.055211048	0.055211048	0	0	0	0
722	722	S[Phosphorylation]GGQRHSPLSQR	SGGQRHSPLSQR	IPI00006064_2	5	mzspec:PXD007058:SF_200217_pPeptideLibrary_pool5_HCDOT_rep2:scan:02234:S[Phosphorylation]GGQRHSPLSQR/3	3	1	Phosphorylation	0.764	0.764	1	1	-		1	Y	TRUE		1	0	0.764	723	9	714	0.012448133	0.012362637	0.055461101	0.055461101	0	0	0	0
723	723	FGES[Phosphorylation]DTENQNNK	FGESDTENQNNK	IPI00328149_1	1	mzspec:PXD007058:SF_200217_pPeptideLibrary_pool1_HCDOT_rep1:scan:04649:FGES[Phosphorylation]DTENQNNK/2	2	1	Phosphorylation	0.763	0.763	4	4	-		4	Y	TRUE		1	0	0.763	724	9	715	0.012430939	0.012362637	0.055711846	0.055711846	0	0	0	0
724	724	VPAS[Phosphorylation]PLPGLER	VPASPLPGLER	IPI00555838_4	1	mzspec:PXD007058:SF_200217_pPeptideLibrary_pool1_HCDOT_rep2:scan:04722:VPAS[Phosphorylation]PLPGLER/2	2	0.994	Phosphorylation	0.761	0.761	4	4	-		4	Y	TRUE		1	0	0.756434	725	9	716	0.012413793	0.012362637	0.055970955	0.055970955	0	0	0	0
725	725	IQPAGNTS[Phosphorylation]PR	IQPAGNTSPR	IPI00027729	3	mzspec:PXD007058:SF_200217_pPeptideLibrary_pool3_HCDOT_rep2:scan:02393:IQPAGNTS[Phosphorylation]PR/2	2	1	Phosphorylation	0.755	0.755	8	8	-		8	Y	TRUE		1	0	0.755	726	9	717	0.012396694	0.012362637	0.056231325	0.056231325	0	0	0	0
726	726	VS[Phosphorylation]GRTSPPLLDR	VSGRTSPPLLDR	IPI00039689_4	5	mzspec:PXD007058:SF_200217_pPeptideLibrary_pool5_HCDOT_rep2:scan:04864:VS[Phosphorylation]GRTSPPLLDR/3	3	1	Phosphorylation	0.753	0.753	2	2	-		2	Y	TRUE		1	0	0.753	727	9	718	0.012379642	0.012362637	0.056493731	0.056493731	0	0	0	0
727	727	SFNGS[Phosphorylation]LKNVAVDELSR	SFNGSLKNVAVDELSR	IPI00219129_2	5	mzspec:PXD007058:SF_200217_pPeptideLibrary_pool5_HCDOT_rep1:scan:05009:SFNGS[Phosphorylation]LKNVAVDELSR/2	2	0.9792	Phosphorylation	0.766	0.766	5	5	-		5	Y	TRUE		1	0	0.7500672	728	9	719	0.012362637	0.012362637	0.056759444	0.056759444	0	0	0	0
728	728	IQPS[Phosphorylation]SPPPNHPNNHLFR	IQPSSPPPNHPNNHLFR	IPI00657720_2	5	mzspec:PXD007058:SF_200217_pPeptideLibrary_pool5_HCDOT_rep1:scan:02807:IQPS[Phosphorylation]SPPPNHPNNHLFR/3	3	1	Phosphorylation	0.749	0.749	4	4	-	Incorrect pool.	5	Y	FALSE		1	1	0.749	729	10	719	0.013717421	0.013368984	0.057025892	0.057025892	0	0	0	0
729	729	ATS[Phosphorylation]LPSLDTPGELR	ATSLPSLDTPGELR	IPI00156649_2	4	mzspec:PXD007058:SF_200217_pPeptideLibrary_pool4_HCDOT_rep2:scan:05387:ATS[Phosphorylation]LPSLDTPGELR/2	2	0.9952	Phosphorylation	0.75	0.75	3	3	-		3	Y	TRUE		1	0	0.7464	730	10	720	0.01369863	0.013368984	0.057295171	0.057295171	0	0	0	0
730	730	AYT[Phosphorylation]HQVVTR	AYTHQVVTR	IPI00000685_2	2	mzspec:PXD007058:SF_200217_pPeptideLibrary_pool2_HCDOT_rep1:scan:02320:AYT[Phosphorylation]HQVVTR/3	3	0.8129	Phosphorylation	0.918	0.918	3	10	-		3	Y	TRUE		1	0	0.7462422	731	10	721	0.013679891	0.013368984	0.05756393	0.05756393	0	0	0	0
731	731	VPAS[Phosphorylation]PLPGLER	VPASPLPGLER	IPI00555838_4	1	mzspec:PXD007058:SF_200217_pPeptideLibrary_pool1_HCDOT_rep1:scan:04822:VPAS[Phosphorylation]PLPGLER/2	2	0.995	Phosphorylation	0.749	0.749	4	4	-		4	Y	TRUE		1	0	0.745255	732	10	722	0.013661202	0.013368984	0.057833303	0.057833303	0	0	0	0
732	732	AYT[Phosphorylation]HQVVTR	AYTHQVVTR	IPI00000685_2	2	mzspec:PXD007058:SF_200217_pPeptideLibrary_pool2_HCDOT_rep2:scan:02551:AYT[Phosphorylation]HQVVTR/3	3	1	Phosphorylation	0.745	0.745	3	10	-		3	Y	TRUE		1	0	0.745	733	10	723	0.013642565	0.013368984	0.058102289	0.058102289	0	0	0	0
733	733	IQPAGNTS[Phosphorylation]PR	IQPAGNTSPR	IPI00027729	3	mzspec:PXD007058:SF_200217_pPeptideLibrary_pool3_HCDOT_rep1:scan:02390:IQPAGNTS[Phosphorylation]PR/2	2	1	Phosphorylation	0.737	0.737	8	8	-		8	Y	TRUE		1	0	0.737	734	10	724	0.013623978	0.013368984	0.058381441	0.058381441	0	0	0	0
734	734	[Acetyl]-VPAS[Phosphorylation]PLPGLER	VPASPLPGLER	IPI00555838_4	1	mzspec:PXD007058:SF_200217_pPeptideLibrary_pool1_HCDOT_rep1:scan:05089:[Acetyl]-VPAS[Phosphorylation]PLPGLER/2	2	0.985	Phosphorylation	0.747	0.747	4	4	-		4	Y	TRUE		1	0	0.735795	735	10	725	0.013605442	0.013368984	0.058661473	0.058661473	0	0	0	0
735	735	LRS[Phosphorylation]ADSEN[Deamination]ALSVQER	LRSADSENALSVQER	IPI00181703_3	4	mzspec:PXD007058:SF_200217_pPeptideLibrary_pool4_HCDOT_rep1:scan:03037:LRS[Phosphorylation]ADSEN[Deamination]ALSVQER/2	2	0.747	Phosphorylation	0.984	0.984	3	3	-		3	Y	TRUE		1	0	0.735048	736	10	726	0.013586957	0.013368984	0.058941759	0.058941759	0	0	0	0
736	736	YIEDEDYY[Phosphorylation]K	YIEDEDYYK	IPI00029702_3	2	mzspec:PXD007058:SF_200217_pPeptideLibrary_pool2_HCDOT_rep1:scan:03050:YIEDEDYY[Phosphorylation]K/2	2	1	Phosphorylation	0.735	0.735	8	8	-		8	Y	TRUE		1	0	0.735	737	10	727	0.013568521	0.013368984	0.05922135	0.05922135	0	0	0	0
737	737	FSDQ[Deamination]AGPAIPTSNSYS[Phosphorylation]K	FSDQAGPAIPTSNSYSK	IPI00041176_2	3	mzspec:PXD007058:SF_200217_pPeptideLibrary_pool3_HCDOT_rep1:scan:04920:FSDQ[Deamination]AGPAIPTSNSYS[Phosphorylation]K/2	2	0.9084	Phosphorylation	0.804	0.804	16	16	-		16	Y	TRUE		1	0	0.7303536	738	10	728	0.013550136	0.013368984	0.059506479	0.059506479	0	0	0	0
738	738	S[Phosphorylation]TFHAGQLR	STFHAGQLR	IPI00555838_2	4	mzspec:PXD007058:SF_200217_pPeptideLibrary_pool4_HCDOT_rep1:scan:03235:S[Phosphorylation]TFHAGQLR/2	2	0.7723	Phosphorylation	0.939	0.939	1	1	-		1	Y	TRUE		1	0	0.7251897	739	10	729	0.0135318	0.013368984	0.059797824	0.059797824	0	0	0	0
739	739	[Acetyl]-LIEDNEY[Phosphorylation]TAR	LIEDNEYTAR	IPI00219012_2	3	mzspec:PXD007058:SF_200217_pPeptideLibrary_pool3_HCDOT_rep2:scan:04755:[Acetyl]-LIEDNEY[Phosphorylation]TAR/2	2	1	Phosphorylation	0.725	0.725	7	7	-		7	Y	TRUE		1	0	0.725	740	10	730	0.013513514	0.013368984	0.060088637	0.060088637	0	0	0	0
740	740	FTNS[Phosphorylation]ETAEHIAQGLR	FTNSETAEHIAQGLR	IPI00029132_6	4	mzspec:PXD007058:SF_200217_pPeptideLibrary_pool4_HCDOT_rep1:scan:05051:FTNS[Phosphorylation]ETAEHIAQGLR/3	3	0.8301	Phosphorylation	0.87	0.87	4	4	-		4	Y	TRUE		1	0	0.722187	741	10	731	0.013495277	0.013368984	0.060382462	0.060382462	0	0	0	0
741	741	S[Phosphorylation]RNSPLLER	SRNSPLLER	IPI00555838_3	4	mzspec:PXD007058:SF_200217_pPeptideLibrary_pool4_HCDOT_rep1:scan:04379:S[Phosphorylation]RNSPLLER/3	3	0.9437	Phosphorylation	0.762	0.762	1	1	-		1	Y	TRUE		1	0	0.7190994	742	10	732	0.013477089	0.013368984	0.060679657	0.060679657	0	0	0	0
742	742	VIEDNEY[Phosphorylation]TAR	VIEDNEYTAR	IPI00298625_2	3	mzspec:PXD007058:SF_200217_pPeptideLibrary_pool3_HCDOT_rep2:scan:04538:VIEDNEY[Phosphorylation]TAR/2	2	0.9921	Phosphorylation	0.722	0.722	7	7	-		7	Y	TRUE		1	0	0.7162962	743	10	733	0.01345895	0.013368984	0.060979824	0.060979824	0	0	0	0
743	743	[Acetyl]-GRRS[Phosphorylation]PSPGNSPSGR	GRRSPSPGNSPSGR	IPI00012318_4	4	mzspec:PXD007058:SF_200217_pPeptideLibrary_pool4_HCDOT_rep2:scan:02035:[Acetyl]-GRRS[Phosphorylation]PSPGNSPSGR/3	3	0.7328	Phosphorylation	0.968	0.968	4	4	-		4	Y	TRUE		1	0	0.7093504	744	10	734	0.01344086	0.013368984	0.06128852	0.06128852	0	0	0	0
744	744	VKEEGYELPY[Phosphorylation]NPATDDYA[Phosphorylation]VPPPR	VKEEGYELPYNPATDDYAVPPPR	IPI00015287_3	1	mzspec:PXD007058:SF_200217_pPeptideLibrary_pool1_HCDOT_rep2:scan:03792:VKEEGYELPY[Phosphorylation]NPATDDYA[Phosphorylation]VPPPR/2	2	1	Phosphorylation	0.709	0.709	10	10	-	pAla.	10;17	Y	TRUE		1	0	0.709	745	10	735	0.013422819	0.013368984	0.061596857	0.061596857	0	0	0	0
745	745	S[Phosphorylation]LPAPQDNDFLSR	SLPAPQDNDFLSR	IPI00021917_3	5	mzspec:PXD007058:SF_200217_pPeptideLibrary_pool5_HCDOT_rep2:scan:05209:S[Phosphorylation]LPAPQDNDFLSR/2	2	0.7181	Phosphorylation	0.984	0.984	1	1	-		1	Y	TRUE		1	0	0.7066104	746	10	736	0.013404826	0.013368984	0.061907571	0.061907571	0	0	0	0
746	746	EALPMDT[Phosphorylation]EVYESPY[Phosphorylation]ADPEEIRPK	EALPMDTEVYESPYADPEEIRPK	IPI00018597_6	4	mzspec:PXD007058:SF_200217_pPeptideLibrary_pool4_HCDOT_rep2:scan:03722:EALPMDT[Phosphorylation]EVYESPY[Phosphorylation]ADPEEIRPK/3	3	1	Phosphorylation	0.706	0.706	14	14	-		10;14	Y	TRUE		1	0	0.706	747	10	737	0.013386881	0.013368984	0.062218271	0.062218271	0	0	0	0
747	747	DSPGIPPS[Phosphorylation]AGAHQLFR	DSPGIPPSAGAHQLFR	IPI00477982	4	mzspec:PXD007058:SF_200217_pPeptideLibrary_pool4_HCDOT_rep2:scan:04695:DSPGIPPS[Phosphorylation]AGAHQLFR/2	2	0.995	Phosphorylation	0.709	0.709	8	8	-		8	Y	TRUE		1	0	0.705455	748	10	738	0.013368984	0.013368984	0.062528868	0.062528868	0	0	0	0
748	748	IQPS[Phosphorylation]SPPPNHPNNHLFR	IQPSSPPPNHPNNHLFR	IPI00657720_2	5	mzspec:PXD007058:SF_200217_pPeptideLibrary_pool5_HCDOT_rep1:scan:02827:IQPS[Phosphorylation]SPPPNHPNNHLFR/2	2	1	Phosphorylation	0.705	0.705	4	4	-	Incorrect pool.	5	Y	FALSE		1	1	0.705	749	11	738	0.014686248	0.014666667	0.062839243	0.062839243	0	0	0	0
749	749	SS[Phosphorylation]SFREMDGQPER	SSSFREMDGQPER	IPI00216969_11	2	mzspec:PXD007058:SF_200217_pPeptideLibrary_pool2_HCDOT_rep1:scan:02749:SS[Phosphorylation]SFREMDGQPER/3	3	1	Phosphorylation	0.705	0.705	2	2	-		2	Y	TRUE		1	0	0.705	750	11	739	0.014666667	0.014666667	0.063148791	0.063148791	0	0	0	0
750	750	VKEEGYELPY[Phosphorylation]NPATDDYA[Phosphorylation]VPPPR	VKEEGYELPYNPATDDYAVPPPR	IPI00015287_3	1	mzspec:PXD007058:SF_200217_pPeptideLibrary_pool1_HCDOT_rep2:scan:03792:VKEEGYELPY[Phosphorylation]NPATDDYA[Phosphorylation]VPPPR/2	2	1	Phosphorylation	0.705	0.705	18	18	-	pAla. pAla.	10;17	Y	FALSE		1	1	0.705	751	12	739	0.015978695	0.015978695	0.063457514	0.063457514	1	1	0.010331874	0.009723355
751	751	EALPMDT[Phosphorylation]EVYESPY[Phosphorylation]ADPEEIRPK	EALPMDTEVYESPYADPEEIRPK	IPI00018597_6	4	mzspec:PXD007058:SF_200217_pPeptideLibrary_pool4_HCDOT_rep2:scan:03722:EALPMDT[Phosphorylation]EVYESPY[Phosphorylation]ADPEEIRPK/3	3	1	Phosphorylation	0.702	0.702	7	7	-		10;14	Y	FALSE		1	1	0.702	752	13	739	0.017287234	0.017015707	0.063769406	0.063769406	0	1	0.010318135	0.009723355
752	752	YVLDDQY[Phosphorylation]TSSSGAK	YVLDDQYTSSSGAK	IPI00000878_3	2	mzspec:PXD007058:SF_200217_pPeptideLibrary_pool2_HCDOT_rep2:scan:05817:YVLDDQY[Phosphorylation]TSSSGAK/2	2	1	Phosphorylation	0.698	0.698	7	7	-		7	Y	TRUE		1	0	0.698	753	13	740	0.017264276	0.017015707	0.064085781	0.064085781	0	1	0.010304432	0.009723355
753	753	YIEDEDY[Phosphorylation]YK	YIEDEDYYK	IPI00029702_3	1	mzspec:PXD007058:SF_200217_pPeptideLibrary_pool1_HCDOT_rep2:scan:03011:YIEDEDY[Phosphorylation]YK/2	2	1	Phosphorylation	0.693	0.693	7	7	-		7	Y	TRUE		1	0	0.693	754	13	741	0.017241379	0.017015707	0.064407949	0.064407949	0	1	0.010290766	0.009723355
754	754	VIEDNEY[Phosphorylation]TAR	VIEDNEYTAR	IPI00298625_2	3	mzspec:PXD007058:SF_200217_pPeptideLibrary_pool3_HCDOT_rep2:scan:04751:VIEDNEY[Phosphorylation]TAR/2	2	1	Phosphorylation	0.693	0.693	7	7	-		7	Y	TRUE		1	0	0.693	755	13	742	0.017218543	0.017015707	0.064729263	0.064729263	0	1	0.010277135	0.009723355
755	755	VIEDNEY[Phosphorylation]TAR	VIEDNEYTAR	IPI00298625_2	3	mzspec:PXD007058:SF_200217_pPeptideLibrary_pool3_HCDOT_rep2:scan:03814:VIEDNEY[Phosphorylation]TAR/2	2	1	Phosphorylation	0.689	0.689	7	7	-		7	Y	TRUE		1	0	0.689	756	13	743	0.017195767	0.017015707	0.065055017	0.065055017	0	1	0.010263541	0.009723355
756	756	IPLIKS[Phosphorylation]HN[Deamination]DFVAILDLPEGEHQYK	IPLIKSHNDFVAILDLPEGEHQYK	IPI00013905	2	mzspec:PXD007058:SF_200217_pPeptideLibrary_pool2_HCDOT_rep1:scan:03883:IPLIKS[Phosphorylation]HN[Deamination]DFVAILDLPEGEHQYK/4	4	1	Phosphorylation	0.688	0.688	6	6	-		6	Y	TRUE		1	0	0.688	757	13	744	0.017173052	0.017015707	0.065381233	0.065381233	0	1	0.010249983	0.009723355
757	757	RLEEPEEPKVLT[Phosphorylation]PEEQLADKLR	RLEEPEEPKVLTPEEQLADKLR	IPI00290461	5	mzspec:PXD007058:SF_200217_pPeptideLibrary_pool5_HCDOT_rep2:scan:03604:RLEEPEEPKVLT[Phosphorylation]PEEQLADKLR/2	2	0.9237	Phosphorylation	0.735	0.735	12	12	-		12	Y	TRUE		1	0	0.6789195	758	13	745	0.017150396	0.017015707	0.065718567	0.065718567	0	1	0.010236461	0.009723355
758	758	VKEEGYELPY[Phosphorylation]NPATDDY[Phosphorylation]AVPPPR	VKEEGYELPYNPATDDYAVPPPR	IPI00015287_3	1	mzspec:PXD007058:SF_200217_pPeptideLibrary_pool1_HCDOT_rep1:scan:03778:VKEEGYELPY[Phosphorylation]NPATDDY[Phosphorylation]AVPPPR/2	2	1	Phosphorylation	0.677	0.677	10	10	-		10;17	Y	TRUE		1	0	0.677	759	13	746	0.0171278	0.017015707	0.066057541	0.066057541	0	1	0.010222974	0.009723355
759	759	TAGTSFMMTPY[Phosphorylation]VVTR	TAGTSFMMTPYVVTR	IPI00024672	5	mzspec:PXD007058:SF_200217_pPeptideLibrary_pool5_HCDOT_rep1:scan:04458:TAGTSFMMTPY[Phosphorylation]VVTR/2	2	1	Phosphorylation	0.674	0.674	11	11	-		11	Y	TRUE		1	0	0.674	760	13	747	0.017105263	0.017015707	0.066399571	0.066399571	0	1	0.010209523	0.009723355
760	760	LRSADS[Phosphorylation]ENALSVQER	LRSADSENALSVQER	IPI00181703_3	5	mzspec:PXD007058:SF_200217_pPeptideLibrary_pool5_HCDOT_rep1:scan:03556:LRSADS[Phosphorylation]ENALSVQER/3	3	0.7151	Phosphorylation	0.94	0.94	6	6	-		6	Y	TRUE		1	0	0.672194	761	13	748	0.017082786	0.017015707	0.066743075	0.066743075	0	1	0.010196107	0.009723355
761	761	VKEEGY[Phosphorylation]ELPYNPATDDY[Phosphorylation]AVPPPR	VKEEGYELPYNPATDDYAVPPPR	IPI00015287_3	5	mzspec:PXD007058:SF_200217_pPeptideLibrary_pool5_HCDOT_rep1:scan:03879:VKEEGY[Phosphorylation]ELPYNPATDDY[Phosphorylation]AVPPPR/2	2	1	Phosphorylation	0.671	0.671	6	6	-		6;17	Y	TRUE		1	0	0.671	762	13	749	0.017060367	0.017015707	0.067087244	0.067087244	0	1	0.010182726	0.009723355
762	762	ST[Phosphorylation]GDPQGVIR	STGDPQGVIR	IPI00029132_7	5	mzspec:PXD007058:SF_200217_pPeptideLibrary_pool5_HCDOT_rep1:scan:02987:ST[Phosphorylation]GDPQGVIR/2	2	1	Phosphorylation	0.666	0.666	2	2	-		2	Y	TRUE		1	0	0.666	763	13	750	0.017038008	0.017015707	0.067437064	0.067437064	0	1	0.01016938	0.009723355
763	763	VSPSPTTY[Phosphorylation]R	VSPSPTTYR	IPI00004497_6	3	mzspec:PXD007058:SF_200217_pPeptideLibrary_pool3_HCDOT_rep1:scan:03011:VSPSPTTY[Phosphorylation]R/2	2	0.9997	Phosphorylation	0.666	0.666	8	8	-		8	Y	TRUE		1	0	0.6658002	764	13	751	0.017015707	0.017015707	0.06778623	0.06778623	0	1	0.01015607	0.009723355
764	764	SNST[Phosphorylation]SSMSSGLPEQDR	SNSTSSMSSGLPEQDR	IPI00329488_9	4	mzspec:PXD007058:SF_200217_pPeptideLibrary_pool4_HCDOT_rep1:scan:03151:SNST[Phosphorylation]SSMSSGLPEQDR/3	3	1	Phosphorylation	0.664	0.664	4	4	-	Incorrect pool.	3	Y	FALSE		1	1	0.664	765	14	751	0.018300654	0.018229167	0.068136836	0.068136836	0	1	0.010142794	0.009723355
765	765	EALPMDT[Phosphorylation]EVYESPY[Phosphorylation]ADPEEIRPK	EALPMDTEVYESPYADPEEIRPK	IPI00018597_6	4	mzspec:PXD007058:SF_200217_pPeptideLibrary_pool4_HCDOT_rep2:scan:04505:EALPMDT[Phosphorylation]EVYESPY[Phosphorylation]ADPEEIRPK/3	3	1	Phosphorylation	0.663	0.663	14	14	-		10;14	Y	TRUE		1	0	0.663	766	14	752	0.018276762	0.018229167	0.068487832	0.068487832	0	1	0.010129552	0.009723355
766	766	NSFNNPA[Phosphorylation]Y[Phosphorylation]YVLEGVPHQLLPPEPPSPAR	NSFNNPAYYVLEGVPHQLLPPEPPSPAR	IPI00016932_4	1	mzspec:PXD007058:SF_200217_pPeptideLibrary_pool1_HCDOT_rep1:scan:04902:NSFNNPA[Phosphorylation]Y[Phosphorylation]YVLEGVPHQLLPPEPPSPAR/3	3	1	Phosphorylation	0.663	0.663	8	8	-	pAla. pAla.	8;9	Y	TRUE		1	0	0.663	767	14	753	0.018252934	0.018229167	0.068837913	0.068837913	0	1	0.010116346	0.009723355
767	767	GRGS[Phosphorylation]RDALVSGALESTK	GRGSRDALVSGALESTK	IPI00004497_4	2	mzspec:PXD007058:SF_200217_pPeptideLibrary_pool2_HCDOT_rep2:scan:02991:GRGS[Phosphorylation]RDALVSGALESTK/2	2	1	Phosphorylation	0.662	0.662	4	4	-		4	Y	TRUE		1	0	0.662	768	14	754	0.018229167	0.018229167	0.069188385	0.069188385	0	1	0.010103173	0.009723355
768	768	IQPS[Phosphorylation]SPPPNHPNNHLFR	IQPSSPPPNHPNNHLFR	IPI00657720_2	5	mzspec:PXD007058:SF_200217_pPeptideLibrary_pool5_HCDOT_rep2:scan:02835:IQPS[Phosphorylation]SPPPNHPNNHLFR/2	2	1	Phosphorylation	0.661	0.661	4	4	-	Incorrect pool.	5	Y	FALSE		1	1	0.661	769	15	754	0.019505852	0.019505852	0.069539245	0.069539245	0	1	0.010090035	0.009723355
769	769	SEVAVLSPEKAENDDTY[Phosphorylation]KDDVNHNQK	SEVAVLSPEKAENDDTYKDDVNHNQK	IPI00012318_2	2	mzspec:PXD007058:SF_200217_pPeptideLibrary_pool2_HCDOT_rep2:scan:04913:SEVAVLSPEKAENDDTY[Phosphorylation]KDDVNHNQK/4	4	0.9448	Phosphorylation	0.698	0.698	17	17	-		7	Y	FALSE		1	1	0.6594704	770	16	754	0.020779221	0.020698577	0.069891181	0.069891181	0	1	0.010076931	0.009723355
770	770	SFNGS[Phosphorylation]LKNVAVDELSR	SFNGSLKNVAVDELSR	IPI00219129_2	5	mzspec:PXD007058:SF_200217_pPeptideLibrary_pool5_HCDOT_rep2:scan:03545:SFNGS[Phosphorylation]LKNVAVDELSR/3	3	0.8685	Phosphorylation	0.756	0.756	5	5	-		5	Y	TRUE		1	0	0.656586	771	16	755	0.02075227	0.020698577	0.070245944	0.070245944	0	1	0.010063861	0.009723355
771	771	S[Phosphorylation]RNSPLLER	SRNSPLLER	IPI00555838_3	4	mzspec:PXD007058:SF_200217_pPeptideLibrary_pool4_HCDOT_rep1:scan:02894:S[Phosphorylation]RNSPLLER/3	3	0.9999	Phosphorylation	0.656	0.656	1	1	-		1	Y	TRUE		1	0	0.6559344	772	16	756	0.020725389	0.020698577	0.070600633	0.070600633	0	1	0.010050825	0.009723355
772	772	VKEEGYELPY[Phosphorylation]NPATDDY[Phosphorylation]AVPPPR	VKEEGYELPYNPATDDYAVPPPR	IPI00015287_3	1	mzspec:PXD007058:SF_200217_pPeptideLibrary_pool1_HCDOT_rep1:scan:03778:VKEEGYELPY[Phosphorylation]NPATDDY[Phosphorylation]AVPPPR/2	2	1	Phosphorylation	0.651	0.651	17	17	-		10;17	Y	TRUE		1	0	0.651	773	16	757	0.020698577	0.020698577	0.070960787	0.070960787	0	1	0.010037823	0.009723355
773	773	[Acetyl]-FSDQAGPAIPTSNS[Phosphorylation]YSK	FSDQAGPAIPTSNSYSK	IPI00041176_2	3	mzspec:PXD007058:SF_200217_pPeptideLibrary_pool3_HCDOT_rep2:scan:04298:[Acetyl]-FSDQAGPAIPTSNS[Phosphorylation]YSK/2	2	1	Phosphorylation	0.649	0.649	14	14	-		16	Y	FALSE		1	1	0.649	774	17	757	0.021963824	0.021907216	0.071322595	0.071322595	0	1	0.010024854	0.009723355
774	774	SSS[Phosphorylation]FREMDGQPER	SSSFREMDGQPER	IPI00216969_11	1	mzspec:PXD007058:SF_200217_pPeptideLibrary_pool1_HCDOT_rep2:scan:02653:SSS[Phosphorylation]FREMDGQPER/2	2	0.9088	Phosphorylation	0.714	0.714	3	3	-		3	Y	TRUE		1	0	0.6488832	775	17	758	0.021935484	0.021907216	0.07168362	0.07168362	0	1	0.010011919	0.009723355
775	775	VKEEGY[Phosphorylation]ELPYNPATDDY[Phosphorylation]AVPPPR	VKEEGYELPYNPATDDYAVPPPR	IPI00015287_3	5	mzspec:PXD007058:SF_200217_pPeptideLibrary_pool5_HCDOT_rep1:scan:03879:VKEEGY[Phosphorylation]ELPYNPATDDY[Phosphorylation]AVPPPR/2	2	1	Phosphorylation	0.646	0.646	17	17	-		6;17	Y	TRUE		1	0	0.646	776	17	759	0.021907216	0.021907216	0.07204743	0.07204743	0	1	0.009999017	0.009723355
776	776	YAT[Phosphorylation]PQVIQAPGPR	YATPQVIQAPGPR	IPI00442025	5	mzspec:PXD007058:SF_200217_pPeptideLibrary_pool5_HCDOT_rep1:scan:03034:YAT[Phosphorylation]PQVIQAPGPR/3	3	1	Phosphorylation	0.645	0.645	3	3	-		1	Y	FALSE		1	1	0.645	777	18	759	0.023166023	0.023166023	0.07241159	0.07241159	0	1	0.009986148	0.009723355
777	777	EALPMDT[Phosphorylation]EVYESPY[Phosphorylation]ADPEEIRPK	EALPMDTEVYESPYADPEEIRPK	IPI00018597_6	4	mzspec:PXD007058:SF_200217_pPeptideLibrary_pool4_HCDOT_rep2:scan:04505:EALPMDT[Phosphorylation]EVYESPY[Phosphorylation]ADPEEIRPK/3	3	1	Phosphorylation	0.639	0.639	7	7	-		10;14	Y	FALSE		1	1	0.639	778	19	759	0.024421594	0.024265645	0.072782526	0.072782526	0	1	0.009973313	0.009723355
778	778	PKPS[Phosphorylation]NPIYNEPDEPIAFY[Phosphorylation]AMGR	PKPSNPIYNEPDEPIAFYAMGR	IPI00220388	4	mzspec:PXD007058:SF_200217_pPeptideLibrary_pool4_HCDOT_rep1:scan:04326:PKPS[Phosphorylation]NPIYNEPDEPIAFY[Phosphorylation]AMGR/4	4	1	Phosphorylation	0.631	0.631	18	18	-		8;18	Y	TRUE		1	0	0.631	779	19	760	0.024390244	0.024265645	0.07316278	0.07316278	0	1	0.00996051	0.009723355
779	779	SFNGS[Phosphorylation]LKNVAVDELSR	SFNGSLKNVAVDELSR	IPI00219129_2	5	mzspec:PXD007058:SF_200217_pPeptideLibrary_pool5_HCDOT_rep2:scan:04599:SFNGS[Phosphorylation]LKNVAVDELSR/2	2	0.7785	Phosphorylation	0.807	0.807	5	5	-		5	Y	TRUE		1	0	0.6282495	780	19	761	0.024358974	0.024265645	0.073545585	0.073545585	0	1	0.00994774	0.009723355
780	780	NGSLKPGS[Phosphorylation]SHR	NGSLKPGSSHR	IPI00029132_5	3	mzspec:PXD007058:SF_200217_pPeptideLibrary_pool3_HCDOT_rep1:scan:01989:NGSLKPGS[Phosphorylation]SHR/3	3	0.724	Phosphorylation	0.857	0.857	8	8	-		8	Y	TRUE		1	0	0.620468	781	19	762	0.024327785	0.024265645	0.073937373	0.073937373	0	1	0.009935003	0.009723355
781	781	PKPSNPIY[Phosphorylation]NEPDEPIAFY[Phosphorylation]AMGR	PKPSNPIYNEPDEPIAFYAMGR	IPI00220388	4	mzspec:PXD007058:SF_200217_pPeptideLibrary_pool4_HCDOT_rep2:scan:04316:PKPSNPIY[Phosphorylation]NEPDEPIAFY[Phosphorylation]AMGR/2	2	0.7066	Phosphorylation	0.873	0.873	8	8	-		8;18	Y	TRUE		1	0	0.6168618	782	19	763	0.024296675	0.024265645	0.07433277	0.07433277	0	1	0.009922298	0.009723355
782	782	PKPSNPIY[Phosphorylation]NEPDEPIAFY[Phosphorylation]AMGR	PKPSNPIYNEPDEPIAFYAMGR	IPI00220388	4	mzspec:PXD007058:SF_200217_pPeptideLibrary_pool4_HCDOT_rep2:scan:04316:PKPSNPIY[Phosphorylation]NEPDEPIAFY[Phosphorylation]AMGR/2	2	0.7066	Phosphorylation	0.872	0.872	18	18	-		8;18	Y	TRUE		1	0	0.6161552	783	19	764	0.024265645	0.024265645	0.07472806	0.07472806	0	1	0.009909626	0.009723355
783	783	S[Phosphorylation]NSTSSMSSGLPEQDR	SNSTSSMSSGLPEQDR	IPI00329488_9	4	mzspec:PXD007058:SF_200217_pPeptideLibrary_pool4_HCDOT_rep2:scan:04255:S[Phosphorylation]NSTSSMSSGLPEQDR/2	2	0.9994	Phosphorylation	0.616	0.616	1	1	-		3	Y	FALSE		1	1	0.6156304	784	20	764	0.025510204	0.025510204	0.075123011	0.075123011	0	1	0.009896986	0.009723355
784	784	PKPS[Phosphorylation]NPIYNEPDEPIAFY[Phosphorylation]AMGR	PKPSNPIYNEPDEPIAFYAMGR	IPI00220388	4	mzspec:PXD007058:SF_200217_pPeptideLibrary_pool4_HCDOT_rep1:scan:04326:PKPS[Phosphorylation]NPIYNEPDEPIAFY[Phosphorylation]AMGR/4	4	1	Phosphorylation	0.613	0.613	4	4	-		8;18	Y	FALSE		1	1	0.613	785	21	764	0.026751592	0.02661597	0.075520306	0.075520306	0	1	0.009884379	0.009723355
785	785	SPGPS[Phosphorylation]SPKEPLLFSR	SPGPSSPKEPLLFSR	IPI00022872_2	3	mzspec:PXD007058:SF_200217_pPeptideLibrary_pool3_HCDOT_rep2:scan:03709:SPGPS[Phosphorylation]SPKEPLLFSR/2	2	1	Phosphorylation	0.611	0.611	5	5	-		5	Y	TRUE		1	0	0.611	786	21	765	0.026717557	0.02661597	0.075919136	0.075919136	0	1	0.009871803	0.009723355
786	786	YIEDEDY[Phosphorylation]YK	YIEDEDYYK	IPI00029702_3	1	mzspec:PXD007058:SF_200217_pPeptideLibrary_pool1_HCDOT_rep1:scan:04301:YIEDEDY[Phosphorylation]YK/2	2	0.7965	Phosphorylation	0.765	0.765	7	7	-		7	Y	TRUE		1	0	0.6093225	787	21	766	0.026683609	0.02661597	0.076319083	0.076319083	0	1	0.009859259	0.009723355
787	787	SFGS[Phosphorylation]PNRAY[Phosphorylation]THQVVTR	SFGSPNRAYTHQVVTR	IPI00000685_2	4	mzspec:PXD007058:SF_200217_pPeptideLibrary_pool4_HCDOT_rep1:scan:02942:SFGS[Phosphorylation]PNRAY[Phosphorylation]THQVVTR/4	4	0.9208	Phosphorylation	0.652	0.652	4	4	-		4;10	Y	TRUE		1	0	0.6003616	788	21	767	0.026649746	0.02661597	0.076729386	0.076729386	0	1	0.009846748	0.009723355
788	788	SS[Phosphorylation]SFREMENQPHK	SSSFREMENQPHK	IPI00329488_10	2	mzspec:PXD007058:SF_200217_pPeptideLibrary_pool2_HCDOT_rep2:scan:02476:SS[Phosphorylation]SFREMENQPHK/3	3	1	Phosphorylation	0.587	0.587	2	2	-		2	Y	TRUE		1	0	0.587	789	21	768	0.02661597	0.02661597	0.077155585	0.077155585	0	1	0.009834268	0.009723355
789	789	SFGS[Phosphorylation]PNRAY[Phosphorylation]THQVVTR	SFGSPNRAYTHQVVTR	IPI00000685_2	4	mzspec:PXD007058:SF_200217_pPeptideLibrary_pool4_HCDOT_rep1:scan:02942:SFGS[Phosphorylation]PNRAY[Phosphorylation]THQVVTR/4	4	0.9208	Phosphorylation	0.627	0.627	9	9	-		4;10	Y	FALSE		1	1	0.5773416	790	22	768	0.027848101	0.027848101	0.07759293	0.07759293	0	1	0.009821819	0.009723355
790	790	FSDQAGPAIPTSNS[Phosphorylation]YSK	FSDQAGPAIPTSNSYSK	IPI00041176_2	2	mzspec:PXD007058:SF_200217_pPeptideLibrary_pool2_HCDOT_rep2:scan:03380:FSDQAGPAIPTSNS[Phosphorylation]YSK/3	3	1	Phosphorylation	0.562	0.562	14	14	-		15	Y	FALSE		1	1	0.562	791	23	768	0.029077118	0.028822055	0.078048565	0.078048565	0	1	0.009809402	0.009723355
791	791	SPGPS[Phosphorylation]SPKEPLLFSR	SPGPSSPKEPLLFSR	IPI00022872_2	3	mzspec:PXD007058:SF_200217_pPeptideLibrary_pool3_HCDOT_rep1:scan:03710:SPGPS[Phosphorylation]SPKEPLLFSR/2	2	1	Phosphorylation	0.561	0.561	5	5	-		5	Y	TRUE		1	0	0.561	792	23	769	0.029040404	0.028822055	0.078504312	0.078504312	0	1	0.009797017	0.009723355
792	792	S[Phosphorylation]RNSPLLER	SRNSPLLER	IPI00555838_3	4	mzspec:PXD007058:SF_200217_pPeptideLibrary_pool4_HCDOT_rep2:scan:02741:S[Phosphorylation]RNSPLLER/3	3	0.7326	Phosphorylation	0.761	0.761	1	1	-		1	Y	TRUE		1	0	0.5575086	793	23	770	0.029003783	0.028822055	0.078963312	0.078963312	0	1	0.009784662	0.009723355
793	793	S[Phosphorylation]FGSPNRAYT[Phosphorylation]HQVVTR	SFGSPNRAYTHQVVTR	IPI00000685_2	4	mzspec:PXD007058:SF_200217_pPeptideLibrary_pool4_HCDOT_rep1:scan:03033:S[Phosphorylation]FGSPNRAYT[Phosphorylation]HQVVTR/2	2	0.8376	Phosphorylation	0.659	0.659	10	10	-		4;10	Y	TRUE		1	0	0.5519784	794	23	771	0.028967254	0.028822055	0.079428121	0.079428121	0	1	0.009772339	0.009723355
794	794	S[Phosphorylation]SSFREMDGQPER	SSSFREMDGQPER	IPI00216969_11	5	mzspec:PXD007058:SF_200217_pPeptideLibrary_pool5_HCDOT_rep2:scan:02768:S[Phosphorylation]SSFREMDGQPER/3	3	1	Phosphorylation	0.547	0.547	1	1	-		1	Y	TRUE		1	0	0.547	795	23	772	0.028930818	0.028822055	0.079898023	0.079898023	0	1	0.009760047	0.009723355
795	795	YIEDEDY[Phosphorylation]YK	YIEDEDYYK	IPI00029702_3	1	mzspec:PXD007058:SF_200217_pPeptideLibrary_pool1_HCDOT_rep1:scan:03018:YIEDEDY[Phosphorylation]YK/2	2	1	Phosphorylation	0.542	0.542	7	7	-		7	Y	TRUE		1	0	0.542	796	23	773	0.028894472	0.028822055	0.080373025	0.080373025	0	1	0.009747785	0.009723355
796	796	NFSAAKS[Phosphorylation]LLNK	NFSAAKSLLNK	IPI00216378_1	1	mzspec:PXD007058:SF_200217_pPeptideLibrary_pool1_HCDOT_rep1:scan:03236:NFSAAKS[Phosphorylation]LLNK/3	3	1	Phosphorylation	0.535	0.535	7	7	-		7	Y	TRUE		1	0	0.535	797	23	774	0.028858218	0.028822055	0.080855618	0.080855618	0	1	0.009735555	0.009723355
797	797	SS[Phosphorylation]SFREMDGQPER	SSSFREMDGQPER	IPI00216969_11	2	mzspec:PXD007058:SF_200217_pPeptideLibrary_pool2_HCDOT_rep2:scan:02760:SS[Phosphorylation]SFREMDGQPER/3	3	1	Phosphorylation	0.535	0.535	2	2	-		2	Y	TRUE		1	0	0.535	798	23	775	0.028822055	0.028822055	0.081337002	0.081337002	0	1	0.009723355	0.009723355
798	798	GRGSRDA[Phosphorylation]LVSGALESTK	GRGSRDALVSGALESTK	IPI00004497_4	2	mzspec:PXD007058:SF_200217_pPeptideLibrary_pool2_HCDOT_rep1:scan:03350:GRGSRDA[Phosphorylation]LVSGALESTK/3	3	1	Phosphorylation	0.532	0.532	7	7	-	pAla.	4	Y	FALSE		1	1	0.532	799	24	775	0.030037547	0.029850746	0.081820936	0.081820936	1	2	0.019422371	0.01915861
799	799	SS[Phosphorylation]SFREMDGQPER	SSSFREMDGQPER	IPI00216969_11	2	mzspec:PXD007058:SF_200217_pPeptideLibrary_pool2_HCDOT_rep2:scan:02759:SS[Phosphorylation]SFREMDGQPER/2	2	0.9586	Phosphorylation	0.554	0.554	2	2	-		2	Y	TRUE		1	0	0.5310644	800	24	776	0.03	0.029850746	0.082304829	0.082304829	0	2	0.019398093	0.01915861
800	800	S[Phosphorylation]FGSPNRAYT[Phosphorylation]HQVVTR	SFGSPNRAYTHQVVTR	IPI00000685_2	4	mzspec:PXD007058:SF_200217_pPeptideLibrary_pool4_HCDOT_rep1:scan:03033:S[Phosphorylation]FGSPNRAYT[Phosphorylation]HQVVTR/2	2	0.8376	Phosphorylation	0.634	0.634	1	1	-		4;10	Y	TRUE		1	0	0.5310384	801	24	777	0.029962547	0.029850746	0.082787547	0.082787547	0	2	0.019373876	0.01915861
801	801	IQPSS[Phosphorylation]PPPNHPNNHLFR	IQPSSPPPNHPNNHLFR	IPI00657720_2	5	mzspec:PXD007058:SF_200217_pPeptideLibrary_pool5_HCDOT_rep2:scan:02852:IQPSS[Phosphorylation]PPPNHPNNHLFR/4	4	1	Phosphorylation	0.517	0.517	5	5	-		5	Y	TRUE		1	0	0.517	802	24	778	0.029925187	0.029850746	0.083286565	0.083286565	0	2	0.019349719	0.01915861
802	802	GLPSDY[Phosphorylation]GR	GLPSDYGR	IPI00016932_2	2	mzspec:PXD007058:SF_200217_pPeptideLibrary_pool2_HCDOT_rep2:scan:03307:GLPSDY[Phosphorylation]GR/2	2	1	Phosphorylation	0.515	0.515	6	6	-		6	Y	TRUE		1	0	0.515	803	24	779	0.02988792	0.029850746	0.083786831	0.083786831	0	2	0.019325622	0.01915861
803	803	FSDQAGPAIPTSNSY[Phosphorylation]SK	FSDQAGPAIPTSNSYSK	IPI00041176_2	2	mzspec:PXD007058:SF_200217_pPeptideLibrary_pool2_HCDOT_rep2:scan:03450:FSDQAGPAIPTSNSY[Phosphorylation]SK/2	2	1	Phosphorylation	0.515	0.515	15	15	-		15	Y	TRUE		1	0	0.515	804	24	780	0.029850746	0.029850746	0.084285852	0.084285852	0	2	0.019301585	0.01915861
804	804	GLPS[Phosphorylation]DYGR	GLPSDYGR	IPI00016932_2	2	mzspec:PXD007058:SF_200217_pPeptideLibrary_pool2_HCDOT_rep1:scan:03245:GLPS[Phosphorylation]DYGR/2	2	0.9994	Phosphorylation	0.514	0.514	4	4	-		6	Y	FALSE		1	1	0.5136916	805	25	780	0.031055901	0.031055901	0.084785259	0.084785259	0	2	0.019277608	0.01915861
805	805	S[Phosphorylation]TLVLHDLLK	STLVLHDLLK	IPI00004497_5	1	mzspec:PXD007058:SF_200217_pPeptideLibrary_pool1_HCDOT_rep1:scan:03965:S[Phosphorylation]TLVLHDLLK/3	3	1	Phosphorylation	0.5	0.5	1	1	-	Incorrect pool.	2	Y	FALSE		1	1	0.5	806	26	780	0.032258065	0.032258065	0.085300414	0.085300414	0	2	0.01925369	0.01915861
806	806	IQPS[Phosphorylation]SPPPNHPNNHLFR	IQPSSPPPNHPNNHLFR	IPI00657720_2	5	mzspec:PXD007058:SF_200217_pPeptideLibrary_pool5_HCDOT_rep2:scan:02981:IQPS[Phosphorylation]SPPPNHPNNHLFR/4	4	1	Phosphorylation	0.5	0.5	4	4	-	Incorrect pool.	5	Y	FALSE		1	1	0.5	807	27	780	0.033457249	0.033374536	0.085814292	0.085814292	0	2	0.019229832	0.01915861
807	807	IQPS[Phosphorylation]SPPPNHPNNHLFR	IQPSSPPPNHPNNHLFR	IPI00657720_2	4	mzspec:PXD007058:SF_200217_pPeptideLibrary_pool4_HCDOT_rep2:scan:04678:IQPS[Phosphorylation]SPPPNHPNNHLFR/3	3	1	Phosphorylation	0.5	0.5	4	4	-		4	Y	TRUE		1	0	0.5	808	27	781	0.033415842	0.033374536	0.086326898	0.086326898	0	2	0.019206033	0.01915861
808	808	S[Phosphorylation]TLVLHDLLK	STLVLHDLLK	IPI00004497_5	2	mzspec:PXD007058:SF_200217_pPeptideLibrary_pool2_HCDOT_rep1:scan:05079:S[Phosphorylation]TLVLHDLLK/2	2	1	Phosphorylation	0.5	0.5	1	1	-		1	Y	TRUE		1	0	0.5	809	27	782	0.033374536	0.033374536	0.086838237	0.086838237	0	2	0.019182292	0.01915861
809	809	S[Phosphorylation]TGDPQGVIR	STGDPQGVIR	IPI00029132_7	5	mzspec:PXD007058:SF_200217_pPeptideLibrary_pool5_HCDOT_rep2:scan:02988:S[Phosphorylation]TGDPQGVIR/2	2	1	Phosphorylation	0.5	0.5	1	1	-		2	Y	FALSE		1	1	0.5	810	28	782	0.034567901	0.034567901	0.087348313	0.087348313	0	2	0.01915861	0.01915861
810	810	VPA[Phosphorylation]SPLPGLER	VPASPLPGLER	IPI00555838_4	1	mzspec:PXD007058:SF_200217_pPeptideLibrary_pool1_HCDOT_rep1:scan:05253:VPA[Phosphorylation]SPLPGLER/2	2	0.9988	Phosphorylation	0.5	0.5	3	3	-	pAla.	4	Y	FALSE		1	1	0.4994	811	29	782	0.035758323	0.035758323	0.087857871	0.087857871	1	3	0.02870248	0.027910925
811	811	S[Phosphorylation]TGDPQ[Deamination]GVIR	STGDPQGVIR	IPI00029132_7	5	mzspec:PXD007058:SF_200217_pPeptideLibrary_pool5_HCDOT_rep1:scan:03172:S[Phosphorylation]TGDPQ[Deamination]GVIR/2	2	0.9984	Phosphorylation	0.5	0.5	1	1	-		2	Y	FALSE		1	1	0.4992	812	30	782	0.036945813	0.036900369	0.088366421	0.088366421	0	3	0.028667132	0.027910925
812	812	T[Phosphorylation]HLGTGMERSPGAMER	THLGTGMERSPGAMER	IPI00413961_4	4	mzspec:PXD007058:SF_200217_pPeptideLibrary_pool4_HCDOT_rep2:scan:02687:T[Phosphorylation]HLGTGMERSPGAMER/4	4	1	Phosphorylation	0.499	0.499	1	1	-		1	Y	TRUE		1	0	0.499	813	30	783	0.036900369	0.036900369	0.088873965	0.088873965	0	3	0.028631872	0.027910925
813	813	LPLT[Phosphorylation]RSHNN[Deamination]FVAILDLPEGEHQYK	LPLTRSHNNFVAILDLPEGEHQYK	IPI00220409	2	mzspec:PXD007058:SF_200217_pPeptideLibrary_pool2_HCDOT_rep1:scan:04654:LPLT[Phosphorylation]RSHNN[Deamination]FVAILDLPEGEHQYK/3	3	1	Phosphorylation	0.499	0.499	4	4	-		6	Y	FALSE		1	1	0.499	814	31	783	0.038083538	0.03803681	0.089380262	0.089380262	0	3	0.028596697	0.027910925
814	814	[Acetyl]-IPLIKS[Phosphorylation]HN[Deamination]DFVAILDLPEGEHQYK	IPLIKSHNDFVAILDLPEGEHQYK	IPI00013905	2	mzspec:PXD007058:SF_200217_pPeptideLibrary_pool2_HCDOT_rep1:scan:04405:[Acetyl]-IPLIKS[Phosphorylation]HN[Deamination]DFVAILDLPEGEHQYK/3	3	1	Phosphorylation	0.499	0.499	6	6	-		6	Y	TRUE		1	0	0.499	815	31	784	0.03803681	0.03803681	0.089885317	0.089885317	0	3	0.028561609	0.027910925
815	815	VY[Phosphorylation]THEVVTLWYR	VYTHEVVTLWYR	IPI00026689_2	4	mzspec:PXD007058:SF_200217_pPeptideLibrary_pool4_HCDOT_rep1:scan:04813:VY[Phosphorylation]THEVVTLWYR/3	3	1	Phosphorylation	0.499	0.499	2	2	-		3	Y	FALSE		1	1	0.499	816	32	784	0.039215686	0.039215686	0.090389134	0.090389134	0	3	0.028526607	0.027910925
816	816	LPLT[Phosphorylation]RSHNNFVAILDLPEGEHQYK	LPLTRSHNNFVAILDLPEGEHQYK	IPI00220409	2	mzspec:PXD007058:SF_200217_pPeptideLibrary_pool2_HCDOT_rep1:scan:04525:LPLT[Phosphorylation]RSHNNFVAILDLPEGEHQYK/3	3	1	Phosphorylation	0.499	0.499	4	4	-		6	Y	FALSE		1	1	0.499	817	33	784	0.040391677	0.040342298	0.090891718	0.090891718	0	3	0.028491691	0.027910925
817	817	Y[Phosphorylation]ATPQVIQAPGPR	YATPQVIQAPGPR	IPI00442025	5	mzspec:PXD007058:SF_200217_pPeptideLibrary_pool5_HCDOT_rep2:scan:03573:Y[Phosphorylation]ATPQVIQAPGPR/2	2	1	Phosphorylation	0.499	0.499	1	1	-		1	Y	TRUE		1	0	0.499	818	33	785	0.040342298	0.040342298	0.091393073	0.091393073	0	3	0.02845686	0.027910925
818	818	LQT[Phosphorylation]VHSIPLTINK	LQTVHSIPLTINK	IPI00004497_10	5	mzspec:PXD007058:SF_200217_pPeptideLibrary_pool5_HCDOT_rep1:scan:05130:LQT[Phosphorylation]VHSIPLTINK/3	3	0.9992	Phosphorylation	0.499	0.499	3	3	-	Incorrect pool.	6	Y	FALSE		1	1	0.4986008	819	34	785	0.041514042	0.041262136	0.091893691	0.091893691	0	3	0.028422114	0.027910925
819	819	YIEDEDY[Phosphorylation]YK	YIEDEDYYK	IPI00029702_3	1	mzspec:PXD007058:SF_200217_pPeptideLibrary_pool1_HCDOT_rep2:scan:04595:YIEDEDY[Phosphorylation]YK/2	2	0.999	Phosphorylation	0.499	0.499	7	7	-		7	Y	TRUE		1	0	0.498501	820	34	786	0.041463415	0.041262136	0.092393209	0.092393209	0	3	0.028387453	0.027910925
820	820	S[Phosphorylation]SSPTQYGLTK	SSSPTQYGLTK	IPI00329638_4	5	mzspec:PXD007058:SF_200217_pPeptideLibrary_pool5_HCDOT_rep2:scan:03159:S[Phosphorylation]SSPTQYGLTK/2	2	0.9985	Phosphorylation	0.499	0.499	1	1	-		1	Y	TRUE		1	0	0.4982515	821	34	787	0.041412911	0.041262136	0.092891815	0.092891815	0	3	0.028352876	0.027910925
821	821	S[Phosphorylation]TVASMMHR	STVASMMHR	IPI00169392_2	3	mzspec:PXD007058:SF_200217_pPeptideLibrary_pool3_HCDOT_rep1:scan:02944:S[Phosphorylation]TVASMMHR/3	3	1	Phosphorylation	0.498	0.498	1	1	-		1	Y	TRUE		1	0	0.498	822	34	788	0.04136253	0.041262136	0.093389514	0.093389514	0	3	0.028318384	0.027910925
822	822	AGGKPS[Phosphorylation]QSPSQEAAGEAVLGAK	AGGKPSQSPSQEAAGEAVLGAK	IPI00216969_5	1	mzspec:PXD007058:SF_200217_pPeptideLibrary_pool1_HCDOT_rep1:scan:03443:AGGKPS[Phosphorylation]QSPSQEAAGEAVLGAK/3	3	1	Phosphorylation	0.498	0.498	6	6	-		6	Y	TRUE		1	0	0.498	823	34	789	0.041312272	0.041262136	0.093886003	0.093886003	0	3	0.028283975	0.027910925
823	823	Y[Phosphorylation]ATPQVIQAPGPR	YATPQVIQAPGPR	IPI00442025	5	mzspec:PXD007058:SF_200217_pPeptideLibrary_pool5_HCDOT_rep2:scan:03635:Y[Phosphorylation]ATPQVIQAPGPR/3	3	1	Phosphorylation	0.498	0.498	1	1	-		1	Y	TRUE		1	0	0.498	824	34	790	0.041262136	0.041262136	0.094381287	0.094381287	0	3	0.02824965	0.027910925
824	824	VQT[Phosphorylation]TPPPAVQGQK	VQTTPPPAVQGQK	IPI00298978	1	mzspec:PXD007058:SF_200217_pPeptideLibrary_pool1_HCDOT_rep1:scan:03980:VQT[Phosphorylation]TPPPAVQGQK/2	2	0.9975	Phosphorylation	0.499	0.499	3	3	-		4	Y	FALSE		1	1	0.4977525	825	35	790	0.042424242	0.042424242	0.09487567	0.09487567	0	3	0.028215408	0.027910925
825	825	VSGRT[Phosphorylation]SPPLLDR	VSGRTSPPLLDR	IPI00039689_4	2	mzspec:PXD007058:SF_200217_pPeptideLibrary_pool2_HCDOT_rep2:scan:03697:VSGRT[Phosphorylation]SPPLLDR/3	3	0.9994	Phosphorylation	0.498	0.498	5	5	-		6	Y	FALSE		1	1	0.4977012	826	36	790	0.043583535	0.043478261	0.095368918	0.095368918	0	3	0.028181249	0.027910925
826	826	S[Phosphorylation]SSPTQYGLTK	SSSPTQYGLTK	IPI00329638_4	5	mzspec:PXD007058:SF_200217_pPeptideLibrary_pool5_HCDOT_rep1:scan:03670:S[Phosphorylation]SSPTQYGLTK/2	2	0.9992	Phosphorylation	0.498	0.498	1	1	-		1	Y	TRUE		1	0	0.4976016	827	36	791	0.043530834	0.043478261	0.095861094	0.095861094	0	3	0.028147172	0.027910925
827	827	S[Phosphorylation]RTPPSAPSQSR	SRTPPSAPSQSR	IPI00039689_3	5	mzspec:PXD007058:SF_200217_pPeptideLibrary_pool5_HCDOT_rep1:scan:01969:S[Phosphorylation]RTPPSAPSQSR/3	3	0.9988	Phosphorylation	0.498	0.498	1	1	-		1	Y	TRUE		1	0	0.4974024	828	36	792	0.043478261	0.043478261	0.096352322	0.096352322	0	3	0.028113178	0.027910925
828	828	S[Phosphorylation]SSPTQYGLTK	SSSPTQYGLTK	IPI00329638_4	4	mzspec:PXD007058:SF_200217_pPeptideLibrary_pool4_HCDOT_rep2:scan:03114:S[Phosphorylation]SSPTQYGLTK/2	2	0.9988	Phosphorylation	0.498	0.498	1	1	-	Incorrect pool.	2	Y	FALSE		1	1	0.4974024	829	37	792	0.044632087	0.044632087	0.096842364	0.096842364	0	3	0.028079266	0.027910925
829	829	LPLT[Phosphorylation]RSHNNFVAILDLPEGEHQYK	LPLTRSHNNFVAILDLPEGEHQYK	IPI00220409	2	mzspec:PXD007058:SF_200217_pPeptideLibrary_pool2_HCDOT_rep1:scan:04893:LPLT[Phosphorylation]RSHNNFVAILDLPEGEHQYK/4	4	1	Phosphorylation	0.497	0.497	4	4	-		6	Y	FALSE		1	1	0.497	830	38	792	0.045783133	0.045783133	0.097331711	0.097331711	0	3	0.028045436	0.027910925
830	830	VSGRT[Phosphorylation]SPPLLDR	VSGRTSPPLLDR	IPI00039689_4	2	mzspec:PXD007058:SF_200217_pPeptideLibrary_pool2_HCDOT_rep2:scan:04397:VSGRT[Phosphorylation]SPPLLDR/3	3	1	Phosphorylation	0.497	0.497	5	5	-		6	Y	FALSE		1	1	0.497	831	39	792	0.046931408	0.046931408	0.09781988	0.09781988	0	3	0.028011687	0.027910925
831	831	EALPMDT[Phosphorylation]EVYESPYADPEEIRPK	EALPMDTEVYESPYADPEEIRPK	IPI00018597_6	2	mzspec:PXD007058:SF_200217_pPeptideLibrary_pool2_HCDOT_rep2:scan:03664:EALPMDT[Phosphorylation]EVYESPYADPEEIRPK/3	3	1	Phosphorylation	0.497	0.497	7	7	-		10	Y	FALSE		1	1	0.497	832	40	792	0.048076923	0.048076923	0.098306875	0.098306875	0	3	0.027978019	0.027910925
832	832	TVS[Phosphorylation]T[Phosphorylation]SSQPEENVDR	TVSTSSQPEENVDR	IPI00329491	1	mzspec:PXD007058:SF_200217_pPeptideLibrary_pool1_HCDOT_rep2:scan:02996:TVS[Phosphorylation]T[Phosphorylation]SSQPEENVDR/3	3	1	Phosphorylation	0.497	0.497	4	4	-		3;5	Y	FALSE		1	1	0.497	833	41	792	0.049219688	0.049160671	0.098792701	0.098792701	0	3	0.027944432	0.027910925
833	833	AGGKPS[Phosphorylation]Q[Deamination]SPSQEAAGEAVLGAK	AGGKPSQSPSQEAAGEAVLGAK	IPI00216969_5	1	mzspec:PXD007058:SF_200217_pPeptideLibrary_pool1_HCDOT_rep1:scan:03475:AGGKPS[Phosphorylation]Q[Deamination]SPSQEAAGEAVLGAK/3	3	1	Phosphorylation	0.497	0.497	6	6	-		6	Y	TRUE		1	0	0.497	834	41	793	0.049160671	0.049160671	0.099277362	0.099277362	0	3	0.027910925	0.027910925
834	834	NSFNNPA[Phosphorylation]YYVLEGVPHQLLPPEPPSPAR	NSFNNPAYYVLEGVPHQLLPPEPPSPAR	IPI00016932_4	4	mzspec:PXD007058:SF_200217_pPeptideLibrary_pool4_HCDOT_rep1:scan:04670:NSFNNPA[Phosphorylation]YYVLEGVPHQLLPPEPPSPAR/3	3	1	Phosphorylation	0.497	0.497	7	7	-	pAla.	8	Y	FALSE		1	1	0.497	835	42	793	0.050299401	0.050179211	0.099760862	0.099760862	1	4	0.037169999	0.035922394
835	835	Y[Phosphorylation]ATPQVIQAPGPR	YATPQVIQAPGPR	IPI00442025	5	mzspec:PXD007058:SF_200217_pPeptideLibrary_pool5_HCDOT_rep1:scan:05402:Y[Phosphorylation]ATPQVIQAPGPR/2	2	1	Phosphorylation	0.497	0.497	1	1	-		1	Y	TRUE		1	0	0.497	836	42	794	0.050239234	0.050179211	0.100243206	0.100243206	0	4	0.037125537	0.035922394
836	836	S[Phosphorylation]SSPTQYGLTK	SSSPTQYGLTK	IPI00329638_4	5	mzspec:PXD007058:SF_200217_pPeptideLibrary_pool5_HCDOT_rep2:scan:04924:S[Phosphorylation]SSPTQYGLTK/2	2	0.999	Phosphorylation	0.497	0.497	1	1	-		1	Y	TRUE		1	0	0.496503	837	42	795	0.050179211	0.050179211	0.100724991	0.100724991	0	4	0.037081181	0.035922394
837	837	S[Phosphorylation]TFHAGQLR	STFHAGQLR	IPI00555838_2	3	mzspec:PXD007058:SF_200217_pPeptideLibrary_pool3_HCDOT_rep1:scan:03281:S[Phosphorylation]TFHAGQLR/2	2	0.9946	Phosphorylation	0.499	0.499	1	1	-	Incorrect pool.	2	Y	FALSE		1	1	0.4963054	838	43	795	0.051312649	0.051312649	0.101205861	0.101205861	0	4	0.037036932	0.035922394
838	838	NIDQS[Phosphorylation]EFEGFSFVNSEFLKPEVK	NIDQSEFEGFSFVNSEFLKPEVK	IPI00219628	2	mzspec:PXD007058:SF_200217_pPeptideLibrary_pool2_HCDOT_rep1:scan:04561:NIDQS[Phosphorylation]EFEGFSFVNSEFLKPEVK/3	3	1	Phosphorylation	0.496	0.496	5	5	-		11	Y	FALSE		1	1	0.496	839	44	795	0.052443385	0.052194543	0.10168595	0.10168595	0	4	0.036992788	0.035922394
839	839	TAGTSFMMTPY[Phosphorylation]VVTR	TAGTSFMMTPYVVTR	IPI00024672	5	mzspec:PXD007058:SF_200217_pPeptideLibrary_pool5_HCDOT_rep2:scan:04767:TAGTSFMMTPY[Phosphorylation]VVTR/2	2	1	Phosphorylation	0.496	0.496	11	11	-		11	Y	TRUE		1	0	0.496	840	44	796	0.052380952	0.052194543	0.102164895	0.102164895	0	4	0.036948749	0.035922394
840	840	Y[Phosphorylation]ATPQVIQAPGPR	YATPQVIQAPGPR	IPI00442025	5	mzspec:PXD007058:SF_200217_pPeptideLibrary_pool5_HCDOT_rep2:scan:03846:Y[Phosphorylation]ATPQVIQAPGPR/3	3	1	Phosphorylation	0.496	0.496	1	1	-		1	Y	TRUE		1	0	0.496	841	44	797	0.052318668	0.052194543	0.102642701	0.102642701	0	4	0.036904814	0.035922394
841	841	AGGKPS[Phosphorylation]QSPSQEAAGEAVLGAK	AGGKPSQSPSQEAAGEAVLGAK	IPI00216969_5	1	mzspec:PXD007058:SF_200217_pPeptideLibrary_pool1_HCDOT_rep1:scan:03016:AGGKPS[Phosphorylation]QSPSQEAAGEAVLGAK/4	4	1	Phosphorylation	0.496	0.496	6	6	-		6	Y	TRUE		1	0	0.496	842	44	798	0.052256532	0.052194543	0.103119373	0.103119373	0	4	0.036860984	0.035922394
842	842	DIYSTDY[Phosphorylation]YR	DIYSTDYYR	IPI00025076	2	mzspec:PXD007058:SF_200217_pPeptideLibrary_pool2_HCDOT_rep1:scan:05182:DIYSTDY[Phosphorylation]YR/2	2	0.9994	Phosphorylation	0.496	0.496	7	7	-		7	Y	TRUE		1	0	0.4957024	843	44	799	0.052194543	0.052194543	0.103595266	0.103595266	0	4	0.036817258	0.035922394
843	843	S[Phosphorylation]SSPTQYGLTK	SSSPTQYGLTK	IPI00329638_4	4	mzspec:PXD007058:SF_200217_pPeptideLibrary_pool4_HCDOT_rep1:scan:03126:S[Phosphorylation]SSPTQYGLTK/2	2	0.9988	Phosphorylation	0.496	0.496	1	1	-	Incorrect pool.	2	Y	FALSE		1	1	0.4954048	844	45	799	0.053317536	0.052754982	0.104070384	0.104070384	0	4	0.036773636	0.035922394
844	844	IQPS[Phosphorylation]SPPPNHPNNHLFR	IQPSSPPPNHPNNHLFR	IPI00657720_2	4	mzspec:PXD007058:SF_200217_pPeptideLibrary_pool4_HCDOT_rep1:scan:04356:IQPS[Phosphorylation]SPPPNHPNNHLFR/3	3	0.9888	Phosphorylation	0.501	0.501	4	4	-		4	Y	TRUE		1	0	0.4953888	845	45	800	0.053254438	0.052754982	0.104544397	0.104544397	0	4	0.036730117	0.035922394
845	845	TAGTSFMMTPY[Phosphorylation]VVTR	TAGTSFMMTPYVVTR	IPI00024672	5	mzspec:PXD007058:SF_200217_pPeptideLibrary_pool5_HCDOT_rep1:scan:05175:TAGTSFMMTPY[Phosphorylation]VVTR/2	2	1	Phosphorylation	0.495	0.495	11	11	-		11	Y	TRUE		1	0	0.495	846	45	801	0.053191489	0.052754982	0.105017749	0.105017749	0	4	0.036686701	0.035922394
846	846	S[Phosphorylation]SSPTQYGLTK	SSSPTQYGLTK	IPI00329638_4	5	mzspec:PXD007058:SF_200217_pPeptideLibrary_pool5_HCDOT_rep1:scan:03148:S[Phosphorylation]SSPTQYGLTK/2	2	1	Phosphorylation	0.495	0.495	1	1	-		1	Y	TRUE		1	0	0.495	847	45	802	0.053128689	0.052754982	0.105489983	0.105489983	0	4	0.036643387	0.035922394
847	847	VQT[Phosphorylation]TPPPAVQGQK	VQTTPPPAVQGQK	IPI00298977_5	2	mzspec:PXD007058:SF_200217_pPeptideLibrary_pool2_HCDOT_rep2:scan:04880:VQT[Phosphorylation]TPPPAVQGQK/2	2	0.9914	Phosphorylation	0.499	0.499	3	3	-		3	Y	TRUE		1	0	0.4947086	848	45	803	0.053066038	0.052754982	0.105961447	0.105961447	0	4	0.036600175	0.035922394
848	848	Y[Phosphorylation]ATPQVIQAPGPR	YATPQVIQAPGPR	IPI00442025	5	mzspec:PXD007058:SF_200217_pPeptideLibrary_pool5_HCDOT_rep2:scan:05404:Y[Phosphorylation]ATPQVIQAPGPR/2	2	1	Phosphorylation	0.494	0.494	1	1	-		1	Y	TRUE		1	0	0.494	849	45	804	0.053003534	0.052754982	0.106432635	0.106432635	0	4	0.036557066	0.035922394
849	849	S[Phosphorylation]TVASMMHR	STVASMMHR	IPI00169392_2	3	mzspec:PXD007058:SF_200217_pPeptideLibrary_pool3_HCDOT_rep2:scan:02971:S[Phosphorylation]TVASMMHR/3	3	0.9937	Phosphorylation	0.497	0.497	1	1	-		1	Y	TRUE		1	0	0.4938689	850	45	805	0.052941176	0.052754982	0.106902868	0.106902868	0	4	0.036514057	0.035922394
850	850	ST[Phosphorylation]FHAGQLR	STFHAGQLR	IPI00555838_2	3	mzspec:PXD007058:SF_200217_pPeptideLibrary_pool3_HCDOT_rep1:scan:02737:ST[Phosphorylation]FHAGQLR/2	2	0.9949	Phosphorylation	0.496	0.496	2	2	-		2	Y	TRUE		1	0	0.4934704	851	45	806	0.052878966	0.052754982	0.107372465	0.107372465	0	4	0.03647115	0.035922394
851	851	DIYSTDY[Phosphorylation]YR	DIYSTDYYR	IPI00025076	2	mzspec:PXD007058:SF_200217_pPeptideLibrary_pool2_HCDOT_rep2:scan:04274:DIYSTDY[Phosphorylation]YR/2	2	0.9989	Phosphorylation	0.494	0.494	7	7	-		7	Y	TRUE		1	0	0.4934566	852	45	807	0.052816901	0.052754982	0.107840976	0.107840976	0	4	0.036428344	0.035922394
852	852	[Acetyl]-S[Phosphorylation]TLVLHDLLK	STLVLHDLLK	IPI00004497_5	2	mzspec:PXD007058:SF_200217_pPeptideLibrary_pool2_HCDOT_rep1:scan:04746:[Acetyl]-S[Phosphorylation]TLVLHDLLK/2	2	0.9866	Phosphorylation	0.5	0.5	1	1	-		1	Y	TRUE		1	0	0.4933	853	45	808	0.052754982	0.052754982	0.108308571	0.108308571	0	4	0.036385637	0.035922394
853	853	S[Phosphorylation]FNGSLKNVAVDELSR	SFNGSLKNVAVDELSR	IPI00219129_2	5	mzspec:PXD007058:SF_200217_pPeptideLibrary_pool5_HCDOT_rep2:scan:05031:S[Phosphorylation]FNGSLKNVAVDELSR/2	2	0.9903	Phosphorylation	0.498	0.498	1	1	-	Incorrect pool.	5	Y	FALSE		1	1	0.4931694	854	46	808	0.053864169	0.053864169	0.108775225	0.108775225	0	4	0.036343031	0.035922394
854	854	NIDQ[Deamination]S[Phosphorylation]EFEGFSFVNSEFLKPEVK	NIDQSEFEGFSFVNSEFLKPEVK	IPI00219628	2	mzspec:PXD007058:SF_200217_pPeptideLibrary_pool2_HCDOT_rep1:scan:05275:NIDQ[Deamination]S[Phosphorylation]EFEGFSFVNSEFLKPEVK/3	3	1	Phosphorylation	0.493	0.493	5	5	-		11	Y	FALSE		1	1	0.493	855	47	808	0.05497076	0.054587689	0.109240985	0.109240985	0	4	0.036300525	0.035922394
855	855	S[Phosphorylation]SSPTQ[Deamination]YGLTK	SSSPTQYGLTK	IPI00329638_4	5	mzspec:PXD007058:SF_200217_pPeptideLibrary_pool5_HCDOT_rep1:scan:03239:S[Phosphorylation]SSPTQ[Deamination]YGLTK/2	2	0.9827	Phosphorylation	0.499	0.499	1	1	-		1	Y	TRUE		1	0	0.4903673	856	47	809	0.054906542	0.054587689	0.109708732	0.109708732	0	4	0.036258118	0.035922394
856	856	LRS[Phosphorylation]ADSENALSVQER	LRSADSENALSVQER	IPI00181703_3	4	mzspec:PXD007058:SF_200217_pPeptideLibrary_pool4_HCDOT_rep2:scan:02588:LRS[Phosphorylation]ADSENALSVQER/3	3	1	Phosphorylation	0.49	0.49	3	3	-		3	Y	TRUE		1	0	0.49	857	47	810	0.054842474	0.054587689	0.110175816	0.110175816	0	4	0.03621581	0.035922394
857	857	AGGKPS[Phosphorylation]QSPSQEAAGEAVLGAK	AGGKPSQSPSQEAAGEAVLGAK	IPI00216969_5	1	mzspec:PXD007058:SF_200217_pPeptideLibrary_pool1_HCDOT_rep1:scan:03185:AGGKPS[Phosphorylation]QSPSQEAAGEAVLGAK/2	2	0.9986	Phosphorylation	0.49	0.49	6	6	-		6	Y	TRUE		1	0	0.489314	858	47	811	0.054778555	0.054587689	0.110642611	0.110642611	0	4	0.0361736	0.035922394
858	858	S[Phosphorylation]SSPTQYGLTK	SSSPTQYGLTK	IPI00329638_4	5	mzspec:PXD007058:SF_200217_pPeptideLibrary_pool5_HCDOT_rep1:scan:05149:S[Phosphorylation]SSPTQYGLTK/2	2	0.9962	Phosphorylation	0.491	0.491	1	1	-		1	Y	TRUE		1	0	0.4891342	859	47	812	0.054714785	0.054587689	0.111108529	0.111108529	0	4	0.036131489	0.035922394
859	859	Y[Phosphorylation]ATPQVIQAPGPR	YATPQVIQAPGPR	IPI00442025	5	mzspec:PXD007058:SF_200217_pPeptideLibrary_pool5_HCDOT_rep2:scan:03060:Y[Phosphorylation]ATPQVIQAPGPR/2	2	1	Phosphorylation	0.489	0.489	1	1	-		1	Y	TRUE		1	0	0.489	860	47	813	0.054651163	0.054587689	0.111573519	0.111573519	0	4	0.036089475	0.035922394
860	860	DKS[Phosphorylation]PSSLLEDAK	DKSPSSLLEDAK	IPI00329488_12	1	mzspec:PXD007058:SF_200217_pPeptideLibrary_pool1_HCDOT_rep2:scan:03238:DKS[Phosphorylation]PSSLLEDAK/3	3	1	Phosphorylation	0.489	0.489	3	3	-		3	Y	TRUE		1	0	0.489	861	47	814	0.054587689	0.054587689	0.112037429	0.112037429	0	4	0.03604756	0.035922394
861	861	[Acetyl]-T[Phosphorylation]GMGSGSAGKEGGPFK	TGMGSGSAGKEGGPFK	IPI00465142_2	2	mzspec:PXD007058:SF_200217_pPeptideLibrary_pool2_HCDOT_rep2:scan:03057:[Acetyl]-T[Phosphorylation]GMGSGSAGKEGGPFK/2	2	0.9867	Phosphorylation	0.495	0.495	1	1	-		5	Y	FALSE		1	1	0.4884165	862	48	814	0.055684455	0.055555556	0.112500939	0.112500939	0	4	0.036005741	0.035922394
862	862	AGGKPS[Phosphorylation]QSPSQEAAGEAVLGAK	AGGKPSQSPSQEAAGEAVLGAK	IPI00216969_5	1	mzspec:PXD007058:SF_200217_pPeptideLibrary_pool1_HCDOT_rep2:scan:03192:AGGKPS[Phosphorylation]QSPSQEAAGEAVLGAK/2	2	1	Phosphorylation	0.488	0.488	6	6	-		6	Y	TRUE		1	0	0.488	863	48	815	0.05561993	0.055555556	0.112963858	0.112963858	0	4	0.035964019	0.035922394
863	863	EALPMDTEVYESPY[Phosphorylation]ADPEEIRPK	EALPMDTEVYESPYADPEEIRPK	IPI00018597_6	3	mzspec:PXD007058:SF_200217_pPeptideLibrary_pool3_HCDOT_rep2:scan:04384:EALPMDTEVYESPY[Phosphorylation]ADPEEIRPK/3	3	0.9833	Phosphorylation	0.496	0.496	14	14	-		14	Y	TRUE		1	0	0.4877168	864	48	816	0.055555556	0.055555556	0.113426034	0.113426034	0	4	0.035922394	0.035922394
864	864	[Acetyl]-VPA[Phosphorylation]SPLPGLER	VPASPLPGLER	IPI00555838_4	1	mzspec:PXD007058:SF_200217_pPeptideLibrary_pool1_HCDOT_rep2:scan:05045:[Acetyl]-VPA[Phosphorylation]SPLPGLER/2	2	0.9743	Phosphorylation	0.5	0.5	3	3	-	pAla.	4	Y	FALSE		1	1	0.48715	865	49	816	0.056647399	0.056647399	0.113887795	0.113887795	1	5	0.044851082	0.044851082
865	865	VKEEGYELPY[Phosphorylation]NPA[Phosphorylation]TDDYAVPPPR	VKEEGYELPYNPATDDYAVPPPR	IPI00015287_3	1	mzspec:PXD007058:SF_200217_pPeptideLibrary_pool1_HCDOT_rep2:scan:04227:VKEEGYELPY[Phosphorylation]NPA[Phosphorylation]TDDYAVPPPR/3	3	1	Phosphorylation	0.487	0.487	13	13	-	pAla. pAla.	10;17	Y	FALSE		1	1	0.487	866	50	816	0.057736721	0.057736721	0.114348664	0.114348664	1	6	0.053759149	0.053697143
866	866	LMTGDT[Phosphorylation]YTAHAGAK	LMTGDTYTAHAGAK	IPI00329488_4	3	mzspec:PXD007058:SF_200217_pPeptideLibrary_pool3_HCDOT_rep2:scan:02800:LMTGDT[Phosphorylation]YTAHAGAK/2	2	1	Phosphorylation	0.486	0.486	6	6	-	Incorrect pool.	7	Y	FALSE		1	1	0.486	867	51	816	0.058823529	0.058823529	0.114809623	0.114809623	0	6	0.053697143	0.053697143
867	867	[Acetyl]-NSFNNPA[Phosphorylation]YYVLEGVPHQLLPPEPPSPAR	NSFNNPAYYVLEGVPHQLLPPEPPSPAR	IPI00016932_4	4	mzspec:PXD007058:SF_200217_pPeptideLibrary_pool4_HCDOT_rep1:scan:05324:[Acetyl]-NSFNNPA[Phosphorylation]YYVLEGVPHQLLPPEPPSPAR/3	3	1	Phosphorylation	0.486	0.486	7	7	-	pAla.	8	Y	FALSE		1	1	0.486	868	52	816	0.059907834	0.059770115	0.11526952	0.11526952	1	7	0.062574493	0.060686771
868	868	Y[Phosphorylation]ATPQ[Deamination]VIQAPGPR	YATPQVIQAPGPR	IPI00442025	5	mzspec:PXD007058:SF_200217_pPeptideLibrary_pool5_HCDOT_rep2:scan:03578:Y[Phosphorylation]ATPQ[Deamination]VIQAPGPR/3	3	1	Phosphorylation	0.485	0.485	1	1	-		1	Y	TRUE		1	0	0.485	869	52	817	0.059838895	0.059770115	0.115729509	0.115729509	0	7	0.062502486	0.060686771
869	869	S[Phosphorylation]TFHAGQLR	STFHAGQLR	IPI00555838_2	4	mzspec:PXD007058:SF_200217_pPeptideLibrary_pool4_HCDOT_rep1:scan:02713:S[Phosphorylation]TFHAGQLR/3	3	0.9704	Phosphorylation	0.499	0.499	1	1	-		1	Y	TRUE		1	0	0.4842296	870	52	818	0.059770115	0.059770115	0.116189326	0.116189326	0	7	0.062430644	0.060686771
870	870	S[Phosphorylation]SSFREMENQPHK	SSSFREMENQPHK	IPI00329488_10	2	mzspec:PXD007058:SF_200217_pPeptideLibrary_pool2_HCDOT_rep1:scan:02480:S[Phosphorylation]SSFREMENQPHK/2	2	0.9799	Phosphorylation	0.493	0.493	1	1	-	Incorrect pool.	2	Y	FALSE		1	1	0.4830907	871	53	818	0.060849598	0.060640732	0.116649395	0.116649395	0	7	0.062358967	0.060686771
871	871	Y[Phosphorylation]ATPQ[Deamination]VIQAPGPR	YATPQVIQAPGPR	IPI00442025	5	mzspec:PXD007058:SF_200217_pPeptideLibrary_pool5_HCDOT_rep1:scan:03564:Y[Phosphorylation]ATPQ[Deamination]VIQAPGPR/3	3	1	Phosphorylation	0.483	0.483	1	1	-		1	Y	TRUE		1	0	0.483	872	53	819	0.060779817	0.060640732	0.117108512	0.117108512	0	7	0.062287454	0.060686771
872	872	DIYSTDY[Phosphorylation]YR	DIYSTDYYR	IPI00025076	2	mzspec:PXD007058:SF_200217_pPeptideLibrary_pool2_HCDOT_rep1:scan:04553:DIYSTDY[Phosphorylation]YR/2	2	0.9661	Phosphorylation	0.497	0.497	7	7	-		7	Y	TRUE		1	0	0.4801517	873	53	820	0.060710195	0.060640732	0.117569841	0.117569841	0	7	0.062216106	0.060686771
873	873	[Acetyl]-FSDQAGPAIPTSNSY[Phosphorylation]SK	FSDQAGPAIPTSNSYSK	IPI00041176_2	2	mzspec:PXD007058:SF_200217_pPeptideLibrary_pool2_HCDOT_rep2:scan:04195:[Acetyl]-FSDQAGPAIPTSNSY[Phosphorylation]SK/2	2	1	Phosphorylation	0.48	0.48	15	15	-		15	Y	TRUE		1	0	0.48	874	53	821	0.060640732	0.060640732	0.118030287	0.118030287	0	7	0.06214492	0.060686771
874	874	SNSTS[Phosphorylation]SMSSGLPEQDR	SNSTSSMSSGLPEQDR	IPI00329488_9	2	mzspec:PXD007058:SF_200217_pPeptideLibrary_pool2_HCDOT_rep1:scan:03035:SNSTS[Phosphorylation]SMSSGLPEQDR/3	3	1	Phosphorylation	0.48	0.48	5	5	-	Incorrect pool.	6	Y	FALSE		1	1	0.48	875	54	821	0.061714286	0.061714286	0.118489681	0.118489681	0	7	0.062073897	0.060686771
875	875	VSPSPTT[Phosphorylation]YR	VSPSPTTYR	IPI00004497_6	3	mzspec:PXD007058:SF_200217_pPeptideLibrary_pool3_HCDOT_rep2:scan:04402:VSPSPTT[Phosphorylation]YR/2	2	0.9978	Phosphorylation	0.481	0.481	7	7	-		8	Y	FALSE		1	1	0.4799418	876	55	821	0.062785388	0.062713797	0.118948093	0.118948093	0	7	0.062003037	0.060686771
876	876	[Acetyl]-Y[Phosphorylation]ATPQVIQAPGPR	YATPQVIQAPGPR	IPI00442025	5	mzspec:PXD007058:SF_200217_pPeptideLibrary_pool5_HCDOT_rep2:scan:03696:[Acetyl]-Y[Phosphorylation]ATPQVIQAPGPR/2	2	0.9935	Phosphorylation	0.483	0.483	1	1	-		1	Y	TRUE		1	0	0.4798605	877	55	822	0.062713797	0.062713797	0.119405552	0.119405552	0	7	0.061932338	0.060686771
877	877	ETT[Phosphorylation]TSPKKYYLAEK	ETTTSPKKYYLAEK	IPI00000878_6	4	mzspec:PXD007058:SF_200217_pPeptideLibrary_pool4_HCDOT_rep2:scan:02680:ETT[Phosphorylation]TSPKKYYLAEK/4	4	0.9648	Phosphorylation	0.497	0.497	3	3	-	Incorrect pool.	4	Y	FALSE		1	1	0.4795056	878	56	822	0.063781321	0.06370876	0.119862373	0.119862373	0	7	0.0618618	0.060686771
878	878	LQTVHS[Phosphorylation]IPLTINK	LQTVHSIPLTINK	IPI00004497_10	5	mzspec:PXD007058:SF_200217_pPeptideLibrary_pool5_HCDOT_rep2:scan:04201:LQTVHS[Phosphorylation]IPLTINK/2	2	0.9718	Phosphorylation	0.492	0.492	6	6	-		6	Y	TRUE		1	0	0.4781256	879	56	823	0.06370876	0.06370876	0.120319724	0.120319724	0	7	0.061791422	0.060686771
879	879	VSPSPTT[Phosphorylation]YR	VSPSPTTYR	IPI00004497_6	3	mzspec:PXD007058:SF_200217_pPeptideLibrary_pool3_HCDOT_rep2:scan:03044:VSPSPTT[Phosphorylation]YR/2	2	0.9993	Phosphorylation	0.478	0.478	7	7	-		8	Y	FALSE		1	1	0.4776654	880	57	823	0.064772727	0.064772727	0.120776559	0.120776559	0	7	0.061721205	0.060686771
880	880	[Acetyl]-LRS[Phosphorylation]ADSENALSVQER	LRSADSENALSVQER	IPI00181703_3	5	mzspec:PXD007058:SF_200217_pPeptideLibrary_pool5_HCDOT_rep2:scan:02951:[Acetyl]-LRS[Phosphorylation]ADSENALSVQER/3	3	0.9996	Phosphorylation	0.477	0.477	3	3	-	Incorrect pool.	6	Y	FALSE		1	1	0.4768092	881	58	823	0.065834279	0.065834279	0.121233329	0.121233329	0	7	0.061651147	0.060686771
881	881	FSDQAGPAIPTSNS[Phosphorylation]YSK	FSDQAGPAIPTSNSYSK	IPI00041176_2	3	mzspec:PXD007058:SF_200217_pPeptideLibrary_pool3_HCDOT_rep1:scan:03506:FSDQAGPAIPTSNS[Phosphorylation]YSK/2	2	1	Phosphorylation	0.476	0.476	14	14	-		16	Y	FALSE		1	1	0.476	882	59	823	0.066893424	0.066817667	0.121689981	0.121689981	0	7	0.061581248	0.060686771
882	882	GRGS[Phosphorylation]RDALVSGALESTK	GRGSRDALVSGALESTK	IPI00004497_4	2	mzspec:PXD007058:SF_200217_pPeptideLibrary_pool2_HCDOT_rep2:scan:04555:GRGS[Phosphorylation]RDALVSGALESTK/3	3	0.9545	Phosphorylation	0.498	0.498	4	4	-		4	Y	TRUE		1	0	0.475341	883	59	824	0.066817667	0.066817667	0.122146344	0.122146344	0	7	0.061511507	0.060686771
883	883	[Acetyl]-S[Phosphorylation]NSTSSMSSGLPEQDR	SNSTSSMSSGLPEQDR	IPI00329488_9	4	mzspec:PXD007058:SF_200217_pPeptideLibrary_pool4_HCDOT_rep2:scan:03169:[Acetyl]-S[Phosphorylation]NSTSSMSSGLPEQDR/2	2	0.9954	Phosphorylation	0.477	0.477	1	1	-		3	Y	FALSE		1	1	0.4748058	884	60	824	0.067873303	0.067873303	0.122602281	0.122602281	0	7	0.061441923	0.060686771
884	884	VSPSPTT[Phosphorylation]YR	VSPSPTTYR	IPI00004497_6	3	mzspec:PXD007058:SF_200217_pPeptideLibrary_pool3_HCDOT_rep2:scan:04830:VSPSPTT[Phosphorylation]YR/2	2	0.998	Phosphorylation	0.471	0.471	7	7	-		8	Y	FALSE		1	1	0.470058	885	61	824	0.068926554	0.068926554	0.123062552	0.123062552	0	7	0.061372498	0.060686771
885	885	[Acetyl]-LRS[Phosphorylation]ADSENALSVQER	LRSADSENALSVQER	IPI00181703_3	5	mzspec:PXD007058:SF_200217_pPeptideLibrary_pool5_HCDOT_rep1:scan:02947:[Acetyl]-LRS[Phosphorylation]ADSENALSVQER/3	3	1	Phosphorylation	0.47	0.47	3	3	-	Incorrect pool.	6	Y	FALSE		1	1	0.47	886	62	824	0.069977427	0.069898534	0.123521849	0.123521849	0	7	0.061303228	0.060686771
886	886	AGGKPS[Phosphorylation]QSPSQEAAGEAVLGAK	AGGKPSQSPSQEAAGEAVLGAK	IPI00216969_5	1	mzspec:PXD007058:SF_200217_pPeptideLibrary_pool1_HCDOT_rep2:scan:03029:AGGKPS[Phosphorylation]QSPSQEAAGEAVLGAK/4	4	1	Phosphorylation	0.467	0.467	6	6	-		6	Y	TRUE		1	0	0.467	887	62	825	0.069898534	0.069898534	0.123983493	0.123983493	0	7	0.061234115	0.060686771
887	887	FT[Phosphorylation]NSETAEHIAQGLR	FTNSETAEHIAQGLR	IPI00029132_6	4	mzspec:PXD007058:SF_200217_pPeptideLibrary_pool4_HCDOT_rep1:scan:04431:FT[Phosphorylation]NSETAEHIAQGLR/2	2	0.9883	Phosphorylation	0.471	0.471	2	2	-		4	Y	FALSE		1	1	0.4654893	888	63	825	0.070945946	0.070945946	0.124445798	0.124445798	0	7	0.061165158	0.060686771
888	888	FSDQAGPAIPTSNS[Phosphorylation]YSK	FSDQAGPAIPTSNSYSK	IPI00041176_2	3	mzspec:PXD007058:SF_200217_pPeptideLibrary_pool3_HCDOT_rep2:scan:03502:FSDQAGPAIPTSNS[Phosphorylation]YSK/2	2	1	Phosphorylation	0.465	0.465	14	14	-		16	Y	FALSE		1	1	0.465	889	64	825	0.071991001	0.071991001	0.124907614	0.124907614	0	7	0.061096356	0.060686771
889	889	VSGRT[Phosphorylation]SPPLLDR	VSGRTSPPLLDR	IPI00039689_4	5	mzspec:PXD007058:SF_200217_pPeptideLibrary_pool5_HCDOT_rep2:scan:02778:VSGRT[Phosphorylation]SPPLLDR/3	3	0.9607	Phosphorylation	0.483	0.483	5	5	-		2	Y	FALSE		1	1	0.4640181	890	65	825	0.073033708	0.073033708	0.125369495	0.125369495	0	7	0.061027708	0.060686771
890	890	FSDQAGPAIPTSNS[Phosphorylation]YSK	FSDQAGPAIPTSNSYSK	IPI00041176_2	2	mzspec:PXD007058:SF_200217_pPeptideLibrary_pool2_HCDOT_rep2:scan:03361:FSDQAGPAIPTSNS[Phosphorylation]YSK/2	2	1	Phosphorylation	0.464	0.464	14	14	-		15	Y	FALSE		1	1	0.464	891	66	825	0.074074074	0.074074074	0.12583036	0.12583036	0	7	0.060959215	0.060686771
891	891	S[Phosphorylation]NSTSSMSSGLPEQDR	SNSTSSMSSGLPEQDR	IPI00329488_9	4	mzspec:PXD007058:SF_200217_pPeptideLibrary_pool4_HCDOT_rep1:scan:04511:S[Phosphorylation]NSTSSMSSGLPEQDR/2	2	1	Phosphorylation	0.464	0.464	1	1	-		3	Y	FALSE		1	1	0.464	892	67	825	0.075112108	0.075027996	0.126290191	0.126290191	0	7	0.060890875	0.060686771
892	892	SNS[Phosphorylation]TSSMSSGLPEQDR	SNSTSSMSSGLPEQDR	IPI00329488_9	4	mzspec:PXD007058:SF_200217_pPeptideLibrary_pool4_HCDOT_rep2:scan:04791:SNS[Phosphorylation]TSSMSSGLPEQDR/2	2	1	Phosphorylation	0.463	0.463	3	3	-		3	Y	TRUE		1	0	0.463	893	67	826	0.075027996	0.075027996	0.126750113	0.126750113	0	7	0.060822688	0.060686771
893	893	SNSTS[Phosphorylation]SMSSGLPEQDR	SNSTSSMSSGLPEQDR	IPI00329488_9	2	mzspec:PXD007058:SF_200217_pPeptideLibrary_pool2_HCDOT_rep2:scan:02823:SNSTS[Phosphorylation]SMSSGLPEQDR/2	2	0.9866	Phosphorylation	0.469	0.469	5	5	-	Incorrect pool.	6	Y	FALSE		1	1	0.4627154	894	68	826	0.07606264	0.075977654	0.127209324	0.127209324	0	7	0.060754654	0.060686771
894	894	Y[Phosphorylation]ATPQVIQAPGPR	YATPQVIQAPGPR	IPI00442025	5	mzspec:PXD007058:SF_200217_pPeptideLibrary_pool5_HCDOT_rep1:scan:05626:Y[Phosphorylation]ATPQVIQAPGPR/2	2	1	Phosphorylation	0.461	0.461	1	1	-		1	Y	TRUE		1	0	0.461	895	68	827	0.075977654	0.075977654	0.127669425	0.127669425	0	7	0.060686771	0.060686771
895	895	VKEEGYELPY[Phosphorylation]NPA[Phosphorylation]TDDYAVPPPR	VKEEGYELPYNPATDDYAVPPPR	IPI00015287_3	1	mzspec:PXD007058:SF_200217_pPeptideLibrary_pool1_HCDOT_rep2:scan:04457:VKEEGYELPY[Phosphorylation]NPA[Phosphorylation]TDDYAVPPPR/3	3	0.9705	Phosphorylation	0.475	0.475	13	13	-	pAla. pAla.	10;17	Y	FALSE		1	1	0.4609875	896	69	827	0.077008929	0.077008929	0.128128513	0.128128513	1	8	0.069278903	0.069124607
896	896	VSPSPTT[Phosphorylation]YR	VSPSPTTYR	IPI00004497_6	3	mzspec:PXD007058:SF_200217_pPeptideLibrary_pool3_HCDOT_rep1:scan:03851:VSPSPTT[Phosphorylation]YR/2	2	0.999	Phosphorylation	0.459	0.459	7	7	-		8	Y	FALSE		1	1	0.458541	897	70	827	0.078037904	0.078037904	0.128589305	0.128589305	0	8	0.069201669	0.069124607
897	897	[Acetyl]-IQPAGNT[Phosphorylation]SPR	IQPAGNTSPR	IPI00027729	3	mzspec:PXD007058:SF_200217_pPeptideLibrary_pool3_HCDOT_rep2:scan:04014:[Acetyl]-IQPAGNT[Phosphorylation]SPR/2	2	0.9755	Phosphorylation	0.469	0.469	7	7	-		8	Y	FALSE		1	1	0.4575095	898	71	827	0.079064588	0.079064588	0.12905022	0.12905022	0	8	0.069124607	0.069124607
898	898	WTAPESLA[Phosphorylation]YNK	WTAPESLAYNK	IPI00216969_2	1	mzspec:PXD007058:SF_200217_pPeptideLibrary_pool1_HCDOT_rep2:scan:03504:WTAPESLA[Phosphorylation]YNK/2	2	0.9654	Phosphorylation	0.473	0.473	8	8	-	pAla.	9	Y	FALSE		1	1	0.4566342	899	72	827	0.080088988	0.08	0.129511082	0.129511082	1	9	0.077678682	0.076908739
899	899	S[Phosphorylation]RTPPSAPSQSR	SRTPPSAPSQSR	IPI00039689_3	5	mzspec:PXD007058:SF_200217_pPeptideLibrary_pool5_HCDOT_rep2:scan:01977:S[Phosphorylation]RTPPSAPSQSR/3	3	0.954	Phosphorylation	0.478	0.478	1	1	-		1	Y	TRUE		1	0	0.456012	900	72	828	0.08	0.08	0.129971612	0.129971612	0	9	0.077592372	0.076908739
900	900	[Acetyl]-NIDQS[Phosphorylation]EFEGFSFVNSEFLKPEVK	NIDQSEFEGFSFVNSEFLKPEVK	IPI00219628	2	mzspec:PXD007058:SF_200217_pPeptideLibrary_pool2_HCDOT_rep1:scan:05138:[Acetyl]-NIDQS[Phosphorylation]EFEGFSFVNSEFLKPEVK/3	3	1	Phosphorylation	0.454	0.454	5	5	-		11	Y	FALSE		1	1	0.454	901	73	828	0.081021088	0.081021088	0.130433353	0.130433353	0	9	0.077506254	0.076908739
901	901	SIS[Phosphorylation]LRYEGR	SISLRYEGR	IPI00216969_8	3	mzspec:PXD007058:SF_200217_pPeptideLibrary_pool3_HCDOT_rep1:scan:03198:SIS[Phosphorylation]LRYEGR/2	2	0.9014	Phosphorylation	0.503	0.503	3	3	-		6	Y	FALSE		1	1	0.4534042	902	74	828	0.082039911	0.081949059	0.13089473	0.13089473	0	9	0.077420327	0.076908739
902	902	Y[Phosphorylation]ATPQVIQAPGPR	YATPQVIQAPGPR	IPI00442025	5	mzspec:PXD007058:SF_200217_pPeptideLibrary_pool5_HCDOT_rep2:scan:05598:Y[Phosphorylation]ATPQVIQAPGPR/2	2	1	Phosphorylation	0.451	0.451	1	1	-		1	Y	TRUE		1	0	0.451	903	74	829	0.081949059	0.081949059	0.131357749	0.131357749	0	9	0.07733459	0.076908739
903	903	VKEEGYELPYNPAT[Phosphorylation]DDYAVPPPR	VKEEGYELPYNPATDDYAVPPPR	IPI00015287_3	4	mzspec:PXD007058:SF_200217_pPeptideLibrary_pool4_HCDOT_rep2:scan:04342:VKEEGYELPYNPAT[Phosphorylation]DDYAVPPPR/3	3	1	Phosphorylation	0.45	0.45	14	14	-		17	Y	FALSE		1	1	0.45	904	75	829	0.082964602	0.082781457	0.131820848	0.131820848	0	9	0.077249043	0.076908739
904	904	VKEEGYELPYNPATDDY[Phosphorylation]AVPPPR	VKEEGYELPYNPATDDYAVPPPR	IPI00015287_3	4	mzspec:PXD007058:SF_200217_pPeptideLibrary_pool4_HCDOT_rep1:scan:03838:VKEEGYELPYNPATDDY[Phosphorylation]AVPPPR/2	2	0.9564	Phosphorylation	0.462	0.462	17	17	-		17	Y	TRUE		1	0	0.4418568	905	75	830	0.082872928	0.082781457	0.132291923	0.132291923	0	9	0.077163685	0.076908739
905	905	IKSY[Phosphorylation]SFPK	IKSYSFPK	IPI00018597_2	1	mzspec:PXD007058:SF_200217_pPeptideLibrary_pool1_HCDOT_rep1:scan:05004:IKSY[Phosphorylation]SFPK/2	2	0.9794	Phosphorylation	0.451	0.451	4	4	-		4	Y	TRUE		1	0	0.4417094	906	75	831	0.082781457	0.082781457	0.13276212	0.13276212	0	9	0.077078515	0.076908739
906	906	[Acetyl]-FSDQAGPAIPTS[Phosphorylation]NSYSK	FSDQAGPAIPTSNSYSK	IPI00041176_2	3	mzspec:PXD007058:SF_200217_pPeptideLibrary_pool3_HCDOT_rep2:scan:04320:[Acetyl]-FSDQAGPAIPTS[Phosphorylation]NSYSK/3	3	0.9835	Phosphorylation	0.449	0.449	12	12	-		16	Y	FALSE		1	1	0.4415915	907	76	831	0.083792723	0.083700441	0.13323141	0.13323141	0	9	0.076993533	0.076908739
907	907	Y[Phosphorylation]ATPQVIQAPGPR	YATPQVIQAPGPR	IPI00442025	5	mzspec:PXD007058:SF_200217_pPeptideLibrary_pool5_HCDOT_rep1:scan:05844:Y[Phosphorylation]ATPQVIQAPGPR/2	2	1	Phosphorylation	0.439	0.439	1	1	-		1	Y	TRUE		1	0	0.439	908	76	832	0.083700441	0.083700441	0.133702521	0.133702521	0	9	0.076908739	0.076908739
908	908	A[Phosphorylation]GGKPSQSPSQEAAGEAVLGAK	AGGKPSQSPSQEAAGEAVLGAK	IPI00216969_5	1	mzspec:PXD007058:SF_200217_pPeptideLibrary_pool1_HCDOT_rep1:scan:04135:A[Phosphorylation]GGKPSQSPSQEAAGEAVLGAK/3	3	0.8798	Phosphorylation	0.493	0.493	1	1	-	pAla.	6	Y	FALSE		1	1	0.4337414	909	77	832	0.084708471	0.084708471	0.13417838	0.13417838	1	10	0.085360145	0.084893186
909	909	YAT[Phosphorylation]PQVIQAPGPR	YATPQVIQAPGPR	IPI00442025	5	mzspec:PXD007058:SF_200217_pPeptideLibrary_pool5_HCDOT_rep2:scan:03054:YAT[Phosphorylation]PQVIQAPGPR/3	3	1	Phosphorylation	0.432	0.432	3	3	-		1	Y	FALSE		1	1	0.432	910	78	832	0.085714286	0.085714286	0.134655107	0.134655107	0	10	0.085266343	0.084893186
910	910	FSDQAGPAIPTSNS[Phosphorylation]YSK	FSDQAGPAIPTSNSYSK	IPI00041176_2	2	mzspec:PXD007058:SF_200217_pPeptideLibrary_pool2_HCDOT_rep1:scan:03343:FSDQAGPAIPTSNS[Phosphorylation]YSK/2	2	1	Phosphorylation	0.421	0.421	14	14	-		15	Y	FALSE		1	1	0.421	911	79	832	0.086717892	0.086717892	0.135142863	0.135142863	0	10	0.085172746	0.084893186
911	911	S[Phosphorylation]SSFREMDGQPER	SSSFREMDGQPER	IPI00216969_11	2	mzspec:PXD007058:SF_200217_pPeptideLibrary_pool2_HCDOT_rep1:scan:02748:S[Phosphorylation]SSFREMDGQPER/2	2	0.8428	Phosphorylation	0.498	0.498	1	1	-	Incorrect pool.	2	Y	FALSE		1	1	0.4197144	912	80	832	0.087719298	0.087527352	0.135630958	0.135630958	0	10	0.085079355	0.084893186
912	912	[Acetyl]-IPLIKS[Phosphorylation]HNDFVAILDLPEGEHQYK	IPLIKSHNDFVAILDLPEGEHQYK	IPI00013905	2	mzspec:PXD007058:SF_200217_pPeptideLibrary_pool2_HCDOT_rep1:scan:03710:[Acetyl]-IPLIKS[Phosphorylation]HNDFVAILDLPEGEHQYK/4	4	0.8221	Phosphorylation	0.499	0.499	6	6	-		6	Y	TRUE		1	0	0.4102279	913	80	833	0.08762322	0.087527352	0.136128374	0.136128374	0	10	0.084986169	0.084893186
913	913	IKSY[Phosphorylation]SFPK	IKSYSFPK	IPI00018597_2	1	mzspec:PXD007058:SF_200217_pPeptideLibrary_pool1_HCDOT_rep2:scan:03965:IKSY[Phosphorylation]SFPK/2	2	0.8854	Phosphorylation	0.453	0.453	4	4	-		4	Y	TRUE		1	0	0.4010862	914	80	834	0.087527352	0.087527352	0.136634704	0.136634704	0	10	0.084893186	0.084893186
914	914	VKEEGYELPY[Phosphorylation]NPA[Phosphorylation]TDDYAVPPPR	VKEEGYELPYNPATDDYAVPPPR	IPI00015287_3	1	mzspec:PXD007058:SF_200217_pPeptideLibrary_pool1_HCDOT_rep1:scan:03859:VKEEGYELPY[Phosphorylation]NPA[Phosphorylation]TDDYAVPPPR/4	4	1	Phosphorylation	0.399	0.399	13	13	-	pAla. pAla.	10;17	Y	FALSE		1	1	0.399	915	81	834	0.08852459	0.08852459	0.137142207	0.137142207	1	11	0.093280447	0.092773488
915	915	YAT[Phosphorylation]PQVIQAPGPR	YATPQVIQAPGPR	IPI00442025	5	mzspec:PXD007058:SF_200217_pPeptideLibrary_pool5_HCDOT_rep1:scan:03033:YAT[Phosphorylation]PQVIQAPGPR/2	2	1	Phosphorylation	0.39	0.39	3	3	-		1	Y	FALSE		1	1	0.39	916	82	834	0.089519651	0.089324619	0.137658427	0.137658427	0	11	0.093178613	0.092773488
916	916	SNS[Phosphorylation]TSSMSSGLPEQDR	SNSTSSMSSGLPEQDR	IPI00329488_9	4	mzspec:PXD007058:SF_200217_pPeptideLibrary_pool4_HCDOT_rep2:scan:03089:SNS[Phosphorylation]TSSMSSGLPEQDR/2	2	1	Phosphorylation	0.375	0.375	3	3	-		3	Y	TRUE		1	0	0.375	917	82	835	0.089422028	0.089324619	0.138189879	0.138189879	0	11	0.093077	0.092773488
917	917	[Acetyl]-EALPMDTEVYESPY[Phosphorylation]ADPEEIRPK	EALPMDTEVYESPYADPEEIRPK	IPI00018597_6	3	mzspec:PXD007058:SF_200217_pPeptideLibrary_pool3_HCDOT_rep1:scan:04436:[Acetyl]-EALPMDTEVYESPY[Phosphorylation]ADPEEIRPK/3	3	0.7446	Phosphorylation	0.486	0.486	14	14	-		14	Y	TRUE		1	0	0.3618756	918	82	836	0.089324619	0.089324619	0.13873447	0.13873447	0	11	0.092975609	0.092773488
918	918	ETT[Phosphorylation]TSPKKYYLAEK	ETTTSPKKYYLAEK	IPI00000878_6	4	mzspec:PXD007058:SF_200217_pPeptideLibrary_pool4_HCDOT_rep2:scan:02674:ETT[Phosphorylation]TSPKKYYLAEK/3	3	0.7206	Phosphorylation	0.499	0.499	3	3	-	Incorrect pool.	4	Y	FALSE		1	1	0.3595794	919	83	836	0.09031556	0.09031556	0.139280375	0.139280375	0	11	0.092874439	0.092773488
919	919	ETT[Phosphorylation]TSPKKYYLAEK	ETTTSPKKYYLAEK	IPI00000878_6	4	mzspec:PXD007058:SF_200217_pPeptideLibrary_pool4_HCDOT_rep1:scan:02697:ETT[Phosphorylation]TSPKKYYLAEK/4	4	0.7209	Phosphorylation	0.498	0.498	3	3	-	Incorrect pool.	4	Y	FALSE		1	1	0.3590082	920	84	836	0.091304348	0.091304348	0.139825713	0.139825713	0	11	0.092773488	0.092773488
920	920	NSFNNPA[Phosphorylation]YYVLEGVPHQLLPPEPPSPAR	NSFNNPAYYVLEGVPHQLLPPEPPSPAR	IPI00016932_4	5	mzspec:PXD007058:SF_200217_pPeptideLibrary_pool5_HCDOT_rep1:scan:04632:NSFNNPA[Phosphorylation]YYVLEGVPHQLLPPEPPSPAR/3	3	1	Phosphorylation	0.333	0.333	7	7	-	pAla.	9	Y	FALSE		1	1	0.333	921	85	836	0.092290988	0.092091008	0.140398107	0.140398107	1	12	0.101097553	0.10087849
921	921	VIEDNEY[Phosphorylation]TAR	VIEDNEYTAR	IPI00298625_2	3	mzspec:PXD007058:SF_200217_pPeptideLibrary_pool3_HCDOT_rep2:scan:05146:VIEDNEY[Phosphorylation]TAR/2	2	1	Phosphorylation	0.333	0.333	7	7	-		7	Y	TRUE		1	0	0.333	922	85	837	0.092190889	0.092091008	0.140969258	0.140969258	0	12	0.100987903	0.10087849
922	922	LIEDNEY[Phosphorylation]TAR	LIEDNEYTAR	IPI00219012_2	3	mzspec:PXD007058:SF_200217_pPeptideLibrary_pool3_HCDOT_rep2:scan:05869:LIEDNEY[Phosphorylation]TAR/2	2	1	Phosphorylation	0.333	0.333	7	7	-		7	Y	TRUE		1	0	0.333	923	85	838	0.092091008	0.092091008	0.141539172	0.141539172	0	12	0.10087849	0.10087849
923	923	[Acetyl]-A[Phosphorylation]TSLPSLDTPGELR	ATSLPSLDTPGELR	IPI00156649_2	4	mzspec:PXD007058:SF_200217_pPeptideLibrary_pool4_HCDOT_rep1:scan:05204:[Acetyl]-A[Phosphorylation]TSLPSLDTPGELR/2	2	1	Phosphorylation	0.333	0.333	1	1	-	pAla.	3	Y	FALSE		1	1	0.333	924	86	838	0.093073593	0.09287257	0.142107853	0.142107853	1	13	0.109166757	0.108579207
924	924	Y[Phosphorylation]ATPQVIQAPGPR	YATPQVIQAPGPR	IPI00442025	5	mzspec:PXD007058:SF_200217_pPeptideLibrary_pool5_HCDOT_rep1:scan:06100:Y[Phosphorylation]ATPQVIQAPGPR/2	2	1	Phosphorylation	0.333	0.333	1	1	-		1	Y	TRUE		1	0	0.333	925	86	839	0.092972973	0.09287257	0.142675304	0.142675304	0	13	0.109048739	0.108579207
925	925	[Acetyl]-LIEDNEY[Phosphorylation]TAR	LIEDNEYTAR	IPI00219012_2	3	mzspec:PXD007058:SF_200217_pPeptideLibrary_pool3_HCDOT_rep2:scan:04919:[Acetyl]-LIEDNEY[Phosphorylation]TAR/2	2	1	Phosphorylation	0.333	0.333	7	7	-		7	Y	TRUE		1	0	0.333	926	86	840	0.09287257	0.09287257	0.143241529	0.143241529	0	13	0.108930976	0.108579207
926	926	[Acetyl]-EA[Phosphorylation]LPMDT[Phosphorylation]EVYESPYADPEEIRPK	EALPMDTEVYESPYADPEEIRPK	IPI00018597_6	4	mzspec:PXD007058:SF_200217_pPeptideLibrary_pool4_HCDOT_rep2:scan:04349:[Acetyl]-EA[Phosphorylation]LPMDT[Phosphorylation]EVYESPYADPEEIRPK/3	3	1	Phosphorylation	0.333	0.333	7	7	-	pAla. pAla.	10;14	Y	FALSE		1	1	0.333	927	87	840	0.093851133	0.09375	0.143806533	0.143806533	0	13	0.108813466	0.108579207
927	927	DKS[Phosphorylation]PSSLLEDAK	DKSPSSLLEDAK	IPI00329488_12	1	mzspec:PXD007058:SF_200217_pPeptideLibrary_pool1_HCDOT_rep1:scan:03231:DKS[Phosphorylation]PSSLLEDAK/3	3	0.9999	Phosphorylation	0.333	0.333	3	3	-		3	Y	TRUE		1	0	0.3329667	928	87	841	0.09375	0.09375	0.144370355	0.144370355	0	13	0.108696211	0.108579207
928	928	S[Phosphorylation]SSPTQYGLTK	SSSPTQYGLTK	IPI00329638_4	4	mzspec:PXD007058:SF_200217_pPeptideLibrary_pool4_HCDOT_rep2:scan:04366:S[Phosphorylation]SSPTQYGLTK/2	2	0.9977	Phosphorylation	0.333	0.333	1	1	-	Incorrect pool.	2	Y	FALSE		1	1	0.3322341	929	88	841	0.094725511	0.094725511	0.144933752	0.144933752	0	13	0.108579207	0.108579207
929	929	NSFNNPA[Phosphorylation]YYVLEGVPHQLLPPEPPSPAR	NSFNNPAYYVLEGVPHQLLPPEPPSPAR	IPI00016932_4	5	mzspec:PXD007058:SF_200217_pPeptideLibrary_pool5_HCDOT_rep2:scan:04667:NSFNNPA[Phosphorylation]YYVLEGVPHQLLPPEPPSPAR/3	3	1	Phosphorylation	0.332	0.332	7	7	-	pAla.	9	Y	FALSE		1	1	0.332	930	89	841	0.095698925	0.095698925	0.145496188	0.145496188	1	14	0.116805721	0.116680258
930	930	VSPSPT[Phosphorylation]TYR	VSPSPTTYR	IPI00004497_6	3	mzspec:PXD007058:SF_200217_pPeptideLibrary_pool3_HCDOT_rep1:scan:04834:VSPSPT[Phosphorylation]TYR/2	2	0.996	Phosphorylation	0.333	0.333	6	6	-		8	Y	FALSE		1	1	0.331668	931	90	841	0.096670247	0.096670247	0.146057774	0.146057774	0	14	0.116680258	0.116680258
931	931	A[Phosphorylation]TSLPSLDTPGELR	ATSLPSLDTPGELR	IPI00156649_2	4	mzspec:PXD007058:SF_200217_pPeptideLibrary_pool4_HCDOT_rep1:scan:05518:A[Phosphorylation]TSLPSLDTPGELR/2	2	0.9946	Phosphorylation	0.333	0.333	1	1	-	pAla.	3	Y	FALSE		1	1	0.3312018	932	91	841	0.097639485	0.097639485	0.146618654	0.146618654	1	15	0.124880427	0.124479741
932	932	LRS[Phosphorylation]ADSENALSVQER	LRSADSENALSVQER	IPI00181703_3	5	mzspec:PXD007058:SF_200217_pPeptideLibrary_pool5_HCDOT_rep1:scan:04306:LRS[Phosphorylation]ADSENALSVQER/3	3	1	Phosphorylation	0.331	0.331	3	3	-	Incorrect pool.	6	Y	FALSE		1	1	0.331	933	92	841	0.098606645	0.098606645	0.147178548	0.147178548	0	15	0.124746579	0.124479741
933	933	[Acetyl]-FSDQAGPAIPTSNS[Phosphorylation]YSK	FSDQAGPAIPTSNSYSK	IPI00041176_2	2	mzspec:PXD007058:SF_200217_pPeptideLibrary_pool2_HCDOT_rep1:scan:04181:[Acetyl]-FSDQAGPAIPTSNS[Phosphorylation]YSK/2	2	1	Phosphorylation	0.331	0.331	14	14	-		15	Y	FALSE		1	1	0.331	934	93	841	0.099571734	0.099571734	0.147737244	0.147737244	0	15	0.124613017	0.124479741
934	934	S[Phosphorylation]SSPTQYGLTK	SSSPTQYGLTK	IPI00329638_4	4	mzspec:PXD007058:SF_200217_pPeptideLibrary_pool4_HCDOT_rep2:scan:04922:S[Phosphorylation]SSPTQYGLTK/2	2	0.9945	Phosphorylation	0.332	0.332	1	1	-	Incorrect pool.	2	Y	FALSE		1	1	0.330174	935	94	841	0.100534759	0.100534759	0.148295627	0.148295627	0	15	0.124479741	0.124479741
935	935	[Acetyl]-IQPA[Phosphorylation]GNTSPR	IQPAGNTSPR	IPI00027729	3	mzspec:PXD007058:SF_200217_pPeptideLibrary_pool3_HCDOT_rep1:scan:04027:[Acetyl]-IQPA[Phosphorylation]GNTSPR/2	2	0.9907	Phosphorylation	0.333	0.333	4	4	-	pAla.	8	Y	FALSE		1	1	0.3299031	936	95	841	0.101495726	0.101387407	0.148853107	0.148853107	1	16	0.132636533	0.130133957
936	936	SNS[Phosphorylation]TSSMSSGLPEQDR	SNSTSSMSSGLPEQDR	IPI00329488_9	4	mzspec:PXD007058:SF_200217_pPeptideLibrary_pool4_HCDOT_rep2:scan:03138:SNS[Phosphorylation]TSSMSSGLPEQDR/3	3	1	Phosphorylation	0.324	0.324	3	3	-		3	Y	TRUE		1	0	0.324	937	95	842	0.101387407	0.101387407	0.149415697	0.149415697	0	16	0.132494979	0.130133957
937	937	EALPMDT[Phosphorylation]EVYESPYADPEEIRPK	EALPMDTEVYESPYADPEEIRPK	IPI00018597_6	2	mzspec:PXD007058:SF_200217_pPeptideLibrary_pool2_HCDOT_rep2:scan:03930:EALPMDT[Phosphorylation]EVYESPYADPEEIRPK/2	2	0.9878	Phosphorylation	0.327	0.327	7	7	-		10	Y	FALSE		1	1	0.3230106	938	96	842	0.102345416	0.102345416	0.149978143	0.149978143	0	16	0.132353726	0.130133957
938	938	FSDQAGPAIPTSNS[Phosphorylation]YSK	FSDQAGPAIPTSNSYSK	IPI00041176_2	2	mzspec:PXD007058:SF_200217_pPeptideLibrary_pool2_HCDOT_rep2:scan:04800:FSDQAGPAIPTSNS[Phosphorylation]YSK/2	2	1	Phosphorylation	0.321	0.321	14	14	-		15	Y	FALSE		1	1	0.321	939	97	842	0.103301384	0.103301384	0.150541531	0.150541531	0	16	0.132212774	0.130133957
939	939	IKS[Phosphorylation]YSFPK	IKSYSFPK	IPI00018597_2	1	mzspec:PXD007058:SF_200217_pPeptideLibrary_pool1_HCDOT_rep1:scan:05642:IKS[Phosphorylation]YSFPK/2	2	0.9593	Phosphorylation	0.333	0.333	3	3	-		4	Y	FALSE		1	1	0.3194469	940	98	842	0.104255319	0.104255319	0.151105373	0.151105373	0	16	0.132072122	0.130133957
940	940	[Acetyl]-FSDQAGPAIPTSNS[Phosphorylation]YSK	FSDQAGPAIPTSNSYSK	IPI00041176_2	2	mzspec:PXD007058:SF_200217_pPeptideLibrary_pool2_HCDOT_rep1:scan:04723:[Acetyl]-FSDQAGPAIPTSNS[Phosphorylation]YSK/2	2	1	Phosphorylation	0.319	0.319	14	14	-		15	Y	FALSE		1	1	0.319	941	99	842	0.105207226	0.105207226	0.151668492	0.151668492	0	16	0.131931769	0.130133957
941	941	S[Phosphorylation]SSFREMENQPHK	SSSFREMENQPHK	IPI00329488_10	1	mzspec:PXD007058:SF_200217_pPeptideLibrary_pool1_HCDOT_rep1:scan:02450:S[Phosphorylation]SSFREMENQPHK/2	2	0.9567	Phosphorylation	0.333	0.333	1	1	-	Incorrect pool.	3	Y	FALSE		1	1	0.3185811	942	100	842	0.106157113	0.106157113	0.15223086	0.15223086	0	16	0.131791714	0.130133957
942	942	EALPMDT[Phosphorylation]EVYESPYADPEEIRPK	EALPMDTEVYESPYADPEEIRPK	IPI00018597_6	2	mzspec:PXD007058:SF_200217_pPeptideLibrary_pool2_HCDOT_rep2:scan:04683:EALPMDT[Phosphorylation]EVYESPYADPEEIRPK/3	3	1	Phosphorylation	0.318	0.318	7	7	-		10	Y	FALSE		1	1	0.318	943	101	842	0.107104984	0.107104984	0.152792651	0.152792651	0	16	0.131651957	0.130133957
943	943	SNST[Phosphorylation]SSMSSGLPEQDR	SNSTSSMSSGLPEQDR	IPI00329488_9	2	mzspec:PXD007058:SF_200217_pPeptideLibrary_pool2_HCDOT_rep2:scan:02812:SNST[Phosphorylation]SSMSSGLPEQDR/3	3	0.9648	Phosphorylation	0.328	0.328	4	4	-	Incorrect pool.	6	Y	FALSE		1	1	0.3164544	944	102	842	0.108050847	0.108050847	0.153354889	0.153354889	0	16	0.131512495	0.130133957
944	944	FSDQAGPAIPTSNS[Phosphorylation]YSK	FSDQAGPAIPTSNSYSK	IPI00041176_2	2	mzspec:PXD007058:SF_200217_pPeptideLibrary_pool2_HCDOT_rep2:scan:05285:FSDQAGPAIPTSNS[Phosphorylation]YSK/2	2	1	Phosphorylation	0.316	0.316	14	14	-		15	Y	FALSE		1	1	0.316	945	103	842	0.108994709	0.108879493	0.153916418	0.153916418	0	16	0.131373328	0.130133957
945	945	[Acetyl]-LRSADS[Phosphorylation]ENALSVQER	LRSADSENALSVQER	IPI00181703_3	5	mzspec:PXD007058:SF_200217_pPeptideLibrary_pool5_HCDOT_rep2:scan:02959:[Acetyl]-LRSADS[Phosphorylation]ENALSVQER/2	2	0.8555	Phosphorylation	0.366	0.366	6	6	-		6	Y	TRUE		1	0	0.313113	946	103	843	0.108879493	0.108879493	0.154479812	0.154479812	0	16	0.131234456	0.130133957
946	946	SNS[Phosphorylation]TSSMSSGLPEQDR	SNSTSSMSSGLPEQDR	IPI00329488_9	5	mzspec:PXD007058:SF_200217_pPeptideLibrary_pool5_HCDOT_rep2:scan:03943:SNS[Phosphorylation]TSSMSSGLPEQDR/2	2	1	Phosphorylation	0.312	0.312	3	3	-	Incorrect pool.	4	Y	FALSE		1	1	0.312	947	104	843	0.109820486	0.109704641	0.155043192	0.155043192	0	16	0.131095876	0.130133957
947	947	DSPGIPPS[Phosphorylation]AGAHQLFR	DSPGIPPSAGAHQLFR	IPI00477982	4	mzspec:PXD007058:SF_200217_pPeptideLibrary_pool4_HCDOT_rep2:scan:05096:DSPGIPPS[Phosphorylation]AGAHQLFR/3	3	0.9178	Phosphorylation	0.333	0.333	8	8	-		8	Y	TRUE		1	0	0.3056274	948	104	844	0.109704641	0.109704641	0.155612104	0.155612104	0	16	0.13095759	0.130133957
948	948	VSPSPT[Phosphorylation]TYR	VSPSPTTYR	IPI00004497_6	3	mzspec:PXD007058:SF_200217_pPeptideLibrary_pool3_HCDOT_rep2:scan:05313:VSPSPT[Phosphorylation]TYR/2	2	0.9145	Phosphorylation	0.332	0.332	6	6	-		8	Y	FALSE		1	1	0.303614	949	105	844	0.110642782	0.110642782	0.15618194	0.15618194	0	16	0.130819594	0.130133957
949	949	S[Phosphorylation]SSFREMDGQPER	SSSFREMDGQPER	IPI00216969_11	1	mzspec:PXD007058:SF_200217_pPeptideLibrary_pool1_HCDOT_rep1:scan:02640:S[Phosphorylation]SSFREMDGQPER/2	2	0.8955	Phosphorylation	0.333	0.333	1	1	-	Incorrect pool.	3	Y	FALSE		1	1	0.2982015	950	106	844	0.111578947	0.111578947	0.156756273	0.156756273	0	16	0.130681889	0.130133957
950	950	FSDQAGPAIPTSNS[Phosphorylation]YSK	FSDQAGPAIPTSNSYSK	IPI00041176_2	3	mzspec:PXD007058:SF_200217_pPeptideLibrary_pool3_HCDOT_rep2:scan:05135:FSDQAGPAIPTSNS[Phosphorylation]YSK/2	2	0.9109	Phosphorylation	0.307	0.307	14	14	-		16	Y	FALSE		1	1	0.2796463	951	107	844	0.112513144	0.112513144	0.15734891	0.15734891	0	16	0.130544474	0.130133957
951	951	LRS[Phosphorylation]ADSENALSVQER	LRSADSENALSVQER	IPI00181703_3	5	mzspec:PXD007058:SF_200217_pPeptideLibrary_pool5_HCDOT_rep2:scan:05136:LRS[Phosphorylation]ADSENALSVQER/3	3	0.9999	Phosphorylation	0.25	0.25	3	3	-	Incorrect pool.	6	Y	FALSE		1	1	0.249975	952	108	844	0.113445378	0.113445378	0.157971469	0.157971469	0	16	0.130407348	0.130133957
952	952	NS[Phosphorylation]FNN[Deamination]PAYYVLEGVPHQLLPPEPPSPAR	NSFNNPAYYVLEGVPHQLLPPEPPSPAR	IPI00016932_4	4	mzspec:PXD007058:SF_200217_pPeptideLibrary_pool4_HCDOT_rep2:scan:04674:NS[Phosphorylation]FNN[Deamination]PAYYVLEGVPHQLLPPEPPSPAR/3	3	1	Phosphorylation	0.249	0.249	2	2	-		8	Y	FALSE		1	1	0.249	953	109	844	0.114375656	0.114375656	0.158593744	0.158593744	0	16	0.130270509	0.130133957
953	953	YMEDS[Phosphorylation]TYYK	YMEDSTYYK	IPI00413961_5	3	mzspec:PXD007058:SF_200217_pPeptideLibrary_pool3_HCDOT_rep1:scan:02443:YMEDS[Phosphorylation]TYYK/2	2	0.993	Phosphorylation	0.25	0.25	5	5	-		7	Y	FALSE		1	1	0.24825	954	110	844	0.115303983	0.115303983	0.159215501	0.159215501	0	16	0.130133957	0.130133957
954	954	A[Phosphorylation]GGKPSQSPSQEAAGEAVLGAK	AGGKPSQSPSQEAAGEAVLGAK	IPI00216969_5	5	mzspec:PXD007058:SF_200217_pPeptideLibrary_pool5_HCDOT_rep2:scan:04497:A[Phosphorylation]GGKPSQSPSQEAAGEAVLGAK/3	3	0.9921	Phosphorylation	0.249	0.249	1	1	-	pAla.	8	Y	FALSE		1	1	0.2470329	955	111	844	0.116230366	0.116230366	0.159837231	0.159837231	1	17	0.138122547	0.137978067
955	955	[Acetyl]-FSDQAGPAIPTS[Phosphorylation]NSYSK	FSDQAGPAIPTSNSYSK	IPI00041176_2	3	mzspec:PXD007058:SF_200217_pPeptideLibrary_pool3_HCDOT_rep1:scan:04811:[Acetyl]-FSDQAGPAIPTS[Phosphorylation]NSYSK/2	2	1	Phosphorylation	0.246	0.246	12	12	-		16	Y	FALSE		1	1	0.246	956	112	844	0.117154812	0.117154812	0.16045874	0.16045874	0	17	0.137978067	0.137978067
956	956	RPGA[Phosphorylation]AASGERDDRGPPASVAALR	RPGAAASGERDDRGPPASVAALR	IPI00004497_9	4	mzspec:PXD007058:SF_200217_pPeptideLibrary_pool4_HCDOT_rep2:scan:03273:RPGA[Phosphorylation]AASGERDDRGPPASVAALR/4	4	0.9828	Phosphorylation	0.25	0.25	4	4	-	pAla.	7	Y	FALSE		1	1	0.2457	957	113	844	0.118077325	0.118077325	0.161079264	0.161079264	1	18	0.145941765	0.145183232
957	957	[Acetyl]-FSDQAGPAIPTS[Phosphorylation]NSYSK	FSDQAGPAIPTSNSYSK	IPI00041176_2	3	mzspec:PXD007058:SF_200217_pPeptideLibrary_pool3_HCDOT_rep2:scan:04767:[Acetyl]-FSDQAGPAIPTS[Phosphorylation]NSYSK/2	2	1	Phosphorylation	0.245	0.245	12	12	-		16	Y	FALSE		1	1	0.245	958	114	844	0.118997912	0.118873827	0.161699223	0.161699223	0	18	0.145789425	0.145183232
958	958	[Acetyl]-YVLDDEY[Phosphorylation]TSSVGSK	YVLDDEYTSSVGSK	IPI00029132_3	2	mzspec:PXD007058:SF_200217_pPeptideLibrary_pool2_HCDOT_rep2:scan:05140:[Acetyl]-YVLDDEY[Phosphorylation]TSSVGSK/2	2	1	Phosphorylation	0.245	0.245	7	7	-		7	Y	TRUE		1	0	0.245	959	114	845	0.118873827	0.118873827	0.162317889	0.162317889	0	18	0.145637403	0.145183232
959	959	FSDQAGPAIPTS[Phosphorylation]NSYSK	FSDQAGPAIPTSNSYSK	IPI00041176_2	3	mzspec:PXD007058:SF_200217_pPeptideLibrary_pool3_HCDOT_rep1:scan:04873:FSDQAGPAIPTS[Phosphorylation]NSYSK/2	2	0.979	Phosphorylation	0.247	0.247	12	12	-		16	Y	FALSE		1	1	0.241813	960	115	845	0.119791667	0.119791667	0.162938586	0.162938586	0	18	0.145485697	0.145183232
960	960	LRS[Phosphorylation]ADSENALSVQER	LRSADSENALSVQER	IPI00181703_3	5	mzspec:PXD007058:SF_200217_pPeptideLibrary_pool5_HCDOT_rep1:scan:04806:LRS[Phosphorylation]ADSENALSVQER/3	3	0.7427	Phosphorylation	0.324	0.324	3	3	-	Incorrect pool.	6	Y	FALSE		1	1	0.2406348	961	116	845	0.120707596	0.120707596	0.163559217	0.163559217	0	18	0.145334307	0.145183232
961	961	S[Phosphorylation]NSTSSMSSGLPEQDR	SNSTSSMSSGLPEQDR	IPI00329488_9	4	mzspec:PXD007058:SF_200217_pPeptideLibrary_pool4_HCDOT_rep2:scan:05266:S[Phosphorylation]NSTSSMSSGLPEQDR/2	2	0.9845	Phosphorylation	0.241	0.241	1	1	-		3	Y	FALSE		1	1	0.2372645	962	117	845	0.121621622	0.121621622	0.164182061	0.164182061	0	18	0.145183232	0.145183232
962	962	RPGA[Phosphorylation]AASGERDDRGPPASVAALR	RPGAAASGERDDRGPPASVAALR	IPI00004497_9	4	mzspec:PXD007058:SF_200217_pPeptideLibrary_pool4_HCDOT_rep2:scan:03296:RPGA[Phosphorylation]AASGERDDRGPPASVAALR/3	3	0.9012	Phosphorylation	0.249	0.249	4	4	-	pAla.	7	Y	FALSE		1	1	0.2243988	963	118	845	0.122533749	0.122406639	0.164816972	0.164816972	1	19	0.15308983	0.152141906
963	963	YVLDDEY[Phosphorylation]TSSVGSK	YVLDDEYTSSVGSK	IPI00029132_3	2	mzspec:PXD007058:SF_200217_pPeptideLibrary_pool2_HCDOT_rep2:scan:05510:YVLDDEY[Phosphorylation]TSSVGSK/2	2	0.8026	Phosphorylation	0.248	0.248	7	7	-		7	Y	TRUE		1	0	0.1990448	964	118	846	0.122406639	0.122406639	0.165476867	0.165476867	0	19	0.152931023	0.152141906
964	964	[Acetyl]-S[Phosphorylation]NSTSSMSSGLPEQDR	SNSTSSMSSGLPEQDR	IPI00329488_9	4	mzspec:PXD007058:SF_200217_pPeptideLibrary_pool4_HCDOT_rep1:scan:03208:[Acetyl]-S[Phosphorylation]NSTSSMSSGLPEQDR/2	2	0.9904	Phosphorylation	0.2	0.2	1	1	-		3	Y	FALSE		1	1	0.19808	965	119	846	0.123316062	0.123316062	0.166136393	0.166136393	0	19	0.152772546	0.152141906
965	965	S[Phosphorylation]NSTSSMSSGLPEQDR	SNSTSSMSSGLPEQDR	IPI00329488_9	2	mzspec:PXD007058:SF_200217_pPeptideLibrary_pool2_HCDOT_rep1:scan:05042:S[Phosphorylation]NSTSSMSSGLPEQDR/2	2	0.9838	Phosphorylation	0.199	0.199	1	1	-		6	Y	FALSE		1	1	0.1957762	966	120	846	0.124223602	0.124223602	0.166796939	0.166796939	0	19	0.152614396	0.152141906
966	966	[Acetyl]-FSDQAGPAIPT[Phosphorylation]SNSYSK	FSDQAGPAIPTSNSYSK	IPI00041176_2	3	mzspec:PXD007058:SF_200217_pPeptideLibrary_pool3_HCDOT_rep2:scan:04416:[Acetyl]-FSDQAGPAIPT[Phosphorylation]SNSYSK/2	2	0.9945	Phosphorylation	0.192	0.192	11	11	-		16	Y	FALSE		1	1	0.190944	967	121	846	0.125129266	0.125129266	0.167461116	0.167461116	0	19	0.152456573	0.152141906
967	967	[Acetyl]-S[Phosphorylation]NSTSSMSSGLPEQDR	SNSTSSMSSGLPEQDR	IPI00329488_9	2	mzspec:PXD007058:SF_200217_pPeptideLibrary_pool2_HCDOT_rep2:scan:02899:[Acetyl]-S[Phosphorylation]NSTSSMSSGLPEQDR/2	2	0.9505	Phosphorylation	0.196	0.196	1	1	-		6	Y	FALSE		1	1	0.186298	968	122	846	0.126033058	0.126033058	0.16812872	0.16812872	0	19	0.152299077	0.152141906
968	968	SNS[Phosphorylation]TSSMSSGLPEQDR	SNSTSSMSSGLPEQDR	IPI00329488_9	3	mzspec:PXD007058:SF_200217_pPeptideLibrary_pool3_HCDOT_rep2:scan:03084:SNS[Phosphorylation]TSSMSSGLPEQDR/3	3	0.8893	Phosphorylation	0.166	0.166	3	3	-	Incorrect pool.	8	Y	FALSE		1	1	0.1476238	969	123	846	0.126934985	0.126934985	0.168834858	0.168834858	0	19	0.152141906	0.152141906
