# Supplementary material for: Assessing Multiple Evidence Streams to Decide on Confidence for Identification of Post-Translational Modifications, within and Across Data Sets
Source: J Proteome Res. 2023 Apr 26;22(6):1828–42. doi: 10.1021/acs.jproteome.2c00823 (PMC10243108; doi:10.1021/acs.jproteome.2c00823)
Supplement: Supplementary file 2 — pr2c00823_si_002.zip [file pr2c00823_si_002.zip › Data PSMsite level/Data TPP pipeline/PXD008355.csv]

All_PTM_positions	All_PTM_protein_positions	All_PTM_scores	All_PTMs	All_Proteins	All_USI	Charge	FDR	Mass shift	PTM_info	Peptide	Peptide_mod	Protein	Qvalue	Score	Source	Spectrum	USI	index	PTM	PTM_score	PTM_positions	PTM_Protein_Positions	Spectrum_matches	PTM_final_prob	Count	PTM_final_prob_FLR	PTM_final_prob_q_value	pAla_FLR	DecoyP	pA_count	pAla_q_value
12;16;17	509;513;514	0;1.000;0	Deamidation;Phosphorylation;Deamidation	AT5G26340.1	mzspec:PXD008355:E12663_2p_EXT431_6085_HanChao_T40-Rapa-4:scan:15892:FMDDHNDHEFVN[Deamidation]GEKS[Phosphorylation]N[Deamidation]GK/3	3	7.501312729727703e-05	80	x16:Phosphorylation:1.00	FMDDHNDHEFVNGEKSNGK	FMDDHNDHEFVN[Deamidation]GEKS[Phosphorylation]N[Deamidation]GK	AT5G26340.1	1.6278691193228066e-05	1.0	E12663_2p_EXT431_6085_HanChao_T40-Rapa-4	E12663_2p_EXT431_6085_HanChao_T40-Rapa-4.15892.15892.3	mzspec:PXD008355:E12663_2p_EXT431_6085_HanChao_T40-Rapa-4:scan:15892:FMDDHNDHEFVN[Deamidation]GEKS[Phosphorylation]N[Deamidation]GK/3	38446	Phosphorylation	1.0	16	513	1	1.0	1	0.0	0.0	0.0	0.0	0.0	0.0
3	76	1.000	Phosphorylation	AT2G27100.1	mzspec:PXD008355:E12643_2p_EXT431_6085_HanChao_T40-Rapa-3:scan:07295:DRS[Phosphorylation]PLPPPRR/3	3	3.211613193306998e-05	80	x3:Phosphorylation:1.00	DRSPLPPPRR	DRS[Phosphorylation]PLPPPRR	AT2G27100.1	1.6278691193228066e-05	1.0	E12643_2p_EXT431_6085_HanChao_T40-Rapa-3	E12643_2p_EXT431_6085_HanChao_T40-Rapa-3.07295.07295.3	mzspec:PXD008355:E12643_2p_EXT431_6085_HanChao_T40-Rapa-3:scan:07295:DRS[Phosphorylation]PLPPPRR/3	23874	Phosphorylation	1.0	3	76	1	1.0	2	0.0	0.0	0.0	0.0	0.0	0.0
3	76	1.000	Phosphorylation	AT2G27100.1	mzspec:PXD008355:E12639_2p_EXT431_6085_HanChao_T10-Rapa-3:scan:07692:DRS[Phosphorylation]PLPPPRR/3	3	2.808988764044944e-05	80	x3:Phosphorylation:1.00	DRSPLPPPRR	DRS[Phosphorylation]PLPPPRR	AT2G27100.1	1.6278691193228066e-05	1.0	E12639_2p_EXT431_6085_HanChao_T10-Rapa-3	E12639_2p_EXT431_6085_HanChao_T10-Rapa-3.07692.07692.3	mzspec:PXD008355:E12639_2p_EXT431_6085_HanChao_T10-Rapa-3:scan:07692:DRS[Phosphorylation]PLPPPRR/3	23876	Phosphorylation	1.0	3	76	1	1.0	3	0.0	0.0	0.0	0.0	0.0	0.0
3	76	1.000	Phosphorylation	AT2G27100.1	mzspec:PXD008355:E12623_2p_EXT431_6085_HanChao_T40-Rapa-2:scan:07276:DRS[Phosphorylation]PLPPPRR/3	3	2.738525577828897e-05	80	x3:Phosphorylation:1.00	DRSPLPPPRR	DRS[Phosphorylation]PLPPPRR	AT2G27100.1	1.6278691193228066e-05	1.0	E12623_2p_EXT431_6085_HanChao_T40-Rapa-2	E12623_2p_EXT431_6085_HanChao_T40-Rapa-2.07276.07276.3	mzspec:PXD008355:E12623_2p_EXT431_6085_HanChao_T40-Rapa-2:scan:07276:DRS[Phosphorylation]PLPPPRR/3	23877	Phosphorylation	1.0	3	76	1	1.0	4	0.0	0.0	0.0	0.0	0.0	0.0
3	76	1.000	Phosphorylation	AT2G27100.1	mzspec:PXD008355:E12623_2p_EXT431_6085_HanChao_T40-Rapa-2:scan:08288:DRS[Phosphorylation]PLPPPRR/3	3	2.7314195187238808e-05	80	x3:Phosphorylation:1.00	DRSPLPPPRR	DRS[Phosphorylation]PLPPPRR	AT2G27100.1	1.6278691193228066e-05	1.0	E12623_2p_EXT431_6085_HanChao_T40-Rapa-2	E12623_2p_EXT431_6085_HanChao_T40-Rapa-2.08288.08288.3	mzspec:PXD008355:E12623_2p_EXT431_6085_HanChao_T40-Rapa-2:scan:08288:DRS[Phosphorylation]PLPPPRR/3	23878	Phosphorylation	1.0	3	76	1	1.0	5	0.0	0.0	0.0	0.0	0.0	0.0
4	45:45:45:45:45:45:60:60:45:45:50:50:50:61:61:61:61:61:55:55:55:55	1.000	Phosphorylation	AT1G45249.1:AT1G45249.10:AT1G45249.2:AT1G45249.3:AT1G45249.4:AT1G45249.5:AT1G45249.6:AT1G45249.7:AT1G45249.8:AT1G45249.9:AT1G49720.1:AT1G49720.2:AT1G49720.3:AT3G19290.1:AT3G19290.2:AT3G19290.3:AT3G19290.4:AT3G19290.5:AT4G34000.1:AT4G34000.2:AT4G34000.3:AT4G34000.4	mzspec:PXD008355:E12659_2p_EXT431_6085_HanChao_T10-Rapa-4:scan:36672:DFGS[Phosphorylation]MNMDELLK/2	2	2.942647794485478e-05	80	x4:Phosphorylation:1.00	DFGSMNMDELLK	DFGS[Phosphorylation]MNMDELLK	AT1G45249.1	1.6278691193228066e-05	1.0	E12659_2p_EXT431_6085_HanChao_T10-Rapa-4	E12659_2p_EXT431_6085_HanChao_T10-Rapa-4.36672.36672.2	mzspec:PXD008355:E12659_2p_EXT431_6085_HanChao_T10-Rapa-4:scan:36672:DFGS[Phosphorylation]MNMDELLK/2	15812	Phosphorylation	1.0	4	45	1	1.0	6	0.0	0.0	0.0	0.0	0.0	0.0
4	45:45:45:45:45:45:60:60:45:45:50:50:50:61:61:61:61:61:55:55:55:55	1.000	Phosphorylation	AT1G45249.1:AT1G45249.10:AT1G45249.2:AT1G45249.3:AT1G45249.4:AT1G45249.5:AT1G45249.6:AT1G45249.7:AT1G45249.8:AT1G45249.9:AT1G49720.1:AT1G49720.2:AT1G49720.3:AT3G19290.1:AT3G19290.2:AT3G19290.3:AT3G19290.4:AT3G19290.5:AT4G34000.1:AT4G34000.2:AT4G34000.3:AT4G34000.4	mzspec:PXD008355:E12639_2p_EXT431_6085_HanChao_T10-Rapa-3:scan:37271:DFGS[Phosphorylation]MNMDELLK/2	2	3.7887398651208613e-05	80	x4:Phosphorylation:1.00	DFGSMNMDELLK	DFGS[Phosphorylation]MNMDELLK	AT1G45249.1	1.6278691193228066e-05	1.0	E12639_2p_EXT431_6085_HanChao_T10-Rapa-3	E12639_2p_EXT431_6085_HanChao_T10-Rapa-3.37271.37271.2	mzspec:PXD008355:E12639_2p_EXT431_6085_HanChao_T10-Rapa-3:scan:37271:DFGS[Phosphorylation]MNMDELLK/2	15811	Phosphorylation	1.0	4	45	1	1.0	7	0.0	0.0	0.0	0.0	0.0	0.0
3	76	1.000	Phosphorylation	AT2G27100.1	mzspec:PXD008355:E12623_2p_EXT431_6085_HanChao_T40-Rapa-2:scan:07728:DRS[Phosphorylation]PLPPPRR/3	3	2.7288107842602195e-05	80	x3:Phosphorylation:1.00	DRSPLPPPRR	DRS[Phosphorylation]PLPPPRR	AT2G27100.1	1.6278691193228066e-05	1.0	E12623_2p_EXT431_6085_HanChao_T40-Rapa-2	E12623_2p_EXT431_6085_HanChao_T40-Rapa-2.07728.07728.3	mzspec:PXD008355:E12623_2p_EXT431_6085_HanChao_T40-Rapa-2:scan:07728:DRS[Phosphorylation]PLPPPRR/3	23879	Phosphorylation	1.0	3	76	1	1.0	8	0.0	0.0	0.0	0.0	0.0	0.0
3	76	1.000	Phosphorylation	AT2G27100.1	mzspec:PXD008355:E12661_2p_EXT431_6085_HanChao_T20-Rapa-4:scan:07975:DRS[Phosphorylation]PLPPPRR/3	3	2.6609898882384245e-05	80	x3:Phosphorylation:1.00	DRSPLPPPRR	DRS[Phosphorylation]PLPPPRR	AT2G27100.1	1.6278691193228066e-05	1.0	E12661_2p_EXT431_6085_HanChao_T20-Rapa-4	E12661_2p_EXT431_6085_HanChao_T20-Rapa-4.07975.07975.3	mzspec:PXD008355:E12661_2p_EXT431_6085_HanChao_T20-Rapa-4:scan:07975:DRS[Phosphorylation]PLPPPRR/3	23880	Phosphorylation	1.0	3	76	1	1.0	9	0.0	0.0	0.0	0.0	0.0	0.0
3	76	1.000	Phosphorylation	AT2G27100.1	mzspec:PXD008355:E12661_2p_EXT431_6085_HanChao_T20-Rapa-4:scan:07519:DRS[Phosphorylation]PLPPPRR/3	3	2.652027475004641e-05	80	x3:Phosphorylation:1.00	DRSPLPPPRR	DRS[Phosphorylation]PLPPPRR	AT2G27100.1	1.6278691193228066e-05	1.0	E12661_2p_EXT431_6085_HanChao_T20-Rapa-4	E12661_2p_EXT431_6085_HanChao_T20-Rapa-4.07519.07519.3	mzspec:PXD008355:E12661_2p_EXT431_6085_HanChao_T20-Rapa-4:scan:07519:DRS[Phosphorylation]PLPPPRR/3	23881	Phosphorylation	1.0	3	76	1	1.0	10	0.0	0.0	0.0	0.0	0.0	0.0
3	76	1.000	Phosphorylation	AT2G27100.1	mzspec:PXD008355:E12601_2p_EXT431_6085_HanChao_T20-Rapa-1:scan:08425:DRS[Phosphorylation]PLPPPRR/3	3	2.030910457157944e-05	80	x3:Phosphorylation:1.00	DRSPLPPPRR	DRS[Phosphorylation]PLPPPRR	AT2G27100.1	1.6278691193228066e-05	1.0	E12601_2p_EXT431_6085_HanChao_T20-Rapa-1	E12601_2p_EXT431_6085_HanChao_T20-Rapa-1.08425.08425.3	mzspec:PXD008355:E12601_2p_EXT431_6085_HanChao_T20-Rapa-1:scan:08425:DRS[Phosphorylation]PLPPPRR/3	23882	Phosphorylation	1.0	3	76	1	1.0	11	0.0	0.0	0.0	0.0	0.0	0.0
3	76	1.000	Phosphorylation	AT2G27100.1	mzspec:PXD008355:E12599_2p_EXT431_6085_HanChao_T10-Rapa-1:scan:07094:DRS[Phosphorylation]PLPPPRR/3	3	2.025972973520533e-05	80	x3:Phosphorylation:1.00	DRSPLPPPRR	DRS[Phosphorylation]PLPPPRR	AT2G27100.1	1.6278691193228066e-05	1.0	E12599_2p_EXT431_6085_HanChao_T10-Rapa-1	E12599_2p_EXT431_6085_HanChao_T10-Rapa-1.07094.07094.3	mzspec:PXD008355:E12599_2p_EXT431_6085_HanChao_T10-Rapa-1:scan:07094:DRS[Phosphorylation]PLPPPRR/3	23883	Phosphorylation	1.0	3	76	1	1.0	12	0.0	0.0	0.0	0.0	0.0	0.0
3	76	1.000	Phosphorylation	AT2G27100.1	mzspec:PXD008355:E12601_2p_EXT431_6085_HanChao_T20-Rapa-1:scan:07824:DRS[Phosphorylation]PLPPPRR/3	3	2.0253164556962025e-05	80	x3:Phosphorylation:1.00	DRSPLPPPRR	DRS[Phosphorylation]PLPPPRR	AT2G27100.1	1.6278691193228066e-05	1.0	E12601_2p_EXT431_6085_HanChao_T20-Rapa-1	E12601_2p_EXT431_6085_HanChao_T20-Rapa-1.07824.07824.3	mzspec:PXD008355:E12601_2p_EXT431_6085_HanChao_T20-Rapa-1:scan:07824:DRS[Phosphorylation]PLPPPRR/3	23884	Phosphorylation	1.0	3	76	1	1.0	13	0.0	0.0	0.0	0.0	0.0	0.0
7;9	108;110	1.000;1.000	Phosphorylation;Phosphorylation	AT1G02870.1	mzspec:PXD008355:E12663_2p_EXT431_6085_HanChao_T40-Rapa-4:scan:30234:EFEPIDS[Phosphorylation]GS[Phosphorylation]ELEEDDLK/2	2	2.0563438206868188e-05	160	x7:Phosphorylation:1.00;x9:Phosphorylation:1.00	EFEPIDSGSELEEDDLK	EFEPIDS[Phosphorylation]GS[Phosphorylation]ELEEDDLK	AT1G02870.1	1.6278691193228066e-05	1.0	E12663_2p_EXT431_6085_HanChao_T40-Rapa-4	E12663_2p_EXT431_6085_HanChao_T40-Rapa-4.30234.30234.2	mzspec:PXD008355:E12663_2p_EXT431_6085_HanChao_T40-Rapa-4:scan:30234:EFEPIDS[Phosphorylation]GS[Phosphorylation]ELEEDDLK/2	29936	Phosphorylation	1.0	9	110	1	1.0	14	0.0	0.0	0.0	0.0	0.0	0.0
7;9	108;110	1.000;1.000	Phosphorylation;Phosphorylation	AT1G02870.1	mzspec:PXD008355:E12663_2p_EXT431_6085_HanChao_T40-Rapa-4:scan:30234:EFEPIDS[Phosphorylation]GS[Phosphorylation]ELEEDDLK/2	2	2.0563438206868188e-05	160	x7:Phosphorylation:1.00;x9:Phosphorylation:1.00	EFEPIDSGSELEEDDLK	EFEPIDS[Phosphorylation]GS[Phosphorylation]ELEEDDLK	AT1G02870.1	1.6278691193228066e-05	1.0	E12663_2p_EXT431_6085_HanChao_T40-Rapa-4	E12663_2p_EXT431_6085_HanChao_T40-Rapa-4.30234.30234.2	mzspec:PXD008355:E12663_2p_EXT431_6085_HanChao_T40-Rapa-4:scan:30234:EFEPIDS[Phosphorylation]GS[Phosphorylation]ELEEDDLK/2	29936	Phosphorylation	1.0	7	108	1	1.0	15	0.0	0.0	0.0	0.0	0.0	0.0
7;9	108;110	1.000;1.000	Phosphorylation;Phosphorylation	AT1G02870.1	mzspec:PXD008355:E12621_2p_EXT431_6085_HanChao_T20-Rapa-2:scan:29109:EFEPIDS[Phosphorylation]GS[Phosphorylation]ELEEDDLK/2	2	0.0	160	x7:Phosphorylation:1.00;x9:Phosphorylation:1.00	EFEPIDSGSELEEDDLK	EFEPIDS[Phosphorylation]GS[Phosphorylation]ELEEDDLK	AT1G02870.1	0.0	1.0	E12621_2p_EXT431_6085_HanChao_T20-Rapa-2	E12621_2p_EXT431_6085_HanChao_T20-Rapa-2.29109.29109.2	mzspec:PXD008355:E12621_2p_EXT431_6085_HanChao_T20-Rapa-2:scan:29109:EFEPIDS[Phosphorylation]GS[Phosphorylation]ELEEDDLK/2	29935	Phosphorylation	1.0	9	110	1	1.0	16	0.0	0.0	0.0	0.0	0.0	0.0
7;9	108;110	1.000;1.000	Phosphorylation;Phosphorylation	AT1G02870.1	mzspec:PXD008355:E12621_2p_EXT431_6085_HanChao_T20-Rapa-2:scan:29109:EFEPIDS[Phosphorylation]GS[Phosphorylation]ELEEDDLK/2	2	0.0	160	x7:Phosphorylation:1.00;x9:Phosphorylation:1.00	EFEPIDSGSELEEDDLK	EFEPIDS[Phosphorylation]GS[Phosphorylation]ELEEDDLK	AT1G02870.1	0.0	1.0	E12621_2p_EXT431_6085_HanChao_T20-Rapa-2	E12621_2p_EXT431_6085_HanChao_T20-Rapa-2.29109.29109.2	mzspec:PXD008355:E12621_2p_EXT431_6085_HanChao_T20-Rapa-2:scan:29109:EFEPIDS[Phosphorylation]GS[Phosphorylation]ELEEDDLK/2	29935	Phosphorylation	1.0	7	108	1	1.0	17	0.0	0.0	0.0	0.0	0.0	0.0
3	414	1.000	Phosphorylation	AT4G27060.1	mzspec:PXD008355:E12623_2p_EXT431_6085_HanChao_T40-Rapa-2:scan:15892:RQS[Phosphorylation]VEVVVPR/2	2	2.5789147926552507e-05	80	x3:Phosphorylation:1.00	RQSVEVVVPR	RQS[Phosphorylation]VEVVVPR	AT4G27060.1	1.6278691193228066e-05	1.0	E12623_2p_EXT431_6085_HanChao_T40-Rapa-2	E12623_2p_EXT431_6085_HanChao_T40-Rapa-2.15892.15892.2	mzspec:PXD008355:E12623_2p_EXT431_6085_HanChao_T40-Rapa-2:scan:15892:RQS[Phosphorylation]VEVVVPR/2	96227	Phosphorylation	1.0	3	414	1	1.0	18	0.0	0.0	0.0	0.0	0.0	0.0
3	414	1.000	Phosphorylation	AT4G27060.1	mzspec:PXD008355:E12641_2p_EXT431_6085_HanChao_T20-Rapa-3:scan:16145:RQS[Phosphorylation]VEVVVPR/2	2	4.2121224885219664e-05	80	x3:Phosphorylation:1.00	RQSVEVVVPR	RQS[Phosphorylation]VEVVVPR	AT4G27060.1	1.6278691193228066e-05	1.0	E12641_2p_EXT431_6085_HanChao_T20-Rapa-3	E12641_2p_EXT431_6085_HanChao_T20-Rapa-3.16145.16145.2	mzspec:PXD008355:E12641_2p_EXT431_6085_HanChao_T20-Rapa-3:scan:16145:RQS[Phosphorylation]VEVVVPR/2	96226	Phosphorylation	1.0	3	414	1	1.0	19	0.0	0.0	0.0	0.0	0.0	0.0
3	414	1.000	Phosphorylation	AT4G27060.1	mzspec:PXD008355:E12603_2p_EXT431_6085_HanChao_T40-Rapa-1:scan:16079:RQS[Phosphorylation]VEVVVPR/2	2	4.579593332112108e-05	80	x3:Phosphorylation:1.00	RQSVEVVVPR	RQS[Phosphorylation]VEVVVPR	AT4G27060.1	1.6278691193228066e-05	1.0	E12603_2p_EXT431_6085_HanChao_T40-Rapa-1	E12603_2p_EXT431_6085_HanChao_T40-Rapa-1.16079.16079.2	mzspec:PXD008355:E12603_2p_EXT431_6085_HanChao_T40-Rapa-1:scan:16079:RQS[Phosphorylation]VEVVVPR/2	96225	Phosphorylation	1.0	3	414	1	1.0	20	0.0	0.0	0.0	0.0	0.0	0.0
3	414	1.000	Phosphorylation	AT4G27060.1	mzspec:PXD008355:E12621_2p_EXT431_6085_HanChao_T20-Rapa-2:scan:15879:RQS[Phosphorylation]VEVVVPR/2	2	0.0	80	x3:Phosphorylation:1.00	RQSVEVVVPR	RQS[Phosphorylation]VEVVVPR	AT4G27060.1	0.0	1.0	E12621_2p_EXT431_6085_HanChao_T20-Rapa-2	E12621_2p_EXT431_6085_HanChao_T20-Rapa-2.15879.15879.2	mzspec:PXD008355:E12621_2p_EXT431_6085_HanChao_T20-Rapa-2:scan:15879:RQS[Phosphorylation]VEVVVPR/2	96224	Phosphorylation	1.0	3	414	1	1.0	21	0.0	0.0	0.0	0.0	0.0	0.0
7	210:210:210:210:210:210	1.000	Phosphorylation	AT1G20920.1:AT1G20920.3:AT1G20920.4:AT1G20920.5:AT1G20920.6:AT1G20920.7	mzspec:PXD008355:E12623_2p_EXT431_6085_HanChao_T40-Rapa-2:scan:07690:EVGNEES[Phosphorylation]DDDVKR/3	3	2.728512960436561e-05	80	x7:Phosphorylation:1.00	EVGNEESDDDVKR	EVGNEES[Phosphorylation]DDDVKR	AT1G20920.1	1.6278691193228066e-05	1.0	E12623_2p_EXT431_6085_HanChao_T40-Rapa-2	E12623_2p_EXT431_6085_HanChao_T40-Rapa-2.07690.07690.3	mzspec:PXD008355:E12623_2p_EXT431_6085_HanChao_T40-Rapa-2:scan:07690:EVGNEES[Phosphorylation]DDDVKR/3	36053	Phosphorylation	1.0	7	210	1	1.0	22	0.0	0.0	0.0	0.0	0.0	0.0
3	414	1.000	Phosphorylation	AT4G27060.1	mzspec:PXD008355:E12619_2p_EXT431_6085_HanChao_T10-Rapa-2:scan:16045:RQS[Phosphorylation]VEVVVPR/2	2	0.0	80	x3:Phosphorylation:1.00	RQSVEVVVPR	RQS[Phosphorylation]VEVVVPR	AT4G27060.1	0.0	1.0	E12619_2p_EXT431_6085_HanChao_T10-Rapa-2	E12619_2p_EXT431_6085_HanChao_T10-Rapa-2.16045.16045.2	mzspec:PXD008355:E12619_2p_EXT431_6085_HanChao_T10-Rapa-2:scan:16045:RQS[Phosphorylation]VEVVVPR/2	96223	Phosphorylation	1.0	3	414	1	1.0	23	0.0	0.0	0.0	0.0	0.0	0.0
10;13;16	404;407;410	1.000;1.000;1.000	Phosphorylation;Phosphorylation;Phosphorylation	AT1G42550.1	mzspec:PXD008355:E12661_2p_EXT431_6085_HanChao_T20-Rapa-4:scan:25518:GVEFDDDLET[Phosphorylation]EKS[Phosphorylation]DGT[Phosphorylation]IGER/3	3	0.0	240	x10:Phosphorylation:1.00;x13:Phosphorylation:1.00;x16:Phosphorylation:1.00	GVEFDDDLETEKSDGTIGER	GVEFDDDLET[Phosphorylation]EKS[Phosphorylation]DGT[Phosphorylation]IGER	AT1G42550.1	0.0	1.0	E12661_2p_EXT431_6085_HanChao_T20-Rapa-4	E12661_2p_EXT431_6085_HanChao_T20-Rapa-4.25518.25518.3	mzspec:PXD008355:E12661_2p_EXT431_6085_HanChao_T20-Rapa-4:scan:25518:GVEFDDDLET[Phosphorylation]EKS[Phosphorylation]DGT[Phosphorylation]IGER/3	46550	Phosphorylation	1.0	16	410	1	1.0	24	0.0	0.0	0.0	0.0	0.0	0.0
10;13;16	404;407;410	1.000;1.000;1.000	Phosphorylation;Phosphorylation;Phosphorylation	AT1G42550.1	mzspec:PXD008355:E12661_2p_EXT431_6085_HanChao_T20-Rapa-4:scan:25518:GVEFDDDLET[Phosphorylation]EKS[Phosphorylation]DGT[Phosphorylation]IGER/3	3	0.0	240	x10:Phosphorylation:1.00;x13:Phosphorylation:1.00;x16:Phosphorylation:1.00	GVEFDDDLETEKSDGTIGER	GVEFDDDLET[Phosphorylation]EKS[Phosphorylation]DGT[Phosphorylation]IGER	AT1G42550.1	0.0	1.0	E12661_2p_EXT431_6085_HanChao_T20-Rapa-4	E12661_2p_EXT431_6085_HanChao_T20-Rapa-4.25518.25518.3	mzspec:PXD008355:E12661_2p_EXT431_6085_HanChao_T20-Rapa-4:scan:25518:GVEFDDDLET[Phosphorylation]EKS[Phosphorylation]DGT[Phosphorylation]IGER/3	46550	Phosphorylation	1.0	13	407	1	1.0	25	0.0	0.0	0.0	0.0	0.0	0.0
10;13;16	404;407;410	1.000;1.000;1.000	Phosphorylation;Phosphorylation;Phosphorylation	AT1G42550.1	mzspec:PXD008355:E12661_2p_EXT431_6085_HanChao_T20-Rapa-4:scan:25518:GVEFDDDLET[Phosphorylation]EKS[Phosphorylation]DGT[Phosphorylation]IGER/3	3	0.0	240	x10:Phosphorylation:1.00;x13:Phosphorylation:1.00;x16:Phosphorylation:1.00	GVEFDDDLETEKSDGTIGER	GVEFDDDLET[Phosphorylation]EKS[Phosphorylation]DGT[Phosphorylation]IGER	AT1G42550.1	0.0	1.0	E12661_2p_EXT431_6085_HanChao_T20-Rapa-4	E12661_2p_EXT431_6085_HanChao_T20-Rapa-4.25518.25518.3	mzspec:PXD008355:E12661_2p_EXT431_6085_HanChao_T20-Rapa-4:scan:25518:GVEFDDDLET[Phosphorylation]EKS[Phosphorylation]DGT[Phosphorylation]IGER/3	46550	Phosphorylation	1.0	10	404	1	1.0	26	0.0	0.0	0.0	0.0	0.0	0.0
3	199	1.000	Phosphorylation	AT3G61860.1	mzspec:PXD008355:E12623_2p_EXT431_6085_HanChao_T40-Rapa-2:scan:03415:RPS[Phosphorylation]PGQGR/2	2	2.655266721542179e-05	80	x3:Phosphorylation:1.00	RPSPGQGR	RPS[Phosphorylation]PGQGR	AT3G61860.1	1.6278691193228066e-05	1.0	E12623_2p_EXT431_6085_HanChao_T40-Rapa-2	E12623_2p_EXT431_6085_HanChao_T40-Rapa-2.03415.03415.2	mzspec:PXD008355:E12623_2p_EXT431_6085_HanChao_T40-Rapa-2:scan:03415:RPS[Phosphorylation]PGQGR/2	96055	Phosphorylation	1.0	3	199	1	1.0	27	0.0	0.0	0.0	0.0	0.0	0.0
3	76	1.000	Phosphorylation	AT2G27100.1	mzspec:PXD008355:E12639_2p_EXT431_6085_HanChao_T10-Rapa-3:scan:07231:DRS[Phosphorylation]PLPPPRR/3	3	2.8162667567872027e-05	80	x3:Phosphorylation:1.00	DRSPLPPPRR	DRS[Phosphorylation]PLPPPRR	AT2G27100.1	1.6278691193228066e-05	1.0	E12639_2p_EXT431_6085_HanChao_T10-Rapa-3	E12639_2p_EXT431_6085_HanChao_T10-Rapa-3.07231.07231.3	mzspec:PXD008355:E12639_2p_EXT431_6085_HanChao_T10-Rapa-3:scan:07231:DRS[Phosphorylation]PLPPPRR/3	23875	Phosphorylation	1.0	3	76	1	1.0	28	0.0	0.0	0.0	0.0	0.0	0.0
3	76	1.000	Phosphorylation	AT2G27100.1	mzspec:PXD008355:E12643_2p_EXT431_6085_HanChao_T40-Rapa-3:scan:07740:DRS[Phosphorylation]PLPPPRR/3	3	3.213883978788366e-05	80	x3:Phosphorylation:1.00	DRSPLPPPRR	DRS[Phosphorylation]PLPPPRR	AT2G27100.1	1.6278691193228066e-05	1.0	E12643_2p_EXT431_6085_HanChao_T40-Rapa-3	E12643_2p_EXT431_6085_HanChao_T40-Rapa-3.07740.07740.3	mzspec:PXD008355:E12643_2p_EXT431_6085_HanChao_T40-Rapa-3:scan:07740:DRS[Phosphorylation]PLPPPRR/3	23873	Phosphorylation	1.0	3	76	1	1.0	29	0.0	0.0	0.0	0.0	0.0	0.0
5;9	226;230:196;200:185;189:196;200:185;189:196;200	1.000;1.000	Phosphorylation;Phosphorylation	AT2G37340.1:AT2G37340.2:AT2G37340.3:AT2G37340.4:AT2G37340.5:AT2G37340.6	mzspec:PXD008355:E12659_2p_EXT431_6085_HanChao_T10-Rapa-4:scan:14498:IIDGS[Phosphorylation]PPPS[Phosphorylation]PK/2	2	3.951319740793425e-05	160	x5:Phosphorylation:1.00;x9:Phosphorylation:1.00	IIDGSPPPSPK	IIDGS[Phosphorylation]PPPS[Phosphorylation]PK	AT2G37340.1	1.6278691193228066e-05	1.0	E12659_2p_EXT431_6085_HanChao_T10-Rapa-4	E12659_2p_EXT431_6085_HanChao_T10-Rapa-4.14498.14498.2	mzspec:PXD008355:E12659_2p_EXT431_6085_HanChao_T10-Rapa-4:scan:14498:IIDGS[Phosphorylation]PPPS[Phosphorylation]PK/2	54131	Phosphorylation	1.0	5	226	1	1.0	30	0.0	0.0	0.0	0.0	0.0	0.0
3	76	1.000	Phosphorylation	AT2G27100.1	mzspec:PXD008355:E12641_2p_EXT431_6085_HanChao_T20-Rapa-3:scan:07921:DRS[Phosphorylation]PLPPPRR/3	3	3.634645440337295e-05	80	x3:Phosphorylation:1.00	DRSPLPPPRR	DRS[Phosphorylation]PLPPPRR	AT2G27100.1	1.6278691193228066e-05	1.0	E12641_2p_EXT431_6085_HanChao_T20-Rapa-3	E12641_2p_EXT431_6085_HanChao_T20-Rapa-3.07921.07921.3	mzspec:PXD008355:E12641_2p_EXT431_6085_HanChao_T20-Rapa-3:scan:07921:DRS[Phosphorylation]PLPPPRR/3	23872	Phosphorylation	1.0	3	76	1	1.0	31	0.0	0.0	0.0	0.0	0.0	0.0
5	1100	1.000	Phosphorylation	AT3G01780.1	mzspec:PXD008355:E12603_2p_EXT431_6085_HanChao_T40-Rapa-1:scan:14865:IEEES[Phosphorylation]ENEEEEEGEEEDDDEEVKEK/3	3	4.9686972075921695e-05	80	x5:Phosphorylation:1.00	IEEESENEEEEEGEEEDDDEEVKEK	IEEES[Phosphorylation]ENEEEEEGEEEDDDEEVKEK	AT3G01780.1	1.6278691193228066e-05	1.0	E12603_2p_EXT431_6085_HanChao_T40-Rapa-1	E12603_2p_EXT431_6085_HanChao_T40-Rapa-1.14865.14865.3	mzspec:PXD008355:E12603_2p_EXT431_6085_HanChao_T40-Rapa-1:scan:14865:IEEES[Phosphorylation]ENEEEEEGEEEDDDEEVKEK/3	52510	Phosphorylation	1.0	5	1100	1	1.0	32	0.0	0.0	0.0	0.0	0.0	0.0
5	1100	1.000	Phosphorylation	AT3G01780.1	mzspec:PXD008355:E12663_2p_EXT431_6085_HanChao_T40-Rapa-4:scan:15022:IEEES[Phosphorylation]ENEEEEEGEEEDDDEEVKEK/3	3	7.214486689272058e-05	80	x5:Phosphorylation:1.00	IEEESENEEEEEGEEEDDDEEVKEK	IEEES[Phosphorylation]ENEEEEEGEEEDDDEEVKEK	AT3G01780.1	1.6278691193228066e-05	1.0	E12663_2p_EXT431_6085_HanChao_T40-Rapa-4	E12663_2p_EXT431_6085_HanChao_T40-Rapa-4.15022.15022.3	mzspec:PXD008355:E12663_2p_EXT431_6085_HanChao_T40-Rapa-4:scan:15022:IEEES[Phosphorylation]ENEEEEEGEEEDDDEEVKEK/3	52509	Phosphorylation	1.0	5	1100	1	1.0	33	0.0	0.0	0.0	0.0	0.0	0.0
5;16	222;233:222;233:222;233:222;233	1.000;1.000	Phosphorylation;Phosphorylation	AT3G19080.1:AT3G19080.2:AT3G19080.3:AT3G19080.4	mzspec:PXD008355:E12661_2p_EXT431_6085_HanChao_T20-Rapa-4:scan:13611:KGEQS[Phosphorylation]EEVEENKEEES[Phosphorylation]EEQEVR/3	3	0.0	160	x5:Phosphorylation:1.00;x16:Phosphorylation:1.00	KGEQSEEVEENKEEESEEQEVR	KGEQS[Phosphorylation]EEVEENKEEES[Phosphorylation]EEQEVR	AT3G19080.1	0.0	1.0	E12661_2p_EXT431_6085_HanChao_T20-Rapa-4	E12661_2p_EXT431_6085_HanChao_T20-Rapa-4.13611.13611.3	mzspec:PXD008355:E12661_2p_EXT431_6085_HanChao_T20-Rapa-4:scan:13611:KGEQS[Phosphorylation]EEVEENKEEES[Phosphorylation]EEQEVR/3	60246	Phosphorylation	1.0	16	233	1	1.0	34	0.0	0.0	0.0	0.0	0.0	0.0
5;16	222;233:222;233:222;233:222;233	1.000;1.000	Phosphorylation;Phosphorylation	AT3G19080.1:AT3G19080.2:AT3G19080.3:AT3G19080.4	mzspec:PXD008355:E12661_2p_EXT431_6085_HanChao_T20-Rapa-4:scan:13611:KGEQS[Phosphorylation]EEVEENKEEES[Phosphorylation]EEQEVR/3	3	0.0	160	x5:Phosphorylation:1.00;x16:Phosphorylation:1.00	KGEQSEEVEENKEEESEEQEVR	KGEQS[Phosphorylation]EEVEENKEEES[Phosphorylation]EEQEVR	AT3G19080.1	0.0	1.0	E12661_2p_EXT431_6085_HanChao_T20-Rapa-4	E12661_2p_EXT431_6085_HanChao_T20-Rapa-4.13611.13611.3	mzspec:PXD008355:E12661_2p_EXT431_6085_HanChao_T20-Rapa-4:scan:13611:KGEQS[Phosphorylation]EEVEENKEEES[Phosphorylation]EEQEVR/3	60246	Phosphorylation	1.0	5	222	1	1.0	35	0.0	0.0	0.0	0.0	0.0	0.0
5	1100	1.000	Phosphorylation	AT3G01780.1	mzspec:PXD008355:E12661_2p_EXT431_6085_HanChao_T20-Rapa-4:scan:14812:IEEES[Phosphorylation]ENEEEEEGEEEDDDEEVKEK/2	2	0.0	80	x5:Phosphorylation:1.00	IEEESENEEEEEGEEEDDDEEVKEK	IEEES[Phosphorylation]ENEEEEEGEEEDDDEEVKEK	AT3G01780.1	0.0	1.0	E12661_2p_EXT431_6085_HanChao_T20-Rapa-4	E12661_2p_EXT431_6085_HanChao_T20-Rapa-4.14812.14812.2	mzspec:PXD008355:E12661_2p_EXT431_6085_HanChao_T20-Rapa-4:scan:14812:IEEES[Phosphorylation]ENEEEEEGEEEDDDEEVKEK/2	52508	Phosphorylation	1.0	5	1100	1	1.0	36	0.0	0.0	0.0	0.0	0.0	0.0
5	1100	1.000	Phosphorylation	AT3G01780.1	mzspec:PXD008355:E12661_2p_EXT431_6085_HanChao_T20-Rapa-4:scan:14791:IEEES[Phosphorylation]ENEEEEEGEEEDDDEEVKEK/3	3	0.0	80	x5:Phosphorylation:1.00	IEEESENEEEEEGEEEDDDEEVKEK	IEEES[Phosphorylation]ENEEEEEGEEEDDDEEVKEK	AT3G01780.1	0.0	1.0	E12661_2p_EXT431_6085_HanChao_T20-Rapa-4	E12661_2p_EXT431_6085_HanChao_T20-Rapa-4.14791.14791.3	mzspec:PXD008355:E12661_2p_EXT431_6085_HanChao_T20-Rapa-4:scan:14791:IEEES[Phosphorylation]ENEEEEEGEEEDDDEEVKEK/3	52507	Phosphorylation	1.0	5	1100	1	1.0	37	0.0	0.0	0.0	0.0	0.0	0.0
3	76	1.000	Phosphorylation	AT2G27100.1	mzspec:PXD008355:E12659_2p_EXT431_6085_HanChao_T10-Rapa-4:scan:10131:DRS[Phosphorylation]PLPPPR/2	2	3.70699881376038e-05	80	x3:Phosphorylation:1.00	DRSPLPPPR	DRS[Phosphorylation]PLPPPR	AT2G27100.1	1.6278691193228066e-05	1.0	E12659_2p_EXT431_6085_HanChao_T10-Rapa-4	E12659_2p_EXT431_6085_HanChao_T10-Rapa-4.10131.10131.2	mzspec:PXD008355:E12659_2p_EXT431_6085_HanChao_T10-Rapa-4:scan:10131:DRS[Phosphorylation]PLPPPR/2	23849	Phosphorylation	1.0	3	76	1	1.0	38	0.0	0.0	0.0	0.0	0.0	0.0
3	555:521:416	1.000	Phosphorylation	AT5G61740.1:AT5G61740.2:AT5G61740.3	mzspec:PXD008355:E12599_2p_EXT431_6085_HanChao_T10-Rapa-1:scan:26331:QNS[Phosphorylation]ENVLIDMEK/2	2	2.103182114539298e-05	80	x3:Phosphorylation:1.00	QNSENVLIDMEK	QNS[Phosphorylation]ENVLIDMEK	AT5G61740.1	1.6278691193228066e-05	1.0	E12599_2p_EXT431_6085_HanChao_T10-Rapa-1	E12599_2p_EXT431_6085_HanChao_T10-Rapa-1.26331.26331.2	mzspec:PXD008355:E12599_2p_EXT431_6085_HanChao_T10-Rapa-1:scan:26331:QNS[Phosphorylation]ENVLIDMEK/2	90341	Phosphorylation	1.0	3	555	1	1.0	39	0.0	0.0	0.0	0.0	0.0	0.0
3	76	1.000	Phosphorylation	AT2G27100.1	mzspec:PXD008355:E12661_2p_EXT431_6085_HanChao_T20-Rapa-4:scan:09723:DRS[Phosphorylation]PLPPPR/2	2	2.697089840062573e-05	80	x3:Phosphorylation:1.00	DRSPLPPPR	DRS[Phosphorylation]PLPPPR	AT2G27100.1	1.6278691193228066e-05	1.0	E12661_2p_EXT431_6085_HanChao_T20-Rapa-4	E12661_2p_EXT431_6085_HanChao_T20-Rapa-4.09723.09723.2	mzspec:PXD008355:E12661_2p_EXT431_6085_HanChao_T20-Rapa-4:scan:09723:DRS[Phosphorylation]PLPPPR/2	23850	Phosphorylation	1.0	3	76	1	1.0	40	0.0	0.0	0.0	0.0	0.0	0.0
3	76	1.000	Phosphorylation	AT2G27100.1	mzspec:PXD008355:E12601_2p_EXT431_6085_HanChao_T20-Rapa-1:scan:09513:DRS[Phosphorylation]PLPPPR/2	2	1.9383225756430386e-05	80	x3:Phosphorylation:1.00	DRSPLPPPR	DRS[Phosphorylation]PLPPPR	AT2G27100.1	1.6278691193228066e-05	1.0	E12601_2p_EXT431_6085_HanChao_T20-Rapa-1	E12601_2p_EXT431_6085_HanChao_T20-Rapa-1.09513.09513.2	mzspec:PXD008355:E12601_2p_EXT431_6085_HanChao_T20-Rapa-1:scan:09513:DRS[Phosphorylation]PLPPPR/2	23851	Phosphorylation	1.0	3	76	1	1.0	41	0.0	0.0	0.0	0.0	0.0	0.0
3	76	1.000	Phosphorylation	AT2G27100.1	mzspec:PXD008355:E12599_2p_EXT431_6085_HanChao_T10-Rapa-1:scan:09203:DRS[Phosphorylation]PLPPPR/2	2	1.863411907202087e-05	80	x3:Phosphorylation:1.00	DRSPLPPPR	DRS[Phosphorylation]PLPPPR	AT2G27100.1	1.6278691193228066e-05	1.0	E12599_2p_EXT431_6085_HanChao_T10-Rapa-1	E12599_2p_EXT431_6085_HanChao_T10-Rapa-1.09203.09203.2	mzspec:PXD008355:E12599_2p_EXT431_6085_HanChao_T10-Rapa-1:scan:09203:DRS[Phosphorylation]PLPPPR/2	23852	Phosphorylation	1.0	3	76	1	1.0	42	0.0	0.0	0.0	0.0	0.0	0.0
6;7	377;378	1.000;1.000	Phosphorylation;Phosphorylation	AT1G06210.1	mzspec:PXD008355:E12663_2p_EXT431_6085_HanChao_T40-Rapa-4:scan:25248:IELGLS[Phosphorylation]S[Phosphorylation]DEDEK/2	2	2.1367064806307558e-05	160	x6:Phosphorylation:1.00;x7:Phosphorylation:1.00	IELGLSSDEDEK	IELGLS[Phosphorylation]S[Phosphorylation]DEDEK	AT1G06210.1	1.6278691193228066e-05	1.0	E12663_2p_EXT431_6085_HanChao_T40-Rapa-4	E12663_2p_EXT431_6085_HanChao_T40-Rapa-4.25248.25248.2	mzspec:PXD008355:E12663_2p_EXT431_6085_HanChao_T40-Rapa-4:scan:25248:IELGLS[Phosphorylation]S[Phosphorylation]DEDEK/2	52682	Phosphorylation	1.0	7	378	1	1.0	43	0.0	0.0	0.0	0.0	0.0	0.0
6;7	377;378	1.000;1.000	Phosphorylation;Phosphorylation	AT1G06210.1	mzspec:PXD008355:E12599_2p_EXT431_6085_HanChao_T10-Rapa-1:scan:23861:IELGLS[Phosphorylation]S[Phosphorylation]DEDEK/2	2	1.860915198094423e-05	160	x6:Phosphorylation:1.00;x7:Phosphorylation:1.00	IELGLSSDEDEK	IELGLS[Phosphorylation]S[Phosphorylation]DEDEK	AT1G06210.1	1.6278691193228066e-05	1.0	E12599_2p_EXT431_6085_HanChao_T10-Rapa-1	E12599_2p_EXT431_6085_HanChao_T10-Rapa-1.23861.23861.2	mzspec:PXD008355:E12599_2p_EXT431_6085_HanChao_T10-Rapa-1:scan:23861:IELGLS[Phosphorylation]S[Phosphorylation]DEDEK/2	52683	Phosphorylation	1.0	6	377	1	1.0	44	0.0	0.0	0.0	0.0	0.0	0.0
5;9	226;230:196;200:185;189:196;200:185;189:196;200	1.000;1.000	Phosphorylation;Phosphorylation	AT2G37340.1:AT2G37340.2:AT2G37340.3:AT2G37340.4:AT2G37340.5:AT2G37340.6	mzspec:PXD008355:E12621_2p_EXT431_6085_HanChao_T20-Rapa-2:scan:14105:IIDGS[Phosphorylation]PPPS[Phosphorylation]PK/2	2	0.0	160	x5:Phosphorylation:1.00;x9:Phosphorylation:1.00	IIDGSPPPSPK	IIDGS[Phosphorylation]PPPS[Phosphorylation]PK	AT2G37340.1	0.0	1.0	E12621_2p_EXT431_6085_HanChao_T20-Rapa-2	E12621_2p_EXT431_6085_HanChao_T20-Rapa-2.14105.14105.2	mzspec:PXD008355:E12621_2p_EXT431_6085_HanChao_T20-Rapa-2:scan:14105:IIDGS[Phosphorylation]PPPS[Phosphorylation]PK/2	54130	Phosphorylation	1.0	9	230	1	1.0	45	0.0	0.0	0.0	0.0	0.0	0.0
6;7	377;378	1.000;1.000	Phosphorylation;Phosphorylation	AT1G06210.1	mzspec:PXD008355:E12599_2p_EXT431_6085_HanChao_T10-Rapa-1:scan:23861:IELGLS[Phosphorylation]S[Phosphorylation]DEDEK/2	2	1.860915198094423e-05	160	x6:Phosphorylation:1.00;x7:Phosphorylation:1.00	IELGLSSDEDEK	IELGLS[Phosphorylation]S[Phosphorylation]DEDEK	AT1G06210.1	1.6278691193228066e-05	1.0	E12599_2p_EXT431_6085_HanChao_T10-Rapa-1	E12599_2p_EXT431_6085_HanChao_T10-Rapa-1.23861.23861.2	mzspec:PXD008355:E12599_2p_EXT431_6085_HanChao_T10-Rapa-1:scan:23861:IELGLS[Phosphorylation]S[Phosphorylation]DEDEK/2	52683	Phosphorylation	1.0	7	378	1	1.0	46	0.0	0.0	0.0	0.0	0.0	0.0
3	76	1.000	Phosphorylation	AT2G27100.1	mzspec:PXD008355:E12619_2p_EXT431_6085_HanChao_T10-Rapa-2:scan:07821:DRS[Phosphorylation]PLPPPRR/3	3	0.0	80	x3:Phosphorylation:1.00	DRSPLPPPRR	DRS[Phosphorylation]PLPPPRR	AT2G27100.1	0.0	1.0	E12619_2p_EXT431_6085_HanChao_T10-Rapa-2	E12619_2p_EXT431_6085_HanChao_T10-Rapa-2.07821.07821.3	mzspec:PXD008355:E12619_2p_EXT431_6085_HanChao_T10-Rapa-2:scan:07821:DRS[Phosphorylation]PLPPPRR/3	23862	Phosphorylation	1.0	3	76	1	1.0	47	0.0	0.0	0.0	0.0	0.0	0.0
3	76	1.000	Phosphorylation	AT2G27100.1	mzspec:PXD008355:E12619_2p_EXT431_6085_HanChao_T10-Rapa-2:scan:07365:DRS[Phosphorylation]PLPPPRR/3	3	0.0	80	x3:Phosphorylation:1.00	DRSPLPPPRR	DRS[Phosphorylation]PLPPPRR	AT2G27100.1	0.0	1.0	E12619_2p_EXT431_6085_HanChao_T10-Rapa-2	E12619_2p_EXT431_6085_HanChao_T10-Rapa-2.07365.07365.3	mzspec:PXD008355:E12619_2p_EXT431_6085_HanChao_T10-Rapa-2:scan:07365:DRS[Phosphorylation]PLPPPRR/3	23863	Phosphorylation	1.0	3	76	1	1.0	48	0.0	0.0	0.0	0.0	0.0	0.0
3	76	1.000	Phosphorylation	AT2G27100.1	mzspec:PXD008355:E12621_2p_EXT431_6085_HanChao_T20-Rapa-2:scan:08502:DRS[Phosphorylation]PLPPPRR/3	3	0.0	80	x3:Phosphorylation:1.00	DRSPLPPPRR	DRS[Phosphorylation]PLPPPRR	AT2G27100.1	0.0	1.0	E12621_2p_EXT431_6085_HanChao_T20-Rapa-2	E12621_2p_EXT431_6085_HanChao_T20-Rapa-2.08502.08502.3	mzspec:PXD008355:E12621_2p_EXT431_6085_HanChao_T20-Rapa-2:scan:08502:DRS[Phosphorylation]PLPPPRR/3	23864	Phosphorylation	1.0	3	76	1	1.0	49	0.0	0.0	0.0	0.0	0.0	0.0
3	76	1.000	Phosphorylation	AT2G27100.1	mzspec:PXD008355:E12621_2p_EXT431_6085_HanChao_T20-Rapa-2:scan:07110:DRS[Phosphorylation]PLPPPRR/3	3	0.0	80	x3:Phosphorylation:1.00	DRSPLPPPRR	DRS[Phosphorylation]PLPPPRR	AT2G27100.1	0.0	1.0	E12621_2p_EXT431_6085_HanChao_T20-Rapa-2	E12621_2p_EXT431_6085_HanChao_T20-Rapa-2.07110.07110.3	mzspec:PXD008355:E12621_2p_EXT431_6085_HanChao_T20-Rapa-2:scan:07110:DRS[Phosphorylation]PLPPPRR/3	23865	Phosphorylation	1.0	3	76	1	1.0	50	0.0	0.0	0.0	0.0	0.0	0.0
3	76	1.000	Phosphorylation	AT2G27100.1	mzspec:PXD008355:E12621_2p_EXT431_6085_HanChao_T20-Rapa-2:scan:07567:DRS[Phosphorylation]PLPPPRR/3	3	0.0	80	x3:Phosphorylation:1.00	DRSPLPPPRR	DRS[Phosphorylation]PLPPPRR	AT2G27100.1	0.0	1.0	E12621_2p_EXT431_6085_HanChao_T20-Rapa-2	E12621_2p_EXT431_6085_HanChao_T20-Rapa-2.07567.07567.3	mzspec:PXD008355:E12621_2p_EXT431_6085_HanChao_T20-Rapa-2:scan:07567:DRS[Phosphorylation]PLPPPRR/3	23866	Phosphorylation	1.0	3	76	1	1.0	51	0.0	0.0	0.0	0.0	0.0	0.0
3	76	1.000	Phosphorylation	AT2G27100.1	mzspec:PXD008355:E12603_2p_EXT431_6085_HanChao_T40-Rapa-1:scan:07449:DRS[Phosphorylation]PLPPPRR/3	3	7.904513477195479e-05	80	x3:Phosphorylation:1.00	DRSPLPPPRR	DRS[Phosphorylation]PLPPPRR	AT2G27100.1	1.6278691193228066e-05	1.0	E12603_2p_EXT431_6085_HanChao_T40-Rapa-1	E12603_2p_EXT431_6085_HanChao_T40-Rapa-1.07449.07449.3	mzspec:PXD008355:E12603_2p_EXT431_6085_HanChao_T40-Rapa-1:scan:07449:DRS[Phosphorylation]PLPPPRR/3	23867	Phosphorylation	1.0	3	76	1	1.0	52	0.0	0.0	0.0	0.0	0.0	0.0
3	76	1.000	Phosphorylation	AT2G27100.1	mzspec:PXD008355:E12663_2p_EXT431_6085_HanChao_T40-Rapa-4:scan:07960:DRS[Phosphorylation]PLPPPRR/3	3	5.3766331523200175e-05	80	x3:Phosphorylation:1.00	DRSPLPPPRR	DRS[Phosphorylation]PLPPPRR	AT2G27100.1	1.6278691193228066e-05	1.0	E12663_2p_EXT431_6085_HanChao_T40-Rapa-4	E12663_2p_EXT431_6085_HanChao_T40-Rapa-4.07960.07960.3	mzspec:PXD008355:E12663_2p_EXT431_6085_HanChao_T40-Rapa-4:scan:07960:DRS[Phosphorylation]PLPPPRR/3	23868	Phosphorylation	1.0	3	76	1	1.0	53	0.0	0.0	0.0	0.0	0.0	0.0
3	76	1.000	Phosphorylation	AT2G27100.1	mzspec:PXD008355:E12659_2p_EXT431_6085_HanChao_T10-Rapa-4:scan:07921:DRS[Phosphorylation]PLPPPRR/3	3	4.038772213247173e-05	80	x3:Phosphorylation:1.00	DRSPLPPPRR	DRS[Phosphorylation]PLPPPRR	AT2G27100.1	1.6278691193228066e-05	1.0	E12659_2p_EXT431_6085_HanChao_T10-Rapa-4	E12659_2p_EXT431_6085_HanChao_T10-Rapa-4.07921.07921.3	mzspec:PXD008355:E12659_2p_EXT431_6085_HanChao_T10-Rapa-4:scan:07921:DRS[Phosphorylation]PLPPPRR/3	23869	Phosphorylation	1.0	3	76	1	1.0	54	0.0	0.0	0.0	0.0	0.0	0.0
3	76	1.000	Phosphorylation	AT2G27100.1	mzspec:PXD008355:E12659_2p_EXT431_6085_HanChao_T10-Rapa-4:scan:07457:DRS[Phosphorylation]PLPPPRR/3	3	3.9845399848587483e-05	80	x3:Phosphorylation:1.00	DRSPLPPPRR	DRS[Phosphorylation]PLPPPRR	AT2G27100.1	1.6278691193228066e-05	1.0	E12659_2p_EXT431_6085_HanChao_T10-Rapa-4	E12659_2p_EXT431_6085_HanChao_T10-Rapa-4.07457.07457.3	mzspec:PXD008355:E12659_2p_EXT431_6085_HanChao_T10-Rapa-4:scan:07457:DRS[Phosphorylation]PLPPPRR/3	23870	Phosphorylation	1.0	3	76	1	1.0	55	0.0	0.0	0.0	0.0	0.0	0.0
3	76	1.000	Phosphorylation	AT2G27100.1	mzspec:PXD008355:E12641_2p_EXT431_6085_HanChao_T20-Rapa-3:scan:08476:DRS[Phosphorylation]PLPPPRR/3	3	3.650834215618269e-05	80	x3:Phosphorylation:1.00	DRSPLPPPRR	DRS[Phosphorylation]PLPPPRR	AT2G27100.1	1.6278691193228066e-05	1.0	E12641_2p_EXT431_6085_HanChao_T20-Rapa-3	E12641_2p_EXT431_6085_HanChao_T20-Rapa-3.08476.08476.3	mzspec:PXD008355:E12641_2p_EXT431_6085_HanChao_T20-Rapa-3:scan:08476:DRS[Phosphorylation]PLPPPRR/3	23871	Phosphorylation	1.0	3	76	1	1.0	56	0.0	0.0	0.0	0.0	0.0	0.0
3	199	1.000	Phosphorylation	AT3G61860.1	mzspec:PXD008355:E12641_2p_EXT431_6085_HanChao_T20-Rapa-3:scan:03630:RPS[Phosphorylation]PGQGR/2	2	3.889234598630989e-05	80	x3:Phosphorylation:1.00	RPSPGQGR	RPS[Phosphorylation]PGQGR	AT3G61860.1	1.6278691193228066e-05	1.0	E12641_2p_EXT431_6085_HanChao_T20-Rapa-3	E12641_2p_EXT431_6085_HanChao_T20-Rapa-3.03630.03630.2	mzspec:PXD008355:E12641_2p_EXT431_6085_HanChao_T20-Rapa-3:scan:03630:RPS[Phosphorylation]PGQGR/2	96054	Phosphorylation	1.0	3	199	1	1.0	57	0.0	0.0	0.0	0.0	0.0	0.0
3	199	1.000	Phosphorylation	AT3G61860.1	mzspec:PXD008355:E12621_2p_EXT431_6085_HanChao_T20-Rapa-2:scan:03310:RPS[Phosphorylation]PGQGR/2	2	0.0	80	x3:Phosphorylation:1.00	RPSPGQGR	RPS[Phosphorylation]PGQGR	AT3G61860.1	0.0	1.0	E12621_2p_EXT431_6085_HanChao_T20-Rapa-2	E12621_2p_EXT431_6085_HanChao_T20-Rapa-2.03310.03310.2	mzspec:PXD008355:E12621_2p_EXT431_6085_HanChao_T20-Rapa-2:scan:03310:RPS[Phosphorylation]PGQGR/2	96053	Phosphorylation	1.0	3	199	1	1.0	58	0.0	0.0	0.0	0.0	0.0	0.0
5	1100	1.000	Phosphorylation	AT3G01780.1	mzspec:PXD008355:E12659_2p_EXT431_6085_HanChao_T10-Rapa-4:scan:14902:IEEES[Phosphorylation]ENEEEEEGEEEDDDEEVKEK/3	3	3.975352812562115e-05	80	x5:Phosphorylation:1.00	IEEESENEEEEEGEEEDDDEEVKEK	IEEES[Phosphorylation]ENEEEEEGEEEDDDEEVKEK	AT3G01780.1	1.6278691193228066e-05	1.0	E12659_2p_EXT431_6085_HanChao_T10-Rapa-4	E12659_2p_EXT431_6085_HanChao_T10-Rapa-4.14902.14902.3	mzspec:PXD008355:E12659_2p_EXT431_6085_HanChao_T10-Rapa-4:scan:14902:IEEES[Phosphorylation]ENEEEEEGEEEDDDEEVKEK/3	52512	Phosphorylation	1.0	5	1100	1	1.0	59	0.0	0.0	0.0	0.0	0.0	0.0
5;9	226;230:196;200:185;189:196;200:185;189:196;200	1.000;1.000	Phosphorylation;Phosphorylation	AT2G37340.1:AT2G37340.2:AT2G37340.3:AT2G37340.4:AT2G37340.5:AT2G37340.6	mzspec:PXD008355:E12623_2p_EXT431_6085_HanChao_T40-Rapa-2:scan:13649:IIDGS[Phosphorylation]PPPS[Phosphorylation]PK/2	2	2.597672485453034e-05	160	x5:Phosphorylation:1.00;x9:Phosphorylation:1.00	IIDGSPPPSPK	IIDGS[Phosphorylation]PPPS[Phosphorylation]PK	AT2G37340.1	1.6278691193228066e-05	1.0	E12623_2p_EXT431_6085_HanChao_T40-Rapa-2	E12623_2p_EXT431_6085_HanChao_T40-Rapa-2.13649.13649.2	mzspec:PXD008355:E12623_2p_EXT431_6085_HanChao_T40-Rapa-2:scan:13649:IIDGS[Phosphorylation]PPPS[Phosphorylation]PK/2	54134	Phosphorylation	1.0	9	230	1	1.0	60	0.0	0.0	0.0	0.0	0.0	0.0
5;9	233;237	1.000;1.000	Phosphorylation;Phosphorylation	AT5G10070.2	mzspec:PXD008355:E12601_2p_EXT431_6085_HanChao_T20-Rapa-1:scan:22769:KDGES[Phosphorylation]GDES[Phosphorylation]EEDDEDGLPPLER/3	3	6.956521739130434e-05	160	x5:Phosphorylation:1.00;x9:Phosphorylation:1.00	KDGESGDESEEDDEDGLPPLER	KDGES[Phosphorylation]GDES[Phosphorylation]EEDDEDGLPPLER	AT5G10070.2	1.6278691193228066e-05	1.0	E12601_2p_EXT431_6085_HanChao_T20-Rapa-1	E12601_2p_EXT431_6085_HanChao_T20-Rapa-1.22769.22769.3	mzspec:PXD008355:E12601_2p_EXT431_6085_HanChao_T20-Rapa-1:scan:22769:KDGES[Phosphorylation]GDES[Phosphorylation]EEDDEDGLPPLER/3	58074	Phosphorylation	1.0	9	237	1	1.0	61	0.0	0.0	0.0	0.0	0.0	0.0
5;9	226;230:196;200:185;189:196;200:185;189:196;200	1.000;1.000	Phosphorylation;Phosphorylation	AT2G37340.1:AT2G37340.2:AT2G37340.3:AT2G37340.4:AT2G37340.5:AT2G37340.6	mzspec:PXD008355:E12601_2p_EXT431_6085_HanChao_T20-Rapa-1:scan:14463:IIDGS[Phosphorylation]PPPS[Phosphorylation]PK/2	2	2.1286559666226746e-05	160	x5:Phosphorylation:1.00;x9:Phosphorylation:1.00	IIDGSPPPSPK	IIDGS[Phosphorylation]PPPS[Phosphorylation]PK	AT2G37340.1	1.6278691193228066e-05	1.0	E12601_2p_EXT431_6085_HanChao_T20-Rapa-1	E12601_2p_EXT431_6085_HanChao_T20-Rapa-1.14463.14463.2	mzspec:PXD008355:E12601_2p_EXT431_6085_HanChao_T20-Rapa-1:scan:14463:IIDGS[Phosphorylation]PPPS[Phosphorylation]PK/2	54135	Phosphorylation	1.0	9	230	1	1.0	62	0.0	0.0	0.0	0.0	0.0	0.0
5;9	226;230:196;200:185;189:196;200:185;189:196;200	1.000;1.000	Phosphorylation;Phosphorylation	AT2G37340.1:AT2G37340.2:AT2G37340.3:AT2G37340.4:AT2G37340.5:AT2G37340.6	mzspec:PXD008355:E12601_2p_EXT431_6085_HanChao_T20-Rapa-1:scan:14001:IIDGS[Phosphorylation]PPPS[Phosphorylation]PK/2	2	2.0675253788740248e-05	160	x5:Phosphorylation:1.00;x9:Phosphorylation:1.00	IIDGSPPPSPK	IIDGS[Phosphorylation]PPPS[Phosphorylation]PK	AT2G37340.1	1.6278691193228066e-05	1.0	E12601_2p_EXT431_6085_HanChao_T20-Rapa-1	E12601_2p_EXT431_6085_HanChao_T20-Rapa-1.14001.14001.2	mzspec:PXD008355:E12601_2p_EXT431_6085_HanChao_T20-Rapa-1:scan:14001:IIDGS[Phosphorylation]PPPS[Phosphorylation]PK/2	54136	Phosphorylation	1.0	5	226	1	1.0	63	0.0	0.0	0.0	0.0	0.0	0.0
6	21:21:21:21:21:21	1.000	Phosphorylation	AT5G54430.1:AT5G54430.2:AT5G54430.3:AT5G54430.4:AT5G54430.5:AT5G54430.6	mzspec:PXD008355:E12621_2p_EXT431_6085_HanChao_T20-Rapa-2:scan:04715:IHHPPS[Phosphorylation]PR/2	2	0.0	80	x6:Phosphorylation:1.00	IHHPPSPR	IHHPPS[Phosphorylation]PR	AT5G54430.1	0.0	1.0	E12621_2p_EXT431_6085_HanChao_T20-Rapa-2	E12621_2p_EXT431_6085_HanChao_T20-Rapa-2.04715.04715.2	mzspec:PXD008355:E12621_2p_EXT431_6085_HanChao_T20-Rapa-2:scan:04715:IHHPPS[Phosphorylation]PR/2	53919	Phosphorylation	1.0	6	21	1	1.0	64	0.0	0.0	0.0	0.0	0.0	0.0
6	21:21:21:21:21:21	1.000	Phosphorylation	AT5G54430.1:AT5G54430.2:AT5G54430.3:AT5G54430.4:AT5G54430.5:AT5G54430.6	mzspec:PXD008355:E12603_2p_EXT431_6085_HanChao_T40-Rapa-1:scan:04965:IHHPPS[Phosphorylation]PR/2	2	7.334066740007334e-05	80	x6:Phosphorylation:1.00	IHHPPSPR	IHHPPS[Phosphorylation]PR	AT5G54430.1	1.6278691193228066e-05	1.0	E12603_2p_EXT431_6085_HanChao_T40-Rapa-1	E12603_2p_EXT431_6085_HanChao_T40-Rapa-1.04965.04965.2	mzspec:PXD008355:E12603_2p_EXT431_6085_HanChao_T40-Rapa-1:scan:04965:IHHPPS[Phosphorylation]PR/2	53920	Phosphorylation	1.0	6	21	1	1.0	65	0.0	0.0	0.0	0.0	0.0	0.0
6	21:21:21:21:21:21	1.000	Phosphorylation	AT5G54430.1:AT5G54430.2:AT5G54430.3:AT5G54430.4:AT5G54430.5:AT5G54430.6	mzspec:PXD008355:E12603_2p_EXT431_6085_HanChao_T40-Rapa-1:scan:04564:IHHPPS[Phosphorylation]PR/2	2	7.297139521307646e-05	80	x6:Phosphorylation:1.00	IHHPPSPR	IHHPPS[Phosphorylation]PR	AT5G54430.1	1.6278691193228066e-05	1.0	E12603_2p_EXT431_6085_HanChao_T40-Rapa-1	E12603_2p_EXT431_6085_HanChao_T40-Rapa-1.04564.04564.2	mzspec:PXD008355:E12603_2p_EXT431_6085_HanChao_T40-Rapa-1:scan:04564:IHHPPS[Phosphorylation]PR/2	53921	Phosphorylation	1.0	6	21	1	1.0	66	0.0	0.0	0.0	0.0	0.0	0.0
5;9	226;230:196;200:185;189:196;200:185;189:196;200	1.000;1.000	Phosphorylation;Phosphorylation	AT2G37340.1:AT2G37340.2:AT2G37340.3:AT2G37340.4:AT2G37340.5:AT2G37340.6	mzspec:PXD008355:E12601_2p_EXT431_6085_HanChao_T20-Rapa-1:scan:14001:IIDGS[Phosphorylation]PPPS[Phosphorylation]PK/2	2	2.0675253788740248e-05	160	x5:Phosphorylation:1.00;x9:Phosphorylation:1.00	IIDGSPPPSPK	IIDGS[Phosphorylation]PPPS[Phosphorylation]PK	AT2G37340.1	1.6278691193228066e-05	1.0	E12601_2p_EXT431_6085_HanChao_T20-Rapa-1	E12601_2p_EXT431_6085_HanChao_T20-Rapa-1.14001.14001.2	mzspec:PXD008355:E12601_2p_EXT431_6085_HanChao_T20-Rapa-1:scan:14001:IIDGS[Phosphorylation]PPPS[Phosphorylation]PK/2	54136	Phosphorylation	1.0	9	230	1	1.0	67	0.0	0.0	0.0	0.0	0.0	0.0
5;9	233;237	1.000;1.000	Phosphorylation;Phosphorylation	AT5G10070.2	mzspec:PXD008355:E12601_2p_EXT431_6085_HanChao_T20-Rapa-1:scan:22769:KDGES[Phosphorylation]GDES[Phosphorylation]EEDDEDGLPPLER/3	3	6.956521739130434e-05	160	x5:Phosphorylation:1.00;x9:Phosphorylation:1.00	KDGESGDESEEDDEDGLPPLER	KDGES[Phosphorylation]GDES[Phosphorylation]EEDDEDGLPPLER	AT5G10070.2	1.6278691193228066e-05	1.0	E12601_2p_EXT431_6085_HanChao_T20-Rapa-1	E12601_2p_EXT431_6085_HanChao_T20-Rapa-1.22769.22769.3	mzspec:PXD008355:E12601_2p_EXT431_6085_HanChao_T20-Rapa-1:scan:22769:KDGES[Phosphorylation]GDES[Phosphorylation]EEDDEDGLPPLER/3	58074	Phosphorylation	1.0	5	233	1	1.0	68	0.0	0.0	0.0	0.0	0.0	0.0
5;9	233;237	1.000;1.000	Phosphorylation;Phosphorylation	AT5G10070.2	mzspec:PXD008355:E12661_2p_EXT431_6085_HanChao_T20-Rapa-4:scan:22919:KDGES[Phosphorylation]GDES[Phosphorylation]EEDDEDGLPPLER/3	3	0.0	160	x5:Phosphorylation:1.00;x9:Phosphorylation:1.00	KDGESGDESEEDDEDGLPPLER	KDGES[Phosphorylation]GDES[Phosphorylation]EEDDEDGLPPLER	AT5G10070.2	0.0	1.0	E12661_2p_EXT431_6085_HanChao_T20-Rapa-4	E12661_2p_EXT431_6085_HanChao_T20-Rapa-4.22919.22919.3	mzspec:PXD008355:E12661_2p_EXT431_6085_HanChao_T20-Rapa-4:scan:22919:KDGES[Phosphorylation]GDES[Phosphorylation]EEDDEDGLPPLER/3	58073	Phosphorylation	1.0	9	237	1	1.0	69	0.0	0.0	0.0	0.0	0.0	0.0
5;9	233;237	1.000;1.000	Phosphorylation;Phosphorylation	AT5G10070.2	mzspec:PXD008355:E12661_2p_EXT431_6085_HanChao_T20-Rapa-4:scan:22919:KDGES[Phosphorylation]GDES[Phosphorylation]EEDDEDGLPPLER/3	3	0.0	160	x5:Phosphorylation:1.00;x9:Phosphorylation:1.00	KDGESGDESEEDDEDGLPPLER	KDGES[Phosphorylation]GDES[Phosphorylation]EEDDEDGLPPLER	AT5G10070.2	0.0	1.0	E12661_2p_EXT431_6085_HanChao_T20-Rapa-4	E12661_2p_EXT431_6085_HanChao_T20-Rapa-4.22919.22919.3	mzspec:PXD008355:E12661_2p_EXT431_6085_HanChao_T20-Rapa-4:scan:22919:KDGES[Phosphorylation]GDES[Phosphorylation]EEDDEDGLPPLER/3	58073	Phosphorylation	1.0	5	233	1	1.0	70	0.0	0.0	0.0	0.0	0.0	0.0
5;9	233;237	1.000;1.000	Phosphorylation;Phosphorylation	AT5G10070.2	mzspec:PXD008355:E12621_2p_EXT431_6085_HanChao_T20-Rapa-2:scan:22641:KDGES[Phosphorylation]GDES[Phosphorylation]EEDDEDGLPPLER/3	3	0.0	160	x5:Phosphorylation:1.00;x9:Phosphorylation:1.00	KDGESGDESEEDDEDGLPPLER	KDGES[Phosphorylation]GDES[Phosphorylation]EEDDEDGLPPLER	AT5G10070.2	0.0	1.0	E12621_2p_EXT431_6085_HanChao_T20-Rapa-2	E12621_2p_EXT431_6085_HanChao_T20-Rapa-2.22641.22641.3	mzspec:PXD008355:E12621_2p_EXT431_6085_HanChao_T20-Rapa-2:scan:22641:KDGES[Phosphorylation]GDES[Phosphorylation]EEDDEDGLPPLER/3	58072	Phosphorylation	1.0	9	237	1	1.0	71	0.0	0.0	0.0	0.0	0.0	0.0
5;9	233;237	1.000;1.000	Phosphorylation;Phosphorylation	AT5G10070.2	mzspec:PXD008355:E12621_2p_EXT431_6085_HanChao_T20-Rapa-2:scan:22641:KDGES[Phosphorylation]GDES[Phosphorylation]EEDDEDGLPPLER/3	3	0.0	160	x5:Phosphorylation:1.00;x9:Phosphorylation:1.00	KDGESGDESEEDDEDGLPPLER	KDGES[Phosphorylation]GDES[Phosphorylation]EEDDEDGLPPLER	AT5G10070.2	0.0	1.0	E12621_2p_EXT431_6085_HanChao_T20-Rapa-2	E12621_2p_EXT431_6085_HanChao_T20-Rapa-2.22641.22641.3	mzspec:PXD008355:E12621_2p_EXT431_6085_HanChao_T20-Rapa-2:scan:22641:KDGES[Phosphorylation]GDES[Phosphorylation]EEDDEDGLPPLER/3	58072	Phosphorylation	1.0	5	233	1	1.0	72	0.0	0.0	0.0	0.0	0.0	0.0
5;9	233;237	1.000;1.000	Phosphorylation;Phosphorylation	AT5G10070.2	mzspec:PXD008355:E12619_2p_EXT431_6085_HanChao_T10-Rapa-2:scan:22820:KDGES[Phosphorylation]GDES[Phosphorylation]EEDDEDGLPPLER/3	3	0.0	160	x5:Phosphorylation:1.00;x9:Phosphorylation:1.00	KDGESGDESEEDDEDGLPPLER	KDGES[Phosphorylation]GDES[Phosphorylation]EEDDEDGLPPLER	AT5G10070.2	0.0	1.0	E12619_2p_EXT431_6085_HanChao_T10-Rapa-2	E12619_2p_EXT431_6085_HanChao_T10-Rapa-2.22820.22820.3	mzspec:PXD008355:E12619_2p_EXT431_6085_HanChao_T10-Rapa-2:scan:22820:KDGES[Phosphorylation]GDES[Phosphorylation]EEDDEDGLPPLER/3	58071	Phosphorylation	1.0	9	237	1	1.0	73	0.0	0.0	0.0	0.0	0.0	0.0
13	978	1.000	Phosphorylation	AT5G46070.1	mzspec:PXD008355:E12601_2p_EXT431_6085_HanChao_T20-Rapa-1:scan:29109:FEDVVDMDIGEGS[Phosphorylation]DR/2	2	0.0	80	x13:Phosphorylation:1.00	FEDVVDMDIGEGSDR	FEDVVDMDIGEGS[Phosphorylation]DR	AT5G46070.1	0.0	1.0	E12601_2p_EXT431_6085_HanChao_T20-Rapa-1	E12601_2p_EXT431_6085_HanChao_T20-Rapa-1.29109.29109.2	mzspec:PXD008355:E12601_2p_EXT431_6085_HanChao_T20-Rapa-1:scan:29109:FEDVVDMDIGEGS[Phosphorylation]DR/2	37558	Phosphorylation	1.0	13	978	1	1.0	74	0.0	0.0	0.0	0.0	0.0	0.0
5;9	233;237	1.000;1.000	Phosphorylation;Phosphorylation	AT5G10070.2	mzspec:PXD008355:E12619_2p_EXT431_6085_HanChao_T10-Rapa-2:scan:22820:KDGES[Phosphorylation]GDES[Phosphorylation]EEDDEDGLPPLER/3	3	0.0	160	x5:Phosphorylation:1.00;x9:Phosphorylation:1.00	KDGESGDESEEDDEDGLPPLER	KDGES[Phosphorylation]GDES[Phosphorylation]EEDDEDGLPPLER	AT5G10070.2	0.0	1.0	E12619_2p_EXT431_6085_HanChao_T10-Rapa-2	E12619_2p_EXT431_6085_HanChao_T10-Rapa-2.22820.22820.3	mzspec:PXD008355:E12619_2p_EXT431_6085_HanChao_T10-Rapa-2:scan:22820:KDGES[Phosphorylation]GDES[Phosphorylation]EEDDEDGLPPLER/3	58071	Phosphorylation	1.0	5	233	1	1.0	75	0.0	0.0	0.0	0.0	0.0	0.0
6	17:17	1.000	Phosphorylation	AT5G53310.1:AT5G53310.2	mzspec:PXD008355:E12619_2p_EXT431_6085_HanChao_T10-Rapa-2:scan:21159:FDGEES[Phosphorylation]PPPDFDEDR/2	2	0.0	80	x6:Phosphorylation:1.00	FDGEESPPPDFDEDR	FDGEES[Phosphorylation]PPPDFDEDR	AT5G53310.1	0.0	1.0	E12619_2p_EXT431_6085_HanChao_T10-Rapa-2	E12619_2p_EXT431_6085_HanChao_T10-Rapa-2.21159.21159.2	mzspec:PXD008355:E12619_2p_EXT431_6085_HanChao_T10-Rapa-2:scan:21159:FDGEES[Phosphorylation]PPPDFDEDR/2	37162	Phosphorylation	1.0	6	17	1	1.0	76	0.0	0.0	0.0	0.0	0.0	0.0
6	17:17	1.000	Phosphorylation	AT5G53310.1:AT5G53310.2	mzspec:PXD008355:E12601_2p_EXT431_6085_HanChao_T20-Rapa-1:scan:21346:FDGEES[Phosphorylation]PPPDFDEDR/2	2	6.98616738857063e-05	80	x6:Phosphorylation:1.00	FDGEESPPPDFDEDR	FDGEES[Phosphorylation]PPPDFDEDR	AT5G53310.1	1.6278691193228066e-05	1.0	E12601_2p_EXT431_6085_HanChao_T20-Rapa-1	E12601_2p_EXT431_6085_HanChao_T20-Rapa-1.21346.21346.2	mzspec:PXD008355:E12601_2p_EXT431_6085_HanChao_T20-Rapa-1:scan:21346:FDGEES[Phosphorylation]PPPDFDEDR/2	37163	Phosphorylation	1.0	6	17	1	1.0	77	0.0	0.0	0.0	0.0	0.0	0.0
6	17:17	1.000	Phosphorylation	AT5G53310.1:AT5G53310.2	mzspec:PXD008355:E12599_2p_EXT431_6085_HanChao_T10-Rapa-1:scan:21027:FDGEES[Phosphorylation]PPPDFDEDR/2	2	2.070479108865792e-05	80	x6:Phosphorylation:1.00	FDGEESPPPDFDEDR	FDGEES[Phosphorylation]PPPDFDEDR	AT5G53310.1	1.6278691193228066e-05	1.0	E12599_2p_EXT431_6085_HanChao_T10-Rapa-1	E12599_2p_EXT431_6085_HanChao_T10-Rapa-1.21027.21027.2	mzspec:PXD008355:E12599_2p_EXT431_6085_HanChao_T10-Rapa-1:scan:21027:FDGEES[Phosphorylation]PPPDFDEDR/2	37164	Phosphorylation	1.0	6	17	1	1.0	78	0.0	0.0	0.0	0.0	0.0	0.0
6	21:21:21:21:21:21	1.000	Phosphorylation	AT5G54430.1:AT5G54430.2:AT5G54430.3:AT5G54430.4:AT5G54430.5:AT5G54430.6	mzspec:PXD008355:E12603_2p_EXT431_6085_HanChao_T40-Rapa-1:scan:04156:IHHPPS[Phosphorylation]PR/2	2	7.185456635769203e-05	80	x6:Phosphorylation:1.00	IHHPPSPR	IHHPPS[Phosphorylation]PR	AT5G54430.1	1.6278691193228066e-05	1.0	E12603_2p_EXT431_6085_HanChao_T40-Rapa-1	E12603_2p_EXT431_6085_HanChao_T40-Rapa-1.04156.04156.2	mzspec:PXD008355:E12603_2p_EXT431_6085_HanChao_T40-Rapa-1:scan:04156:IHHPPS[Phosphorylation]PR/2	53922	Phosphorylation	1.0	6	21	1	1.0	79	0.0	0.0	0.0	0.0	0.0	0.0
7;8	228;229	0;1.000	Deamidation;Phosphorylation	AT1G77120.1	mzspec:PXD008355:E12603_2p_EXT431_6085_HanChao_T40-Rapa-1:scan:26489:IIGVDFN[Deamidation]S[Phosphorylation]K/2	2	5.2884869638796336e-05	80	x8:Phosphorylation:1.00	IIGVDFNSK	IIGVDFN[Deamidation]S[Phosphorylation]K	AT1G77120.1	1.6278691193228066e-05	1.0	E12603_2p_EXT431_6085_HanChao_T40-Rapa-1	E12603_2p_EXT431_6085_HanChao_T40-Rapa-1.26489.26489.2	mzspec:PXD008355:E12603_2p_EXT431_6085_HanChao_T40-Rapa-1:scan:26489:IIGVDFN[Deamidation]S[Phosphorylation]K/2	54205	Phosphorylation	1.0	8	229	1	1.0	80	0.0	0.0	0.0	0.0	0.0	0.0
8	229	1.000	Phosphorylation	AT1G77120.1	mzspec:PXD008355:E12599_2p_EXT431_6085_HanChao_T10-Rapa-1:scan:23979:IIGVDFNS[Phosphorylation]K/2	2	1.8510977009366555e-05	80	x8:Phosphorylation:1.00	IIGVDFNSK	IIGVDFNS[Phosphorylation]K	AT1G77120.1	1.6278691193228066e-05	1.0	E12599_2p_EXT431_6085_HanChao_T10-Rapa-1	E12599_2p_EXT431_6085_HanChao_T10-Rapa-1.23979.23979.2	mzspec:PXD008355:E12599_2p_EXT431_6085_HanChao_T10-Rapa-1:scan:23979:IIGVDFNS[Phosphorylation]K/2	54206	Phosphorylation	1.0	8	229	1	1.0	81	0.0	0.0	0.0	0.0	0.0	0.0
4	138	1.000	Phosphorylation	AT1G15230.1	mzspec:PXD008355:E12641_2p_EXT431_6085_HanChao_T20-Rapa-3:scan:34763:KDQS[Phosphorylation]DEDEEEEMKPILVEGFV/3	3	3.2232070910556004e-05	80	x4:Phosphorylation:1.00	KDQSDEDEEEEMKPILVEGFV	KDQS[Phosphorylation]DEDEEEEMKPILVEGFV	AT1G15230.1	1.6278691193228066e-05	1.0	E12641_2p_EXT431_6085_HanChao_T20-Rapa-3	E12641_2p_EXT431_6085_HanChao_T20-Rapa-3.34763.34763.3	mzspec:PXD008355:E12641_2p_EXT431_6085_HanChao_T20-Rapa-3:scan:34763:KDQS[Phosphorylation]DEDEEEEMKPILVEGFV/3	58391	Phosphorylation	1.0	4	138	1	1.0	82	0.0	0.0	0.0	0.0	0.0	0.0
4	106:107:106	1.000	Phosphorylation	AT4G25890.1:AT5G57290.1:AT5G57290.3	mzspec:PXD008355:E12661_2p_EXT431_6085_HanChao_T20-Rapa-4:scan:39315:KEES[Phosphorylation]EEEEGDFGFDLFG/2	2	0.0	80	x4:Phosphorylation:1.00	KEESEEEEGDFGFDLFG	KEES[Phosphorylation]EEEEGDFGFDLFG	AT4G25890.1	0.0	1.0	E12661_2p_EXT431_6085_HanChao_T20-Rapa-4	E12661_2p_EXT431_6085_HanChao_T20-Rapa-4.39315.39315.2	mzspec:PXD008355:E12661_2p_EXT431_6085_HanChao_T20-Rapa-4:scan:39315:KEES[Phosphorylation]EEEEGDFGFDLFG/2	59124	Phosphorylation	1.0	4	106	1	1.0	83	0.0	0.0	0.0	0.0	0.0	0.0
6	112	1.000	Phosphorylation	AT1G80930.1	mzspec:PXD008355:E12599_2p_EXT431_6085_HanChao_T10-Rapa-1:scan:08236:RIEVDS[Phosphorylation]DGDGERR/3	3	1.9708705335146533e-05	80	x6:Phosphorylation:1.00	RIEVDSDGDGERR	RIEVDS[Phosphorylation]DGDGERR	AT1G80930.1	1.6278691193228066e-05	1.0	E12599_2p_EXT431_6085_HanChao_T10-Rapa-1	E12599_2p_EXT431_6085_HanChao_T10-Rapa-1.08236.08236.3	mzspec:PXD008355:E12599_2p_EXT431_6085_HanChao_T10-Rapa-1:scan:08236:RIEVDS[Phosphorylation]DGDGERR/3	94653	Phosphorylation	1.0	6	112	1	1.0	84	0.0	0.0	0.0	0.0	0.0	0.0
6	112	1.000	Phosphorylation	AT1G80930.1	mzspec:PXD008355:E12623_2p_EXT431_6085_HanChao_T40-Rapa-2:scan:08465:RIEVDS[Phosphorylation]DGDGERR/3	3	2.730897372876727e-05	80	x6:Phosphorylation:1.00	RIEVDSDGDGERR	RIEVDS[Phosphorylation]DGDGERR	AT1G80930.1	1.6278691193228066e-05	1.0	E12623_2p_EXT431_6085_HanChao_T40-Rapa-2	E12623_2p_EXT431_6085_HanChao_T40-Rapa-2.08465.08465.3	mzspec:PXD008355:E12623_2p_EXT431_6085_HanChao_T40-Rapa-2:scan:08465:RIEVDS[Phosphorylation]DGDGERR/3	94652	Phosphorylation	1.0	6	112	1	1.0	85	0.0	0.0	0.0	0.0	0.0	0.0
5;9	226;230:196;200:185;189:196;200:185;189:196;200	1.000;1.000	Phosphorylation;Phosphorylation	AT2G37340.1:AT2G37340.2:AT2G37340.3:AT2G37340.4:AT2G37340.5:AT2G37340.6	mzspec:PXD008355:E12601_2p_EXT431_6085_HanChao_T20-Rapa-1:scan:14463:IIDGS[Phosphorylation]PPPS[Phosphorylation]PK/2	2	2.1286559666226746e-05	160	x5:Phosphorylation:1.00;x9:Phosphorylation:1.00	IIDGSPPPSPK	IIDGS[Phosphorylation]PPPS[Phosphorylation]PK	AT2G37340.1	1.6278691193228066e-05	1.0	E12601_2p_EXT431_6085_HanChao_T20-Rapa-1	E12601_2p_EXT431_6085_HanChao_T20-Rapa-1.14463.14463.2	mzspec:PXD008355:E12601_2p_EXT431_6085_HanChao_T20-Rapa-1:scan:14463:IIDGS[Phosphorylation]PPPS[Phosphorylation]PK/2	54135	Phosphorylation	1.0	5	226	1	1.0	86	0.0	0.0	0.0	0.0	0.0	0.0
5;9	226;230:196;200:185;189:196;200:185;189:196;200	1.000;1.000	Phosphorylation;Phosphorylation	AT2G37340.1:AT2G37340.2:AT2G37340.3:AT2G37340.4:AT2G37340.5:AT2G37340.6	mzspec:PXD008355:E12623_2p_EXT431_6085_HanChao_T40-Rapa-2:scan:13649:IIDGS[Phosphorylation]PPPS[Phosphorylation]PK/2	2	2.597672485453034e-05	160	x5:Phosphorylation:1.00;x9:Phosphorylation:1.00	IIDGSPPPSPK	IIDGS[Phosphorylation]PPPS[Phosphorylation]PK	AT2G37340.1	1.6278691193228066e-05	1.0	E12623_2p_EXT431_6085_HanChao_T40-Rapa-2	E12623_2p_EXT431_6085_HanChao_T40-Rapa-2.13649.13649.2	mzspec:PXD008355:E12623_2p_EXT431_6085_HanChao_T40-Rapa-2:scan:13649:IIDGS[Phosphorylation]PPPS[Phosphorylation]PK/2	54134	Phosphorylation	1.0	5	226	1	1.0	87	0.0	0.0	0.0	0.0	0.0	0.0
13	397:397:397:397	1.000	Phosphorylation	AT2G01450.1:AT2G01450.2:AT2G01450.3:AT2G01450.4	mzspec:PXD008355:E12619_2p_EXT431_6085_HanChao_T10-Rapa-2:scan:06704:LEEHNDDEEEHNS[Phosphorylation]PPHQR/3	3	0.0	80	x13:Phosphorylation:1.00	LEEHNDDEEEHNSPPHQR	LEEHNDDEEEHNS[Phosphorylation]PPHQR	AT2G01450.1	0.0	1.0	E12619_2p_EXT431_6085_HanChao_T10-Rapa-2	E12619_2p_EXT431_6085_HanChao_T10-Rapa-2.06704.06704.3	mzspec:PXD008355:E12619_2p_EXT431_6085_HanChao_T10-Rapa-2:scan:06704:LEEHNDDEEEHNS[Phosphorylation]PPHQR/3	66062	Phosphorylation	1.0	13	397	1	1.0	88	0.0	0.0	0.0	0.0	0.0	0.0
5;9	233;237	1.000;1.000	Phosphorylation;Phosphorylation	AT5G10070.2	mzspec:PXD008355:E12601_2p_EXT431_6085_HanChao_T20-Rapa-1:scan:23223:KDGES[Phosphorylation]GDES[Phosphorylation]EEDDEDGLPPLER/3	3	6.903216899074968e-05	160	x5:Phosphorylation:1.00;x9:Phosphorylation:1.00	KDGESGDESEEDDEDGLPPLER	KDGES[Phosphorylation]GDES[Phosphorylation]EEDDEDGLPPLER	AT5G10070.2	1.6278691193228066e-05	1.0	E12601_2p_EXT431_6085_HanChao_T20-Rapa-1	E12601_2p_EXT431_6085_HanChao_T20-Rapa-1.23223.23223.3	mzspec:PXD008355:E12601_2p_EXT431_6085_HanChao_T20-Rapa-1:scan:23223:KDGES[Phosphorylation]GDES[Phosphorylation]EEDDEDGLPPLER/3	58075	Phosphorylation	1.0	5	233	1	1.0	89	0.0	0.0	0.0	0.0	0.0	0.0
13	397:397:397:397	1.000	Phosphorylation	AT2G01450.1:AT2G01450.2:AT2G01450.3:AT2G01450.4	mzspec:PXD008355:E12619_2p_EXT431_6085_HanChao_T10-Rapa-2:scan:06653:LEEHNDDEEEHNS[Phosphorylation]PPHQR/4	4	0.0	80	x13:Phosphorylation:1.00	LEEHNDDEEEHNSPPHQR	LEEHNDDEEEHNS[Phosphorylation]PPHQR	AT2G01450.1	0.0	1.0	E12619_2p_EXT431_6085_HanChao_T10-Rapa-2	E12619_2p_EXT431_6085_HanChao_T10-Rapa-2.06653.06653.4	mzspec:PXD008355:E12619_2p_EXT431_6085_HanChao_T10-Rapa-2:scan:06653:LEEHNDDEEEHNS[Phosphorylation]PPHQR/4	66063	Phosphorylation	1.0	13	397	1	1.0	90	0.0	0.0	0.0	0.0	0.0	0.0
13	397:397:397:397	1.000	Phosphorylation	AT2G01450.1:AT2G01450.2:AT2G01450.3:AT2G01450.4	mzspec:PXD008355:E12621_2p_EXT431_6085_HanChao_T20-Rapa-2:scan:06348:LEEHNDDEEEHNS[Phosphorylation]PPHQR/4	4	0.0	80	x13:Phosphorylation:1.00	LEEHNDDEEEHNSPPHQR	LEEHNDDEEEHNS[Phosphorylation]PPHQR	AT2G01450.1	0.0	1.0	E12621_2p_EXT431_6085_HanChao_T20-Rapa-2	E12621_2p_EXT431_6085_HanChao_T20-Rapa-2.06348.06348.4	mzspec:PXD008355:E12621_2p_EXT431_6085_HanChao_T20-Rapa-2:scan:06348:LEEHNDDEEEHNS[Phosphorylation]PPHQR/4	66064	Phosphorylation	1.0	13	397	1	1.0	91	0.0	0.0	0.0	0.0	0.0	0.0
13	397:397:397:397	1.000	Phosphorylation	AT2G01450.1:AT2G01450.2:AT2G01450.3:AT2G01450.4	mzspec:PXD008355:E12621_2p_EXT431_6085_HanChao_T20-Rapa-2:scan:06260:LEEHNDDEEEHNS[Phosphorylation]PPHQR/3	3	0.0	80	x13:Phosphorylation:1.00	LEEHNDDEEEHNSPPHQR	LEEHNDDEEEHNS[Phosphorylation]PPHQR	AT2G01450.1	0.0	1.0	E12621_2p_EXT431_6085_HanChao_T20-Rapa-2	E12621_2p_EXT431_6085_HanChao_T20-Rapa-2.06260.06260.3	mzspec:PXD008355:E12621_2p_EXT431_6085_HanChao_T20-Rapa-2:scan:06260:LEEHNDDEEEHNS[Phosphorylation]PPHQR/3	66065	Phosphorylation	1.0	13	397	1	1.0	92	0.0	0.0	0.0	0.0	0.0	0.0
13	397:397:397:397	1.000	Phosphorylation	AT2G01450.1:AT2G01450.2:AT2G01450.3:AT2G01450.4	mzspec:PXD008355:E12603_2p_EXT431_6085_HanChao_T40-Rapa-1:scan:06625:LEEHNDDEEEHNS[Phosphorylation]PPHQR/4	4	7.76156473144986e-05	80	x13:Phosphorylation:1.00	LEEHNDDEEEHNSPPHQR	LEEHNDDEEEHNS[Phosphorylation]PPHQR	AT2G01450.1	1.6278691193228066e-05	1.0	E12603_2p_EXT431_6085_HanChao_T40-Rapa-1	E12603_2p_EXT431_6085_HanChao_T40-Rapa-1.06625.06625.4	mzspec:PXD008355:E12603_2p_EXT431_6085_HanChao_T40-Rapa-1:scan:06625:LEEHNDDEEEHNS[Phosphorylation]PPHQR/4	66066	Phosphorylation	1.0	13	397	1	1.0	93	0.0	0.0	0.0	0.0	0.0	0.0
4	728:728	1.000	Phosphorylation	AT1G67580.1:AT1G67580.2	mzspec:PXD008355:E12599_2p_EXT431_6085_HanChao_T10-Rapa-1:scan:14748:MVKS[Phosphorylation]PDPLEEQR/3	3	2.018448620390368e-05	80	x4:Phosphorylation:1.00	MVKSPDPLEEQR	MVKS[Phosphorylation]PDPLEEQR	AT1G67580.1	1.6278691193228066e-05	1.0	E12599_2p_EXT431_6085_HanChao_T10-Rapa-1	E12599_2p_EXT431_6085_HanChao_T10-Rapa-1.14748.14748.3	mzspec:PXD008355:E12599_2p_EXT431_6085_HanChao_T10-Rapa-1:scan:14748:MVKS[Phosphorylation]PDPLEEQR/3	75714	Phosphorylation	1.0	4	728	1	1.0	94	0.0	0.0	0.0	0.0	0.0	0.0
13	397:397:397:397	1.000	Phosphorylation	AT2G01450.1:AT2G01450.2:AT2G01450.3:AT2G01450.4	mzspec:PXD008355:E12643_2p_EXT431_6085_HanChao_T40-Rapa-3:scan:06576:LEEHNDDEEEHNS[Phosphorylation]PPHQR/4	4	3.1854235020545977e-05	80	x13:Phosphorylation:1.00	LEEHNDDEEEHNSPPHQR	LEEHNDDEEEHNS[Phosphorylation]PPHQR	AT2G01450.1	1.6278691193228066e-05	1.0	E12643_2p_EXT431_6085_HanChao_T40-Rapa-3	E12643_2p_EXT431_6085_HanChao_T40-Rapa-3.06576.06576.4	mzspec:PXD008355:E12643_2p_EXT431_6085_HanChao_T40-Rapa-3:scan:06576:LEEHNDDEEEHNS[Phosphorylation]PPHQR/4	66067	Phosphorylation	1.0	13	397	1	1.0	95	0.0	0.0	0.0	0.0	0.0	0.0
4	728:728	1.000	Phosphorylation	AT1G67580.1:AT1G67580.2	mzspec:PXD008355:E12601_2p_EXT431_6085_HanChao_T20-Rapa-1:scan:15060:MVKS[Phosphorylation]PDPLEEQR/3	3	2.1093486331420857e-05	80	x4:Phosphorylation:1.00	MVKSPDPLEEQR	MVKS[Phosphorylation]PDPLEEQR	AT1G67580.1	1.6278691193228066e-05	1.0	E12601_2p_EXT431_6085_HanChao_T20-Rapa-1	E12601_2p_EXT431_6085_HanChao_T20-Rapa-1.15060.15060.3	mzspec:PXD008355:E12601_2p_EXT431_6085_HanChao_T20-Rapa-1:scan:15060:MVKS[Phosphorylation]PDPLEEQR/3	75713	Phosphorylation	1.0	4	728	1	1.0	96	0.0	0.0	0.0	0.0	0.0	0.0
4	728:728	1.000	Phosphorylation	AT1G67580.1:AT1G67580.2	mzspec:PXD008355:E12623_2p_EXT431_6085_HanChao_T40-Rapa-2:scan:14859:MVKS[Phosphorylation]PDPLEEQR/2	2	2.567196364849948e-05	80	x4:Phosphorylation:1.00	MVKSPDPLEEQR	MVKS[Phosphorylation]PDPLEEQR	AT1G67580.1	1.6278691193228066e-05	1.0	E12623_2p_EXT431_6085_HanChao_T40-Rapa-2	E12623_2p_EXT431_6085_HanChao_T40-Rapa-2.14859.14859.2	mzspec:PXD008355:E12623_2p_EXT431_6085_HanChao_T40-Rapa-2:scan:14859:MVKS[Phosphorylation]PDPLEEQR/2	75712	Phosphorylation	1.0	4	728	1	1.0	97	0.0	0.0	0.0	0.0	0.0	0.0
13	397:397:397:397	1.000	Phosphorylation	AT2G01450.1:AT2G01450.2:AT2G01450.3:AT2G01450.4	mzspec:PXD008355:E12639_2p_EXT431_6085_HanChao_T10-Rapa-3:scan:06521:LEEHNDDEEEHNS[Phosphorylation]PPHQR/4	4	2.8506271379703528e-05	80	x13:Phosphorylation:1.00	LEEHNDDEEEHNSPPHQR	LEEHNDDEEEHNS[Phosphorylation]PPHQR	AT2G01450.1	1.6278691193228066e-05	1.0	E12639_2p_EXT431_6085_HanChao_T10-Rapa-3	E12639_2p_EXT431_6085_HanChao_T10-Rapa-3.06521.06521.4	mzspec:PXD008355:E12639_2p_EXT431_6085_HanChao_T10-Rapa-3:scan:06521:LEEHNDDEEEHNS[Phosphorylation]PPHQR/4	66068	Phosphorylation	1.0	13	397	1	1.0	98	0.0	0.0	0.0	0.0	0.0	0.0
4	728:728	1.000	Phosphorylation	AT1G67580.1:AT1G67580.2	mzspec:PXD008355:E12661_2p_EXT431_6085_HanChao_T20-Rapa-4:scan:15039:MVKS[Phosphorylation]PDPLEEQR/2	2	0.0	80	x4:Phosphorylation:1.00	MVKSPDPLEEQR	MVKS[Phosphorylation]PDPLEEQR	AT1G67580.1	0.0	1.0	E12661_2p_EXT431_6085_HanChao_T20-Rapa-4	E12661_2p_EXT431_6085_HanChao_T20-Rapa-4.15039.15039.2	mzspec:PXD008355:E12661_2p_EXT431_6085_HanChao_T20-Rapa-4:scan:15039:MVKS[Phosphorylation]PDPLEEQR/2	75711	Phosphorylation	1.0	4	728	1	1.0	99	0.0	0.0	0.0	0.0	0.0	0.0
13	397:397:397:397	1.000	Phosphorylation	AT2G01450.1:AT2G01450.2:AT2G01450.3:AT2G01450.4	mzspec:PXD008355:E12601_2p_EXT431_6085_HanChao_T20-Rapa-1:scan:06513:LEEHNDDEEEHNS[Phosphorylation]PPHQR/3	3	1.9960478253058946e-05	80	x13:Phosphorylation:1.00	LEEHNDDEEEHNSPPHQR	LEEHNDDEEEHNS[Phosphorylation]PPHQR	AT2G01450.1	1.6278691193228066e-05	1.0	E12601_2p_EXT431_6085_HanChao_T20-Rapa-1	E12601_2p_EXT431_6085_HanChao_T20-Rapa-1.06513.06513.3	mzspec:PXD008355:E12601_2p_EXT431_6085_HanChao_T20-Rapa-1:scan:06513:LEEHNDDEEEHNS[Phosphorylation]PPHQR/3	66069	Phosphorylation	1.0	13	397	1	1.0	100	0.0	0.0	0.0	0.0	0.0	0.0
13	397:397:397:397	1.000	Phosphorylation	AT2G01450.1:AT2G01450.2:AT2G01450.3:AT2G01450.4	mzspec:PXD008355:E12601_2p_EXT431_6085_HanChao_T20-Rapa-1:scan:06674:LEEHNDDEEEHNS[Phosphorylation]PPHQR/4	4	1.993024414549078e-05	80	x13:Phosphorylation:1.00	LEEHNDDEEEHNSPPHQR	LEEHNDDEEEHNS[Phosphorylation]PPHQR	AT2G01450.1	1.6278691193228066e-05	1.0	E12601_2p_EXT431_6085_HanChao_T20-Rapa-1	E12601_2p_EXT431_6085_HanChao_T20-Rapa-1.06674.06674.4	mzspec:PXD008355:E12601_2p_EXT431_6085_HanChao_T20-Rapa-1:scan:06674:LEEHNDDEEEHNS[Phosphorylation]PPHQR/4	66070	Phosphorylation	1.0	13	397	1	1.0	101	0.0	0.0	0.0	0.0	0.0	0.0
5;9	226;230:196;200:185;189:196;200:185;189:196;200	1.000;1.000	Phosphorylation;Phosphorylation	AT2G37340.1:AT2G37340.2:AT2G37340.3:AT2G37340.4:AT2G37340.5:AT2G37340.6	mzspec:PXD008355:E12659_2p_EXT431_6085_HanChao_T10-Rapa-4:scan:14498:IIDGS[Phosphorylation]PPPS[Phosphorylation]PK/2	2	3.951319740793425e-05	160	x5:Phosphorylation:1.00;x9:Phosphorylation:1.00	IIDGSPPPSPK	IIDGS[Phosphorylation]PPPS[Phosphorylation]PK	AT2G37340.1	1.6278691193228066e-05	1.0	E12659_2p_EXT431_6085_HanChao_T10-Rapa-4	E12659_2p_EXT431_6085_HanChao_T10-Rapa-4.14498.14498.2	mzspec:PXD008355:E12659_2p_EXT431_6085_HanChao_T10-Rapa-4:scan:14498:IIDGS[Phosphorylation]PPPS[Phosphorylation]PK/2	54131	Phosphorylation	1.0	9	230	1	1.0	102	0.0	0.0	0.0	0.0	0.0	0.0
5;9	233;237	1.000;1.000	Phosphorylation;Phosphorylation	AT5G10070.2	mzspec:PXD008355:E12663_2p_EXT431_6085_HanChao_T40-Rapa-4:scan:23596:KDGES[Phosphorylation]GDES[Phosphorylation]EEDDEDGLPPLER/3	3	6.618133686300464e-05	160	x5:Phosphorylation:1.00;x9:Phosphorylation:1.00	KDGESGDESEEDDEDGLPPLER	KDGES[Phosphorylation]GDES[Phosphorylation]EEDDEDGLPPLER	AT5G10070.2	1.6278691193228066e-05	1.0	E12663_2p_EXT431_6085_HanChao_T40-Rapa-4	E12663_2p_EXT431_6085_HanChao_T40-Rapa-4.23596.23596.3	mzspec:PXD008355:E12663_2p_EXT431_6085_HanChao_T40-Rapa-4:scan:23596:KDGES[Phosphorylation]GDES[Phosphorylation]EEDDEDGLPPLER/3	58076	Phosphorylation	1.0	5	233	1	1.0	103	0.0	0.0	0.0	0.0	0.0	0.0
5;9	233;237	1.000;1.000	Phosphorylation;Phosphorylation	AT5G10070.2	mzspec:PXD008355:E12601_2p_EXT431_6085_HanChao_T20-Rapa-1:scan:23223:KDGES[Phosphorylation]GDES[Phosphorylation]EEDDEDGLPPLER/3	3	6.903216899074968e-05	160	x5:Phosphorylation:1.00;x9:Phosphorylation:1.00	KDGESGDESEEDDEDGLPPLER	KDGES[Phosphorylation]GDES[Phosphorylation]EEDDEDGLPPLER	AT5G10070.2	1.6278691193228066e-05	1.0	E12601_2p_EXT431_6085_HanChao_T20-Rapa-1	E12601_2p_EXT431_6085_HanChao_T20-Rapa-1.23223.23223.3	mzspec:PXD008355:E12601_2p_EXT431_6085_HanChao_T20-Rapa-1:scan:23223:KDGES[Phosphorylation]GDES[Phosphorylation]EEDDEDGLPPLER/3	58075	Phosphorylation	1.0	9	237	1	1.0	104	0.0	0.0	0.0	0.0	0.0	0.0
5;9	226;230:196;200:185;189:196;200:185;189:196;200	1.000;1.000	Phosphorylation;Phosphorylation	AT2G37340.1:AT2G37340.2:AT2G37340.3:AT2G37340.4:AT2G37340.5:AT2G37340.6	mzspec:PXD008355:E12641_2p_EXT431_6085_HanChao_T20-Rapa-3:scan:14067:IIDGS[Phosphorylation]PPPS[Phosphorylation]PK/2	2	3.703017959637104e-05	160	x5:Phosphorylation:1.00;x9:Phosphorylation:1.00	IIDGSPPPSPK	IIDGS[Phosphorylation]PPPS[Phosphorylation]PK	AT2G37340.1	1.6278691193228066e-05	1.0	E12641_2p_EXT431_6085_HanChao_T20-Rapa-3	E12641_2p_EXT431_6085_HanChao_T20-Rapa-3.14067.14067.2	mzspec:PXD008355:E12641_2p_EXT431_6085_HanChao_T20-Rapa-3:scan:14067:IIDGS[Phosphorylation]PPPS[Phosphorylation]PK/2	54132	Phosphorylation	1.0	5	226	1	1.0	105	0.0	0.0	0.0	0.0	0.0	0.0
6	21:21:21:21:21:21	1.000	Phosphorylation	AT5G54430.1:AT5G54430.2:AT5G54430.3:AT5G54430.4:AT5G54430.5:AT5G54430.6	mzspec:PXD008355:E12619_2p_EXT431_6085_HanChao_T10-Rapa-2:scan:04893:IHHPPS[Phosphorylation]PR/2	2	0.0	80	x6:Phosphorylation:1.00	IHHPPSPR	IHHPPS[Phosphorylation]PR	AT5G54430.1	0.0	1.0	E12619_2p_EXT431_6085_HanChao_T10-Rapa-2	E12619_2p_EXT431_6085_HanChao_T10-Rapa-2.04893.04893.2	mzspec:PXD008355:E12619_2p_EXT431_6085_HanChao_T10-Rapa-2:scan:04893:IHHPPS[Phosphorylation]PR/2	53913	Phosphorylation	1.0	6	21	1	1.0	106	0.0	0.0	0.0	0.0	0.0	0.0
6	21:21:21:21:21:21	1.000	Phosphorylation	AT5G54430.1:AT5G54430.2:AT5G54430.3:AT5G54430.4:AT5G54430.5:AT5G54430.6	mzspec:PXD008355:E12663_2p_EXT431_6085_HanChao_T40-Rapa-4:scan:05359:IHHPPS[Phosphorylation]PR/2	2	0.0	80	x6:Phosphorylation:1.00	IHHPPSPR	IHHPPS[Phosphorylation]PR	AT5G54430.1	0.0	1.0	E12663_2p_EXT431_6085_HanChao_T40-Rapa-4	E12663_2p_EXT431_6085_HanChao_T40-Rapa-4.05359.05359.2	mzspec:PXD008355:E12663_2p_EXT431_6085_HanChao_T40-Rapa-4:scan:05359:IHHPPS[Phosphorylation]PR/2	53914	Phosphorylation	1.0	6	21	1	1.0	107	0.0	0.0	0.0	0.0	0.0	0.0
6	21:21:21:21:21:21	1.000	Phosphorylation	AT5G54430.1:AT5G54430.2:AT5G54430.3:AT5G54430.4:AT5G54430.5:AT5G54430.6	mzspec:PXD008355:E12663_2p_EXT431_6085_HanChao_T40-Rapa-4:scan:04440:IHHPPS[Phosphorylation]PR/2	2	0.0	80	x6:Phosphorylation:1.00	IHHPPSPR	IHHPPS[Phosphorylation]PR	AT5G54430.1	0.0	1.0	E12663_2p_EXT431_6085_HanChao_T40-Rapa-4	E12663_2p_EXT431_6085_HanChao_T40-Rapa-4.04440.04440.2	mzspec:PXD008355:E12663_2p_EXT431_6085_HanChao_T40-Rapa-4:scan:04440:IHHPPS[Phosphorylation]PR/2	53915	Phosphorylation	1.0	6	21	1	1.0	108	0.0	0.0	0.0	0.0	0.0	0.0
6	21:21:21:21:21:21	1.000	Phosphorylation	AT5G54430.1:AT5G54430.2:AT5G54430.3:AT5G54430.4:AT5G54430.5:AT5G54430.6	mzspec:PXD008355:E12619_2p_EXT431_6085_HanChao_T10-Rapa-2:scan:04488:IHHPPS[Phosphorylation]PR/2	2	0.0	80	x6:Phosphorylation:1.00	IHHPPSPR	IHHPPS[Phosphorylation]PR	AT5G54430.1	0.0	1.0	E12619_2p_EXT431_6085_HanChao_T10-Rapa-2	E12619_2p_EXT431_6085_HanChao_T10-Rapa-2.04488.04488.2	mzspec:PXD008355:E12619_2p_EXT431_6085_HanChao_T10-Rapa-2:scan:04488:IHHPPS[Phosphorylation]PR/2	53916	Phosphorylation	1.0	6	21	1	1.0	109	0.0	0.0	0.0	0.0	0.0	0.0
5;9	226;230:196;200:185;189:196;200:185;189:196;200	1.000;1.000	Phosphorylation;Phosphorylation	AT2G37340.1:AT2G37340.2:AT2G37340.3:AT2G37340.4:AT2G37340.5:AT2G37340.6	mzspec:PXD008355:E12641_2p_EXT431_6085_HanChao_T20-Rapa-3:scan:14067:IIDGS[Phosphorylation]PPPS[Phosphorylation]PK/2	2	3.703017959637104e-05	160	x5:Phosphorylation:1.00;x9:Phosphorylation:1.00	IIDGSPPPSPK	IIDGS[Phosphorylation]PPPS[Phosphorylation]PK	AT2G37340.1	1.6278691193228066e-05	1.0	E12641_2p_EXT431_6085_HanChao_T20-Rapa-3	E12641_2p_EXT431_6085_HanChao_T20-Rapa-3.14067.14067.2	mzspec:PXD008355:E12641_2p_EXT431_6085_HanChao_T20-Rapa-3:scan:14067:IIDGS[Phosphorylation]PPPS[Phosphorylation]PK/2	54132	Phosphorylation	1.0	9	230	1	1.0	110	0.0	0.0	0.0	0.0	0.0	0.0
6	21:21:21:21:21:21	1.000	Phosphorylation	AT5G54430.1:AT5G54430.2:AT5G54430.3:AT5G54430.4:AT5G54430.5:AT5G54430.6	mzspec:PXD008355:E12663_2p_EXT431_6085_HanChao_T40-Rapa-4:scan:04907:IHHPPS[Phosphorylation]PR/2	2	0.0	80	x6:Phosphorylation:1.00	IHHPPSPR	IHHPPS[Phosphorylation]PR	AT5G54430.1	0.0	1.0	E12663_2p_EXT431_6085_HanChao_T40-Rapa-4	E12663_2p_EXT431_6085_HanChao_T40-Rapa-4.04907.04907.2	mzspec:PXD008355:E12663_2p_EXT431_6085_HanChao_T40-Rapa-4:scan:04907:IHHPPS[Phosphorylation]PR/2	53917	Phosphorylation	1.0	6	21	1	1.0	111	0.0	0.0	0.0	0.0	0.0	0.0
5;9	226;230:196;200:185;189:196;200:185;189:196;200	1.000;1.000	Phosphorylation;Phosphorylation	AT2G37340.1:AT2G37340.2:AT2G37340.3:AT2G37340.4:AT2G37340.5:AT2G37340.6	mzspec:PXD008355:E12643_2p_EXT431_6085_HanChao_T40-Rapa-3:scan:13882:IIDGS[Phosphorylation]PPPS[Phosphorylation]PK/2	2	3.1000062000123996e-05	160	x5:Phosphorylation:1.00;x9:Phosphorylation:1.00	IIDGSPPPSPK	IIDGS[Phosphorylation]PPPS[Phosphorylation]PK	AT2G37340.1	1.6278691193228066e-05	1.0	E12643_2p_EXT431_6085_HanChao_T40-Rapa-3	E12643_2p_EXT431_6085_HanChao_T40-Rapa-3.13882.13882.2	mzspec:PXD008355:E12643_2p_EXT431_6085_HanChao_T40-Rapa-3:scan:13882:IIDGS[Phosphorylation]PPPS[Phosphorylation]PK/2	54133	Phosphorylation	1.0	5	226	1	1.0	112	0.0	0.0	0.0	0.0	0.0	0.0
6	21:21:21:21:21:21	1.000	Phosphorylation	AT5G54430.1:AT5G54430.2:AT5G54430.3:AT5G54430.4:AT5G54430.5:AT5G54430.6	mzspec:PXD008355:E12621_2p_EXT431_6085_HanChao_T20-Rapa-2:scan:04321:IHHPPS[Phosphorylation]PR/2	2	0.0	80	x6:Phosphorylation:1.00	IHHPPSPR	IHHPPS[Phosphorylation]PR	AT5G54430.1	0.0	1.0	E12621_2p_EXT431_6085_HanChao_T20-Rapa-2	E12621_2p_EXT431_6085_HanChao_T20-Rapa-2.04321.04321.2	mzspec:PXD008355:E12621_2p_EXT431_6085_HanChao_T20-Rapa-2:scan:04321:IHHPPS[Phosphorylation]PR/2	53918	Phosphorylation	1.0	6	21	1	1.0	113	0.0	0.0	0.0	0.0	0.0	0.0
5;9	226;230:196;200:185;189:196;200:185;189:196;200	1.000;1.000	Phosphorylation;Phosphorylation	AT2G37340.1:AT2G37340.2:AT2G37340.3:AT2G37340.4:AT2G37340.5:AT2G37340.6	mzspec:PXD008355:E12643_2p_EXT431_6085_HanChao_T40-Rapa-3:scan:13882:IIDGS[Phosphorylation]PPPS[Phosphorylation]PK/2	2	3.1000062000123996e-05	160	x5:Phosphorylation:1.00;x9:Phosphorylation:1.00	IIDGSPPPSPK	IIDGS[Phosphorylation]PPPS[Phosphorylation]PK	AT2G37340.1	1.6278691193228066e-05	1.0	E12643_2p_EXT431_6085_HanChao_T40-Rapa-3	E12643_2p_EXT431_6085_HanChao_T40-Rapa-3.13882.13882.2	mzspec:PXD008355:E12643_2p_EXT431_6085_HanChao_T40-Rapa-3:scan:13882:IIDGS[Phosphorylation]PPPS[Phosphorylation]PK/2	54133	Phosphorylation	1.0	9	230	1	1.0	114	0.0	0.0	0.0	0.0	0.0	0.0
5	1100	1.000	Phosphorylation	AT3G01780.1	mzspec:PXD008355:E12641_2p_EXT431_6085_HanChao_T20-Rapa-3:scan:14933:IEEES[Phosphorylation]ENEEEEEGEEEDDDEEVKEK/3	3	4.326756663205262e-05	80	x5:Phosphorylation:1.00	IEEESENEEEEEGEEEDDDEEVKEK	IEEES[Phosphorylation]ENEEEEEGEEEDDDEEVKEK	AT3G01780.1	1.6278691193228066e-05	1.0	E12641_2p_EXT431_6085_HanChao_T20-Rapa-3	E12641_2p_EXT431_6085_HanChao_T20-Rapa-3.14933.14933.3	mzspec:PXD008355:E12641_2p_EXT431_6085_HanChao_T20-Rapa-3:scan:14933:IEEES[Phosphorylation]ENEEEEEGEEEDDDEEVKEK/3	52511	Phosphorylation	1.0	5	1100	1	1.0	115	0.0	0.0	0.0	0.0	0.0	0.0
5	1100	1.000	Phosphorylation	AT3G01780.1	mzspec:PXD008355:E12643_2p_EXT431_6085_HanChao_T40-Rapa-3:scan:14728:IEEES[Phosphorylation]ENEEEEEGEEEDDDEEVKEK/3	3	3.070404372255826e-05	80	x5:Phosphorylation:1.00	IEEESENEEEEEGEEEDDDEEVKEK	IEEES[Phosphorylation]ENEEEEEGEEEDDDEEVKEK	AT3G01780.1	1.6278691193228066e-05	1.0	E12643_2p_EXT431_6085_HanChao_T40-Rapa-3	E12643_2p_EXT431_6085_HanChao_T40-Rapa-3.14728.14728.3	mzspec:PXD008355:E12643_2p_EXT431_6085_HanChao_T40-Rapa-3:scan:14728:IEEES[Phosphorylation]ENEEEEEGEEEDDDEEVKEK/3	52513	Phosphorylation	1.0	5	1100	1	1.0	116	0.0	0.0	0.0	0.0	0.0	0.0
8	247:247	1.000	Phosphorylation	AT4G26630.1:AT4G26630.2	mzspec:PXD008355:E12641_2p_EXT431_6085_HanChao_T20-Rapa-3:scan:05273:VEDEKEGS[Phosphorylation]EDENDNEK/2	2	3.909151323247723e-05	80	x8:Phosphorylation:1.00	VEDEKEGSEDENDNEK	VEDEKEGS[Phosphorylation]EDENDNEK	AT4G26630.1	1.6278691193228066e-05	1.0	E12641_2p_EXT431_6085_HanChao_T20-Rapa-3	E12641_2p_EXT431_6085_HanChao_T20-Rapa-3.05273.05273.2	mzspec:PXD008355:E12641_2p_EXT431_6085_HanChao_T20-Rapa-3:scan:05273:VEDEKEGS[Phosphorylation]EDENDNEK/2	121753	Phosphorylation	1.0	8	247	1	1.0	117	0.0	0.0	0.0	0.0	0.0	0.0
12	178	1.000	Phosphorylation	AT5G23680.1	mzspec:PXD008355:E12621_2p_EXT431_6085_HanChao_T20-Rapa-2:scan:24834:NDGVEQGDEKFS[Phosphorylation]GEEEEEEEDEELGGEEGFR/3	3	0.0	80	x12:Phosphorylation:1.00	NDGVEQGDEKFSGEEEEEEEDEELGGEEGFR	NDGVEQGDEKFS[Phosphorylation]GEEEEEEEDEELGGEEGFR	AT5G23680.1	0.0	1.0	E12621_2p_EXT431_6085_HanChao_T20-Rapa-2	E12621_2p_EXT431_6085_HanChao_T20-Rapa-2.24834.24834.3	mzspec:PXD008355:E12621_2p_EXT431_6085_HanChao_T20-Rapa-2:scan:24834:NDGVEQGDEKFS[Phosphorylation]GEEEEEEEDEELGGEEGFR/3	77261	Phosphorylation	1.0	12	178	1	1.0	118	0.0	0.0	0.0	0.0	0.0	0.0
12	178	1.000	Phosphorylation	AT5G23680.1	mzspec:PXD008355:E12641_2p_EXT431_6085_HanChao_T20-Rapa-3:scan:25348:NDGVEQGDEKFS[Phosphorylation]GEEEEEEEDEELGGEEGFR/3	3	4.203093476798924e-05	80	x12:Phosphorylation:1.00	NDGVEQGDEKFSGEEEEEEEDEELGGEEGFR	NDGVEQGDEKFS[Phosphorylation]GEEEEEEEDEELGGEEGFR	AT5G23680.1	1.6278691193228066e-05	1.0	E12641_2p_EXT431_6085_HanChao_T20-Rapa-3	E12641_2p_EXT431_6085_HanChao_T20-Rapa-3.25348.25348.3	mzspec:PXD008355:E12641_2p_EXT431_6085_HanChao_T20-Rapa-3:scan:25348:NDGVEQGDEKFS[Phosphorylation]GEEEEEEEDEELGGEEGFR/3	77263	Phosphorylation	1.0	12	178	1	1.0	119	0.0	0.0	0.0	0.0	0.0	0.0
12	178	1.000	Phosphorylation	AT5G23680.1	mzspec:PXD008355:E12643_2p_EXT431_6085_HanChao_T40-Rapa-3:scan:25141:NDGVEQGDEKFS[Phosphorylation]GEEEEEEEDEELGGEEGFR/3	3	3.3723400667723326e-05	80	x12:Phosphorylation:1.00	NDGVEQGDEKFSGEEEEEEEDEELGGEEGFR	NDGVEQGDEKFS[Phosphorylation]GEEEEEEEDEELGGEEGFR	AT5G23680.1	1.6278691193228066e-05	1.0	E12643_2p_EXT431_6085_HanChao_T40-Rapa-3	E12643_2p_EXT431_6085_HanChao_T40-Rapa-3.25141.25141.3	mzspec:PXD008355:E12643_2p_EXT431_6085_HanChao_T40-Rapa-3:scan:25141:NDGVEQGDEKFS[Phosphorylation]GEEEEEEEDEELGGEEGFR/3	77264	Phosphorylation	1.0	12	178	1	1.0	120	0.0	0.0	0.0	0.0	0.0	0.0
12	178	1.000	Phosphorylation	AT5G23680.1	mzspec:PXD008355:E12623_2p_EXT431_6085_HanChao_T40-Rapa-2:scan:24956:NDGVEQGDEKFS[Phosphorylation]GEEEEEEEDEELGGEEGFR/3	3	2.8890044490668517e-05	80	x12:Phosphorylation:1.00	NDGVEQGDEKFSGEEEEEEEDEELGGEEGFR	NDGVEQGDEKFS[Phosphorylation]GEEEEEEEDEELGGEEGFR	AT5G23680.1	1.6278691193228066e-05	1.0	E12623_2p_EXT431_6085_HanChao_T40-Rapa-2	E12623_2p_EXT431_6085_HanChao_T40-Rapa-2.24956.24956.3	mzspec:PXD008355:E12623_2p_EXT431_6085_HanChao_T40-Rapa-2:scan:24956:NDGVEQGDEKFS[Phosphorylation]GEEEEEEEDEELGGEEGFR/3	77265	Phosphorylation	1.0	12	178	1	1.0	121	0.0	0.0	0.0	0.0	0.0	0.0
12	178	1.000	Phosphorylation	AT5G23680.1	mzspec:PXD008355:E12639_2p_EXT431_6085_HanChao_T10-Rapa-3:scan:25661:NDGVEQGDEKFS[Phosphorylation]GEEEEEEEDEELGGEEGFR/3	3	2.5471217524197657e-05	80	x12:Phosphorylation:1.00	NDGVEQGDEKFSGEEEEEEEDEELGGEEGFR	NDGVEQGDEKFS[Phosphorylation]GEEEEEEEDEELGGEEGFR	AT5G23680.1	1.6278691193228066e-05	1.0	E12639_2p_EXT431_6085_HanChao_T10-Rapa-3	E12639_2p_EXT431_6085_HanChao_T10-Rapa-3.25661.25661.3	mzspec:PXD008355:E12639_2p_EXT431_6085_HanChao_T10-Rapa-3:scan:25661:NDGVEQGDEKFS[Phosphorylation]GEEEEEEEDEELGGEEGFR/3	77266	Phosphorylation	1.0	12	178	1	1.0	122	0.0	0.0	0.0	0.0	0.0	0.0
12	178	1.000	Phosphorylation	AT5G23680.1	mzspec:PXD008355:E12599_2p_EXT431_6085_HanChao_T10-Rapa-1:scan:24836:NDGVEQGDEKFS[Phosphorylation]GEEEEEEEDEELGGEEGFR/3	3	1.897821301146284e-05	80	x12:Phosphorylation:1.00	NDGVEQGDEKFSGEEEEEEEDEELGGEEGFR	NDGVEQGDEKFS[Phosphorylation]GEEEEEEEDEELGGEEGFR	AT5G23680.1	1.6278691193228066e-05	1.0	E12599_2p_EXT431_6085_HanChao_T10-Rapa-1	E12599_2p_EXT431_6085_HanChao_T10-Rapa-1.24836.24836.3	mzspec:PXD008355:E12599_2p_EXT431_6085_HanChao_T10-Rapa-1:scan:24836:NDGVEQGDEKFS[Phosphorylation]GEEEEEEEDEELGGEEGFR/3	77267	Phosphorylation	1.0	12	178	1	1.0	123	0.0	0.0	0.0	0.0	0.0	0.0
4;5	178;179	0;1.000	Deamidation;Phosphorylation	AT3G29075.1	mzspec:PXD008355:E12661_2p_EXT431_6085_HanChao_T20-Rapa-4:scan:10116:DGNN[Deamidation]S[Phosphorylation]EDDEFKK/2	2	2.6788106080900078e-05	80	x5:Phosphorylation:1.00;x5:Phosphorylation:1.00	DGNNSEDDEFKK	DGNN[Deamidation]S[Phosphorylation]EDDEFKK	AT3G29075.1	1.6278691193228066e-05	1.0	E12661_2p_EXT431_6085_HanChao_T20-Rapa-4	E12661_2p_EXT431_6085_HanChao_T20-Rapa-4.10116.10116.2	mzspec:PXD008355:E12661_2p_EXT431_6085_HanChao_T20-Rapa-4:scan:10116:DGNN[Deamidation]S[Phosphorylation]EDDEFKK/2	17005	Phosphorylation	1.0	5	179	1	1.0	124	0.0	0.0	0.0	0.0	0.0	0.0
8	368	1.000	Phosphorylation	AT4G12620.1	mzspec:PXD008355:E12643_2p_EXT431_6085_HanChao_T40-Rapa-3:scan:26206:KEEEVDDS[Phosphorylation]DEEMELDDEVLK/3	3	3.3680239803307395e-05	80	x8:Phosphorylation:1.00	KEEEVDDSDEEMELDDEVLK	KEEEVDDS[Phosphorylation]DEEMELDDEVLK	AT4G12620.1	1.6278691193228066e-05	1.0	E12643_2p_EXT431_6085_HanChao_T40-Rapa-3	E12643_2p_EXT431_6085_HanChao_T40-Rapa-3.26206.26206.3	mzspec:PXD008355:E12643_2p_EXT431_6085_HanChao_T40-Rapa-3:scan:26206:KEEEVDDS[Phosphorylation]DEEMELDDEVLK/3	58867	Phosphorylation	1.0	8	368	1	1.0	125	0.0	0.0	0.0	0.0	0.0	0.0
5;9	233;237	1.000;1.000	Phosphorylation;Phosphorylation	AT5G10070.2	mzspec:PXD008355:E12659_2p_EXT431_6085_HanChao_T10-Rapa-4:scan:23075:KDGES[Phosphorylation]GDES[Phosphorylation]EEDDEDGLPPLER/3	3	2.4737779536908772e-05	160	x5:Phosphorylation:1.00;x9:Phosphorylation:1.00	KDGESGDESEEDDEDGLPPLER	KDGES[Phosphorylation]GDES[Phosphorylation]EEDDEDGLPPLER	AT5G10070.2	1.6278691193228066e-05	1.0	E12659_2p_EXT431_6085_HanChao_T10-Rapa-4	E12659_2p_EXT431_6085_HanChao_T10-Rapa-4.23075.23075.3	mzspec:PXD008355:E12659_2p_EXT431_6085_HanChao_T10-Rapa-4:scan:23075:KDGES[Phosphorylation]GDES[Phosphorylation]EEDDEDGLPPLER/3	58082	Phosphorylation	1.0	5	233	1	1.0	126	0.0	0.0	0.0	0.0	0.0	0.0
3	128	1.000	Phosphorylation	AT3G07790.1	mzspec:PXD008355:E12619_2p_EXT431_6085_HanChao_T10-Rapa-2:scan:29736:NFT[Phosphorylation]PLDEFDGK/2	2	0.0	80	x3:Phosphorylation:1.00	NFTPLDEFDGK	NFT[Phosphorylation]PLDEFDGK	AT3G07790.1	0.0	1.0	E12619_2p_EXT431_6085_HanChao_T10-Rapa-2	E12619_2p_EXT431_6085_HanChao_T10-Rapa-2.29736.29736.2	mzspec:PXD008355:E12619_2p_EXT431_6085_HanChao_T10-Rapa-2:scan:29736:NFT[Phosphorylation]PLDEFDGK/2	78687	Phosphorylation	1.0	3	128	1	1.0	127	0.0	0.0	0.0	0.0	0.0	0.0
5;9	233;237	1.000;1.000	Phosphorylation;Phosphorylation	AT5G10070.2	mzspec:PXD008355:E12639_2p_EXT431_6085_HanChao_T10-Rapa-3:scan:23451:KDGES[Phosphorylation]GDES[Phosphorylation]EEDDEDGLPPLER/3	3	2.478130498352043e-05	160	x5:Phosphorylation:1.00;x9:Phosphorylation:1.00	KDGESGDESEEDDEDGLPPLER	KDGES[Phosphorylation]GDES[Phosphorylation]EEDDEDGLPPLER	AT5G10070.2	1.6278691193228066e-05	1.0	E12639_2p_EXT431_6085_HanChao_T10-Rapa-3	E12639_2p_EXT431_6085_HanChao_T10-Rapa-3.23451.23451.3	mzspec:PXD008355:E12639_2p_EXT431_6085_HanChao_T10-Rapa-3:scan:23451:KDGES[Phosphorylation]GDES[Phosphorylation]EEDDEDGLPPLER/3	58081	Phosphorylation	1.0	9	237	1	1.0	128	0.0	0.0	0.0	0.0	0.0	0.0
5;9	233;237	1.000;1.000	Phosphorylation;Phosphorylation	AT5G10070.2	mzspec:PXD008355:E12639_2p_EXT431_6085_HanChao_T10-Rapa-3:scan:23451:KDGES[Phosphorylation]GDES[Phosphorylation]EEDDEDGLPPLER/3	3	2.478130498352043e-05	160	x5:Phosphorylation:1.00;x9:Phosphorylation:1.00	KDGESGDESEEDDEDGLPPLER	KDGES[Phosphorylation]GDES[Phosphorylation]EEDDEDGLPPLER	AT5G10070.2	1.6278691193228066e-05	1.0	E12639_2p_EXT431_6085_HanChao_T10-Rapa-3	E12639_2p_EXT431_6085_HanChao_T10-Rapa-3.23451.23451.3	mzspec:PXD008355:E12639_2p_EXT431_6085_HanChao_T10-Rapa-3:scan:23451:KDGES[Phosphorylation]GDES[Phosphorylation]EEDDEDGLPPLER/3	58081	Phosphorylation	1.0	5	233	1	1.0	129	0.0	0.0	0.0	0.0	0.0	0.0
5;9	233;237	1.000;1.000	Phosphorylation;Phosphorylation	AT5G10070.2	mzspec:PXD008355:E12639_2p_EXT431_6085_HanChao_T10-Rapa-3:scan:23463:KDGES[Phosphorylation]GDES[Phosphorylation]EEDDEDGLPPLER/2	2	2.4783147459727388e-05	160	x5:Phosphorylation:1.00;x9:Phosphorylation:1.00	KDGESGDESEEDDEDGLPPLER	KDGES[Phosphorylation]GDES[Phosphorylation]EEDDEDGLPPLER	AT5G10070.2	1.6278691193228066e-05	1.0	E12639_2p_EXT431_6085_HanChao_T10-Rapa-3	E12639_2p_EXT431_6085_HanChao_T10-Rapa-3.23463.23463.2	mzspec:PXD008355:E12639_2p_EXT431_6085_HanChao_T10-Rapa-3:scan:23463:KDGES[Phosphorylation]GDES[Phosphorylation]EEDDEDGLPPLER/2	58080	Phosphorylation	1.0	9	237	1	1.0	130	0.0	0.0	0.0	0.0	0.0	0.0
5	179	1.000	Phosphorylation	AT3G29075.1	mzspec:PXD008355:E12603_2p_EXT431_6085_HanChao_T40-Rapa-1:scan:09487:DGNNS[Phosphorylation]EDDEFKK/3	3	7.69704433497537e-05	80	x5:Phosphorylation:1.00	DGNNSEDDEFKK	DGNNS[Phosphorylation]EDDEFKK	AT3G29075.1	1.6278691193228066e-05	1.0	E12603_2p_EXT431_6085_HanChao_T40-Rapa-1	E12603_2p_EXT431_6085_HanChao_T40-Rapa-1.09487.09487.3	mzspec:PXD008355:E12603_2p_EXT431_6085_HanChao_T40-Rapa-1:scan:09487:DGNNS[Phosphorylation]EDDEFKK/3	17006	Phosphorylation	1.0	5	179	1	1.0	131	0.0	0.0	0.0	0.0	0.0	0.0
5;9	226;230:196;200:185;189:196;200:185;189:196;200	1.000;1.000	Phosphorylation;Phosphorylation	AT2G37340.1:AT2G37340.2:AT2G37340.3:AT2G37340.4:AT2G37340.5:AT2G37340.6	mzspec:PXD008355:E12619_2p_EXT431_6085_HanChao_T10-Rapa-2:scan:14599:IIDGS[Phosphorylation]PPPS[Phosphorylation]PK/2	2	0.0	160	x5:Phosphorylation:1.00;x9:Phosphorylation:1.00	IIDGSPPPSPK	IIDGS[Phosphorylation]PPPS[Phosphorylation]PK	AT2G37340.1	0.0	1.0	E12619_2p_EXT431_6085_HanChao_T10-Rapa-2	E12619_2p_EXT431_6085_HanChao_T10-Rapa-2.14599.14599.2	mzspec:PXD008355:E12619_2p_EXT431_6085_HanChao_T10-Rapa-2:scan:14599:IIDGS[Phosphorylation]PPPS[Phosphorylation]PK/2	54126	Phosphorylation	1.0	5	226	1	1.0	132	0.0	0.0	0.0	0.0	0.0	0.0
1;8	284;291	0;1.000	Deamidation;Phosphorylation	AT5G18700.1	mzspec:PXD008355:E12619_2p_EXT431_6085_HanChao_T10-Rapa-2:scan:04841:N[Deamidation]GDRPNKT[Phosphorylation]PPK/3	3	0.0	80	x8:Phosphorylation:1.00	NGDRPNKTPPK	N[Deamidation]GDRPNKT[Phosphorylation]PPK	AT5G18700.1	0.0	1.0	E12619_2p_EXT431_6085_HanChao_T10-Rapa-2	E12619_2p_EXT431_6085_HanChao_T10-Rapa-2.04841.04841.3	mzspec:PXD008355:E12619_2p_EXT431_6085_HanChao_T10-Rapa-2:scan:04841:N[Deamidation]GDRPNKT[Phosphorylation]PPK/3	78909	Phosphorylation	1.0	8	291	1	1.0	133	0.0	0.0	0.0	0.0	0.0	0.0
1;8	284;291	0;1.000	Deamidation;Phosphorylation	AT5G18700.1	mzspec:PXD008355:E12663_2p_EXT431_6085_HanChao_T40-Rapa-4:scan:05019:N[Deamidation]GDRPNKT[Phosphorylation]PPK/3	3	0.0	80	x8:Phosphorylation:1.00	NGDRPNKTPPK	N[Deamidation]GDRPNKT[Phosphorylation]PPK	AT5G18700.1	0.0	1.0	E12663_2p_EXT431_6085_HanChao_T40-Rapa-4	E12663_2p_EXT431_6085_HanChao_T40-Rapa-4.05019.05019.3	mzspec:PXD008355:E12663_2p_EXT431_6085_HanChao_T40-Rapa-4:scan:05019:N[Deamidation]GDRPNKT[Phosphorylation]PPK/3	78910	Phosphorylation	1.0	8	291	1	1.0	134	0.0	0.0	0.0	0.0	0.0	0.0
1;8	284;291	0;1.000	Deamidation;Phosphorylation	AT5G18700.1	mzspec:PXD008355:E12621_2p_EXT431_6085_HanChao_T20-Rapa-2:scan:04633:N[Deamidation]GDRPNKT[Phosphorylation]PPK/3	3	0.0	80	x8:Phosphorylation:1.00	NGDRPNKTPPK	N[Deamidation]GDRPNKT[Phosphorylation]PPK	AT5G18700.1	0.0	1.0	E12621_2p_EXT431_6085_HanChao_T20-Rapa-2	E12621_2p_EXT431_6085_HanChao_T20-Rapa-2.04633.04633.3	mzspec:PXD008355:E12621_2p_EXT431_6085_HanChao_T20-Rapa-2:scan:04633:N[Deamidation]GDRPNKT[Phosphorylation]PPK/3	78911	Phosphorylation	1.0	8	291	1	1.0	135	0.0	0.0	0.0	0.0	0.0	0.0
1;8	284;291	0;1.000	Deamidation;Phosphorylation	AT5G18700.1	mzspec:PXD008355:E12643_2p_EXT431_6085_HanChao_T40-Rapa-3:scan:04851:N[Deamidation]GDRPNKT[Phosphorylation]PPK/3	3	3.1921345803939094e-05	80	x8:Phosphorylation:1.00	NGDRPNKTPPK	N[Deamidation]GDRPNKT[Phosphorylation]PPK	AT5G18700.1	1.6278691193228066e-05	1.0	E12643_2p_EXT431_6085_HanChao_T40-Rapa-3	E12643_2p_EXT431_6085_HanChao_T40-Rapa-3.04851.04851.3	mzspec:PXD008355:E12643_2p_EXT431_6085_HanChao_T40-Rapa-3:scan:04851:N[Deamidation]GDRPNKT[Phosphorylation]PPK/3	78912	Phosphorylation	1.0	8	291	1	1.0	136	0.0	0.0	0.0	0.0	0.0	0.0
1;8	284;291	0;1.000	Deamidation;Phosphorylation	AT5G18700.1	mzspec:PXD008355:E12623_2p_EXT431_6085_HanChao_T40-Rapa-2:scan:04785:N[Deamidation]GDRPNKT[Phosphorylation]PPK/3	3	2.675442116809803e-05	80	x8:Phosphorylation:1.00	NGDRPNKTPPK	N[Deamidation]GDRPNKT[Phosphorylation]PPK	AT5G18700.1	1.6278691193228066e-05	1.0	E12623_2p_EXT431_6085_HanChao_T40-Rapa-2	E12623_2p_EXT431_6085_HanChao_T40-Rapa-2.04785.04785.3	mzspec:PXD008355:E12623_2p_EXT431_6085_HanChao_T40-Rapa-2:scan:04785:N[Deamidation]GDRPNKT[Phosphorylation]PPK/3	78913	Phosphorylation	1.0	8	291	1	1.0	137	0.0	0.0	0.0	0.0	0.0	0.0
1;8	284;291	0;1.000	Deamidation;Phosphorylation	AT5G18700.1	mzspec:PXD008355:E12601_2p_EXT431_6085_HanChao_T20-Rapa-1:scan:04855:N[Deamidation]GDRPNKT[Phosphorylation]PPK/3	3	2.009323259926057e-05	80	x8:Phosphorylation:1.00	NGDRPNKTPPK	N[Deamidation]GDRPNKT[Phosphorylation]PPK	AT5G18700.1	1.6278691193228066e-05	1.0	E12601_2p_EXT431_6085_HanChao_T20-Rapa-1	E12601_2p_EXT431_6085_HanChao_T20-Rapa-1.04855.04855.3	mzspec:PXD008355:E12601_2p_EXT431_6085_HanChao_T20-Rapa-1:scan:04855:N[Deamidation]GDRPNKT[Phosphorylation]PPK/3	78914	Phosphorylation	1.0	8	291	1	1.0	138	0.0	0.0	0.0	0.0	0.0	0.0
5;9	226;230:196;200:185;189:196;200:185;189:196;200	1.000;1.000	Phosphorylation;Phosphorylation	AT2G37340.1:AT2G37340.2:AT2G37340.3:AT2G37340.4:AT2G37340.5:AT2G37340.6	mzspec:PXD008355:E12619_2p_EXT431_6085_HanChao_T10-Rapa-2:scan:14599:IIDGS[Phosphorylation]PPPS[Phosphorylation]PK/2	2	0.0	160	x5:Phosphorylation:1.00;x9:Phosphorylation:1.00	IIDGSPPPSPK	IIDGS[Phosphorylation]PPPS[Phosphorylation]PK	AT2G37340.1	0.0	1.0	E12619_2p_EXT431_6085_HanChao_T10-Rapa-2	E12619_2p_EXT431_6085_HanChao_T10-Rapa-2.14599.14599.2	mzspec:PXD008355:E12619_2p_EXT431_6085_HanChao_T10-Rapa-2:scan:14599:IIDGS[Phosphorylation]PPPS[Phosphorylation]PK/2	54126	Phosphorylation	1.0	9	230	1	1.0	139	0.0	0.0	0.0	0.0	0.0	0.0
7	154:154:154	1.000	Phosphorylation	AT5G58370.1:AT5G58370.2:AT5G58370.3	mzspec:PXD008355:E12601_2p_EXT431_6085_HanChao_T20-Rapa-1:scan:09170:RVVGDGS[Phosphorylation]DVQEDKPR/3	3	1.9398265795037922e-05	80	x7:Phosphorylation:1.00	RVVGDGSDVQEDKPR	RVVGDGS[Phosphorylation]DVQEDKPR	AT5G58370.1	1.6278691193228066e-05	1.0	E12601_2p_EXT431_6085_HanChao_T20-Rapa-1	E12601_2p_EXT431_6085_HanChao_T20-Rapa-1.09170.09170.3	mzspec:PXD008355:E12601_2p_EXT431_6085_HanChao_T20-Rapa-1:scan:09170:RVVGDGS[Phosphorylation]DVQEDKPR/3	97863	Phosphorylation	1.0	7	154	1	1.0	140	0.0	0.0	0.0	0.0	0.0	0.0
5;9	226;230:196;200:185;189:196;200:185;189:196;200	1.000;1.000	Phosphorylation;Phosphorylation	AT2G37340.1:AT2G37340.2:AT2G37340.3:AT2G37340.4:AT2G37340.5:AT2G37340.6	mzspec:PXD008355:E12661_2p_EXT431_6085_HanChao_T20-Rapa-4:scan:14860:IIDGS[Phosphorylation]PPPS[Phosphorylation]PK/2	2	0.0	160	x5:Phosphorylation:1.00;x9:Phosphorylation:1.00	IIDGSPPPSPK	IIDGS[Phosphorylation]PPPS[Phosphorylation]PK	AT2G37340.1	0.0	1.0	E12661_2p_EXT431_6085_HanChao_T20-Rapa-4	E12661_2p_EXT431_6085_HanChao_T20-Rapa-4.14860.14860.2	mzspec:PXD008355:E12661_2p_EXT431_6085_HanChao_T20-Rapa-4:scan:14860:IIDGS[Phosphorylation]PPPS[Phosphorylation]PK/2	54127	Phosphorylation	1.0	5	226	1	1.0	141	0.0	0.0	0.0	0.0	0.0	0.0
5;9	226;230:196;200:185;189:196;200:185;189:196;200	1.000;1.000	Phosphorylation;Phosphorylation	AT2G37340.1:AT2G37340.2:AT2G37340.3:AT2G37340.4:AT2G37340.5:AT2G37340.6	mzspec:PXD008355:E12661_2p_EXT431_6085_HanChao_T20-Rapa-4:scan:14860:IIDGS[Phosphorylation]PPPS[Phosphorylation]PK/2	2	0.0	160	x5:Phosphorylation:1.00;x9:Phosphorylation:1.00	IIDGSPPPSPK	IIDGS[Phosphorylation]PPPS[Phosphorylation]PK	AT2G37340.1	0.0	1.0	E12661_2p_EXT431_6085_HanChao_T20-Rapa-4	E12661_2p_EXT431_6085_HanChao_T20-Rapa-4.14860.14860.2	mzspec:PXD008355:E12661_2p_EXT431_6085_HanChao_T20-Rapa-4:scan:14860:IIDGS[Phosphorylation]PPPS[Phosphorylation]PK/2	54127	Phosphorylation	1.0	9	230	1	1.0	142	0.0	0.0	0.0	0.0	0.0	0.0
5;9	226;230:196;200:185;189:196;200:185;189:196;200	1.000;1.000	Phosphorylation;Phosphorylation	AT2G37340.1:AT2G37340.2:AT2G37340.3:AT2G37340.4:AT2G37340.5:AT2G37340.6	mzspec:PXD008355:E12661_2p_EXT431_6085_HanChao_T20-Rapa-4:scan:14398:IIDGS[Phosphorylation]PPPS[Phosphorylation]PK/2	2	0.0	160	x5:Phosphorylation:1.00;x9:Phosphorylation:1.00	IIDGSPPPSPK	IIDGS[Phosphorylation]PPPS[Phosphorylation]PK	AT2G37340.1	0.0	1.0	E12661_2p_EXT431_6085_HanChao_T20-Rapa-4	E12661_2p_EXT431_6085_HanChao_T20-Rapa-4.14398.14398.2	mzspec:PXD008355:E12661_2p_EXT431_6085_HanChao_T20-Rapa-4:scan:14398:IIDGS[Phosphorylation]PPPS[Phosphorylation]PK/2	54128	Phosphorylation	1.0	5	226	1	1.0	143	0.0	0.0	0.0	0.0	0.0	0.0
12	178	1.000	Phosphorylation	AT5G23680.1	mzspec:PXD008355:E12601_2p_EXT431_6085_HanChao_T20-Rapa-1:scan:25038:NDGVEQGDEKFS[Phosphorylation]GEEEEEEEDEELGGEEGFR/3	3	6.014314067480604e-05	80	x12:Phosphorylation:1.00	NDGVEQGDEKFSGEEEEEEEDEELGGEEGFR	NDGVEQGDEKFS[Phosphorylation]GEEEEEEEDEELGGEEGFR	AT5G23680.1	1.6278691193228066e-05	1.0	E12601_2p_EXT431_6085_HanChao_T20-Rapa-1	E12601_2p_EXT431_6085_HanChao_T20-Rapa-1.25038.25038.3	mzspec:PXD008355:E12601_2p_EXT431_6085_HanChao_T20-Rapa-1:scan:25038:NDGVEQGDEKFS[Phosphorylation]GEEEEEEEDEELGGEEGFR/3	77262	Phosphorylation	1.0	12	178	1	1.0	144	0.0	0.0	0.0	0.0	0.0	0.0
12	178	1.000	Phosphorylation	AT5G23680.1	mzspec:PXD008355:E12661_2p_EXT431_6085_HanChao_T20-Rapa-4:scan:25012:NDGVEQGDEKFS[Phosphorylation]GEEEEEEEDEELGGEEGFR/3	3	0.0	80	x12:Phosphorylation:1.00	NDGVEQGDEKFSGEEEEEEEDEELGGEEGFR	NDGVEQGDEKFS[Phosphorylation]GEEEEEEEDEELGGEEGFR	AT5G23680.1	0.0	1.0	E12661_2p_EXT431_6085_HanChao_T20-Rapa-4	E12661_2p_EXT431_6085_HanChao_T20-Rapa-4.25012.25012.3	mzspec:PXD008355:E12661_2p_EXT431_6085_HanChao_T20-Rapa-4:scan:25012:NDGVEQGDEKFS[Phosphorylation]GEEEEEEEDEELGGEEGFR/3	77260	Phosphorylation	1.0	12	178	1	1.0	145	0.0	0.0	0.0	0.0	0.0	0.0
5;9	226;230:196;200:185;189:196;200:185;189:196;200	1.000;1.000	Phosphorylation;Phosphorylation	AT2G37340.1:AT2G37340.2:AT2G37340.3:AT2G37340.4:AT2G37340.5:AT2G37340.6	mzspec:PXD008355:E12621_2p_EXT431_6085_HanChao_T20-Rapa-2:scan:13643:IIDGS[Phosphorylation]PPPS[Phosphorylation]PK/2	2	0.0	160	x5:Phosphorylation:1.00;x9:Phosphorylation:1.00	IIDGSPPPSPK	IIDGS[Phosphorylation]PPPS[Phosphorylation]PK	AT2G37340.1	0.0	1.0	E12621_2p_EXT431_6085_HanChao_T20-Rapa-2	E12621_2p_EXT431_6085_HanChao_T20-Rapa-2.13643.13643.2	mzspec:PXD008355:E12621_2p_EXT431_6085_HanChao_T20-Rapa-2:scan:13643:IIDGS[Phosphorylation]PPPS[Phosphorylation]PK/2	54129	Phosphorylation	1.0	5	226	1	1.0	146	0.0	0.0	0.0	0.0	0.0	0.0
12	178	1.000	Phosphorylation	AT5G23680.1	mzspec:PXD008355:E12619_2p_EXT431_6085_HanChao_T10-Rapa-2:scan:25002:NDGVEQGDEKFS[Phosphorylation]GEEEEEEEDEELGGEEGFR/3	3	0.0	80	x12:Phosphorylation:1.00	NDGVEQGDEKFSGEEEEEEEDEELGGEEGFR	NDGVEQGDEKFS[Phosphorylation]GEEEEEEEDEELGGEEGFR	AT5G23680.1	0.0	1.0	E12619_2p_EXT431_6085_HanChao_T10-Rapa-2	E12619_2p_EXT431_6085_HanChao_T10-Rapa-2.25002.25002.3	mzspec:PXD008355:E12619_2p_EXT431_6085_HanChao_T10-Rapa-2:scan:25002:NDGVEQGDEKFS[Phosphorylation]GEEEEEEEDEELGGEEGFR/3	77259	Phosphorylation	1.0	12	178	1	1.0	147	0.0	0.0	0.0	0.0	0.0	0.0
0;4	0;4	0;1.000	Acetyl;Phosphorylation	AT2G47980.1	mzspec:PXD008355:E12599_2p_EXT431_6085_HanChao_T10-Rapa-1:scan:19258:[Acetyl]-MEDS[Phosphorylation]PQGLK/2	2	2.1982853374368e-05	80	x4:Phosphorylation:1.00	MEDSPQGLK	[Acetyl]-MEDS[Phosphorylation]PQGLK	AT2G47980.1	1.6278691193228066e-05	1.0	E12599_2p_EXT431_6085_HanChao_T10-Rapa-1	E12599_2p_EXT431_6085_HanChao_T10-Rapa-1.19258.19258.2	mzspec:PXD008355:E12599_2p_EXT431_6085_HanChao_T10-Rapa-1:scan:19258:[Acetyl]-MEDS[Phosphorylation]PQGLK/2	73218	Phosphorylation	1.0	4	4	1	1.0	148	0.0	0.0	0.0	0.0	0.0	0.0
3;5	531;533:512;514	1.000;1.000	Phosphorylation;Phosphorylation	AT2G29210.1:AT2G29210.2	mzspec:PXD008355:E12659_2p_EXT431_6085_HanChao_T10-Rapa-4:scan:07544:RRS[Phosphorylation]LT[Phosphorylation]PDEER/3	3	3.998400639744103e-05	160	x3:Phosphorylation:1.00;x5:Phosphorylation:1.00	RRSLTPDEER	RRS[Phosphorylation]LT[Phosphorylation]PDEER	AT2G29210.1	1.6278691193228066e-05	1.0	E12659_2p_EXT431_6085_HanChao_T10-Rapa-4	E12659_2p_EXT431_6085_HanChao_T10-Rapa-4.07544.07544.3	mzspec:PXD008355:E12659_2p_EXT431_6085_HanChao_T10-Rapa-4:scan:07544:RRS[Phosphorylation]LT[Phosphorylation]PDEER/3	96453	Phosphorylation	1.0	3	531	1	1.0	149	0.0	0.0	0.0	0.0	0.0	0.0
3;5	531;533:512;514	1.000;1.000	Phosphorylation;Phosphorylation	AT2G29210.1:AT2G29210.2	mzspec:PXD008355:E12659_2p_EXT431_6085_HanChao_T10-Rapa-4:scan:07544:RRS[Phosphorylation]LT[Phosphorylation]PDEER/3	3	3.998400639744103e-05	160	x3:Phosphorylation:1.00;x5:Phosphorylation:1.00	RRSLTPDEER	RRS[Phosphorylation]LT[Phosphorylation]PDEER	AT2G29210.1	1.6278691193228066e-05	1.0	E12659_2p_EXT431_6085_HanChao_T10-Rapa-4	E12659_2p_EXT431_6085_HanChao_T10-Rapa-4.07544.07544.3	mzspec:PXD008355:E12659_2p_EXT431_6085_HanChao_T10-Rapa-4:scan:07544:RRS[Phosphorylation]LT[Phosphorylation]PDEER/3	96453	Phosphorylation	1.0	5	533	1	1.0	150	0.0	0.0	0.0	0.0	0.0	0.0
3;5	531;533:512;514	1.000;1.000	Phosphorylation;Phosphorylation	AT2G29210.1:AT2G29210.2	mzspec:PXD008355:E12643_2p_EXT431_6085_HanChao_T40-Rapa-3:scan:07397:RRS[Phosphorylation]LT[Phosphorylation]PDEER/3	3	3.209757663296421e-05	160	x3:Phosphorylation:1.00;x5:Phosphorylation:1.00	RRSLTPDEER	RRS[Phosphorylation]LT[Phosphorylation]PDEER	AT2G29210.1	1.6278691193228066e-05	1.0	E12643_2p_EXT431_6085_HanChao_T40-Rapa-3	E12643_2p_EXT431_6085_HanChao_T40-Rapa-3.07397.07397.3	mzspec:PXD008355:E12643_2p_EXT431_6085_HanChao_T40-Rapa-3:scan:07397:RRS[Phosphorylation]LT[Phosphorylation]PDEER/3	96454	Phosphorylation	1.0	3	531	1	1.0	151	0.0	0.0	0.0	0.0	0.0	0.0
3;5	531;533:512;514	1.000;1.000	Phosphorylation;Phosphorylation	AT2G29210.1:AT2G29210.2	mzspec:PXD008355:E12643_2p_EXT431_6085_HanChao_T40-Rapa-3:scan:07397:RRS[Phosphorylation]LT[Phosphorylation]PDEER/3	3	3.209757663296421e-05	160	x3:Phosphorylation:1.00;x5:Phosphorylation:1.00	RRSLTPDEER	RRS[Phosphorylation]LT[Phosphorylation]PDEER	AT2G29210.1	1.6278691193228066e-05	1.0	E12643_2p_EXT431_6085_HanChao_T40-Rapa-3	E12643_2p_EXT431_6085_HanChao_T40-Rapa-3.07397.07397.3	mzspec:PXD008355:E12643_2p_EXT431_6085_HanChao_T40-Rapa-3:scan:07397:RRS[Phosphorylation]LT[Phosphorylation]PDEER/3	96454	Phosphorylation	1.0	5	533	1	1.0	152	0.0	0.0	0.0	0.0	0.0	0.0
11	78	1.000	Phosphorylation	AT5G35570.1	mzspec:PXD008355:E12601_2p_EXT431_6085_HanChao_T20-Rapa-1:scan:19513:VHHEIDLPLNS[Phosphorylation]PR/3	3	6.754931099702783e-05	80	x11:Phosphorylation:1.00	VHHEIDLPLNSPR	VHHEIDLPLNS[Phosphorylation]PR	AT5G35570.1	1.6278691193228066e-05	1.0	E12601_2p_EXT431_6085_HanChao_T20-Rapa-1	E12601_2p_EXT431_6085_HanChao_T20-Rapa-1.19513.19513.3	mzspec:PXD008355:E12601_2p_EXT431_6085_HanChao_T20-Rapa-1:scan:19513:VHHEIDLPLNS[Phosphorylation]PR/3	123957	Phosphorylation	1.0	11	78	1	1.0	153	0.0	0.0	0.0	0.0	0.0	0.0
11	318	1.000	Phosphorylation	AT2G01190.1	mzspec:PXD008355:E12639_2p_EXT431_6085_HanChao_T10-Rapa-3:scan:15746:VHVEEPGGVRT[Phosphorylation]LPDQR/3	3	2.2625970088467544e-05	80	x11:Phosphorylation:1.00	VHVEEPGGVRTLPDQR	VHVEEPGGVRT[Phosphorylation]LPDQR	AT2G01190.1	1.6278691193228066e-05	1.0	E12639_2p_EXT431_6085_HanChao_T10-Rapa-3	E12639_2p_EXT431_6085_HanChao_T10-Rapa-3.15746.15746.3	mzspec:PXD008355:E12639_2p_EXT431_6085_HanChao_T10-Rapa-3:scan:15746:VHVEEPGGVRT[Phosphorylation]LPDQR/3	124133	Phosphorylation	1.0	11	318	1	1.0	154	0.0	0.0	0.0	0.0	0.0	0.0
5;10	600;605:598;603	1.000;1.000	Phosphorylation;Phosphorylation	AT5G61150.1:AT5G61150.2	mzspec:PXD008355:E12643_2p_EXT431_6085_HanChao_T40-Rapa-3:scan:13501:KGIES[Phosphorylation]DEEES[Phosphorylation]PPR/2	2	3.108776074859328e-05	160	x5:Phosphorylation:1.00;x10:Phosphorylation:1.00	KGIESDEEESPPR	KGIES[Phosphorylation]DEEES[Phosphorylation]PPR	AT5G61150.1	1.6278691193228066e-05	1.0	E12643_2p_EXT431_6085_HanChao_T40-Rapa-3	E12643_2p_EXT431_6085_HanChao_T40-Rapa-3.13501.13501.2	mzspec:PXD008355:E12643_2p_EXT431_6085_HanChao_T40-Rapa-3:scan:13501:KGIES[Phosphorylation]DEEES[Phosphorylation]PPR/2	60429	Phosphorylation	1.0	10	605	1	1.0	155	0.0	0.0	0.0	0.0	0.0	0.0
5;10	600;605:598;603	1.000;1.000	Phosphorylation;Phosphorylation	AT5G61150.1:AT5G61150.2	mzspec:PXD008355:E12643_2p_EXT431_6085_HanChao_T40-Rapa-3:scan:13501:KGIES[Phosphorylation]DEEES[Phosphorylation]PPR/2	2	3.108776074859328e-05	160	x5:Phosphorylation:1.00;x10:Phosphorylation:1.00	KGIESDEEESPPR	KGIES[Phosphorylation]DEEES[Phosphorylation]PPR	AT5G61150.1	1.6278691193228066e-05	1.0	E12643_2p_EXT431_6085_HanChao_T40-Rapa-3	E12643_2p_EXT431_6085_HanChao_T40-Rapa-3.13501.13501.2	mzspec:PXD008355:E12643_2p_EXT431_6085_HanChao_T40-Rapa-3:scan:13501:KGIES[Phosphorylation]DEEES[Phosphorylation]PPR/2	60429	Phosphorylation	1.0	5	600	1	1.0	156	0.0	0.0	0.0	0.0	0.0	0.0
6;7	377;378	1.000;1.000	Phosphorylation;Phosphorylation	AT1G06210.1	mzspec:PXD008355:E12659_2p_EXT431_6085_HanChao_T10-Rapa-4:scan:24410:IELGLS[Phosphorylation]S[Phosphorylation]DEDEK/2	2	2.2380877778026445e-05	160	x6:Phosphorylation:1.00;x7:Phosphorylation:1.00	IELGLSSDEDEK	IELGLS[Phosphorylation]S[Phosphorylation]DEDEK	AT1G06210.1	1.6278691193228066e-05	1.0	E12659_2p_EXT431_6085_HanChao_T10-Rapa-4	E12659_2p_EXT431_6085_HanChao_T10-Rapa-4.24410.24410.2	mzspec:PXD008355:E12659_2p_EXT431_6085_HanChao_T10-Rapa-4:scan:24410:IELGLS[Phosphorylation]S[Phosphorylation]DEDEK/2	52681	Phosphorylation	1.0	7	378	1	1.0	157	0.0	0.0	0.0	0.0	0.0	0.0
3	627:622:616:611	1.000	Phosphorylation	AT1G08420.1:AT1G08420.2:AT2G27210.1:AT2G27210.2	mzspec:PXD008355:E12643_2p_EXT431_6085_HanChao_T40-Rapa-3:scan:26280:QLS[Phosphorylation]IDQFENEGR/2	2	3.342804613070366e-05	80	x3:Phosphorylation:1.00	QLSIDQFENEGR	QLS[Phosphorylation]IDQFENEGR	AT1G08420.1	1.6278691193228066e-05	1.0	E12643_2p_EXT431_6085_HanChao_T40-Rapa-3	E12643_2p_EXT431_6085_HanChao_T40-Rapa-3.26280.26280.2	mzspec:PXD008355:E12643_2p_EXT431_6085_HanChao_T40-Rapa-3:scan:26280:QLS[Phosphorylation]IDQFENEGR/2	89838	Phosphorylation	1.0	3	627	1	1.0	158	0.0	0.0	0.0	0.0	0.0	0.0
3	627:622:616:611	1.000	Phosphorylation	AT1G08420.1:AT1G08420.2:AT2G27210.1:AT2G27210.2	mzspec:PXD008355:E12599_2p_EXT431_6085_HanChao_T10-Rapa-1:scan:25910:QLS[Phosphorylation]IDQFENEGR/2	2	2.116267750195755e-05	80	x3:Phosphorylation:1.00	QLSIDQFENEGR	QLS[Phosphorylation]IDQFENEGR	AT1G08420.1	1.6278691193228066e-05	1.0	E12599_2p_EXT431_6085_HanChao_T10-Rapa-1	E12599_2p_EXT431_6085_HanChao_T10-Rapa-1.25910.25910.2	mzspec:PXD008355:E12599_2p_EXT431_6085_HanChao_T10-Rapa-1:scan:25910:QLS[Phosphorylation]IDQFENEGR/2	89839	Phosphorylation	1.0	3	627	1	1.0	159	0.0	0.0	0.0	0.0	0.0	0.0
6	179	1.000	Phosphorylation	AT3G29075.1	mzspec:PXD008355:E12663_2p_EXT431_6085_HanChao_T40-Rapa-4:scan:09513:KDGNNS[Phosphorylation]EDDEFK/2	2	5.546927002440648e-05	80	x6:Phosphorylation:1.00	KDGNNSEDDEFK	KDGNNS[Phosphorylation]EDDEFK	AT3G29075.1	1.6278691193228066e-05	1.0	E12663_2p_EXT431_6085_HanChao_T40-Rapa-4	E12663_2p_EXT431_6085_HanChao_T40-Rapa-4.09513.09513.2	mzspec:PXD008355:E12663_2p_EXT431_6085_HanChao_T40-Rapa-4:scan:09513:KDGNNS[Phosphorylation]EDDEFK/2	58152	Phosphorylation	1.0	6	179	1	1.0	160	0.0	0.0	0.0	0.0	0.0	0.0
6	179	1.000	Phosphorylation	AT3G29075.1	mzspec:PXD008355:E12603_2p_EXT431_6085_HanChao_T40-Rapa-1:scan:09376:KDGNNS[Phosphorylation]EDDEFK/2	2	7.688167909587145e-05	80	x6:Phosphorylation:1.00	KDGNNSEDDEFK	KDGNNS[Phosphorylation]EDDEFK	AT3G29075.1	1.6278691193228066e-05	1.0	E12603_2p_EXT431_6085_HanChao_T40-Rapa-1	E12603_2p_EXT431_6085_HanChao_T40-Rapa-1.09376.09376.2	mzspec:PXD008355:E12603_2p_EXT431_6085_HanChao_T40-Rapa-1:scan:09376:KDGNNS[Phosphorylation]EDDEFK/2	58151	Phosphorylation	1.0	6	179	1	1.0	161	0.0	0.0	0.0	0.0	0.0	0.0
2;3	412;413	1.000;1.000	Phosphorylation;Phosphorylation	AT1G04780.1	mzspec:PXD008355:E12621_2p_EXT431_6085_HanChao_T20-Rapa-2:scan:06419:RS[Phosphorylation]S[Phosphorylation]VPPR/2	2	0.0	160	x2:Phosphorylation:1.00;x3:Phosphorylation:1.00	RSSVPPR	RS[Phosphorylation]S[Phosphorylation]VPPR	AT1G04780.1	0.0	1.0	E12621_2p_EXT431_6085_HanChao_T20-Rapa-2	E12621_2p_EXT431_6085_HanChao_T20-Rapa-2.06419.06419.2	mzspec:PXD008355:E12621_2p_EXT431_6085_HanChao_T20-Rapa-2:scan:06419:RS[Phosphorylation]S[Phosphorylation]VPPR/2	97399	Phosphorylation	1.0	3	413	1	1.0	162	0.0	0.0	0.0	0.0	0.0	0.0
2;3	412;413	1.000;1.000	Phosphorylation;Phosphorylation	AT1G04780.1	mzspec:PXD008355:E12621_2p_EXT431_6085_HanChao_T20-Rapa-2:scan:06419:RS[Phosphorylation]S[Phosphorylation]VPPR/2	2	0.0	160	x2:Phosphorylation:1.00;x3:Phosphorylation:1.00	RSSVPPR	RS[Phosphorylation]S[Phosphorylation]VPPR	AT1G04780.1	0.0	1.0	E12621_2p_EXT431_6085_HanChao_T20-Rapa-2	E12621_2p_EXT431_6085_HanChao_T20-Rapa-2.06419.06419.2	mzspec:PXD008355:E12621_2p_EXT431_6085_HanChao_T20-Rapa-2:scan:06419:RS[Phosphorylation]S[Phosphorylation]VPPR/2	97399	Phosphorylation	1.0	2	412	1	1.0	163	0.0	0.0	0.0	0.0	0.0	0.0
5;9	233;237	1.000;1.000	Phosphorylation;Phosphorylation	AT5G10070.2	mzspec:PXD008355:E12599_2p_EXT431_6085_HanChao_T10-Rapa-1:scan:22534:KDGES[Phosphorylation]GDES[Phosphorylation]EEDDEDGLPPLER/2	2	1.870802387143846e-05	160	x5:Phosphorylation:1.00;x9:Phosphorylation:1.00	KDGESGDESEEDDEDGLPPLER	KDGES[Phosphorylation]GDES[Phosphorylation]EEDDEDGLPPLER	AT5G10070.2	1.6278691193228066e-05	1.0	E12599_2p_EXT431_6085_HanChao_T10-Rapa-1	E12599_2p_EXT431_6085_HanChao_T10-Rapa-1.22534.22534.2	mzspec:PXD008355:E12599_2p_EXT431_6085_HanChao_T10-Rapa-1:scan:22534:KDGES[Phosphorylation]GDES[Phosphorylation]EEDDEDGLPPLER/2	58084	Phosphorylation	1.0	9	237	1	1.0	164	0.0	0.0	0.0	0.0	0.0	0.0
5;9	233;237	1.000;1.000	Phosphorylation;Phosphorylation	AT5G10070.2	mzspec:PXD008355:E12599_2p_EXT431_6085_HanChao_T10-Rapa-1:scan:22534:KDGES[Phosphorylation]GDES[Phosphorylation]EEDDEDGLPPLER/2	2	1.870802387143846e-05	160	x5:Phosphorylation:1.00;x9:Phosphorylation:1.00	KDGESGDESEEDDEDGLPPLER	KDGES[Phosphorylation]GDES[Phosphorylation]EEDDEDGLPPLER	AT5G10070.2	1.6278691193228066e-05	1.0	E12599_2p_EXT431_6085_HanChao_T10-Rapa-1	E12599_2p_EXT431_6085_HanChao_T10-Rapa-1.22534.22534.2	mzspec:PXD008355:E12599_2p_EXT431_6085_HanChao_T10-Rapa-1:scan:22534:KDGES[Phosphorylation]GDES[Phosphorylation]EEDDEDGLPPLER/2	58084	Phosphorylation	1.0	5	233	1	1.0	165	0.0	0.0	0.0	0.0	0.0	0.0
2	101:102:102	1.000	Phosphorylation	AT2G21600.1:AT4G39220.1:AT4G39220.2	mzspec:PXD008355:E12601_2p_EXT431_6085_HanChao_T20-Rapa-1:scan:24514:GS[Phosphorylation]DEFKPFIR/2	2	6.159152500615915e-05	80	x2:Phosphorylation:1.00	GSDEFKPFIR	GS[Phosphorylation]DEFKPFIR	AT2G21600.1	1.6278691193228066e-05	1.0	E12601_2p_EXT431_6085_HanChao_T20-Rapa-1	E12601_2p_EXT431_6085_HanChao_T20-Rapa-1.24514.24514.2	mzspec:PXD008355:E12601_2p_EXT431_6085_HanChao_T20-Rapa-1:scan:24514:GS[Phosphorylation]DEFKPFIR/2	45572	Phosphorylation	1.0	2	101	1	1.0	166	0.0	0.0	0.0	0.0	0.0	0.0
5;9	233;237	1.000;1.000	Phosphorylation;Phosphorylation	AT5G10070.2	mzspec:PXD008355:E12599_2p_EXT431_6085_HanChao_T10-Rapa-1:scan:22533:KDGES[Phosphorylation]GDES[Phosphorylation]EEDDEDGLPPLER/3	3	1.8709073900841907e-05	160	x5:Phosphorylation:1.00;x9:Phosphorylation:1.00	KDGESGDESEEDDEDGLPPLER	KDGES[Phosphorylation]GDES[Phosphorylation]EEDDEDGLPPLER	AT5G10070.2	1.6278691193228066e-05	1.0	E12599_2p_EXT431_6085_HanChao_T10-Rapa-1	E12599_2p_EXT431_6085_HanChao_T10-Rapa-1.22533.22533.3	mzspec:PXD008355:E12599_2p_EXT431_6085_HanChao_T10-Rapa-1:scan:22533:KDGES[Phosphorylation]GDES[Phosphorylation]EEDDEDGLPPLER/3	58083	Phosphorylation	1.0	9	237	1	1.0	167	0.0	0.0	0.0	0.0	0.0	0.0
5;9	233;237	1.000;1.000	Phosphorylation;Phosphorylation	AT5G10070.2	mzspec:PXD008355:E12599_2p_EXT431_6085_HanChao_T10-Rapa-1:scan:22533:KDGES[Phosphorylation]GDES[Phosphorylation]EEDDEDGLPPLER/3	3	1.8709073900841907e-05	160	x5:Phosphorylation:1.00;x9:Phosphorylation:1.00	KDGESGDESEEDDEDGLPPLER	KDGES[Phosphorylation]GDES[Phosphorylation]EEDDEDGLPPLER	AT5G10070.2	1.6278691193228066e-05	1.0	E12599_2p_EXT431_6085_HanChao_T10-Rapa-1	E12599_2p_EXT431_6085_HanChao_T10-Rapa-1.22533.22533.3	mzspec:PXD008355:E12599_2p_EXT431_6085_HanChao_T10-Rapa-1:scan:22533:KDGES[Phosphorylation]GDES[Phosphorylation]EEDDEDGLPPLER/3	58083	Phosphorylation	1.0	5	233	1	1.0	168	0.0	0.0	0.0	0.0	0.0	0.0
5;9	233;237	1.000;1.000	Phosphorylation;Phosphorylation	AT5G10070.2	mzspec:PXD008355:E12659_2p_EXT431_6085_HanChao_T10-Rapa-4:scan:23075:KDGES[Phosphorylation]GDES[Phosphorylation]EEDDEDGLPPLER/3	3	2.4737779536908772e-05	160	x5:Phosphorylation:1.00;x9:Phosphorylation:1.00	KDGESGDESEEDDEDGLPPLER	KDGES[Phosphorylation]GDES[Phosphorylation]EEDDEDGLPPLER	AT5G10070.2	1.6278691193228066e-05	1.0	E12659_2p_EXT431_6085_HanChao_T10-Rapa-4	E12659_2p_EXT431_6085_HanChao_T10-Rapa-4.23075.23075.3	mzspec:PXD008355:E12659_2p_EXT431_6085_HanChao_T10-Rapa-4:scan:23075:KDGES[Phosphorylation]GDES[Phosphorylation]EEDDEDGLPPLER/3	58082	Phosphorylation	1.0	9	237	1	1.0	169	0.0	0.0	0.0	0.0	0.0	0.0
6;12	172;178	0;1.000	Deamidation;Phosphorylation	AT5G23680.1	mzspec:PXD008355:E12603_2p_EXT431_6085_HanChao_T40-Rapa-1:scan:25520:NDGVEQ[Deamidation]GDEKFS[Phosphorylation]GEEEEEEEDEELGGEEGFR/3	3	5.79139398853304e-05	80	x12:Phosphorylation:1.00	NDGVEQGDEKFSGEEEEEEEDEELGGEEGFR	NDGVEQ[Deamidation]GDEKFS[Phosphorylation]GEEEEEEEDEELGGEEGFR	AT5G23680.1	1.6278691193228066e-05	1.0	E12603_2p_EXT431_6085_HanChao_T40-Rapa-1	E12603_2p_EXT431_6085_HanChao_T40-Rapa-1.25520.25520.3	mzspec:PXD008355:E12603_2p_EXT431_6085_HanChao_T40-Rapa-1:scan:25520:NDGVEQ[Deamidation]GDEKFS[Phosphorylation]GEEEEEEEDEELGGEEGFR/3	77256	Phosphorylation	1.0	12	178	1	1.0	170	0.0	0.0	0.0	0.0	0.0	0.0
6;12	172;178	0;1.000	Deamidation;Phosphorylation	AT5G23680.1	mzspec:PXD008355:E12659_2p_EXT431_6085_HanChao_T10-Rapa-4:scan:25299:NDGVEQ[Deamidation]GDEKFS[Phosphorylation]GEEEEEEEDEELGGEEGFR/3	3	2.350010575047588e-05	80	x12:Phosphorylation:1.00	NDGVEQGDEKFSGEEEEEEEDEELGGEEGFR	NDGVEQ[Deamidation]GDEKFS[Phosphorylation]GEEEEEEEDEELGGEEGFR	AT5G23680.1	1.6278691193228066e-05	1.0	E12659_2p_EXT431_6085_HanChao_T10-Rapa-4	E12659_2p_EXT431_6085_HanChao_T10-Rapa-4.25299.25299.3	mzspec:PXD008355:E12659_2p_EXT431_6085_HanChao_T10-Rapa-4:scan:25299:NDGVEQ[Deamidation]GDEKFS[Phosphorylation]GEEEEEEEDEELGGEEGFR/3	77257	Phosphorylation	1.0	12	178	1	1.0	171	0.0	0.0	0.0	0.0	0.0	0.0
6;12	172;178	0;1.000	Deamidation;Phosphorylation	AT5G23680.1	mzspec:PXD008355:E12663_2p_EXT431_6085_HanChao_T40-Rapa-4:scan:25733:NDGVEQ[Deamidation]GDEKFS[Phosphorylation]GEEEEEEEDEELGGEEGFR/3	3	2.210188971157034e-05	80	x12:Phosphorylation:1.00	NDGVEQGDEKFSGEEEEEEEDEELGGEEGFR	NDGVEQ[Deamidation]GDEKFS[Phosphorylation]GEEEEEEEDEELGGEEGFR	AT5G23680.1	1.6278691193228066e-05	1.0	E12663_2p_EXT431_6085_HanChao_T40-Rapa-4	E12663_2p_EXT431_6085_HanChao_T40-Rapa-4.25733.25733.3	mzspec:PXD008355:E12663_2p_EXT431_6085_HanChao_T40-Rapa-4:scan:25733:NDGVEQ[Deamidation]GDEKFS[Phosphorylation]GEEEEEEEDEELGGEEGFR/3	77258	Phosphorylation	1.0	12	178	1	1.0	172	0.0	0.0	0.0	0.0	0.0	0.0
5;9	226;230:196;200:185;189:196;200:185;189:196;200	1.000;1.000	Phosphorylation;Phosphorylation	AT2G37340.1:AT2G37340.2:AT2G37340.3:AT2G37340.4:AT2G37340.5:AT2G37340.6	mzspec:PXD008355:E12661_2p_EXT431_6085_HanChao_T20-Rapa-4:scan:14398:IIDGS[Phosphorylation]PPPS[Phosphorylation]PK/2	2	0.0	160	x5:Phosphorylation:1.00;x9:Phosphorylation:1.00	IIDGSPPPSPK	IIDGS[Phosphorylation]PPPS[Phosphorylation]PK	AT2G37340.1	0.0	1.0	E12661_2p_EXT431_6085_HanChao_T20-Rapa-4	E12661_2p_EXT431_6085_HanChao_T20-Rapa-4.14398.14398.2	mzspec:PXD008355:E12661_2p_EXT431_6085_HanChao_T20-Rapa-4:scan:14398:IIDGS[Phosphorylation]PPPS[Phosphorylation]PK/2	54128	Phosphorylation	1.0	9	230	1	1.0	173	0.0	0.0	0.0	0.0	0.0	0.0
5;9	233;237	1.000;1.000	Phosphorylation;Phosphorylation	AT5G10070.2	mzspec:PXD008355:E12639_2p_EXT431_6085_HanChao_T10-Rapa-3:scan:23463:KDGES[Phosphorylation]GDES[Phosphorylation]EEDDEDGLPPLER/2	2	2.4783147459727388e-05	160	x5:Phosphorylation:1.00;x9:Phosphorylation:1.00	KDGESGDESEEDDEDGLPPLER	KDGES[Phosphorylation]GDES[Phosphorylation]EEDDEDGLPPLER	AT5G10070.2	1.6278691193228066e-05	1.0	E12639_2p_EXT431_6085_HanChao_T10-Rapa-3	E12639_2p_EXT431_6085_HanChao_T10-Rapa-3.23463.23463.2	mzspec:PXD008355:E12639_2p_EXT431_6085_HanChao_T10-Rapa-3:scan:23463:KDGES[Phosphorylation]GDES[Phosphorylation]EEDDEDGLPPLER/2	58080	Phosphorylation	1.0	5	233	1	1.0	174	0.0	0.0	0.0	0.0	0.0	0.0
3	76	1.000	Phosphorylation	AT2G27100.1	mzspec:PXD008355:E12659_2p_EXT431_6085_HanChao_T10-Rapa-4:scan:09658:DRS[Phosphorylation]PLPPPR/2	2	4.337077677061197e-05	80	x3:Phosphorylation:1.00	DRSPLPPPR	DRS[Phosphorylation]PLPPPR	AT2G27100.1	1.6278691193228066e-05	1.0	E12659_2p_EXT431_6085_HanChao_T10-Rapa-4	E12659_2p_EXT431_6085_HanChao_T10-Rapa-4.09658.09658.2	mzspec:PXD008355:E12659_2p_EXT431_6085_HanChao_T10-Rapa-4:scan:09658:DRS[Phosphorylation]PLPPPR/2	23848	Phosphorylation	1.0	3	76	1	1.0	175	0.0	0.0	0.0	0.0	0.0	0.0
10;15	260;265	1.000;1.000	Phosphorylation;Phosphorylation	AT5G10070.2	mzspec:PXD008355:E12661_2p_EXT431_6085_HanChao_T20-Rapa-4:scan:18322:NMNHIKLEDS[Phosphorylation]EEEDS[Phosphorylation]E/2	2	0.0	160	x10:Phosphorylation:1.00;x15:Phosphorylation:1.00	NMNHIKLEDSEEEDSE	NMNHIKLEDS[Phosphorylation]EEEDS[Phosphorylation]E	AT5G10070.2	0.0	1.0	E12661_2p_EXT431_6085_HanChao_T20-Rapa-4	E12661_2p_EXT431_6085_HanChao_T20-Rapa-4.18322.18322.2	mzspec:PXD008355:E12661_2p_EXT431_6085_HanChao_T20-Rapa-4:scan:18322:NMNHIKLEDS[Phosphorylation]EEEDS[Phosphorylation]E/2	82691	Phosphorylation	1.0	10	260	1	1.0	176	0.0	0.0	0.0	0.0	0.0	0.0
10;15	260;265	1.000;1.000	Phosphorylation;Phosphorylation	AT5G10070.2	mzspec:PXD008355:E12661_2p_EXT431_6085_HanChao_T20-Rapa-4:scan:18322:NMNHIKLEDS[Phosphorylation]EEEDS[Phosphorylation]E/2	2	0.0	160	x10:Phosphorylation:1.00;x15:Phosphorylation:1.00	NMNHIKLEDSEEEDSE	NMNHIKLEDS[Phosphorylation]EEEDS[Phosphorylation]E	AT5G10070.2	0.0	1.0	E12661_2p_EXT431_6085_HanChao_T20-Rapa-4	E12661_2p_EXT431_6085_HanChao_T20-Rapa-4.18322.18322.2	mzspec:PXD008355:E12661_2p_EXT431_6085_HanChao_T20-Rapa-4:scan:18322:NMNHIKLEDS[Phosphorylation]EEEDS[Phosphorylation]E/2	82691	Phosphorylation	1.0	15	265	1	1.0	177	0.0	0.0	0.0	0.0	0.0	0.0
3	219:219:219:248	1.000	Phosphorylation	AT5G56000.1:AT5G56010.1:AT5G56030.1:AT5G56030.2	mzspec:PXD008355:E12623_2p_EXT431_6085_HanChao_T40-Rapa-2:scan:09639:EIS[Phosphorylation]DDEEEEEKKDEEGK/3	3	2.745291824520947e-05	80	x3:Phosphorylation:1.00	EISDDEEEEEKKDEEGK	EIS[Phosphorylation]DDEEEEEKKDEEGK	AT5G56000.1	1.6278691193228066e-05	1.0	E12623_2p_EXT431_6085_HanChao_T40-Rapa-2	E12623_2p_EXT431_6085_HanChao_T40-Rapa-2.09639.09639.3	mzspec:PXD008355:E12623_2p_EXT431_6085_HanChao_T40-Rapa-2:scan:09639:EIS[Phosphorylation]DDEEEEEKKDEEGK/3	32003	Phosphorylation	1.0	3	219	1	1.0	178	0.0	0.0	0.0	0.0	0.0	0.0
10;15	260;265	1.000;1.000	Phosphorylation;Phosphorylation	AT5G10070.2	mzspec:PXD008355:E12663_2p_EXT431_6085_HanChao_T40-Rapa-4:scan:18731:NMNHIKLEDS[Phosphorylation]EEEDS[Phosphorylation]E/2	2	0.0	160	x10:Phosphorylation:1.00;x15:Phosphorylation:1.00	NMNHIKLEDSEEEDSE	NMNHIKLEDS[Phosphorylation]EEEDS[Phosphorylation]E	AT5G10070.2	0.0	1.0	E12663_2p_EXT431_6085_HanChao_T40-Rapa-4	E12663_2p_EXT431_6085_HanChao_T40-Rapa-4.18731.18731.2	mzspec:PXD008355:E12663_2p_EXT431_6085_HanChao_T40-Rapa-4:scan:18731:NMNHIKLEDS[Phosphorylation]EEEDS[Phosphorylation]E/2	82692	Phosphorylation	1.0	10	260	1	1.0	179	0.0	0.0	0.0	0.0	0.0	0.0
3	219:219:219:248	1.000	Phosphorylation	AT5G56000.1:AT5G56010.1:AT5G56030.1:AT5G56030.2	mzspec:PXD008355:E12623_2p_EXT431_6085_HanChao_T40-Rapa-2:scan:09653:EIS[Phosphorylation]DDEEEEEKKDEEGK/2	2	2.743634767339772e-05	80	x3:Phosphorylation:1.00	EISDDEEEEEKKDEEGK	EIS[Phosphorylation]DDEEEEEKKDEEGK	AT5G56000.1	1.6278691193228066e-05	1.0	E12623_2p_EXT431_6085_HanChao_T40-Rapa-2	E12623_2p_EXT431_6085_HanChao_T40-Rapa-2.09653.09653.2	mzspec:PXD008355:E12623_2p_EXT431_6085_HanChao_T40-Rapa-2:scan:09653:EIS[Phosphorylation]DDEEEEEKKDEEGK/2	32004	Phosphorylation	1.0	3	219	1	1.0	180	0.0	0.0	0.0	0.0	0.0	0.0
3	219:219:219:248	1.000	Phosphorylation	AT5G56000.1:AT5G56010.1:AT5G56030.1:AT5G56030.2	mzspec:PXD008355:E12661_2p_EXT431_6085_HanChao_T20-Rapa-4:scan:09781:EIS[Phosphorylation]DDEEEEEKKDEEGK/3	3	2.6801029159519725e-05	80	x3:Phosphorylation:1.00	EISDDEEEEEKKDEEGK	EIS[Phosphorylation]DDEEEEEKKDEEGK	AT5G56000.1	1.6278691193228066e-05	1.0	E12661_2p_EXT431_6085_HanChao_T20-Rapa-4	E12661_2p_EXT431_6085_HanChao_T20-Rapa-4.09781.09781.3	mzspec:PXD008355:E12661_2p_EXT431_6085_HanChao_T20-Rapa-4:scan:09781:EIS[Phosphorylation]DDEEEEEKKDEEGK/3	32005	Phosphorylation	1.0	3	219	1	1.0	181	0.0	0.0	0.0	0.0	0.0	0.0
10;15	260;265	1.000;1.000	Phosphorylation;Phosphorylation	AT5G10070.2	mzspec:PXD008355:E12663_2p_EXT431_6085_HanChao_T40-Rapa-4:scan:18731:NMNHIKLEDS[Phosphorylation]EEEDS[Phosphorylation]E/2	2	0.0	160	x10:Phosphorylation:1.00;x15:Phosphorylation:1.00	NMNHIKLEDSEEEDSE	NMNHIKLEDS[Phosphorylation]EEEDS[Phosphorylation]E	AT5G10070.2	0.0	1.0	E12663_2p_EXT431_6085_HanChao_T40-Rapa-4	E12663_2p_EXT431_6085_HanChao_T40-Rapa-4.18731.18731.2	mzspec:PXD008355:E12663_2p_EXT431_6085_HanChao_T40-Rapa-4:scan:18731:NMNHIKLEDS[Phosphorylation]EEEDS[Phosphorylation]E/2	82692	Phosphorylation	1.0	15	265	1	1.0	182	0.0	0.0	0.0	0.0	0.0	0.0
10;15	260;265	1.000;1.000	Phosphorylation;Phosphorylation	AT5G10070.2	mzspec:PXD008355:E12603_2p_EXT431_6085_HanChao_T40-Rapa-1:scan:18473:NMNHIKLEDS[Phosphorylation]EEEDS[Phosphorylation]E/2	2	4.5250916331055714e-05	160	x10:Phosphorylation:1.00;x15:Phosphorylation:1.00	NMNHIKLEDSEEEDSE	NMNHIKLEDS[Phosphorylation]EEEDS[Phosphorylation]E	AT5G10070.2	1.6278691193228066e-05	1.0	E12603_2p_EXT431_6085_HanChao_T40-Rapa-1	E12603_2p_EXT431_6085_HanChao_T40-Rapa-1.18473.18473.2	mzspec:PXD008355:E12603_2p_EXT431_6085_HanChao_T40-Rapa-1:scan:18473:NMNHIKLEDS[Phosphorylation]EEEDS[Phosphorylation]E/2	82693	Phosphorylation	1.0	10	260	1	1.0	183	0.0	0.0	0.0	0.0	0.0	0.0
10;15	260;265	1.000;1.000	Phosphorylation;Phosphorylation	AT5G10070.2	mzspec:PXD008355:E12603_2p_EXT431_6085_HanChao_T40-Rapa-1:scan:18473:NMNHIKLEDS[Phosphorylation]EEEDS[Phosphorylation]E/2	2	4.5250916331055714e-05	160	x10:Phosphorylation:1.00;x15:Phosphorylation:1.00	NMNHIKLEDSEEEDSE	NMNHIKLEDS[Phosphorylation]EEEDS[Phosphorylation]E	AT5G10070.2	1.6278691193228066e-05	1.0	E12603_2p_EXT431_6085_HanChao_T40-Rapa-1	E12603_2p_EXT431_6085_HanChao_T40-Rapa-1.18473.18473.2	mzspec:PXD008355:E12603_2p_EXT431_6085_HanChao_T40-Rapa-1:scan:18473:NMNHIKLEDS[Phosphorylation]EEEDS[Phosphorylation]E/2	82693	Phosphorylation	1.0	15	265	1	1.0	184	0.0	0.0	0.0	0.0	0.0	0.0
10;15	260;265	1.000;1.000	Phosphorylation;Phosphorylation	AT5G10070.2	mzspec:PXD008355:E12641_2p_EXT431_6085_HanChao_T20-Rapa-3:scan:18405:NMNHIKLEDS[Phosphorylation]EEEDS[Phosphorylation]E/2	2	4.4563279857397496e-05	160	x10:Phosphorylation:1.00;x15:Phosphorylation:1.00	NMNHIKLEDSEEEDSE	NMNHIKLEDS[Phosphorylation]EEEDS[Phosphorylation]E	AT5G10070.2	1.6278691193228066e-05	1.0	E12641_2p_EXT431_6085_HanChao_T20-Rapa-3	E12641_2p_EXT431_6085_HanChao_T20-Rapa-3.18405.18405.2	mzspec:PXD008355:E12641_2p_EXT431_6085_HanChao_T20-Rapa-3:scan:18405:NMNHIKLEDS[Phosphorylation]EEEDS[Phosphorylation]E/2	82694	Phosphorylation	1.0	10	260	1	1.0	185	0.0	0.0	0.0	0.0	0.0	0.0
10;15	260;265	1.000;1.000	Phosphorylation;Phosphorylation	AT5G10070.2	mzspec:PXD008355:E12641_2p_EXT431_6085_HanChao_T20-Rapa-3:scan:18405:NMNHIKLEDS[Phosphorylation]EEEDS[Phosphorylation]E/2	2	4.4563279857397496e-05	160	x10:Phosphorylation:1.00;x15:Phosphorylation:1.00	NMNHIKLEDSEEEDSE	NMNHIKLEDS[Phosphorylation]EEEDS[Phosphorylation]E	AT5G10070.2	1.6278691193228066e-05	1.0	E12641_2p_EXT431_6085_HanChao_T20-Rapa-3	E12641_2p_EXT431_6085_HanChao_T20-Rapa-3.18405.18405.2	mzspec:PXD008355:E12641_2p_EXT431_6085_HanChao_T20-Rapa-3:scan:18405:NMNHIKLEDS[Phosphorylation]EEEDS[Phosphorylation]E/2	82694	Phosphorylation	1.0	15	265	1	1.0	186	0.0	0.0	0.0	0.0	0.0	0.0
10;15	260;265	1.000;1.000	Phosphorylation;Phosphorylation	AT5G10070.2	mzspec:PXD008355:E12643_2p_EXT431_6085_HanChao_T40-Rapa-3:scan:18237:NMNHIKLEDS[Phosphorylation]EEEDS[Phosphorylation]E/2	2	3.447681434235477e-05	160	x10:Phosphorylation:1.00;x15:Phosphorylation:1.00	NMNHIKLEDSEEEDSE	NMNHIKLEDS[Phosphorylation]EEEDS[Phosphorylation]E	AT5G10070.2	1.6278691193228066e-05	1.0	E12643_2p_EXT431_6085_HanChao_T40-Rapa-3	E12643_2p_EXT431_6085_HanChao_T40-Rapa-3.18237.18237.2	mzspec:PXD008355:E12643_2p_EXT431_6085_HanChao_T40-Rapa-3:scan:18237:NMNHIKLEDS[Phosphorylation]EEEDS[Phosphorylation]E/2	82695	Phosphorylation	1.0	10	260	1	1.0	187	0.0	0.0	0.0	0.0	0.0	0.0
10;15	260;265	1.000;1.000	Phosphorylation;Phosphorylation	AT5G10070.2	mzspec:PXD008355:E12643_2p_EXT431_6085_HanChao_T40-Rapa-3:scan:18237:NMNHIKLEDS[Phosphorylation]EEEDS[Phosphorylation]E/2	2	3.447681434235477e-05	160	x10:Phosphorylation:1.00;x15:Phosphorylation:1.00	NMNHIKLEDSEEEDSE	NMNHIKLEDS[Phosphorylation]EEEDS[Phosphorylation]E	AT5G10070.2	1.6278691193228066e-05	1.0	E12643_2p_EXT431_6085_HanChao_T40-Rapa-3	E12643_2p_EXT431_6085_HanChao_T40-Rapa-3.18237.18237.2	mzspec:PXD008355:E12643_2p_EXT431_6085_HanChao_T40-Rapa-3:scan:18237:NMNHIKLEDS[Phosphorylation]EEEDS[Phosphorylation]E/2	82695	Phosphorylation	1.0	15	265	1	1.0	188	0.0	0.0	0.0	0.0	0.0	0.0
10;15	260;265	1.000;1.000	Phosphorylation;Phosphorylation	AT5G10070.2	mzspec:PXD008355:E12599_2p_EXT431_6085_HanChao_T10-Rapa-1:scan:17858:NMNHIKLEDS[Phosphorylation]EEEDS[Phosphorylation]E/2	2	2.170609941393532e-05	160	x10:Phosphorylation:1.00;x15:Phosphorylation:1.00	NMNHIKLEDSEEEDSE	NMNHIKLEDS[Phosphorylation]EEEDS[Phosphorylation]E	AT5G10070.2	1.6278691193228066e-05	1.0	E12599_2p_EXT431_6085_HanChao_T10-Rapa-1	E12599_2p_EXT431_6085_HanChao_T10-Rapa-1.17858.17858.2	mzspec:PXD008355:E12599_2p_EXT431_6085_HanChao_T10-Rapa-1:scan:17858:NMNHIKLEDS[Phosphorylation]EEEDS[Phosphorylation]E/2	82696	Phosphorylation	1.0	10	260	1	1.0	189	0.0	0.0	0.0	0.0	0.0	0.0
10;15	260;265	1.000;1.000	Phosphorylation;Phosphorylation	AT5G10070.2	mzspec:PXD008355:E12599_2p_EXT431_6085_HanChao_T10-Rapa-1:scan:17858:NMNHIKLEDS[Phosphorylation]EEEDS[Phosphorylation]E/2	2	2.170609941393532e-05	160	x10:Phosphorylation:1.00;x15:Phosphorylation:1.00	NMNHIKLEDSEEEDSE	NMNHIKLEDS[Phosphorylation]EEEDS[Phosphorylation]E	AT5G10070.2	1.6278691193228066e-05	1.0	E12599_2p_EXT431_6085_HanChao_T10-Rapa-1	E12599_2p_EXT431_6085_HanChao_T10-Rapa-1.17858.17858.2	mzspec:PXD008355:E12599_2p_EXT431_6085_HanChao_T10-Rapa-1:scan:17858:NMNHIKLEDS[Phosphorylation]EEEDS[Phosphorylation]E/2	82696	Phosphorylation	1.0	15	265	1	1.0	190	0.0	0.0	0.0	0.0	0.0	0.0
10;15	260;265	1.000;1.000	Phosphorylation;Phosphorylation	AT5G10070.2	mzspec:PXD008355:E12601_2p_EXT431_6085_HanChao_T20-Rapa-1:scan:18117:NMNHIKLEDS[Phosphorylation]EEEDS[Phosphorylation]E/2	2	1.886934863008529e-05	160	x10:Phosphorylation:1.00;x15:Phosphorylation:1.00	NMNHIKLEDSEEEDSE	NMNHIKLEDS[Phosphorylation]EEEDS[Phosphorylation]E	AT5G10070.2	1.6278691193228066e-05	1.0	E12601_2p_EXT431_6085_HanChao_T20-Rapa-1	E12601_2p_EXT431_6085_HanChao_T20-Rapa-1.18117.18117.2	mzspec:PXD008355:E12601_2p_EXT431_6085_HanChao_T20-Rapa-1:scan:18117:NMNHIKLEDS[Phosphorylation]EEEDS[Phosphorylation]E/2	82697	Phosphorylation	1.0	10	260	1	1.0	191	0.0	0.0	0.0	0.0	0.0	0.0
10;15	260;265	1.000;1.000	Phosphorylation;Phosphorylation	AT5G10070.2	mzspec:PXD008355:E12601_2p_EXT431_6085_HanChao_T20-Rapa-1:scan:18117:NMNHIKLEDS[Phosphorylation]EEEDS[Phosphorylation]E/2	2	1.886934863008529e-05	160	x10:Phosphorylation:1.00;x15:Phosphorylation:1.00	NMNHIKLEDSEEEDSE	NMNHIKLEDS[Phosphorylation]EEEDS[Phosphorylation]E	AT5G10070.2	1.6278691193228066e-05	1.0	E12601_2p_EXT431_6085_HanChao_T20-Rapa-1	E12601_2p_EXT431_6085_HanChao_T20-Rapa-1.18117.18117.2	mzspec:PXD008355:E12601_2p_EXT431_6085_HanChao_T20-Rapa-1:scan:18117:NMNHIKLEDS[Phosphorylation]EEEDS[Phosphorylation]E/2	82697	Phosphorylation	1.0	15	265	1	1.0	192	0.0	0.0	0.0	0.0	0.0	0.0
3	76	1.000	Phosphorylation	AT2G27100.1	mzspec:PXD008355:E12619_2p_EXT431_6085_HanChao_T10-Rapa-2:scan:10001:DRS[Phosphorylation]PLPPPR/2	2	0.0	80	x3:Phosphorylation:1.00	DRSPLPPPR	DRS[Phosphorylation]PLPPPR	AT2G27100.1	0.0	1.0	E12619_2p_EXT431_6085_HanChao_T10-Rapa-2	E12619_2p_EXT431_6085_HanChao_T10-Rapa-2.10001.10001.2	mzspec:PXD008355:E12619_2p_EXT431_6085_HanChao_T10-Rapa-2:scan:10001:DRS[Phosphorylation]PLPPPR/2	23843	Phosphorylation	1.0	3	76	1	1.0	193	0.0	0.0	0.0	0.0	0.0	0.0
3	76	1.000	Phosphorylation	AT2G27100.1	mzspec:PXD008355:E12619_2p_EXT431_6085_HanChao_T10-Rapa-2:scan:09080:DRS[Phosphorylation]PLPPPR/2	2	0.0	80	x3:Phosphorylation:1.00	DRSPLPPPR	DRS[Phosphorylation]PLPPPR	AT2G27100.1	0.0	1.0	E12619_2p_EXT431_6085_HanChao_T10-Rapa-2	E12619_2p_EXT431_6085_HanChao_T10-Rapa-2.09080.09080.2	mzspec:PXD008355:E12619_2p_EXT431_6085_HanChao_T10-Rapa-2:scan:09080:DRS[Phosphorylation]PLPPPR/2	23844	Phosphorylation	1.0	3	76	1	1.0	194	0.0	0.0	0.0	0.0	0.0	0.0
3	76	1.000	Phosphorylation	AT2G27100.1	mzspec:PXD008355:E12621_2p_EXT431_6085_HanChao_T20-Rapa-2:scan:10244:DRS[Phosphorylation]PLPPPR/2	2	0.0	80	x3:Phosphorylation:1.00	DRSPLPPPR	DRS[Phosphorylation]PLPPPR	AT2G27100.1	0.0	1.0	E12621_2p_EXT431_6085_HanChao_T20-Rapa-2	E12621_2p_EXT431_6085_HanChao_T20-Rapa-2.10244.10244.2	mzspec:PXD008355:E12621_2p_EXT431_6085_HanChao_T20-Rapa-2:scan:10244:DRS[Phosphorylation]PLPPPR/2	23845	Phosphorylation	1.0	3	76	1	1.0	195	0.0	0.0	0.0	0.0	0.0	0.0
3	76	1.000	Phosphorylation	AT2G27100.1	mzspec:PXD008355:E12663_2p_EXT431_6085_HanChao_T40-Rapa-4:scan:09716:DRS[Phosphorylation]PLPPPR/2	2	5.625879043600561e-05	80	x3:Phosphorylation:1.00	DRSPLPPPR	DRS[Phosphorylation]PLPPPR	AT2G27100.1	1.6278691193228066e-05	1.0	E12663_2p_EXT431_6085_HanChao_T40-Rapa-4	E12663_2p_EXT431_6085_HanChao_T40-Rapa-4.09716.09716.2	mzspec:PXD008355:E12663_2p_EXT431_6085_HanChao_T40-Rapa-4:scan:09716:DRS[Phosphorylation]PLPPPR/2	23846	Phosphorylation	1.0	3	76	1	1.0	196	0.0	0.0	0.0	0.0	0.0	0.0
5;7	1100;1102	1.000;0	Phosphorylation;Deamidation	AT3G01780.1	mzspec:PXD008355:E12601_2p_EXT431_6085_HanChao_T20-Rapa-1:scan:14728:IEEES[Phosphorylation]EN[Deamidation]EEEEEGEEEDDDEEVKEK/3	3	2.1399529210357373e-05	80	x5:Phosphorylation:1.00	IEEESENEEEEEGEEEDDDEEVKEK	IEEES[Phosphorylation]EN[Deamidation]EEEEEGEEEDDDEEVKEK	AT3G01780.1	1.6278691193228066e-05	1.0	E12601_2p_EXT431_6085_HanChao_T20-Rapa-1	E12601_2p_EXT431_6085_HanChao_T20-Rapa-1.14728.14728.3	mzspec:PXD008355:E12601_2p_EXT431_6085_HanChao_T20-Rapa-1:scan:14728:IEEES[Phosphorylation]EN[Deamidation]EEEEEGEEEDDDEEVKEK/3	52517	Phosphorylation	1.0	5	1100	1	1.0	197	0.0	0.0	0.0	0.0	0.0	0.0
5;7	1100;1102	1.000;0	Phosphorylation;Deamidation	AT3G01780.1	mzspec:PXD008355:E12639_2p_EXT431_6085_HanChao_T10-Rapa-3:scan:14924:IEEES[Phosphorylation]EN[Deamidation]EEEEEGEEEDDDEEVKEK/3	3	2.365016673367548e-05	80	x5:Phosphorylation:1.00	IEEESENEEEEEGEEEDDDEEVKEK	IEEES[Phosphorylation]EN[Deamidation]EEEEEGEEEDDDEEVKEK	AT3G01780.1	1.6278691193228066e-05	1.0	E12639_2p_EXT431_6085_HanChao_T10-Rapa-3	E12639_2p_EXT431_6085_HanChao_T10-Rapa-3.14924.14924.3	mzspec:PXD008355:E12639_2p_EXT431_6085_HanChao_T10-Rapa-3:scan:14924:IEEES[Phosphorylation]EN[Deamidation]EEEEEGEEEDDDEEVKEK/3	52516	Phosphorylation	1.0	5	1100	1	1.0	198	0.0	0.0	0.0	0.0	0.0	0.0
5;7	1100;1102	1.000;0	Phosphorylation;Deamidation	AT3G01780.1	mzspec:PXD008355:E12621_2p_EXT431_6085_HanChao_T20-Rapa-2:scan:14573:IEEES[Phosphorylation]EN[Deamidation]EEEEEGEEEDDDEEVKEK/3	3	0.0	80	x5:Phosphorylation:1.00	IEEESENEEEEEGEEEDDDEEVKEK	IEEES[Phosphorylation]EN[Deamidation]EEEEEGEEEDDDEEVKEK	AT3G01780.1	0.0	1.0	E12621_2p_EXT431_6085_HanChao_T20-Rapa-2	E12621_2p_EXT431_6085_HanChao_T20-Rapa-2.14573.14573.3	mzspec:PXD008355:E12621_2p_EXT431_6085_HanChao_T20-Rapa-2:scan:14573:IEEES[Phosphorylation]EN[Deamidation]EEEEEGEEEDDDEEVKEK/3	52515	Phosphorylation	1.0	5	1100	1	1.0	199	0.0	0.0	0.0	0.0	0.0	0.0
5	1100	1.000	Phosphorylation	AT3G01780.1	mzspec:PXD008355:E12599_2p_EXT431_6085_HanChao_T10-Rapa-1:scan:14340:IEEES[Phosphorylation]ENEEEEEGEEEDDDEEVKEK/3	3	2.0089599614279686e-05	80	x5:Phosphorylation:1.00	IEEESENEEEEEGEEEDDDEEVKEK	IEEES[Phosphorylation]ENEEEEEGEEEDDDEEVKEK	AT3G01780.1	1.6278691193228066e-05	1.0	E12599_2p_EXT431_6085_HanChao_T10-Rapa-1	E12599_2p_EXT431_6085_HanChao_T10-Rapa-1.14340.14340.3	mzspec:PXD008355:E12599_2p_EXT431_6085_HanChao_T10-Rapa-1:scan:14340:IEEES[Phosphorylation]ENEEEEEGEEEDDDEEVKEK/3	52514	Phosphorylation	1.0	5	1100	1	1.0	200	0.0	0.0	0.0	0.0	0.0	0.0
3	76	1.000	Phosphorylation	AT2G27100.1	mzspec:PXD008355:E12603_2p_EXT431_6085_HanChao_T40-Rapa-1:scan:10505:DRS[Phosphorylation]PLPPPR/2	2	4.8868689830425645e-05	80	x3:Phosphorylation:1.00	DRSPLPPPR	DRS[Phosphorylation]PLPPPR	AT2G27100.1	1.6278691193228066e-05	1.0	E12603_2p_EXT431_6085_HanChao_T40-Rapa-1	E12603_2p_EXT431_6085_HanChao_T40-Rapa-1.10505.10505.2	mzspec:PXD008355:E12603_2p_EXT431_6085_HanChao_T40-Rapa-1:scan:10505:DRS[Phosphorylation]PLPPPR/2	23847	Phosphorylation	1.0	3	76	1	1.0	201	0.0	0.0	0.0	0.0	0.0	0.0
3	219:219:219:248	1.000	Phosphorylation	AT5G56000.1:AT5G56010.1:AT5G56030.1:AT5G56030.2	mzspec:PXD008355:E12659_2p_EXT431_6085_HanChao_T10-Rapa-4:scan:09806:EIS[Phosphorylation]DDEEEEEKKDEEGK/3	3	4.2799058420714746e-05	80	x3:Phosphorylation:1.00	EISDDEEEEEKKDEEGK	EIS[Phosphorylation]DDEEEEEKKDEEGK	AT5G56000.1	1.6278691193228066e-05	1.0	E12659_2p_EXT431_6085_HanChao_T10-Rapa-4	E12659_2p_EXT431_6085_HanChao_T10-Rapa-4.09806.09806.3	mzspec:PXD008355:E12659_2p_EXT431_6085_HanChao_T10-Rapa-4:scan:09806:EIS[Phosphorylation]DDEEEEEKKDEEGK/3	32002	Phosphorylation	1.0	3	219	1	1.0	202	0.0	0.0	0.0	0.0	0.0	0.0
5	1100	1.000	Phosphorylation	AT3G01780.1	mzspec:PXD008355:E12661_2p_EXT431_6085_HanChao_T20-Rapa-4:scan:13442:IEEES[Phosphorylation]ENEEEEEGEEEDDDEEVKEKK/3	3	0.0	80	x5:Phosphorylation:1.00	IEEESENEEEEEGEEEDDDEEVKEKK	IEEES[Phosphorylation]ENEEEEEGEEEDDDEEVKEKK	AT3G01780.1	0.0	1.0	E12661_2p_EXT431_6085_HanChao_T20-Rapa-4	E12661_2p_EXT431_6085_HanChao_T20-Rapa-4.13442.13442.3	mzspec:PXD008355:E12661_2p_EXT431_6085_HanChao_T20-Rapa-4:scan:13442:IEEES[Phosphorylation]ENEEEEEGEEEDDDEEVKEKK/3	52519	Phosphorylation	1.0	5	1100	1	1.0	203	0.0	0.0	0.0	0.0	0.0	0.0
5;9	233;237	1.000;1.000	Phosphorylation;Phosphorylation	AT5G10070.2	mzspec:PXD008355:E12623_2p_EXT431_6085_HanChao_T40-Rapa-2:scan:22729:KDGES[Phosphorylation]GDES[Phosphorylation]EEDDEDGLPPLER/3	3	2.9151969215520506e-05	160	x5:Phosphorylation:1.00;x9:Phosphorylation:1.00	KDGESGDESEEDDEDGLPPLER	KDGES[Phosphorylation]GDES[Phosphorylation]EEDDEDGLPPLER	AT5G10070.2	1.6278691193228066e-05	1.0	E12623_2p_EXT431_6085_HanChao_T40-Rapa-2	E12623_2p_EXT431_6085_HanChao_T40-Rapa-2.22729.22729.3	mzspec:PXD008355:E12623_2p_EXT431_6085_HanChao_T40-Rapa-2:scan:22729:KDGES[Phosphorylation]GDES[Phosphorylation]EEDDEDGLPPLER/3	58079	Phosphorylation	1.0	9	237	1	1.0	204	0.0	0.0	0.0	0.0	0.0	0.0
10;15	260;265	1.000;1.000	Phosphorylation;Phosphorylation	AT5G10070.2	mzspec:PXD008355:E12621_2p_EXT431_6085_HanChao_T20-Rapa-2:scan:17969:NMNHIKLEDS[Phosphorylation]EEEDS[Phosphorylation]E/2	2	0.0	160	x10:Phosphorylation:1.00;x15:Phosphorylation:1.00	NMNHIKLEDSEEEDSE	NMNHIKLEDS[Phosphorylation]EEEDS[Phosphorylation]E	AT5G10070.2	0.0	1.0	E12621_2p_EXT431_6085_HanChao_T20-Rapa-2	E12621_2p_EXT431_6085_HanChao_T20-Rapa-2.17969.17969.2	mzspec:PXD008355:E12621_2p_EXT431_6085_HanChao_T20-Rapa-2:scan:17969:NMNHIKLEDS[Phosphorylation]EEEDS[Phosphorylation]E/2	82690	Phosphorylation	1.0	15	265	1	1.0	205	0.0	0.0	0.0	0.0	0.0	0.0
5;9	233;237	1.000;1.000	Phosphorylation;Phosphorylation	AT5G10070.2	mzspec:PXD008355:E12623_2p_EXT431_6085_HanChao_T40-Rapa-2:scan:22729:KDGES[Phosphorylation]GDES[Phosphorylation]EEDDEDGLPPLER/3	3	2.9151969215520506e-05	160	x5:Phosphorylation:1.00;x9:Phosphorylation:1.00	KDGESGDESEEDDEDGLPPLER	KDGES[Phosphorylation]GDES[Phosphorylation]EEDDEDGLPPLER	AT5G10070.2	1.6278691193228066e-05	1.0	E12623_2p_EXT431_6085_HanChao_T40-Rapa-2	E12623_2p_EXT431_6085_HanChao_T40-Rapa-2.22729.22729.3	mzspec:PXD008355:E12623_2p_EXT431_6085_HanChao_T40-Rapa-2:scan:22729:KDGES[Phosphorylation]GDES[Phosphorylation]EEDDEDGLPPLER/3	58079	Phosphorylation	1.0	5	233	1	1.0	206	0.0	0.0	0.0	0.0	0.0	0.0
5;9	233;237	1.000;1.000	Phosphorylation;Phosphorylation	AT5G10070.2	mzspec:PXD008355:E12603_2p_EXT431_6085_HanChao_T40-Rapa-1:scan:23255:KDGES[Phosphorylation]GDES[Phosphorylation]EEDDEDGLPPLER/3	3	5.5617352614015575e-05	160	x5:Phosphorylation:1.00;x9:Phosphorylation:1.00	KDGESGDESEEDDEDGLPPLER	KDGES[Phosphorylation]GDES[Phosphorylation]EEDDEDGLPPLER	AT5G10070.2	1.6278691193228066e-05	1.0	E12603_2p_EXT431_6085_HanChao_T40-Rapa-1	E12603_2p_EXT431_6085_HanChao_T40-Rapa-1.23255.23255.3	mzspec:PXD008355:E12603_2p_EXT431_6085_HanChao_T40-Rapa-1:scan:23255:KDGES[Phosphorylation]GDES[Phosphorylation]EEDDEDGLPPLER/3	58078	Phosphorylation	1.0	9	237	1	1.0	207	0.0	0.0	0.0	0.0	0.0	0.0
5;9	233;237	1.000;1.000	Phosphorylation;Phosphorylation	AT5G10070.2	mzspec:PXD008355:E12603_2p_EXT431_6085_HanChao_T40-Rapa-1:scan:23255:KDGES[Phosphorylation]GDES[Phosphorylation]EEDDEDGLPPLER/3	3	5.5617352614015575e-05	160	x5:Phosphorylation:1.00;x9:Phosphorylation:1.00	KDGESGDESEEDDEDGLPPLER	KDGES[Phosphorylation]GDES[Phosphorylation]EEDDEDGLPPLER	AT5G10070.2	1.6278691193228066e-05	1.0	E12603_2p_EXT431_6085_HanChao_T40-Rapa-1	E12603_2p_EXT431_6085_HanChao_T40-Rapa-1.23255.23255.3	mzspec:PXD008355:E12603_2p_EXT431_6085_HanChao_T40-Rapa-1:scan:23255:KDGES[Phosphorylation]GDES[Phosphorylation]EEDDEDGLPPLER/3	58078	Phosphorylation	1.0	5	233	1	1.0	208	0.0	0.0	0.0	0.0	0.0	0.0
5;9	233;237	1.000;1.000	Phosphorylation;Phosphorylation	AT5G10070.2	mzspec:PXD008355:E12663_2p_EXT431_6085_HanChao_T40-Rapa-4:scan:23595:KDGES[Phosphorylation]GDES[Phosphorylation]EEDDEDGLPPLER/2	2	6.615944426066821e-05	160	x5:Phosphorylation:1.00;x9:Phosphorylation:1.00	KDGESGDESEEDDEDGLPPLER	KDGES[Phosphorylation]GDES[Phosphorylation]EEDDEDGLPPLER	AT5G10070.2	1.6278691193228066e-05	1.0	E12663_2p_EXT431_6085_HanChao_T40-Rapa-4	E12663_2p_EXT431_6085_HanChao_T40-Rapa-4.23595.23595.2	mzspec:PXD008355:E12663_2p_EXT431_6085_HanChao_T40-Rapa-4:scan:23595:KDGES[Phosphorylation]GDES[Phosphorylation]EEDDEDGLPPLER/2	58077	Phosphorylation	1.0	9	237	1	1.0	209	0.0	0.0	0.0	0.0	0.0	0.0
3	138	1.000	Phosphorylation	AT1G15230.1	mzspec:PXD008355:E12601_2p_EXT431_6085_HanChao_T20-Rapa-1:scan:38376:DQS[Phosphorylation]DEDEEEEMKPILVEGFV/2	2	7.426661715558858e-05	80	x3:Phosphorylation:1.00	DQSDEDEEEEMKPILVEGFV	DQS[Phosphorylation]DEDEEEEMKPILVEGFV	AT1G15230.1	1.6278691193228066e-05	1.0	E12601_2p_EXT431_6085_HanChao_T20-Rapa-1	E12601_2p_EXT431_6085_HanChao_T20-Rapa-1.38376.38376.2	mzspec:PXD008355:E12601_2p_EXT431_6085_HanChao_T20-Rapa-1:scan:38376:DQS[Phosphorylation]DEDEEEEMKPILVEGFV/2	23165	Phosphorylation	1.0	3	138	1	1.0	210	0.0	0.0	0.0	0.0	0.0	0.0
5;9	233;237	1.000;1.000	Phosphorylation;Phosphorylation	AT5G10070.2	mzspec:PXD008355:E12663_2p_EXT431_6085_HanChao_T40-Rapa-4:scan:23595:KDGES[Phosphorylation]GDES[Phosphorylation]EEDDEDGLPPLER/2	2	6.615944426066821e-05	160	x5:Phosphorylation:1.00;x9:Phosphorylation:1.00	KDGESGDESEEDDEDGLPPLER	KDGES[Phosphorylation]GDES[Phosphorylation]EEDDEDGLPPLER	AT5G10070.2	1.6278691193228066e-05	1.0	E12663_2p_EXT431_6085_HanChao_T40-Rapa-4	E12663_2p_EXT431_6085_HanChao_T40-Rapa-4.23595.23595.2	mzspec:PXD008355:E12663_2p_EXT431_6085_HanChao_T40-Rapa-4:scan:23595:KDGES[Phosphorylation]GDES[Phosphorylation]EEDDEDGLPPLER/2	58077	Phosphorylation	1.0	5	233	1	1.0	211	0.0	0.0	0.0	0.0	0.0	0.0
5;9	226;230:196;200:185;189:196;200:185;189:196;200	1.000;1.000	Phosphorylation;Phosphorylation	AT2G37340.1:AT2G37340.2:AT2G37340.3:AT2G37340.4:AT2G37340.5:AT2G37340.6	mzspec:PXD008355:E12621_2p_EXT431_6085_HanChao_T20-Rapa-2:scan:13643:IIDGS[Phosphorylation]PPPS[Phosphorylation]PK/2	2	0.0	160	x5:Phosphorylation:1.00;x9:Phosphorylation:1.00	IIDGSPPPSPK	IIDGS[Phosphorylation]PPPS[Phosphorylation]PK	AT2G37340.1	0.0	1.0	E12621_2p_EXT431_6085_HanChao_T20-Rapa-2	E12621_2p_EXT431_6085_HanChao_T20-Rapa-2.13643.13643.2	mzspec:PXD008355:E12621_2p_EXT431_6085_HanChao_T20-Rapa-2:scan:13643:IIDGS[Phosphorylation]PPPS[Phosphorylation]PK/2	54129	Phosphorylation	1.0	9	230	1	1.0	212	0.0	0.0	0.0	0.0	0.0	0.0
5	179	1.000	Phosphorylation	AT3G29075.1	mzspec:PXD008355:E12623_2p_EXT431_6085_HanChao_T40-Rapa-2:scan:09423:DGNNS[Phosphorylation]EDDEFKK/3	3	2.740101383751199e-05	80	x5:Phosphorylation:1.00	DGNNSEDDEFKK	DGNNS[Phosphorylation]EDDEFKK	AT3G29075.1	1.6278691193228066e-05	1.0	E12623_2p_EXT431_6085_HanChao_T40-Rapa-2	E12623_2p_EXT431_6085_HanChao_T40-Rapa-2.09423.09423.3	mzspec:PXD008355:E12623_2p_EXT431_6085_HanChao_T40-Rapa-2:scan:09423:DGNNS[Phosphorylation]EDDEFKK/3	17007	Phosphorylation	1.0	5	179	1	1.0	213	0.0	0.0	0.0	0.0	0.0	0.0
5	179	1.000	Phosphorylation	AT3G29075.1	mzspec:PXD008355:E12601_2p_EXT431_6085_HanChao_T20-Rapa-1:scan:09433:DGNNS[Phosphorylation]EDDEFKK/3	3	1.938773531863743e-05	80	x5:Phosphorylation:1.00	DGNNSEDDEFKK	DGNNS[Phosphorylation]EDDEFKK	AT3G29075.1	1.6278691193228066e-05	1.0	E12601_2p_EXT431_6085_HanChao_T20-Rapa-1	E12601_2p_EXT431_6085_HanChao_T20-Rapa-1.09433.09433.3	mzspec:PXD008355:E12601_2p_EXT431_6085_HanChao_T20-Rapa-1:scan:09433:DGNNS[Phosphorylation]EDDEFKK/3	17008	Phosphorylation	1.0	5	179	1	1.0	214	0.0	0.0	0.0	0.0	0.0	0.0
5	179	1.000	Phosphorylation	AT3G29075.1	mzspec:PXD008355:E12599_2p_EXT431_6085_HanChao_T10-Rapa-1:scan:09039:DGNNS[Phosphorylation]EDDEFKK/2	2	1.893760060600322e-05	80	x5:Phosphorylation:1.00	DGNNSEDDEFKK	DGNNS[Phosphorylation]EDDEFKK	AT3G29075.1	1.6278691193228066e-05	1.0	E12599_2p_EXT431_6085_HanChao_T10-Rapa-1	E12599_2p_EXT431_6085_HanChao_T10-Rapa-1.09039.09039.2	mzspec:PXD008355:E12599_2p_EXT431_6085_HanChao_T10-Rapa-1:scan:09039:DGNNS[Phosphorylation]EDDEFKK/2	17009	Phosphorylation	1.0	5	179	1	1.0	215	0.0	0.0	0.0	0.0	0.0	0.0
5;9	226;230:196;200:185;189:196;200:185;189:196;200	1.000;1.000	Phosphorylation;Phosphorylation	AT2G37340.1:AT2G37340.2:AT2G37340.3:AT2G37340.4:AT2G37340.5:AT2G37340.6	mzspec:PXD008355:E12621_2p_EXT431_6085_HanChao_T20-Rapa-2:scan:14105:IIDGS[Phosphorylation]PPPS[Phosphorylation]PK/2	2	0.0	160	x5:Phosphorylation:1.00;x9:Phosphorylation:1.00	IIDGSPPPSPK	IIDGS[Phosphorylation]PPPS[Phosphorylation]PK	AT2G37340.1	0.0	1.0	E12621_2p_EXT431_6085_HanChao_T20-Rapa-2	E12621_2p_EXT431_6085_HanChao_T20-Rapa-2.14105.14105.2	mzspec:PXD008355:E12621_2p_EXT431_6085_HanChao_T20-Rapa-2:scan:14105:IIDGS[Phosphorylation]PPPS[Phosphorylation]PK/2	54130	Phosphorylation	1.0	5	226	1	1.0	216	0.0	0.0	0.0	0.0	0.0	0.0
5	179	1.000	Phosphorylation	AT3G29075.1	mzspec:PXD008355:E12599_2p_EXT431_6085_HanChao_T10-Rapa-1:scan:09062:DGNNS[Phosphorylation]EDDEFKK/3	3	1.8603266733638426e-05	80	x5:Phosphorylation:1.00	DGNNSEDDEFKK	DGNNS[Phosphorylation]EDDEFKK	AT3G29075.1	1.6278691193228066e-05	1.0	E12599_2p_EXT431_6085_HanChao_T10-Rapa-1	E12599_2p_EXT431_6085_HanChao_T10-Rapa-1.09062.09062.3	mzspec:PXD008355:E12599_2p_EXT431_6085_HanChao_T10-Rapa-1:scan:09062:DGNNS[Phosphorylation]EDDEFKK/3	17010	Phosphorylation	1.0	5	179	1	1.0	217	0.0	0.0	0.0	0.0	0.0	0.0
4	138	1.000	Phosphorylation	AT1G15230.1	mzspec:PXD008355:E12639_2p_EXT431_6085_HanChao_T10-Rapa-3:scan:35148:KDQS[Phosphorylation]DEDEEEEMKPILVEGFV/3	3	3.8663779771110426e-05	80	x4:Phosphorylation:1.00	KDQSDEDEEEEMKPILVEGFV	KDQS[Phosphorylation]DEDEEEEMKPILVEGFV	AT1G15230.1	1.6278691193228066e-05	1.0	E12639_2p_EXT431_6085_HanChao_T10-Rapa-3	E12639_2p_EXT431_6085_HanChao_T10-Rapa-3.35148.35148.3	mzspec:PXD008355:E12639_2p_EXT431_6085_HanChao_T10-Rapa-3:scan:35148:KDQS[Phosphorylation]DEDEEEEMKPILVEGFV/3	58390	Phosphorylation	1.0	4	138	1	1.0	218	0.0	0.0	0.0	0.0	0.0	0.0
5;9	233;237	1.000;1.000	Phosphorylation;Phosphorylation	AT5G10070.2	mzspec:PXD008355:E12663_2p_EXT431_6085_HanChao_T40-Rapa-4:scan:23596:KDGES[Phosphorylation]GDES[Phosphorylation]EEDDEDGLPPLER/3	3	6.618133686300464e-05	160	x5:Phosphorylation:1.00;x9:Phosphorylation:1.00	KDGESGDESEEDDEDGLPPLER	KDGES[Phosphorylation]GDES[Phosphorylation]EEDDEDGLPPLER	AT5G10070.2	1.6278691193228066e-05	1.0	E12663_2p_EXT431_6085_HanChao_T40-Rapa-4	E12663_2p_EXT431_6085_HanChao_T40-Rapa-4.23596.23596.3	mzspec:PXD008355:E12663_2p_EXT431_6085_HanChao_T40-Rapa-4:scan:23596:KDGES[Phosphorylation]GDES[Phosphorylation]EEDDEDGLPPLER/3	58076	Phosphorylation	1.0	9	237	1	1.0	219	0.0	0.0	0.0	0.0	0.0	0.0
6	289:289	1.000	Phosphorylation	AT2G16485.1:AT2G16485.2	mzspec:PXD008355:E12599_2p_EXT431_6085_HanChao_T10-Rapa-1:scan:31094:EGVDVT[Phosphorylation]EDEMDIQVLK/2	2	2.158102596197423e-05	80	x6:Phosphorylation:1.00	EGVDVTEDEMDIQVLK	EGVDVT[Phosphorylation]EDEMDIQVLK	AT2G16485.1	1.6278691193228066e-05	1.0	E12599_2p_EXT431_6085_HanChao_T10-Rapa-1	E12599_2p_EXT431_6085_HanChao_T10-Rapa-1.31094.31094.2	mzspec:PXD008355:E12599_2p_EXT431_6085_HanChao_T10-Rapa-1:scan:31094:EGVDVT[Phosphorylation]EDEMDIQVLK/2	30974	Phosphorylation	1.0	6	289	1	1.0	220	0.0	0.0	0.0	0.0	0.0	0.0
5;7	1100;1102	1.000;0	Phosphorylation;Deamidation	AT3G01780.1	mzspec:PXD008355:E12623_2p_EXT431_6085_HanChao_T40-Rapa-2:scan:13269:IEEES[Phosphorylation]EN[Deamidation]EEEEEGEEEDDDEEVKEKK/3	3	2.582577929289016e-05	80	x5:Phosphorylation:1.00	IEEESENEEEEEGEEEDDDEEVKEKK	IEEES[Phosphorylation]EN[Deamidation]EEEEEGEEEDDDEEVKEKK	AT3G01780.1	1.6278691193228066e-05	1.0	E12623_2p_EXT431_6085_HanChao_T40-Rapa-2	E12623_2p_EXT431_6085_HanChao_T40-Rapa-2.13269.13269.3	mzspec:PXD008355:E12623_2p_EXT431_6085_HanChao_T40-Rapa-2:scan:13269:IEEES[Phosphorylation]EN[Deamidation]EEEEEGEEEDDDEEVKEKK/3	52525	Phosphorylation	1.0	5	1100	1	1.0	221	0.0	0.0	0.0	0.0	0.0	0.0
6;7	377;378	1.000;1.000	Phosphorylation;Phosphorylation	AT1G06210.1	mzspec:PXD008355:E12663_2p_EXT431_6085_HanChao_T40-Rapa-4:scan:25248:IELGLS[Phosphorylation]S[Phosphorylation]DEDEK/2	2	2.1367064806307558e-05	160	x6:Phosphorylation:1.00;x7:Phosphorylation:1.00	IELGLSSDEDEK	IELGLS[Phosphorylation]S[Phosphorylation]DEDEK	AT1G06210.1	1.6278691193228066e-05	1.0	E12663_2p_EXT431_6085_HanChao_T40-Rapa-4	E12663_2p_EXT431_6085_HanChao_T40-Rapa-4.25248.25248.2	mzspec:PXD008355:E12663_2p_EXT431_6085_HanChao_T40-Rapa-4:scan:25248:IELGLS[Phosphorylation]S[Phosphorylation]DEDEK/2	52682	Phosphorylation	1.0	6	377	1	1.0	222	0.0	0.0	0.0	0.0	0.0	0.0
5;7	1100;1102	1.000;0	Phosphorylation;Deamidation	AT3G01780.1	mzspec:PXD008355:E12621_2p_EXT431_6085_HanChao_T20-Rapa-2:scan:13237:IEEES[Phosphorylation]EN[Deamidation]EEEEEGEEEDDDEEVKEKK/3	3	0.0	80	x5:Phosphorylation:1.00	IEEESENEEEEEGEEEDDDEEVKEKK	IEEES[Phosphorylation]EN[Deamidation]EEEEEGEEEDDDEEVKEKK	AT3G01780.1	0.0	1.0	E12621_2p_EXT431_6085_HanChao_T20-Rapa-2	E12621_2p_EXT431_6085_HanChao_T20-Rapa-2.13237.13237.3	mzspec:PXD008355:E12621_2p_EXT431_6085_HanChao_T20-Rapa-2:scan:13237:IEEES[Phosphorylation]EN[Deamidation]EEEEEGEEEDDDEEVKEKK/3	52524	Phosphorylation	1.0	5	1100	1	1.0	223	0.0	0.0	0.0	0.0	0.0	0.0
5;7	1100;1102	1.000;0	Phosphorylation;Deamidation	AT3G01780.1	mzspec:PXD008355:E12619_2p_EXT431_6085_HanChao_T10-Rapa-2:scan:13433:IEEES[Phosphorylation]EN[Deamidation]EEEEEGEEEDDDEEVKEKK/3	3	0.0	80	x5:Phosphorylation:1.00	IEEESENEEEEEGEEEDDDEEVKEKK	IEEES[Phosphorylation]EN[Deamidation]EEEEEGEEEDDDEEVKEKK	AT3G01780.1	0.0	1.0	E12619_2p_EXT431_6085_HanChao_T10-Rapa-2	E12619_2p_EXT431_6085_HanChao_T10-Rapa-2.13433.13433.3	mzspec:PXD008355:E12619_2p_EXT431_6085_HanChao_T10-Rapa-2:scan:13433:IEEES[Phosphorylation]EN[Deamidation]EEEEEGEEEDDDEEVKEKK/3	52523	Phosphorylation	1.0	5	1100	1	1.0	224	0.0	0.0	0.0	0.0	0.0	0.0
4	630:629:629:629:629	1.000	Phosphorylation	AT2G43680.1:AT2G43680.2:AT2G43680.3:AT2G43680.4:AT2G43680.5	mzspec:PXD008355:E12599_2p_EXT431_6085_HanChao_T10-Rapa-1:scan:17282:GPGS[Phosphorylation]PGGVVLEK/2	2	1.9512195121951225e-05	80	x4:Phosphorylation:1.00	GPGSPGGVVLEK	GPGS[Phosphorylation]PGGVVLEK	AT2G43680.1	1.6278691193228066e-05	1.0	E12599_2p_EXT431_6085_HanChao_T10-Rapa-1	E12599_2p_EXT431_6085_HanChao_T10-Rapa-1.17282.17282.2	mzspec:PXD008355:E12599_2p_EXT431_6085_HanChao_T10-Rapa-1:scan:17282:GPGS[Phosphorylation]PGGVVLEK/2	44762	Phosphorylation	1.0	4	630	1	1.0	225	0.0	0.0	0.0	0.0	0.0	0.0
5	1100	1.000	Phosphorylation	AT3G01780.1	mzspec:PXD008355:E12599_2p_EXT431_6085_HanChao_T10-Rapa-1:scan:13039:IEEES[Phosphorylation]ENEEEEEGEEEDDDEEVKEKK/3	3	2.1902926230944456e-05	80	x5:Phosphorylation:1.00	IEEESENEEEEEGEEEDDDEEVKEKK	IEEES[Phosphorylation]ENEEEEEGEEEDDDEEVKEKK	AT3G01780.1	1.6278691193228066e-05	1.0	E12599_2p_EXT431_6085_HanChao_T10-Rapa-1	E12599_2p_EXT431_6085_HanChao_T10-Rapa-1.13039.13039.3	mzspec:PXD008355:E12599_2p_EXT431_6085_HanChao_T10-Rapa-1:scan:13039:IEEES[Phosphorylation]ENEEEEEGEEEDDDEEVKEKK/3	52522	Phosphorylation	1.0	5	1100	1	1.0	226	0.0	0.0	0.0	0.0	0.0	0.0
5	1100	1.000	Phosphorylation	AT3G01780.1	mzspec:PXD008355:E12601_2p_EXT431_6085_HanChao_T20-Rapa-1:scan:13339:IEEES[Phosphorylation]ENEEEEEGEEEDDDEEVKEKK/3	3	2.1929824561403507e-05	80	x5:Phosphorylation:1.00	IEEESENEEEEEGEEEDDDEEVKEKK	IEEES[Phosphorylation]ENEEEEEGEEEDDDEEVKEKK	AT3G01780.1	1.6278691193228066e-05	1.0	E12601_2p_EXT431_6085_HanChao_T20-Rapa-1	E12601_2p_EXT431_6085_HanChao_T20-Rapa-1.13339.13339.3	mzspec:PXD008355:E12601_2p_EXT431_6085_HanChao_T20-Rapa-1:scan:13339:IEEES[Phosphorylation]ENEEEEEGEEEDDDEEVKEKK/3	52521	Phosphorylation	1.0	5	1100	1	1.0	227	0.0	0.0	0.0	0.0	0.0	0.0
5	1100	1.000	Phosphorylation	AT3G01780.1	mzspec:PXD008355:E12659_2p_EXT431_6085_HanChao_T10-Rapa-4:scan:13497:IEEES[Phosphorylation]ENEEEEEGEEEDDDEEVKEKK/3	3	3.874617381533573e-05	80	x5:Phosphorylation:1.00	IEEESENEEEEEGEEEDDDEEVKEKK	IEEES[Phosphorylation]ENEEEEEGEEEDDDEEVKEKK	AT3G01780.1	1.6278691193228066e-05	1.0	E12659_2p_EXT431_6085_HanChao_T10-Rapa-4	E12659_2p_EXT431_6085_HanChao_T10-Rapa-4.13497.13497.3	mzspec:PXD008355:E12659_2p_EXT431_6085_HanChao_T10-Rapa-4:scan:13497:IEEES[Phosphorylation]ENEEEEEGEEEDDDEEVKEKK/3	52520	Phosphorylation	1.0	5	1100	1	1.0	228	0.0	0.0	0.0	0.0	0.0	0.0
1;3	217;219:217;219:217;219:246;248	0;1.000	Pyro_glu;Phosphorylation	AT5G56000.1:AT5G56010.1:AT5G56030.1:AT5G56030.2	mzspec:PXD008355:E12601_2p_EXT431_6085_HanChao_T20-Rapa-1:scan:13432:E[Pyro_glu]IS[Phosphorylation]DDEEEEEKKDEEGK/3	3	2.212781023189945e-05	80	x3:Phosphorylation:1.00	EISDDEEEEEKKDEEGK	E[Pyro_glu]IS[Phosphorylation]DDEEEEEKKDEEGK	AT5G56000.1	1.6278691193228066e-05	1.0	E12601_2p_EXT431_6085_HanChao_T20-Rapa-1	E12601_2p_EXT431_6085_HanChao_T20-Rapa-1.13432.13432.3	mzspec:PXD008355:E12601_2p_EXT431_6085_HanChao_T20-Rapa-1:scan:13432:E[Pyro_glu]IS[Phosphorylation]DDEEEEEKKDEEGK/3	32001	Phosphorylation	1.0	3	219	1	1.0	229	0.0	0.0	0.0	0.0	0.0	0.0
10;15	260;265	1.000;1.000	Phosphorylation;Phosphorylation	AT5G10070.2	mzspec:PXD008355:E12621_2p_EXT431_6085_HanChao_T20-Rapa-2:scan:17969:NMNHIKLEDS[Phosphorylation]EEEDS[Phosphorylation]E/2	2	0.0	160	x10:Phosphorylation:1.00;x15:Phosphorylation:1.00	NMNHIKLEDSEEEDSE	NMNHIKLEDS[Phosphorylation]EEEDS[Phosphorylation]E	AT5G10070.2	0.0	1.0	E12621_2p_EXT431_6085_HanChao_T20-Rapa-2	E12621_2p_EXT431_6085_HanChao_T20-Rapa-2.17969.17969.2	mzspec:PXD008355:E12621_2p_EXT431_6085_HanChao_T20-Rapa-2:scan:17969:NMNHIKLEDS[Phosphorylation]EEEDS[Phosphorylation]E/2	82690	Phosphorylation	1.0	10	260	1	1.0	230	0.0	0.0	0.0	0.0	0.0	0.0
6	21:21:21:21:21:21	1.000	Phosphorylation	AT5G54430.1:AT5G54430.2:AT5G54430.3:AT5G54430.4:AT5G54430.5:AT5G54430.6	mzspec:PXD008355:E12641_2p_EXT431_6085_HanChao_T20-Rapa-3:scan:05282:IHHPPS[Phosphorylation]PR/2	2	3.909304143862392e-05	80	x6:Phosphorylation:1.00	IHHPPSPR	IHHPPS[Phosphorylation]PR	AT5G54430.1	1.6278691193228066e-05	1.0	E12641_2p_EXT431_6085_HanChao_T20-Rapa-3	E12641_2p_EXT431_6085_HanChao_T20-Rapa-3.05282.05282.2	mzspec:PXD008355:E12641_2p_EXT431_6085_HanChao_T20-Rapa-3:scan:05282:IHHPPS[Phosphorylation]PR/2	53923	Phosphorylation	1.0	6	21	1	1.0	231	0.0	0.0	0.0	0.0	0.0	0.0
4	138	1.000	Phosphorylation	AT1G15230.1	mzspec:PXD008355:E12643_2p_EXT431_6085_HanChao_T40-Rapa-3:scan:34561:KDQS[Phosphorylation]DEDEEEEMKPILVEGFV/3	3	3.18765739058366e-05	80	x4:Phosphorylation:1.00	KDQSDEDEEEEMKPILVEGFV	KDQS[Phosphorylation]DEDEEEEMKPILVEGFV	AT1G15230.1	1.6278691193228066e-05	1.0	E12643_2p_EXT431_6085_HanChao_T40-Rapa-3	E12643_2p_EXT431_6085_HanChao_T40-Rapa-3.34561.34561.3	mzspec:PXD008355:E12643_2p_EXT431_6085_HanChao_T40-Rapa-3:scan:34561:KDQS[Phosphorylation]DEDEEEEMKPILVEGFV/3	58392	Phosphorylation	1.0	4	138	1	1.0	232	0.0	0.0	0.0	0.0	0.0	0.0
4	138	1.000	Phosphorylation	AT1G15230.1	mzspec:PXD008355:E12659_2p_EXT431_6085_HanChao_T10-Rapa-4:scan:34592:KDQS[Phosphorylation]DEDEEEEMKPILVEGFV/3	3	2.8058361391694725e-05	80	x4:Phosphorylation:1.00	KDQSDEDEEEEMKPILVEGFV	KDQS[Phosphorylation]DEDEEEEMKPILVEGFV	AT1G15230.1	1.6278691193228066e-05	1.0	E12659_2p_EXT431_6085_HanChao_T10-Rapa-4	E12659_2p_EXT431_6085_HanChao_T10-Rapa-4.34592.34592.3	mzspec:PXD008355:E12659_2p_EXT431_6085_HanChao_T10-Rapa-4:scan:34592:KDQS[Phosphorylation]DEDEEEEMKPILVEGFV/3	58393	Phosphorylation	1.0	4	138	1	1.0	233	0.0	0.0	0.0	0.0	0.0	0.0
1	22:160:160:167:26	1.000	Phosphorylation	AT3G55460.1:AT5G07770.1:AT5G07770.2:AT5G07770.3:AT5G07770.4	mzspec:PXD008355:E12603_2p_EXT431_6085_HanChao_T40-Rapa-1:scan:07607:S[Phosphorylation]PPPPPPR/2	2	0.0	80	x1:Phosphorylation:1.00	SPPPPPPR	S[Phosphorylation]PPPPPPR	AT3G55460.1	0.0	1.0	E12603_2p_EXT431_6085_HanChao_T40-Rapa-1	E12603_2p_EXT431_6085_HanChao_T40-Rapa-1.07607.07607.2	mzspec:PXD008355:E12603_2p_EXT431_6085_HanChao_T40-Rapa-1:scan:07607:S[Phosphorylation]PPPPPPR/2	107528	Phosphorylation	1.0	1	22	1	1.0	234	0.0	0.0	0.0	0.0	0.0	0.0
1	22:160:160:167:26	1.000	Phosphorylation	AT3G55460.1:AT5G07770.1:AT5G07770.2:AT5G07770.3:AT5G07770.4	mzspec:PXD008355:E12639_2p_EXT431_6085_HanChao_T10-Rapa-3:scan:07221:S[Phosphorylation]PPPPPPR/2	2	2.8169014084507043e-05	80	x1:Phosphorylation:1.00	SPPPPPPR	S[Phosphorylation]PPPPPPR	AT3G55460.1	1.6278691193228066e-05	1.0	E12639_2p_EXT431_6085_HanChao_T10-Rapa-3	E12639_2p_EXT431_6085_HanChao_T10-Rapa-3.07221.07221.2	mzspec:PXD008355:E12639_2p_EXT431_6085_HanChao_T10-Rapa-3:scan:07221:S[Phosphorylation]PPPPPPR/2	107530	Phosphorylation	1.0	1	22	1	1.0	235	0.0	0.0	0.0	0.0	0.0	0.0
1	22:160:160:167:26	1.000	Phosphorylation	AT3G55460.1:AT5G07770.1:AT5G07770.2:AT5G07770.3:AT5G07770.4	mzspec:PXD008355:E12623_2p_EXT431_6085_HanChao_T40-Rapa-2:scan:09884:S[Phosphorylation]PPPPPPR/2	2	2.7091460771564802e-05	80	x1:Phosphorylation:1.00	SPPPPPPR	S[Phosphorylation]PPPPPPR	AT3G55460.1	1.6278691193228066e-05	1.0	E12623_2p_EXT431_6085_HanChao_T40-Rapa-2	E12623_2p_EXT431_6085_HanChao_T40-Rapa-2.09884.09884.2	mzspec:PXD008355:E12623_2p_EXT431_6085_HanChao_T40-Rapa-2:scan:09884:S[Phosphorylation]PPPPPPR/2	107531	Phosphorylation	1.0	1	22	1	1.0	236	0.0	0.0	0.0	0.0	0.0	0.0
6	1053	1.000	Phosphorylation	AT3G06010.1	mzspec:PXD008355:E12603_2p_EXT431_6085_HanChao_T40-Rapa-1:scan:08753:QRVDKS[Phosphorylation]EEEEEEGEEENDGK/3	3	7.583225904299691e-05	80	x6:Phosphorylation:1.00	QRVDKSEEEEEEGEEENDGK	QRVDKS[Phosphorylation]EEEEEEGEEENDGK	AT3G06010.1	1.6278691193228066e-05	1.0	E12603_2p_EXT431_6085_HanChao_T40-Rapa-1	E12603_2p_EXT431_6085_HanChao_T40-Rapa-1.08753.08753.3	mzspec:PXD008355:E12603_2p_EXT431_6085_HanChao_T40-Rapa-1:scan:08753:QRVDKS[Phosphorylation]EEEEEEGEEENDGK/3	90938	Phosphorylation	1.0	6	1053	1	1.0	237	0.0	0.0	0.0	0.0	0.0	0.0
6	1053	1.000	Phosphorylation	AT3G06010.1	mzspec:PXD008355:E12621_2p_EXT431_6085_HanChao_T20-Rapa-2:scan:08525:QRVDKS[Phosphorylation]EEEEEEGEEENDGK/3	3	0.0	80	x6:Phosphorylation:1.00	QRVDKSEEEEEEGEEENDGK	QRVDKS[Phosphorylation]EEEEEEGEEENDGK	AT3G06010.1	0.0	1.0	E12621_2p_EXT431_6085_HanChao_T20-Rapa-2	E12621_2p_EXT431_6085_HanChao_T20-Rapa-2.08525.08525.3	mzspec:PXD008355:E12621_2p_EXT431_6085_HanChao_T20-Rapa-2:scan:08525:QRVDKS[Phosphorylation]EEEEEEGEEENDGK/3	90937	Phosphorylation	1.0	6	1053	1	1.0	238	0.0	0.0	0.0	0.0	0.0	0.0
1;6	1048;1053	0;1.000	Pyro_glu;Phosphorylation	AT3G06010.1	mzspec:PXD008355:E12601_2p_EXT431_6085_HanChao_T20-Rapa-1:scan:11808:Q[Pyro_glu]RVDKS[Phosphorylation]EEEEEEGEEENDGK/3	3	2.17419663434361e-05	80	x6:Phosphorylation:1.00	QRVDKSEEEEEEGEEENDGK	Q[Pyro_glu]RVDKS[Phosphorylation]EEEEEEGEEENDGK	AT3G06010.1	1.6278691193228066e-05	1.0	E12601_2p_EXT431_6085_HanChao_T20-Rapa-1	E12601_2p_EXT431_6085_HanChao_T20-Rapa-1.11808.11808.3	mzspec:PXD008355:E12601_2p_EXT431_6085_HanChao_T20-Rapa-1:scan:11808:Q[Pyro_glu]RVDKS[Phosphorylation]EEEEEEGEEENDGK/3	90936	Phosphorylation	1.0	6	1053	1	1.0	239	0.0	0.0	0.0	0.0	0.0	0.0
1	22:160:160:167:26	1.000	Phosphorylation	AT3G55460.1:AT5G07770.1:AT5G07770.2:AT5G07770.3:AT5G07770.4	mzspec:PXD008355:E12661_2p_EXT431_6085_HanChao_T20-Rapa-4:scan:10053:S[Phosphorylation]PPPPPPR/2	2	2.6813245743397242e-05	80	x1:Phosphorylation:1.00	SPPPPPPR	S[Phosphorylation]PPPPPPR	AT3G55460.1	1.6278691193228066e-05	1.0	E12661_2p_EXT431_6085_HanChao_T20-Rapa-4	E12661_2p_EXT431_6085_HanChao_T20-Rapa-4.10053.10053.2	mzspec:PXD008355:E12661_2p_EXT431_6085_HanChao_T20-Rapa-4:scan:10053:S[Phosphorylation]PPPPPPR/2	107532	Phosphorylation	1.0	1	22	1	1.0	240	0.0	0.0	0.0	0.0	0.0	0.0
7	71	1.000	Phosphorylation	AT4G29220.1	mzspec:PXD008355:E12659_2p_EXT431_6085_HanChao_T10-Rapa-4:scan:10222:IVVHPDS[Phosphorylation]PR/2	2	3.674579260674653e-05	80	x7:Phosphorylation:1.00	IVVHPDSPR	IVVHPDS[Phosphorylation]PR	AT4G29220.1	1.6278691193228066e-05	1.0	E12659_2p_EXT431_6085_HanChao_T10-Rapa-4	E12659_2p_EXT431_6085_HanChao_T10-Rapa-4.10222.10222.2	mzspec:PXD008355:E12659_2p_EXT431_6085_HanChao_T10-Rapa-4:scan:10222:IVVHPDS[Phosphorylation]PR/2	56913	Phosphorylation	1.0	7	71	1	1.0	241	0.0	0.0	0.0	0.0	0.0	0.0
7	71	1.000	Phosphorylation	AT4G29220.1	mzspec:PXD008355:E12641_2p_EXT431_6085_HanChao_T20-Rapa-3:scan:10210:IVVHPDS[Phosphorylation]PR/2	2	3.6233196854958505e-05	80	x7:Phosphorylation:1.00	IVVHPDSPR	IVVHPDS[Phosphorylation]PR	AT4G29220.1	1.6278691193228066e-05	1.0	E12641_2p_EXT431_6085_HanChao_T20-Rapa-3	E12641_2p_EXT431_6085_HanChao_T20-Rapa-3.10210.10210.2	mzspec:PXD008355:E12641_2p_EXT431_6085_HanChao_T20-Rapa-3:scan:10210:IVVHPDS[Phosphorylation]PR/2	56914	Phosphorylation	1.0	7	71	1	1.0	242	0.0	0.0	0.0	0.0	0.0	0.0
7	71	1.000	Phosphorylation	AT4G29220.1	mzspec:PXD008355:E12643_2p_EXT431_6085_HanChao_T40-Rapa-3:scan:10043:IVVHPDS[Phosphorylation]PR/2	2	3.032232632887595e-05	80	x7:Phosphorylation:1.00	IVVHPDSPR	IVVHPDS[Phosphorylation]PR	AT4G29220.1	1.6278691193228066e-05	1.0	E12643_2p_EXT431_6085_HanChao_T40-Rapa-3	E12643_2p_EXT431_6085_HanChao_T40-Rapa-3.10043.10043.2	mzspec:PXD008355:E12643_2p_EXT431_6085_HanChao_T40-Rapa-3:scan:10043:IVVHPDS[Phosphorylation]PR/2	56915	Phosphorylation	1.0	7	71	1	1.0	243	0.0	0.0	0.0	0.0	0.0	0.0
7	71	1.000	Phosphorylation	AT4G29220.1	mzspec:PXD008355:E12623_2p_EXT431_6085_HanChao_T40-Rapa-2:scan:10115:IVVHPDS[Phosphorylation]PR/2	2	2.7080456034879626e-05	80	x7:Phosphorylation:1.00	IVVHPDSPR	IVVHPDS[Phosphorylation]PR	AT4G29220.1	1.6278691193228066e-05	1.0	E12623_2p_EXT431_6085_HanChao_T40-Rapa-2	E12623_2p_EXT431_6085_HanChao_T40-Rapa-2.10115.10115.2	mzspec:PXD008355:E12623_2p_EXT431_6085_HanChao_T40-Rapa-2:scan:10115:IVVHPDS[Phosphorylation]PR/2	56916	Phosphorylation	1.0	7	71	1	1.0	244	0.0	0.0	0.0	0.0	0.0	0.0
7	71	1.000	Phosphorylation	AT4G29220.1	mzspec:PXD008355:E12661_2p_EXT431_6085_HanChao_T20-Rapa-4:scan:10277:IVVHPDS[Phosphorylation]PR/2	2	2.6772328121653448e-05	80	x7:Phosphorylation:1.00	IVVHPDSPR	IVVHPDS[Phosphorylation]PR	AT4G29220.1	1.6278691193228066e-05	1.0	E12661_2p_EXT431_6085_HanChao_T20-Rapa-4	E12661_2p_EXT431_6085_HanChao_T20-Rapa-4.10277.10277.2	mzspec:PXD008355:E12661_2p_EXT431_6085_HanChao_T20-Rapa-4:scan:10277:IVVHPDS[Phosphorylation]PR/2	56917	Phosphorylation	1.0	7	71	1	1.0	245	0.0	0.0	0.0	0.0	0.0	0.0
5	76	1.000	Phosphorylation	AT2G27100.1	mzspec:PXD008355:E12619_2p_EXT431_6085_HanChao_T10-Rapa-2:scan:09044:ERDRS[Phosphorylation]PLPPPR/3	3	0.0	80	x5:Phosphorylation:1.00	ERDRSPLPPPR	ERDRS[Phosphorylation]PLPPPR	AT2G27100.1	0.0	1.0	E12619_2p_EXT431_6085_HanChao_T10-Rapa-2	E12619_2p_EXT431_6085_HanChao_T10-Rapa-2.09044.09044.3	mzspec:PXD008355:E12619_2p_EXT431_6085_HanChao_T10-Rapa-2:scan:09044:ERDRS[Phosphorylation]PLPPPR/3	34510	Phosphorylation	1.0	5	76	1	1.0	246	0.0	0.0	0.0	0.0	0.0	0.0
5	76	1.000	Phosphorylation	AT2G27100.1	mzspec:PXD008355:E12621_2p_EXT431_6085_HanChao_T20-Rapa-2:scan:08803:ERDRS[Phosphorylation]PLPPPR/3	3	0.0	80	x5:Phosphorylation:1.00	ERDRSPLPPPR	ERDRS[Phosphorylation]PLPPPR	AT2G27100.1	0.0	1.0	E12621_2p_EXT431_6085_HanChao_T20-Rapa-2	E12621_2p_EXT431_6085_HanChao_T20-Rapa-2.08803.08803.3	mzspec:PXD008355:E12621_2p_EXT431_6085_HanChao_T20-Rapa-2:scan:08803:ERDRS[Phosphorylation]PLPPPR/3	34511	Phosphorylation	1.0	5	76	1	1.0	247	0.0	0.0	0.0	0.0	0.0	0.0
5	76	1.000	Phosphorylation	AT2G27100.1	mzspec:PXD008355:E12659_2p_EXT431_6085_HanChao_T10-Rapa-4:scan:08239:ERDRS[Phosphorylation]PLPPPR/3	3	4.3500957021054466e-05	80	x5:Phosphorylation:1.00	ERDRSPLPPPR	ERDRS[Phosphorylation]PLPPPR	AT2G27100.1	1.6278691193228066e-05	1.0	E12659_2p_EXT431_6085_HanChao_T10-Rapa-4	E12659_2p_EXT431_6085_HanChao_T10-Rapa-4.08239.08239.3	mzspec:PXD008355:E12659_2p_EXT431_6085_HanChao_T10-Rapa-4:scan:08239:ERDRS[Phosphorylation]PLPPPR/3	34512	Phosphorylation	1.0	5	76	1	1.0	248	0.0	0.0	0.0	0.0	0.0	0.0
5	76	1.000	Phosphorylation	AT2G27100.1	mzspec:PXD008355:E12641_2p_EXT431_6085_HanChao_T20-Rapa-3:scan:08225:ERDRS[Phosphorylation]PLPPPR/3	3	3.661260205762823e-05	80	x5:Phosphorylation:1.00	ERDRSPLPPPR	ERDRS[Phosphorylation]PLPPPR	AT2G27100.1	1.6278691193228066e-05	1.0	E12641_2p_EXT431_6085_HanChao_T20-Rapa-3	E12641_2p_EXT431_6085_HanChao_T20-Rapa-3.08225.08225.3	mzspec:PXD008355:E12641_2p_EXT431_6085_HanChao_T20-Rapa-3:scan:08225:ERDRS[Phosphorylation]PLPPPR/3	34513	Phosphorylation	1.0	5	76	1	1.0	249	0.0	0.0	0.0	0.0	0.0	0.0
5	76	1.000	Phosphorylation	AT2G27100.1	mzspec:PXD008355:E12639_2p_EXT431_6085_HanChao_T10-Rapa-3:scan:07489:ERDRS[Phosphorylation]PLPPPR/2	2	2.819999436000113e-05	80	x5:Phosphorylation:1.00	ERDRSPLPPPR	ERDRS[Phosphorylation]PLPPPR	AT2G27100.1	1.6278691193228066e-05	1.0	E12639_2p_EXT431_6085_HanChao_T10-Rapa-3	E12639_2p_EXT431_6085_HanChao_T10-Rapa-3.07489.07489.2	mzspec:PXD008355:E12639_2p_EXT431_6085_HanChao_T10-Rapa-3:scan:07489:ERDRS[Phosphorylation]PLPPPR/2	34514	Phosphorylation	1.0	5	76	1	1.0	250	0.0	0.0	0.0	0.0	0.0	0.0
1	22:160:160:167:26	1.000	Phosphorylation	AT3G55460.1:AT5G07770.1:AT5G07770.2:AT5G07770.3:AT5G07770.4	mzspec:PXD008355:E12661_2p_EXT431_6085_HanChao_T20-Rapa-4:scan:07599:S[Phosphorylation]PPPPPPR/2	2	2.651535238903325e-05	80	x1:Phosphorylation:1.00	SPPPPPPR	S[Phosphorylation]PPPPPPR	AT3G55460.1	1.6278691193228066e-05	1.0	E12661_2p_EXT431_6085_HanChao_T20-Rapa-4	E12661_2p_EXT431_6085_HanChao_T20-Rapa-4.07599.07599.2	mzspec:PXD008355:E12661_2p_EXT431_6085_HanChao_T20-Rapa-4:scan:07599:S[Phosphorylation]PPPPPPR/2	107533	Phosphorylation	1.0	1	22	1	1.0	251	0.0	0.0	0.0	0.0	0.0	0.0
1	22:160:160:167:26	1.000	Phosphorylation	AT3G55460.1:AT5G07770.1:AT5G07770.2:AT5G07770.3:AT5G07770.4	mzspec:PXD008355:E12599_2p_EXT431_6085_HanChao_T10-Rapa-1:scan:07757:S[Phosphorylation]PPPPPPR/2	2	1.9390742859358946e-05	80	x1:Phosphorylation:1.00	SPPPPPPR	S[Phosphorylation]PPPPPPR	AT3G55460.1	1.6278691193228066e-05	1.0	E12599_2p_EXT431_6085_HanChao_T10-Rapa-1	E12599_2p_EXT431_6085_HanChao_T10-Rapa-1.07757.07757.2	mzspec:PXD008355:E12599_2p_EXT431_6085_HanChao_T10-Rapa-1:scan:07757:S[Phosphorylation]PPPPPPR/2	107534	Phosphorylation	1.0	1	22	1	1.0	252	0.0	0.0	0.0	0.0	0.0	0.0
5	76	1.000	Phosphorylation	AT2G27100.1	mzspec:PXD008355:E12639_2p_EXT431_6085_HanChao_T10-Rapa-3:scan:07479:ERDRS[Phosphorylation]PLPPPR/3	3	2.819760884277013e-05	80	x5:Phosphorylation:1.00	ERDRSPLPPPR	ERDRS[Phosphorylation]PLPPPR	AT2G27100.1	1.6278691193228066e-05	1.0	E12639_2p_EXT431_6085_HanChao_T10-Rapa-3	E12639_2p_EXT431_6085_HanChao_T10-Rapa-3.07479.07479.3	mzspec:PXD008355:E12639_2p_EXT431_6085_HanChao_T10-Rapa-3:scan:07479:ERDRS[Phosphorylation]PLPPPR/3	34515	Phosphorylation	1.0	5	76	1	1.0	253	0.0	0.0	0.0	0.0	0.0	0.0
1;4	604;607	1.000;1.000	Phosphorylation;Phosphorylation	AT1G76810.1	mzspec:PXD008355:E12619_2p_EXT431_6085_HanChao_T10-Rapa-2:scan:31669:S[Phosphorylation]WGT[Phosphorylation]VDLNLK/2	2	0.0	160	x1:Phosphorylation:1.00;x4:Phosphorylation:1.00	SWGTVDLNLK	S[Phosphorylation]WGT[Phosphorylation]VDLNLK	AT1G76810.1	0.0	1.0	E12619_2p_EXT431_6085_HanChao_T10-Rapa-2	E12619_2p_EXT431_6085_HanChao_T10-Rapa-2.31669.31669.2	mzspec:PXD008355:E12619_2p_EXT431_6085_HanChao_T10-Rapa-2:scan:31669:S[Phosphorylation]WGT[Phosphorylation]VDLNLK/2	112527	Phosphorylation	1.0	1	604	1	1.0	254	0.0	0.0	0.0	0.0	0.0	0.0
1;4	604;607	1.000;1.000	Phosphorylation;Phosphorylation	AT1G76810.1	mzspec:PXD008355:E12619_2p_EXT431_6085_HanChao_T10-Rapa-2:scan:31669:S[Phosphorylation]WGT[Phosphorylation]VDLNLK/2	2	0.0	160	x1:Phosphorylation:1.00;x4:Phosphorylation:1.00	SWGTVDLNLK	S[Phosphorylation]WGT[Phosphorylation]VDLNLK	AT1G76810.1	0.0	1.0	E12619_2p_EXT431_6085_HanChao_T10-Rapa-2	E12619_2p_EXT431_6085_HanChao_T10-Rapa-2.31669.31669.2	mzspec:PXD008355:E12619_2p_EXT431_6085_HanChao_T10-Rapa-2:scan:31669:S[Phosphorylation]WGT[Phosphorylation]VDLNLK/2	112527	Phosphorylation	1.0	4	607	1	1.0	255	0.0	0.0	0.0	0.0	0.0	0.0
1;4	604;607	1.000;1.000	Phosphorylation;Phosphorylation	AT1G76810.1	mzspec:PXD008355:E12621_2p_EXT431_6085_HanChao_T20-Rapa-2:scan:31467:S[Phosphorylation]WGT[Phosphorylation]VDLNLK/2	2	0.0	160	x1:Phosphorylation:1.00;x4:Phosphorylation:1.00	SWGTVDLNLK	S[Phosphorylation]WGT[Phosphorylation]VDLNLK	AT1G76810.1	0.0	1.0	E12621_2p_EXT431_6085_HanChao_T20-Rapa-2	E12621_2p_EXT431_6085_HanChao_T20-Rapa-2.31467.31467.2	mzspec:PXD008355:E12621_2p_EXT431_6085_HanChao_T20-Rapa-2:scan:31467:S[Phosphorylation]WGT[Phosphorylation]VDLNLK/2	112528	Phosphorylation	1.0	1	604	1	1.0	256	0.0	0.0	0.0	0.0	0.0	0.0
1;4	604;607	1.000;1.000	Phosphorylation;Phosphorylation	AT1G76810.1	mzspec:PXD008355:E12621_2p_EXT431_6085_HanChao_T20-Rapa-2:scan:31467:S[Phosphorylation]WGT[Phosphorylation]VDLNLK/2	2	0.0	160	x1:Phosphorylation:1.00;x4:Phosphorylation:1.00	SWGTVDLNLK	S[Phosphorylation]WGT[Phosphorylation]VDLNLK	AT1G76810.1	0.0	1.0	E12621_2p_EXT431_6085_HanChao_T20-Rapa-2	E12621_2p_EXT431_6085_HanChao_T20-Rapa-2.31467.31467.2	mzspec:PXD008355:E12621_2p_EXT431_6085_HanChao_T20-Rapa-2:scan:31467:S[Phosphorylation]WGT[Phosphorylation]VDLNLK/2	112528	Phosphorylation	1.0	4	607	1	1.0	257	0.0	0.0	0.0	0.0	0.0	0.0
1;4	604;607	1.000;1.000	Phosphorylation;Phosphorylation	AT1G76810.1	mzspec:PXD008355:E12623_2p_EXT431_6085_HanChao_T40-Rapa-2:scan:31663:S[Phosphorylation]WGT[Phosphorylation]VDLNLK/2	2	2.7890112954957466e-05	160	x1:Phosphorylation:1.00;x4:Phosphorylation:1.00	SWGTVDLNLK	S[Phosphorylation]WGT[Phosphorylation]VDLNLK	AT1G76810.1	1.6278691193228066e-05	1.0	E12623_2p_EXT431_6085_HanChao_T40-Rapa-2	E12623_2p_EXT431_6085_HanChao_T40-Rapa-2.31663.31663.2	mzspec:PXD008355:E12623_2p_EXT431_6085_HanChao_T40-Rapa-2:scan:31663:S[Phosphorylation]WGT[Phosphorylation]VDLNLK/2	112529	Phosphorylation	1.0	1	604	1	1.0	258	0.0	0.0	0.0	0.0	0.0	0.0
4	878	1.000	Phosphorylation	AT1G20760.1	mzspec:PXD008355:E12621_2p_EXT431_6085_HanChao_T20-Rapa-2:scan:09502:FGNS[Phosphorylation]PPR/2	2	0.0	80	x4:Phosphorylation:1.00	FGNSPPR	FGNS[Phosphorylation]PPR	AT1G20760.1	0.0	1.0	E12621_2p_EXT431_6085_HanChao_T20-Rapa-2	E12621_2p_EXT431_6085_HanChao_T20-Rapa-2.09502.09502.2	mzspec:PXD008355:E12621_2p_EXT431_6085_HanChao_T20-Rapa-2:scan:09502:FGNS[Phosphorylation]PPR/2	37893	Phosphorylation	1.0	4	878	1	1.0	259	0.0	0.0	0.0	0.0	0.0	0.0
1	22:160:160:167:26	1.000	Phosphorylation	AT3G55460.1:AT5G07770.1:AT5G07770.2:AT5G07770.3:AT5G07770.4	mzspec:PXD008355:E12643_2p_EXT431_6085_HanChao_T40-Rapa-3:scan:07416:S[Phosphorylation]PPPPPPR/2	2	3.2091396296652864e-05	80	x1:Phosphorylation:1.00	SPPPPPPR	S[Phosphorylation]PPPPPPR	AT3G55460.1	1.6278691193228066e-05	1.0	E12643_2p_EXT431_6085_HanChao_T40-Rapa-3	E12643_2p_EXT431_6085_HanChao_T40-Rapa-3.07416.07416.2	mzspec:PXD008355:E12643_2p_EXT431_6085_HanChao_T40-Rapa-3:scan:07416:S[Phosphorylation]PPPPPPR/2	107529	Phosphorylation	1.0	1	22	1	1.0	260	0.0	0.0	0.0	0.0	0.0	0.0
7	71	1.000	Phosphorylation	AT4G29220.1	mzspec:PXD008355:E12663_2p_EXT431_6085_HanChao_T40-Rapa-4:scan:10226:IVVHPDS[Phosphorylation]PR/2	2	4.717648723876021e-05	80	x7:Phosphorylation:1.00	IVVHPDSPR	IVVHPDS[Phosphorylation]PR	AT4G29220.1	1.6278691193228066e-05	1.0	E12663_2p_EXT431_6085_HanChao_T40-Rapa-4	E12663_2p_EXT431_6085_HanChao_T40-Rapa-4.10226.10226.2	mzspec:PXD008355:E12663_2p_EXT431_6085_HanChao_T40-Rapa-4:scan:10226:IVVHPDS[Phosphorylation]PR/2	56912	Phosphorylation	1.0	7	71	1	1.0	261	0.0	0.0	0.0	0.0	0.0	0.0
4;9	600;605:598;603	1.000;1.000	Phosphorylation;Phosphorylation	AT5G61150.1:AT5G61150.2	mzspec:PXD008355:E12619_2p_EXT431_6085_HanChao_T10-Rapa-2:scan:15477:GIES[Phosphorylation]DEEES[Phosphorylation]PPR/2	2	0.0	160	x4:Phosphorylation:1.00;x9:Phosphorylation:1.00	GIESDEEESPPR	GIES[Phosphorylation]DEEES[Phosphorylation]PPR	AT5G61150.1	0.0	1.0	E12619_2p_EXT431_6085_HanChao_T10-Rapa-2	E12619_2p_EXT431_6085_HanChao_T10-Rapa-2.15477.15477.2	mzspec:PXD008355:E12619_2p_EXT431_6085_HanChao_T10-Rapa-2:scan:15477:GIES[Phosphorylation]DEEES[Phosphorylation]PPR/2	42832	Phosphorylation	1.0	9	605	1	1.0	262	0.0	0.0	0.0	0.0	0.0	0.0
7	71	1.000	Phosphorylation	AT4G29220.1	mzspec:PXD008355:E12621_2p_EXT431_6085_HanChao_T20-Rapa-2:scan:09928:IVVHPDS[Phosphorylation]PR/2	2	0.0	80	x7:Phosphorylation:1.00	IVVHPDSPR	IVVHPDS[Phosphorylation]PR	AT4G29220.1	0.0	1.0	E12621_2p_EXT431_6085_HanChao_T20-Rapa-2	E12621_2p_EXT431_6085_HanChao_T20-Rapa-2.09928.09928.2	mzspec:PXD008355:E12621_2p_EXT431_6085_HanChao_T20-Rapa-2:scan:09928:IVVHPDS[Phosphorylation]PR/2	56911	Phosphorylation	1.0	7	71	1	1.0	263	0.0	0.0	0.0	0.0	0.0	0.0
9	90	1.000	Phosphorylation	AT2G28000.1	mzspec:PXD008355:E12599_2p_EXT431_6085_HanChao_T10-Rapa-1:scan:25657:NVVLDEFGS[Phosphorylation]PK/2	2	1.841790220093932e-05	80	x9:Phosphorylation:1.00	NVVLDEFGSPK	NVVLDEFGS[Phosphorylation]PK	AT2G28000.1	1.6278691193228066e-05	1.0	E12599_2p_EXT431_6085_HanChao_T10-Rapa-1	E12599_2p_EXT431_6085_HanChao_T10-Rapa-1.25657.25657.2	mzspec:PXD008355:E12599_2p_EXT431_6085_HanChao_T10-Rapa-1:scan:25657:NVVLDEFGS[Phosphorylation]PK/2	87140	Phosphorylation	1.0	9	90	1	1.0	264	0.0	0.0	0.0	0.0	0.0	0.0
6	1053	1.000	Phosphorylation	AT3G06010.1	mzspec:PXD008355:E12661_2p_EXT431_6085_HanChao_T20-Rapa-4:scan:08811:QRVDKS[Phosphorylation]EEEEEEGEEENDGK/3	3	2.692877339437189e-05	80	x6:Phosphorylation:1.00	QRVDKSEEEEEEGEEENDGK	QRVDKS[Phosphorylation]EEEEEEGEEENDGK	AT3G06010.1	1.6278691193228066e-05	1.0	E12661_2p_EXT431_6085_HanChao_T20-Rapa-4	E12661_2p_EXT431_6085_HanChao_T20-Rapa-4.08811.08811.3	mzspec:PXD008355:E12661_2p_EXT431_6085_HanChao_T20-Rapa-4:scan:08811:QRVDKS[Phosphorylation]EEEEEEGEEENDGK/3	90941	Phosphorylation	1.0	6	1053	1	1.0	265	0.0	0.0	0.0	0.0	0.0	0.0
3;7	278;282	1.000;1.000	Phosphorylation;Phosphorylation	AT3G50670.1	mzspec:PXD008355:E12659_2p_EXT431_6085_HanChao_T10-Rapa-4:scan:06173:ERS[Phosphorylation]RELS[Phosphorylation]HEQPR/3	3	3.159258206173191e-05	160	x3:Phosphorylation:1.00;x7:Phosphorylation:1.00	ERSRELSHEQPR	ERS[Phosphorylation]RELS[Phosphorylation]HEQPR	AT3G50670.1	1.6278691193228066e-05	1.0	E12659_2p_EXT431_6085_HanChao_T10-Rapa-4	E12659_2p_EXT431_6085_HanChao_T10-Rapa-4.06173.06173.3	mzspec:PXD008355:E12659_2p_EXT431_6085_HanChao_T10-Rapa-4:scan:06173:ERS[Phosphorylation]RELS[Phosphorylation]HEQPR/3	34643	Phosphorylation	1.0	7	282	1	1.0	266	0.0	0.0	0.0	0.0	0.0	0.0
3;7	278;282	1.000;1.000	Phosphorylation;Phosphorylation	AT3G50670.1	mzspec:PXD008355:E12659_2p_EXT431_6085_HanChao_T10-Rapa-4:scan:06173:ERS[Phosphorylation]RELS[Phosphorylation]HEQPR/3	3	3.159258206173191e-05	160	x3:Phosphorylation:1.00;x7:Phosphorylation:1.00	ERSRELSHEQPR	ERS[Phosphorylation]RELS[Phosphorylation]HEQPR	AT3G50670.1	1.6278691193228066e-05	1.0	E12659_2p_EXT431_6085_HanChao_T10-Rapa-4	E12659_2p_EXT431_6085_HanChao_T10-Rapa-4.06173.06173.3	mzspec:PXD008355:E12659_2p_EXT431_6085_HanChao_T10-Rapa-4:scan:06173:ERS[Phosphorylation]RELS[Phosphorylation]HEQPR/3	34643	Phosphorylation	1.0	3	278	1	1.0	267	0.0	0.0	0.0	0.0	0.0	0.0
3;7	278;282	1.000;1.000	Phosphorylation;Phosphorylation	AT3G50670.1	mzspec:PXD008355:E12643_2p_EXT431_6085_HanChao_T40-Rapa-3:scan:06043:ERS[Phosphorylation]RELS[Phosphorylation]HEQPR/3	3	3.183395409543819e-05	160	x3:Phosphorylation:1.00;x7:Phosphorylation:1.00	ERSRELSHEQPR	ERS[Phosphorylation]RELS[Phosphorylation]HEQPR	AT3G50670.1	1.6278691193228066e-05	1.0	E12643_2p_EXT431_6085_HanChao_T40-Rapa-3	E12643_2p_EXT431_6085_HanChao_T40-Rapa-3.06043.06043.3	mzspec:PXD008355:E12643_2p_EXT431_6085_HanChao_T40-Rapa-3:scan:06043:ERS[Phosphorylation]RELS[Phosphorylation]HEQPR/3	34642	Phosphorylation	1.0	7	282	1	1.0	268	0.0	0.0	0.0	0.0	0.0	0.0
3	60	1.000	Phosphorylation	AT1G77120.1	mzspec:PXD008355:E12599_2p_EXT431_6085_HanChao_T10-Rapa-1:scan:21007:GQT[Phosphorylation]PLFPR/2	2	2.0716801325875283e-05	80	x3:Phosphorylation:1.00	GQTPLFPR	GQT[Phosphorylation]PLFPR	AT1G77120.1	1.6278691193228066e-05	1.0	E12599_2p_EXT431_6085_HanChao_T10-Rapa-1	E12599_2p_EXT431_6085_HanChao_T10-Rapa-1.21007.21007.2	mzspec:PXD008355:E12599_2p_EXT431_6085_HanChao_T10-Rapa-1:scan:21007:GQT[Phosphorylation]PLFPR/2	45017	Phosphorylation	1.0	3	60	1	1.0	269	0.0	0.0	0.0	0.0	0.0	0.0
4	878	1.000	Phosphorylation	AT1G20760.1	mzspec:PXD008355:E12601_2p_EXT431_6085_HanChao_T20-Rapa-1:scan:09762:FGNS[Phosphorylation]PPR/2	2	1.9086519191495047e-05	80	x4:Phosphorylation:1.00	FGNSPPR	FGNS[Phosphorylation]PPR	AT1G20760.1	1.6278691193228066e-05	1.0	E12601_2p_EXT431_6085_HanChao_T20-Rapa-1	E12601_2p_EXT431_6085_HanChao_T20-Rapa-1.09762.09762.2	mzspec:PXD008355:E12601_2p_EXT431_6085_HanChao_T20-Rapa-1:scan:09762:FGNS[Phosphorylation]PPR/2	37897	Phosphorylation	1.0	4	878	1	1.0	270	0.0	0.0	0.0	0.0	0.0	0.0
4	878	1.000	Phosphorylation	AT1G20760.1	mzspec:PXD008355:E12623_2p_EXT431_6085_HanChao_T40-Rapa-2:scan:10049:FGNS[Phosphorylation]PPR/2	2	2.7073857483214208e-05	80	x4:Phosphorylation:1.00	FGNSPPR	FGNS[Phosphorylation]PPR	AT1G20760.1	1.6278691193228066e-05	1.0	E12623_2p_EXT431_6085_HanChao_T40-Rapa-2	E12623_2p_EXT431_6085_HanChao_T40-Rapa-2.10049.10049.2	mzspec:PXD008355:E12623_2p_EXT431_6085_HanChao_T40-Rapa-2:scan:10049:FGNS[Phosphorylation]PPR/2	37896	Phosphorylation	1.0	4	878	1	1.0	271	0.0	0.0	0.0	0.0	0.0	0.0
4	878	1.000	Phosphorylation	AT1G20760.1	mzspec:PXD008355:E12623_2p_EXT431_6085_HanChao_T40-Rapa-2:scan:09582:FGNS[Phosphorylation]PPR/2	2	2.745216460317896e-05	80	x4:Phosphorylation:1.00	FGNSPPR	FGNS[Phosphorylation]PPR	AT1G20760.1	1.6278691193228066e-05	1.0	E12623_2p_EXT431_6085_HanChao_T40-Rapa-2	E12623_2p_EXT431_6085_HanChao_T40-Rapa-2.09582.09582.2	mzspec:PXD008355:E12623_2p_EXT431_6085_HanChao_T40-Rapa-2:scan:09582:FGNS[Phosphorylation]PPR/2	37895	Phosphorylation	1.0	4	878	1	1.0	272	0.0	0.0	0.0	0.0	0.0	0.0
3;7	278;282	1.000;1.000	Phosphorylation;Phosphorylation	AT3G50670.1	mzspec:PXD008355:E12643_2p_EXT431_6085_HanChao_T40-Rapa-3:scan:06043:ERS[Phosphorylation]RELS[Phosphorylation]HEQPR/3	3	3.183395409543819e-05	160	x3:Phosphorylation:1.00;x7:Phosphorylation:1.00	ERSRELSHEQPR	ERS[Phosphorylation]RELS[Phosphorylation]HEQPR	AT3G50670.1	1.6278691193228066e-05	1.0	E12643_2p_EXT431_6085_HanChao_T40-Rapa-3	E12643_2p_EXT431_6085_HanChao_T40-Rapa-3.06043.06043.3	mzspec:PXD008355:E12643_2p_EXT431_6085_HanChao_T40-Rapa-3:scan:06043:ERS[Phosphorylation]RELS[Phosphorylation]HEQPR/3	34642	Phosphorylation	1.0	3	278	1	1.0	273	0.0	0.0	0.0	0.0	0.0	0.0
4	878	1.000	Phosphorylation	AT1G20760.1	mzspec:PXD008355:E12603_2p_EXT431_6085_HanChao_T40-Rapa-1:scan:09949:FGNS[Phosphorylation]PPR/2	2	7.659313725490196e-05	80	x4:Phosphorylation:1.00	FGNSPPR	FGNS[Phosphorylation]PPR	AT1G20760.1	1.6278691193228066e-05	1.0	E12603_2p_EXT431_6085_HanChao_T40-Rapa-1	E12603_2p_EXT431_6085_HanChao_T40-Rapa-1.09949.09949.2	mzspec:PXD008355:E12603_2p_EXT431_6085_HanChao_T40-Rapa-1:scan:09949:FGNS[Phosphorylation]PPR/2	37894	Phosphorylation	1.0	4	878	1	1.0	274	0.0	0.0	0.0	0.0	0.0	0.0
6	1053	1.000	Phosphorylation	AT3G06010.1	mzspec:PXD008355:E12623_2p_EXT431_6085_HanChao_T40-Rapa-2:scan:08667:QRVDKS[Phosphorylation]EEEEEEGEEENDGK/3	3	2.747932181033772e-05	80	x6:Phosphorylation:1.00	QRVDKSEEEEEEGEEENDGK	QRVDKS[Phosphorylation]EEEEEEGEEENDGK	AT3G06010.1	1.6278691193228066e-05	1.0	E12623_2p_EXT431_6085_HanChao_T40-Rapa-2	E12623_2p_EXT431_6085_HanChao_T40-Rapa-2.08667.08667.3	mzspec:PXD008355:E12623_2p_EXT431_6085_HanChao_T40-Rapa-2:scan:08667:QRVDKS[Phosphorylation]EEEEEEGEEENDGK/3	90940	Phosphorylation	1.0	6	1053	1	1.0	275	0.0	0.0	0.0	0.0	0.0	0.0
6	1053	1.000	Phosphorylation	AT3G06010.1	mzspec:PXD008355:E12641_2p_EXT431_6085_HanChao_T20-Rapa-3:scan:08885:QRVDKS[Phosphorylation]EEEEEEGEEENDGK/3	3	3.654703603537753e-05	80	x6:Phosphorylation:1.00	QRVDKSEEEEEEGEEENDGK	QRVDKS[Phosphorylation]EEEEEEGEEENDGK	AT3G06010.1	1.6278691193228066e-05	1.0	E12641_2p_EXT431_6085_HanChao_T20-Rapa-3	E12641_2p_EXT431_6085_HanChao_T20-Rapa-3.08885.08885.3	mzspec:PXD008355:E12641_2p_EXT431_6085_HanChao_T20-Rapa-3:scan:08885:QRVDKS[Phosphorylation]EEEEEEGEEENDGK/3	90939	Phosphorylation	1.0	6	1053	1	1.0	276	0.0	0.0	0.0	0.0	0.0	0.0
4	342	1.000	Phosphorylation	AT5G64270.1	mzspec:PXD008355:E12639_2p_EXT431_6085_HanChao_T10-Rapa-3:scan:21804:GPMT[Phosphorylation]PEQLNMQR/2	2	2.496380248639473e-05	80	x4:Phosphorylation:1.00	GPMTPEQLNMQR	GPMT[Phosphorylation]PEQLNMQR	AT5G64270.1	1.6278691193228066e-05	1.0	E12639_2p_EXT431_6085_HanChao_T10-Rapa-3	E12639_2p_EXT431_6085_HanChao_T10-Rapa-3.21804.21804.2	mzspec:PXD008355:E12639_2p_EXT431_6085_HanChao_T10-Rapa-3:scan:21804:GPMT[Phosphorylation]PEQLNMQR/2	44823	Phosphorylation	1.0	4	342	1	1.0	277	0.0	0.0	0.0	0.0	0.0	0.0
4	342	1.000	Phosphorylation	AT5G64270.1	mzspec:PXD008355:E12643_2p_EXT431_6085_HanChao_T40-Rapa-3:scan:21374:GPMT[Phosphorylation]PEQLNMQR/2	2	3.529577862487647e-05	80	x4:Phosphorylation:1.00	GPMTPEQLNMQR	GPMT[Phosphorylation]PEQLNMQR	AT5G64270.1	1.6278691193228066e-05	1.0	E12643_2p_EXT431_6085_HanChao_T40-Rapa-3	E12643_2p_EXT431_6085_HanChao_T40-Rapa-3.21374.21374.2	mzspec:PXD008355:E12643_2p_EXT431_6085_HanChao_T40-Rapa-3:scan:21374:GPMT[Phosphorylation]PEQLNMQR/2	44822	Phosphorylation	1.0	4	342	1	1.0	278	0.0	0.0	0.0	0.0	0.0	0.0
4	342	1.000	Phosphorylation	AT5G64270.1	mzspec:PXD008355:E12641_2p_EXT431_6085_HanChao_T20-Rapa-3:scan:21598:GPMT[Phosphorylation]PEQLNMQR/2	2	4.079468037367928e-05	80	x4:Phosphorylation:1.00	GPMTPEQLNMQR	GPMT[Phosphorylation]PEQLNMQR	AT5G64270.1	1.6278691193228066e-05	1.0	E12641_2p_EXT431_6085_HanChao_T20-Rapa-3	E12641_2p_EXT431_6085_HanChao_T20-Rapa-3.21598.21598.2	mzspec:PXD008355:E12641_2p_EXT431_6085_HanChao_T20-Rapa-3:scan:21598:GPMT[Phosphorylation]PEQLNMQR/2	44821	Phosphorylation	1.0	4	342	1	1.0	279	0.0	0.0	0.0	0.0	0.0	0.0
4	342	1.000	Phosphorylation	AT5G64270.1	mzspec:PXD008355:E12663_2p_EXT431_6085_HanChao_T40-Rapa-4:scan:22005:GPMT[Phosphorylation]PEQLNMQR/2	2	6.473748948015796e-05	80	x4:Phosphorylation:1.00	GPMTPEQLNMQR	GPMT[Phosphorylation]PEQLNMQR	AT5G64270.1	1.6278691193228066e-05	1.0	E12663_2p_EXT431_6085_HanChao_T40-Rapa-4	E12663_2p_EXT431_6085_HanChao_T40-Rapa-4.22005.22005.2	mzspec:PXD008355:E12663_2p_EXT431_6085_HanChao_T40-Rapa-4:scan:22005:GPMT[Phosphorylation]PEQLNMQR/2	44820	Phosphorylation	1.0	4	342	1	1.0	280	0.0	0.0	0.0	0.0	0.0	0.0
4	342	1.000	Phosphorylation	AT5G64270.1	mzspec:PXD008355:E12619_2p_EXT431_6085_HanChao_T10-Rapa-2:scan:21280:GPMT[Phosphorylation]PEQLNMQR/2	2	0.0	80	x4:Phosphorylation:1.00	GPMTPEQLNMQR	GPMT[Phosphorylation]PEQLNMQR	AT5G64270.1	0.0	1.0	E12619_2p_EXT431_6085_HanChao_T10-Rapa-2	E12619_2p_EXT431_6085_HanChao_T10-Rapa-2.21280.21280.2	mzspec:PXD008355:E12619_2p_EXT431_6085_HanChao_T10-Rapa-2:scan:21280:GPMT[Phosphorylation]PEQLNMQR/2	44819	Phosphorylation	1.0	4	342	1	1.0	281	0.0	0.0	0.0	0.0	0.0	0.0
6;10;12	94;98;100:135;139;141:94;98;100	0;1.000;1.000	Deamidation;Phosphorylation;Phosphorylation	AT3G53500.1:AT3G53500.2:AT3G53500.3	mzspec:PXD008355:E12639_2p_EXT431_6085_HanChao_T10-Rapa-3:scan:04089:GHIERN[Deamidation]CKNS[Phosphorylation]PS[Phosphorylation]PK/3	3	2.8474614880833728e-05	160	x10:Phosphorylation:1.00;x12:Phosphorylation:1.00	GHIERNCKNSPSPK	GHIERN[Deamidation]CKNS[Phosphorylation]PS[Phosphorylation]PK	AT3G53500.1	1.6278691193228066e-05	1.0	E12639_2p_EXT431_6085_HanChao_T10-Rapa-3	E12639_2p_EXT431_6085_HanChao_T10-Rapa-3.04089.04089.3	mzspec:PXD008355:E12639_2p_EXT431_6085_HanChao_T10-Rapa-3:scan:04089:GHIERN[Deamidation]CKNS[Phosphorylation]PS[Phosphorylation]PK/3	42504	Phosphorylation	1.0	10	98	1	1.0	282	0.0	0.0	0.0	0.0	0.0	0.0
6;10;12	94;98;100:135;139;141:94;98;100	0;1.000;1.000	Deamidation;Phosphorylation;Phosphorylation	AT3G53500.1:AT3G53500.2:AT3G53500.3	mzspec:PXD008355:E12639_2p_EXT431_6085_HanChao_T10-Rapa-3:scan:04089:GHIERN[Deamidation]CKNS[Phosphorylation]PS[Phosphorylation]PK/3	3	2.8474614880833728e-05	160	x10:Phosphorylation:1.00;x12:Phosphorylation:1.00	GHIERNCKNSPSPK	GHIERN[Deamidation]CKNS[Phosphorylation]PS[Phosphorylation]PK	AT3G53500.1	1.6278691193228066e-05	1.0	E12639_2p_EXT431_6085_HanChao_T10-Rapa-3	E12639_2p_EXT431_6085_HanChao_T10-Rapa-3.04089.04089.3	mzspec:PXD008355:E12639_2p_EXT431_6085_HanChao_T10-Rapa-3:scan:04089:GHIERN[Deamidation]CKNS[Phosphorylation]PS[Phosphorylation]PK/3	42504	Phosphorylation	1.0	12	100	1	1.0	283	0.0	0.0	0.0	0.0	0.0	0.0
9	203:251	1.000	Phosphorylation	AT4G28990.1:AT4G28990.2	mzspec:PXD008355:E12599_2p_EXT431_6085_HanChao_T10-Rapa-1:scan:16496:LLPPPMNHS[Phosphorylation]PR/3	3	1.920712968653964e-05	80	x9:Phosphorylation:1.00	LLPPPMNHSPR	LLPPPMNHS[Phosphorylation]PR	AT4G28990.1	1.6278691193228066e-05	1.0	E12599_2p_EXT431_6085_HanChao_T10-Rapa-1	E12599_2p_EXT431_6085_HanChao_T10-Rapa-1.16496.16496.3	mzspec:PXD008355:E12599_2p_EXT431_6085_HanChao_T10-Rapa-1:scan:16496:LLPPPMNHS[Phosphorylation]PR/3	68931	Phosphorylation	1.0	9	203	1	1.0	284	0.0	0.0	0.0	0.0	0.0	0.0
6;10;12	94;98;100:135;139;141:94;98;100	0;1.000;1.000	Deamidation;Phosphorylation;Phosphorylation	AT3G53500.1:AT3G53500.2:AT3G53500.3	mzspec:PXD008355:E12601_2p_EXT431_6085_HanChao_T20-Rapa-1:scan:04078:GHIERN[Deamidation]CKNS[Phosphorylation]PS[Phosphorylation]PK/3	3	1.985348130794735e-05	160	x10:Phosphorylation:1.00;x12:Phosphorylation:1.00	GHIERNCKNSPSPK	GHIERN[Deamidation]CKNS[Phosphorylation]PS[Phosphorylation]PK	AT3G53500.1	1.6278691193228066e-05	1.0	E12601_2p_EXT431_6085_HanChao_T20-Rapa-1	E12601_2p_EXT431_6085_HanChao_T20-Rapa-1.04078.04078.3	mzspec:PXD008355:E12601_2p_EXT431_6085_HanChao_T20-Rapa-1:scan:04078:GHIERN[Deamidation]CKNS[Phosphorylation]PS[Phosphorylation]PK/3	42505	Phosphorylation	1.0	10	98	1	1.0	285	0.0	0.0	0.0	0.0	0.0	0.0
6;10;12	94;98;100:135;139;141:94;98;100	0;1.000;1.000	Deamidation;Phosphorylation;Phosphorylation	AT3G53500.1:AT3G53500.2:AT3G53500.3	mzspec:PXD008355:E12601_2p_EXT431_6085_HanChao_T20-Rapa-1:scan:04078:GHIERN[Deamidation]CKNS[Phosphorylation]PS[Phosphorylation]PK/3	3	1.985348130794735e-05	160	x10:Phosphorylation:1.00;x12:Phosphorylation:1.00	GHIERNCKNSPSPK	GHIERN[Deamidation]CKNS[Phosphorylation]PS[Phosphorylation]PK	AT3G53500.1	1.6278691193228066e-05	1.0	E12601_2p_EXT431_6085_HanChao_T20-Rapa-1	E12601_2p_EXT431_6085_HanChao_T20-Rapa-1.04078.04078.3	mzspec:PXD008355:E12601_2p_EXT431_6085_HanChao_T20-Rapa-1:scan:04078:GHIERN[Deamidation]CKNS[Phosphorylation]PS[Phosphorylation]PK/3	42505	Phosphorylation	1.0	12	100	1	1.0	286	0.0	0.0	0.0	0.0	0.0	0.0
7	71	1.000	Phosphorylation	AT4G32840.1	mzspec:PXD008355:E12663_2p_EXT431_6085_HanChao_T40-Rapa-4:scan:05365:IVVHKDS[Phosphorylation]PR/2	2	0.0	80	x7:Phosphorylation:1.00	IVVHKDSPR	IVVHKDS[Phosphorylation]PR	AT4G32840.1	0.0	1.0	E12663_2p_EXT431_6085_HanChao_T40-Rapa-4	E12663_2p_EXT431_6085_HanChao_T40-Rapa-4.05365.05365.2	mzspec:PXD008355:E12663_2p_EXT431_6085_HanChao_T40-Rapa-4:scan:05365:IVVHKDS[Phosphorylation]PR/2	56909	Phosphorylation	1.0	7	71	1	1.0	287	0.0	0.0	0.0	0.0	0.0	0.0
7	71	1.000	Phosphorylation	AT4G29220.1	mzspec:PXD008355:E12619_2p_EXT431_6085_HanChao_T10-Rapa-2:scan:10125:IVVHPDS[Phosphorylation]PR/2	2	0.0	80	x7:Phosphorylation:1.00	IVVHPDSPR	IVVHPDS[Phosphorylation]PR	AT4G29220.1	0.0	1.0	E12619_2p_EXT431_6085_HanChao_T10-Rapa-2	E12619_2p_EXT431_6085_HanChao_T10-Rapa-2.10125.10125.2	mzspec:PXD008355:E12619_2p_EXT431_6085_HanChao_T10-Rapa-2:scan:10125:IVVHPDS[Phosphorylation]PR/2	56910	Phosphorylation	1.0	7	71	1	1.0	288	0.0	0.0	0.0	0.0	0.0	0.0
4;9	600;605:598;603	1.000;1.000	Phosphorylation;Phosphorylation	AT5G61150.1:AT5G61150.2	mzspec:PXD008355:E12619_2p_EXT431_6085_HanChao_T10-Rapa-2:scan:15477:GIES[Phosphorylation]DEEES[Phosphorylation]PPR/2	2	0.0	160	x4:Phosphorylation:1.00;x9:Phosphorylation:1.00	GIESDEEESPPR	GIES[Phosphorylation]DEEES[Phosphorylation]PPR	AT5G61150.1	0.0	1.0	E12619_2p_EXT431_6085_HanChao_T10-Rapa-2	E12619_2p_EXT431_6085_HanChao_T10-Rapa-2.15477.15477.2	mzspec:PXD008355:E12619_2p_EXT431_6085_HanChao_T10-Rapa-2:scan:15477:GIES[Phosphorylation]DEEES[Phosphorylation]PPR/2	42832	Phosphorylation	1.0	4	600	1	1.0	289	0.0	0.0	0.0	0.0	0.0	0.0
4;9	600;605:598;603	1.000;1.000	Phosphorylation;Phosphorylation	AT5G61150.1:AT5G61150.2	mzspec:PXD008355:E12661_2p_EXT431_6085_HanChao_T20-Rapa-4:scan:15731:GIES[Phosphorylation]DEEES[Phosphorylation]PPR/2	2	0.0	160	x4:Phosphorylation:1.00;x9:Phosphorylation:1.00	GIESDEEESPPR	GIES[Phosphorylation]DEEES[Phosphorylation]PPR	AT5G61150.1	0.0	1.0	E12661_2p_EXT431_6085_HanChao_T20-Rapa-4	E12661_2p_EXT431_6085_HanChao_T20-Rapa-4.15731.15731.2	mzspec:PXD008355:E12661_2p_EXT431_6085_HanChao_T20-Rapa-4:scan:15731:GIES[Phosphorylation]DEEES[Phosphorylation]PPR/2	42833	Phosphorylation	1.0	4	600	1	1.0	290	0.0	0.0	0.0	0.0	0.0	0.0
6	21:21:21:21:21:21	1.000	Phosphorylation	AT5G54430.1:AT5G54430.2:AT5G54430.3:AT5G54430.4:AT5G54430.5:AT5G54430.6	mzspec:PXD008355:E12641_2p_EXT431_6085_HanChao_T20-Rapa-3:scan:04864:IHHPPS[Phosphorylation]PR/2	2	3.8776222420411796e-05	80	x6:Phosphorylation:1.00	IHHPPSPR	IHHPPS[Phosphorylation]PR	AT5G54430.1	1.6278691193228066e-05	1.0	E12641_2p_EXT431_6085_HanChao_T20-Rapa-3	E12641_2p_EXT431_6085_HanChao_T20-Rapa-3.04864.04864.2	mzspec:PXD008355:E12641_2p_EXT431_6085_HanChao_T20-Rapa-3:scan:04864:IHHPPS[Phosphorylation]PR/2	53924	Phosphorylation	1.0	6	21	1	1.0	291	0.0	0.0	0.0	0.0	0.0	0.0
7	186:174:138	1.000	Phosphorylation	AT3G46540.1:AT3G46540.2:AT3G46540.3	mzspec:PXD008355:E12599_2p_EXT431_6085_HanChao_T10-Rapa-1:scan:20663:GIQGFGS[Phosphorylation]FNHK/2	2	2.067012546766159e-05	80	x7:Phosphorylation:1.00	GIQGFGSFNHK	GIQGFGS[Phosphorylation]FNHK	AT3G46540.1	1.6278691193228066e-05	1.0	E12599_2p_EXT431_6085_HanChao_T10-Rapa-1	E12599_2p_EXT431_6085_HanChao_T10-Rapa-1.20663.20663.2	mzspec:PXD008355:E12599_2p_EXT431_6085_HanChao_T10-Rapa-1:scan:20663:GIQGFGS[Phosphorylation]FNHK/2	43074	Phosphorylation	1.0	7	186	1	1.0	292	0.0	0.0	0.0	0.0	0.0	0.0
4;9	600;605:598;603	1.000;1.000	Phosphorylation;Phosphorylation	AT5G61150.1:AT5G61150.2	mzspec:PXD008355:E12623_2p_EXT431_6085_HanChao_T40-Rapa-2:scan:15803:GIES[Phosphorylation]DEEES[Phosphorylation]PPR/2	2	2.5744001647616105e-05	160	x4:Phosphorylation:1.00;x9:Phosphorylation:1.00	GIESDEEESPPR	GIES[Phosphorylation]DEEES[Phosphorylation]PPR	AT5G61150.1	1.6278691193228066e-05	1.0	E12623_2p_EXT431_6085_HanChao_T40-Rapa-2	E12623_2p_EXT431_6085_HanChao_T40-Rapa-2.15803.15803.2	mzspec:PXD008355:E12623_2p_EXT431_6085_HanChao_T40-Rapa-2:scan:15803:GIES[Phosphorylation]DEEES[Phosphorylation]PPR/2	42840	Phosphorylation	1.0	4	600	1	1.0	293	0.0	0.0	0.0	0.0	0.0	0.0
7	186:174:138	1.000	Phosphorylation	AT3G46540.1:AT3G46540.2:AT3G46540.3	mzspec:PXD008355:E12623_2p_EXT431_6085_HanChao_T40-Rapa-2:scan:20729:GIQGFGS[Phosphorylation]FNHK/2	2	2.620888481195125e-05	80	x7:Phosphorylation:1.00	GIQGFGSFNHK	GIQGFGS[Phosphorylation]FNHK	AT3G46540.1	1.6278691193228066e-05	1.0	E12623_2p_EXT431_6085_HanChao_T40-Rapa-2	E12623_2p_EXT431_6085_HanChao_T40-Rapa-2.20729.20729.2	mzspec:PXD008355:E12623_2p_EXT431_6085_HanChao_T40-Rapa-2:scan:20729:GIQGFGS[Phosphorylation]FNHK/2	43073	Phosphorylation	1.0	7	186	1	1.0	294	0.0	0.0	0.0	0.0	0.0	0.0
7	186:174:138	1.000	Phosphorylation	AT3G46540.1:AT3G46540.2:AT3G46540.3	mzspec:PXD008355:E12603_2p_EXT431_6085_HanChao_T40-Rapa-1:scan:21178:GIQGFGS[Phosphorylation]FNHK/2	2	5.643022402798939e-05	80	x7:Phosphorylation:1.00	GIQGFGSFNHK	GIQGFGS[Phosphorylation]FNHK	AT3G46540.1	1.6278691193228066e-05	1.0	E12603_2p_EXT431_6085_HanChao_T40-Rapa-1	E12603_2p_EXT431_6085_HanChao_T40-Rapa-1.21178.21178.2	mzspec:PXD008355:E12603_2p_EXT431_6085_HanChao_T40-Rapa-1:scan:21178:GIQGFGS[Phosphorylation]FNHK/2	43072	Phosphorylation	1.0	7	186	1	1.0	295	0.0	0.0	0.0	0.0	0.0	0.0
7	186:174:138	1.000	Phosphorylation	AT3G46540.1:AT3G46540.2:AT3G46540.3	mzspec:PXD008355:E12601_2p_EXT431_6085_HanChao_T20-Rapa-1:scan:20915:GIQGFGS[Phosphorylation]FNHK/2	2	7.045726766715987e-05	80	x7:Phosphorylation:1.00	GIQGFGSFNHK	GIQGFGS[Phosphorylation]FNHK	AT3G46540.1	1.6278691193228066e-05	1.0	E12601_2p_EXT431_6085_HanChao_T20-Rapa-1	E12601_2p_EXT431_6085_HanChao_T20-Rapa-1.20915.20915.2	mzspec:PXD008355:E12601_2p_EXT431_6085_HanChao_T20-Rapa-1:scan:20915:GIQGFGS[Phosphorylation]FNHK/2	43071	Phosphorylation	1.0	7	186	1	1.0	296	0.0	0.0	0.0	0.0	0.0	0.0
4;9	600;605:598;603	1.000;1.000	Phosphorylation;Phosphorylation	AT5G61150.1:AT5G61150.2	mzspec:PXD008355:E12623_2p_EXT431_6085_HanChao_T40-Rapa-2:scan:15803:GIES[Phosphorylation]DEEES[Phosphorylation]PPR/2	2	2.5744001647616105e-05	160	x4:Phosphorylation:1.00;x9:Phosphorylation:1.00	GIESDEEESPPR	GIES[Phosphorylation]DEEES[Phosphorylation]PPR	AT5G61150.1	1.6278691193228066e-05	1.0	E12623_2p_EXT431_6085_HanChao_T40-Rapa-2	E12623_2p_EXT431_6085_HanChao_T40-Rapa-2.15803.15803.2	mzspec:PXD008355:E12623_2p_EXT431_6085_HanChao_T40-Rapa-2:scan:15803:GIES[Phosphorylation]DEEES[Phosphorylation]PPR/2	42840	Phosphorylation	1.0	9	605	1	1.0	297	0.0	0.0	0.0	0.0	0.0	0.0
4;9	600;605:598;603	1.000;1.000	Phosphorylation;Phosphorylation	AT5G61150.1:AT5G61150.2	mzspec:PXD008355:E12623_2p_EXT431_6085_HanChao_T40-Rapa-2:scan:15344:GIES[Phosphorylation]DEEES[Phosphorylation]PPR/2	2	2.5612129904722878e-05	160	x4:Phosphorylation:1.00;x9:Phosphorylation:1.00	GIESDEEESPPR	GIES[Phosphorylation]DEEES[Phosphorylation]PPR	AT5G61150.1	1.6278691193228066e-05	1.0	E12623_2p_EXT431_6085_HanChao_T40-Rapa-2	E12623_2p_EXT431_6085_HanChao_T40-Rapa-2.15344.15344.2	mzspec:PXD008355:E12623_2p_EXT431_6085_HanChao_T40-Rapa-2:scan:15344:GIES[Phosphorylation]DEEES[Phosphorylation]PPR/2	42841	Phosphorylation	1.0	4	600	1	1.0	298	0.0	0.0	0.0	0.0	0.0	0.0
5	76	1.000	Phosphorylation	AT2G27100.1	mzspec:PXD008355:E12623_2p_EXT431_6085_HanChao_T40-Rapa-2:scan:08494:ERDRS[Phosphorylation]PLPPPR/3	3	2.731121125221904e-05	80	x5:Phosphorylation:1.00	ERDRSPLPPPR	ERDRS[Phosphorylation]PLPPPR	AT2G27100.1	1.6278691193228066e-05	1.0	E12623_2p_EXT431_6085_HanChao_T40-Rapa-2	E12623_2p_EXT431_6085_HanChao_T40-Rapa-2.08494.08494.3	mzspec:PXD008355:E12623_2p_EXT431_6085_HanChao_T40-Rapa-2:scan:08494:ERDRS[Phosphorylation]PLPPPR/3	34517	Phosphorylation	1.0	5	76	1	1.0	299	0.0	0.0	0.0	0.0	0.0	0.0
4;9	600;605:598;603	1.000;1.000	Phosphorylation;Phosphorylation	AT5G61150.1:AT5G61150.2	mzspec:PXD008355:E12623_2p_EXT431_6085_HanChao_T40-Rapa-2:scan:15344:GIES[Phosphorylation]DEEES[Phosphorylation]PPR/2	2	2.5612129904722878e-05	160	x4:Phosphorylation:1.00;x9:Phosphorylation:1.00	GIESDEEESPPR	GIES[Phosphorylation]DEEES[Phosphorylation]PPR	AT5G61150.1	1.6278691193228066e-05	1.0	E12623_2p_EXT431_6085_HanChao_T40-Rapa-2	E12623_2p_EXT431_6085_HanChao_T40-Rapa-2.15344.15344.2	mzspec:PXD008355:E12623_2p_EXT431_6085_HanChao_T40-Rapa-2:scan:15344:GIES[Phosphorylation]DEEES[Phosphorylation]PPR/2	42841	Phosphorylation	1.0	9	605	1	1.0	300	0.0	0.0	0.0	0.0	0.0	0.0
11	33:33:33	1.000	Phosphorylation	AT5G55230.1:AT5G55230.2:AT5G55230.3	mzspec:PXD008355:E12641_2p_EXT431_6085_HanChao_T20-Rapa-3:scan:25684:LQEIWDEVGES[Phosphorylation]DDERDK/3	3	4.1921690282552195e-05	80	x11:Phosphorylation:1.00	LQEIWDEVGESDDERDK	LQEIWDEVGES[Phosphorylation]DDERDK	AT5G55230.1	1.6278691193228066e-05	1.0	E12641_2p_EXT431_6085_HanChao_T20-Rapa-3	E12641_2p_EXT431_6085_HanChao_T20-Rapa-3.25684.25684.3	mzspec:PXD008355:E12641_2p_EXT431_6085_HanChao_T20-Rapa-3:scan:25684:LQEIWDEVGES[Phosphorylation]DDERDK/3	70024	Phosphorylation	1.0	11	33	1	1.0	301	0.0	0.0	0.0	0.0	0.0	0.0
11	33:33:33	1.000	Phosphorylation	AT5G55230.1:AT5G55230.2:AT5G55230.3	mzspec:PXD008355:E12621_2p_EXT431_6085_HanChao_T20-Rapa-2:scan:25186:LQEIWDEVGES[Phosphorylation]DDERDK/3	3	0.0	80	x11:Phosphorylation:1.00	LQEIWDEVGESDDERDK	LQEIWDEVGES[Phosphorylation]DDERDK	AT5G55230.1	0.0	1.0	E12621_2p_EXT431_6085_HanChao_T20-Rapa-2	E12621_2p_EXT431_6085_HanChao_T20-Rapa-2.25186.25186.3	mzspec:PXD008355:E12621_2p_EXT431_6085_HanChao_T20-Rapa-2:scan:25186:LQEIWDEVGES[Phosphorylation]DDERDK/3	70023	Phosphorylation	1.0	11	33	1	1.0	302	0.0	0.0	0.0	0.0	0.0	0.0
7	23:23:23:23	1.000	Phosphorylation	AT1G51380.1:AT1G51380.2:AT1G51380.3:AT1G51380.4	mzspec:PXD008355:E12599_2p_EXT431_6085_HanChao_T10-Rapa-1:scan:21727:GIKPIKS[Phosphorylation]FDDMGMNDK/3	3	2.10220942210263e-05	80	x7:Phosphorylation:1.00	GIKPIKSFDDMGMNDK	GIKPIKS[Phosphorylation]FDDMGMNDK	AT1G51380.1	1.6278691193228066e-05	1.0	E12599_2p_EXT431_6085_HanChao_T10-Rapa-1	E12599_2p_EXT431_6085_HanChao_T10-Rapa-1.21727.21727.3	mzspec:PXD008355:E12599_2p_EXT431_6085_HanChao_T10-Rapa-1:scan:21727:GIKPIKS[Phosphorylation]FDDMGMNDK/3	42918	Phosphorylation	1.0	7	23	1	1.0	303	0.0	0.0	0.0	0.0	0.0	0.0
11	33:33:33	1.000	Phosphorylation	AT5G55230.1:AT5G55230.2:AT5G55230.3	mzspec:PXD008355:E12661_2p_EXT431_6085_HanChao_T20-Rapa-4:scan:25404:LQEIWDEVGES[Phosphorylation]DDERDK/3	3	0.0	80	x11:Phosphorylation:1.00	LQEIWDEVGESDDERDK	LQEIWDEVGES[Phosphorylation]DDERDK	AT5G55230.1	0.0	1.0	E12661_2p_EXT431_6085_HanChao_T20-Rapa-4	E12661_2p_EXT431_6085_HanChao_T20-Rapa-4.25404.25404.3	mzspec:PXD008355:E12661_2p_EXT431_6085_HanChao_T20-Rapa-4:scan:25404:LQEIWDEVGES[Phosphorylation]DDERDK/3	70022	Phosphorylation	1.0	11	33	1	1.0	304	0.0	0.0	0.0	0.0	0.0	0.0
11	33:33:33	1.000	Phosphorylation	AT5G55230.1:AT5G55230.2:AT5G55230.3	mzspec:PXD008355:E12619_2p_EXT431_6085_HanChao_T10-Rapa-2:scan:25349:LQEIWDEVGES[Phosphorylation]DDERDK/3	3	0.0	80	x11:Phosphorylation:1.00	LQEIWDEVGESDDERDK	LQEIWDEVGES[Phosphorylation]DDERDK	AT5G55230.1	0.0	1.0	E12619_2p_EXT431_6085_HanChao_T10-Rapa-2	E12619_2p_EXT431_6085_HanChao_T10-Rapa-2.25349.25349.3	mzspec:PXD008355:E12619_2p_EXT431_6085_HanChao_T10-Rapa-2:scan:25349:LQEIWDEVGES[Phosphorylation]DDERDK/3	70021	Phosphorylation	1.0	11	33	1	1.0	305	0.0	0.0	0.0	0.0	0.0	0.0
4;9	600;605:598;603	1.000;1.000	Phosphorylation;Phosphorylation	AT5G61150.1:AT5G61150.2	mzspec:PXD008355:E12639_2p_EXT431_6085_HanChao_T10-Rapa-3:scan:16182:GIES[Phosphorylation]DEEES[Phosphorylation]PPR/2	2	2.2567250406210503e-05	160	x4:Phosphorylation:1.00;x9:Phosphorylation:1.00	GIESDEEESPPR	GIES[Phosphorylation]DEEES[Phosphorylation]PPR	AT5G61150.1	1.6278691193228066e-05	1.0	E12639_2p_EXT431_6085_HanChao_T10-Rapa-3	E12639_2p_EXT431_6085_HanChao_T10-Rapa-3.16182.16182.2	mzspec:PXD008355:E12639_2p_EXT431_6085_HanChao_T10-Rapa-3:scan:16182:GIES[Phosphorylation]DEEES[Phosphorylation]PPR/2	42842	Phosphorylation	1.0	4	600	1	1.0	306	0.0	0.0	0.0	0.0	0.0	0.0
4;9	600;605:598;603	1.000;1.000	Phosphorylation;Phosphorylation	AT5G61150.1:AT5G61150.2	mzspec:PXD008355:E12639_2p_EXT431_6085_HanChao_T10-Rapa-3:scan:16182:GIES[Phosphorylation]DEEES[Phosphorylation]PPR/2	2	2.2567250406210503e-05	160	x4:Phosphorylation:1.00;x9:Phosphorylation:1.00	GIESDEEESPPR	GIES[Phosphorylation]DEEES[Phosphorylation]PPR	AT5G61150.1	1.6278691193228066e-05	1.0	E12639_2p_EXT431_6085_HanChao_T10-Rapa-3	E12639_2p_EXT431_6085_HanChao_T10-Rapa-3.16182.16182.2	mzspec:PXD008355:E12639_2p_EXT431_6085_HanChao_T10-Rapa-3:scan:16182:GIES[Phosphorylation]DEEES[Phosphorylation]PPR/2	42842	Phosphorylation	1.0	9	605	1	1.0	307	0.0	0.0	0.0	0.0	0.0	0.0
1;4	91;94	0;1.000	Pyro_glu;Phosphorylation	AT5G12140.1	mzspec:PXD008355:E12661_2p_EXT431_6085_HanChao_T20-Rapa-4:scan:29209:Q[Pyro_glu]LES[Phosphorylation]FNHLHDV/2	2	0.0	80	x4:Phosphorylation:1.00	QLESFNHLHDV	Q[Pyro_glu]LES[Phosphorylation]FNHLHDV	AT5G12140.1	0.0	1.0	E12661_2p_EXT431_6085_HanChao_T20-Rapa-4	E12661_2p_EXT431_6085_HanChao_T20-Rapa-4.29209.29209.2	mzspec:PXD008355:E12661_2p_EXT431_6085_HanChao_T20-Rapa-4:scan:29209:Q[Pyro_glu]LES[Phosphorylation]FNHLHDV/2	89664	Phosphorylation	1.0	4	94	1	1.0	308	0.0	0.0	0.0	0.0	0.0	0.0
4;9	600;605:598;603	1.000;1.000	Phosphorylation;Phosphorylation	AT5G61150.1:AT5G61150.2	mzspec:PXD008355:E12601_2p_EXT431_6085_HanChao_T20-Rapa-1:scan:15268:GIES[Phosphorylation]DEEES[Phosphorylation]PPR/2	2	2.119856697687236e-05	160	x4:Phosphorylation:1.00;x9:Phosphorylation:1.00	GIESDEEESPPR	GIES[Phosphorylation]DEEES[Phosphorylation]PPR	AT5G61150.1	1.6278691193228066e-05	1.0	E12601_2p_EXT431_6085_HanChao_T20-Rapa-1	E12601_2p_EXT431_6085_HanChao_T20-Rapa-1.15268.15268.2	mzspec:PXD008355:E12601_2p_EXT431_6085_HanChao_T20-Rapa-1:scan:15268:GIES[Phosphorylation]DEEES[Phosphorylation]PPR/2	42843	Phosphorylation	1.0	4	600	1	1.0	309	0.0	0.0	0.0	0.0	0.0	0.0
1;4	91;94	0;1.000	Pyro_glu;Phosphorylation	AT5G12140.1	mzspec:PXD008355:E12603_2p_EXT431_6085_HanChao_T40-Rapa-1:scan:29647:Q[Pyro_glu]LES[Phosphorylation]FNHLHDV/2	2	5.334186803221849e-05	80	x4:Phosphorylation:1.00	QLESFNHLHDV	Q[Pyro_glu]LES[Phosphorylation]FNHLHDV	AT5G12140.1	1.6278691193228066e-05	1.0	E12603_2p_EXT431_6085_HanChao_T40-Rapa-1	E12603_2p_EXT431_6085_HanChao_T40-Rapa-1.29647.29647.2	mzspec:PXD008355:E12603_2p_EXT431_6085_HanChao_T40-Rapa-1:scan:29647:Q[Pyro_glu]LES[Phosphorylation]FNHLHDV/2	89665	Phosphorylation	1.0	4	94	1	1.0	310	0.0	0.0	0.0	0.0	0.0	0.0
1;4	91;94	0;1.000	Pyro_glu;Phosphorylation	AT5G12140.1	mzspec:PXD008355:E12643_2p_EXT431_6085_HanChao_T40-Rapa-3:scan:29245:Q[Pyro_glu]LES[Phosphorylation]FNHLHDV/2	2	3.325020781379884e-05	80	x4:Phosphorylation:1.00	QLESFNHLHDV	Q[Pyro_glu]LES[Phosphorylation]FNHLHDV	AT5G12140.1	1.6278691193228066e-05	1.0	E12643_2p_EXT431_6085_HanChao_T40-Rapa-3	E12643_2p_EXT431_6085_HanChao_T40-Rapa-3.29245.29245.2	mzspec:PXD008355:E12643_2p_EXT431_6085_HanChao_T40-Rapa-3:scan:29245:Q[Pyro_glu]LES[Phosphorylation]FNHLHDV/2	89666	Phosphorylation	1.0	4	94	1	1.0	311	0.0	0.0	0.0	0.0	0.0	0.0
4;9	600;605:598;603	1.000;1.000	Phosphorylation;Phosphorylation	AT5G61150.1:AT5G61150.2	mzspec:PXD008355:E12601_2p_EXT431_6085_HanChao_T20-Rapa-1:scan:15268:GIES[Phosphorylation]DEEES[Phosphorylation]PPR/2	2	2.119856697687236e-05	160	x4:Phosphorylation:1.00;x9:Phosphorylation:1.00	GIESDEEESPPR	GIES[Phosphorylation]DEEES[Phosphorylation]PPR	AT5G61150.1	1.6278691193228066e-05	1.0	E12601_2p_EXT431_6085_HanChao_T20-Rapa-1	E12601_2p_EXT431_6085_HanChao_T20-Rapa-1.15268.15268.2	mzspec:PXD008355:E12601_2p_EXT431_6085_HanChao_T20-Rapa-1:scan:15268:GIES[Phosphorylation]DEEES[Phosphorylation]PPR/2	42843	Phosphorylation	1.0	9	605	1	1.0	312	0.0	0.0	0.0	0.0	0.0	0.0
4;9	600;605:598;603	1.000;1.000	Phosphorylation;Phosphorylation	AT5G61150.1:AT5G61150.2	mzspec:PXD008355:E12599_2p_EXT431_6085_HanChao_T10-Rapa-1:scan:15419:GIES[Phosphorylation]DEEES[Phosphorylation]PPR/2	2	2.0473343706494142e-05	160	x4:Phosphorylation:1.00;x9:Phosphorylation:1.00	GIESDEEESPPR	GIES[Phosphorylation]DEEES[Phosphorylation]PPR	AT5G61150.1	1.6278691193228066e-05	1.0	E12599_2p_EXT431_6085_HanChao_T10-Rapa-1	E12599_2p_EXT431_6085_HanChao_T10-Rapa-1.15419.15419.2	mzspec:PXD008355:E12599_2p_EXT431_6085_HanChao_T10-Rapa-1:scan:15419:GIES[Phosphorylation]DEEES[Phosphorylation]PPR/2	42844	Phosphorylation	1.0	4	600	1	1.0	313	0.0	0.0	0.0	0.0	0.0	0.0
4;9	600;605:598;603	1.000;1.000	Phosphorylation;Phosphorylation	AT5G61150.1:AT5G61150.2	mzspec:PXD008355:E12599_2p_EXT431_6085_HanChao_T10-Rapa-1:scan:15419:GIES[Phosphorylation]DEEES[Phosphorylation]PPR/2	2	2.0473343706494142e-05	160	x4:Phosphorylation:1.00;x9:Phosphorylation:1.00	GIESDEEESPPR	GIES[Phosphorylation]DEEES[Phosphorylation]PPR	AT5G61150.1	1.6278691193228066e-05	1.0	E12599_2p_EXT431_6085_HanChao_T10-Rapa-1	E12599_2p_EXT431_6085_HanChao_T10-Rapa-1.15419.15419.2	mzspec:PXD008355:E12599_2p_EXT431_6085_HanChao_T10-Rapa-1:scan:15419:GIES[Phosphorylation]DEEES[Phosphorylation]PPR/2	42844	Phosphorylation	1.0	9	605	1	1.0	314	0.0	0.0	0.0	0.0	0.0	0.0
4;9	600;605:598;603	1.000;1.000	Phosphorylation;Phosphorylation	AT5G61150.1:AT5G61150.2	mzspec:PXD008355:E12599_2p_EXT431_6085_HanChao_T10-Rapa-1:scan:14928:GIES[Phosphorylation]DEEES[Phosphorylation]PPR/2	2	2.0135309278350515e-05	160	x4:Phosphorylation:1.00;x9:Phosphorylation:1.00	GIESDEEESPPR	GIES[Phosphorylation]DEEES[Phosphorylation]PPR	AT5G61150.1	1.6278691193228066e-05	1.0	E12599_2p_EXT431_6085_HanChao_T10-Rapa-1	E12599_2p_EXT431_6085_HanChao_T10-Rapa-1.14928.14928.2	mzspec:PXD008355:E12599_2p_EXT431_6085_HanChao_T10-Rapa-1:scan:14928:GIES[Phosphorylation]DEEES[Phosphorylation]PPR/2	42845	Phosphorylation	1.0	4	600	1	1.0	315	0.0	0.0	0.0	0.0	0.0	0.0
4;9	600;605:598;603	1.000;1.000	Phosphorylation;Phosphorylation	AT5G61150.1:AT5G61150.2	mzspec:PXD008355:E12599_2p_EXT431_6085_HanChao_T10-Rapa-1:scan:14928:GIES[Phosphorylation]DEEES[Phosphorylation]PPR/2	2	2.0135309278350515e-05	160	x4:Phosphorylation:1.00;x9:Phosphorylation:1.00	GIESDEEESPPR	GIES[Phosphorylation]DEEES[Phosphorylation]PPR	AT5G61150.1	1.6278691193228066e-05	1.0	E12599_2p_EXT431_6085_HanChao_T10-Rapa-1	E12599_2p_EXT431_6085_HanChao_T10-Rapa-1.14928.14928.2	mzspec:PXD008355:E12599_2p_EXT431_6085_HanChao_T10-Rapa-1:scan:14928:GIES[Phosphorylation]DEEES[Phosphorylation]PPR/2	42845	Phosphorylation	1.0	9	605	1	1.0	316	0.0	0.0	0.0	0.0	0.0	0.0
4;9	600;605:598;603	1.000;1.000	Phosphorylation;Phosphorylation	AT5G61150.1:AT5G61150.2	mzspec:PXD008355:E12601_2p_EXT431_6085_HanChao_T20-Rapa-1:scan:15737:GIES[Phosphorylation]DEEES[Phosphorylation]PPR/2	2	1.8878254139057222e-05	160	x4:Phosphorylation:1.00;x9:Phosphorylation:1.00	GIESDEEESPPR	GIES[Phosphorylation]DEEES[Phosphorylation]PPR	AT5G61150.1	1.6278691193228066e-05	1.0	E12601_2p_EXT431_6085_HanChao_T20-Rapa-1	E12601_2p_EXT431_6085_HanChao_T20-Rapa-1.15737.15737.2	mzspec:PXD008355:E12601_2p_EXT431_6085_HanChao_T20-Rapa-1:scan:15737:GIES[Phosphorylation]DEEES[Phosphorylation]PPR/2	42846	Phosphorylation	1.0	4	600	1	1.0	317	0.0	0.0	0.0	0.0	0.0	0.0
5	76	1.000	Phosphorylation	AT2G27100.1	mzspec:PXD008355:E12623_2p_EXT431_6085_HanChao_T40-Rapa-2:scan:09413:ERDRS[Phosphorylation]PLPPPR/3	3	2.739876157597677e-05	80	x5:Phosphorylation:1.00	ERDRSPLPPPR	ERDRS[Phosphorylation]PLPPPR	AT2G27100.1	1.6278691193228066e-05	1.0	E12623_2p_EXT431_6085_HanChao_T40-Rapa-2	E12623_2p_EXT431_6085_HanChao_T40-Rapa-2.09413.09413.3	mzspec:PXD008355:E12623_2p_EXT431_6085_HanChao_T40-Rapa-2:scan:09413:ERDRS[Phosphorylation]PLPPPR/3	34516	Phosphorylation	1.0	5	76	1	1.0	318	0.0	0.0	0.0	0.0	0.0	0.0
11	33:33:33	1.000	Phosphorylation	AT5G55230.1:AT5G55230.2:AT5G55230.3	mzspec:PXD008355:E12643_2p_EXT431_6085_HanChao_T40-Rapa-3:scan:25467:LQEIWDEVGES[Phosphorylation]DDERDK/3	3	3.403096818104476e-05	80	x11:Phosphorylation:1.00	LQEIWDEVGESDDERDK	LQEIWDEVGES[Phosphorylation]DDERDK	AT5G55230.1	1.6278691193228066e-05	1.0	E12643_2p_EXT431_6085_HanChao_T40-Rapa-3	E12643_2p_EXT431_6085_HanChao_T40-Rapa-3.25467.25467.3	mzspec:PXD008355:E12643_2p_EXT431_6085_HanChao_T40-Rapa-3:scan:25467:LQEIWDEVGES[Phosphorylation]DDERDK/3	70025	Phosphorylation	1.0	11	33	1	1.0	319	0.0	0.0	0.0	0.0	0.0	0.0
4;9	600;605:598;603	1.000;1.000	Phosphorylation;Phosphorylation	AT5G61150.1:AT5G61150.2	mzspec:PXD008355:E12661_2p_EXT431_6085_HanChao_T20-Rapa-4:scan:15731:GIES[Phosphorylation]DEEES[Phosphorylation]PPR/2	2	0.0	160	x4:Phosphorylation:1.00;x9:Phosphorylation:1.00	GIESDEEESPPR	GIES[Phosphorylation]DEEES[Phosphorylation]PPR	AT5G61150.1	0.0	1.0	E12661_2p_EXT431_6085_HanChao_T20-Rapa-4	E12661_2p_EXT431_6085_HanChao_T20-Rapa-4.15731.15731.2	mzspec:PXD008355:E12661_2p_EXT431_6085_HanChao_T20-Rapa-4:scan:15731:GIES[Phosphorylation]DEEES[Phosphorylation]PPR/2	42833	Phosphorylation	1.0	9	605	1	1.0	320	0.0	0.0	0.0	0.0	0.0	0.0
1;9	202;210:202;210:202;210:202;210:202;210:202;210	1.000;1.000	Phosphorylation;Phosphorylation	AT1G20920.1:AT1G20920.3:AT1G20920.4:AT1G20920.5:AT1G20920.6:AT1G20920.7	mzspec:PXD008355:E12601_2p_EXT431_6085_HanChao_T20-Rapa-1:scan:07981:S[Phosphorylation]REVGNEES[Phosphorylation]DDDVKR/3	3	2.0245783815520417e-05	160	x1:Phosphorylation:1.00;x9:Phosphorylation:1.00	SREVGNEESDDDVKR	S[Phosphorylation]REVGNEES[Phosphorylation]DDDVKR	AT1G20920.1	1.6278691193228066e-05	1.0	E12601_2p_EXT431_6085_HanChao_T20-Rapa-1	E12601_2p_EXT431_6085_HanChao_T20-Rapa-1.07981.07981.3	mzspec:PXD008355:E12601_2p_EXT431_6085_HanChao_T20-Rapa-1:scan:07981:S[Phosphorylation]REVGNEES[Phosphorylation]DDDVKR/3	108756	Phosphorylation	1.0	1	202	1	1.0	321	0.0	0.0	0.0	0.0	0.0	0.0
4;9	600;605:598;603	1.000;1.000	Phosphorylation;Phosphorylation	AT5G61150.1:AT5G61150.2	mzspec:PXD008355:E12621_2p_EXT431_6085_HanChao_T20-Rapa-2:scan:15733:GIES[Phosphorylation]DEEES[Phosphorylation]PPR/2	2	0.0	160	x4:Phosphorylation:1.00;x9:Phosphorylation:1.00	GIESDEEESPPR	GIES[Phosphorylation]DEEES[Phosphorylation]PPR	AT5G61150.1	0.0	1.0	E12621_2p_EXT431_6085_HanChao_T20-Rapa-2	E12621_2p_EXT431_6085_HanChao_T20-Rapa-2.15733.15733.2	mzspec:PXD008355:E12621_2p_EXT431_6085_HanChao_T20-Rapa-2:scan:15733:GIES[Phosphorylation]DEEES[Phosphorylation]PPR/2	42834	Phosphorylation	1.0	4	600	1	1.0	322	0.0	0.0	0.0	0.0	0.0	0.0
3	241	1.000	Phosphorylation	AT3G09070.1	mzspec:PXD008355:E12603_2p_EXT431_6085_HanChao_T40-Rapa-1:scan:20334:GLS[Phosphorylation]EEELKPIK/2	2	4.625132972572962e-05	80	x3:Phosphorylation:1.00	GLSEEELKPIK	GLS[Phosphorylation]EEELKPIK	AT3G09070.1	1.6278691193228066e-05	1.0	E12603_2p_EXT431_6085_HanChao_T40-Rapa-1	E12603_2p_EXT431_6085_HanChao_T40-Rapa-1.20334.20334.2	mzspec:PXD008355:E12603_2p_EXT431_6085_HanChao_T40-Rapa-1:scan:20334:GLS[Phosphorylation]EEELKPIK/2	43734	Phosphorylation	1.0	3	241	1	1.0	323	0.0	0.0	0.0	0.0	0.0	0.0
3	241	1.000	Phosphorylation	AT3G09070.1	mzspec:PXD008355:E12621_2p_EXT431_6085_HanChao_T20-Rapa-2:scan:19807:GLS[Phosphorylation]EEELKPIK/2	2	0.0	80	x3:Phosphorylation:1.00	GLSEEELKPIK	GLS[Phosphorylation]EEELKPIK	AT3G09070.1	0.0	1.0	E12621_2p_EXT431_6085_HanChao_T20-Rapa-2	E12621_2p_EXT431_6085_HanChao_T20-Rapa-2.19807.19807.2	mzspec:PXD008355:E12621_2p_EXT431_6085_HanChao_T20-Rapa-2:scan:19807:GLS[Phosphorylation]EEELKPIK/2	43733	Phosphorylation	1.0	3	241	1	1.0	324	0.0	0.0	0.0	0.0	0.0	0.0
1;4	604;607	1.000;1.000	Phosphorylation;Phosphorylation	AT1G76810.1	mzspec:PXD008355:E12623_2p_EXT431_6085_HanChao_T40-Rapa-2:scan:31663:S[Phosphorylation]WGT[Phosphorylation]VDLNLK/2	2	2.7890112954957466e-05	160	x1:Phosphorylation:1.00;x4:Phosphorylation:1.00	SWGTVDLNLK	S[Phosphorylation]WGT[Phosphorylation]VDLNLK	AT1G76810.1	1.6278691193228066e-05	1.0	E12623_2p_EXT431_6085_HanChao_T40-Rapa-2	E12623_2p_EXT431_6085_HanChao_T40-Rapa-2.31663.31663.2	mzspec:PXD008355:E12623_2p_EXT431_6085_HanChao_T40-Rapa-2:scan:31663:S[Phosphorylation]WGT[Phosphorylation]VDLNLK/2	112529	Phosphorylation	1.0	4	607	1	1.0	325	0.0	0.0	0.0	0.0	0.0	0.0
11	33:33:33	1.000	Phosphorylation	AT5G55230.1:AT5G55230.2:AT5G55230.3	mzspec:PXD008355:E12599_2p_EXT431_6085_HanChao_T10-Rapa-1:scan:25195:LQEIWDEVGES[Phosphorylation]DDERDK/3	3	1.9029495718363463e-05	80	x11:Phosphorylation:1.00	LQEIWDEVGESDDERDK	LQEIWDEVGES[Phosphorylation]DDERDK	AT5G55230.1	1.6278691193228066e-05	1.0	E12599_2p_EXT431_6085_HanChao_T10-Rapa-1	E12599_2p_EXT431_6085_HanChao_T10-Rapa-1.25195.25195.3	mzspec:PXD008355:E12599_2p_EXT431_6085_HanChao_T10-Rapa-1:scan:25195:LQEIWDEVGES[Phosphorylation]DDERDK/3	70031	Phosphorylation	1.0	11	33	1	1.0	326	0.0	0.0	0.0	0.0	0.0	0.0
4;9	600;605:598;603	1.000;1.000	Phosphorylation;Phosphorylation	AT5G61150.1:AT5G61150.2	mzspec:PXD008355:E12621_2p_EXT431_6085_HanChao_T20-Rapa-2:scan:15733:GIES[Phosphorylation]DEEES[Phosphorylation]PPR/2	2	0.0	160	x4:Phosphorylation:1.00;x9:Phosphorylation:1.00	GIESDEEESPPR	GIES[Phosphorylation]DEEES[Phosphorylation]PPR	AT5G61150.1	0.0	1.0	E12621_2p_EXT431_6085_HanChao_T20-Rapa-2	E12621_2p_EXT431_6085_HanChao_T20-Rapa-2.15733.15733.2	mzspec:PXD008355:E12621_2p_EXT431_6085_HanChao_T20-Rapa-2:scan:15733:GIES[Phosphorylation]DEEES[Phosphorylation]PPR/2	42834	Phosphorylation	1.0	9	605	1	1.0	327	0.0	0.0	0.0	0.0	0.0	0.0
4;9	600;605:598;603	1.000;1.000	Phosphorylation;Phosphorylation	AT5G61150.1:AT5G61150.2	mzspec:PXD008355:E12621_2p_EXT431_6085_HanChao_T20-Rapa-2:scan:15274:GIES[Phosphorylation]DEEES[Phosphorylation]PPR/2	2	0.0	160	x4:Phosphorylation:1.00;x9:Phosphorylation:1.00	GIESDEEESPPR	GIES[Phosphorylation]DEEES[Phosphorylation]PPR	AT5G61150.1	0.0	1.0	E12621_2p_EXT431_6085_HanChao_T20-Rapa-2	E12621_2p_EXT431_6085_HanChao_T20-Rapa-2.15274.15274.2	mzspec:PXD008355:E12621_2p_EXT431_6085_HanChao_T20-Rapa-2:scan:15274:GIES[Phosphorylation]DEEES[Phosphorylation]PPR/2	42835	Phosphorylation	1.0	4	600	1	1.0	328	0.0	0.0	0.0	0.0	0.0	0.0
4;9	600;605:598;603	1.000;1.000	Phosphorylation;Phosphorylation	AT5G61150.1:AT5G61150.2	mzspec:PXD008355:E12621_2p_EXT431_6085_HanChao_T20-Rapa-2:scan:15274:GIES[Phosphorylation]DEEES[Phosphorylation]PPR/2	2	0.0	160	x4:Phosphorylation:1.00;x9:Phosphorylation:1.00	GIESDEEESPPR	GIES[Phosphorylation]DEEES[Phosphorylation]PPR	AT5G61150.1	0.0	1.0	E12621_2p_EXT431_6085_HanChao_T20-Rapa-2	E12621_2p_EXT431_6085_HanChao_T20-Rapa-2.15274.15274.2	mzspec:PXD008355:E12621_2p_EXT431_6085_HanChao_T20-Rapa-2:scan:15274:GIES[Phosphorylation]DEEES[Phosphorylation]PPR/2	42835	Phosphorylation	1.0	9	605	1	1.0	329	0.0	0.0	0.0	0.0	0.0	0.0
4;9	600;605:598;603	1.000;1.000	Phosphorylation;Phosphorylation	AT5G61150.1:AT5G61150.2	mzspec:PXD008355:E12663_2p_EXT431_6085_HanChao_T40-Rapa-4:scan:16299:GIES[Phosphorylation]DEEES[Phosphorylation]PPR/2	2	7.35564545788893e-05	160	x4:Phosphorylation:1.00;x9:Phosphorylation:1.00	GIESDEEESPPR	GIES[Phosphorylation]DEEES[Phosphorylation]PPR	AT5G61150.1	1.6278691193228066e-05	1.0	E12663_2p_EXT431_6085_HanChao_T40-Rapa-4	E12663_2p_EXT431_6085_HanChao_T40-Rapa-4.16299.16299.2	mzspec:PXD008355:E12663_2p_EXT431_6085_HanChao_T40-Rapa-4:scan:16299:GIES[Phosphorylation]DEEES[Phosphorylation]PPR/2	42836	Phosphorylation	1.0	4	600	1	1.0	330	0.0	0.0	0.0	0.0	0.0	0.0
11	33:33:33	1.000	Phosphorylation	AT5G55230.1:AT5G55230.2:AT5G55230.3	mzspec:PXD008355:E12663_2p_EXT431_6085_HanChao_T40-Rapa-4:scan:26043:LQEIWDEVGES[Phosphorylation]DDERDK/2	2	2.1510927551196013e-05	80	x11:Phosphorylation:1.00	LQEIWDEVGESDDERDK	LQEIWDEVGES[Phosphorylation]DDERDK	AT5G55230.1	1.6278691193228066e-05	1.0	E12663_2p_EXT431_6085_HanChao_T40-Rapa-4	E12663_2p_EXT431_6085_HanChao_T40-Rapa-4.26043.26043.2	mzspec:PXD008355:E12663_2p_EXT431_6085_HanChao_T40-Rapa-4:scan:26043:LQEIWDEVGES[Phosphorylation]DDERDK/2	70030	Phosphorylation	1.0	11	33	1	1.0	331	0.0	0.0	0.0	0.0	0.0	0.0
4;9	600;605:598;603	1.000;1.000	Phosphorylation;Phosphorylation	AT5G61150.1:AT5G61150.2	mzspec:PXD008355:E12663_2p_EXT431_6085_HanChao_T40-Rapa-4:scan:16299:GIES[Phosphorylation]DEEES[Phosphorylation]PPR/2	2	7.35564545788893e-05	160	x4:Phosphorylation:1.00;x9:Phosphorylation:1.00	GIESDEEESPPR	GIES[Phosphorylation]DEEES[Phosphorylation]PPR	AT5G61150.1	1.6278691193228066e-05	1.0	E12663_2p_EXT431_6085_HanChao_T40-Rapa-4	E12663_2p_EXT431_6085_HanChao_T40-Rapa-4.16299.16299.2	mzspec:PXD008355:E12663_2p_EXT431_6085_HanChao_T40-Rapa-4:scan:16299:GIES[Phosphorylation]DEEES[Phosphorylation]PPR/2	42836	Phosphorylation	1.0	9	605	1	1.0	332	0.0	0.0	0.0	0.0	0.0	0.0
4;9	600;605:598;603	1.000;1.000	Phosphorylation;Phosphorylation	AT5G61150.1:AT5G61150.2	mzspec:PXD008355:E12603_2p_EXT431_6085_HanChao_T40-Rapa-1:scan:15862:GIES[Phosphorylation]DEEES[Phosphorylation]PPR/2	2	4.9927604972789446e-05	160	x4:Phosphorylation:1.00;x9:Phosphorylation:1.00	GIESDEEESPPR	GIES[Phosphorylation]DEEES[Phosphorylation]PPR	AT5G61150.1	1.6278691193228066e-05	1.0	E12603_2p_EXT431_6085_HanChao_T40-Rapa-1	E12603_2p_EXT431_6085_HanChao_T40-Rapa-1.15862.15862.2	mzspec:PXD008355:E12603_2p_EXT431_6085_HanChao_T40-Rapa-1:scan:15862:GIES[Phosphorylation]DEEES[Phosphorylation]PPR/2	42837	Phosphorylation	1.0	4	600	1	1.0	333	0.0	0.0	0.0	0.0	0.0	0.0
4;9	600;605:598;603	1.000;1.000	Phosphorylation;Phosphorylation	AT5G61150.1:AT5G61150.2	mzspec:PXD008355:E12603_2p_EXT431_6085_HanChao_T40-Rapa-1:scan:15862:GIES[Phosphorylation]DEEES[Phosphorylation]PPR/2	2	4.9927604972789446e-05	160	x4:Phosphorylation:1.00;x9:Phosphorylation:1.00	GIESDEEESPPR	GIES[Phosphorylation]DEEES[Phosphorylation]PPR	AT5G61150.1	1.6278691193228066e-05	1.0	E12603_2p_EXT431_6085_HanChao_T40-Rapa-1	E12603_2p_EXT431_6085_HanChao_T40-Rapa-1.15862.15862.2	mzspec:PXD008355:E12603_2p_EXT431_6085_HanChao_T40-Rapa-1:scan:15862:GIES[Phosphorylation]DEEES[Phosphorylation]PPR/2	42837	Phosphorylation	1.0	9	605	1	1.0	334	0.0	0.0	0.0	0.0	0.0	0.0
4;9	600;605:598;603	1.000;1.000	Phosphorylation;Phosphorylation	AT5G61150.1:AT5G61150.2	mzspec:PXD008355:E12641_2p_EXT431_6085_HanChao_T20-Rapa-3:scan:16015:GIES[Phosphorylation]DEEES[Phosphorylation]PPR/2	2	4.2215467747382644e-05	160	x4:Phosphorylation:1.00;x9:Phosphorylation:1.00	GIESDEEESPPR	GIES[Phosphorylation]DEEES[Phosphorylation]PPR	AT5G61150.1	1.6278691193228066e-05	1.0	E12641_2p_EXT431_6085_HanChao_T20-Rapa-3	E12641_2p_EXT431_6085_HanChao_T20-Rapa-3.16015.16015.2	mzspec:PXD008355:E12641_2p_EXT431_6085_HanChao_T20-Rapa-3:scan:16015:GIES[Phosphorylation]DEEES[Phosphorylation]PPR/2	42838	Phosphorylation	1.0	4	600	1	1.0	335	0.0	0.0	0.0	0.0	0.0	0.0
4;9	600;605:598;603	1.000;1.000	Phosphorylation;Phosphorylation	AT5G61150.1:AT5G61150.2	mzspec:PXD008355:E12641_2p_EXT431_6085_HanChao_T20-Rapa-3:scan:16015:GIES[Phosphorylation]DEEES[Phosphorylation]PPR/2	2	4.2215467747382644e-05	160	x4:Phosphorylation:1.00;x9:Phosphorylation:1.00	GIESDEEESPPR	GIES[Phosphorylation]DEEES[Phosphorylation]PPR	AT5G61150.1	1.6278691193228066e-05	1.0	E12641_2p_EXT431_6085_HanChao_T20-Rapa-3	E12641_2p_EXT431_6085_HanChao_T20-Rapa-3.16015.16015.2	mzspec:PXD008355:E12641_2p_EXT431_6085_HanChao_T20-Rapa-3:scan:16015:GIES[Phosphorylation]DEEES[Phosphorylation]PPR/2	42838	Phosphorylation	1.0	9	605	1	1.0	336	0.0	0.0	0.0	0.0	0.0	0.0
11	33:33:33	1.000	Phosphorylation	AT5G55230.1:AT5G55230.2:AT5G55230.3	mzspec:PXD008355:E12659_2p_EXT431_6085_HanChao_T10-Rapa-4:scan:25629:LQEIWDEVGES[Phosphorylation]DDERDK/2	2	2.37749934618768e-05	80	x11:Phosphorylation:1.00	LQEIWDEVGESDDERDK	LQEIWDEVGES[Phosphorylation]DDERDK	AT5G55230.1	1.6278691193228066e-05	1.0	E12659_2p_EXT431_6085_HanChao_T10-Rapa-4	E12659_2p_EXT431_6085_HanChao_T10-Rapa-4.25629.25629.2	mzspec:PXD008355:E12659_2p_EXT431_6085_HanChao_T10-Rapa-4:scan:25629:LQEIWDEVGES[Phosphorylation]DDERDK/2	70029	Phosphorylation	1.0	11	33	1	1.0	337	0.0	0.0	0.0	0.0	0.0	0.0
11	33:33:33	1.000	Phosphorylation	AT5G55230.1:AT5G55230.2:AT5G55230.3	mzspec:PXD008355:E12659_2p_EXT431_6085_HanChao_T10-Rapa-4:scan:25646:LQEIWDEVGES[Phosphorylation]DDERDK/3	3	2.3841880647545482e-05	80	x11:Phosphorylation:1.00	LQEIWDEVGESDDERDK	LQEIWDEVGES[Phosphorylation]DDERDK	AT5G55230.1	1.6278691193228066e-05	1.0	E12659_2p_EXT431_6085_HanChao_T10-Rapa-4	E12659_2p_EXT431_6085_HanChao_T10-Rapa-4.25646.25646.3	mzspec:PXD008355:E12659_2p_EXT431_6085_HanChao_T10-Rapa-4:scan:25646:LQEIWDEVGES[Phosphorylation]DDERDK/3	70028	Phosphorylation	1.0	11	33	1	1.0	338	0.0	0.0	0.0	0.0	0.0	0.0
12;16;17	509;513;514	0;1.000;0	Deamidation;Phosphorylation;Deamidation	AT5G26340.1	mzspec:PXD008355:E12621_2p_EXT431_6085_HanChao_T20-Rapa-2:scan:15489:FMDDHNDHEFVN[Deamidation]GEKS[Phosphorylation]N[Deamidation]GK/3	3	0.0	80	x16:Phosphorylation:1.00	FMDDHNDHEFVNGEKSNGK	FMDDHNDHEFVN[Deamidation]GEKS[Phosphorylation]N[Deamidation]GK	AT5G26340.1	0.0	1.0	E12621_2p_EXT431_6085_HanChao_T20-Rapa-2	E12621_2p_EXT431_6085_HanChao_T20-Rapa-2.15489.15489.3	mzspec:PXD008355:E12621_2p_EXT431_6085_HanChao_T20-Rapa-2:scan:15489:FMDDHNDHEFVN[Deamidation]GEKS[Phosphorylation]N[Deamidation]GK/3	38445	Phosphorylation	1.0	16	513	1	1.0	339	0.0	0.0	0.0	0.0	0.0	0.0
4;9	600;605:598;603	1.000;1.000	Phosphorylation;Phosphorylation	AT5G61150.1:AT5G61150.2	mzspec:PXD008355:E12643_2p_EXT431_6085_HanChao_T40-Rapa-3:scan:15776:GIES[Phosphorylation]DEEES[Phosphorylation]PPR/2	2	3.452204232402389e-05	160	x4:Phosphorylation:1.00;x9:Phosphorylation:1.00	GIESDEEESPPR	GIES[Phosphorylation]DEEES[Phosphorylation]PPR	AT5G61150.1	1.6278691193228066e-05	1.0	E12643_2p_EXT431_6085_HanChao_T40-Rapa-3	E12643_2p_EXT431_6085_HanChao_T40-Rapa-3.15776.15776.2	mzspec:PXD008355:E12643_2p_EXT431_6085_HanChao_T40-Rapa-3:scan:15776:GIES[Phosphorylation]DEEES[Phosphorylation]PPR/2	42839	Phosphorylation	1.0	4	600	1	1.0	340	0.0	0.0	0.0	0.0	0.0	0.0
4;9	600;605:598;603	1.000;1.000	Phosphorylation;Phosphorylation	AT5G61150.1:AT5G61150.2	mzspec:PXD008355:E12643_2p_EXT431_6085_HanChao_T40-Rapa-3:scan:15776:GIES[Phosphorylation]DEEES[Phosphorylation]PPR/2	2	3.452204232402389e-05	160	x4:Phosphorylation:1.00;x9:Phosphorylation:1.00	GIESDEEESPPR	GIES[Phosphorylation]DEEES[Phosphorylation]PPR	AT5G61150.1	1.6278691193228066e-05	1.0	E12643_2p_EXT431_6085_HanChao_T40-Rapa-3	E12643_2p_EXT431_6085_HanChao_T40-Rapa-3.15776.15776.2	mzspec:PXD008355:E12643_2p_EXT431_6085_HanChao_T40-Rapa-3:scan:15776:GIES[Phosphorylation]DEEES[Phosphorylation]PPR/2	42839	Phosphorylation	1.0	9	605	1	1.0	341	0.0	0.0	0.0	0.0	0.0	0.0
11	33:33:33	1.000	Phosphorylation	AT5G55230.1:AT5G55230.2:AT5G55230.3	mzspec:PXD008355:E12623_2p_EXT431_6085_HanChao_T40-Rapa-2:scan:25294:LQEIWDEVGES[Phosphorylation]DDERDK/3	3	2.880931116936994e-05	80	x11:Phosphorylation:1.00	LQEIWDEVGESDDERDK	LQEIWDEVGES[Phosphorylation]DDERDK	AT5G55230.1	1.6278691193228066e-05	1.0	E12623_2p_EXT431_6085_HanChao_T40-Rapa-2	E12623_2p_EXT431_6085_HanChao_T40-Rapa-2.25294.25294.3	mzspec:PXD008355:E12623_2p_EXT431_6085_HanChao_T40-Rapa-2:scan:25294:LQEIWDEVGES[Phosphorylation]DDERDK/3	70027	Phosphorylation	1.0	11	33	1	1.0	342	0.0	0.0	0.0	0.0	0.0	0.0
11	33:33:33	1.000	Phosphorylation	AT5G55230.1:AT5G55230.2:AT5G55230.3	mzspec:PXD008355:E12643_2p_EXT431_6085_HanChao_T40-Rapa-3:scan:25456:LQEIWDEVGES[Phosphorylation]DDERDK/2	2	3.3750717202740556e-05	80	x11:Phosphorylation:1.00	LQEIWDEVGESDDERDK	LQEIWDEVGES[Phosphorylation]DDERDK	AT5G55230.1	1.6278691193228066e-05	1.0	E12643_2p_EXT431_6085_HanChao_T40-Rapa-3	E12643_2p_EXT431_6085_HanChao_T40-Rapa-3.25456.25456.2	mzspec:PXD008355:E12643_2p_EXT431_6085_HanChao_T40-Rapa-3:scan:25456:LQEIWDEVGES[Phosphorylation]DDERDK/2	70026	Phosphorylation	1.0	11	33	1	1.0	343	0.0	0.0	0.0	0.0	0.0	0.0
1;9	202;210:202;210:202;210:202;210:202;210:202;210	1.000;1.000	Phosphorylation;Phosphorylation	AT1G20920.1:AT1G20920.3:AT1G20920.4:AT1G20920.5:AT1G20920.6:AT1G20920.7	mzspec:PXD008355:E12599_2p_EXT431_6085_HanChao_T10-Rapa-1:scan:07642:S[Phosphorylation]REVGNEES[Phosphorylation]DDDVKR/3	3	1.940579457025868e-05	160	x1:Phosphorylation:1.00;x9:Phosphorylation:1.00	SREVGNEESDDDVKR	S[Phosphorylation]REVGNEES[Phosphorylation]DDDVKR	AT1G20920.1	1.6278691193228066e-05	1.0	E12599_2p_EXT431_6085_HanChao_T10-Rapa-1	E12599_2p_EXT431_6085_HanChao_T10-Rapa-1.07642.07642.3	mzspec:PXD008355:E12599_2p_EXT431_6085_HanChao_T10-Rapa-1:scan:07642:S[Phosphorylation]REVGNEES[Phosphorylation]DDDVKR/3	108757	Phosphorylation	1.0	9	210	1	1.0	344	0.0	0.0	0.0	0.0	0.0	0.0
1;9	202;210:202;210:202;210:202;210:202;210:202;210	1.000;1.000	Phosphorylation;Phosphorylation	AT1G20920.1:AT1G20920.3:AT1G20920.4:AT1G20920.5:AT1G20920.6:AT1G20920.7	mzspec:PXD008355:E12599_2p_EXT431_6085_HanChao_T10-Rapa-1:scan:07642:S[Phosphorylation]REVGNEES[Phosphorylation]DDDVKR/3	3	1.940579457025868e-05	160	x1:Phosphorylation:1.00;x9:Phosphorylation:1.00	SREVGNEESDDDVKR	S[Phosphorylation]REVGNEES[Phosphorylation]DDDVKR	AT1G20920.1	1.6278691193228066e-05	1.0	E12599_2p_EXT431_6085_HanChao_T10-Rapa-1	E12599_2p_EXT431_6085_HanChao_T10-Rapa-1.07642.07642.3	mzspec:PXD008355:E12599_2p_EXT431_6085_HanChao_T10-Rapa-1:scan:07642:S[Phosphorylation]REVGNEES[Phosphorylation]DDDVKR/3	108757	Phosphorylation	1.0	1	202	1	1.0	345	0.0	0.0	0.0	0.0	0.0	0.0
1;9	202;210:202;210:202;210:202;210:202;210:202;210	1.000;1.000	Phosphorylation;Phosphorylation	AT1G20920.1:AT1G20920.3:AT1G20920.4:AT1G20920.5:AT1G20920.6:AT1G20920.7	mzspec:PXD008355:E12601_2p_EXT431_6085_HanChao_T20-Rapa-1:scan:07981:S[Phosphorylation]REVGNEES[Phosphorylation]DDDVKR/3	3	2.0245783815520417e-05	160	x1:Phosphorylation:1.00;x9:Phosphorylation:1.00	SREVGNEESDDDVKR	S[Phosphorylation]REVGNEES[Phosphorylation]DDDVKR	AT1G20920.1	1.6278691193228066e-05	1.0	E12601_2p_EXT431_6085_HanChao_T20-Rapa-1	E12601_2p_EXT431_6085_HanChao_T20-Rapa-1.07981.07981.3	mzspec:PXD008355:E12601_2p_EXT431_6085_HanChao_T20-Rapa-1:scan:07981:S[Phosphorylation]REVGNEES[Phosphorylation]DDDVKR/3	108756	Phosphorylation	1.0	9	210	1	1.0	346	0.0	0.0	0.0	0.0	0.0	0.0
9	90	1.000	Phosphorylation	AT2G28000.1	mzspec:PXD008355:E12623_2p_EXT431_6085_HanChao_T40-Rapa-2:scan:25789:NVVLDEFGS[Phosphorylation]PK/2	2	2.960156296252442e-05	80	x9:Phosphorylation:1.00	NVVLDEFGSPK	NVVLDEFGS[Phosphorylation]PK	AT2G28000.1	1.6278691193228066e-05	1.0	E12623_2p_EXT431_6085_HanChao_T40-Rapa-2	E12623_2p_EXT431_6085_HanChao_T40-Rapa-2.25789.25789.2	mzspec:PXD008355:E12623_2p_EXT431_6085_HanChao_T40-Rapa-2:scan:25789:NVVLDEFGS[Phosphorylation]PK/2	87139	Phosphorylation	1.0	9	90	1	1.0	347	0.0	0.0	0.0	0.0	0.0	0.0
9	90	1.000	Phosphorylation	AT2G28000.1	mzspec:PXD008355:E12603_2p_EXT431_6085_HanChao_T40-Rapa-1:scan:26283:NVVLDEFGS[Phosphorylation]PK/2	2	5.2086046148236886e-05	80	x9:Phosphorylation:1.00	NVVLDEFGSPK	NVVLDEFGS[Phosphorylation]PK	AT2G28000.1	1.6278691193228066e-05	1.0	E12603_2p_EXT431_6085_HanChao_T40-Rapa-1	E12603_2p_EXT431_6085_HanChao_T40-Rapa-1.26283.26283.2	mzspec:PXD008355:E12603_2p_EXT431_6085_HanChao_T40-Rapa-1:scan:26283:NVVLDEFGS[Phosphorylation]PK/2	87138	Phosphorylation	1.0	9	90	1	1.0	348	0.0	0.0	0.0	0.0	0.0	0.0
7	187	1.000	Phosphorylation	AT2G25430.1	mzspec:PXD008355:E12603_2p_EXT431_6085_HanChao_T40-Rapa-1:scan:09506:GRDDFRS[Phosphorylation]PPPR/3	3	7.726184037703778e-05	80	x7:Phosphorylation:1.00	GRDDFRSPPPR	GRDDFRS[Phosphorylation]PPPR	AT2G25430.1	1.6278691193228066e-05	1.0	E12603_2p_EXT431_6085_HanChao_T40-Rapa-1	E12603_2p_EXT431_6085_HanChao_T40-Rapa-1.09506.09506.3	mzspec:PXD008355:E12603_2p_EXT431_6085_HanChao_T40-Rapa-1:scan:09506:GRDDFRS[Phosphorylation]PPPR/3	45055	Phosphorylation	1.0	7	187	1	1.0	349	0.0	0.0	0.0	0.0	0.0	0.0
6	112	1.000	Phosphorylation	AT1G80930.1	mzspec:PXD008355:E12621_2p_EXT431_6085_HanChao_T20-Rapa-2:scan:09884:RIEVDS[Phosphorylation]DGDGER/2	2	0.0	80	x6:Phosphorylation:1.00	RIEVDSDGDGER	RIEVDS[Phosphorylation]DGDGER	AT1G80930.1	0.0	1.0	E12621_2p_EXT431_6085_HanChao_T20-Rapa-2	E12621_2p_EXT431_6085_HanChao_T20-Rapa-2.09884.09884.2	mzspec:PXD008355:E12621_2p_EXT431_6085_HanChao_T20-Rapa-2:scan:09884:RIEVDS[Phosphorylation]DGDGER/2	94625	Phosphorylation	1.0	6	112	1	1.0	350	0.0	0.0	0.0	0.0	0.0	0.0
5;12	306;313	0;1.000	Deamidation;Phosphorylation	AT4G11240.1	mzspec:PXD008355:E12619_2p_EXT431_6085_HanChao_T10-Rapa-2:scan:19611:FGFNN[Deamidation]NVPRPGT[Phosphorylation]PPHK/3	3	0.0	80	x12:Phosphorylation:1.00	FGFNNNVPRPGTPPHK	FGFNN[Deamidation]NVPRPGT[Phosphorylation]PPHK	AT4G11240.1	0.0	1.0	E12619_2p_EXT431_6085_HanChao_T10-Rapa-2	E12619_2p_EXT431_6085_HanChao_T10-Rapa-2.19611.19611.3	mzspec:PXD008355:E12619_2p_EXT431_6085_HanChao_T10-Rapa-2:scan:19611:FGFNN[Deamidation]NVPRPGT[Phosphorylation]PPHK/3	37790	Phosphorylation	1.0	12	313	1	1.0	351	0.0	0.0	0.0	0.0	0.0	0.0
5;12	306;313	0;1.000	Deamidation;Phosphorylation	AT4G11240.1	mzspec:PXD008355:E12601_2p_EXT431_6085_HanChao_T20-Rapa-1:scan:19665:FGFNN[Deamidation]NVPRPGT[Phosphorylation]PPHK/3	3	6.76132521974307e-05	80	x12:Phosphorylation:1.00	FGFNNNVPRPGTPPHK	FGFNN[Deamidation]NVPRPGT[Phosphorylation]PPHK	AT4G11240.1	1.6278691193228066e-05	1.0	E12601_2p_EXT431_6085_HanChao_T20-Rapa-1	E12601_2p_EXT431_6085_HanChao_T20-Rapa-1.19665.19665.3	mzspec:PXD008355:E12601_2p_EXT431_6085_HanChao_T20-Rapa-1:scan:19665:FGFNN[Deamidation]NVPRPGT[Phosphorylation]PPHK/3	37791	Phosphorylation	1.0	12	313	1	1.0	352	0.0	0.0	0.0	0.0	0.0	0.0
4;7;11	341;344;348	1.000;1.000;1.000	Phosphorylation;Phosphorylation;Phosphorylation	AT3G49601.1	mzspec:PXD008355:E12601_2p_EXT431_6085_HanChao_T20-Rapa-1:scan:11376:RHDS[Phosphorylation]DVS[Phosphorylation]EPES[Phosphorylation]EDNKQPLR/3	3	1.944882042904098e-05	240	x4:Phosphorylation:1.00;x7:Phosphorylation:1.00;x11:Phosphorylation:1.00	RHDSDVSEPESEDNKQPLR	RHDS[Phosphorylation]DVS[Phosphorylation]EPES[Phosphorylation]EDNKQPLR	AT3G49601.1	1.6278691193228066e-05	1.0	E12601_2p_EXT431_6085_HanChao_T20-Rapa-1	E12601_2p_EXT431_6085_HanChao_T20-Rapa-1.11376.11376.3	mzspec:PXD008355:E12601_2p_EXT431_6085_HanChao_T20-Rapa-1:scan:11376:RHDS[Phosphorylation]DVS[Phosphorylation]EPES[Phosphorylation]EDNKQPLR/3	94384	Phosphorylation	1.0	11	348	1	1.0	353	0.0	0.0	0.0	0.0	0.0	0.0
4;7;11	341;344;348	1.000;1.000;1.000	Phosphorylation;Phosphorylation;Phosphorylation	AT3G49601.1	mzspec:PXD008355:E12601_2p_EXT431_6085_HanChao_T20-Rapa-1:scan:11376:RHDS[Phosphorylation]DVS[Phosphorylation]EPES[Phosphorylation]EDNKQPLR/3	3	1.944882042904098e-05	240	x4:Phosphorylation:1.00;x7:Phosphorylation:1.00;x11:Phosphorylation:1.00	RHDSDVSEPESEDNKQPLR	RHDS[Phosphorylation]DVS[Phosphorylation]EPES[Phosphorylation]EDNKQPLR	AT3G49601.1	1.6278691193228066e-05	1.0	E12601_2p_EXT431_6085_HanChao_T20-Rapa-1	E12601_2p_EXT431_6085_HanChao_T20-Rapa-1.11376.11376.3	mzspec:PXD008355:E12601_2p_EXT431_6085_HanChao_T20-Rapa-1:scan:11376:RHDS[Phosphorylation]DVS[Phosphorylation]EPES[Phosphorylation]EDNKQPLR/3	94384	Phosphorylation	1.0	7	344	1	1.0	354	0.0	0.0	0.0	0.0	0.0	0.0
4;7;11	341;344;348	1.000;1.000;1.000	Phosphorylation;Phosphorylation;Phosphorylation	AT3G49601.1	mzspec:PXD008355:E12601_2p_EXT431_6085_HanChao_T20-Rapa-1:scan:11376:RHDS[Phosphorylation]DVS[Phosphorylation]EPES[Phosphorylation]EDNKQPLR/3	3	1.944882042904098e-05	240	x4:Phosphorylation:1.00;x7:Phosphorylation:1.00;x11:Phosphorylation:1.00	RHDSDVSEPESEDNKQPLR	RHDS[Phosphorylation]DVS[Phosphorylation]EPES[Phosphorylation]EDNKQPLR	AT3G49601.1	1.6278691193228066e-05	1.0	E12601_2p_EXT431_6085_HanChao_T20-Rapa-1	E12601_2p_EXT431_6085_HanChao_T20-Rapa-1.11376.11376.3	mzspec:PXD008355:E12601_2p_EXT431_6085_HanChao_T20-Rapa-1:scan:11376:RHDS[Phosphorylation]DVS[Phosphorylation]EPES[Phosphorylation]EDNKQPLR/3	94384	Phosphorylation	1.0	4	341	1	1.0	355	0.0	0.0	0.0	0.0	0.0	0.0
2	495:737:662	1.000	Phosphorylation	AT4G16280.1:AT4G16280.2:AT4G16280.4	mzspec:PXD008355:E12623_2p_EXT431_6085_HanChao_T40-Rapa-2:scan:25110:QS[Phosphorylation]PQELMWK/2	2	2.8797696184305248e-05	80	x2:Phosphorylation:1.00	QSPQELMWK	QS[Phosphorylation]PQELMWK	AT4G16280.1	1.6278691193228066e-05	1.0	E12623_2p_EXT431_6085_HanChao_T40-Rapa-2	E12623_2p_EXT431_6085_HanChao_T40-Rapa-2.25110.25110.2	mzspec:PXD008355:E12623_2p_EXT431_6085_HanChao_T40-Rapa-2:scan:25110:QS[Phosphorylation]PQELMWK/2	91172	Phosphorylation	1.0	2	495	1	1.0	356	0.0	0.0	0.0	0.0	0.0	0.0
4;7;11	341;344;348	1.000;1.000;1.000	Phosphorylation;Phosphorylation;Phosphorylation	AT3G49601.1	mzspec:PXD008355:E12599_2p_EXT431_6085_HanChao_T10-Rapa-1:scan:11028:RHDS[Phosphorylation]DVS[Phosphorylation]EPES[Phosphorylation]EDNKQPLR/3	3	2.021304549956542e-05	240	x4:Phosphorylation:1.00;x7:Phosphorylation:1.00;x11:Phosphorylation:1.00	RHDSDVSEPESEDNKQPLR	RHDS[Phosphorylation]DVS[Phosphorylation]EPES[Phosphorylation]EDNKQPLR	AT3G49601.1	1.6278691193228066e-05	1.0	E12599_2p_EXT431_6085_HanChao_T10-Rapa-1	E12599_2p_EXT431_6085_HanChao_T10-Rapa-1.11028.11028.3	mzspec:PXD008355:E12599_2p_EXT431_6085_HanChao_T10-Rapa-1:scan:11028:RHDS[Phosphorylation]DVS[Phosphorylation]EPES[Phosphorylation]EDNKQPLR/3	94383	Phosphorylation	1.0	11	348	1	1.0	357	0.0	0.0	0.0	0.0	0.0	0.0
4;7;11	341;344;348	1.000;1.000;1.000	Phosphorylation;Phosphorylation;Phosphorylation	AT3G49601.1	mzspec:PXD008355:E12599_2p_EXT431_6085_HanChao_T10-Rapa-1:scan:11028:RHDS[Phosphorylation]DVS[Phosphorylation]EPES[Phosphorylation]EDNKQPLR/3	3	2.021304549956542e-05	240	x4:Phosphorylation:1.00;x7:Phosphorylation:1.00;x11:Phosphorylation:1.00	RHDSDVSEPESEDNKQPLR	RHDS[Phosphorylation]DVS[Phosphorylation]EPES[Phosphorylation]EDNKQPLR	AT3G49601.1	1.6278691193228066e-05	1.0	E12599_2p_EXT431_6085_HanChao_T10-Rapa-1	E12599_2p_EXT431_6085_HanChao_T10-Rapa-1.11028.11028.3	mzspec:PXD008355:E12599_2p_EXT431_6085_HanChao_T10-Rapa-1:scan:11028:RHDS[Phosphorylation]DVS[Phosphorylation]EPES[Phosphorylation]EDNKQPLR/3	94383	Phosphorylation	1.0	7	344	1	1.0	358	0.0	0.0	0.0	0.0	0.0	0.0
4;7;11	341;344;348	1.000;1.000;1.000	Phosphorylation;Phosphorylation;Phosphorylation	AT3G49601.1	mzspec:PXD008355:E12599_2p_EXT431_6085_HanChao_T10-Rapa-1:scan:11028:RHDS[Phosphorylation]DVS[Phosphorylation]EPES[Phosphorylation]EDNKQPLR/3	3	2.021304549956542e-05	240	x4:Phosphorylation:1.00;x7:Phosphorylation:1.00;x11:Phosphorylation:1.00	RHDSDVSEPESEDNKQPLR	RHDS[Phosphorylation]DVS[Phosphorylation]EPES[Phosphorylation]EDNKQPLR	AT3G49601.1	1.6278691193228066e-05	1.0	E12599_2p_EXT431_6085_HanChao_T10-Rapa-1	E12599_2p_EXT431_6085_HanChao_T10-Rapa-1.11028.11028.3	mzspec:PXD008355:E12599_2p_EXT431_6085_HanChao_T10-Rapa-1:scan:11028:RHDS[Phosphorylation]DVS[Phosphorylation]EPES[Phosphorylation]EDNKQPLR/3	94383	Phosphorylation	1.0	4	341	1	1.0	359	0.0	0.0	0.0	0.0	0.0	0.0
4;7;11	341;344;348	1.000;1.000;1.000	Phosphorylation;Phosphorylation;Phosphorylation	AT3G49601.1	mzspec:PXD008355:E12639_2p_EXT431_6085_HanChao_T10-Rapa-3:scan:11386:RHDS[Phosphorylation]DVS[Phosphorylation]EPES[Phosphorylation]EDNKQPLR/3	3	2.312566486286481e-05	240	x4:Phosphorylation:1.00;x7:Phosphorylation:1.00;x11:Phosphorylation:1.00	RHDSDVSEPESEDNKQPLR	RHDS[Phosphorylation]DVS[Phosphorylation]EPES[Phosphorylation]EDNKQPLR	AT3G49601.1	1.6278691193228066e-05	1.0	E12639_2p_EXT431_6085_HanChao_T10-Rapa-3	E12639_2p_EXT431_6085_HanChao_T10-Rapa-3.11386.11386.3	mzspec:PXD008355:E12639_2p_EXT431_6085_HanChao_T10-Rapa-3:scan:11386:RHDS[Phosphorylation]DVS[Phosphorylation]EPES[Phosphorylation]EDNKQPLR/3	94382	Phosphorylation	1.0	11	348	1	1.0	360	0.0	0.0	0.0	0.0	0.0	0.0
4;7;11	341;344;348	1.000;1.000;1.000	Phosphorylation;Phosphorylation;Phosphorylation	AT3G49601.1	mzspec:PXD008355:E12639_2p_EXT431_6085_HanChao_T10-Rapa-3:scan:11386:RHDS[Phosphorylation]DVS[Phosphorylation]EPES[Phosphorylation]EDNKQPLR/3	3	2.312566486286481e-05	240	x4:Phosphorylation:1.00;x7:Phosphorylation:1.00;x11:Phosphorylation:1.00	RHDSDVSEPESEDNKQPLR	RHDS[Phosphorylation]DVS[Phosphorylation]EPES[Phosphorylation]EDNKQPLR	AT3G49601.1	1.6278691193228066e-05	1.0	E12639_2p_EXT431_6085_HanChao_T10-Rapa-3	E12639_2p_EXT431_6085_HanChao_T10-Rapa-3.11386.11386.3	mzspec:PXD008355:E12639_2p_EXT431_6085_HanChao_T10-Rapa-3:scan:11386:RHDS[Phosphorylation]DVS[Phosphorylation]EPES[Phosphorylation]EDNKQPLR/3	94382	Phosphorylation	1.0	7	344	1	1.0	361	0.0	0.0	0.0	0.0	0.0	0.0
4;7;11	341;344;348	1.000;1.000;1.000	Phosphorylation;Phosphorylation;Phosphorylation	AT3G49601.1	mzspec:PXD008355:E12639_2p_EXT431_6085_HanChao_T10-Rapa-3:scan:11386:RHDS[Phosphorylation]DVS[Phosphorylation]EPES[Phosphorylation]EDNKQPLR/3	3	2.312566486286481e-05	240	x4:Phosphorylation:1.00;x7:Phosphorylation:1.00;x11:Phosphorylation:1.00	RHDSDVSEPESEDNKQPLR	RHDS[Phosphorylation]DVS[Phosphorylation]EPES[Phosphorylation]EDNKQPLR	AT3G49601.1	1.6278691193228066e-05	1.0	E12639_2p_EXT431_6085_HanChao_T10-Rapa-3	E12639_2p_EXT431_6085_HanChao_T10-Rapa-3.11386.11386.3	mzspec:PXD008355:E12639_2p_EXT431_6085_HanChao_T10-Rapa-3:scan:11386:RHDS[Phosphorylation]DVS[Phosphorylation]EPES[Phosphorylation]EDNKQPLR/3	94382	Phosphorylation	1.0	4	341	1	1.0	362	0.0	0.0	0.0	0.0	0.0	0.0
4;7;11	341;344;348	1.000;1.000;1.000	Phosphorylation;Phosphorylation;Phosphorylation	AT3G49601.1	mzspec:PXD008355:E12623_2p_EXT431_6085_HanChao_T40-Rapa-2:scan:11333:RHDS[Phosphorylation]DVS[Phosphorylation]EPES[Phosphorylation]EDNKQPLR/2	2	2.7233857131185487e-05	240	x4:Phosphorylation:1.00;x7:Phosphorylation:1.00;x11:Phosphorylation:1.00	RHDSDVSEPESEDNKQPLR	RHDS[Phosphorylation]DVS[Phosphorylation]EPES[Phosphorylation]EDNKQPLR	AT3G49601.1	1.6278691193228066e-05	1.0	E12623_2p_EXT431_6085_HanChao_T40-Rapa-2	E12623_2p_EXT431_6085_HanChao_T40-Rapa-2.11333.11333.2	mzspec:PXD008355:E12623_2p_EXT431_6085_HanChao_T40-Rapa-2:scan:11333:RHDS[Phosphorylation]DVS[Phosphorylation]EPES[Phosphorylation]EDNKQPLR/2	94381	Phosphorylation	1.0	11	348	1	1.0	363	0.0	0.0	0.0	0.0	0.0	0.0
4;7;11	341;344;348	1.000;1.000;1.000	Phosphorylation;Phosphorylation;Phosphorylation	AT3G49601.1	mzspec:PXD008355:E12623_2p_EXT431_6085_HanChao_T40-Rapa-2:scan:11333:RHDS[Phosphorylation]DVS[Phosphorylation]EPES[Phosphorylation]EDNKQPLR/2	2	2.7233857131185487e-05	240	x4:Phosphorylation:1.00;x7:Phosphorylation:1.00;x11:Phosphorylation:1.00	RHDSDVSEPESEDNKQPLR	RHDS[Phosphorylation]DVS[Phosphorylation]EPES[Phosphorylation]EDNKQPLR	AT3G49601.1	1.6278691193228066e-05	1.0	E12623_2p_EXT431_6085_HanChao_T40-Rapa-2	E12623_2p_EXT431_6085_HanChao_T40-Rapa-2.11333.11333.2	mzspec:PXD008355:E12623_2p_EXT431_6085_HanChao_T40-Rapa-2:scan:11333:RHDS[Phosphorylation]DVS[Phosphorylation]EPES[Phosphorylation]EDNKQPLR/2	94381	Phosphorylation	1.0	7	344	1	1.0	364	0.0	0.0	0.0	0.0	0.0	0.0
4;7;11	341;344;348	1.000;1.000;1.000	Phosphorylation;Phosphorylation;Phosphorylation	AT3G49601.1	mzspec:PXD008355:E12623_2p_EXT431_6085_HanChao_T40-Rapa-2:scan:11333:RHDS[Phosphorylation]DVS[Phosphorylation]EPES[Phosphorylation]EDNKQPLR/2	2	2.7233857131185487e-05	240	x4:Phosphorylation:1.00;x7:Phosphorylation:1.00;x11:Phosphorylation:1.00	RHDSDVSEPESEDNKQPLR	RHDS[Phosphorylation]DVS[Phosphorylation]EPES[Phosphorylation]EDNKQPLR	AT3G49601.1	1.6278691193228066e-05	1.0	E12623_2p_EXT431_6085_HanChao_T40-Rapa-2	E12623_2p_EXT431_6085_HanChao_T40-Rapa-2.11333.11333.2	mzspec:PXD008355:E12623_2p_EXT431_6085_HanChao_T40-Rapa-2:scan:11333:RHDS[Phosphorylation]DVS[Phosphorylation]EPES[Phosphorylation]EDNKQPLR/2	94381	Phosphorylation	1.0	4	341	1	1.0	365	0.0	0.0	0.0	0.0	0.0	0.0
4;7;11	341;344;348	1.000;1.000;1.000	Phosphorylation;Phosphorylation;Phosphorylation	AT3G49601.1	mzspec:PXD008355:E12623_2p_EXT431_6085_HanChao_T40-Rapa-2:scan:11328:RHDS[Phosphorylation]DVS[Phosphorylation]EPES[Phosphorylation]EDNKQPLR/3	3	2.724869887462873e-05	240	x4:Phosphorylation:1.00;x7:Phosphorylation:1.00;x11:Phosphorylation:1.00	RHDSDVSEPESEDNKQPLR	RHDS[Phosphorylation]DVS[Phosphorylation]EPES[Phosphorylation]EDNKQPLR	AT3G49601.1	1.6278691193228066e-05	1.0	E12623_2p_EXT431_6085_HanChao_T40-Rapa-2	E12623_2p_EXT431_6085_HanChao_T40-Rapa-2.11328.11328.3	mzspec:PXD008355:E12623_2p_EXT431_6085_HanChao_T40-Rapa-2:scan:11328:RHDS[Phosphorylation]DVS[Phosphorylation]EPES[Phosphorylation]EDNKQPLR/3	94380	Phosphorylation	1.0	11	348	1	1.0	366	0.0	0.0	0.0	0.0	0.0	0.0
1;2	24;25:24;25:24;25:24;25:24;25:24;25:24;25:24;25:24;25:24;25:24;25	0;1.000	Pyro_glu;Phosphorylation	AT3G56860.1:AT3G56860.10:AT3G56860.11:AT3G56860.2:AT3G56860.3:AT3G56860.4:AT3G56860.5:AT3G56860.6:AT3G56860.7:AT3G56860.8:AT3G56860.9	mzspec:PXD008355:E12659_2p_EXT431_6085_HanChao_T10-Rapa-4:scan:25352:Q[Pyro_glu]T[Phosphorylation]PEEEQQLVIK/2	2	2.3470321778111586e-05	80	x2:Phosphorylation:1.00	QTPEEEQQLVIK	Q[Pyro_glu]T[Phosphorylation]PEEEQQLVIK	AT3G56860.1	1.6278691193228066e-05	1.0	E12659_2p_EXT431_6085_HanChao_T10-Rapa-4	E12659_2p_EXT431_6085_HanChao_T10-Rapa-4.25352.25352.2	mzspec:PXD008355:E12659_2p_EXT431_6085_HanChao_T10-Rapa-4:scan:25352:Q[Pyro_glu]T[Phosphorylation]PEEEQQLVIK/2	91391	Phosphorylation	1.0	2	25	1	1.0	367	0.0	0.0	0.0	0.0	0.0	0.0
2	25:25:25:25:25:25:25:25:25:25:25	1.000	Phosphorylation	AT3G56860.1:AT3G56860.10:AT3G56860.11:AT3G56860.2:AT3G56860.3:AT3G56860.4:AT3G56860.5:AT3G56860.6:AT3G56860.7:AT3G56860.8:AT3G56860.9	mzspec:PXD008355:E12661_2p_EXT431_6085_HanChao_T20-Rapa-4:scan:20465:QT[Phosphorylation]PEEEQQLVIK/2	2	0.0	80	x2:Phosphorylation:1.00	QTPEEEQQLVIK	QT[Phosphorylation]PEEEQQLVIK	AT3G56860.1	0.0	1.0	E12661_2p_EXT431_6085_HanChao_T20-Rapa-4	E12661_2p_EXT431_6085_HanChao_T20-Rapa-4.20465.20465.2	mzspec:PXD008355:E12661_2p_EXT431_6085_HanChao_T20-Rapa-4:scan:20465:QT[Phosphorylation]PEEEQQLVIK/2	91392	Phosphorylation	1.0	2	25	1	1.0	368	0.0	0.0	0.0	0.0	0.0	0.0
2	25:25:25:25:25:25:25:25:25:25:25	1.000	Phosphorylation	AT3G56860.1:AT3G56860.10:AT3G56860.11:AT3G56860.2:AT3G56860.3:AT3G56860.4:AT3G56860.5:AT3G56860.6:AT3G56860.7:AT3G56860.8:AT3G56860.9	mzspec:PXD008355:E12663_2p_EXT431_6085_HanChao_T40-Rapa-4:scan:20831:QT[Phosphorylation]PEEEQQLVIK/2	2	0.0	80	x2:Phosphorylation:1.00	QTPEEEQQLVIK	QT[Phosphorylation]PEEEQQLVIK	AT3G56860.1	0.0	1.0	E12663_2p_EXT431_6085_HanChao_T40-Rapa-4	E12663_2p_EXT431_6085_HanChao_T40-Rapa-4.20831.20831.2	mzspec:PXD008355:E12663_2p_EXT431_6085_HanChao_T40-Rapa-4:scan:20831:QT[Phosphorylation]PEEEQQLVIK/2	91393	Phosphorylation	1.0	2	25	1	1.0	369	0.0	0.0	0.0	0.0	0.0	0.0
5;12	306;313	0;1.000	Deamidation;Phosphorylation	AT4G11240.1	mzspec:PXD008355:E12599_2p_EXT431_6085_HanChao_T10-Rapa-1:scan:19399:FGFNN[Deamidation]NVPRPGT[Phosphorylation]PPHK/3	3	2.1933672574135808e-05	80	x12:Phosphorylation:1.00	FGFNNNVPRPGTPPHK	FGFNN[Deamidation]NVPRPGT[Phosphorylation]PPHK	AT4G11240.1	1.6278691193228066e-05	1.0	E12599_2p_EXT431_6085_HanChao_T10-Rapa-1	E12599_2p_EXT431_6085_HanChao_T10-Rapa-1.19399.19399.3	mzspec:PXD008355:E12599_2p_EXT431_6085_HanChao_T10-Rapa-1:scan:19399:FGFNN[Deamidation]NVPRPGT[Phosphorylation]PPHK/3	37792	Phosphorylation	1.0	12	313	1	1.0	370	0.0	0.0	0.0	0.0	0.0	0.0
12	313	1.000	Phosphorylation	AT4G11240.1	mzspec:PXD008355:E12601_2p_EXT431_6085_HanChao_T20-Rapa-1:scan:18571:FGFNNNVPRPGT[Phosphorylation]PPHK/3	3	6.72314105149926e-05	80	x12:Phosphorylation:1.00	FGFNNNVPRPGTPPHK	FGFNNNVPRPGT[Phosphorylation]PPHK	AT4G11240.1	1.6278691193228066e-05	1.0	E12601_2p_EXT431_6085_HanChao_T20-Rapa-1	E12601_2p_EXT431_6085_HanChao_T20-Rapa-1.18571.18571.3	mzspec:PXD008355:E12601_2p_EXT431_6085_HanChao_T20-Rapa-1:scan:18571:FGFNNNVPRPGT[Phosphorylation]PPHK/3	37793	Phosphorylation	1.0	12	313	1	1.0	371	0.0	0.0	0.0	0.0	0.0	0.0
4;7;11	341;344;348	1.000;1.000;1.000	Phosphorylation;Phosphorylation;Phosphorylation	AT3G49601.1	mzspec:PXD008355:E12623_2p_EXT431_6085_HanChao_T40-Rapa-2:scan:11328:RHDS[Phosphorylation]DVS[Phosphorylation]EPES[Phosphorylation]EDNKQPLR/3	3	2.724869887462873e-05	240	x4:Phosphorylation:1.00;x7:Phosphorylation:1.00;x11:Phosphorylation:1.00	RHDSDVSEPESEDNKQPLR	RHDS[Phosphorylation]DVS[Phosphorylation]EPES[Phosphorylation]EDNKQPLR	AT3G49601.1	1.6278691193228066e-05	1.0	E12623_2p_EXT431_6085_HanChao_T40-Rapa-2	E12623_2p_EXT431_6085_HanChao_T40-Rapa-2.11328.11328.3	mzspec:PXD008355:E12623_2p_EXT431_6085_HanChao_T40-Rapa-2:scan:11328:RHDS[Phosphorylation]DVS[Phosphorylation]EPES[Phosphorylation]EDNKQPLR/3	94380	Phosphorylation	1.0	7	344	1	1.0	372	0.0	0.0	0.0	0.0	0.0	0.0
12	313	1.000	Phosphorylation	AT4G11240.1	mzspec:PXD008355:E12599_2p_EXT431_6085_HanChao_T10-Rapa-1:scan:18338:FGFNNNVPRPGT[Phosphorylation]PPHK/3	3	2.147858584990764e-05	80	x12:Phosphorylation:1.00	FGFNNNVPRPGTPPHK	FGFNNNVPRPGT[Phosphorylation]PPHK	AT4G11240.1	1.6278691193228066e-05	1.0	E12599_2p_EXT431_6085_HanChao_T10-Rapa-1	E12599_2p_EXT431_6085_HanChao_T10-Rapa-1.18338.18338.3	mzspec:PXD008355:E12599_2p_EXT431_6085_HanChao_T10-Rapa-1:scan:18338:FGFNNNVPRPGT[Phosphorylation]PPHK/3	37794	Phosphorylation	1.0	12	313	1	1.0	373	0.0	0.0	0.0	0.0	0.0	0.0
4;7;11	341;344;348	1.000;1.000;1.000	Phosphorylation;Phosphorylation;Phosphorylation	AT3G49601.1	mzspec:PXD008355:E12623_2p_EXT431_6085_HanChao_T40-Rapa-2:scan:11328:RHDS[Phosphorylation]DVS[Phosphorylation]EPES[Phosphorylation]EDNKQPLR/3	3	2.724869887462873e-05	240	x4:Phosphorylation:1.00;x7:Phosphorylation:1.00;x11:Phosphorylation:1.00	RHDSDVSEPESEDNKQPLR	RHDS[Phosphorylation]DVS[Phosphorylation]EPES[Phosphorylation]EDNKQPLR	AT3G49601.1	1.6278691193228066e-05	1.0	E12623_2p_EXT431_6085_HanChao_T40-Rapa-2	E12623_2p_EXT431_6085_HanChao_T40-Rapa-2.11328.11328.3	mzspec:PXD008355:E12623_2p_EXT431_6085_HanChao_T40-Rapa-2:scan:11328:RHDS[Phosphorylation]DVS[Phosphorylation]EPES[Phosphorylation]EDNKQPLR/3	94380	Phosphorylation	1.0	4	341	1	1.0	374	0.0	0.0	0.0	0.0	0.0	0.0
4;7;11	341;344;348	1.000;1.000;1.000	Phosphorylation;Phosphorylation;Phosphorylation	AT3G49601.1	mzspec:PXD008355:E12643_2p_EXT431_6085_HanChao_T40-Rapa-3:scan:11352:RHDS[Phosphorylation]DVS[Phosphorylation]EPES[Phosphorylation]EDNKQPLR/3	3	2.9977816415852272e-05	240	x4:Phosphorylation:1.00;x7:Phosphorylation:1.00;x11:Phosphorylation:1.00	RHDSDVSEPESEDNKQPLR	RHDS[Phosphorylation]DVS[Phosphorylation]EPES[Phosphorylation]EDNKQPLR	AT3G49601.1	1.6278691193228066e-05	1.0	E12643_2p_EXT431_6085_HanChao_T40-Rapa-3	E12643_2p_EXT431_6085_HanChao_T40-Rapa-3.11352.11352.3	mzspec:PXD008355:E12643_2p_EXT431_6085_HanChao_T40-Rapa-3:scan:11352:RHDS[Phosphorylation]DVS[Phosphorylation]EPES[Phosphorylation]EDNKQPLR/3	94379	Phosphorylation	1.0	11	348	1	1.0	375	0.0	0.0	0.0	0.0	0.0	0.0
6	112	1.000	Phosphorylation	AT1G80930.1	mzspec:PXD008355:E12619_2p_EXT431_6085_HanChao_T10-Rapa-2:scan:10126:RIEVDS[Phosphorylation]DGDGER/3	3	0.0	80	x6:Phosphorylation:1.00	RIEVDSDGDGER	RIEVDS[Phosphorylation]DGDGER	AT1G80930.1	0.0	1.0	E12619_2p_EXT431_6085_HanChao_T10-Rapa-2	E12619_2p_EXT431_6085_HanChao_T10-Rapa-2.10126.10126.3	mzspec:PXD008355:E12619_2p_EXT431_6085_HanChao_T10-Rapa-2:scan:10126:RIEVDS[Phosphorylation]DGDGER/3	94624	Phosphorylation	1.0	6	112	1	1.0	376	0.0	0.0	0.0	0.0	0.0	0.0
6	112	1.000	Phosphorylation	AT1G80930.1	mzspec:PXD008355:E12603_2p_EXT431_6085_HanChao_T40-Rapa-1:scan:10063:RIEVDS[Phosphorylation]DGDGER/2	2	7.662248103593594e-05	80	x6:Phosphorylation:1.00	RIEVDSDGDGER	RIEVDS[Phosphorylation]DGDGER	AT1G80930.1	1.6278691193228066e-05	1.0	E12603_2p_EXT431_6085_HanChao_T40-Rapa-1	E12603_2p_EXT431_6085_HanChao_T40-Rapa-1.10063.10063.2	mzspec:PXD008355:E12603_2p_EXT431_6085_HanChao_T40-Rapa-1:scan:10063:RIEVDS[Phosphorylation]DGDGER/2	94626	Phosphorylation	1.0	6	112	1	1.0	377	0.0	0.0	0.0	0.0	0.0	0.0
7	187	1.000	Phosphorylation	AT2G25430.1	mzspec:PXD008355:E12601_2p_EXT431_6085_HanChao_T20-Rapa-1:scan:09520:GRDDFRS[Phosphorylation]PPPR/3	3	1.917324948232227e-05	80	x7:Phosphorylation:1.00	GRDDFRSPPPR	GRDDFRS[Phosphorylation]PPPR	AT2G25430.1	1.6278691193228066e-05	1.0	E12601_2p_EXT431_6085_HanChao_T20-Rapa-1	E12601_2p_EXT431_6085_HanChao_T20-Rapa-1.09520.09520.3	mzspec:PXD008355:E12601_2p_EXT431_6085_HanChao_T20-Rapa-1:scan:09520:GRDDFRS[Phosphorylation]PPPR/3	45056	Phosphorylation	1.0	7	187	1	1.0	378	0.0	0.0	0.0	0.0	0.0	0.0
6	112	1.000	Phosphorylation	AT1G80930.1	mzspec:PXD008355:E12663_2p_EXT431_6085_HanChao_T40-Rapa-4:scan:10222:RIEVDS[Phosphorylation]DGDGER/2	2	4.71965263356617e-05	80	x6:Phosphorylation:1.00	RIEVDSDGDGER	RIEVDS[Phosphorylation]DGDGER	AT1G80930.1	1.6278691193228066e-05	1.0	E12663_2p_EXT431_6085_HanChao_T40-Rapa-4	E12663_2p_EXT431_6085_HanChao_T40-Rapa-4.10222.10222.2	mzspec:PXD008355:E12663_2p_EXT431_6085_HanChao_T40-Rapa-4:scan:10222:RIEVDS[Phosphorylation]DGDGER/2	94627	Phosphorylation	1.0	6	112	1	1.0	379	0.0	0.0	0.0	0.0	0.0	0.0
6	21:21:21:21:21:21	1.000	Phosphorylation	AT5G54430.1:AT5G54430.2:AT5G54430.3:AT5G54430.4:AT5G54430.5:AT5G54430.6	mzspec:PXD008355:E12641_2p_EXT431_6085_HanChao_T20-Rapa-3:scan:04405:IHHPPS[Phosphorylation]PR/2	2	3.870268596640607e-05	80	x6:Phosphorylation:1.00	IHHPPSPR	IHHPPS[Phosphorylation]PR	AT5G54430.1	1.6278691193228066e-05	1.0	E12641_2p_EXT431_6085_HanChao_T20-Rapa-3	E12641_2p_EXT431_6085_HanChao_T20-Rapa-3.04405.04405.2	mzspec:PXD008355:E12641_2p_EXT431_6085_HanChao_T20-Rapa-3:scan:04405:IHHPPS[Phosphorylation]PR/2	53925	Phosphorylation	1.0	6	21	1	1.0	380	0.0	0.0	0.0	0.0	0.0	0.0
4	138	1.000	Phosphorylation	AT1G15230.1	mzspec:PXD008355:E12663_2p_EXT431_6085_HanChao_T40-Rapa-4:scan:35265:KDQS[Phosphorylation]DEDEEEEMKPILVEGFV/3	3	2.178839114519784e-05	80	x4:Phosphorylation:1.00	KDQSDEDEEEEMKPILVEGFV	KDQS[Phosphorylation]DEDEEEEMKPILVEGFV	AT1G15230.1	1.6278691193228066e-05	1.0	E12663_2p_EXT431_6085_HanChao_T40-Rapa-4	E12663_2p_EXT431_6085_HanChao_T40-Rapa-4.35265.35265.3	mzspec:PXD008355:E12663_2p_EXT431_6085_HanChao_T40-Rapa-4:scan:35265:KDQS[Phosphorylation]DEDEEEEMKPILVEGFV/3	58394	Phosphorylation	1.0	4	138	1	1.0	381	0.0	0.0	0.0	0.0	0.0	0.0
4	138	1.000	Phosphorylation	AT1G15230.1	mzspec:PXD008355:E12599_2p_EXT431_6085_HanChao_T10-Rapa-1:scan:34200:KDQS[Phosphorylation]DEDEEEEMKPILVEGFV/3	3	1.960861210243539e-05	80	x4:Phosphorylation:1.00	KDQSDEDEEEEMKPILVEGFV	KDQS[Phosphorylation]DEDEEEEMKPILVEGFV	AT1G15230.1	1.6278691193228066e-05	1.0	E12599_2p_EXT431_6085_HanChao_T10-Rapa-1	E12599_2p_EXT431_6085_HanChao_T10-Rapa-1.34200.34200.3	mzspec:PXD008355:E12599_2p_EXT431_6085_HanChao_T10-Rapa-1:scan:34200:KDQS[Phosphorylation]DEDEEEEMKPILVEGFV/3	58395	Phosphorylation	1.0	4	138	1	1.0	382	0.0	0.0	0.0	0.0	0.0	0.0
4;12	138;146	1.000;1.000	Phosphorylation;Oxidation	AT1G15230.1	mzspec:PXD008355:E12661_2p_EXT431_6085_HanChao_T20-Rapa-4:scan:30904:KDQS[Phosphorylation]DEDEEEEM[Oxidation]KPILVEGFV/3	3	0.0	96	x4:Phosphorylation:1.00;x12:Oxidation:1.00	KDQSDEDEEEEMKPILVEGFV	KDQS[Phosphorylation]DEDEEEEM[Oxidation]KPILVEGFV	AT1G15230.1	0.0	1.0	E12661_2p_EXT431_6085_HanChao_T20-Rapa-4	E12661_2p_EXT431_6085_HanChao_T20-Rapa-4.30904.30904.3	mzspec:PXD008355:E12661_2p_EXT431_6085_HanChao_T20-Rapa-4:scan:30904:KDQS[Phosphorylation]DEDEEEEM[Oxidation]KPILVEGFV/3	58396	Phosphorylation	1.0	4	138	1	1.0	383	0.0	0.0	0.0	0.0	0.0	0.0
1;2	125;126	1.000;0	Phosphorylation;Deamidation	AT1G31220.1	mzspec:PXD008355:E12601_2p_EXT431_6085_HanChao_T20-Rapa-1:scan:34748:S[Phosphorylation]N[Deamidation]GIPVLVFPK/2	2	0.0	80	x1:Phosphorylation:1.00	SNGIPVLVFPK	S[Phosphorylation]N[Deamidation]GIPVLVFPK	AT1G31220.1	0.0	1.0	E12601_2p_EXT431_6085_HanChao_T20-Rapa-1	E12601_2p_EXT431_6085_HanChao_T20-Rapa-1.34748.34748.2	mzspec:PXD008355:E12601_2p_EXT431_6085_HanChao_T20-Rapa-1:scan:34748:S[Phosphorylation]N[Deamidation]GIPVLVFPK/2	106442	Phosphorylation	1.0	1	125	1	1.0	384	0.0	0.0	0.0	0.0	0.0	0.0
4;12	138;146	1.000;1.000	Phosphorylation;Oxidation	AT1G15230.1	mzspec:PXD008355:E12643_2p_EXT431_6085_HanChao_T40-Rapa-3:scan:30955:KDQS[Phosphorylation]DEDEEEEM[Oxidation]KPILVEGFV/3	3	3.422079255355554e-05	96	x4:Phosphorylation:1.00;x12:Oxidation:1.00	KDQSDEDEEEEMKPILVEGFV	KDQS[Phosphorylation]DEDEEEEM[Oxidation]KPILVEGFV	AT1G15230.1	1.6278691193228066e-05	1.0	E12643_2p_EXT431_6085_HanChao_T40-Rapa-3	E12643_2p_EXT431_6085_HanChao_T40-Rapa-3.30955.30955.3	mzspec:PXD008355:E12643_2p_EXT431_6085_HanChao_T40-Rapa-3:scan:30955:KDQS[Phosphorylation]DEDEEEEM[Oxidation]KPILVEGFV/3	58397	Phosphorylation	1.0	4	138	1	1.0	385	0.0	0.0	0.0	0.0	0.0	0.0
6	112	1.000	Phosphorylation	AT1G80930.1	mzspec:PXD008355:E12599_2p_EXT431_6085_HanChao_T10-Rapa-1:scan:09701:RIEVDS[Phosphorylation]DGDGER/3	3	1.8874690926936072e-05	80	x6:Phosphorylation:1.00	RIEVDSDGDGER	RIEVDS[Phosphorylation]DGDGER	AT1G80930.1	1.6278691193228066e-05	1.0	E12599_2p_EXT431_6085_HanChao_T10-Rapa-1	E12599_2p_EXT431_6085_HanChao_T10-Rapa-1.09701.09701.3	mzspec:PXD008355:E12599_2p_EXT431_6085_HanChao_T10-Rapa-1:scan:09701:RIEVDS[Phosphorylation]DGDGER/3	94636	Phosphorylation	1.0	6	112	1	1.0	386	0.0	0.0	0.0	0.0	0.0	0.0
6	112	1.000	Phosphorylation	AT1G80930.1	mzspec:PXD008355:E12601_2p_EXT431_6085_HanChao_T20-Rapa-1:scan:10049:RIEVDS[Phosphorylation]DGDGER/3	3	1.9257062527682026e-05	80	x6:Phosphorylation:1.00	RIEVDSDGDGER	RIEVDS[Phosphorylation]DGDGER	AT1G80930.1	1.6278691193228066e-05	1.0	E12601_2p_EXT431_6085_HanChao_T20-Rapa-1	E12601_2p_EXT431_6085_HanChao_T20-Rapa-1.10049.10049.3	mzspec:PXD008355:E12601_2p_EXT431_6085_HanChao_T20-Rapa-1:scan:10049:RIEVDS[Phosphorylation]DGDGER/3	94635	Phosphorylation	1.0	6	112	1	1.0	387	0.0	0.0	0.0	0.0	0.0	0.0
6	21:21:21:21:21:21	1.000	Phosphorylation	AT5G54430.1:AT5G54430.2:AT5G54430.3:AT5G54430.4:AT5G54430.5:AT5G54430.6	mzspec:PXD008355:E12643_2p_EXT431_6085_HanChao_T40-Rapa-3:scan:04322:IHHPPS[Phosphorylation]PR/2	2	3.241280954233113e-05	80	x6:Phosphorylation:1.00	IHHPPSPR	IHHPPS[Phosphorylation]PR	AT5G54430.1	1.6278691193228066e-05	1.0	E12643_2p_EXT431_6085_HanChao_T40-Rapa-3	E12643_2p_EXT431_6085_HanChao_T40-Rapa-3.04322.04322.2	mzspec:PXD008355:E12643_2p_EXT431_6085_HanChao_T40-Rapa-3:scan:04322:IHHPPS[Phosphorylation]PR/2	53926	Phosphorylation	1.0	6	21	1	1.0	388	0.0	0.0	0.0	0.0	0.0	0.0
6	21:21:21:21:21:21	1.000	Phosphorylation	AT5G54430.1:AT5G54430.2:AT5G54430.3:AT5G54430.4:AT5G54430.5:AT5G54430.6	mzspec:PXD008355:E12659_2p_EXT431_6085_HanChao_T10-Rapa-4:scan:04383:IHHPPS[Phosphorylation]PR/2	2	3.2288269671628296e-05	80	x6:Phosphorylation:1.00	IHHPPSPR	IHHPPS[Phosphorylation]PR	AT5G54430.1	1.6278691193228066e-05	1.0	E12659_2p_EXT431_6085_HanChao_T10-Rapa-4	E12659_2p_EXT431_6085_HanChao_T10-Rapa-4.04383.04383.2	mzspec:PXD008355:E12659_2p_EXT431_6085_HanChao_T10-Rapa-4:scan:04383:IHHPPS[Phosphorylation]PR/2	53927	Phosphorylation	1.0	6	21	1	1.0	389	0.0	0.0	0.0	0.0	0.0	0.0
6	21:21:21:21:21:21	1.000	Phosphorylation	AT5G54430.1:AT5G54430.2:AT5G54430.3:AT5G54430.4:AT5G54430.5:AT5G54430.6	mzspec:PXD008355:E12643_2p_EXT431_6085_HanChao_T40-Rapa-3:scan:04758:IHHPPS[Phosphorylation]PR/2	2	3.1935617794526235e-05	80	x6:Phosphorylation:1.00	IHHPPSPR	IHHPPS[Phosphorylation]PR	AT5G54430.1	1.6278691193228066e-05	1.0	E12643_2p_EXT431_6085_HanChao_T40-Rapa-3	E12643_2p_EXT431_6085_HanChao_T40-Rapa-3.04758.04758.2	mzspec:PXD008355:E12643_2p_EXT431_6085_HanChao_T40-Rapa-3:scan:04758:IHHPPS[Phosphorylation]PR/2	53928	Phosphorylation	1.0	6	21	1	1.0	390	0.0	0.0	0.0	0.0	0.0	0.0
6	112	1.000	Phosphorylation	AT1G80930.1	mzspec:PXD008355:E12661_2p_EXT431_6085_HanChao_T20-Rapa-4:scan:10235:RIEVDS[Phosphorylation]DGDGER/3	3	2.6760148786427248e-05	80	x6:Phosphorylation:1.00	RIEVDSDGDGER	RIEVDS[Phosphorylation]DGDGER	AT1G80930.1	1.6278691193228066e-05	1.0	E12661_2p_EXT431_6085_HanChao_T20-Rapa-4	E12661_2p_EXT431_6085_HanChao_T20-Rapa-4.10235.10235.3	mzspec:PXD008355:E12661_2p_EXT431_6085_HanChao_T20-Rapa-4:scan:10235:RIEVDS[Phosphorylation]DGDGER/3	94634	Phosphorylation	1.0	6	112	1	1.0	391	0.0	0.0	0.0	0.0	0.0	0.0
6	21:21:21:21:21:21	1.000	Phosphorylation	AT5G54430.1:AT5G54430.2:AT5G54430.3:AT5G54430.4:AT5G54430.5:AT5G54430.6	mzspec:PXD008355:E12639_2p_EXT431_6085_HanChao_T10-Rapa-3:scan:04331:IHHPPS[Phosphorylation]PR/2	2	2.846894038603883e-05	80	x6:Phosphorylation:1.00	IHHPPSPR	IHHPPS[Phosphorylation]PR	AT5G54430.1	1.6278691193228066e-05	1.0	E12639_2p_EXT431_6085_HanChao_T10-Rapa-3	E12639_2p_EXT431_6085_HanChao_T10-Rapa-3.04331.04331.2	mzspec:PXD008355:E12639_2p_EXT431_6085_HanChao_T10-Rapa-3:scan:04331:IHHPPS[Phosphorylation]PR/2	53929	Phosphorylation	1.0	6	21	1	1.0	392	0.0	0.0	0.0	0.0	0.0	0.0
6	21:21:21:21:21:21	1.000	Phosphorylation	AT5G54430.1:AT5G54430.2:AT5G54430.3:AT5G54430.4:AT5G54430.5:AT5G54430.6	mzspec:PXD008355:E12639_2p_EXT431_6085_HanChao_T10-Rapa-3:scan:04737:IHHPPS[Phosphorylation]PR/2	2	2.8465698832906347e-05	80	x6:Phosphorylation:1.00	IHHPPSPR	IHHPPS[Phosphorylation]PR	AT5G54430.1	1.6278691193228066e-05	1.0	E12639_2p_EXT431_6085_HanChao_T10-Rapa-3	E12639_2p_EXT431_6085_HanChao_T10-Rapa-3.04737.04737.2	mzspec:PXD008355:E12639_2p_EXT431_6085_HanChao_T10-Rapa-3:scan:04737:IHHPPS[Phosphorylation]PR/2	53930	Phosphorylation	1.0	6	21	1	1.0	393	0.0	0.0	0.0	0.0	0.0	0.0
6	112	1.000	Phosphorylation	AT1G80930.1	mzspec:PXD008355:E12661_2p_EXT431_6085_HanChao_T20-Rapa-4:scan:10210:RIEVDS[Phosphorylation]DGDGER/2	2	2.676372979338401e-05	80	x6:Phosphorylation:1.00	RIEVDSDGDGER	RIEVDS[Phosphorylation]DGDGER	AT1G80930.1	1.6278691193228066e-05	1.0	E12661_2p_EXT431_6085_HanChao_T20-Rapa-4	E12661_2p_EXT431_6085_HanChao_T20-Rapa-4.10210.10210.2	mzspec:PXD008355:E12661_2p_EXT431_6085_HanChao_T20-Rapa-4:scan:10210:RIEVDS[Phosphorylation]DGDGER/2	94633	Phosphorylation	1.0	6	112	1	1.0	394	0.0	0.0	0.0	0.0	0.0	0.0
6	21:21:21:21:21:21	1.000	Phosphorylation	AT5G54430.1:AT5G54430.2:AT5G54430.3:AT5G54430.4:AT5G54430.5:AT5G54430.6	mzspec:PXD008355:E12661_2p_EXT431_6085_HanChao_T20-Rapa-4:scan:04333:IHHPPS[Phosphorylation]PR/2	2	2.7503506697103882e-05	80	x6:Phosphorylation:1.00	IHHPPSPR	IHHPPS[Phosphorylation]PR	AT5G54430.1	1.6278691193228066e-05	1.0	E12661_2p_EXT431_6085_HanChao_T20-Rapa-4	E12661_2p_EXT431_6085_HanChao_T20-Rapa-4.04333.04333.2	mzspec:PXD008355:E12661_2p_EXT431_6085_HanChao_T20-Rapa-4:scan:04333:IHHPPS[Phosphorylation]PR/2	53931	Phosphorylation	1.0	6	21	1	1.0	395	0.0	0.0	0.0	0.0	0.0	0.0
6	112	1.000	Phosphorylation	AT1G80930.1	mzspec:PXD008355:E12623_2p_EXT431_6085_HanChao_T40-Rapa-2:scan:10052:RIEVDS[Phosphorylation]DGDGER/3	3	2.7074590496818728e-05	80	x6:Phosphorylation:1.00	RIEVDSDGDGER	RIEVDS[Phosphorylation]DGDGER	AT1G80930.1	1.6278691193228066e-05	1.0	E12623_2p_EXT431_6085_HanChao_T40-Rapa-2	E12623_2p_EXT431_6085_HanChao_T40-Rapa-2.10052.10052.3	mzspec:PXD008355:E12623_2p_EXT431_6085_HanChao_T40-Rapa-2:scan:10052:RIEVDS[Phosphorylation]DGDGER/3	94632	Phosphorylation	1.0	6	112	1	1.0	396	0.0	0.0	0.0	0.0	0.0	0.0
6	112	1.000	Phosphorylation	AT1G80930.1	mzspec:PXD008355:E12643_2p_EXT431_6085_HanChao_T40-Rapa-3:scan:10102:RIEVDS[Phosphorylation]DGDGER/3	3	3.0314972564949827e-05	80	x6:Phosphorylation:1.00	RIEVDSDGDGER	RIEVDS[Phosphorylation]DGDGER	AT1G80930.1	1.6278691193228066e-05	1.0	E12643_2p_EXT431_6085_HanChao_T40-Rapa-3	E12643_2p_EXT431_6085_HanChao_T40-Rapa-3.10102.10102.3	mzspec:PXD008355:E12643_2p_EXT431_6085_HanChao_T40-Rapa-3:scan:10102:RIEVDS[Phosphorylation]DGDGER/3	94631	Phosphorylation	1.0	6	112	1	1.0	397	0.0	0.0	0.0	0.0	0.0	0.0
6	112	1.000	Phosphorylation	AT1G80930.1	mzspec:PXD008355:E12641_2p_EXT431_6085_HanChao_T20-Rapa-3:scan:10182:RIEVDS[Phosphorylation]DGDGER/2	2	3.6220073164547794e-05	80	x6:Phosphorylation:1.00	RIEVDSDGDGER	RIEVDS[Phosphorylation]DGDGER	AT1G80930.1	1.6278691193228066e-05	1.0	E12641_2p_EXT431_6085_HanChao_T20-Rapa-3	E12641_2p_EXT431_6085_HanChao_T20-Rapa-3.10182.10182.2	mzspec:PXD008355:E12641_2p_EXT431_6085_HanChao_T20-Rapa-3:scan:10182:RIEVDS[Phosphorylation]DGDGER/2	94630	Phosphorylation	1.0	6	112	1	1.0	398	0.0	0.0	0.0	0.0	0.0	0.0
2;6;12	278;282;288:257;261;267:245;249;255:278;282;288:257;261;267:245;249;255:257;261;267:257;261;267	1.000;1.000;1.000	Phosphorylation;Phosphorylation;Phosphorylation	AT4G25500.1:AT4G25500.2:AT4G25500.3:AT4G25500.4:AT4G25500.5:AT4G25500.6:AT4G25500.7:AT4G25500.8	mzspec:PXD008355:E12601_2p_EXT431_6085_HanChao_T20-Rapa-1:scan:11322:MS[Phosphorylation]PNHS[Phosphorylation]PFKKES[Phosphorylation]PR/3	3	1.945714563673509e-05	240	x2:Phosphorylation:1.00;x6:Phosphorylation:1.00;x12:Phosphorylation:1.00	MSPNHSPFKKESPR	MS[Phosphorylation]PNHS[Phosphorylation]PFKKES[Phosphorylation]PR	AT4G25500.1	1.6278691193228066e-05	1.0	E12601_2p_EXT431_6085_HanChao_T20-Rapa-1	E12601_2p_EXT431_6085_HanChao_T20-Rapa-1.11322.11322.3	mzspec:PXD008355:E12601_2p_EXT431_6085_HanChao_T20-Rapa-1:scan:11322:MS[Phosphorylation]PNHS[Phosphorylation]PFKKES[Phosphorylation]PR/3	75302	Phosphorylation	1.0	12	288	1	1.0	399	0.0	0.0	0.0	0.0	0.0	0.0
2;6;12	278;282;288:257;261;267:245;249;255:278;282;288:257;261;267:245;249;255:257;261;267:257;261;267	1.000;1.000;1.000	Phosphorylation;Phosphorylation;Phosphorylation	AT4G25500.1:AT4G25500.2:AT4G25500.3:AT4G25500.4:AT4G25500.5:AT4G25500.6:AT4G25500.7:AT4G25500.8	mzspec:PXD008355:E12601_2p_EXT431_6085_HanChao_T20-Rapa-1:scan:11322:MS[Phosphorylation]PNHS[Phosphorylation]PFKKES[Phosphorylation]PR/3	3	1.945714563673509e-05	240	x2:Phosphorylation:1.00;x6:Phosphorylation:1.00;x12:Phosphorylation:1.00	MSPNHSPFKKESPR	MS[Phosphorylation]PNHS[Phosphorylation]PFKKES[Phosphorylation]PR	AT4G25500.1	1.6278691193228066e-05	1.0	E12601_2p_EXT431_6085_HanChao_T20-Rapa-1	E12601_2p_EXT431_6085_HanChao_T20-Rapa-1.11322.11322.3	mzspec:PXD008355:E12601_2p_EXT431_6085_HanChao_T20-Rapa-1:scan:11322:MS[Phosphorylation]PNHS[Phosphorylation]PFKKES[Phosphorylation]PR/3	75302	Phosphorylation	1.0	6	282	1	1.0	400	0.0	0.0	0.0	0.0	0.0	0.0
2;6;12	278;282;288:257;261;267:245;249;255:278;282;288:257;261;267:245;249;255:257;261;267:257;261;267	1.000;1.000;1.000	Phosphorylation;Phosphorylation;Phosphorylation	AT4G25500.1:AT4G25500.2:AT4G25500.3:AT4G25500.4:AT4G25500.5:AT4G25500.6:AT4G25500.7:AT4G25500.8	mzspec:PXD008355:E12601_2p_EXT431_6085_HanChao_T20-Rapa-1:scan:11322:MS[Phosphorylation]PNHS[Phosphorylation]PFKKES[Phosphorylation]PR/3	3	1.945714563673509e-05	240	x2:Phosphorylation:1.00;x6:Phosphorylation:1.00;x12:Phosphorylation:1.00	MSPNHSPFKKESPR	MS[Phosphorylation]PNHS[Phosphorylation]PFKKES[Phosphorylation]PR	AT4G25500.1	1.6278691193228066e-05	1.0	E12601_2p_EXT431_6085_HanChao_T20-Rapa-1	E12601_2p_EXT431_6085_HanChao_T20-Rapa-1.11322.11322.3	mzspec:PXD008355:E12601_2p_EXT431_6085_HanChao_T20-Rapa-1:scan:11322:MS[Phosphorylation]PNHS[Phosphorylation]PFKKES[Phosphorylation]PR/3	75302	Phosphorylation	1.0	2	278	1	1.0	401	0.0	0.0	0.0	0.0	0.0	0.0
6	21:21:21:21:21:21	1.000	Phosphorylation	AT5G54430.1:AT5G54430.2:AT5G54430.3:AT5G54430.4:AT5G54430.5:AT5G54430.6	mzspec:PXD008355:E12661_2p_EXT431_6085_HanChao_T20-Rapa-4:scan:04825:IHHPPS[Phosphorylation]PR/2	2	2.7269504513103e-05	80	x6:Phosphorylation:1.00	IHHPPSPR	IHHPPS[Phosphorylation]PR	AT5G54430.1	1.6278691193228066e-05	1.0	E12661_2p_EXT431_6085_HanChao_T20-Rapa-4	E12661_2p_EXT431_6085_HanChao_T20-Rapa-4.04825.04825.2	mzspec:PXD008355:E12661_2p_EXT431_6085_HanChao_T20-Rapa-4:scan:04825:IHHPPS[Phosphorylation]PR/2	53932	Phosphorylation	1.0	6	21	1	1.0	402	0.0	0.0	0.0	0.0	0.0	0.0
6	112	1.000	Phosphorylation	AT1G80930.1	mzspec:PXD008355:E12659_2p_EXT431_6085_HanChao_T10-Rapa-4:scan:10264:RIEVDS[Phosphorylation]DGDGER/3	3	3.674849331177422e-05	80	x6:Phosphorylation:1.00	RIEVDSDGDGER	RIEVDS[Phosphorylation]DGDGER	AT1G80930.1	1.6278691193228066e-05	1.0	E12659_2p_EXT431_6085_HanChao_T10-Rapa-4	E12659_2p_EXT431_6085_HanChao_T10-Rapa-4.10264.10264.3	mzspec:PXD008355:E12659_2p_EXT431_6085_HanChao_T10-Rapa-4:scan:10264:RIEVDS[Phosphorylation]DGDGER/3	94629	Phosphorylation	1.0	6	112	1	1.0	403	0.0	0.0	0.0	0.0	0.0	0.0
6	112	1.000	Phosphorylation	AT1G80930.1	mzspec:PXD008355:E12659_2p_EXT431_6085_HanChao_T10-Rapa-4:scan:10186:RIEVDS[Phosphorylation]DGDGER/2	2	3.67728175332794e-05	80	x6:Phosphorylation:1.00	RIEVDSDGDGER	RIEVDS[Phosphorylation]DGDGER	AT1G80930.1	1.6278691193228066e-05	1.0	E12659_2p_EXT431_6085_HanChao_T10-Rapa-4	E12659_2p_EXT431_6085_HanChao_T10-Rapa-4.10186.10186.2	mzspec:PXD008355:E12659_2p_EXT431_6085_HanChao_T10-Rapa-4:scan:10186:RIEVDS[Phosphorylation]DGDGER/2	94628	Phosphorylation	1.0	6	112	1	1.0	404	0.0	0.0	0.0	0.0	0.0	0.0
4;7;11	341;344;348	1.000;1.000;1.000	Phosphorylation;Phosphorylation;Phosphorylation	AT3G49601.1	mzspec:PXD008355:E12643_2p_EXT431_6085_HanChao_T40-Rapa-3:scan:11352:RHDS[Phosphorylation]DVS[Phosphorylation]EPES[Phosphorylation]EDNKQPLR/3	3	2.9977816415852272e-05	240	x4:Phosphorylation:1.00;x7:Phosphorylation:1.00;x11:Phosphorylation:1.00	RHDSDVSEPESEDNKQPLR	RHDS[Phosphorylation]DVS[Phosphorylation]EPES[Phosphorylation]EDNKQPLR	AT3G49601.1	1.6278691193228066e-05	1.0	E12643_2p_EXT431_6085_HanChao_T40-Rapa-3	E12643_2p_EXT431_6085_HanChao_T40-Rapa-3.11352.11352.3	mzspec:PXD008355:E12643_2p_EXT431_6085_HanChao_T40-Rapa-3:scan:11352:RHDS[Phosphorylation]DVS[Phosphorylation]EPES[Phosphorylation]EDNKQPLR/3	94379	Phosphorylation	1.0	7	344	1	1.0	405	0.0	0.0	0.0	0.0	0.0	0.0
4;12	138;146	1.000;1.000	Phosphorylation;Oxidation	AT1G15230.1	mzspec:PXD008355:E12641_2p_EXT431_6085_HanChao_T20-Rapa-3:scan:31123:KDQS[Phosphorylation]DEDEEEEM[Oxidation]KPILVEGFV/3	3	3.1379440190787e-05	96	x4:Phosphorylation:1.00;x12:Oxidation:1.00	KDQSDEDEEEEMKPILVEGFV	KDQS[Phosphorylation]DEDEEEEM[Oxidation]KPILVEGFV	AT1G15230.1	1.6278691193228066e-05	1.0	E12641_2p_EXT431_6085_HanChao_T20-Rapa-3	E12641_2p_EXT431_6085_HanChao_T20-Rapa-3.31123.31123.3	mzspec:PXD008355:E12641_2p_EXT431_6085_HanChao_T20-Rapa-3:scan:31123:KDQS[Phosphorylation]DEDEEEEM[Oxidation]KPILVEGFV/3	58398	Phosphorylation	1.0	4	138	1	1.0	406	0.0	0.0	0.0	0.0	0.0	0.0
3	255:179:241	1.000	Phosphorylation	AT1G10470.1:AT1G10470.2:AT1G10470.3	mzspec:PXD008355:E12621_2p_EXT431_6085_HanChao_T20-Rapa-2:scan:11692:MRS[Phosphorylation]PGLD/2	2	0.0	80	x3:Phosphorylation:1.00	MRSPGLD	MRS[Phosphorylation]PGLD	AT1G10470.1	0.0	1.0	E12621_2p_EXT431_6085_HanChao_T20-Rapa-2	E12621_2p_EXT431_6085_HanChao_T20-Rapa-2.11692.11692.2	mzspec:PXD008355:E12621_2p_EXT431_6085_HanChao_T20-Rapa-2:scan:11692:MRS[Phosphorylation]PGLD/2	75207	Phosphorylation	1.0	3	255	1	1.0	407	0.0	0.0	0.0	0.0	0.0	0.0
4;7;11	341;344;348	1.000;1.000;1.000	Phosphorylation;Phosphorylation;Phosphorylation	AT3G49601.1	mzspec:PXD008355:E12643_2p_EXT431_6085_HanChao_T40-Rapa-3:scan:11352:RHDS[Phosphorylation]DVS[Phosphorylation]EPES[Phosphorylation]EDNKQPLR/3	3	2.9977816415852272e-05	240	x4:Phosphorylation:1.00;x7:Phosphorylation:1.00;x11:Phosphorylation:1.00	RHDSDVSEPESEDNKQPLR	RHDS[Phosphorylation]DVS[Phosphorylation]EPES[Phosphorylation]EDNKQPLR	AT3G49601.1	1.6278691193228066e-05	1.0	E12643_2p_EXT431_6085_HanChao_T40-Rapa-3	E12643_2p_EXT431_6085_HanChao_T40-Rapa-3.11352.11352.3	mzspec:PXD008355:E12643_2p_EXT431_6085_HanChao_T40-Rapa-3:scan:11352:RHDS[Phosphorylation]DVS[Phosphorylation]EPES[Phosphorylation]EDNKQPLR/3	94379	Phosphorylation	1.0	4	341	1	1.0	408	0.0	0.0	0.0	0.0	0.0	0.0
6	21:21:21:21:21:21	1.000	Phosphorylation	AT5G54430.1:AT5G54430.2:AT5G54430.3:AT5G54430.4:AT5G54430.5:AT5G54430.6	mzspec:PXD008355:E12599_2p_EXT431_6085_HanChao_T10-Rapa-1:scan:04318:IHHPPS[Phosphorylation]PR/2	2	2.235536081552356e-05	80	x6:Phosphorylation:1.00	IHHPPSPR	IHHPPS[Phosphorylation]PR	AT5G54430.1	1.6278691193228066e-05	1.0	E12599_2p_EXT431_6085_HanChao_T10-Rapa-1	E12599_2p_EXT431_6085_HanChao_T10-Rapa-1.04318.04318.2	mzspec:PXD008355:E12599_2p_EXT431_6085_HanChao_T10-Rapa-1:scan:04318:IHHPPS[Phosphorylation]PR/2	53935	Phosphorylation	1.0	6	21	1	1.0	409	0.0	0.0	0.0	0.0	0.0	0.0
4	25:25:25:25:25:25:25:25:25:25:25	1.000	Phosphorylation	AT3G56860.1:AT3G56860.10:AT3G56860.11:AT3G56860.2:AT3G56860.3:AT3G56860.4:AT3G56860.5:AT3G56860.6:AT3G56860.7:AT3G56860.8:AT3G56860.9	mzspec:PXD008355:E12599_2p_EXT431_6085_HanChao_T10-Rapa-1:scan:17806:LKQT[Phosphorylation]PEEEQQLVIK/3	3	2.1718356354791068e-05	80	x4:Phosphorylation:1.00	LKQTPEEEQQLVIK	LKQT[Phosphorylation]PEEEQQLVIK	AT3G56860.1	1.6278691193228066e-05	1.0	E12599_2p_EXT431_6085_HanChao_T10-Rapa-1	E12599_2p_EXT431_6085_HanChao_T10-Rapa-1.17806.17806.3	mzspec:PXD008355:E12599_2p_EXT431_6085_HanChao_T10-Rapa-1:scan:17806:LKQT[Phosphorylation]PEEEQQLVIK/3	68598	Phosphorylation	1.0	4	25	1	1.0	410	0.0	0.0	0.0	0.0	0.0	0.0
4	25:25:25:25:25:25:25:25:25:25:25	1.000	Phosphorylation	AT3G56860.1:AT3G56860.10:AT3G56860.11:AT3G56860.2:AT3G56860.3:AT3G56860.4:AT3G56860.5:AT3G56860.6:AT3G56860.7:AT3G56860.8:AT3G56860.9	mzspec:PXD008355:E12601_2p_EXT431_6085_HanChao_T20-Rapa-1:scan:18066:LKQT[Phosphorylation]PEEEQQLVIK/3	3	1.892362425251684e-05	80	x4:Phosphorylation:1.00	LKQTPEEEQQLVIK	LKQT[Phosphorylation]PEEEQQLVIK	AT3G56860.1	1.6278691193228066e-05	1.0	E12601_2p_EXT431_6085_HanChao_T20-Rapa-1	E12601_2p_EXT431_6085_HanChao_T20-Rapa-1.18066.18066.3	mzspec:PXD008355:E12601_2p_EXT431_6085_HanChao_T20-Rapa-1:scan:18066:LKQT[Phosphorylation]PEEEQQLVIK/3	68599	Phosphorylation	1.0	4	25	1	1.0	411	0.0	0.0	0.0	0.0	0.0	0.0
6	21:21:21:21:21:21	1.000	Phosphorylation	AT5G54430.1:AT5G54430.2:AT5G54430.3:AT5G54430.4:AT5G54430.5:AT5G54430.6	mzspec:PXD008355:E12623_2p_EXT431_6085_HanChao_T40-Rapa-2:scan:04428:IHHPPS[Phosphorylation]PR/2	2	2.672510556416698e-05	80	x6:Phosphorylation:1.00	IHHPPSPR	IHHPPS[Phosphorylation]PR	AT5G54430.1	1.6278691193228066e-05	1.0	E12623_2p_EXT431_6085_HanChao_T40-Rapa-2	E12623_2p_EXT431_6085_HanChao_T40-Rapa-2.04428.04428.2	mzspec:PXD008355:E12623_2p_EXT431_6085_HanChao_T40-Rapa-2:scan:04428:IHHPPS[Phosphorylation]PR/2	53934	Phosphorylation	1.0	6	21	1	1.0	412	0.0	0.0	0.0	0.0	0.0	0.0
8;9	234;235	1.000;1.000	Phosphorylation;Phosphorylation	AT3G45830.1	mzspec:PXD008355:E12663_2p_EXT431_6085_HanChao_T40-Rapa-4:scan:25065:KDDFEDDS[Phosphorylation]S[Phosphorylation]EKDEPFDKPWGR/3	3	1.842163436740108e-05	160	x8:Phosphorylation:1.00;x9:Phosphorylation:1.00	KDDFEDDSSEKDEPFDKPWGR	KDDFEDDS[Phosphorylation]S[Phosphorylation]EKDEPFDKPWGR	AT3G45830.1	1.6278691193228066e-05	1.0	E12663_2p_EXT431_6085_HanChao_T40-Rapa-4	E12663_2p_EXT431_6085_HanChao_T40-Rapa-4.25065.25065.3	mzspec:PXD008355:E12663_2p_EXT431_6085_HanChao_T40-Rapa-4:scan:25065:KDDFEDDS[Phosphorylation]S[Phosphorylation]EKDEPFDKPWGR/3	57586	Phosphorylation	1.0	9	235	1	1.0	413	0.0	0.0	0.0	0.0	0.0	0.0
8;9	234;235	1.000;1.000	Phosphorylation;Phosphorylation	AT3G45830.1	mzspec:PXD008355:E12663_2p_EXT431_6085_HanChao_T40-Rapa-4:scan:25065:KDDFEDDS[Phosphorylation]S[Phosphorylation]EKDEPFDKPWGR/3	3	1.842163436740108e-05	160	x8:Phosphorylation:1.00;x9:Phosphorylation:1.00	KDDFEDDSSEKDEPFDKPWGR	KDDFEDDS[Phosphorylation]S[Phosphorylation]EKDEPFDKPWGR	AT3G45830.1	1.6278691193228066e-05	1.0	E12663_2p_EXT431_6085_HanChao_T40-Rapa-4	E12663_2p_EXT431_6085_HanChao_T40-Rapa-4.25065.25065.3	mzspec:PXD008355:E12663_2p_EXT431_6085_HanChao_T40-Rapa-4:scan:25065:KDDFEDDS[Phosphorylation]S[Phosphorylation]EKDEPFDKPWGR/3	57586	Phosphorylation	1.0	8	234	1	1.0	414	0.0	0.0	0.0	0.0	0.0	0.0
8;9	234;235	1.000;1.000	Phosphorylation;Phosphorylation	AT3G45830.1	mzspec:PXD008355:E12659_2p_EXT431_6085_HanChao_T10-Rapa-4:scan:24803:KDDFEDDS[Phosphorylation]S[Phosphorylation]EKDEPFDKPWGR/3	3	2.27184951268828e-05	160	x8:Phosphorylation:1.00;x9:Phosphorylation:1.00	KDDFEDDSSEKDEPFDKPWGR	KDDFEDDS[Phosphorylation]S[Phosphorylation]EKDEPFDKPWGR	AT3G45830.1	1.6278691193228066e-05	1.0	E12659_2p_EXT431_6085_HanChao_T10-Rapa-4	E12659_2p_EXT431_6085_HanChao_T10-Rapa-4.24803.24803.3	mzspec:PXD008355:E12659_2p_EXT431_6085_HanChao_T10-Rapa-4:scan:24803:KDDFEDDS[Phosphorylation]S[Phosphorylation]EKDEPFDKPWGR/3	57585	Phosphorylation	1.0	9	235	1	1.0	415	0.0	0.0	0.0	0.0	0.0	0.0
8;9	234;235	1.000;1.000	Phosphorylation;Phosphorylation	AT3G45830.1	mzspec:PXD008355:E12659_2p_EXT431_6085_HanChao_T10-Rapa-4:scan:24803:KDDFEDDS[Phosphorylation]S[Phosphorylation]EKDEPFDKPWGR/3	3	2.27184951268828e-05	160	x8:Phosphorylation:1.00;x9:Phosphorylation:1.00	KDDFEDDSSEKDEPFDKPWGR	KDDFEDDS[Phosphorylation]S[Phosphorylation]EKDEPFDKPWGR	AT3G45830.1	1.6278691193228066e-05	1.0	E12659_2p_EXT431_6085_HanChao_T10-Rapa-4	E12659_2p_EXT431_6085_HanChao_T10-Rapa-4.24803.24803.3	mzspec:PXD008355:E12659_2p_EXT431_6085_HanChao_T10-Rapa-4:scan:24803:KDDFEDDS[Phosphorylation]S[Phosphorylation]EKDEPFDKPWGR/3	57585	Phosphorylation	1.0	8	234	1	1.0	416	0.0	0.0	0.0	0.0	0.0	0.0
7	1156:1141	1.000	Phosphorylation	AT2G16485.1:AT2G16485.2	mzspec:PXD008355:E12599_2p_EXT431_6085_HanChao_T10-Rapa-1:scan:08290:MDPDCES[Phosphorylation]EDEDEKEEKEK/3	3	1.9630938358853554e-05	80	x7:Phosphorylation:1.00	MDPDCESEDEDEKEEKEK	MDPDCES[Phosphorylation]EDEDEKEEKEK	AT2G16485.1	1.6278691193228066e-05	1.0	E12599_2p_EXT431_6085_HanChao_T10-Rapa-1	E12599_2p_EXT431_6085_HanChao_T10-Rapa-1.08290.08290.3	mzspec:PXD008355:E12599_2p_EXT431_6085_HanChao_T10-Rapa-1:scan:08290:MDPDCES[Phosphorylation]EDEDEKEEKEK/3	72981	Phosphorylation	1.0	7	1156	1	1.0	417	0.0	0.0	0.0	0.0	0.0	0.0
7	1156:1141	1.000	Phosphorylation	AT2G16485.1:AT2G16485.2	mzspec:PXD008355:E12603_2p_EXT431_6085_HanChao_T40-Rapa-1:scan:08643:MDPDCES[Phosphorylation]EDEDEKEEKEK/3	3	7.609191903819815e-05	80	x7:Phosphorylation:1.00	MDPDCESEDEDEKEEKEK	MDPDCES[Phosphorylation]EDEDEKEEKEK	AT2G16485.1	1.6278691193228066e-05	1.0	E12603_2p_EXT431_6085_HanChao_T40-Rapa-1	E12603_2p_EXT431_6085_HanChao_T40-Rapa-1.08643.08643.3	mzspec:PXD008355:E12603_2p_EXT431_6085_HanChao_T40-Rapa-1:scan:08643:MDPDCES[Phosphorylation]EDEDEKEEKEK/3	72980	Phosphorylation	1.0	7	1156	1	1.0	418	0.0	0.0	0.0	0.0	0.0	0.0
6	21:21:21:21:21:21	1.000	Phosphorylation	AT5G54430.1:AT5G54430.2:AT5G54430.3:AT5G54430.4:AT5G54430.5:AT5G54430.6	mzspec:PXD008355:E12623_2p_EXT431_6085_HanChao_T40-Rapa-2:scan:04830:IHHPPS[Phosphorylation]PR/2	2	2.6747980527470168e-05	80	x6:Phosphorylation:1.00	IHHPPSPR	IHHPPS[Phosphorylation]PR	AT5G54430.1	1.6278691193228066e-05	1.0	E12623_2p_EXT431_6085_HanChao_T40-Rapa-2	E12623_2p_EXT431_6085_HanChao_T40-Rapa-2.04830.04830.2	mzspec:PXD008355:E12623_2p_EXT431_6085_HanChao_T40-Rapa-2:scan:04830:IHHPPS[Phosphorylation]PR/2	53933	Phosphorylation	1.0	6	21	1	1.0	419	0.0	0.0	0.0	0.0	0.0	0.0
8;9	234;235	1.000;1.000	Phosphorylation;Phosphorylation	AT3G45830.1	mzspec:PXD008355:E12621_2p_EXT431_6085_HanChao_T20-Rapa-2:scan:24271:KDDFEDDS[Phosphorylation]S[Phosphorylation]EKDEPFDKPWGR/3	3	0.0	160	x8:Phosphorylation:1.00;x9:Phosphorylation:1.00	KDDFEDDSSEKDEPFDKPWGR	KDDFEDDS[Phosphorylation]S[Phosphorylation]EKDEPFDKPWGR	AT3G45830.1	0.0	1.0	E12621_2p_EXT431_6085_HanChao_T20-Rapa-2	E12621_2p_EXT431_6085_HanChao_T20-Rapa-2.24271.24271.3	mzspec:PXD008355:E12621_2p_EXT431_6085_HanChao_T20-Rapa-2:scan:24271:KDDFEDDS[Phosphorylation]S[Phosphorylation]EKDEPFDKPWGR/3	57584	Phosphorylation	1.0	9	235	1	1.0	420	0.0	0.0	0.0	0.0	0.0	0.0
8;9	234;235	1.000;1.000	Phosphorylation;Phosphorylation	AT3G45830.1	mzspec:PXD008355:E12621_2p_EXT431_6085_HanChao_T20-Rapa-2:scan:24271:KDDFEDDS[Phosphorylation]S[Phosphorylation]EKDEPFDKPWGR/3	3	0.0	160	x8:Phosphorylation:1.00;x9:Phosphorylation:1.00	KDDFEDDSSEKDEPFDKPWGR	KDDFEDDS[Phosphorylation]S[Phosphorylation]EKDEPFDKPWGR	AT3G45830.1	0.0	1.0	E12621_2p_EXT431_6085_HanChao_T20-Rapa-2	E12621_2p_EXT431_6085_HanChao_T20-Rapa-2.24271.24271.3	mzspec:PXD008355:E12621_2p_EXT431_6085_HanChao_T20-Rapa-2:scan:24271:KDDFEDDS[Phosphorylation]S[Phosphorylation]EKDEPFDKPWGR/3	57584	Phosphorylation	1.0	8	234	1	1.0	421	0.0	0.0	0.0	0.0	0.0	0.0
8;9	234;235	1.000;1.000	Phosphorylation;Phosphorylation	AT3G45830.1	mzspec:PXD008355:E12661_2p_EXT431_6085_HanChao_T20-Rapa-4:scan:24443:KDDFEDDS[Phosphorylation]S[Phosphorylation]EKDEPFDKPWGR/3	3	0.0	160	x8:Phosphorylation:1.00;x9:Phosphorylation:1.00	KDDFEDDSSEKDEPFDKPWGR	KDDFEDDS[Phosphorylation]S[Phosphorylation]EKDEPFDKPWGR	AT3G45830.1	0.0	1.0	E12661_2p_EXT431_6085_HanChao_T20-Rapa-4	E12661_2p_EXT431_6085_HanChao_T20-Rapa-4.24443.24443.3	mzspec:PXD008355:E12661_2p_EXT431_6085_HanChao_T20-Rapa-4:scan:24443:KDDFEDDS[Phosphorylation]S[Phosphorylation]EKDEPFDKPWGR/3	57583	Phosphorylation	1.0	9	235	1	1.0	422	0.0	0.0	0.0	0.0	0.0	0.0
9	90	1.000	Phosphorylation	AT2G28000.1	mzspec:PXD008355:E12619_2p_EXT431_6085_HanChao_T10-Rapa-2:scan:25822:NVVLDEFGS[Phosphorylation]PK/2	2	0.0	80	x9:Phosphorylation:1.00	NVVLDEFGSPK	NVVLDEFGS[Phosphorylation]PK	AT2G28000.1	0.0	1.0	E12619_2p_EXT431_6085_HanChao_T10-Rapa-2	E12619_2p_EXT431_6085_HanChao_T10-Rapa-2.25822.25822.2	mzspec:PXD008355:E12619_2p_EXT431_6085_HanChao_T10-Rapa-2:scan:25822:NVVLDEFGS[Phosphorylation]PK/2	87135	Phosphorylation	1.0	9	90	1	1.0	423	0.0	0.0	0.0	0.0	0.0	0.0
8;9	234;235	1.000;1.000	Phosphorylation;Phosphorylation	AT3G45830.1	mzspec:PXD008355:E12661_2p_EXT431_6085_HanChao_T20-Rapa-4:scan:24443:KDDFEDDS[Phosphorylation]S[Phosphorylation]EKDEPFDKPWGR/3	3	0.0	160	x8:Phosphorylation:1.00;x9:Phosphorylation:1.00	KDDFEDDSSEKDEPFDKPWGR	KDDFEDDS[Phosphorylation]S[Phosphorylation]EKDEPFDKPWGR	AT3G45830.1	0.0	1.0	E12661_2p_EXT431_6085_HanChao_T20-Rapa-4	E12661_2p_EXT431_6085_HanChao_T20-Rapa-4.24443.24443.3	mzspec:PXD008355:E12661_2p_EXT431_6085_HanChao_T20-Rapa-4:scan:24443:KDDFEDDS[Phosphorylation]S[Phosphorylation]EKDEPFDKPWGR/3	57583	Phosphorylation	1.0	8	234	1	1.0	424	0.0	0.0	0.0	0.0	0.0	0.0
8;9	234;235	1.000;1.000	Phosphorylation;Phosphorylation	AT3G45830.1	mzspec:PXD008355:E12619_2p_EXT431_6085_HanChao_T10-Rapa-2:scan:24532:KDDFEDDS[Phosphorylation]S[Phosphorylation]EKDEPFDKPWGR/3	3	0.0	160	x8:Phosphorylation:1.00;x9:Phosphorylation:1.00	KDDFEDDSSEKDEPFDKPWGR	KDDFEDDS[Phosphorylation]S[Phosphorylation]EKDEPFDKPWGR	AT3G45830.1	0.0	1.0	E12619_2p_EXT431_6085_HanChao_T10-Rapa-2	E12619_2p_EXT431_6085_HanChao_T10-Rapa-2.24532.24532.3	mzspec:PXD008355:E12619_2p_EXT431_6085_HanChao_T10-Rapa-2:scan:24532:KDDFEDDS[Phosphorylation]S[Phosphorylation]EKDEPFDKPWGR/3	57582	Phosphorylation	1.0	9	235	1	1.0	425	0.0	0.0	0.0	0.0	0.0	0.0
9	90	1.000	Phosphorylation	AT2G28000.1	mzspec:PXD008355:E12621_2p_EXT431_6085_HanChao_T20-Rapa-2:scan:25688:NVVLDEFGS[Phosphorylation]PK/2	2	0.0	80	x9:Phosphorylation:1.00	NVVLDEFGSPK	NVVLDEFGS[Phosphorylation]PK	AT2G28000.1	0.0	1.0	E12621_2p_EXT431_6085_HanChao_T20-Rapa-2	E12621_2p_EXT431_6085_HanChao_T20-Rapa-2.25688.25688.2	mzspec:PXD008355:E12621_2p_EXT431_6085_HanChao_T20-Rapa-2:scan:25688:NVVLDEFGS[Phosphorylation]PK/2	87136	Phosphorylation	1.0	9	90	1	1.0	426	0.0	0.0	0.0	0.0	0.0	0.0
8;9	234;235	1.000;1.000	Phosphorylation;Phosphorylation	AT3G45830.1	mzspec:PXD008355:E12619_2p_EXT431_6085_HanChao_T10-Rapa-2:scan:24532:KDDFEDDS[Phosphorylation]S[Phosphorylation]EKDEPFDKPWGR/3	3	0.0	160	x8:Phosphorylation:1.00;x9:Phosphorylation:1.00	KDDFEDDSSEKDEPFDKPWGR	KDDFEDDS[Phosphorylation]S[Phosphorylation]EKDEPFDKPWGR	AT3G45830.1	0.0	1.0	E12619_2p_EXT431_6085_HanChao_T10-Rapa-2	E12619_2p_EXT431_6085_HanChao_T10-Rapa-2.24532.24532.3	mzspec:PXD008355:E12619_2p_EXT431_6085_HanChao_T10-Rapa-2:scan:24532:KDDFEDDS[Phosphorylation]S[Phosphorylation]EKDEPFDKPWGR/3	57582	Phosphorylation	1.0	8	234	1	1.0	427	0.0	0.0	0.0	0.0	0.0	0.0
5;6;7	6;7;8	1.000;1.000;1.000	Phosphorylation;Phosphorylation;Phosphorylation	AT1G80930.1	mzspec:PXD008355:E12659_2p_EXT431_6085_HanChao_T10-Rapa-4:scan:06628:GRHGS[Phosphorylation]S[Phosphorylation]S[Phosphorylation]DEEERVR/3	3	4.092825277288913e-05	240	x5:Phosphorylation:1.00;x6:Phosphorylation:1.00;x7:Phosphorylation:1.00	GRHGSSSDEEERVR	GRHGS[Phosphorylation]S[Phosphorylation]S[Phosphorylation]DEEERVR	AT1G80930.1	1.6278691193228066e-05	1.0	E12659_2p_EXT431_6085_HanChao_T10-Rapa-4	E12659_2p_EXT431_6085_HanChao_T10-Rapa-4.06628.06628.3	mzspec:PXD008355:E12659_2p_EXT431_6085_HanChao_T10-Rapa-4:scan:06628:GRHGS[Phosphorylation]S[Phosphorylation]S[Phosphorylation]DEEERVR/3	45143	Phosphorylation	1.0	7	8	1	1.0	428	0.0	0.0	0.0	0.0	0.0	0.0
5;6;7	6;7;8	1.000;1.000;1.000	Phosphorylation;Phosphorylation;Phosphorylation	AT1G80930.1	mzspec:PXD008355:E12659_2p_EXT431_6085_HanChao_T10-Rapa-4:scan:06628:GRHGS[Phosphorylation]S[Phosphorylation]S[Phosphorylation]DEEERVR/3	3	4.092825277288913e-05	240	x5:Phosphorylation:1.00;x6:Phosphorylation:1.00;x7:Phosphorylation:1.00	GRHGSSSDEEERVR	GRHGS[Phosphorylation]S[Phosphorylation]S[Phosphorylation]DEEERVR	AT1G80930.1	1.6278691193228066e-05	1.0	E12659_2p_EXT431_6085_HanChao_T10-Rapa-4	E12659_2p_EXT431_6085_HanChao_T10-Rapa-4.06628.06628.3	mzspec:PXD008355:E12659_2p_EXT431_6085_HanChao_T10-Rapa-4:scan:06628:GRHGS[Phosphorylation]S[Phosphorylation]S[Phosphorylation]DEEERVR/3	45143	Phosphorylation	1.0	6	7	1	1.0	429	0.0	0.0	0.0	0.0	0.0	0.0
5;6;7	6;7;8	1.000;1.000;1.000	Phosphorylation;Phosphorylation;Phosphorylation	AT1G80930.1	mzspec:PXD008355:E12659_2p_EXT431_6085_HanChao_T10-Rapa-4:scan:06628:GRHGS[Phosphorylation]S[Phosphorylation]S[Phosphorylation]DEEERVR/3	3	4.092825277288913e-05	240	x5:Phosphorylation:1.00;x6:Phosphorylation:1.00;x7:Phosphorylation:1.00	GRHGSSSDEEERVR	GRHGS[Phosphorylation]S[Phosphorylation]S[Phosphorylation]DEEERVR	AT1G80930.1	1.6278691193228066e-05	1.0	E12659_2p_EXT431_6085_HanChao_T10-Rapa-4	E12659_2p_EXT431_6085_HanChao_T10-Rapa-4.06628.06628.3	mzspec:PXD008355:E12659_2p_EXT431_6085_HanChao_T10-Rapa-4:scan:06628:GRHGS[Phosphorylation]S[Phosphorylation]S[Phosphorylation]DEEERVR/3	45143	Phosphorylation	1.0	5	6	1	1.0	430	0.0	0.0	0.0	0.0	0.0	0.0
9;20	363;374:363;374:363;374	1.000;0.957	Phosphorylation;Oxidation	AT5G16880.1:AT5G16880.2:AT5G16880.4	mzspec:PXD008355:E12659_2p_EXT431_6085_HanChao_T10-Rapa-4:scan:36632:GGFHGGGGS[Phosphorylation]GDDMMDDLDEM[Oxidation]IFGK/3	3	2.9432540616906048e-05	96	x9:Phosphorylation:1.00;x13:Oxidation:0.01;x14:Oxidation:0.02;x20:Oxidation:0.95	GGFHGGGGSGDDMMDDLDEMIFGK	GGFHGGGGS[Phosphorylation]GDDMMDDLDEM[Oxidation]IFGK	AT5G16880.1	1.6278691193228066e-05	1.0	E12659_2p_EXT431_6085_HanChao_T10-Rapa-4	E12659_2p_EXT431_6085_HanChao_T10-Rapa-4.36632.36632.3	mzspec:PXD008355:E12659_2p_EXT431_6085_HanChao_T10-Rapa-4:scan:36632:GGFHGGGGS[Phosphorylation]GDDMMDDLDEM[Oxidation]IFGK/3	41933	Phosphorylation	1.0	9	363	1	1.0	431	0.0	0.0	0.0	0.0	0.0	0.0
9	90	1.000	Phosphorylation	AT2G28000.1	mzspec:PXD008355:E12601_2p_EXT431_6085_HanChao_T20-Rapa-1:scan:25888:NVVLDEFGS[Phosphorylation]PK/2	2	6.038282712396594e-05	80	x9:Phosphorylation:1.00	NVVLDEFGSPK	NVVLDEFGS[Phosphorylation]PK	AT2G28000.1	1.6278691193228066e-05	1.0	E12601_2p_EXT431_6085_HanChao_T20-Rapa-1	E12601_2p_EXT431_6085_HanChao_T20-Rapa-1.25888.25888.2	mzspec:PXD008355:E12601_2p_EXT431_6085_HanChao_T20-Rapa-1:scan:25888:NVVLDEFGS[Phosphorylation]PK/2	87137	Phosphorylation	1.0	9	90	1	1.0	432	0.0	0.0	0.0	0.0	0.0	0.0
6	1053	1.000	Phosphorylation	AT3G06010.1	mzspec:PXD008355:E12601_2p_EXT431_6085_HanChao_T20-Rapa-1:scan:08683:QRVDKS[Phosphorylation]EEEEEEGEEENDGK/3	3	1.932441833500812e-05	80	x6:Phosphorylation:1.00	QRVDKSEEEEEEGEEENDGK	QRVDKS[Phosphorylation]EEEEEEGEEENDGK	AT3G06010.1	1.6278691193228066e-05	1.0	E12601_2p_EXT431_6085_HanChao_T20-Rapa-1	E12601_2p_EXT431_6085_HanChao_T20-Rapa-1.08683.08683.3	mzspec:PXD008355:E12601_2p_EXT431_6085_HanChao_T20-Rapa-1:scan:08683:QRVDKS[Phosphorylation]EEEEEEGEEENDGK/3	90942	Phosphorylation	1.0	6	1053	1	1.0	433	0.0	0.0	0.0	0.0	0.0	0.0
6	21:21:21:21:21:21	1.000	Phosphorylation	AT5G54430.1:AT5G54430.2:AT5G54430.3:AT5G54430.4:AT5G54430.5:AT5G54430.6	mzspec:PXD008355:E12601_2p_EXT431_6085_HanChao_T20-Rapa-1:scan:04845:IHHPPS[Phosphorylation]PR/2	2	2.0095655319319964e-05	80	x6:Phosphorylation:1.00	IHHPPSPR	IHHPPS[Phosphorylation]PR	AT5G54430.1	1.6278691193228066e-05	1.0	E12601_2p_EXT431_6085_HanChao_T20-Rapa-1	E12601_2p_EXT431_6085_HanChao_T20-Rapa-1.04845.04845.2	mzspec:PXD008355:E12601_2p_EXT431_6085_HanChao_T20-Rapa-1:scan:04845:IHHPPS[Phosphorylation]PR/2	53936	Phosphorylation	1.0	6	21	1	1.0	434	0.0	0.0	0.0	0.0	0.0	0.0
6	21:21:21:21:21:21	1.000	Phosphorylation	AT5G54430.1:AT5G54430.2:AT5G54430.3:AT5G54430.4:AT5G54430.5:AT5G54430.6	mzspec:PXD008355:E12601_2p_EXT431_6085_HanChao_T20-Rapa-1:scan:04425:IHHPPS[Phosphorylation]PR/2	2	1.9880320470765992e-05	80	x6:Phosphorylation:1.00	IHHPPSPR	IHHPPS[Phosphorylation]PR	AT5G54430.1	1.6278691193228066e-05	1.0	E12601_2p_EXT431_6085_HanChao_T20-Rapa-1	E12601_2p_EXT431_6085_HanChao_T20-Rapa-1.04425.04425.2	mzspec:PXD008355:E12601_2p_EXT431_6085_HanChao_T20-Rapa-1:scan:04425:IHHPPS[Phosphorylation]PR/2	53937	Phosphorylation	1.0	6	21	1	1.0	435	0.0	0.0	0.0	0.0	0.0	0.0
6	21:21:21:21:21:21	1.000	Phosphorylation	AT5G54430.1:AT5G54430.2:AT5G54430.3:AT5G54430.4:AT5G54430.5:AT5G54430.6	mzspec:PXD008355:E12599_2p_EXT431_6085_HanChao_T10-Rapa-1:scan:04701:IHHPPS[Phosphorylation]PR/2	2	1.9646751409654406e-05	80	x6:Phosphorylation:1.00	IHHPPSPR	IHHPPS[Phosphorylation]PR	AT5G54430.1	1.6278691193228066e-05	1.0	E12599_2p_EXT431_6085_HanChao_T10-Rapa-1	E12599_2p_EXT431_6085_HanChao_T10-Rapa-1.04701.04701.2	mzspec:PXD008355:E12599_2p_EXT431_6085_HanChao_T10-Rapa-1:scan:04701:IHHPPS[Phosphorylation]PR/2	53938	Phosphorylation	1.0	6	21	1	1.0	436	0.0	0.0	0.0	0.0	0.0	0.0
4;7;11	341;344;348	1.000;1.000;1.000	Phosphorylation;Phosphorylation;Phosphorylation	AT3G49601.1	mzspec:PXD008355:E12603_2p_EXT431_6085_HanChao_T40-Rapa-1:scan:11407:RHDS[Phosphorylation]DVS[Phosphorylation]EPES[Phosphorylation]EDNKQPLR/3	3	4.9005194550622366e-05	240	x4:Phosphorylation:1.00;x7:Phosphorylation:1.00;x11:Phosphorylation:1.00	RHDSDVSEPESEDNKQPLR	RHDS[Phosphorylation]DVS[Phosphorylation]EPES[Phosphorylation]EDNKQPLR	AT3G49601.1	1.6278691193228066e-05	1.0	E12603_2p_EXT431_6085_HanChao_T40-Rapa-1	E12603_2p_EXT431_6085_HanChao_T40-Rapa-1.11407.11407.3	mzspec:PXD008355:E12603_2p_EXT431_6085_HanChao_T40-Rapa-1:scan:11407:RHDS[Phosphorylation]DVS[Phosphorylation]EPES[Phosphorylation]EDNKQPLR/3	94375	Phosphorylation	1.0	11	348	1	1.0	437	0.0	0.0	0.0	0.0	0.0	0.0
4;7;11	341;344;348	1.000;1.000;1.000	Phosphorylation;Phosphorylation;Phosphorylation	AT3G49601.1	mzspec:PXD008355:E12659_2p_EXT431_6085_HanChao_T10-Rapa-4:scan:11507:RHDS[Phosphorylation]DVS[Phosphorylation]EPES[Phosphorylation]EDNKQPLR/3	3	3.6489691662105454e-05	240	x4:Phosphorylation:1.00;x7:Phosphorylation:1.00;x11:Phosphorylation:1.00	RHDSDVSEPESEDNKQPLR	RHDS[Phosphorylation]DVS[Phosphorylation]EPES[Phosphorylation]EDNKQPLR	AT3G49601.1	1.6278691193228066e-05	1.0	E12659_2p_EXT431_6085_HanChao_T10-Rapa-4	E12659_2p_EXT431_6085_HanChao_T10-Rapa-4.11507.11507.3	mzspec:PXD008355:E12659_2p_EXT431_6085_HanChao_T10-Rapa-4:scan:11507:RHDS[Phosphorylation]DVS[Phosphorylation]EPES[Phosphorylation]EDNKQPLR/3	94378	Phosphorylation	1.0	11	348	1	1.0	438	0.0	0.0	0.0	0.0	0.0	0.0
4;7;11	341;344;348	1.000;1.000;1.000	Phosphorylation;Phosphorylation;Phosphorylation	AT3G49601.1	mzspec:PXD008355:E12659_2p_EXT431_6085_HanChao_T10-Rapa-4:scan:11507:RHDS[Phosphorylation]DVS[Phosphorylation]EPES[Phosphorylation]EDNKQPLR/3	3	3.6489691662105454e-05	240	x4:Phosphorylation:1.00;x7:Phosphorylation:1.00;x11:Phosphorylation:1.00	RHDSDVSEPESEDNKQPLR	RHDS[Phosphorylation]DVS[Phosphorylation]EPES[Phosphorylation]EDNKQPLR	AT3G49601.1	1.6278691193228066e-05	1.0	E12659_2p_EXT431_6085_HanChao_T10-Rapa-4	E12659_2p_EXT431_6085_HanChao_T10-Rapa-4.11507.11507.3	mzspec:PXD008355:E12659_2p_EXT431_6085_HanChao_T10-Rapa-4:scan:11507:RHDS[Phosphorylation]DVS[Phosphorylation]EPES[Phosphorylation]EDNKQPLR/3	94378	Phosphorylation	1.0	7	344	1	1.0	439	0.0	0.0	0.0	0.0	0.0	0.0
4;7;11	341;344;348	1.000;1.000;1.000	Phosphorylation;Phosphorylation;Phosphorylation	AT3G49601.1	mzspec:PXD008355:E12659_2p_EXT431_6085_HanChao_T10-Rapa-4:scan:11507:RHDS[Phosphorylation]DVS[Phosphorylation]EPES[Phosphorylation]EDNKQPLR/3	3	3.6489691662105454e-05	240	x4:Phosphorylation:1.00;x7:Phosphorylation:1.00;x11:Phosphorylation:1.00	RHDSDVSEPESEDNKQPLR	RHDS[Phosphorylation]DVS[Phosphorylation]EPES[Phosphorylation]EDNKQPLR	AT3G49601.1	1.6278691193228066e-05	1.0	E12659_2p_EXT431_6085_HanChao_T10-Rapa-4	E12659_2p_EXT431_6085_HanChao_T10-Rapa-4.11507.11507.3	mzspec:PXD008355:E12659_2p_EXT431_6085_HanChao_T10-Rapa-4:scan:11507:RHDS[Phosphorylation]DVS[Phosphorylation]EPES[Phosphorylation]EDNKQPLR/3	94378	Phosphorylation	1.0	4	341	1	1.0	440	0.0	0.0	0.0	0.0	0.0	0.0
4;7;11	341;344;348	1.000;1.000;1.000	Phosphorylation;Phosphorylation;Phosphorylation	AT3G49601.1	mzspec:PXD008355:E12659_2p_EXT431_6085_HanChao_T10-Rapa-4:scan:11563:RHDS[Phosphorylation]DVS[Phosphorylation]EPES[Phosphorylation]EDNKQPLR/2	2	3.652034183039953e-05	240	x4:Phosphorylation:1.00;x7:Phosphorylation:1.00;x11:Phosphorylation:1.00	RHDSDVSEPESEDNKQPLR	RHDS[Phosphorylation]DVS[Phosphorylation]EPES[Phosphorylation]EDNKQPLR	AT3G49601.1	1.6278691193228066e-05	1.0	E12659_2p_EXT431_6085_HanChao_T10-Rapa-4	E12659_2p_EXT431_6085_HanChao_T10-Rapa-4.11563.11563.2	mzspec:PXD008355:E12659_2p_EXT431_6085_HanChao_T10-Rapa-4:scan:11563:RHDS[Phosphorylation]DVS[Phosphorylation]EPES[Phosphorylation]EDNKQPLR/2	94377	Phosphorylation	1.0	11	348	1	1.0	441	0.0	0.0	0.0	0.0	0.0	0.0
4;7;11	341;344;348	1.000;1.000;1.000	Phosphorylation;Phosphorylation;Phosphorylation	AT3G49601.1	mzspec:PXD008355:E12659_2p_EXT431_6085_HanChao_T10-Rapa-4:scan:11563:RHDS[Phosphorylation]DVS[Phosphorylation]EPES[Phosphorylation]EDNKQPLR/2	2	3.652034183039953e-05	240	x4:Phosphorylation:1.00;x7:Phosphorylation:1.00;x11:Phosphorylation:1.00	RHDSDVSEPESEDNKQPLR	RHDS[Phosphorylation]DVS[Phosphorylation]EPES[Phosphorylation]EDNKQPLR	AT3G49601.1	1.6278691193228066e-05	1.0	E12659_2p_EXT431_6085_HanChao_T10-Rapa-4	E12659_2p_EXT431_6085_HanChao_T10-Rapa-4.11563.11563.2	mzspec:PXD008355:E12659_2p_EXT431_6085_HanChao_T10-Rapa-4:scan:11563:RHDS[Phosphorylation]DVS[Phosphorylation]EPES[Phosphorylation]EDNKQPLR/2	94377	Phosphorylation	1.0	7	344	1	1.0	442	0.0	0.0	0.0	0.0	0.0	0.0
3	22	1.000	Phosphorylation	AT3G55460.1	mzspec:PXD008355:E12643_2p_EXT431_6085_HanChao_T40-Rapa-3:scan:07034:GRS[Phosphorylation]PPPPPPR/2	2	3.18694626808592e-05	80	x3:Phosphorylation:1.00	GRSPPPPPPR	GRS[Phosphorylation]PPPPPPR	AT3G55460.1	1.6278691193228066e-05	1.0	E12643_2p_EXT431_6085_HanChao_T40-Rapa-3	E12643_2p_EXT431_6085_HanChao_T40-Rapa-3.07034.07034.2	mzspec:PXD008355:E12643_2p_EXT431_6085_HanChao_T40-Rapa-3:scan:07034:GRS[Phosphorylation]PPPPPPR/2	45309	Phosphorylation	1.0	3	22	1	1.0	443	0.0	0.0	0.0	0.0	0.0	0.0
4;7;11	341;344;348	1.000;1.000;1.000	Phosphorylation;Phosphorylation;Phosphorylation	AT3G49601.1	mzspec:PXD008355:E12659_2p_EXT431_6085_HanChao_T10-Rapa-4:scan:11563:RHDS[Phosphorylation]DVS[Phosphorylation]EPES[Phosphorylation]EDNKQPLR/2	2	3.652034183039953e-05	240	x4:Phosphorylation:1.00;x7:Phosphorylation:1.00;x11:Phosphorylation:1.00	RHDSDVSEPESEDNKQPLR	RHDS[Phosphorylation]DVS[Phosphorylation]EPES[Phosphorylation]EDNKQPLR	AT3G49601.1	1.6278691193228066e-05	1.0	E12659_2p_EXT431_6085_HanChao_T10-Rapa-4	E12659_2p_EXT431_6085_HanChao_T10-Rapa-4.11563.11563.2	mzspec:PXD008355:E12659_2p_EXT431_6085_HanChao_T10-Rapa-4:scan:11563:RHDS[Phosphorylation]DVS[Phosphorylation]EPES[Phosphorylation]EDNKQPLR/2	94377	Phosphorylation	1.0	4	341	1	1.0	444	0.0	0.0	0.0	0.0	0.0	0.0
4;7;11	341;344;348	1.000;1.000;1.000	Phosphorylation;Phosphorylation;Phosphorylation	AT3G49601.1	mzspec:PXD008355:E12641_2p_EXT431_6085_HanChao_T20-Rapa-3:scan:11493:RHDS[Phosphorylation]DVS[Phosphorylation]EPES[Phosphorylation]EDNKQPLR/3	3	3.729812390436761e-05	240	x4:Phosphorylation:1.00;x7:Phosphorylation:1.00;x11:Phosphorylation:1.00	RHDSDVSEPESEDNKQPLR	RHDS[Phosphorylation]DVS[Phosphorylation]EPES[Phosphorylation]EDNKQPLR	AT3G49601.1	1.6278691193228066e-05	1.0	E12641_2p_EXT431_6085_HanChao_T20-Rapa-3	E12641_2p_EXT431_6085_HanChao_T20-Rapa-3.11493.11493.3	mzspec:PXD008355:E12641_2p_EXT431_6085_HanChao_T20-Rapa-3:scan:11493:RHDS[Phosphorylation]DVS[Phosphorylation]EPES[Phosphorylation]EDNKQPLR/3	94376	Phosphorylation	1.0	11	348	1	1.0	445	0.0	0.0	0.0	0.0	0.0	0.0
4;7;11	341;344;348	1.000;1.000;1.000	Phosphorylation;Phosphorylation;Phosphorylation	AT3G49601.1	mzspec:PXD008355:E12641_2p_EXT431_6085_HanChao_T20-Rapa-3:scan:11493:RHDS[Phosphorylation]DVS[Phosphorylation]EPES[Phosphorylation]EDNKQPLR/3	3	3.729812390436761e-05	240	x4:Phosphorylation:1.00;x7:Phosphorylation:1.00;x11:Phosphorylation:1.00	RHDSDVSEPESEDNKQPLR	RHDS[Phosphorylation]DVS[Phosphorylation]EPES[Phosphorylation]EDNKQPLR	AT3G49601.1	1.6278691193228066e-05	1.0	E12641_2p_EXT431_6085_HanChao_T20-Rapa-3	E12641_2p_EXT431_6085_HanChao_T20-Rapa-3.11493.11493.3	mzspec:PXD008355:E12641_2p_EXT431_6085_HanChao_T20-Rapa-3:scan:11493:RHDS[Phosphorylation]DVS[Phosphorylation]EPES[Phosphorylation]EDNKQPLR/3	94376	Phosphorylation	1.0	7	344	1	1.0	446	0.0	0.0	0.0	0.0	0.0	0.0
4;12	138;146	1.000;1.000	Phosphorylation;Oxidation	AT1G15230.1	mzspec:PXD008355:E12659_2p_EXT431_6085_HanChao_T10-Rapa-4:scan:30956:KDQS[Phosphorylation]DEDEEEEM[Oxidation]KPILVEGFV/3	3	2.7784723958767467e-05	96	x4:Phosphorylation:1.00;x12:Oxidation:1.00	KDQSDEDEEEEMKPILVEGFV	KDQS[Phosphorylation]DEDEEEEM[Oxidation]KPILVEGFV	AT1G15230.1	1.6278691193228066e-05	1.0	E12659_2p_EXT431_6085_HanChao_T10-Rapa-4	E12659_2p_EXT431_6085_HanChao_T10-Rapa-4.30956.30956.3	mzspec:PXD008355:E12659_2p_EXT431_6085_HanChao_T10-Rapa-4:scan:30956:KDQS[Phosphorylation]DEDEEEEM[Oxidation]KPILVEGFV/3	58399	Phosphorylation	1.0	4	138	1	1.0	447	0.0	0.0	0.0	0.0	0.0	0.0
4;7;11	341;344;348	1.000;1.000;1.000	Phosphorylation;Phosphorylation;Phosphorylation	AT3G49601.1	mzspec:PXD008355:E12641_2p_EXT431_6085_HanChao_T20-Rapa-3:scan:11493:RHDS[Phosphorylation]DVS[Phosphorylation]EPES[Phosphorylation]EDNKQPLR/3	3	3.729812390436761e-05	240	x4:Phosphorylation:1.00;x7:Phosphorylation:1.00;x11:Phosphorylation:1.00	RHDSDVSEPESEDNKQPLR	RHDS[Phosphorylation]DVS[Phosphorylation]EPES[Phosphorylation]EDNKQPLR	AT3G49601.1	1.6278691193228066e-05	1.0	E12641_2p_EXT431_6085_HanChao_T20-Rapa-3	E12641_2p_EXT431_6085_HanChao_T20-Rapa-3.11493.11493.3	mzspec:PXD008355:E12641_2p_EXT431_6085_HanChao_T20-Rapa-3:scan:11493:RHDS[Phosphorylation]DVS[Phosphorylation]EPES[Phosphorylation]EDNKQPLR/3	94376	Phosphorylation	1.0	4	341	1	1.0	448	0.0	0.0	0.0	0.0	0.0	0.0
4;7;11	341;344;348	1.000;1.000;1.000	Phosphorylation;Phosphorylation;Phosphorylation	AT3G49601.1	mzspec:PXD008355:E12603_2p_EXT431_6085_HanChao_T40-Rapa-1:scan:11407:RHDS[Phosphorylation]DVS[Phosphorylation]EPES[Phosphorylation]EDNKQPLR/3	3	4.9005194550622366e-05	240	x4:Phosphorylation:1.00;x7:Phosphorylation:1.00;x11:Phosphorylation:1.00	RHDSDVSEPESEDNKQPLR	RHDS[Phosphorylation]DVS[Phosphorylation]EPES[Phosphorylation]EDNKQPLR	AT3G49601.1	1.6278691193228066e-05	1.0	E12603_2p_EXT431_6085_HanChao_T40-Rapa-1	E12603_2p_EXT431_6085_HanChao_T40-Rapa-1.11407.11407.3	mzspec:PXD008355:E12603_2p_EXT431_6085_HanChao_T40-Rapa-1:scan:11407:RHDS[Phosphorylation]DVS[Phosphorylation]EPES[Phosphorylation]EDNKQPLR/3	94375	Phosphorylation	1.0	7	344	1	1.0	449	0.0	0.0	0.0	0.0	0.0	0.0
1	285:224:282:285:298:298	1.000	Phosphorylation	AT5G47430.1:AT5G47430.2:AT5G47430.3:AT5G47430.4:AT5G47430.5:AT5G47430.6	mzspec:PXD008355:E12601_2p_EXT431_6085_HanChao_T20-Rapa-1:scan:24213:S[Phosphorylation]VGELPPELK/2	2	6.196938712276135e-05	80	x1:Phosphorylation:1.00	SVGELPPELK	S[Phosphorylation]VGELPPELK	AT5G47430.1	1.6278691193228066e-05	1.0	E12601_2p_EXT431_6085_HanChao_T20-Rapa-1	E12601_2p_EXT431_6085_HanChao_T20-Rapa-1.24213.24213.2	mzspec:PXD008355:E12601_2p_EXT431_6085_HanChao_T20-Rapa-1:scan:24213:S[Phosphorylation]VGELPPELK/2	111844	Phosphorylation	1.0	1	285	1	1.0	450	0.0	0.0	0.0	0.0	0.0	0.0
4;7;11	341;344;348	1.000;1.000;1.000	Phosphorylation;Phosphorylation;Phosphorylation	AT3G49601.1	mzspec:PXD008355:E12603_2p_EXT431_6085_HanChao_T40-Rapa-1:scan:11407:RHDS[Phosphorylation]DVS[Phosphorylation]EPES[Phosphorylation]EDNKQPLR/3	3	4.9005194550622366e-05	240	x4:Phosphorylation:1.00;x7:Phosphorylation:1.00;x11:Phosphorylation:1.00	RHDSDVSEPESEDNKQPLR	RHDS[Phosphorylation]DVS[Phosphorylation]EPES[Phosphorylation]EDNKQPLR	AT3G49601.1	1.6278691193228066e-05	1.0	E12603_2p_EXT431_6085_HanChao_T40-Rapa-1	E12603_2p_EXT431_6085_HanChao_T40-Rapa-1.11407.11407.3	mzspec:PXD008355:E12603_2p_EXT431_6085_HanChao_T40-Rapa-1:scan:11407:RHDS[Phosphorylation]DVS[Phosphorylation]EPES[Phosphorylation]EDNKQPLR/3	94375	Phosphorylation	1.0	4	341	1	1.0	451	0.0	0.0	0.0	0.0	0.0	0.0
4;7;11	341;344;348	1.000;1.000;1.000	Phosphorylation;Phosphorylation;Phosphorylation	AT3G49601.1	mzspec:PXD008355:E12621_2p_EXT431_6085_HanChao_T20-Rapa-2:scan:11214:RHDS[Phosphorylation]DVS[Phosphorylation]EPES[Phosphorylation]EDNKQPLR/3	3	0.0	240	x4:Phosphorylation:1.00;x7:Phosphorylation:1.00;x11:Phosphorylation:1.00	RHDSDVSEPESEDNKQPLR	RHDS[Phosphorylation]DVS[Phosphorylation]EPES[Phosphorylation]EDNKQPLR	AT3G49601.1	0.0	1.0	E12621_2p_EXT431_6085_HanChao_T20-Rapa-2	E12621_2p_EXT431_6085_HanChao_T20-Rapa-2.11214.11214.3	mzspec:PXD008355:E12621_2p_EXT431_6085_HanChao_T20-Rapa-2:scan:11214:RHDS[Phosphorylation]DVS[Phosphorylation]EPES[Phosphorylation]EDNKQPLR/3	94374	Phosphorylation	1.0	11	348	1	1.0	452	0.0	0.0	0.0	0.0	0.0	0.0
4;7;11	341;344;348	1.000;1.000;1.000	Phosphorylation;Phosphorylation;Phosphorylation	AT3G49601.1	mzspec:PXD008355:E12621_2p_EXT431_6085_HanChao_T20-Rapa-2:scan:11214:RHDS[Phosphorylation]DVS[Phosphorylation]EPES[Phosphorylation]EDNKQPLR/3	3	0.0	240	x4:Phosphorylation:1.00;x7:Phosphorylation:1.00;x11:Phosphorylation:1.00	RHDSDVSEPESEDNKQPLR	RHDS[Phosphorylation]DVS[Phosphorylation]EPES[Phosphorylation]EDNKQPLR	AT3G49601.1	0.0	1.0	E12621_2p_EXT431_6085_HanChao_T20-Rapa-2	E12621_2p_EXT431_6085_HanChao_T20-Rapa-2.11214.11214.3	mzspec:PXD008355:E12621_2p_EXT431_6085_HanChao_T20-Rapa-2:scan:11214:RHDS[Phosphorylation]DVS[Phosphorylation]EPES[Phosphorylation]EDNKQPLR/3	94374	Phosphorylation	1.0	7	344	1	1.0	453	0.0	0.0	0.0	0.0	0.0	0.0
4;7;11	341;344;348	1.000;1.000;1.000	Phosphorylation;Phosphorylation;Phosphorylation	AT3G49601.1	mzspec:PXD008355:E12621_2p_EXT431_6085_HanChao_T20-Rapa-2:scan:11214:RHDS[Phosphorylation]DVS[Phosphorylation]EPES[Phosphorylation]EDNKQPLR/3	3	0.0	240	x4:Phosphorylation:1.00;x7:Phosphorylation:1.00;x11:Phosphorylation:1.00	RHDSDVSEPESEDNKQPLR	RHDS[Phosphorylation]DVS[Phosphorylation]EPES[Phosphorylation]EDNKQPLR	AT3G49601.1	0.0	1.0	E12621_2p_EXT431_6085_HanChao_T20-Rapa-2	E12621_2p_EXT431_6085_HanChao_T20-Rapa-2.11214.11214.3	mzspec:PXD008355:E12621_2p_EXT431_6085_HanChao_T20-Rapa-2:scan:11214:RHDS[Phosphorylation]DVS[Phosphorylation]EPES[Phosphorylation]EDNKQPLR/3	94374	Phosphorylation	1.0	4	341	1	1.0	454	0.0	0.0	0.0	0.0	0.0	0.0
4;7;11	341;344;348	1.000;1.000;1.000	Phosphorylation;Phosphorylation;Phosphorylation	AT3G49601.1	mzspec:PXD008355:E12661_2p_EXT431_6085_HanChao_T20-Rapa-4:scan:11530:RHDS[Phosphorylation]DVS[Phosphorylation]EPES[Phosphorylation]EDNKQPLR/3	3	0.0	240	x4:Phosphorylation:1.00;x7:Phosphorylation:1.00;x11:Phosphorylation:1.00	RHDSDVSEPESEDNKQPLR	RHDS[Phosphorylation]DVS[Phosphorylation]EPES[Phosphorylation]EDNKQPLR	AT3G49601.1	0.0	1.0	E12661_2p_EXT431_6085_HanChao_T20-Rapa-4	E12661_2p_EXT431_6085_HanChao_T20-Rapa-4.11530.11530.3	mzspec:PXD008355:E12661_2p_EXT431_6085_HanChao_T20-Rapa-4:scan:11530:RHDS[Phosphorylation]DVS[Phosphorylation]EPES[Phosphorylation]EDNKQPLR/3	94373	Phosphorylation	1.0	11	348	1	1.0	455	0.0	0.0	0.0	0.0	0.0	0.0
4;7;11	341;344;348	1.000;1.000;1.000	Phosphorylation;Phosphorylation;Phosphorylation	AT3G49601.1	mzspec:PXD008355:E12661_2p_EXT431_6085_HanChao_T20-Rapa-4:scan:11530:RHDS[Phosphorylation]DVS[Phosphorylation]EPES[Phosphorylation]EDNKQPLR/3	3	0.0	240	x4:Phosphorylation:1.00;x7:Phosphorylation:1.00;x11:Phosphorylation:1.00	RHDSDVSEPESEDNKQPLR	RHDS[Phosphorylation]DVS[Phosphorylation]EPES[Phosphorylation]EDNKQPLR	AT3G49601.1	0.0	1.0	E12661_2p_EXT431_6085_HanChao_T20-Rapa-4	E12661_2p_EXT431_6085_HanChao_T20-Rapa-4.11530.11530.3	mzspec:PXD008355:E12661_2p_EXT431_6085_HanChao_T20-Rapa-4:scan:11530:RHDS[Phosphorylation]DVS[Phosphorylation]EPES[Phosphorylation]EDNKQPLR/3	94373	Phosphorylation	1.0	7	344	1	1.0	456	0.0	0.0	0.0	0.0	0.0	0.0
4;7;11	341;344;348	1.000;1.000;1.000	Phosphorylation;Phosphorylation;Phosphorylation	AT3G49601.1	mzspec:PXD008355:E12661_2p_EXT431_6085_HanChao_T20-Rapa-4:scan:11530:RHDS[Phosphorylation]DVS[Phosphorylation]EPES[Phosphorylation]EDNKQPLR/3	3	0.0	240	x4:Phosphorylation:1.00;x7:Phosphorylation:1.00;x11:Phosphorylation:1.00	RHDSDVSEPESEDNKQPLR	RHDS[Phosphorylation]DVS[Phosphorylation]EPES[Phosphorylation]EDNKQPLR	AT3G49601.1	0.0	1.0	E12661_2p_EXT431_6085_HanChao_T20-Rapa-4	E12661_2p_EXT431_6085_HanChao_T20-Rapa-4.11530.11530.3	mzspec:PXD008355:E12661_2p_EXT431_6085_HanChao_T20-Rapa-4:scan:11530:RHDS[Phosphorylation]DVS[Phosphorylation]EPES[Phosphorylation]EDNKQPLR/3	94373	Phosphorylation	1.0	4	341	1	1.0	457	0.0	0.0	0.0	0.0	0.0	0.0
4;7;11	341;344;348	1.000;1.000;1.000	Phosphorylation;Phosphorylation;Phosphorylation	AT3G49601.1	mzspec:PXD008355:E12619_2p_EXT431_6085_HanChao_T10-Rapa-2:scan:11445:RHDS[Phosphorylation]DVS[Phosphorylation]EPES[Phosphorylation]EDNKQPLR/3	3	0.0	240	x4:Phosphorylation:1.00;x7:Phosphorylation:1.00;x11:Phosphorylation:1.00	RHDSDVSEPESEDNKQPLR	RHDS[Phosphorylation]DVS[Phosphorylation]EPES[Phosphorylation]EDNKQPLR	AT3G49601.1	0.0	1.0	E12619_2p_EXT431_6085_HanChao_T10-Rapa-2	E12619_2p_EXT431_6085_HanChao_T10-Rapa-2.11445.11445.3	mzspec:PXD008355:E12619_2p_EXT431_6085_HanChao_T10-Rapa-2:scan:11445:RHDS[Phosphorylation]DVS[Phosphorylation]EPES[Phosphorylation]EDNKQPLR/3	94372	Phosphorylation	1.0	11	348	1	1.0	458	0.0	0.0	0.0	0.0	0.0	0.0
4;7;11	341;344;348	1.000;1.000;1.000	Phosphorylation;Phosphorylation;Phosphorylation	AT3G49601.1	mzspec:PXD008355:E12619_2p_EXT431_6085_HanChao_T10-Rapa-2:scan:11445:RHDS[Phosphorylation]DVS[Phosphorylation]EPES[Phosphorylation]EDNKQPLR/3	3	0.0	240	x4:Phosphorylation:1.00;x7:Phosphorylation:1.00;x11:Phosphorylation:1.00	RHDSDVSEPESEDNKQPLR	RHDS[Phosphorylation]DVS[Phosphorylation]EPES[Phosphorylation]EDNKQPLR	AT3G49601.1	0.0	1.0	E12619_2p_EXT431_6085_HanChao_T10-Rapa-2	E12619_2p_EXT431_6085_HanChao_T10-Rapa-2.11445.11445.3	mzspec:PXD008355:E12619_2p_EXT431_6085_HanChao_T10-Rapa-2:scan:11445:RHDS[Phosphorylation]DVS[Phosphorylation]EPES[Phosphorylation]EDNKQPLR/3	94372	Phosphorylation	1.0	7	344	1	1.0	459	0.0	0.0	0.0	0.0	0.0	0.0
4;7;11	341;344;348	1.000;1.000;1.000	Phosphorylation;Phosphorylation;Phosphorylation	AT3G49601.1	mzspec:PXD008355:E12619_2p_EXT431_6085_HanChao_T10-Rapa-2:scan:11445:RHDS[Phosphorylation]DVS[Phosphorylation]EPES[Phosphorylation]EDNKQPLR/3	3	0.0	240	x4:Phosphorylation:1.00;x7:Phosphorylation:1.00;x11:Phosphorylation:1.00	RHDSDVSEPESEDNKQPLR	RHDS[Phosphorylation]DVS[Phosphorylation]EPES[Phosphorylation]EDNKQPLR	AT3G49601.1	0.0	1.0	E12619_2p_EXT431_6085_HanChao_T10-Rapa-2	E12619_2p_EXT431_6085_HanChao_T10-Rapa-2.11445.11445.3	mzspec:PXD008355:E12619_2p_EXT431_6085_HanChao_T10-Rapa-2:scan:11445:RHDS[Phosphorylation]DVS[Phosphorylation]EPES[Phosphorylation]EDNKQPLR/3	94372	Phosphorylation	1.0	4	341	1	1.0	460	0.0	0.0	0.0	0.0	0.0	0.0
1	285:224:282:285:298:298	1.000	Phosphorylation	AT5G47430.1:AT5G47430.2:AT5G47430.3:AT5G47430.4:AT5G47430.5:AT5G47430.6	mzspec:PXD008355:E12643_2p_EXT431_6085_HanChao_T40-Rapa-3:scan:24002:S[Phosphorylation]VGELPPELK/2	2	3.2850431983180576e-05	80	x1:Phosphorylation:1.00	SVGELPPELK	S[Phosphorylation]VGELPPELK	AT5G47430.1	1.6278691193228066e-05	1.0	E12643_2p_EXT431_6085_HanChao_T40-Rapa-3	E12643_2p_EXT431_6085_HanChao_T40-Rapa-3.24002.24002.2	mzspec:PXD008355:E12643_2p_EXT431_6085_HanChao_T40-Rapa-3:scan:24002:S[Phosphorylation]VGELPPELK/2	111845	Phosphorylation	1.0	1	285	1	1.0	461	0.0	0.0	0.0	0.0	0.0	0.0
6	179	1.000	Phosphorylation	AT3G29075.1	mzspec:PXD008355:E12659_2p_EXT431_6085_HanChao_T10-Rapa-4:scan:09542:KDGNNS[Phosphorylation]EDDEFK/2	2	4.315180806075775e-05	80	x6:Phosphorylation:1.00	KDGNNSEDDEFK	KDGNNS[Phosphorylation]EDDEFK	AT3G29075.1	1.6278691193228066e-05	1.0	E12659_2p_EXT431_6085_HanChao_T10-Rapa-4	E12659_2p_EXT431_6085_HanChao_T10-Rapa-4.09542.09542.2	mzspec:PXD008355:E12659_2p_EXT431_6085_HanChao_T10-Rapa-4:scan:09542:KDGNNS[Phosphorylation]EDDEFK/2	58153	Phosphorylation	1.0	6	179	1	1.0	462	0.0	0.0	0.0	0.0	0.0	0.0
4;9	600;605:598;603	1.000;1.000	Phosphorylation;Phosphorylation	AT5G61150.1:AT5G61150.2	mzspec:PXD008355:E12601_2p_EXT431_6085_HanChao_T20-Rapa-1:scan:15737:GIES[Phosphorylation]DEEES[Phosphorylation]PPR/2	2	1.8878254139057222e-05	160	x4:Phosphorylation:1.00;x9:Phosphorylation:1.00	GIESDEEESPPR	GIES[Phosphorylation]DEEES[Phosphorylation]PPR	AT5G61150.1	1.6278691193228066e-05	1.0	E12601_2p_EXT431_6085_HanChao_T20-Rapa-1	E12601_2p_EXT431_6085_HanChao_T20-Rapa-1.15737.15737.2	mzspec:PXD008355:E12601_2p_EXT431_6085_HanChao_T20-Rapa-1:scan:15737:GIES[Phosphorylation]DEEES[Phosphorylation]PPR/2	42846	Phosphorylation	1.0	9	605	1	1.0	463	0.0	0.0	0.0	0.0	0.0	0.0
3;5;16	358;360;371:414;416;427:358;360;371	0;1.000;1.000	Deamidation;Phosphorylation;Phosphorylation	AT3G27550.1:AT3G27550.2:AT3G27550.3	mzspec:PXD008355:E12659_2p_EXT431_6085_HanChao_T10-Rapa-4:scan:17093:RPN[Deamidation]DS[Phosphorylation]DDDDDDGELDS[Phosphorylation]EDDEIPKR/3	3	3.8051750380517514e-05	160	x5:Phosphorylation:1.00;x16:Phosphorylation:1.00	RPNDSDDDDDDGELDSEDDEIPKR	RPN[Deamidation]DS[Phosphorylation]DDDDDDGELDS[Phosphorylation]EDDEIPKR	AT3G27550.1	1.6278691193228066e-05	1.0	E12659_2p_EXT431_6085_HanChao_T10-Rapa-4	E12659_2p_EXT431_6085_HanChao_T10-Rapa-4.17093.17093.3	mzspec:PXD008355:E12659_2p_EXT431_6085_HanChao_T10-Rapa-4:scan:17093:RPN[Deamidation]DS[Phosphorylation]DDDDDDGELDS[Phosphorylation]EDDEIPKR/3	95806	Phosphorylation	1.0	16	371	1	1.0	464	0.0	0.0	0.0	0.0	0.0	0.0
5;16	360;371:416;427:360;371	1.000;1.000	Phosphorylation;Phosphorylation	AT3G27550.1:AT3G27550.2:AT3G27550.3	mzspec:PXD008355:E12599_2p_EXT431_6085_HanChao_T10-Rapa-1:scan:19660:RPNDS[Phosphorylation]DDDDDDGELDS[Phosphorylation]EDDEIPK/2	2	2.202158114952653e-05	160	x5:Phosphorylation:1.00;x16:Phosphorylation:1.00	RPNDSDDDDDDGELDSEDDEIPK	RPNDS[Phosphorylation]DDDDDDGELDS[Phosphorylation]EDDEIPK	AT3G27550.1	1.6278691193228066e-05	1.0	E12599_2p_EXT431_6085_HanChao_T10-Rapa-1	E12599_2p_EXT431_6085_HanChao_T10-Rapa-1.19660.19660.2	mzspec:PXD008355:E12599_2p_EXT431_6085_HanChao_T10-Rapa-1:scan:19660:RPNDS[Phosphorylation]DDDDDDGELDS[Phosphorylation]EDDEIPK/2	95803	Phosphorylation	1.0	16	371	1	1.0	465	0.0	0.0	0.0	0.0	0.0	0.0
5;16	360;371:416;427:360;371	1.000;1.000	Phosphorylation;Phosphorylation	AT3G27550.1:AT3G27550.2:AT3G27550.3	mzspec:PXD008355:E12599_2p_EXT431_6085_HanChao_T10-Rapa-1:scan:19637:RPNDS[Phosphorylation]DDDDDDGELDS[Phosphorylation]EDDEIPK/3	3	2.2017217464056893e-05	160	x5:Phosphorylation:1.00;x16:Phosphorylation:1.00	RPNDSDDDDDDGELDSEDDEIPK	RPNDS[Phosphorylation]DDDDDDGELDS[Phosphorylation]EDDEIPK	AT3G27550.1	1.6278691193228066e-05	1.0	E12599_2p_EXT431_6085_HanChao_T10-Rapa-1	E12599_2p_EXT431_6085_HanChao_T10-Rapa-1.19637.19637.3	mzspec:PXD008355:E12599_2p_EXT431_6085_HanChao_T10-Rapa-1:scan:19637:RPNDS[Phosphorylation]DDDDDDGELDS[Phosphorylation]EDDEIPK/3	95804	Phosphorylation	1.0	16	371	1	1.0	466	0.0	0.0	0.0	0.0	0.0	0.0
4	104:104	1.000	Phosphorylation	AT1G73770.1:AT1G73770.2	mzspec:PXD008355:E12643_2p_EXT431_6085_HanChao_T40-Rapa-3:scan:21473:HDDS[Phosphorylation]DDEVMDVVR/2	2	3.5158035368983585e-05	80	x4:Phosphorylation:1.00	HDDSDDEVMDVVR	HDDS[Phosphorylation]DDEVMDVVR	AT1G73770.1	1.6278691193228066e-05	1.0	E12643_2p_EXT431_6085_HanChao_T40-Rapa-3	E12643_2p_EXT431_6085_HanChao_T40-Rapa-3.21473.21473.2	mzspec:PXD008355:E12643_2p_EXT431_6085_HanChao_T40-Rapa-3:scan:21473:HDDS[Phosphorylation]DDEVMDVVR/2	47634	Phosphorylation	1.0	4	104	1	1.0	467	0.0	0.0	0.0	0.0	0.0	0.0
3	219	1.000	Phosphorylation	AT5G52640.1	mzspec:PXD008355:E12661_2p_EXT431_6085_HanChao_T20-Rapa-4:scan:15356:EIS[Phosphorylation]DDEDEDEPKKENEGEVEEVDEEK/3	3	0.0	80	x3:Phosphorylation:1.00	EISDDEDEDEPKKENEGEVEEVDEEK	EIS[Phosphorylation]DDEDEDEPKKENEGEVEEVDEEK	AT5G52640.1	0.0	1.0	E12661_2p_EXT431_6085_HanChao_T20-Rapa-4	E12661_2p_EXT431_6085_HanChao_T20-Rapa-4.15356.15356.3	mzspec:PXD008355:E12661_2p_EXT431_6085_HanChao_T20-Rapa-4:scan:15356:EIS[Phosphorylation]DDEDEDEPKKENEGEVEEVDEEK/3	31924	Phosphorylation	1.0	3	219	1	1.0	468	0.0	0.0	0.0	0.0	0.0	0.0
4	104:104	1.000	Phosphorylation	AT1G73770.1:AT1G73770.2	mzspec:PXD008355:E12643_2p_EXT431_6085_HanChao_T40-Rapa-3:scan:21518:HDDS[Phosphorylation]DDEVMDVVR/3	3	3.517534911533997e-05	80	x4:Phosphorylation:1.00	HDDSDDEVMDVVR	HDDS[Phosphorylation]DDEVMDVVR	AT1G73770.1	1.6278691193228066e-05	1.0	E12643_2p_EXT431_6085_HanChao_T40-Rapa-3	E12643_2p_EXT431_6085_HanChao_T40-Rapa-3.21518.21518.3	mzspec:PXD008355:E12643_2p_EXT431_6085_HanChao_T40-Rapa-3:scan:21518:HDDS[Phosphorylation]DDEVMDVVR/3	47633	Phosphorylation	1.0	4	104	1	1.0	469	0.0	0.0	0.0	0.0	0.0	0.0
6	179	1.000	Phosphorylation	AT3G29075.1	mzspec:PXD008355:E12639_2p_EXT431_6085_HanChao_T10-Rapa-3:scan:06883:KDGNNS[Phosphorylation]EDDEFKK/3	3	2.854532998401462e-05	80	x6:Phosphorylation:1.00	KDGNNSEDDEFKK	KDGNNS[Phosphorylation]EDDEFKK	AT3G29075.1	1.6278691193228066e-05	1.0	E12639_2p_EXT431_6085_HanChao_T10-Rapa-3	E12639_2p_EXT431_6085_HanChao_T10-Rapa-3.06883.06883.3	mzspec:PXD008355:E12639_2p_EXT431_6085_HanChao_T10-Rapa-3:scan:06883:KDGNNS[Phosphorylation]EDDEFKK/3	58183	Phosphorylation	1.0	6	179	1	1.0	470	0.0	0.0	0.0	0.0	0.0	0.0
13	44	1.000	Phosphorylation	AT3G48530.1	mzspec:PXD008355:E12639_2p_EXT431_6085_HanChao_T10-Rapa-3:scan:24146:VEDLWDEQKPQLS[Phosphorylation]PNEK/2	2	2.4891721013590882e-05	80	x13:Phosphorylation:1.00	VEDLWDEQKPQLSPNEK	VEDLWDEQKPQLS[Phosphorylation]PNEK	AT3G48530.1	1.6278691193228066e-05	1.0	E12639_2p_EXT431_6085_HanChao_T10-Rapa-3	E12639_2p_EXT431_6085_HanChao_T10-Rapa-3.24146.24146.2	mzspec:PXD008355:E12639_2p_EXT431_6085_HanChao_T10-Rapa-3:scan:24146:VEDLWDEQKPQLS[Phosphorylation]PNEK/2	121814	Phosphorylation	1.0	13	44	1	1.0	471	0.0	0.0	0.0	0.0	0.0	0.0
3;5;16	358;360;371:414;416;427:358;360;371	0;1.000;1.000	Deamidation;Phosphorylation;Phosphorylation	AT3G27550.1:AT3G27550.2:AT3G27550.3	mzspec:PXD008355:E12659_2p_EXT431_6085_HanChao_T10-Rapa-4:scan:17093:RPN[Deamidation]DS[Phosphorylation]DDDDDDGELDS[Phosphorylation]EDDEIPKR/3	3	3.8051750380517514e-05	160	x5:Phosphorylation:1.00;x16:Phosphorylation:1.00	RPNDSDDDDDDGELDSEDDEIPKR	RPN[Deamidation]DS[Phosphorylation]DDDDDDGELDS[Phosphorylation]EDDEIPKR	AT3G27550.1	1.6278691193228066e-05	1.0	E12659_2p_EXT431_6085_HanChao_T10-Rapa-4	E12659_2p_EXT431_6085_HanChao_T10-Rapa-4.17093.17093.3	mzspec:PXD008355:E12659_2p_EXT431_6085_HanChao_T10-Rapa-4:scan:17093:RPN[Deamidation]DS[Phosphorylation]DDDDDDGELDS[Phosphorylation]EDDEIPKR/3	95806	Phosphorylation	1.0	5	360	1	1.0	472	0.0	0.0	0.0	0.0	0.0	0.0
6	179	1.000	Phosphorylation	AT3G29075.1	mzspec:PXD008355:E12623_2p_EXT431_6085_HanChao_T40-Rapa-2:scan:06947:KDGNNS[Phosphorylation]EDDEFKK/3	3	2.733809016102135e-05	80	x6:Phosphorylation:1.00	KDGNNSEDDEFKK	KDGNNS[Phosphorylation]EDDEFKK	AT3G29075.1	1.6278691193228066e-05	1.0	E12623_2p_EXT431_6085_HanChao_T40-Rapa-2	E12623_2p_EXT431_6085_HanChao_T40-Rapa-2.06947.06947.3	mzspec:PXD008355:E12623_2p_EXT431_6085_HanChao_T40-Rapa-2:scan:06947:KDGNNS[Phosphorylation]EDDEFKK/3	58184	Phosphorylation	1.0	6	179	1	1.0	473	0.0	0.0	0.0	0.0	0.0	0.0
3	219	1.000	Phosphorylation	AT5G52640.1	mzspec:PXD008355:E12601_2p_EXT431_6085_HanChao_T20-Rapa-1:scan:11199:EIS[Phosphorylation]DDEDEDEPK/2	2	1.9493557379286146e-05	80	x3:Phosphorylation:1.00	EISDDEDEDEPK	EIS[Phosphorylation]DDEDEDEPK	AT5G52640.1	1.6278691193228066e-05	1.0	E12601_2p_EXT431_6085_HanChao_T20-Rapa-1	E12601_2p_EXT431_6085_HanChao_T20-Rapa-1.11199.11199.2	mzspec:PXD008355:E12601_2p_EXT431_6085_HanChao_T20-Rapa-1:scan:11199:EIS[Phosphorylation]DDEDEDEPK/2	31919	Phosphorylation	1.0	3	219	1	1.0	474	0.0	0.0	0.0	0.0	0.0	0.0
3	219	1.000	Phosphorylation	AT5G52640.1	mzspec:PXD008355:E12619_2p_EXT431_6085_HanChao_T10-Rapa-2:scan:11315:EIS[Phosphorylation]DDEDEDEPK/2	2	0.0	80	x3:Phosphorylation:1.00	EISDDEDEDEPK	EIS[Phosphorylation]DDEDEDEPK	AT5G52640.1	0.0	1.0	E12619_2p_EXT431_6085_HanChao_T10-Rapa-2	E12619_2p_EXT431_6085_HanChao_T10-Rapa-2.11315.11315.2	mzspec:PXD008355:E12619_2p_EXT431_6085_HanChao_T10-Rapa-2:scan:11315:EIS[Phosphorylation]DDEDEDEPK/2	31918	Phosphorylation	1.0	3	219	1	1.0	475	0.0	0.0	0.0	0.0	0.0	0.0
6;7	377;378	1.000;1.000	Phosphorylation;Phosphorylation	AT1G06210.1	mzspec:PXD008355:E12603_2p_EXT431_6085_HanChao_T40-Rapa-1:scan:24540:IELGLS[Phosphorylation]S[Phosphorylation]DEDEK/2	2	5.925925925925927e-05	160	x6:Phosphorylation:1.00;x7:Phosphorylation:1.00	IELGLSSDEDEK	IELGLS[Phosphorylation]S[Phosphorylation]DEDEK	AT1G06210.1	1.6278691193228066e-05	1.0	E12603_2p_EXT431_6085_HanChao_T40-Rapa-1	E12603_2p_EXT431_6085_HanChao_T40-Rapa-1.24540.24540.2	mzspec:PXD008355:E12603_2p_EXT431_6085_HanChao_T40-Rapa-1:scan:24540:IELGLS[Phosphorylation]S[Phosphorylation]DEDEK/2	52675	Phosphorylation	1.0	7	378	1	1.0	476	0.0	0.0	0.0	0.0	0.0	0.0
3;6;10	341;344;348	1.000;1.000;1.000	Phosphorylation;Phosphorylation;Phosphorylation	AT3G49601.1	mzspec:PXD008355:E12601_2p_EXT431_6085_HanChao_T20-Rapa-1:scan:12899:HDS[Phosphorylation]DVS[Phosphorylation]EPES[Phosphorylation]EDNKQPLR/3	3	2.2182786157941438e-05	240	x3:Phosphorylation:1.00;x6:Phosphorylation:1.00;x10:Phosphorylation:1.00	HDSDVSEPESEDNKQPLR	HDS[Phosphorylation]DVS[Phosphorylation]EPES[Phosphorylation]EDNKQPLR	AT3G49601.1	1.6278691193228066e-05	1.0	E12601_2p_EXT431_6085_HanChao_T20-Rapa-1	E12601_2p_EXT431_6085_HanChao_T20-Rapa-1.12899.12899.3	mzspec:PXD008355:E12601_2p_EXT431_6085_HanChao_T20-Rapa-1:scan:12899:HDS[Phosphorylation]DVS[Phosphorylation]EPES[Phosphorylation]EDNKQPLR/3	47913	Phosphorylation	1.0	10	348	1	1.0	477	0.0	0.0	0.0	0.0	0.0	0.0
3;6;10	341;344;348	1.000;1.000;1.000	Phosphorylation;Phosphorylation;Phosphorylation	AT3G49601.1	mzspec:PXD008355:E12601_2p_EXT431_6085_HanChao_T20-Rapa-1:scan:12899:HDS[Phosphorylation]DVS[Phosphorylation]EPES[Phosphorylation]EDNKQPLR/3	3	2.2182786157941438e-05	240	x3:Phosphorylation:1.00;x6:Phosphorylation:1.00;x10:Phosphorylation:1.00	HDSDVSEPESEDNKQPLR	HDS[Phosphorylation]DVS[Phosphorylation]EPES[Phosphorylation]EDNKQPLR	AT3G49601.1	1.6278691193228066e-05	1.0	E12601_2p_EXT431_6085_HanChao_T20-Rapa-1	E12601_2p_EXT431_6085_HanChao_T20-Rapa-1.12899.12899.3	mzspec:PXD008355:E12601_2p_EXT431_6085_HanChao_T20-Rapa-1:scan:12899:HDS[Phosphorylation]DVS[Phosphorylation]EPES[Phosphorylation]EDNKQPLR/3	47913	Phosphorylation	1.0	6	344	1	1.0	478	0.0	0.0	0.0	0.0	0.0	0.0
3;6;10	341;344;348	1.000;1.000;1.000	Phosphorylation;Phosphorylation;Phosphorylation	AT3G49601.1	mzspec:PXD008355:E12601_2p_EXT431_6085_HanChao_T20-Rapa-1:scan:12899:HDS[Phosphorylation]DVS[Phosphorylation]EPES[Phosphorylation]EDNKQPLR/3	3	2.2182786157941438e-05	240	x3:Phosphorylation:1.00;x6:Phosphorylation:1.00;x10:Phosphorylation:1.00	HDSDVSEPESEDNKQPLR	HDS[Phosphorylation]DVS[Phosphorylation]EPES[Phosphorylation]EDNKQPLR	AT3G49601.1	1.6278691193228066e-05	1.0	E12601_2p_EXT431_6085_HanChao_T20-Rapa-1	E12601_2p_EXT431_6085_HanChao_T20-Rapa-1.12899.12899.3	mzspec:PXD008355:E12601_2p_EXT431_6085_HanChao_T20-Rapa-1:scan:12899:HDS[Phosphorylation]DVS[Phosphorylation]EPES[Phosphorylation]EDNKQPLR/3	47913	Phosphorylation	1.0	3	341	1	1.0	479	0.0	0.0	0.0	0.0	0.0	0.0
4;5	11;12	1.000;1.000	Phosphorylation;Phosphorylation	AT2G45880.1	mzspec:PXD008355:E12603_2p_EXT431_6085_HanChao_T40-Rapa-1:scan:25212:LLGT[Phosphorylation]S[Phosphorylation]EEDDDEEMDMDVKEEDDGDRR/3	3	5.7461357237257934e-05	160	x4:Phosphorylation:1.00;x5:Phosphorylation:1.00	LLGTSEEDDDEEMDMDVKEEDDGDRR	LLGT[Phosphorylation]S[Phosphorylation]EEDDDEEMDMDVKEEDDGDRR	AT2G45880.1	1.6278691193228066e-05	1.0	E12603_2p_EXT431_6085_HanChao_T40-Rapa-1	E12603_2p_EXT431_6085_HanChao_T40-Rapa-1.25212.25212.3	mzspec:PXD008355:E12603_2p_EXT431_6085_HanChao_T40-Rapa-1:scan:25212:LLGT[Phosphorylation]S[Phosphorylation]EEDDDEEMDMDVKEEDDGDRR/3	68802	Phosphorylation	1.0	4	11	1	1.0	480	0.0	0.0	0.0	0.0	0.0	0.0
4;5	11;12	1.000;1.000	Phosphorylation;Phosphorylation	AT2G45880.1	mzspec:PXD008355:E12603_2p_EXT431_6085_HanChao_T40-Rapa-1:scan:25212:LLGT[Phosphorylation]S[Phosphorylation]EEDDDEEMDMDVKEEDDGDRR/3	3	5.7461357237257934e-05	160	x4:Phosphorylation:1.00;x5:Phosphorylation:1.00	LLGTSEEDDDEEMDMDVKEEDDGDRR	LLGT[Phosphorylation]S[Phosphorylation]EEDDDEEMDMDVKEEDDGDRR	AT2G45880.1	1.6278691193228066e-05	1.0	E12603_2p_EXT431_6085_HanChao_T40-Rapa-1	E12603_2p_EXT431_6085_HanChao_T40-Rapa-1.25212.25212.3	mzspec:PXD008355:E12603_2p_EXT431_6085_HanChao_T40-Rapa-1:scan:25212:LLGT[Phosphorylation]S[Phosphorylation]EEDDDEEMDMDVKEEDDGDRR/3	68802	Phosphorylation	1.0	5	12	1	1.0	481	0.0	0.0	0.0	0.0	0.0	0.0
3;6;10	341;344;348	1.000;1.000;1.000	Phosphorylation;Phosphorylation;Phosphorylation	AT3G49601.1	mzspec:PXD008355:E12623_2p_EXT431_6085_HanChao_T40-Rapa-2:scan:12806:HDS[Phosphorylation]DVS[Phosphorylation]EPES[Phosphorylation]EDNKQPLR/2	2	2.589063794531897e-05	240	x3:Phosphorylation:1.00;x6:Phosphorylation:1.00;x10:Phosphorylation:1.00	HDSDVSEPESEDNKQPLR	HDS[Phosphorylation]DVS[Phosphorylation]EPES[Phosphorylation]EDNKQPLR	AT3G49601.1	1.6278691193228066e-05	1.0	E12623_2p_EXT431_6085_HanChao_T40-Rapa-2	E12623_2p_EXT431_6085_HanChao_T40-Rapa-2.12806.12806.2	mzspec:PXD008355:E12623_2p_EXT431_6085_HanChao_T40-Rapa-2:scan:12806:HDS[Phosphorylation]DVS[Phosphorylation]EPES[Phosphorylation]EDNKQPLR/2	47912	Phosphorylation	1.0	10	348	1	1.0	482	0.0	0.0	0.0	0.0	0.0	0.0
3;6;10	341;344;348	1.000;1.000;1.000	Phosphorylation;Phosphorylation;Phosphorylation	AT3G49601.1	mzspec:PXD008355:E12623_2p_EXT431_6085_HanChao_T40-Rapa-2:scan:12806:HDS[Phosphorylation]DVS[Phosphorylation]EPES[Phosphorylation]EDNKQPLR/2	2	2.589063794531897e-05	240	x3:Phosphorylation:1.00;x6:Phosphorylation:1.00;x10:Phosphorylation:1.00	HDSDVSEPESEDNKQPLR	HDS[Phosphorylation]DVS[Phosphorylation]EPES[Phosphorylation]EDNKQPLR	AT3G49601.1	1.6278691193228066e-05	1.0	E12623_2p_EXT431_6085_HanChao_T40-Rapa-2	E12623_2p_EXT431_6085_HanChao_T40-Rapa-2.12806.12806.2	mzspec:PXD008355:E12623_2p_EXT431_6085_HanChao_T40-Rapa-2:scan:12806:HDS[Phosphorylation]DVS[Phosphorylation]EPES[Phosphorylation]EDNKQPLR/2	47912	Phosphorylation	1.0	6	344	1	1.0	483	0.0	0.0	0.0	0.0	0.0	0.0
4;5	11;12	1.000;1.000	Phosphorylation;Phosphorylation	AT2G45880.1	mzspec:PXD008355:E12643_2p_EXT431_6085_HanChao_T40-Rapa-3:scan:24891:LLGT[Phosphorylation]S[Phosphorylation]EEDDDEEMDMDVKEEDDGDRR/3	3	3.383178834833209e-05	160	x4:Phosphorylation:1.00;x5:Phosphorylation:1.00	LLGTSEEDDDEEMDMDVKEEDDGDRR	LLGT[Phosphorylation]S[Phosphorylation]EEDDDEEMDMDVKEEDDGDRR	AT2G45880.1	1.6278691193228066e-05	1.0	E12643_2p_EXT431_6085_HanChao_T40-Rapa-3	E12643_2p_EXT431_6085_HanChao_T40-Rapa-3.24891.24891.3	mzspec:PXD008355:E12643_2p_EXT431_6085_HanChao_T40-Rapa-3:scan:24891:LLGT[Phosphorylation]S[Phosphorylation]EEDDDEEMDMDVKEEDDGDRR/3	68803	Phosphorylation	1.0	4	11	1	1.0	484	0.0	0.0	0.0	0.0	0.0	0.0
4;5	11;12	1.000;1.000	Phosphorylation;Phosphorylation	AT2G45880.1	mzspec:PXD008355:E12643_2p_EXT431_6085_HanChao_T40-Rapa-3:scan:24891:LLGT[Phosphorylation]S[Phosphorylation]EEDDDEEMDMDVKEEDDGDRR/3	3	3.383178834833209e-05	160	x4:Phosphorylation:1.00;x5:Phosphorylation:1.00	LLGTSEEDDDEEMDMDVKEEDDGDRR	LLGT[Phosphorylation]S[Phosphorylation]EEDDDEEMDMDVKEEDDGDRR	AT2G45880.1	1.6278691193228066e-05	1.0	E12643_2p_EXT431_6085_HanChao_T40-Rapa-3	E12643_2p_EXT431_6085_HanChao_T40-Rapa-3.24891.24891.3	mzspec:PXD008355:E12643_2p_EXT431_6085_HanChao_T40-Rapa-3:scan:24891:LLGT[Phosphorylation]S[Phosphorylation]EEDDDEEMDMDVKEEDDGDRR/3	68803	Phosphorylation	1.0	5	12	1	1.0	485	0.0	0.0	0.0	0.0	0.0	0.0
3;6;10	341;344;348	1.000;1.000;1.000	Phosphorylation;Phosphorylation;Phosphorylation	AT3G49601.1	mzspec:PXD008355:E12623_2p_EXT431_6085_HanChao_T40-Rapa-2:scan:12806:HDS[Phosphorylation]DVS[Phosphorylation]EPES[Phosphorylation]EDNKQPLR/2	2	2.589063794531897e-05	240	x3:Phosphorylation:1.00;x6:Phosphorylation:1.00;x10:Phosphorylation:1.00	HDSDVSEPESEDNKQPLR	HDS[Phosphorylation]DVS[Phosphorylation]EPES[Phosphorylation]EDNKQPLR	AT3G49601.1	1.6278691193228066e-05	1.0	E12623_2p_EXT431_6085_HanChao_T40-Rapa-2	E12623_2p_EXT431_6085_HanChao_T40-Rapa-2.12806.12806.2	mzspec:PXD008355:E12623_2p_EXT431_6085_HanChao_T40-Rapa-2:scan:12806:HDS[Phosphorylation]DVS[Phosphorylation]EPES[Phosphorylation]EDNKQPLR/2	47912	Phosphorylation	1.0	3	341	1	1.0	486	0.0	0.0	0.0	0.0	0.0	0.0
3;6;10	341;344;348	1.000;1.000;1.000	Phosphorylation;Phosphorylation;Phosphorylation	AT3G49601.1	mzspec:PXD008355:E12643_2p_EXT431_6085_HanChao_T40-Rapa-3:scan:12948:HDS[Phosphorylation]DVS[Phosphorylation]EPES[Phosphorylation]EDNKQPLR/3	3	3.082519034555038e-05	240	x3:Phosphorylation:1.00;x6:Phosphorylation:1.00;x10:Phosphorylation:1.00	HDSDVSEPESEDNKQPLR	HDS[Phosphorylation]DVS[Phosphorylation]EPES[Phosphorylation]EDNKQPLR	AT3G49601.1	1.6278691193228066e-05	1.0	E12643_2p_EXT431_6085_HanChao_T40-Rapa-3	E12643_2p_EXT431_6085_HanChao_T40-Rapa-3.12948.12948.3	mzspec:PXD008355:E12643_2p_EXT431_6085_HanChao_T40-Rapa-3:scan:12948:HDS[Phosphorylation]DVS[Phosphorylation]EPES[Phosphorylation]EDNKQPLR/3	47911	Phosphorylation	1.0	10	348	1	1.0	487	0.0	0.0	0.0	0.0	0.0	0.0
6;7	377;378	1.000;1.000	Phosphorylation;Phosphorylation	AT1G06210.1	mzspec:PXD008355:E12641_2p_EXT431_6085_HanChao_T20-Rapa-3:scan:24482:IELGLS[Phosphorylation]S[Phosphorylation]DEDEK/2	2	4.164064126587549e-05	160	x6:Phosphorylation:1.00;x7:Phosphorylation:1.00	IELGLSSDEDEK	IELGLS[Phosphorylation]S[Phosphorylation]DEDEK	AT1G06210.1	1.6278691193228066e-05	1.0	E12641_2p_EXT431_6085_HanChao_T20-Rapa-3	E12641_2p_EXT431_6085_HanChao_T20-Rapa-3.24482.24482.2	mzspec:PXD008355:E12641_2p_EXT431_6085_HanChao_T20-Rapa-3:scan:24482:IELGLS[Phosphorylation]S[Phosphorylation]DEDEK/2	52676	Phosphorylation	1.0	6	377	1	1.0	488	0.0	0.0	0.0	0.0	0.0	0.0
5;16	360;371:416;427:360;371	1.000;1.000	Phosphorylation;Phosphorylation	AT3G27550.1:AT3G27550.2:AT3G27550.3	mzspec:PXD008355:E12599_2p_EXT431_6085_HanChao_T10-Rapa-1:scan:19637:RPNDS[Phosphorylation]DDDDDDGELDS[Phosphorylation]EDDEIPK/3	3	2.2017217464056893e-05	160	x5:Phosphorylation:1.00;x16:Phosphorylation:1.00	RPNDSDDDDDDGELDSEDDEIPK	RPNDS[Phosphorylation]DDDDDDGELDS[Phosphorylation]EDDEIPK	AT3G27550.1	1.6278691193228066e-05	1.0	E12599_2p_EXT431_6085_HanChao_T10-Rapa-1	E12599_2p_EXT431_6085_HanChao_T10-Rapa-1.19637.19637.3	mzspec:PXD008355:E12599_2p_EXT431_6085_HanChao_T10-Rapa-1:scan:19637:RPNDS[Phosphorylation]DDDDDDGELDS[Phosphorylation]EDDEIPK/3	95804	Phosphorylation	1.0	5	360	1	1.0	489	0.0	0.0	0.0	0.0	0.0	0.0
6	179	1.000	Phosphorylation	AT3G29075.1	mzspec:PXD008355:E12643_2p_EXT431_6085_HanChao_T40-Rapa-3:scan:06956:KDGNNS[Phosphorylation]EDDEFKK/3	3	3.1862354628007015e-05	80	x6:Phosphorylation:1.00	KDGNNSEDDEFKK	KDGNNS[Phosphorylation]EDDEFKK	AT3G29075.1	1.6278691193228066e-05	1.0	E12643_2p_EXT431_6085_HanChao_T40-Rapa-3	E12643_2p_EXT431_6085_HanChao_T40-Rapa-3.06956.06956.3	mzspec:PXD008355:E12643_2p_EXT431_6085_HanChao_T40-Rapa-3:scan:06956:KDGNNS[Phosphorylation]EDDEFKK/3	58182	Phosphorylation	1.0	6	179	1	1.0	490	0.0	0.0	0.0	0.0	0.0	0.0
3;6;10	341;344;348	1.000;1.000;1.000	Phosphorylation;Phosphorylation;Phosphorylation	AT3G49601.1	mzspec:PXD008355:E12643_2p_EXT431_6085_HanChao_T40-Rapa-3:scan:12948:HDS[Phosphorylation]DVS[Phosphorylation]EPES[Phosphorylation]EDNKQPLR/3	3	3.082519034555038e-05	240	x3:Phosphorylation:1.00;x6:Phosphorylation:1.00;x10:Phosphorylation:1.00	HDSDVSEPESEDNKQPLR	HDS[Phosphorylation]DVS[Phosphorylation]EPES[Phosphorylation]EDNKQPLR	AT3G49601.1	1.6278691193228066e-05	1.0	E12643_2p_EXT431_6085_HanChao_T40-Rapa-3	E12643_2p_EXT431_6085_HanChao_T40-Rapa-3.12948.12948.3	mzspec:PXD008355:E12643_2p_EXT431_6085_HanChao_T40-Rapa-3:scan:12948:HDS[Phosphorylation]DVS[Phosphorylation]EPES[Phosphorylation]EDNKQPLR/3	47911	Phosphorylation	1.0	6	344	1	1.0	491	0.0	0.0	0.0	0.0	0.0	0.0
5;16	360;371:416;427:360;371	1.000;1.000	Phosphorylation;Phosphorylation	AT3G27550.1:AT3G27550.2:AT3G27550.3	mzspec:PXD008355:E12599_2p_EXT431_6085_HanChao_T10-Rapa-1:scan:19660:RPNDS[Phosphorylation]DDDDDDGELDS[Phosphorylation]EDDEIPK/2	2	2.202158114952653e-05	160	x5:Phosphorylation:1.00;x16:Phosphorylation:1.00	RPNDSDDDDDDGELDSEDDEIPK	RPNDS[Phosphorylation]DDDDDDGELDS[Phosphorylation]EDDEIPK	AT3G27550.1	1.6278691193228066e-05	1.0	E12599_2p_EXT431_6085_HanChao_T10-Rapa-1	E12599_2p_EXT431_6085_HanChao_T10-Rapa-1.19660.19660.2	mzspec:PXD008355:E12599_2p_EXT431_6085_HanChao_T10-Rapa-1:scan:19660:RPNDS[Phosphorylation]DDDDDDGELDS[Phosphorylation]EDDEIPK/2	95803	Phosphorylation	1.0	5	360	1	1.0	492	0.0	0.0	0.0	0.0	0.0	0.0
6	179	1.000	Phosphorylation	AT3G29075.1	mzspec:PXD008355:E12603_2p_EXT431_6085_HanChao_T40-Rapa-1:scan:06995:KDGNNS[Phosphorylation]EDDEFKK/3	3	7.783312577833126e-05	80	x6:Phosphorylation:1.00	KDGNNSEDDEFKK	KDGNNS[Phosphorylation]EDDEFKK	AT3G29075.1	1.6278691193228066e-05	1.0	E12603_2p_EXT431_6085_HanChao_T40-Rapa-1	E12603_2p_EXT431_6085_HanChao_T40-Rapa-1.06995.06995.3	mzspec:PXD008355:E12603_2p_EXT431_6085_HanChao_T40-Rapa-1:scan:06995:KDGNNS[Phosphorylation]EDDEFKK/3	58178	Phosphorylation	1.0	6	179	1	1.0	493	0.0	0.0	0.0	0.0	0.0	0.0
6	179	1.000	Phosphorylation	AT3G29075.1	mzspec:PXD008355:E12659_2p_EXT431_6085_HanChao_T10-Rapa-4:scan:07112:KDGNNS[Phosphorylation]EDDEFKK/2	2	4.15541242468315e-05	80	x6:Phosphorylation:1.00	KDGNNSEDDEFKK	KDGNNS[Phosphorylation]EDDEFKK	AT3G29075.1	1.6278691193228066e-05	1.0	E12659_2p_EXT431_6085_HanChao_T10-Rapa-4	E12659_2p_EXT431_6085_HanChao_T10-Rapa-4.07112.07112.2	mzspec:PXD008355:E12659_2p_EXT431_6085_HanChao_T10-Rapa-4:scan:07112:KDGNNS[Phosphorylation]EDDEFKK/2	58179	Phosphorylation	1.0	6	179	1	1.0	494	0.0	0.0	0.0	0.0	0.0	0.0
5;16	360;371:416;427:360;371	1.000;1.000	Phosphorylation;Phosphorylation	AT3G27550.1:AT3G27550.2:AT3G27550.3	mzspec:PXD008355:E12603_2p_EXT431_6085_HanChao_T40-Rapa-1:scan:20368:RPNDS[Phosphorylation]DDDDDDGELDS[Phosphorylation]EDDEIPK/3	3	4.618510992056161e-05	160	x5:Phosphorylation:1.00;x16:Phosphorylation:1.00	RPNDSDDDDDDGELDSEDDEIPK	RPNDS[Phosphorylation]DDDDDDGELDS[Phosphorylation]EDDEIPK	AT3G27550.1	1.6278691193228066e-05	1.0	E12603_2p_EXT431_6085_HanChao_T40-Rapa-1	E12603_2p_EXT431_6085_HanChao_T40-Rapa-1.20368.20368.3	mzspec:PXD008355:E12603_2p_EXT431_6085_HanChao_T40-Rapa-1:scan:20368:RPNDS[Phosphorylation]DDDDDDGELDS[Phosphorylation]EDDEIPK/3	95795	Phosphorylation	1.0	5	360	1	1.0	495	0.0	0.0	0.0	0.0	0.0	0.0
5;16	360;371:416;427:360;371	1.000;1.000	Phosphorylation;Phosphorylation	AT3G27550.1:AT3G27550.2:AT3G27550.3	mzspec:PXD008355:E12603_2p_EXT431_6085_HanChao_T40-Rapa-1:scan:20368:RPNDS[Phosphorylation]DDDDDDGELDS[Phosphorylation]EDDEIPK/3	3	4.618510992056161e-05	160	x5:Phosphorylation:1.00;x16:Phosphorylation:1.00	RPNDSDDDDDDGELDSEDDEIPK	RPNDS[Phosphorylation]DDDDDDGELDS[Phosphorylation]EDDEIPK	AT3G27550.1	1.6278691193228066e-05	1.0	E12603_2p_EXT431_6085_HanChao_T40-Rapa-1	E12603_2p_EXT431_6085_HanChao_T40-Rapa-1.20368.20368.3	mzspec:PXD008355:E12603_2p_EXT431_6085_HanChao_T40-Rapa-1:scan:20368:RPNDS[Phosphorylation]DDDDDDGELDS[Phosphorylation]EDDEIPK/3	95795	Phosphorylation	1.0	16	371	1	1.0	496	0.0	0.0	0.0	0.0	0.0	0.0
10	743	1.000	Phosphorylation	AT2G20000.1	mzspec:PXD008355:E12601_2p_EXT431_6085_HanChao_T20-Rapa-1:scan:23541:LHVPDEIDES[Phosphorylation]P/2	2	6.126324817741837e-05	80	x10:Phosphorylation:1.00	LHVPDEIDESP	LHVPDEIDES[Phosphorylation]P	AT2G20000.1	1.6278691193228066e-05	1.0	E12601_2p_EXT431_6085_HanChao_T20-Rapa-1	E12601_2p_EXT431_6085_HanChao_T20-Rapa-1.23541.23541.2	mzspec:PXD008355:E12601_2p_EXT431_6085_HanChao_T20-Rapa-1:scan:23541:LHVPDEIDES[Phosphorylation]P/2	67909	Phosphorylation	1.0	10	743	1	1.0	497	0.0	0.0	0.0	0.0	0.0	0.0
5;16	360;371:416;427:360;371	1.000;1.000	Phosphorylation;Phosphorylation	AT3G27550.1:AT3G27550.2:AT3G27550.3	mzspec:PXD008355:E12641_2p_EXT431_6085_HanChao_T20-Rapa-3:scan:20283:RPNDS[Phosphorylation]DDDDDDGELDS[Phosphorylation]EDDEIPK/3	3	4.389430251953298e-05	160	x5:Phosphorylation:1.00;x16:Phosphorylation:1.00	RPNDSDDDDDDGELDSEDDEIPK	RPNDS[Phosphorylation]DDDDDDGELDS[Phosphorylation]EDDEIPK	AT3G27550.1	1.6278691193228066e-05	1.0	E12641_2p_EXT431_6085_HanChao_T20-Rapa-3	E12641_2p_EXT431_6085_HanChao_T20-Rapa-3.20283.20283.3	mzspec:PXD008355:E12641_2p_EXT431_6085_HanChao_T20-Rapa-3:scan:20283:RPNDS[Phosphorylation]DDDDDDGELDS[Phosphorylation]EDDEIPK/3	95796	Phosphorylation	1.0	5	360	1	1.0	498	0.0	0.0	0.0	0.0	0.0	0.0
6	179	1.000	Phosphorylation	AT3G29075.1	mzspec:PXD008355:E12659_2p_EXT431_6085_HanChao_T10-Rapa-4:scan:07083:KDGNNS[Phosphorylation]EDDEFKK/3	3	4.15144470275656e-05	80	x6:Phosphorylation:1.00	KDGNNSEDDEFKK	KDGNNS[Phosphorylation]EDDEFKK	AT3G29075.1	1.6278691193228066e-05	1.0	E12659_2p_EXT431_6085_HanChao_T10-Rapa-4	E12659_2p_EXT431_6085_HanChao_T10-Rapa-4.07083.07083.3	mzspec:PXD008355:E12659_2p_EXT431_6085_HanChao_T10-Rapa-4:scan:07083:KDGNNS[Phosphorylation]EDDEFKK/3	58180	Phosphorylation	1.0	6	179	1	1.0	499	0.0	0.0	0.0	0.0	0.0	0.0
5;16	360;371:416;427:360;371	1.000;1.000	Phosphorylation;Phosphorylation	AT3G27550.1:AT3G27550.2:AT3G27550.3	mzspec:PXD008355:E12641_2p_EXT431_6085_HanChao_T20-Rapa-3:scan:20283:RPNDS[Phosphorylation]DDDDDDGELDS[Phosphorylation]EDDEIPK/3	3	4.389430251953298e-05	160	x5:Phosphorylation:1.00;x16:Phosphorylation:1.00	RPNDSDDDDDDGELDSEDDEIPK	RPNDS[Phosphorylation]DDDDDDGELDS[Phosphorylation]EDDEIPK	AT3G27550.1	1.6278691193228066e-05	1.0	E12641_2p_EXT431_6085_HanChao_T20-Rapa-3	E12641_2p_EXT431_6085_HanChao_T20-Rapa-3.20283.20283.3	mzspec:PXD008355:E12641_2p_EXT431_6085_HanChao_T20-Rapa-3:scan:20283:RPNDS[Phosphorylation]DDDDDDGELDS[Phosphorylation]EDDEIPK/3	95796	Phosphorylation	1.0	16	371	1	1.0	500	0.0	0.0	0.0	0.0	0.0	0.0
5;16	360;371:416;427:360;371	1.000;1.000	Phosphorylation;Phosphorylation	AT3G27550.1:AT3G27550.2:AT3G27550.3	mzspec:PXD008355:E12641_2p_EXT431_6085_HanChao_T20-Rapa-3:scan:20293:RPNDS[Phosphorylation]DDDDDDGELDS[Phosphorylation]EDDEIPK/2	2	4.388081969371188e-05	160	x5:Phosphorylation:1.00;x16:Phosphorylation:1.00	RPNDSDDDDDDGELDSEDDEIPK	RPNDS[Phosphorylation]DDDDDDGELDS[Phosphorylation]EDDEIPK	AT3G27550.1	1.6278691193228066e-05	1.0	E12641_2p_EXT431_6085_HanChao_T20-Rapa-3	E12641_2p_EXT431_6085_HanChao_T20-Rapa-3.20293.20293.2	mzspec:PXD008355:E12641_2p_EXT431_6085_HanChao_T20-Rapa-3:scan:20293:RPNDS[Phosphorylation]DDDDDDGELDS[Phosphorylation]EDDEIPK/2	95797	Phosphorylation	1.0	5	360	1	1.0	501	0.0	0.0	0.0	0.0	0.0	0.0
6	179	1.000	Phosphorylation	AT3G29075.1	mzspec:PXD008355:E12641_2p_EXT431_6085_HanChao_T20-Rapa-3:scan:07073:KDGNNS[Phosphorylation]EDDEFKK/3	3	3.64126278993555e-05	80	x6:Phosphorylation:1.00	KDGNNSEDDEFKK	KDGNNS[Phosphorylation]EDDEFKK	AT3G29075.1	1.6278691193228066e-05	1.0	E12641_2p_EXT431_6085_HanChao_T20-Rapa-3	E12641_2p_EXT431_6085_HanChao_T20-Rapa-3.07073.07073.3	mzspec:PXD008355:E12641_2p_EXT431_6085_HanChao_T20-Rapa-3:scan:07073:KDGNNS[Phosphorylation]EDDEFKK/3	58181	Phosphorylation	1.0	6	179	1	1.0	502	0.0	0.0	0.0	0.0	0.0	0.0
5;16	360;371:416;427:360;371	1.000;1.000	Phosphorylation;Phosphorylation	AT3G27550.1:AT3G27550.2:AT3G27550.3	mzspec:PXD008355:E12641_2p_EXT431_6085_HanChao_T20-Rapa-3:scan:20293:RPNDS[Phosphorylation]DDDDDDGELDS[Phosphorylation]EDDEIPK/2	2	4.388081969371188e-05	160	x5:Phosphorylation:1.00;x16:Phosphorylation:1.00	RPNDSDDDDDDGELDSEDDEIPK	RPNDS[Phosphorylation]DDDDDDGELDS[Phosphorylation]EDDEIPK	AT3G27550.1	1.6278691193228066e-05	1.0	E12641_2p_EXT431_6085_HanChao_T20-Rapa-3	E12641_2p_EXT431_6085_HanChao_T20-Rapa-3.20293.20293.2	mzspec:PXD008355:E12641_2p_EXT431_6085_HanChao_T20-Rapa-3:scan:20293:RPNDS[Phosphorylation]DDDDDDGELDS[Phosphorylation]EDDEIPK/2	95797	Phosphorylation	1.0	16	371	1	1.0	503	0.0	0.0	0.0	0.0	0.0	0.0
5;16	360;371:416;427:360;371	1.000;1.000	Phosphorylation;Phosphorylation	AT3G27550.1:AT3G27550.2:AT3G27550.3	mzspec:PXD008355:E12643_2p_EXT431_6085_HanChao_T40-Rapa-3:scan:20107:RPNDS[Phosphorylation]DDDDDDGELDS[Phosphorylation]EDDEIPK/2	2	3.5747479802673905e-05	160	x5:Phosphorylation:1.00;x16:Phosphorylation:1.00	RPNDSDDDDDDGELDSEDDEIPK	RPNDS[Phosphorylation]DDDDDDGELDS[Phosphorylation]EDDEIPK	AT3G27550.1	1.6278691193228066e-05	1.0	E12643_2p_EXT431_6085_HanChao_T40-Rapa-3	E12643_2p_EXT431_6085_HanChao_T40-Rapa-3.20107.20107.2	mzspec:PXD008355:E12643_2p_EXT431_6085_HanChao_T40-Rapa-3:scan:20107:RPNDS[Phosphorylation]DDDDDDGELDS[Phosphorylation]EDDEIPK/2	95798	Phosphorylation	1.0	5	360	1	1.0	504	0.0	0.0	0.0	0.0	0.0	0.0
10	743	1.000	Phosphorylation	AT2G20000.1	mzspec:PXD008355:E12643_2p_EXT431_6085_HanChao_T40-Rapa-3:scan:23563:LHVPDEIDES[Phosphorylation]P/2	2	3.268401098182769e-05	80	x10:Phosphorylation:1.00	LHVPDEIDESP	LHVPDEIDES[Phosphorylation]P	AT2G20000.1	1.6278691193228066e-05	1.0	E12643_2p_EXT431_6085_HanChao_T40-Rapa-3	E12643_2p_EXT431_6085_HanChao_T40-Rapa-3.23563.23563.2	mzspec:PXD008355:E12643_2p_EXT431_6085_HanChao_T40-Rapa-3:scan:23563:LHVPDEIDES[Phosphorylation]P/2	67910	Phosphorylation	1.0	10	743	1	1.0	505	0.0	0.0	0.0	0.0	0.0	0.0
10	743	1.000	Phosphorylation	AT2G20000.1	mzspec:PXD008355:E12623_2p_EXT431_6085_HanChao_T40-Rapa-2:scan:23349:LHVPDEIDES[Phosphorylation]P/2	2	2.912989018031402e-05	80	x10:Phosphorylation:1.00	LHVPDEIDESP	LHVPDEIDES[Phosphorylation]P	AT2G20000.1	1.6278691193228066e-05	1.0	E12623_2p_EXT431_6085_HanChao_T40-Rapa-2	E12623_2p_EXT431_6085_HanChao_T40-Rapa-2.23349.23349.2	mzspec:PXD008355:E12623_2p_EXT431_6085_HanChao_T40-Rapa-2:scan:23349:LHVPDEIDES[Phosphorylation]P/2	67911	Phosphorylation	1.0	10	743	1	1.0	506	0.0	0.0	0.0	0.0	0.0	0.0
5;16	360;371:416;427:360;371	1.000;1.000	Phosphorylation;Phosphorylation	AT3G27550.1:AT3G27550.2:AT3G27550.3	mzspec:PXD008355:E12643_2p_EXT431_6085_HanChao_T40-Rapa-3:scan:20107:RPNDS[Phosphorylation]DDDDDDGELDS[Phosphorylation]EDDEIPK/2	2	3.5747479802673905e-05	160	x5:Phosphorylation:1.00;x16:Phosphorylation:1.00	RPNDSDDDDDDGELDSEDDEIPK	RPNDS[Phosphorylation]DDDDDDGELDS[Phosphorylation]EDDEIPK	AT3G27550.1	1.6278691193228066e-05	1.0	E12643_2p_EXT431_6085_HanChao_T40-Rapa-3	E12643_2p_EXT431_6085_HanChao_T40-Rapa-3.20107.20107.2	mzspec:PXD008355:E12643_2p_EXT431_6085_HanChao_T40-Rapa-3:scan:20107:RPNDS[Phosphorylation]DDDDDDGELDS[Phosphorylation]EDDEIPK/2	95798	Phosphorylation	1.0	16	371	1	1.0	507	0.0	0.0	0.0	0.0	0.0	0.0
5;16	360;371:416;427:360;371	1.000;1.000	Phosphorylation;Phosphorylation	AT3G27550.1:AT3G27550.2:AT3G27550.3	mzspec:PXD008355:E12643_2p_EXT431_6085_HanChao_T40-Rapa-3:scan:20063:RPNDS[Phosphorylation]DDDDDDGELDS[Phosphorylation]EDDEIPK/3	3	3.5743646566822746e-05	160	x5:Phosphorylation:1.00;x16:Phosphorylation:1.00	RPNDSDDDDDDGELDSEDDEIPK	RPNDS[Phosphorylation]DDDDDDGELDS[Phosphorylation]EDDEIPK	AT3G27550.1	1.6278691193228066e-05	1.0	E12643_2p_EXT431_6085_HanChao_T40-Rapa-3	E12643_2p_EXT431_6085_HanChao_T40-Rapa-3.20063.20063.3	mzspec:PXD008355:E12643_2p_EXT431_6085_HanChao_T40-Rapa-3:scan:20063:RPNDS[Phosphorylation]DDDDDDGELDS[Phosphorylation]EDDEIPK/3	95799	Phosphorylation	1.0	5	360	1	1.0	508	0.0	0.0	0.0	0.0	0.0	0.0
5;16	360;371:416;427:360;371	1.000;1.000	Phosphorylation;Phosphorylation	AT3G27550.1:AT3G27550.2:AT3G27550.3	mzspec:PXD008355:E12643_2p_EXT431_6085_HanChao_T40-Rapa-3:scan:20063:RPNDS[Phosphorylation]DDDDDDGELDS[Phosphorylation]EDDEIPK/3	3	3.5743646566822746e-05	160	x5:Phosphorylation:1.00;x16:Phosphorylation:1.00	RPNDSDDDDDDGELDSEDDEIPK	RPNDS[Phosphorylation]DDDDDDGELDS[Phosphorylation]EDDEIPK	AT3G27550.1	1.6278691193228066e-05	1.0	E12643_2p_EXT431_6085_HanChao_T40-Rapa-3	E12643_2p_EXT431_6085_HanChao_T40-Rapa-3.20063.20063.3	mzspec:PXD008355:E12643_2p_EXT431_6085_HanChao_T40-Rapa-3:scan:20063:RPNDS[Phosphorylation]DDDDDDGELDS[Phosphorylation]EDDEIPK/3	95799	Phosphorylation	1.0	16	371	1	1.0	509	0.0	0.0	0.0	0.0	0.0	0.0
5;16	360;371:416;427:360;371	1.000;1.000	Phosphorylation;Phosphorylation	AT3G27550.1:AT3G27550.2:AT3G27550.3	mzspec:PXD008355:E12623_2p_EXT431_6085_HanChao_T40-Rapa-2:scan:19870:RPNDS[Phosphorylation]DDDDDDGELDS[Phosphorylation]EDDEIPK/3	3	2.613149367617853e-05	160	x5:Phosphorylation:1.00;x16:Phosphorylation:1.00	RPNDSDDDDDDGELDSEDDEIPK	RPNDS[Phosphorylation]DDDDDDGELDS[Phosphorylation]EDDEIPK	AT3G27550.1	1.6278691193228066e-05	1.0	E12623_2p_EXT431_6085_HanChao_T40-Rapa-2	E12623_2p_EXT431_6085_HanChao_T40-Rapa-2.19870.19870.3	mzspec:PXD008355:E12623_2p_EXT431_6085_HanChao_T40-Rapa-2:scan:19870:RPNDS[Phosphorylation]DDDDDDGELDS[Phosphorylation]EDDEIPK/3	95800	Phosphorylation	1.0	5	360	1	1.0	510	0.0	0.0	0.0	0.0	0.0	0.0
5;16	360;371:416;427:360;371	1.000;1.000	Phosphorylation;Phosphorylation	AT3G27550.1:AT3G27550.2:AT3G27550.3	mzspec:PXD008355:E12623_2p_EXT431_6085_HanChao_T40-Rapa-2:scan:19870:RPNDS[Phosphorylation]DDDDDDGELDS[Phosphorylation]EDDEIPK/3	3	2.613149367617853e-05	160	x5:Phosphorylation:1.00;x16:Phosphorylation:1.00	RPNDSDDDDDDGELDSEDDEIPK	RPNDS[Phosphorylation]DDDDDDGELDS[Phosphorylation]EDDEIPK	AT3G27550.1	1.6278691193228066e-05	1.0	E12623_2p_EXT431_6085_HanChao_T40-Rapa-2	E12623_2p_EXT431_6085_HanChao_T40-Rapa-2.19870.19870.3	mzspec:PXD008355:E12623_2p_EXT431_6085_HanChao_T40-Rapa-2:scan:19870:RPNDS[Phosphorylation]DDDDDDGELDS[Phosphorylation]EDDEIPK/3	95800	Phosphorylation	1.0	16	371	1	1.0	511	0.0	0.0	0.0	0.0	0.0	0.0
5;16	360;371:416;427:360;371	1.000;1.000	Phosphorylation;Phosphorylation	AT3G27550.1:AT3G27550.2:AT3G27550.3	mzspec:PXD008355:E12659_2p_EXT431_6085_HanChao_T10-Rapa-4:scan:20242:RPNDS[Phosphorylation]DDDDDDGELDS[Phosphorylation]EDDEIPK/2	2	2.4448682216028563e-05	160	x5:Phosphorylation:1.00;x16:Phosphorylation:1.00	RPNDSDDDDDDGELDSEDDEIPK	RPNDS[Phosphorylation]DDDDDDGELDS[Phosphorylation]EDDEIPK	AT3G27550.1	1.6278691193228066e-05	1.0	E12659_2p_EXT431_6085_HanChao_T10-Rapa-4	E12659_2p_EXT431_6085_HanChao_T10-Rapa-4.20242.20242.2	mzspec:PXD008355:E12659_2p_EXT431_6085_HanChao_T10-Rapa-4:scan:20242:RPNDS[Phosphorylation]DDDDDDGELDS[Phosphorylation]EDDEIPK/2	95801	Phosphorylation	1.0	5	360	1	1.0	512	0.0	0.0	0.0	0.0	0.0	0.0
5;16	360;371:416;427:360;371	1.000;1.000	Phosphorylation;Phosphorylation	AT3G27550.1:AT3G27550.2:AT3G27550.3	mzspec:PXD008355:E12659_2p_EXT431_6085_HanChao_T10-Rapa-4:scan:20242:RPNDS[Phosphorylation]DDDDDDGELDS[Phosphorylation]EDDEIPK/2	2	2.4448682216028563e-05	160	x5:Phosphorylation:1.00;x16:Phosphorylation:1.00	RPNDSDDDDDDGELDSEDDEIPK	RPNDS[Phosphorylation]DDDDDDGELDS[Phosphorylation]EDDEIPK	AT3G27550.1	1.6278691193228066e-05	1.0	E12659_2p_EXT431_6085_HanChao_T10-Rapa-4	E12659_2p_EXT431_6085_HanChao_T10-Rapa-4.20242.20242.2	mzspec:PXD008355:E12659_2p_EXT431_6085_HanChao_T10-Rapa-4:scan:20242:RPNDS[Phosphorylation]DDDDDDGELDS[Phosphorylation]EDDEIPK/2	95801	Phosphorylation	1.0	16	371	1	1.0	513	0.0	0.0	0.0	0.0	0.0	0.0
5;16	360;371:416;427:360;371	1.000;1.000	Phosphorylation;Phosphorylation	AT3G27550.1:AT3G27550.2:AT3G27550.3	mzspec:PXD008355:E12659_2p_EXT431_6085_HanChao_T10-Rapa-4:scan:20210:RPNDS[Phosphorylation]DDDDDDGELDS[Phosphorylation]EDDEIPK/3	3	2.437954068945341e-05	160	x5:Phosphorylation:1.00;x16:Phosphorylation:1.00	RPNDSDDDDDDGELDSEDDEIPK	RPNDS[Phosphorylation]DDDDDDGELDS[Phosphorylation]EDDEIPK	AT3G27550.1	1.6278691193228066e-05	1.0	E12659_2p_EXT431_6085_HanChao_T10-Rapa-4	E12659_2p_EXT431_6085_HanChao_T10-Rapa-4.20210.20210.3	mzspec:PXD008355:E12659_2p_EXT431_6085_HanChao_T10-Rapa-4:scan:20210:RPNDS[Phosphorylation]DDDDDDGELDS[Phosphorylation]EDDEIPK/3	95802	Phosphorylation	1.0	5	360	1	1.0	514	0.0	0.0	0.0	0.0	0.0	0.0
5;16	360;371:416;427:360;371	1.000;1.000	Phosphorylation;Phosphorylation	AT3G27550.1:AT3G27550.2:AT3G27550.3	mzspec:PXD008355:E12659_2p_EXT431_6085_HanChao_T10-Rapa-4:scan:20210:RPNDS[Phosphorylation]DDDDDDGELDS[Phosphorylation]EDDEIPK/3	3	2.437954068945341e-05	160	x5:Phosphorylation:1.00;x16:Phosphorylation:1.00	RPNDSDDDDDDGELDSEDDEIPK	RPNDS[Phosphorylation]DDDDDDGELDS[Phosphorylation]EDDEIPK	AT3G27550.1	1.6278691193228066e-05	1.0	E12659_2p_EXT431_6085_HanChao_T10-Rapa-4	E12659_2p_EXT431_6085_HanChao_T10-Rapa-4.20210.20210.3	mzspec:PXD008355:E12659_2p_EXT431_6085_HanChao_T10-Rapa-4:scan:20210:RPNDS[Phosphorylation]DDDDDDGELDS[Phosphorylation]EDDEIPK/3	95802	Phosphorylation	1.0	16	371	1	1.0	515	0.0	0.0	0.0	0.0	0.0	0.0
6	179	1.000	Phosphorylation	AT3G29075.1	mzspec:PXD008355:E12661_2p_EXT431_6085_HanChao_T20-Rapa-4:scan:07045:KDGNNS[Phosphorylation]EDDEFKK/3	3	2.6547732823616865e-05	80	x6:Phosphorylation:1.00	KDGNNSEDDEFKK	KDGNNS[Phosphorylation]EDDEFKK	AT3G29075.1	1.6278691193228066e-05	1.0	E12661_2p_EXT431_6085_HanChao_T20-Rapa-4	E12661_2p_EXT431_6085_HanChao_T20-Rapa-4.07045.07045.3	mzspec:PXD008355:E12661_2p_EXT431_6085_HanChao_T20-Rapa-4:scan:07045:KDGNNS[Phosphorylation]EDDEFKK/3	58185	Phosphorylation	1.0	6	179	1	1.0	516	0.0	0.0	0.0	0.0	0.0	0.0
6	179	1.000	Phosphorylation	AT3G29075.1	mzspec:PXD008355:E12661_2p_EXT431_6085_HanChao_T20-Rapa-4:scan:07067:KDGNNS[Phosphorylation]EDDEFKK/2	2	2.654561864564253e-05	80	x6:Phosphorylation:1.00	KDGNNSEDDEFKK	KDGNNS[Phosphorylation]EDDEFKK	AT3G29075.1	1.6278691193228066e-05	1.0	E12661_2p_EXT431_6085_HanChao_T20-Rapa-4	E12661_2p_EXT431_6085_HanChao_T20-Rapa-4.07067.07067.2	mzspec:PXD008355:E12661_2p_EXT431_6085_HanChao_T20-Rapa-4:scan:07067:KDGNNS[Phosphorylation]EDDEFKK/2	58186	Phosphorylation	1.0	6	179	1	1.0	517	0.0	0.0	0.0	0.0	0.0	0.0
13	44	1.000	Phosphorylation	AT3G48530.1	mzspec:PXD008355:E12599_2p_EXT431_6085_HanChao_T10-Rapa-1:scan:23480:VEDLWDEQKPQLS[Phosphorylation]PNEK/3	3	1.890537858020607e-05	80	x13:Phosphorylation:1.00	VEDLWDEQKPQLSPNEK	VEDLWDEQKPQLS[Phosphorylation]PNEK	AT3G48530.1	1.6278691193228066e-05	1.0	E12599_2p_EXT431_6085_HanChao_T10-Rapa-1	E12599_2p_EXT431_6085_HanChao_T10-Rapa-1.23480.23480.3	mzspec:PXD008355:E12599_2p_EXT431_6085_HanChao_T10-Rapa-1:scan:23480:VEDLWDEQKPQLS[Phosphorylation]PNEK/3	121816	Phosphorylation	1.0	13	44	1	1.0	518	0.0	0.0	0.0	0.0	0.0	0.0
6;7	377;378	1.000;1.000	Phosphorylation;Phosphorylation	AT1G06210.1	mzspec:PXD008355:E12643_2p_EXT431_6085_HanChao_T40-Rapa-3:scan:24242:IELGLS[Phosphorylation]S[Phosphorylation]DEDEK/2	2	3.287743293003682e-05	160	x6:Phosphorylation:1.00;x7:Phosphorylation:1.00	IELGLSSDEDEK	IELGLS[Phosphorylation]S[Phosphorylation]DEDEK	AT1G06210.1	1.6278691193228066e-05	1.0	E12643_2p_EXT431_6085_HanChao_T40-Rapa-3	E12643_2p_EXT431_6085_HanChao_T40-Rapa-3.24242.24242.2	mzspec:PXD008355:E12643_2p_EXT431_6085_HanChao_T40-Rapa-3:scan:24242:IELGLS[Phosphorylation]S[Phosphorylation]DEDEK/2	52677	Phosphorylation	1.0	7	378	1	1.0	519	0.0	0.0	0.0	0.0	0.0	0.0
5;16	360;371:416;427:360;371	1.000;1.000	Phosphorylation;Phosphorylation	AT3G27550.1:AT3G27550.2:AT3G27550.3	mzspec:PXD008355:E12643_2p_EXT431_6085_HanChao_T40-Rapa-3:scan:16985:RPNDS[Phosphorylation]DDDDDDGELDS[Phosphorylation]EDDEIPKR/3	3	3.4763262184523386e-05	160	x5:Phosphorylation:1.00;x16:Phosphorylation:1.00	RPNDSDDDDDDGELDSEDDEIPKR	RPNDS[Phosphorylation]DDDDDDGELDS[Phosphorylation]EDDEIPKR	AT3G27550.1	1.6278691193228066e-05	1.0	E12643_2p_EXT431_6085_HanChao_T40-Rapa-3	E12643_2p_EXT431_6085_HanChao_T40-Rapa-3.16985.16985.3	mzspec:PXD008355:E12643_2p_EXT431_6085_HanChao_T40-Rapa-3:scan:16985:RPNDS[Phosphorylation]DDDDDDGELDS[Phosphorylation]EDDEIPKR/3	95810	Phosphorylation	1.0	5	360	1	1.0	520	0.0	0.0	0.0	0.0	0.0	0.0
5;16	360;371:416;427:360;371	1.000;1.000	Phosphorylation;Phosphorylation	AT3G27550.1:AT3G27550.2:AT3G27550.3	mzspec:PXD008355:E12643_2p_EXT431_6085_HanChao_T40-Rapa-3:scan:16985:RPNDS[Phosphorylation]DDDDDDGELDS[Phosphorylation]EDDEIPKR/3	3	3.4763262184523386e-05	160	x5:Phosphorylation:1.00;x16:Phosphorylation:1.00	RPNDSDDDDDDGELDSEDDEIPKR	RPNDS[Phosphorylation]DDDDDDGELDS[Phosphorylation]EDDEIPKR	AT3G27550.1	1.6278691193228066e-05	1.0	E12643_2p_EXT431_6085_HanChao_T40-Rapa-3	E12643_2p_EXT431_6085_HanChao_T40-Rapa-3.16985.16985.3	mzspec:PXD008355:E12643_2p_EXT431_6085_HanChao_T40-Rapa-3:scan:16985:RPNDS[Phosphorylation]DDDDDDGELDS[Phosphorylation]EDDEIPKR/3	95810	Phosphorylation	1.0	16	371	1	1.0	521	0.0	0.0	0.0	0.0	0.0	0.0
5;16	360;371:416;427:360;371	1.000;1.000	Phosphorylation;Phosphorylation	AT3G27550.1:AT3G27550.2:AT3G27550.3	mzspec:PXD008355:E12623_2p_EXT431_6085_HanChao_T40-Rapa-2:scan:16811:RPNDS[Phosphorylation]DDDDDDGELDS[Phosphorylation]EDDEIPKR/3	3	2.6027432914291665e-05	160	x5:Phosphorylation:1.00;x16:Phosphorylation:1.00	RPNDSDDDDDDGELDSEDDEIPKR	RPNDS[Phosphorylation]DDDDDDGELDS[Phosphorylation]EDDEIPKR	AT3G27550.1	1.6278691193228066e-05	1.0	E12623_2p_EXT431_6085_HanChao_T40-Rapa-2	E12623_2p_EXT431_6085_HanChao_T40-Rapa-2.16811.16811.3	mzspec:PXD008355:E12623_2p_EXT431_6085_HanChao_T40-Rapa-2:scan:16811:RPNDS[Phosphorylation]DDDDDDGELDS[Phosphorylation]EDDEIPKR/3	95811	Phosphorylation	1.0	5	360	1	1.0	522	0.0	0.0	0.0	0.0	0.0	0.0
1;3	625;627:620;622:614;616:609;611	0;1.000	Pyro_glu;Phosphorylation	AT1G08420.1:AT1G08420.2:AT2G27210.1:AT2G27210.2	mzspec:PXD008355:E12661_2p_EXT431_6085_HanChao_T20-Rapa-4:scan:32205:Q[Pyro_glu]LS[Phosphorylation]IDQFENEGR/2	2	0.0	80	x3:Phosphorylation:1.00	QLSIDQFENEGR	Q[Pyro_glu]LS[Phosphorylation]IDQFENEGR	AT1G08420.1	0.0	1.0	E12661_2p_EXT431_6085_HanChao_T20-Rapa-4	E12661_2p_EXT431_6085_HanChao_T20-Rapa-4.32205.32205.2	mzspec:PXD008355:E12661_2p_EXT431_6085_HanChao_T20-Rapa-4:scan:32205:Q[Pyro_glu]LS[Phosphorylation]IDQFENEGR/2	89825	Phosphorylation	1.0	3	627	1	1.0	523	0.0	0.0	0.0	0.0	0.0	0.0
3;6;10	341;344;348	1.000;1.000;1.000	Phosphorylation;Phosphorylation;Phosphorylation	AT3G49601.1	mzspec:PXD008355:E12659_2p_EXT431_6085_HanChao_T10-Rapa-4:scan:13030:HDS[Phosphorylation]DVS[Phosphorylation]EPES[Phosphorylation]EDNKQPLR/2	2	3.9145071635481095e-05	240	x3:Phosphorylation:1.00;x6:Phosphorylation:1.00;x10:Phosphorylation:1.00	HDSDVSEPESEDNKQPLR	HDS[Phosphorylation]DVS[Phosphorylation]EPES[Phosphorylation]EDNKQPLR	AT3G49601.1	1.6278691193228066e-05	1.0	E12659_2p_EXT431_6085_HanChao_T10-Rapa-4	E12659_2p_EXT431_6085_HanChao_T10-Rapa-4.13030.13030.2	mzspec:PXD008355:E12659_2p_EXT431_6085_HanChao_T10-Rapa-4:scan:13030:HDS[Phosphorylation]DVS[Phosphorylation]EPES[Phosphorylation]EDNKQPLR/2	47909	Phosphorylation	1.0	10	348	1	1.0	524	0.0	0.0	0.0	0.0	0.0	0.0
3;6;10	341;344;348	1.000;1.000;1.000	Phosphorylation;Phosphorylation;Phosphorylation	AT3G49601.1	mzspec:PXD008355:E12659_2p_EXT431_6085_HanChao_T10-Rapa-4:scan:13030:HDS[Phosphorylation]DVS[Phosphorylation]EPES[Phosphorylation]EDNKQPLR/2	2	3.9145071635481095e-05	240	x3:Phosphorylation:1.00;x6:Phosphorylation:1.00;x10:Phosphorylation:1.00	HDSDVSEPESEDNKQPLR	HDS[Phosphorylation]DVS[Phosphorylation]EPES[Phosphorylation]EDNKQPLR	AT3G49601.1	1.6278691193228066e-05	1.0	E12659_2p_EXT431_6085_HanChao_T10-Rapa-4	E12659_2p_EXT431_6085_HanChao_T10-Rapa-4.13030.13030.2	mzspec:PXD008355:E12659_2p_EXT431_6085_HanChao_T10-Rapa-4:scan:13030:HDS[Phosphorylation]DVS[Phosphorylation]EPES[Phosphorylation]EDNKQPLR/2	47909	Phosphorylation	1.0	6	344	1	1.0	525	0.0	0.0	0.0	0.0	0.0	0.0
3;6;10	341;344;348	1.000;1.000;1.000	Phosphorylation;Phosphorylation;Phosphorylation	AT3G49601.1	mzspec:PXD008355:E12659_2p_EXT431_6085_HanChao_T10-Rapa-4:scan:13030:HDS[Phosphorylation]DVS[Phosphorylation]EPES[Phosphorylation]EDNKQPLR/2	2	3.9145071635481095e-05	240	x3:Phosphorylation:1.00;x6:Phosphorylation:1.00;x10:Phosphorylation:1.00	HDSDVSEPESEDNKQPLR	HDS[Phosphorylation]DVS[Phosphorylation]EPES[Phosphorylation]EDNKQPLR	AT3G49601.1	1.6278691193228066e-05	1.0	E12659_2p_EXT431_6085_HanChao_T10-Rapa-4	E12659_2p_EXT431_6085_HanChao_T10-Rapa-4.13030.13030.2	mzspec:PXD008355:E12659_2p_EXT431_6085_HanChao_T10-Rapa-4:scan:13030:HDS[Phosphorylation]DVS[Phosphorylation]EPES[Phosphorylation]EDNKQPLR/2	47909	Phosphorylation	1.0	3	341	1	1.0	526	0.0	0.0	0.0	0.0	0.0	0.0
5;16	360;371:416;427:360;371	1.000;1.000	Phosphorylation;Phosphorylation	AT3G27550.1:AT3G27550.2:AT3G27550.3	mzspec:PXD008355:E12623_2p_EXT431_6085_HanChao_T40-Rapa-2:scan:16811:RPNDS[Phosphorylation]DDDDDDGELDS[Phosphorylation]EDDEIPKR/3	3	2.6027432914291665e-05	160	x5:Phosphorylation:1.00;x16:Phosphorylation:1.00	RPNDSDDDDDDGELDSEDDEIPKR	RPNDS[Phosphorylation]DDDDDDGELDS[Phosphorylation]EDDEIPKR	AT3G27550.1	1.6278691193228066e-05	1.0	E12623_2p_EXT431_6085_HanChao_T40-Rapa-2	E12623_2p_EXT431_6085_HanChao_T40-Rapa-2.16811.16811.3	mzspec:PXD008355:E12623_2p_EXT431_6085_HanChao_T40-Rapa-2:scan:16811:RPNDS[Phosphorylation]DDDDDDGELDS[Phosphorylation]EDDEIPKR/3	95811	Phosphorylation	1.0	16	371	1	1.0	527	0.0	0.0	0.0	0.0	0.0	0.0
1;3	625;627:620;622:614;616:609;611	0;1.000	Pyro_glu;Phosphorylation	AT1G08420.1:AT1G08420.2:AT2G27210.1:AT2G27210.2	mzspec:PXD008355:E12619_2p_EXT431_6085_HanChao_T10-Rapa-2:scan:31933:Q[Pyro_glu]LS[Phosphorylation]IDQFENEGR/2	2	0.0	80	x3:Phosphorylation:1.00	QLSIDQFENEGR	Q[Pyro_glu]LS[Phosphorylation]IDQFENEGR	AT1G08420.1	0.0	1.0	E12619_2p_EXT431_6085_HanChao_T10-Rapa-2	E12619_2p_EXT431_6085_HanChao_T10-Rapa-2.31933.31933.2	mzspec:PXD008355:E12619_2p_EXT431_6085_HanChao_T10-Rapa-2:scan:31933:Q[Pyro_glu]LS[Phosphorylation]IDQFENEGR/2	89826	Phosphorylation	1.0	3	627	1	1.0	528	0.0	0.0	0.0	0.0	0.0	0.0
7	326:216:326	1.000	Phosphorylation	AT2G03390.1:AT2G03390.2:AT2G03390.4	mzspec:PXD008355:E12641_2p_EXT431_6085_HanChao_T20-Rapa-3:scan:18335:HEVPFDS[Phosphorylation]QDED/2	2	4.46149727848666e-05	80	x7:Phosphorylation:1.00	HEVPFDSQDED	HEVPFDS[Phosphorylation]QDED	AT2G03390.1	1.6278691193228066e-05	1.0	E12641_2p_EXT431_6085_HanChao_T20-Rapa-3	E12641_2p_EXT431_6085_HanChao_T20-Rapa-3.18335.18335.2	mzspec:PXD008355:E12641_2p_EXT431_6085_HanChao_T20-Rapa-3:scan:18335:HEVPFDS[Phosphorylation]QDED/2	48368	Phosphorylation	1.0	7	326	1	1.0	529	0.0	0.0	0.0	0.0	0.0	0.0
7	326:216:326	1.000	Phosphorylation	AT2G03390.1:AT2G03390.2:AT2G03390.4	mzspec:PXD008355:E12639_2p_EXT431_6085_HanChao_T10-Rapa-3:scan:18386:HEVPFDS[Phosphorylation]QDED/2	2	2.2515930020489494e-05	80	x7:Phosphorylation:1.00	HEVPFDSQDED	HEVPFDS[Phosphorylation]QDED	AT2G03390.1	1.6278691193228066e-05	1.0	E12639_2p_EXT431_6085_HanChao_T10-Rapa-3	E12639_2p_EXT431_6085_HanChao_T10-Rapa-3.18386.18386.2	mzspec:PXD008355:E12639_2p_EXT431_6085_HanChao_T10-Rapa-3:scan:18386:HEVPFDS[Phosphorylation]QDED/2	48369	Phosphorylation	1.0	7	326	1	1.0	530	0.0	0.0	0.0	0.0	0.0	0.0
4	104:104	1.000	Phosphorylation	AT1G73770.1:AT1G73770.2	mzspec:PXD008355:E12641_2p_EXT431_6085_HanChao_T20-Rapa-3:scan:21747:HDDS[Phosphorylation]DDEVMDVVR/3	3	4.0759761962990134e-05	80	x4:Phosphorylation:1.00	HDDSDDEVMDVVR	HDDS[Phosphorylation]DDEVMDVVR	AT1G73770.1	1.6278691193228066e-05	1.0	E12641_2p_EXT431_6085_HanChao_T20-Rapa-3	E12641_2p_EXT431_6085_HanChao_T20-Rapa-3.21747.21747.3	mzspec:PXD008355:E12641_2p_EXT431_6085_HanChao_T20-Rapa-3:scan:21747:HDDS[Phosphorylation]DDEVMDVVR/3	47632	Phosphorylation	1.0	4	104	1	1.0	531	0.0	0.0	0.0	0.0	0.0	0.0
4	104:104	1.000	Phosphorylation	AT1G73770.1:AT1G73770.2	mzspec:PXD008355:E12603_2p_EXT431_6085_HanChao_T40-Rapa-1:scan:21939:HDDS[Phosphorylation]DDEVMDVVR/3	3	5.6895766954938547e-05	80	x4:Phosphorylation:1.00	HDDSDDEVMDVVR	HDDS[Phosphorylation]DDEVMDVVR	AT1G73770.1	1.6278691193228066e-05	1.0	E12603_2p_EXT431_6085_HanChao_T40-Rapa-1	E12603_2p_EXT431_6085_HanChao_T40-Rapa-1.21939.21939.3	mzspec:PXD008355:E12603_2p_EXT431_6085_HanChao_T40-Rapa-1:scan:21939:HDDS[Phosphorylation]DDEVMDVVR/3	47631	Phosphorylation	1.0	4	104	1	1.0	532	0.0	0.0	0.0	0.0	0.0	0.0
3;6;10	341;344;348	1.000;1.000;1.000	Phosphorylation;Phosphorylation;Phosphorylation	AT3G49601.1	mzspec:PXD008355:E12603_2p_EXT431_6085_HanChao_T40-Rapa-1:scan:13004:HDS[Phosphorylation]DVS[Phosphorylation]EPES[Phosphorylation]EDNKQPLR/2	2	4.812087964968e-05	240	x3:Phosphorylation:1.00;x6:Phosphorylation:1.00;x10:Phosphorylation:1.00	HDSDVSEPESEDNKQPLR	HDS[Phosphorylation]DVS[Phosphorylation]EPES[Phosphorylation]EDNKQPLR	AT3G49601.1	1.6278691193228066e-05	1.0	E12603_2p_EXT431_6085_HanChao_T40-Rapa-1	E12603_2p_EXT431_6085_HanChao_T40-Rapa-1.13004.13004.2	mzspec:PXD008355:E12603_2p_EXT431_6085_HanChao_T40-Rapa-1:scan:13004:HDS[Phosphorylation]DVS[Phosphorylation]EPES[Phosphorylation]EDNKQPLR/2	47908	Phosphorylation	1.0	10	348	1	1.0	533	0.0	0.0	0.0	0.0	0.0	0.0
3;6;10	341;344;348	1.000;1.000;1.000	Phosphorylation;Phosphorylation;Phosphorylation	AT3G49601.1	mzspec:PXD008355:E12603_2p_EXT431_6085_HanChao_T40-Rapa-1:scan:13004:HDS[Phosphorylation]DVS[Phosphorylation]EPES[Phosphorylation]EDNKQPLR/2	2	4.812087964968e-05	240	x3:Phosphorylation:1.00;x6:Phosphorylation:1.00;x10:Phosphorylation:1.00	HDSDVSEPESEDNKQPLR	HDS[Phosphorylation]DVS[Phosphorylation]EPES[Phosphorylation]EDNKQPLR	AT3G49601.1	1.6278691193228066e-05	1.0	E12603_2p_EXT431_6085_HanChao_T40-Rapa-1	E12603_2p_EXT431_6085_HanChao_T40-Rapa-1.13004.13004.2	mzspec:PXD008355:E12603_2p_EXT431_6085_HanChao_T40-Rapa-1:scan:13004:HDS[Phosphorylation]DVS[Phosphorylation]EPES[Phosphorylation]EDNKQPLR/2	47908	Phosphorylation	1.0	6	344	1	1.0	534	0.0	0.0	0.0	0.0	0.0	0.0
1;3	625;627:620;622:614;616:609;611	0;1.000	Pyro_glu;Phosphorylation	AT1G08420.1:AT1G08420.2:AT2G27210.1:AT2G27210.2	mzspec:PXD008355:E12603_2p_EXT431_6085_HanChao_T40-Rapa-1:scan:32442:Q[Pyro_glu]LS[Phosphorylation]IDQFENEGR/2	2	0.0	80	x3:Phosphorylation:1.00	QLSIDQFENEGR	Q[Pyro_glu]LS[Phosphorylation]IDQFENEGR	AT1G08420.1	0.0	1.0	E12603_2p_EXT431_6085_HanChao_T40-Rapa-1	E12603_2p_EXT431_6085_HanChao_T40-Rapa-1.32442.32442.2	mzspec:PXD008355:E12603_2p_EXT431_6085_HanChao_T40-Rapa-1:scan:32442:Q[Pyro_glu]LS[Phosphorylation]IDQFENEGR/2	89827	Phosphorylation	1.0	3	627	1	1.0	535	0.0	0.0	0.0	0.0	0.0	0.0
1;3	625;627:620;622:614;616:609;611	0;1.000	Pyro_glu;Phosphorylation	AT1G08420.1:AT1G08420.2:AT2G27210.1:AT2G27210.2	mzspec:PXD008355:E12621_2p_EXT431_6085_HanChao_T20-Rapa-2:scan:31753:Q[Pyro_glu]LS[Phosphorylation]IDQFENEGR/2	2	0.0	80	x3:Phosphorylation:1.00	QLSIDQFENEGR	Q[Pyro_glu]LS[Phosphorylation]IDQFENEGR	AT1G08420.1	0.0	1.0	E12621_2p_EXT431_6085_HanChao_T20-Rapa-2	E12621_2p_EXT431_6085_HanChao_T20-Rapa-2.31753.31753.2	mzspec:PXD008355:E12621_2p_EXT431_6085_HanChao_T20-Rapa-2:scan:31753:Q[Pyro_glu]LS[Phosphorylation]IDQFENEGR/2	89828	Phosphorylation	1.0	3	627	1	1.0	536	0.0	0.0	0.0	0.0	0.0	0.0
6;7	377;378	1.000;1.000	Phosphorylation;Phosphorylation	AT1G06210.1	mzspec:PXD008355:E12623_2p_EXT431_6085_HanChao_T40-Rapa-2:scan:24378:IELGLS[Phosphorylation]S[Phosphorylation]DEDEK/2	2	2.867301296020187e-05	160	x6:Phosphorylation:1.00;x7:Phosphorylation:1.00	IELGLSSDEDEK	IELGLS[Phosphorylation]S[Phosphorylation]DEDEK	AT1G06210.1	1.6278691193228066e-05	1.0	E12623_2p_EXT431_6085_HanChao_T40-Rapa-2	E12623_2p_EXT431_6085_HanChao_T40-Rapa-2.24378.24378.2	mzspec:PXD008355:E12623_2p_EXT431_6085_HanChao_T40-Rapa-2:scan:24378:IELGLS[Phosphorylation]S[Phosphorylation]DEDEK/2	52678	Phosphorylation	1.0	6	377	1	1.0	537	0.0	0.0	0.0	0.0	0.0	0.0
3;6;10	341;344;348	1.000;1.000;1.000	Phosphorylation;Phosphorylation;Phosphorylation	AT3G49601.1	mzspec:PXD008355:E12603_2p_EXT431_6085_HanChao_T40-Rapa-1:scan:13004:HDS[Phosphorylation]DVS[Phosphorylation]EPES[Phosphorylation]EDNKQPLR/2	2	4.812087964968e-05	240	x3:Phosphorylation:1.00;x6:Phosphorylation:1.00;x10:Phosphorylation:1.00	HDSDVSEPESEDNKQPLR	HDS[Phosphorylation]DVS[Phosphorylation]EPES[Phosphorylation]EDNKQPLR	AT3G49601.1	1.6278691193228066e-05	1.0	E12603_2p_EXT431_6085_HanChao_T40-Rapa-1	E12603_2p_EXT431_6085_HanChao_T40-Rapa-1.13004.13004.2	mzspec:PXD008355:E12603_2p_EXT431_6085_HanChao_T40-Rapa-1:scan:13004:HDS[Phosphorylation]DVS[Phosphorylation]EPES[Phosphorylation]EDNKQPLR/2	47908	Phosphorylation	1.0	3	341	1	1.0	538	0.0	0.0	0.0	0.0	0.0	0.0
13	44	1.000	Phosphorylation	AT3G48530.1	mzspec:PXD008355:E12623_2p_EXT431_6085_HanChao_T40-Rapa-2:scan:23556:VEDLWDEQKPQLS[Phosphorylation]PNEK/3	3	2.9116319697190277e-05	80	x13:Phosphorylation:1.00	VEDLWDEQKPQLSPNEK	VEDLWDEQKPQLS[Phosphorylation]PNEK	AT3G48530.1	1.6278691193228066e-05	1.0	E12623_2p_EXT431_6085_HanChao_T40-Rapa-2	E12623_2p_EXT431_6085_HanChao_T40-Rapa-2.23556.23556.3	mzspec:PXD008355:E12623_2p_EXT431_6085_HanChao_T40-Rapa-2:scan:23556:VEDLWDEQKPQLS[Phosphorylation]PNEK/3	121813	Phosphorylation	1.0	13	44	1	1.0	539	0.0	0.0	0.0	0.0	0.0	0.0
7	21	1.000	Phosphorylation	AT5G13160.1	mzspec:PXD008355:E12643_2p_EXT431_6085_HanChao_T40-Rapa-3:scan:08678:LNPVDES[Phosphorylation]NHGQK/2	2	3.0279173984133726e-05	80	x7:Phosphorylation:1.00	LNPVDESNHGQK	LNPVDES[Phosphorylation]NHGQK	AT5G13160.1	1.6278691193228066e-05	1.0	E12643_2p_EXT431_6085_HanChao_T40-Rapa-3	E12643_2p_EXT431_6085_HanChao_T40-Rapa-3.08678.08678.2	mzspec:PXD008355:E12643_2p_EXT431_6085_HanChao_T40-Rapa-3:scan:08678:LNPVDES[Phosphorylation]NHGQK/2	69541	Phosphorylation	1.0	7	21	1	1.0	540	0.0	0.0	0.0	0.0	0.0	0.0
7	21	1.000	Phosphorylation	AT5G13160.1	mzspec:PXD008355:E12599_2p_EXT431_6085_HanChao_T10-Rapa-1:scan:08406:LNPVDES[Phosphorylation]NHGQK/2	2	1.9740608405551054e-05	80	x7:Phosphorylation:1.00	LNPVDESNHGQK	LNPVDES[Phosphorylation]NHGQK	AT5G13160.1	1.6278691193228066e-05	1.0	E12599_2p_EXT431_6085_HanChao_T10-Rapa-1	E12599_2p_EXT431_6085_HanChao_T10-Rapa-1.08406.08406.2	mzspec:PXD008355:E12599_2p_EXT431_6085_HanChao_T10-Rapa-1:scan:08406:LNPVDES[Phosphorylation]NHGQK/2	69542	Phosphorylation	1.0	7	21	1	1.0	541	0.0	0.0	0.0	0.0	0.0	0.0
7;8	234;235	1.000;1.000	Phosphorylation;Phosphorylation	AT3G45830.1	mzspec:PXD008355:E12663_2p_EXT431_6085_HanChao_T40-Rapa-4:scan:28156:DDFEDDS[Phosphorylation]S[Phosphorylation]EKDEPFDKPWGR/3	3	1.99860097931448e-05	160	x7:Phosphorylation:1.00;x8:Phosphorylation:1.00	DDFEDDSSEKDEPFDKPWGR	DDFEDDS[Phosphorylation]S[Phosphorylation]EKDEPFDKPWGR	AT3G45830.1	1.6278691193228066e-05	1.0	E12663_2p_EXT431_6085_HanChao_T40-Rapa-4	E12663_2p_EXT431_6085_HanChao_T40-Rapa-4.28156.28156.3	mzspec:PXD008355:E12663_2p_EXT431_6085_HanChao_T40-Rapa-4:scan:28156:DDFEDDS[Phosphorylation]S[Phosphorylation]EKDEPFDKPWGR/3	13579	Phosphorylation	1.0	8	235	1	1.0	542	0.0	0.0	0.0	0.0	0.0	0.0
3	4	1.000	Phosphorylation	AT4G26870.1	mzspec:PXD008355:E12623_2p_EXT431_6085_HanChao_T40-Rapa-2:scan:19840:VGS[Phosphorylation]EVLEECGEK/2	2	2.6097395479931102e-05	80	x3:Phosphorylation:1.00	VGSEVLEECGEK	VGS[Phosphorylation]EVLEECGEK	AT4G26870.1	1.6278691193228066e-05	1.0	E12623_2p_EXT431_6085_HanChao_T40-Rapa-2	E12623_2p_EXT431_6085_HanChao_T40-Rapa-2.19840.19840.2	mzspec:PXD008355:E12623_2p_EXT431_6085_HanChao_T40-Rapa-2:scan:19840:VGS[Phosphorylation]EVLEECGEK/2	123489	Phosphorylation	1.0	3	4	1	1.0	543	0.0	0.0	0.0	0.0	0.0	0.0
5;6;8	6;7;9:6;7;9:6;7;9	1.000;1.000;1.000	Phosphorylation;Phosphorylation;Phosphorylation	AT4G30480.1:AT4G30480.2:AT4G30480.3	mzspec:PXD008355:E12661_2p_EXT431_6085_HanChao_T20-Rapa-4:scan:35198:VLIES[Phosphorylation]S[Phosphorylation]ES[Phosphorylation]EDEILIK/2	2	0.0	240	x5:Phosphorylation:1.00;x6:Phosphorylation:1.00;x8:Phosphorylation:1.00	VLIESSESEDEILIK	VLIES[Phosphorylation]S[Phosphorylation]ES[Phosphorylation]EDEILIK	AT4G30480.1	0.0	1.0	E12661_2p_EXT431_6085_HanChao_T20-Rapa-4	E12661_2p_EXT431_6085_HanChao_T20-Rapa-4.35198.35198.2	mzspec:PXD008355:E12661_2p_EXT431_6085_HanChao_T20-Rapa-4:scan:35198:VLIES[Phosphorylation]S[Phosphorylation]ES[Phosphorylation]EDEILIK/2	125134	Phosphorylation	1.0	5	6	1	1.0	544	0.0	0.0	0.0	0.0	0.0	0.0
6	179	1.000	Phosphorylation	AT3G29075.1	mzspec:PXD008355:E12601_2p_EXT431_6085_HanChao_T20-Rapa-1:scan:07024:KDGNNS[Phosphorylation]EDDEFKK/3	3	2.0451570680628273e-05	80	x6:Phosphorylation:1.00	KDGNNSEDDEFKK	KDGNNS[Phosphorylation]EDDEFKK	AT3G29075.1	1.6278691193228066e-05	1.0	E12601_2p_EXT431_6085_HanChao_T20-Rapa-1	E12601_2p_EXT431_6085_HanChao_T20-Rapa-1.07024.07024.3	mzspec:PXD008355:E12601_2p_EXT431_6085_HanChao_T20-Rapa-1:scan:07024:KDGNNS[Phosphorylation]EDDEFKK/3	58187	Phosphorylation	1.0	6	179	1	1.0	545	0.0	0.0	0.0	0.0	0.0	0.0
5;6;8	6;7;9:6;7;9:6;7;9	1.000;1.000;1.000	Phosphorylation;Phosphorylation;Phosphorylation	AT4G30480.1:AT4G30480.2:AT4G30480.3	mzspec:PXD008355:E12661_2p_EXT431_6085_HanChao_T20-Rapa-4:scan:35198:VLIES[Phosphorylation]S[Phosphorylation]ES[Phosphorylation]EDEILIK/2	2	0.0	240	x5:Phosphorylation:1.00;x6:Phosphorylation:1.00;x8:Phosphorylation:1.00	VLIESSESEDEILIK	VLIES[Phosphorylation]S[Phosphorylation]ES[Phosphorylation]EDEILIK	AT4G30480.1	0.0	1.0	E12661_2p_EXT431_6085_HanChao_T20-Rapa-4	E12661_2p_EXT431_6085_HanChao_T20-Rapa-4.35198.35198.2	mzspec:PXD008355:E12661_2p_EXT431_6085_HanChao_T20-Rapa-4:scan:35198:VLIES[Phosphorylation]S[Phosphorylation]ES[Phosphorylation]EDEILIK/2	125134	Phosphorylation	1.0	6	7	1	1.0	546	0.0	0.0	0.0	0.0	0.0	0.0
6;7	377;378	1.000;1.000	Phosphorylation;Phosphorylation	AT1G06210.1	mzspec:PXD008355:E12641_2p_EXT431_6085_HanChao_T20-Rapa-3:scan:24482:IELGLS[Phosphorylation]S[Phosphorylation]DEDEK/2	2	4.164064126587549e-05	160	x6:Phosphorylation:1.00;x7:Phosphorylation:1.00	IELGLSSDEDEK	IELGLS[Phosphorylation]S[Phosphorylation]DEDEK	AT1G06210.1	1.6278691193228066e-05	1.0	E12641_2p_EXT431_6085_HanChao_T20-Rapa-3	E12641_2p_EXT431_6085_HanChao_T20-Rapa-3.24482.24482.2	mzspec:PXD008355:E12641_2p_EXT431_6085_HanChao_T20-Rapa-3:scan:24482:IELGLS[Phosphorylation]S[Phosphorylation]DEDEK/2	52676	Phosphorylation	1.0	7	378	1	1.0	547	0.0	0.0	0.0	0.0	0.0	0.0
4;5	11;12	1.000;1.000	Phosphorylation;Phosphorylation	AT2G45880.1	mzspec:PXD008355:E12623_2p_EXT431_6085_HanChao_T40-Rapa-2:scan:24666:LLGT[Phosphorylation]S[Phosphorylation]EEDDDEEMDMDVKEEDDGDRR/3	3	2.887919831345483e-05	160	x4:Phosphorylation:1.00;x5:Phosphorylation:1.00	LLGTSEEDDDEEMDMDVKEEDDGDRR	LLGT[Phosphorylation]S[Phosphorylation]EEDDDEEMDMDVKEEDDGDRR	AT2G45880.1	1.6278691193228066e-05	1.0	E12623_2p_EXT431_6085_HanChao_T40-Rapa-2	E12623_2p_EXT431_6085_HanChao_T40-Rapa-2.24666.24666.3	mzspec:PXD008355:E12623_2p_EXT431_6085_HanChao_T40-Rapa-2:scan:24666:LLGT[Phosphorylation]S[Phosphorylation]EEDDDEEMDMDVKEEDDGDRR/3	68804	Phosphorylation	1.0	4	11	1	1.0	548	0.0	0.0	0.0	0.0	0.0	0.0
4;5	11;12	1.000;1.000	Phosphorylation;Phosphorylation	AT2G45880.1	mzspec:PXD008355:E12623_2p_EXT431_6085_HanChao_T40-Rapa-2:scan:24666:LLGT[Phosphorylation]S[Phosphorylation]EEDDDEEMDMDVKEEDDGDRR/3	3	2.887919831345483e-05	160	x4:Phosphorylation:1.00;x5:Phosphorylation:1.00	LLGTSEEDDDEEMDMDVKEEDDGDRR	LLGT[Phosphorylation]S[Phosphorylation]EEDDDEEMDMDVKEEDDGDRR	AT2G45880.1	1.6278691193228066e-05	1.0	E12623_2p_EXT431_6085_HanChao_T40-Rapa-2	E12623_2p_EXT431_6085_HanChao_T40-Rapa-2.24666.24666.3	mzspec:PXD008355:E12623_2p_EXT431_6085_HanChao_T40-Rapa-2:scan:24666:LLGT[Phosphorylation]S[Phosphorylation]EEDDDEEMDMDVKEEDDGDRR/3	68804	Phosphorylation	1.0	5	12	1	1.0	549	0.0	0.0	0.0	0.0	0.0	0.0
4;5	11;12	1.000;1.000	Phosphorylation;Phosphorylation	AT2G45880.1	mzspec:PXD008355:E12659_2p_EXT431_6085_HanChao_T10-Rapa-4:scan:25030:LLGT[Phosphorylation]S[Phosphorylation]EEDDDEEMDMDVKEEDDGDRR/3	3	2.261573602912907e-05	160	x4:Phosphorylation:1.00;x5:Phosphorylation:1.00	LLGTSEEDDDEEMDMDVKEEDDGDRR	LLGT[Phosphorylation]S[Phosphorylation]EEDDDEEMDMDVKEEDDGDRR	AT2G45880.1	1.6278691193228066e-05	1.0	E12659_2p_EXT431_6085_HanChao_T10-Rapa-4	E12659_2p_EXT431_6085_HanChao_T10-Rapa-4.25030.25030.3	mzspec:PXD008355:E12659_2p_EXT431_6085_HanChao_T10-Rapa-4:scan:25030:LLGT[Phosphorylation]S[Phosphorylation]EEDDDEEMDMDVKEEDDGDRR/3	68805	Phosphorylation	1.0	4	11	1	1.0	550	0.0	0.0	0.0	0.0	0.0	0.0
4;5	11;12	1.000;1.000	Phosphorylation;Phosphorylation	AT2G45880.1	mzspec:PXD008355:E12659_2p_EXT431_6085_HanChao_T10-Rapa-4:scan:25030:LLGT[Phosphorylation]S[Phosphorylation]EEDDDEEMDMDVKEEDDGDRR/3	3	2.261573602912907e-05	160	x4:Phosphorylation:1.00;x5:Phosphorylation:1.00	LLGTSEEDDDEEMDMDVKEEDDGDRR	LLGT[Phosphorylation]S[Phosphorylation]EEDDDEEMDMDVKEEDDGDRR	AT2G45880.1	1.6278691193228066e-05	1.0	E12659_2p_EXT431_6085_HanChao_T10-Rapa-4	E12659_2p_EXT431_6085_HanChao_T10-Rapa-4.25030.25030.3	mzspec:PXD008355:E12659_2p_EXT431_6085_HanChao_T10-Rapa-4:scan:25030:LLGT[Phosphorylation]S[Phosphorylation]EEDDDEEMDMDVKEEDDGDRR/3	68805	Phosphorylation	1.0	5	12	1	1.0	551	0.0	0.0	0.0	0.0	0.0	0.0
3;6;10	341;344;348	1.000;1.000;1.000	Phosphorylation;Phosphorylation;Phosphorylation	AT3G49601.1	mzspec:PXD008355:E12643_2p_EXT431_6085_HanChao_T40-Rapa-3:scan:12948:HDS[Phosphorylation]DVS[Phosphorylation]EPES[Phosphorylation]EDNKQPLR/3	3	3.082519034555038e-05	240	x3:Phosphorylation:1.00;x6:Phosphorylation:1.00;x10:Phosphorylation:1.00	HDSDVSEPESEDNKQPLR	HDS[Phosphorylation]DVS[Phosphorylation]EPES[Phosphorylation]EDNKQPLR	AT3G49601.1	1.6278691193228066e-05	1.0	E12643_2p_EXT431_6085_HanChao_T40-Rapa-3	E12643_2p_EXT431_6085_HanChao_T40-Rapa-3.12948.12948.3	mzspec:PXD008355:E12643_2p_EXT431_6085_HanChao_T40-Rapa-3:scan:12948:HDS[Phosphorylation]DVS[Phosphorylation]EPES[Phosphorylation]EDNKQPLR/3	47911	Phosphorylation	1.0	3	341	1	1.0	552	0.0	0.0	0.0	0.0	0.0	0.0
6;7	377;378	1.000;1.000	Phosphorylation;Phosphorylation	AT1G06210.1	mzspec:PXD008355:E12601_2p_EXT431_6085_HanChao_T20-Rapa-1:scan:24344:IELGLS[Phosphorylation]S[Phosphorylation]DEDEK/2	2	6.214267959234402e-05	160	x6:Phosphorylation:1.00;x7:Phosphorylation:1.00	IELGLSSDEDEK	IELGLS[Phosphorylation]S[Phosphorylation]DEDEK	AT1G06210.1	1.6278691193228066e-05	1.0	E12601_2p_EXT431_6085_HanChao_T20-Rapa-1	E12601_2p_EXT431_6085_HanChao_T20-Rapa-1.24344.24344.2	mzspec:PXD008355:E12601_2p_EXT431_6085_HanChao_T20-Rapa-1:scan:24344:IELGLS[Phosphorylation]S[Phosphorylation]DEDEK/2	52673	Phosphorylation	1.0	6	377	1	1.0	553	0.0	0.0	0.0	0.0	0.0	0.0
5;16	360;371:416;427:360;371	1.000;1.000	Phosphorylation;Phosphorylation	AT3G27550.1:AT3G27550.2:AT3G27550.3	mzspec:PXD008355:E12619_2p_EXT431_6085_HanChao_T10-Rapa-2:scan:16941:RPNDS[Phosphorylation]DDDDDDGELDS[Phosphorylation]EDDEIPKR/3	3	0.0	160	x5:Phosphorylation:1.00;x16:Phosphorylation:1.00	RPNDSDDDDDDGELDSEDDEIPKR	RPNDS[Phosphorylation]DDDDDDGELDS[Phosphorylation]EDDEIPKR	AT3G27550.1	0.0	1.0	E12619_2p_EXT431_6085_HanChao_T10-Rapa-2	E12619_2p_EXT431_6085_HanChao_T10-Rapa-2.16941.16941.3	mzspec:PXD008355:E12619_2p_EXT431_6085_HanChao_T10-Rapa-2:scan:16941:RPNDS[Phosphorylation]DDDDDDGELDS[Phosphorylation]EDDEIPKR/3	95807	Phosphorylation	1.0	5	360	1	1.0	554	0.0	0.0	0.0	0.0	0.0	0.0
5;16	360;371:416;427:360;371	1.000;1.000	Phosphorylation;Phosphorylation	AT3G27550.1:AT3G27550.2:AT3G27550.3	mzspec:PXD008355:E12619_2p_EXT431_6085_HanChao_T10-Rapa-2:scan:16941:RPNDS[Phosphorylation]DDDDDDGELDS[Phosphorylation]EDDEIPKR/3	3	0.0	160	x5:Phosphorylation:1.00;x16:Phosphorylation:1.00	RPNDSDDDDDDGELDSEDDEIPKR	RPNDS[Phosphorylation]DDDDDDGELDS[Phosphorylation]EDDEIPKR	AT3G27550.1	0.0	1.0	E12619_2p_EXT431_6085_HanChao_T10-Rapa-2	E12619_2p_EXT431_6085_HanChao_T10-Rapa-2.16941.16941.3	mzspec:PXD008355:E12619_2p_EXT431_6085_HanChao_T10-Rapa-2:scan:16941:RPNDS[Phosphorylation]DDDDDDGELDS[Phosphorylation]EDDEIPKR/3	95807	Phosphorylation	1.0	16	371	1	1.0	555	0.0	0.0	0.0	0.0	0.0	0.0
3;6;10	341;344;348	1.000;1.000;1.000	Phosphorylation;Phosphorylation;Phosphorylation	AT3G49601.1	mzspec:PXD008355:E12641_2p_EXT431_6085_HanChao_T20-Rapa-3:scan:13143:HDS[Phosphorylation]DVS[Phosphorylation]EPES[Phosphorylation]EDNKQPLR/3	3	3.6718807373136517e-05	240	x3:Phosphorylation:1.00;x6:Phosphorylation:1.00;x10:Phosphorylation:1.00	HDSDVSEPESEDNKQPLR	HDS[Phosphorylation]DVS[Phosphorylation]EPES[Phosphorylation]EDNKQPLR	AT3G49601.1	1.6278691193228066e-05	1.0	E12641_2p_EXT431_6085_HanChao_T20-Rapa-3	E12641_2p_EXT431_6085_HanChao_T20-Rapa-3.13143.13143.3	mzspec:PXD008355:E12641_2p_EXT431_6085_HanChao_T20-Rapa-3:scan:13143:HDS[Phosphorylation]DVS[Phosphorylation]EPES[Phosphorylation]EDNKQPLR/3	47910	Phosphorylation	1.0	10	348	1	1.0	556	0.0	0.0	0.0	0.0	0.0	0.0
4	138	1.000	Phosphorylation	AT1G15230.1	mzspec:PXD008355:E12661_2p_EXT431_6085_HanChao_T20-Rapa-4:scan:34490:KDQS[Phosphorylation]DEDEEEEMKPILVEGFV/3	3	0.0	80	x4:Phosphorylation:1.00	KDQSDEDEEEEMKPILVEGFV	KDQS[Phosphorylation]DEDEEEEMKPILVEGFV	AT1G15230.1	0.0	1.0	E12661_2p_EXT431_6085_HanChao_T20-Rapa-4	E12661_2p_EXT431_6085_HanChao_T20-Rapa-4.34490.34490.3	mzspec:PXD008355:E12661_2p_EXT431_6085_HanChao_T20-Rapa-4:scan:34490:KDQS[Phosphorylation]DEDEEEEMKPILVEGFV/3	58388	Phosphorylation	1.0	4	138	1	1.0	557	0.0	0.0	0.0	0.0	0.0	0.0
3;6;10	341;344;348	1.000;1.000;1.000	Phosphorylation;Phosphorylation;Phosphorylation	AT3G49601.1	mzspec:PXD008355:E12641_2p_EXT431_6085_HanChao_T20-Rapa-3:scan:13143:HDS[Phosphorylation]DVS[Phosphorylation]EPES[Phosphorylation]EDNKQPLR/3	3	3.6718807373136517e-05	240	x3:Phosphorylation:1.00;x6:Phosphorylation:1.00;x10:Phosphorylation:1.00	HDSDVSEPESEDNKQPLR	HDS[Phosphorylation]DVS[Phosphorylation]EPES[Phosphorylation]EDNKQPLR	AT3G49601.1	1.6278691193228066e-05	1.0	E12641_2p_EXT431_6085_HanChao_T20-Rapa-3	E12641_2p_EXT431_6085_HanChao_T20-Rapa-3.13143.13143.3	mzspec:PXD008355:E12641_2p_EXT431_6085_HanChao_T20-Rapa-3:scan:13143:HDS[Phosphorylation]DVS[Phosphorylation]EPES[Phosphorylation]EDNKQPLR/3	47910	Phosphorylation	1.0	6	344	1	1.0	558	0.0	0.0	0.0	0.0	0.0	0.0
3	448:454:454:454	1.000	Phosphorylation	AT1G03590.1:AT4G03415.1:AT4G03415.2:AT4G03415.3	mzspec:PXD008355:E12599_2p_EXT431_6085_HanChao_T10-Rapa-1:scan:23848:VNS[Phosphorylation]LVQLPR/2	2	1.861469443979077e-05	80	x3:Phosphorylation:1.00	VNSLVQLPR	VNS[Phosphorylation]LVQLPR	AT1G03590.1	1.6278691193228066e-05	1.0	E12599_2p_EXT431_6085_HanChao_T10-Rapa-1	E12599_2p_EXT431_6085_HanChao_T10-Rapa-1.23848.23848.2	mzspec:PXD008355:E12599_2p_EXT431_6085_HanChao_T10-Rapa-1:scan:23848:VNS[Phosphorylation]LVQLPR/2	125989	Phosphorylation	1.0	3	448	1	1.0	559	0.0	0.0	0.0	0.0	0.0	0.0
5;16	360;371:416;427:360;371	1.000;1.000	Phosphorylation;Phosphorylation	AT3G27550.1:AT3G27550.2:AT3G27550.3	mzspec:PXD008355:E12621_2p_EXT431_6085_HanChao_T20-Rapa-2:scan:16809:RPNDS[Phosphorylation]DDDDDDGELDS[Phosphorylation]EDDEIPKR/3	3	0.0	160	x5:Phosphorylation:1.00;x16:Phosphorylation:1.00	RPNDSDDDDDDGELDSEDDEIPKR	RPNDS[Phosphorylation]DDDDDDGELDS[Phosphorylation]EDDEIPKR	AT3G27550.1	0.0	1.0	E12621_2p_EXT431_6085_HanChao_T20-Rapa-2	E12621_2p_EXT431_6085_HanChao_T20-Rapa-2.16809.16809.3	mzspec:PXD008355:E12621_2p_EXT431_6085_HanChao_T20-Rapa-2:scan:16809:RPNDS[Phosphorylation]DDDDDDGELDS[Phosphorylation]EDDEIPKR/3	95808	Phosphorylation	1.0	5	360	1	1.0	560	0.0	0.0	0.0	0.0	0.0	0.0
5;16	360;371:416;427:360;371	1.000;1.000	Phosphorylation;Phosphorylation	AT3G27550.1:AT3G27550.2:AT3G27550.3	mzspec:PXD008355:E12621_2p_EXT431_6085_HanChao_T20-Rapa-2:scan:16809:RPNDS[Phosphorylation]DDDDDDGELDS[Phosphorylation]EDDEIPKR/3	3	0.0	160	x5:Phosphorylation:1.00;x16:Phosphorylation:1.00	RPNDSDDDDDDGELDSEDDEIPKR	RPNDS[Phosphorylation]DDDDDDGELDS[Phosphorylation]EDDEIPKR	AT3G27550.1	0.0	1.0	E12621_2p_EXT431_6085_HanChao_T20-Rapa-2	E12621_2p_EXT431_6085_HanChao_T20-Rapa-2.16809.16809.3	mzspec:PXD008355:E12621_2p_EXT431_6085_HanChao_T20-Rapa-2:scan:16809:RPNDS[Phosphorylation]DDDDDDGELDS[Phosphorylation]EDDEIPKR/3	95808	Phosphorylation	1.0	16	371	1	1.0	561	0.0	0.0	0.0	0.0	0.0	0.0
6;7	377;378	1.000;1.000	Phosphorylation;Phosphorylation	AT1G06210.1	mzspec:PXD008355:E12643_2p_EXT431_6085_HanChao_T40-Rapa-3:scan:24242:IELGLS[Phosphorylation]S[Phosphorylation]DEDEK/2	2	3.287743293003682e-05	160	x6:Phosphorylation:1.00;x7:Phosphorylation:1.00	IELGLSSDEDEK	IELGLS[Phosphorylation]S[Phosphorylation]DEDEK	AT1G06210.1	1.6278691193228066e-05	1.0	E12643_2p_EXT431_6085_HanChao_T40-Rapa-3	E12643_2p_EXT431_6085_HanChao_T40-Rapa-3.24242.24242.2	mzspec:PXD008355:E12643_2p_EXT431_6085_HanChao_T40-Rapa-3:scan:24242:IELGLS[Phosphorylation]S[Phosphorylation]DEDEK/2	52677	Phosphorylation	1.0	6	377	1	1.0	562	0.0	0.0	0.0	0.0	0.0	0.0
5;16	360;371:416;427:360;371	1.000;1.000	Phosphorylation;Phosphorylation	AT3G27550.1:AT3G27550.2:AT3G27550.3	mzspec:PXD008355:E12641_2p_EXT431_6085_HanChao_T20-Rapa-3:scan:17209:RPNDS[Phosphorylation]DDDDDDGELDS[Phosphorylation]EDDEIPKR/3	3	4.254957024934048e-05	160	x5:Phosphorylation:1.00;x16:Phosphorylation:1.00	RPNDSDDDDDDGELDSEDDEIPKR	RPNDS[Phosphorylation]DDDDDDGELDS[Phosphorylation]EDDEIPKR	AT3G27550.1	1.6278691193228066e-05	1.0	E12641_2p_EXT431_6085_HanChao_T20-Rapa-3	E12641_2p_EXT431_6085_HanChao_T20-Rapa-3.17209.17209.3	mzspec:PXD008355:E12641_2p_EXT431_6085_HanChao_T20-Rapa-3:scan:17209:RPNDS[Phosphorylation]DDDDDDGELDS[Phosphorylation]EDDEIPKR/3	95809	Phosphorylation	1.0	5	360	1	1.0	563	0.0	0.0	0.0	0.0	0.0	0.0
3;6;10	341;344;348	1.000;1.000;1.000	Phosphorylation;Phosphorylation;Phosphorylation	AT3G49601.1	mzspec:PXD008355:E12641_2p_EXT431_6085_HanChao_T20-Rapa-3:scan:13143:HDS[Phosphorylation]DVS[Phosphorylation]EPES[Phosphorylation]EDNKQPLR/3	3	3.6718807373136517e-05	240	x3:Phosphorylation:1.00;x6:Phosphorylation:1.00;x10:Phosphorylation:1.00	HDSDVSEPESEDNKQPLR	HDS[Phosphorylation]DVS[Phosphorylation]EPES[Phosphorylation]EDNKQPLR	AT3G49601.1	1.6278691193228066e-05	1.0	E12641_2p_EXT431_6085_HanChao_T20-Rapa-3	E12641_2p_EXT431_6085_HanChao_T20-Rapa-3.13143.13143.3	mzspec:PXD008355:E12641_2p_EXT431_6085_HanChao_T20-Rapa-3:scan:13143:HDS[Phosphorylation]DVS[Phosphorylation]EPES[Phosphorylation]EDNKQPLR/3	47910	Phosphorylation	1.0	3	341	1	1.0	564	0.0	0.0	0.0	0.0	0.0	0.0
5;16	360;371:416;427:360;371	1.000;1.000	Phosphorylation;Phosphorylation	AT3G27550.1:AT3G27550.2:AT3G27550.3	mzspec:PXD008355:E12641_2p_EXT431_6085_HanChao_T20-Rapa-3:scan:17209:RPNDS[Phosphorylation]DDDDDDGELDS[Phosphorylation]EDDEIPKR/3	3	4.254957024934048e-05	160	x5:Phosphorylation:1.00;x16:Phosphorylation:1.00	RPNDSDDDDDDGELDSEDDEIPKR	RPNDS[Phosphorylation]DDDDDDGELDS[Phosphorylation]EDDEIPKR	AT3G27550.1	1.6278691193228066e-05	1.0	E12641_2p_EXT431_6085_HanChao_T20-Rapa-3	E12641_2p_EXT431_6085_HanChao_T20-Rapa-3.17209.17209.3	mzspec:PXD008355:E12641_2p_EXT431_6085_HanChao_T20-Rapa-3:scan:17209:RPNDS[Phosphorylation]DDDDDDGELDS[Phosphorylation]EDDEIPKR/3	95809	Phosphorylation	1.0	16	371	1	1.0	565	0.0	0.0	0.0	0.0	0.0	0.0
5;6;8	6;7;9:6;7;9:6;7;9	1.000;1.000;1.000	Phosphorylation;Phosphorylation;Phosphorylation	AT4G30480.1:AT4G30480.2:AT4G30480.3	mzspec:PXD008355:E12659_2p_EXT431_6085_HanChao_T10-Rapa-4:scan:35315:VLIES[Phosphorylation]S[Phosphorylation]ES[Phosphorylation]EDEILIK/2	2	2.7834994154651232e-05	240	x5:Phosphorylation:1.00;x6:Phosphorylation:1.00;x8:Phosphorylation:1.00	VLIESSESEDEILIK	VLIES[Phosphorylation]S[Phosphorylation]ES[Phosphorylation]EDEILIK	AT4G30480.1	1.6278691193228066e-05	1.0	E12659_2p_EXT431_6085_HanChao_T10-Rapa-4	E12659_2p_EXT431_6085_HanChao_T10-Rapa-4.35315.35315.2	mzspec:PXD008355:E12659_2p_EXT431_6085_HanChao_T10-Rapa-4:scan:35315:VLIES[Phosphorylation]S[Phosphorylation]ES[Phosphorylation]EDEILIK/2	125135	Phosphorylation	1.0	8	9	1	1.0	566	0.0	0.0	0.0	0.0	0.0	0.0
5;6;8	6;7;9:6;7;9:6;7;9	1.000;1.000;1.000	Phosphorylation;Phosphorylation;Phosphorylation	AT4G30480.1:AT4G30480.2:AT4G30480.3	mzspec:PXD008355:E12659_2p_EXT431_6085_HanChao_T10-Rapa-4:scan:35315:VLIES[Phosphorylation]S[Phosphorylation]ES[Phosphorylation]EDEILIK/2	2	2.7834994154651232e-05	240	x5:Phosphorylation:1.00;x6:Phosphorylation:1.00;x8:Phosphorylation:1.00	VLIESSESEDEILIK	VLIES[Phosphorylation]S[Phosphorylation]ES[Phosphorylation]EDEILIK	AT4G30480.1	1.6278691193228066e-05	1.0	E12659_2p_EXT431_6085_HanChao_T10-Rapa-4	E12659_2p_EXT431_6085_HanChao_T10-Rapa-4.35315.35315.2	mzspec:PXD008355:E12659_2p_EXT431_6085_HanChao_T10-Rapa-4:scan:35315:VLIES[Phosphorylation]S[Phosphorylation]ES[Phosphorylation]EDEILIK/2	125135	Phosphorylation	1.0	6	7	1	1.0	567	0.0	0.0	0.0	0.0	0.0	0.0
5;6;8	6;7;9:6;7;9:6;7;9	1.000;1.000;1.000	Phosphorylation;Phosphorylation;Phosphorylation	AT4G30480.1:AT4G30480.2:AT4G30480.3	mzspec:PXD008355:E12659_2p_EXT431_6085_HanChao_T10-Rapa-4:scan:35315:VLIES[Phosphorylation]S[Phosphorylation]ES[Phosphorylation]EDEILIK/2	2	2.7834994154651232e-05	240	x5:Phosphorylation:1.00;x6:Phosphorylation:1.00;x8:Phosphorylation:1.00	VLIESSESEDEILIK	VLIES[Phosphorylation]S[Phosphorylation]ES[Phosphorylation]EDEILIK	AT4G30480.1	1.6278691193228066e-05	1.0	E12659_2p_EXT431_6085_HanChao_T10-Rapa-4	E12659_2p_EXT431_6085_HanChao_T10-Rapa-4.35315.35315.2	mzspec:PXD008355:E12659_2p_EXT431_6085_HanChao_T10-Rapa-4:scan:35315:VLIES[Phosphorylation]S[Phosphorylation]ES[Phosphorylation]EDEILIK/2	125135	Phosphorylation	1.0	5	6	1	1.0	568	0.0	0.0	0.0	0.0	0.0	0.0
5;6;8	6;7;9:6;7;9:6;7;9	1.000;1.000;1.000	Phosphorylation;Phosphorylation;Phosphorylation	AT4G30480.1:AT4G30480.2:AT4G30480.3	mzspec:PXD008355:E12661_2p_EXT431_6085_HanChao_T20-Rapa-4:scan:35198:VLIES[Phosphorylation]S[Phosphorylation]ES[Phosphorylation]EDEILIK/2	2	0.0	240	x5:Phosphorylation:1.00;x6:Phosphorylation:1.00;x8:Phosphorylation:1.00	VLIESSESEDEILIK	VLIES[Phosphorylation]S[Phosphorylation]ES[Phosphorylation]EDEILIK	AT4G30480.1	0.0	1.0	E12661_2p_EXT431_6085_HanChao_T20-Rapa-4	E12661_2p_EXT431_6085_HanChao_T20-Rapa-4.35198.35198.2	mzspec:PXD008355:E12661_2p_EXT431_6085_HanChao_T20-Rapa-4:scan:35198:VLIES[Phosphorylation]S[Phosphorylation]ES[Phosphorylation]EDEILIK/2	125134	Phosphorylation	1.0	8	9	1	1.0	569	0.0	0.0	0.0	0.0	0.0	0.0
13	44	1.000	Phosphorylation	AT3G48530.1	mzspec:PXD008355:E12659_2p_EXT431_6085_HanChao_T10-Rapa-4:scan:23919:VEDLWDEQKPQLS[Phosphorylation]PNEK/2	2	2.292841748062549e-05	80	x13:Phosphorylation:1.00	VEDLWDEQKPQLSPNEK	VEDLWDEQKPQLS[Phosphorylation]PNEK	AT3G48530.1	1.6278691193228066e-05	1.0	E12659_2p_EXT431_6085_HanChao_T10-Rapa-4	E12659_2p_EXT431_6085_HanChao_T10-Rapa-4.23919.23919.2	mzspec:PXD008355:E12659_2p_EXT431_6085_HanChao_T10-Rapa-4:scan:23919:VEDLWDEQKPQLS[Phosphorylation]PNEK/2	121815	Phosphorylation	1.0	13	44	1	1.0	570	0.0	0.0	0.0	0.0	0.0	0.0
5;16	360;371:416;427:360;371	1.000;1.000	Phosphorylation;Phosphorylation	AT3G27550.1:AT3G27550.2:AT3G27550.3	mzspec:PXD008355:E12601_2p_EXT431_6085_HanChao_T20-Rapa-1:scan:19920:RPNDS[Phosphorylation]DDDDDDGELDS[Phosphorylation]EDDEIPK/2	2	6.565557087518876e-05	160	x5:Phosphorylation:1.00;x16:Phosphorylation:1.00	RPNDSDDDDDDGELDSEDDEIPK	RPNDS[Phosphorylation]DDDDDDGELDS[Phosphorylation]EDDEIPK	AT3G27550.1	1.6278691193228066e-05	1.0	E12601_2p_EXT431_6085_HanChao_T20-Rapa-1	E12601_2p_EXT431_6085_HanChao_T20-Rapa-1.19920.19920.2	mzspec:PXD008355:E12601_2p_EXT431_6085_HanChao_T20-Rapa-1:scan:19920:RPNDS[Phosphorylation]DDDDDDGELDS[Phosphorylation]EDDEIPK/2	95794	Phosphorylation	1.0	16	371	1	1.0	571	0.0	0.0	0.0	0.0	0.0	0.0
3;6;10	341;344;348	1.000;1.000;1.000	Phosphorylation;Phosphorylation;Phosphorylation	AT3G49601.1	mzspec:PXD008355:E12663_2p_EXT431_6085_HanChao_T40-Rapa-4:scan:13267:HDS[Phosphorylation]DVS[Phosphorylation]EPES[Phosphorylation]EDNKQPLR/3	3	7.835762419683435e-05	240	x3:Phosphorylation:1.00;x6:Phosphorylation:1.00;x10:Phosphorylation:1.00	HDSDVSEPESEDNKQPLR	HDS[Phosphorylation]DVS[Phosphorylation]EPES[Phosphorylation]EDNKQPLR	AT3G49601.1	1.6278691193228066e-05	1.0	E12663_2p_EXT431_6085_HanChao_T40-Rapa-4	E12663_2p_EXT431_6085_HanChao_T40-Rapa-4.13267.13267.3	mzspec:PXD008355:E12663_2p_EXT431_6085_HanChao_T40-Rapa-4:scan:13267:HDS[Phosphorylation]DVS[Phosphorylation]EPES[Phosphorylation]EDNKQPLR/3	47907	Phosphorylation	1.0	6	344	1	1.0	572	0.0	0.0	0.0	0.0	0.0	0.0
11	163	1.000	Phosphorylation	AT4G15180.1	mzspec:PXD008355:E12661_2p_EXT431_6085_HanChao_T20-Rapa-4:scan:18682:LHEDLENGEIS[Phosphorylation]PVK/2	2	0.0	80	x11:Phosphorylation:1.00	LHEDLENGEISPVK	LHEDLENGEIS[Phosphorylation]PVK	AT4G15180.1	0.0	1.0	E12661_2p_EXT431_6085_HanChao_T20-Rapa-4	E12661_2p_EXT431_6085_HanChao_T20-Rapa-4.18682.18682.2	mzspec:PXD008355:E12661_2p_EXT431_6085_HanChao_T20-Rapa-4:scan:18682:LHEDLENGEIS[Phosphorylation]PVK/2	67623	Phosphorylation	1.0	11	163	1	1.0	573	0.0	0.0	0.0	0.0	0.0	0.0
4	138	1.000	Phosphorylation	AT1G15230.1	mzspec:PXD008355:E12621_2p_EXT431_6085_HanChao_T20-Rapa-2:scan:34099:KDQS[Phosphorylation]DEDEEEEMKPILVEGFV/3	3	0.0	80	x4:Phosphorylation:1.00	KDQSDEDEEEEMKPILVEGFV	KDQS[Phosphorylation]DEDEEEEMKPILVEGFV	AT1G15230.1	0.0	1.0	E12621_2p_EXT431_6085_HanChao_T20-Rapa-2	E12621_2p_EXT431_6085_HanChao_T20-Rapa-2.34099.34099.3	mzspec:PXD008355:E12621_2p_EXT431_6085_HanChao_T20-Rapa-2:scan:34099:KDQS[Phosphorylation]DEDEEEEMKPILVEGFV/3	58389	Phosphorylation	1.0	4	138	1	1.0	574	0.0	0.0	0.0	0.0	0.0	0.0
12;16	509;513	0;1.000	Deamidation;Phosphorylation	AT5G26340.1	mzspec:PXD008355:E12621_2p_EXT431_6085_HanChao_T20-Rapa-2:scan:14767:FMDDHNDHEFVN[Deamidation]GEKS[Phosphorylation]NGK/3	3	0.0	80	x16:Phosphorylation:1.00	FMDDHNDHEFVNGEKSNGK	FMDDHNDHEFVN[Deamidation]GEKS[Phosphorylation]NGK	AT5G26340.1	0.0	1.0	E12621_2p_EXT431_6085_HanChao_T20-Rapa-2	E12621_2p_EXT431_6085_HanChao_T20-Rapa-2.14767.14767.3	mzspec:PXD008355:E12621_2p_EXT431_6085_HanChao_T20-Rapa-2:scan:14767:FMDDHNDHEFVN[Deamidation]GEKS[Phosphorylation]NGK/3	38442	Phosphorylation	1.0	16	513	1	1.0	575	0.0	0.0	0.0	0.0	0.0	0.0
7	531:532	1.000	Phosphorylation	AT3G62300.1:AT3G62300.2	mzspec:PXD008355:E12659_2p_EXT431_6085_HanChao_T10-Rapa-4:scan:15638:HVDIVET[Phosphorylation]PPGR/2	2	3.926804366606456e-05	80	x7:Phosphorylation:1.00	HVDIVETPPGR	HVDIVET[Phosphorylation]PPGR	AT3G62300.1	1.6278691193228066e-05	1.0	E12659_2p_EXT431_6085_HanChao_T10-Rapa-4	E12659_2p_EXT431_6085_HanChao_T10-Rapa-4.15638.15638.2	mzspec:PXD008355:E12659_2p_EXT431_6085_HanChao_T10-Rapa-4:scan:15638:HVDIVET[Phosphorylation]PPGR/2	50927	Phosphorylation	1.0	7	531	1	1.0	576	0.0	0.0	0.0	0.0	0.0	0.0
7	531:532	1.000	Phosphorylation	AT3G62300.1:AT3G62300.2	mzspec:PXD008355:E12599_2p_EXT431_6085_HanChao_T10-Rapa-1:scan:15213:HVDIVET[Phosphorylation]PPGR/2	2	1.9964064683569574e-05	80	x7:Phosphorylation:1.00	HVDIVETPPGR	HVDIVET[Phosphorylation]PPGR	AT3G62300.1	1.6278691193228066e-05	1.0	E12599_2p_EXT431_6085_HanChao_T10-Rapa-1	E12599_2p_EXT431_6085_HanChao_T10-Rapa-1.15213.15213.2	mzspec:PXD008355:E12599_2p_EXT431_6085_HanChao_T10-Rapa-1:scan:15213:HVDIVET[Phosphorylation]PPGR/2	50928	Phosphorylation	1.0	7	531	1	1.0	577	0.0	0.0	0.0	0.0	0.0	0.0
7	531:532	1.000	Phosphorylation	AT3G62300.1:AT3G62300.2	mzspec:PXD008355:E12599_2p_EXT431_6085_HanChao_T10-Rapa-1:scan:15274:HVDIVET[Phosphorylation]PPGR/3	3	1.9908421262193907e-05	80	x7:Phosphorylation:1.00	HVDIVETPPGR	HVDIVET[Phosphorylation]PPGR	AT3G62300.1	1.6278691193228066e-05	1.0	E12599_2p_EXT431_6085_HanChao_T10-Rapa-1	E12599_2p_EXT431_6085_HanChao_T10-Rapa-1.15274.15274.3	mzspec:PXD008355:E12599_2p_EXT431_6085_HanChao_T10-Rapa-1:scan:15274:HVDIVET[Phosphorylation]PPGR/3	50929	Phosphorylation	1.0	7	531	1	1.0	578	0.0	0.0	0.0	0.0	0.0	0.0
7	531:532	1.000	Phosphorylation	AT3G62300.1:AT3G62300.2	mzspec:PXD008355:E12601_2p_EXT431_6085_HanChao_T20-Rapa-1:scan:15541:HVDIVET[Phosphorylation]PPGR/2	2	1.845154623957488e-05	80	x7:Phosphorylation:1.00	HVDIVETPPGR	HVDIVET[Phosphorylation]PPGR	AT3G62300.1	1.6278691193228066e-05	1.0	E12601_2p_EXT431_6085_HanChao_T20-Rapa-1	E12601_2p_EXT431_6085_HanChao_T20-Rapa-1.15541.15541.2	mzspec:PXD008355:E12601_2p_EXT431_6085_HanChao_T20-Rapa-1:scan:15541:HVDIVET[Phosphorylation]PPGR/2	50930	Phosphorylation	1.0	7	531	1	1.0	579	0.0	0.0	0.0	0.0	0.0	0.0
3;11	211;219:181;189:170;178:181;189:170;178:181;189	1.000;1.000	Phosphorylation;Phosphorylation	AT2G37340.1:AT2G37340.2:AT2G37340.3:AT2G37340.4:AT2G37340.5:AT2G37340.6	mzspec:PXD008355:E12601_2p_EXT431_6085_HanChao_T20-Rapa-1:scan:12204:DRS[Phosphorylation]PVLDDEGS[Phosphorylation]PK/3	3	2.1874179718260565e-05	160	x3:Phosphorylation:1.00;x11:Phosphorylation:1.00	DRSPVLDDEGSPK	DRS[Phosphorylation]PVLDDEGS[Phosphorylation]PK	AT2G37340.1	1.6278691193228066e-05	1.0	E12601_2p_EXT431_6085_HanChao_T20-Rapa-1	E12601_2p_EXT431_6085_HanChao_T20-Rapa-1.12204.12204.3	mzspec:PXD008355:E12601_2p_EXT431_6085_HanChao_T20-Rapa-1:scan:12204:DRS[Phosphorylation]PVLDDEGS[Phosphorylation]PK/3	23952	Phosphorylation	1.0	11	219	1	1.0	580	0.0	0.0	0.0	0.0	0.0	0.0
3;11	211;219:181;189:170;178:181;189:170;178:181;189	1.000;1.000	Phosphorylation;Phosphorylation	AT2G37340.1:AT2G37340.2:AT2G37340.3:AT2G37340.4:AT2G37340.5:AT2G37340.6	mzspec:PXD008355:E12599_2p_EXT431_6085_HanChao_T10-Rapa-1:scan:11983:DRS[Phosphorylation]PVLDDEGS[Phosphorylation]PK/3	3	1.841044240293093e-05	160	x3:Phosphorylation:1.00;x11:Phosphorylation:1.00	DRSPVLDDEGSPK	DRS[Phosphorylation]PVLDDEGS[Phosphorylation]PK	AT2G37340.1	1.6278691193228066e-05	1.0	E12599_2p_EXT431_6085_HanChao_T10-Rapa-1	E12599_2p_EXT431_6085_HanChao_T10-Rapa-1.11983.11983.3	mzspec:PXD008355:E12599_2p_EXT431_6085_HanChao_T10-Rapa-1:scan:11983:DRS[Phosphorylation]PVLDDEGS[Phosphorylation]PK/3	23953	Phosphorylation	1.0	3	211	1	1.0	581	0.0	0.0	0.0	0.0	0.0	0.0
3;11	211;219:181;189:170;178:181;189:170;178:181;189	1.000;1.000	Phosphorylation;Phosphorylation	AT2G37340.1:AT2G37340.2:AT2G37340.3:AT2G37340.4:AT2G37340.5:AT2G37340.6	mzspec:PXD008355:E12599_2p_EXT431_6085_HanChao_T10-Rapa-1:scan:11983:DRS[Phosphorylation]PVLDDEGS[Phosphorylation]PK/3	3	1.841044240293093e-05	160	x3:Phosphorylation:1.00;x11:Phosphorylation:1.00	DRSPVLDDEGSPK	DRS[Phosphorylation]PVLDDEGS[Phosphorylation]PK	AT2G37340.1	1.6278691193228066e-05	1.0	E12599_2p_EXT431_6085_HanChao_T10-Rapa-1	E12599_2p_EXT431_6085_HanChao_T10-Rapa-1.11983.11983.3	mzspec:PXD008355:E12599_2p_EXT431_6085_HanChao_T10-Rapa-1:scan:11983:DRS[Phosphorylation]PVLDDEGS[Phosphorylation]PK/3	23953	Phosphorylation	1.0	11	219	1	1.0	582	0.0	0.0	0.0	0.0	0.0	0.0
3;12	148;157:148;157:163;172:160;169:148;157:148;157	1.000;0	Phosphorylation;Deamidation	AT4G35110.1:AT4G35110.2:AT4G35110.3:AT4G35110.4:AT4G35110.5:AT4G35110.6	mzspec:PXD008355:E12601_2p_EXT431_6085_HanChao_T20-Rapa-1:scan:09028:VVS[Phosphorylation]PKPGIQEHN[Deamidation]GK/3	3	1.9303156066016794e-05	80	x3:Phosphorylation:1.00	VVSPKPGIQEHNGK	VVS[Phosphorylation]PKPGIQEHN[Deamidation]GK	AT4G35110.1	1.6278691193228066e-05	1.0	E12601_2p_EXT431_6085_HanChao_T20-Rapa-1	E12601_2p_EXT431_6085_HanChao_T20-Rapa-1.09028.09028.3	mzspec:PXD008355:E12601_2p_EXT431_6085_HanChao_T20-Rapa-1:scan:09028:VVS[Phosphorylation]PKPGIQEHN[Deamidation]GK/3	128673	Phosphorylation	1.0	3	148	1	1.0	583	0.0	0.0	0.0	0.0	0.0	0.0
6	111	1.000	Phosphorylation	AT4G29000.1	mzspec:PXD008355:E12599_2p_EXT431_6085_HanChao_T10-Rapa-1:scan:07130:HPIPES[Phosphorylation]PK/2	2	2.0253574755944424e-05	80	x6:Phosphorylation:1.00	HPIPESPK	HPIPES[Phosphorylation]PK	AT4G29000.1	1.6278691193228066e-05	1.0	E12599_2p_EXT431_6085_HanChao_T10-Rapa-1	E12599_2p_EXT431_6085_HanChao_T10-Rapa-1.07130.07130.2	mzspec:PXD008355:E12599_2p_EXT431_6085_HanChao_T10-Rapa-1:scan:07130:HPIPES[Phosphorylation]PK/2	49792	Phosphorylation	1.0	6	111	1	1.0	584	0.0	0.0	0.0	0.0	0.0	0.0
11	163	1.000	Phosphorylation	AT4G15180.1	mzspec:PXD008355:E12639_2p_EXT431_6085_HanChao_T10-Rapa-3:scan:18828:LHEDLENGEIS[Phosphorylation]PVK/2	2	2.2461814914645107e-05	80	x11:Phosphorylation:1.00	LHEDLENGEISPVK	LHEDLENGEIS[Phosphorylation]PVK	AT4G15180.1	1.6278691193228066e-05	1.0	E12639_2p_EXT431_6085_HanChao_T10-Rapa-3	E12639_2p_EXT431_6085_HanChao_T10-Rapa-3.18828.18828.2	mzspec:PXD008355:E12639_2p_EXT431_6085_HanChao_T10-Rapa-3:scan:18828:LHEDLENGEIS[Phosphorylation]PVK/2	67629	Phosphorylation	1.0	11	163	1	1.0	585	0.0	0.0	0.0	0.0	0.0	0.0
11	163	1.000	Phosphorylation	AT4G15180.1	mzspec:PXD008355:E12599_2p_EXT431_6085_HanChao_T10-Rapa-1:scan:18296:LHEDLENGEIS[Phosphorylation]PVK/2	2	2.1488739900292248e-05	80	x11:Phosphorylation:1.00	LHEDLENGEISPVK	LHEDLENGEIS[Phosphorylation]PVK	AT4G15180.1	1.6278691193228066e-05	1.0	E12599_2p_EXT431_6085_HanChao_T10-Rapa-1	E12599_2p_EXT431_6085_HanChao_T10-Rapa-1.18296.18296.2	mzspec:PXD008355:E12599_2p_EXT431_6085_HanChao_T10-Rapa-1:scan:18296:LHEDLENGEIS[Phosphorylation]PVK/2	67630	Phosphorylation	1.0	11	163	1	1.0	586	0.0	0.0	0.0	0.0	0.0	0.0
4	1640:1641:1641:1641:1640:1640	1.000	Phosphorylation	AT2G46020.1:AT2G46020.2:AT2G46020.3:AT2G46020.4:AT2G46020.5:AT2G46020.6	mzspec:PXD008355:E12603_2p_EXT431_6085_HanChao_T40-Rapa-1:scan:15293:NIDS[Phosphorylation]GNEEEGDIR/2	2	5.007511266900351e-05	80	x4:Phosphorylation:1.00	NIDSGNEEEGDIR	NIDS[Phosphorylation]GNEEEGDIR	AT2G46020.1	1.6278691193228066e-05	1.0	E12603_2p_EXT431_6085_HanChao_T40-Rapa-1	E12603_2p_EXT431_6085_HanChao_T40-Rapa-1.15293.15293.2	mzspec:PXD008355:E12603_2p_EXT431_6085_HanChao_T40-Rapa-1:scan:15293:NIDS[Phosphorylation]GNEEEGDIR/2	81334	Phosphorylation	1.0	4	1640	1	1.0	587	0.0	0.0	0.0	0.0	0.0	0.0
6;7	377;378	1.000;1.000	Phosphorylation;Phosphorylation	AT1G06210.1	mzspec:PXD008355:E12601_2p_EXT431_6085_HanChao_T20-Rapa-1:scan:23893:IELGLS[Phosphorylation]S[Phosphorylation]DEDEK/2	2	6.093102607847916e-05	160	x6:Phosphorylation:1.00;x7:Phosphorylation:1.00	IELGLSSDEDEK	IELGLS[Phosphorylation]S[Phosphorylation]DEDEK	AT1G06210.1	1.6278691193228066e-05	1.0	E12601_2p_EXT431_6085_HanChao_T20-Rapa-1	E12601_2p_EXT431_6085_HanChao_T20-Rapa-1.23893.23893.2	mzspec:PXD008355:E12601_2p_EXT431_6085_HanChao_T20-Rapa-1:scan:23893:IELGLS[Phosphorylation]S[Phosphorylation]DEDEK/2	52674	Phosphorylation	1.0	7	378	1	1.0	588	0.0	0.0	0.0	0.0	0.0	0.0
10	103	1.000	Phosphorylation	AT1G22310.2	mzspec:PXD008355:E12621_2p_EXT431_6085_HanChao_T20-Rapa-2:scan:11044:HPQPPEEPPS[Phosphorylation]PQR/2	2	0.0	80	x10:Phosphorylation:1.00	HPQPPEEPPSPQR	HPQPPEEPPS[Phosphorylation]PQR	AT1G22310.2	0.0	1.0	E12621_2p_EXT431_6085_HanChao_T20-Rapa-2	E12621_2p_EXT431_6085_HanChao_T20-Rapa-2.11044.11044.2	mzspec:PXD008355:E12621_2p_EXT431_6085_HanChao_T20-Rapa-2:scan:11044:HPQPPEEPPS[Phosphorylation]PQR/2	49843	Phosphorylation	1.0	10	103	1	1.0	589	0.0	0.0	0.0	0.0	0.0	0.0
7	61:61:61	1.000	Phosphorylation	AT1G35580.1:AT1G35580.2:AT1G35580.3	mzspec:PXD008355:E12599_2p_EXT431_6085_HanChao_T10-Rapa-1:scan:04116:HDGIHDS[Phosphorylation]PR/2	2	2.2052661756273983e-05	80	x7:Phosphorylation:1.00	HDGIHDSPR	HDGIHDS[Phosphorylation]PR	AT1G35580.1	1.6278691193228066e-05	1.0	E12599_2p_EXT431_6085_HanChao_T10-Rapa-1	E12599_2p_EXT431_6085_HanChao_T10-Rapa-1.04116.04116.2	mzspec:PXD008355:E12599_2p_EXT431_6085_HanChao_T10-Rapa-1:scan:04116:HDGIHDS[Phosphorylation]PR/2	47802	Phosphorylation	1.0	7	61	1	1.0	590	0.0	0.0	0.0	0.0	0.0	0.0
4	1640:1641:1641:1641:1640:1640	1.000	Phosphorylation	AT2G46020.1:AT2G46020.2:AT2G46020.3:AT2G46020.4:AT2G46020.5:AT2G46020.6	mzspec:PXD008355:E12663_2p_EXT431_6085_HanChao_T40-Rapa-4:scan:15518:NIDS[Phosphorylation]GNEEEGDIR/2	2	7.483349547257354e-05	80	x4:Phosphorylation:1.00	NIDSGNEEEGDIR	NIDS[Phosphorylation]GNEEEGDIR	AT2G46020.1	1.6278691193228066e-05	1.0	E12663_2p_EXT431_6085_HanChao_T40-Rapa-4	E12663_2p_EXT431_6085_HanChao_T40-Rapa-4.15518.15518.2	mzspec:PXD008355:E12663_2p_EXT431_6085_HanChao_T40-Rapa-4:scan:15518:NIDS[Phosphorylation]GNEEEGDIR/2	81333	Phosphorylation	1.0	4	1640	1	1.0	591	0.0	0.0	0.0	0.0	0.0	0.0
7	61:61:61	1.000	Phosphorylation	AT1G35580.1:AT1G35580.2:AT1G35580.3	mzspec:PXD008355:E12623_2p_EXT431_6085_HanChao_T40-Rapa-2:scan:04260:HDGIHDS[Phosphorylation]PR/2	2	2.6701556700755648e-05	80	x7:Phosphorylation:1.00	HDGIHDSPR	HDGIHDS[Phosphorylation]PR	AT1G35580.1	1.6278691193228066e-05	1.0	E12623_2p_EXT431_6085_HanChao_T40-Rapa-2	E12623_2p_EXT431_6085_HanChao_T40-Rapa-2.04260.04260.2	mzspec:PXD008355:E12623_2p_EXT431_6085_HanChao_T40-Rapa-2:scan:04260:HDGIHDS[Phosphorylation]PR/2	47801	Phosphorylation	1.0	7	61	1	1.0	592	0.0	0.0	0.0	0.0	0.0	0.0
7	61:61:61	1.000	Phosphorylation	AT1G35580.1:AT1G35580.2:AT1G35580.3	mzspec:PXD008355:E12661_2p_EXT431_6085_HanChao_T20-Rapa-4:scan:04364:HDGIHDS[Phosphorylation]PR/2	2	2.749821261617995e-05	80	x7:Phosphorylation:1.00	HDGIHDSPR	HDGIHDS[Phosphorylation]PR	AT1G35580.1	1.6278691193228066e-05	1.0	E12661_2p_EXT431_6085_HanChao_T20-Rapa-4	E12661_2p_EXT431_6085_HanChao_T20-Rapa-4.04364.04364.2	mzspec:PXD008355:E12661_2p_EXT431_6085_HanChao_T20-Rapa-4:scan:04364:HDGIHDS[Phosphorylation]PR/2	47800	Phosphorylation	1.0	7	61	1	1.0	593	0.0	0.0	0.0	0.0	0.0	0.0
6	885:885	1.000	Phosphorylation	AT3G55410.1:AT3G55410.2	mzspec:PXD008355:E12621_2p_EXT431_6085_HanChao_T20-Rapa-2:scan:13038:DQNDHS[Phosphorylation]DLEEGIRR/3	3	0.0	80	x6:Phosphorylation:1.00	DQNDHSDLEEGIRR	DQNDHS[Phosphorylation]DLEEGIRR	AT3G55410.1	0.0	1.0	E12621_2p_EXT431_6085_HanChao_T20-Rapa-2	E12621_2p_EXT431_6085_HanChao_T20-Rapa-2.13038.13038.3	mzspec:PXD008355:E12621_2p_EXT431_6085_HanChao_T20-Rapa-2:scan:13038:DQNDHS[Phosphorylation]DLEEGIRR/3	23108	Phosphorylation	1.0	6	885	1	1.0	594	0.0	0.0	0.0	0.0	0.0	0.0
6	179	1.000	Phosphorylation	AT3G29075.1	mzspec:PXD008355:E12619_2p_EXT431_6085_HanChao_T10-Rapa-2:scan:06996:KDGNNS[Phosphorylation]EDDEFKK/3	3	0.0	80	x6:Phosphorylation:1.00	KDGNNSEDDEFKK	KDGNNS[Phosphorylation]EDDEFKK	AT3G29075.1	0.0	1.0	E12619_2p_EXT431_6085_HanChao_T10-Rapa-2	E12619_2p_EXT431_6085_HanChao_T10-Rapa-2.06996.06996.3	mzspec:PXD008355:E12619_2p_EXT431_6085_HanChao_T10-Rapa-2:scan:06996:KDGNNS[Phosphorylation]EDDEFKK/3	58175	Phosphorylation	1.0	6	179	1	1.0	595	0.0	0.0	0.0	0.0	0.0	0.0
6	179	1.000	Phosphorylation	AT3G29075.1	mzspec:PXD008355:E12663_2p_EXT431_6085_HanChao_T40-Rapa-4:scan:07156:KDGNNS[Phosphorylation]EDDEFKK/2	2	0.0	80	x6:Phosphorylation:1.00	KDGNNSEDDEFKK	KDGNNS[Phosphorylation]EDDEFKK	AT3G29075.1	0.0	1.0	E12663_2p_EXT431_6085_HanChao_T40-Rapa-4	E12663_2p_EXT431_6085_HanChao_T40-Rapa-4.07156.07156.2	mzspec:PXD008355:E12663_2p_EXT431_6085_HanChao_T40-Rapa-4:scan:07156:KDGNNS[Phosphorylation]EDDEFKK/2	58176	Phosphorylation	1.0	6	179	1	1.0	596	0.0	0.0	0.0	0.0	0.0	0.0
7	531:532	1.000	Phosphorylation	AT3G62300.1:AT3G62300.2	mzspec:PXD008355:E12603_2p_EXT431_6085_HanChao_T40-Rapa-1:scan:15588:HVDIVET[Phosphorylation]PPGR/2	2	4.984547901505333e-05	80	x7:Phosphorylation:1.00	HVDIVETPPGR	HVDIVET[Phosphorylation]PPGR	AT3G62300.1	1.6278691193228066e-05	1.0	E12603_2p_EXT431_6085_HanChao_T40-Rapa-1	E12603_2p_EXT431_6085_HanChao_T40-Rapa-1.15588.15588.2	mzspec:PXD008355:E12603_2p_EXT431_6085_HanChao_T40-Rapa-1:scan:15588:HVDIVET[Phosphorylation]PPGR/2	50926	Phosphorylation	1.0	7	531	1	1.0	597	0.0	0.0	0.0	0.0	0.0	0.0
11	163	1.000	Phosphorylation	AT4G15180.1	mzspec:PXD008355:E12663_2p_EXT431_6085_HanChao_T40-Rapa-4:scan:18974:LHEDLENGEIS[Phosphorylation]PVK/2	2	0.0	80	x11:Phosphorylation:1.00	LHEDLENGEISPVK	LHEDLENGEIS[Phosphorylation]PVK	AT4G15180.1	0.0	1.0	E12663_2p_EXT431_6085_HanChao_T40-Rapa-4	E12663_2p_EXT431_6085_HanChao_T40-Rapa-4.18974.18974.2	mzspec:PXD008355:E12663_2p_EXT431_6085_HanChao_T40-Rapa-4:scan:18974:LHEDLENGEIS[Phosphorylation]PVK/2	67624	Phosphorylation	1.0	11	163	1	1.0	598	0.0	0.0	0.0	0.0	0.0	0.0
7	61:61:61	1.000	Phosphorylation	AT1G35580.1:AT1G35580.2:AT1G35580.3	mzspec:PXD008355:E12603_2p_EXT431_6085_HanChao_T40-Rapa-1:scan:04359:HDGIHDS[Phosphorylation]PR/2	2	7.309941520467835e-05	80	x7:Phosphorylation:1.00	HDGIHDSPR	HDGIHDS[Phosphorylation]PR	AT1G35580.1	1.6278691193228066e-05	1.0	E12603_2p_EXT431_6085_HanChao_T40-Rapa-1	E12603_2p_EXT431_6085_HanChao_T40-Rapa-1.04359.04359.2	mzspec:PXD008355:E12603_2p_EXT431_6085_HanChao_T40-Rapa-1:scan:04359:HDGIHDS[Phosphorylation]PR/2	47798	Phosphorylation	1.0	7	61	1	1.0	599	0.0	0.0	0.0	0.0	0.0	0.0
6;7	377;378	1.000;1.000	Phosphorylation;Phosphorylation	AT1G06210.1	mzspec:PXD008355:E12601_2p_EXT431_6085_HanChao_T20-Rapa-1:scan:23893:IELGLS[Phosphorylation]S[Phosphorylation]DEDEK/2	2	6.093102607847916e-05	160	x6:Phosphorylation:1.00;x7:Phosphorylation:1.00	IELGLSSDEDEK	IELGLS[Phosphorylation]S[Phosphorylation]DEDEK	AT1G06210.1	1.6278691193228066e-05	1.0	E12601_2p_EXT431_6085_HanChao_T20-Rapa-1	E12601_2p_EXT431_6085_HanChao_T20-Rapa-1.23893.23893.2	mzspec:PXD008355:E12601_2p_EXT431_6085_HanChao_T20-Rapa-1:scan:23893:IELGLS[Phosphorylation]S[Phosphorylation]DEDEK/2	52674	Phosphorylation	1.0	6	377	1	1.0	600	0.0	0.0	0.0	0.0	0.0	0.0
4	1640:1641:1641:1641:1640:1640	1.000	Phosphorylation	AT2G46020.1:AT2G46020.2:AT2G46020.3:AT2G46020.4:AT2G46020.5:AT2G46020.6	mzspec:PXD008355:E12601_2p_EXT431_6085_HanChao_T20-Rapa-1:scan:15164:NIDS[Phosphorylation]GNEEEGDIR/2	2	2.102342008998024e-05	80	x4:Phosphorylation:1.00	NIDSGNEEEGDIR	NIDS[Phosphorylation]GNEEEGDIR	AT2G46020.1	1.6278691193228066e-05	1.0	E12601_2p_EXT431_6085_HanChao_T20-Rapa-1	E12601_2p_EXT431_6085_HanChao_T20-Rapa-1.15164.15164.2	mzspec:PXD008355:E12601_2p_EXT431_6085_HanChao_T20-Rapa-1:scan:15164:NIDS[Phosphorylation]GNEEEGDIR/2	81337	Phosphorylation	1.0	4	1640	1	1.0	601	0.0	0.0	0.0	0.0	0.0	0.0
3;11	211;219:181;189:170;178:181;189:170;178:181;189	1.000;1.000	Phosphorylation;Phosphorylation	AT2G37340.1:AT2G37340.2:AT2G37340.3:AT2G37340.4:AT2G37340.5:AT2G37340.6	mzspec:PXD008355:E12621_2p_EXT431_6085_HanChao_T20-Rapa-2:scan:12171:DRS[Phosphorylation]PVLDDEGS[Phosphorylation]PK/3	3	0.0	160	x3:Phosphorylation:1.00;x11:Phosphorylation:1.00	DRSPVLDDEGSPK	DRS[Phosphorylation]PVLDDEGS[Phosphorylation]PK	AT2G37340.1	0.0	1.0	E12621_2p_EXT431_6085_HanChao_T20-Rapa-2	E12621_2p_EXT431_6085_HanChao_T20-Rapa-2.12171.12171.3	mzspec:PXD008355:E12621_2p_EXT431_6085_HanChao_T20-Rapa-2:scan:12171:DRS[Phosphorylation]PVLDDEGS[Phosphorylation]PK/3	23946	Phosphorylation	1.0	11	219	1	1.0	602	0.0	0.0	0.0	0.0	0.0	0.0
6;7	377;378	1.000;1.000	Phosphorylation;Phosphorylation	AT1G06210.1	mzspec:PXD008355:E12601_2p_EXT431_6085_HanChao_T20-Rapa-1:scan:24344:IELGLS[Phosphorylation]S[Phosphorylation]DEDEK/2	2	6.214267959234402e-05	160	x6:Phosphorylation:1.00;x7:Phosphorylation:1.00	IELGLSSDEDEK	IELGLS[Phosphorylation]S[Phosphorylation]DEDEK	AT1G06210.1	1.6278691193228066e-05	1.0	E12601_2p_EXT431_6085_HanChao_T20-Rapa-1	E12601_2p_EXT431_6085_HanChao_T20-Rapa-1.24344.24344.2	mzspec:PXD008355:E12601_2p_EXT431_6085_HanChao_T20-Rapa-1:scan:24344:IELGLS[Phosphorylation]S[Phosphorylation]DEDEK/2	52673	Phosphorylation	1.0	7	378	1	1.0	603	0.0	0.0	0.0	0.0	0.0	0.0
11	163	1.000	Phosphorylation	AT4G15180.1	mzspec:PXD008355:E12623_2p_EXT431_6085_HanChao_T40-Rapa-2:scan:18432:LHEDLENGEIS[Phosphorylation]PVK/2	2	2.645712622694923e-05	80	x11:Phosphorylation:1.00	LHEDLENGEISPVK	LHEDLENGEIS[Phosphorylation]PVK	AT4G15180.1	1.6278691193228066e-05	1.0	E12623_2p_EXT431_6085_HanChao_T40-Rapa-2	E12623_2p_EXT431_6085_HanChao_T40-Rapa-2.18432.18432.2	mzspec:PXD008355:E12623_2p_EXT431_6085_HanChao_T40-Rapa-2:scan:18432:LHEDLENGEIS[Phosphorylation]PVK/2	67628	Phosphorylation	1.0	11	163	1	1.0	604	0.0	0.0	0.0	0.0	0.0	0.0
3;11	211;219:181;189:170;178:181;189:170;178:181;189	1.000;1.000	Phosphorylation;Phosphorylation	AT2G37340.1:AT2G37340.2:AT2G37340.3:AT2G37340.4:AT2G37340.5:AT2G37340.6	mzspec:PXD008355:E12603_2p_EXT431_6085_HanChao_T40-Rapa-1:scan:12385:DRS[Phosphorylation]PVLDDEGS[Phosphorylation]PK/3	3	4.7895014129029165e-05	160	x3:Phosphorylation:1.00;x11:Phosphorylation:1.00	DRSPVLDDEGSPK	DRS[Phosphorylation]PVLDDEGS[Phosphorylation]PK	AT2G37340.1	1.6278691193228066e-05	1.0	E12603_2p_EXT431_6085_HanChao_T40-Rapa-1	E12603_2p_EXT431_6085_HanChao_T40-Rapa-1.12385.12385.3	mzspec:PXD008355:E12603_2p_EXT431_6085_HanChao_T40-Rapa-1:scan:12385:DRS[Phosphorylation]PVLDDEGS[Phosphorylation]PK/3	23947	Phosphorylation	1.0	3	211	1	1.0	605	0.0	0.0	0.0	0.0	0.0	0.0
11	163	1.000	Phosphorylation	AT4G15180.1	mzspec:PXD008355:E12643_2p_EXT431_6085_HanChao_T40-Rapa-3:scan:18549:LHEDLENGEIS[Phosphorylation]PVK/2	2	3.4290025031718274e-05	80	x11:Phosphorylation:1.00	LHEDLENGEISPVK	LHEDLENGEIS[Phosphorylation]PVK	AT4G15180.1	1.6278691193228066e-05	1.0	E12643_2p_EXT431_6085_HanChao_T40-Rapa-3	E12643_2p_EXT431_6085_HanChao_T40-Rapa-3.18549.18549.2	mzspec:PXD008355:E12643_2p_EXT431_6085_HanChao_T40-Rapa-3:scan:18549:LHEDLENGEIS[Phosphorylation]PVK/2	67627	Phosphorylation	1.0	11	163	1	1.0	606	0.0	0.0	0.0	0.0	0.0	0.0
3;11	211;219:181;189:170;178:181;189:170;178:181;189	1.000;1.000	Phosphorylation;Phosphorylation	AT2G37340.1:AT2G37340.2:AT2G37340.3:AT2G37340.4:AT2G37340.5:AT2G37340.6	mzspec:PXD008355:E12603_2p_EXT431_6085_HanChao_T40-Rapa-1:scan:12385:DRS[Phosphorylation]PVLDDEGS[Phosphorylation]PK/3	3	4.7895014129029165e-05	160	x3:Phosphorylation:1.00;x11:Phosphorylation:1.00	DRSPVLDDEGSPK	DRS[Phosphorylation]PVLDDEGS[Phosphorylation]PK	AT2G37340.1	1.6278691193228066e-05	1.0	E12603_2p_EXT431_6085_HanChao_T40-Rapa-1	E12603_2p_EXT431_6085_HanChao_T40-Rapa-1.12385.12385.3	mzspec:PXD008355:E12603_2p_EXT431_6085_HanChao_T40-Rapa-1:scan:12385:DRS[Phosphorylation]PVLDDEGS[Phosphorylation]PK/3	23947	Phosphorylation	1.0	11	219	1	1.0	607	0.0	0.0	0.0	0.0	0.0	0.0
3;11	211;219:181;189:170;178:181;189:170;178:181;189	1.000;1.000	Phosphorylation;Phosphorylation	AT2G37340.1:AT2G37340.2:AT2G37340.3:AT2G37340.4:AT2G37340.5:AT2G37340.6	mzspec:PXD008355:E12659_2p_EXT431_6085_HanChao_T10-Rapa-4:scan:12499:DRS[Phosphorylation]PVLDDEGS[Phosphorylation]PK/3	3	3.905334687182692e-05	160	x3:Phosphorylation:1.00;x11:Phosphorylation:1.00	DRSPVLDDEGSPK	DRS[Phosphorylation]PVLDDEGS[Phosphorylation]PK	AT2G37340.1	1.6278691193228066e-05	1.0	E12659_2p_EXT431_6085_HanChao_T10-Rapa-4	E12659_2p_EXT431_6085_HanChao_T10-Rapa-4.12499.12499.3	mzspec:PXD008355:E12659_2p_EXT431_6085_HanChao_T10-Rapa-4:scan:12499:DRS[Phosphorylation]PVLDDEGS[Phosphorylation]PK/3	23948	Phosphorylation	1.0	3	211	1	1.0	608	0.0	0.0	0.0	0.0	0.0	0.0
3;11	211;219:181;189:170;178:181;189:170;178:181;189	1.000;1.000	Phosphorylation;Phosphorylation	AT2G37340.1:AT2G37340.2:AT2G37340.3:AT2G37340.4:AT2G37340.5:AT2G37340.6	mzspec:PXD008355:E12659_2p_EXT431_6085_HanChao_T10-Rapa-4:scan:12499:DRS[Phosphorylation]PVLDDEGS[Phosphorylation]PK/3	3	3.905334687182692e-05	160	x3:Phosphorylation:1.00;x11:Phosphorylation:1.00	DRSPVLDDEGSPK	DRS[Phosphorylation]PVLDDEGS[Phosphorylation]PK	AT2G37340.1	1.6278691193228066e-05	1.0	E12659_2p_EXT431_6085_HanChao_T10-Rapa-4	E12659_2p_EXT431_6085_HanChao_T10-Rapa-4.12499.12499.3	mzspec:PXD008355:E12659_2p_EXT431_6085_HanChao_T10-Rapa-4:scan:12499:DRS[Phosphorylation]PVLDDEGS[Phosphorylation]PK/3	23948	Phosphorylation	1.0	11	219	1	1.0	609	0.0	0.0	0.0	0.0	0.0	0.0
3;11	211;219:181;189:170;178:181;189:170;178:181;189	1.000;1.000	Phosphorylation;Phosphorylation	AT2G37340.1:AT2G37340.2:AT2G37340.3:AT2G37340.4:AT2G37340.5:AT2G37340.6	mzspec:PXD008355:E12641_2p_EXT431_6085_HanChao_T20-Rapa-3:scan:12428:DRS[Phosphorylation]PVLDDEGS[Phosphorylation]PK/2	2	3.75290850409067e-05	160	x3:Phosphorylation:1.00;x11:Phosphorylation:1.00	DRSPVLDDEGSPK	DRS[Phosphorylation]PVLDDEGS[Phosphorylation]PK	AT2G37340.1	1.6278691193228066e-05	1.0	E12641_2p_EXT431_6085_HanChao_T20-Rapa-3	E12641_2p_EXT431_6085_HanChao_T20-Rapa-3.12428.12428.2	mzspec:PXD008355:E12641_2p_EXT431_6085_HanChao_T20-Rapa-3:scan:12428:DRS[Phosphorylation]PVLDDEGS[Phosphorylation]PK/2	23949	Phosphorylation	1.0	3	211	1	1.0	610	0.0	0.0	0.0	0.0	0.0	0.0
4	1640:1641:1641:1641:1640:1640	1.000	Phosphorylation	AT2G46020.1:AT2G46020.2:AT2G46020.3:AT2G46020.4:AT2G46020.5:AT2G46020.6	mzspec:PXD008355:E12659_2p_EXT431_6085_HanChao_T10-Rapa-4:scan:15338:NIDS[Phosphorylation]GNEEEGDIR/2	2	3.931435760339676e-05	80	x4:Phosphorylation:1.00	NIDSGNEEEGDIR	NIDS[Phosphorylation]GNEEEGDIR	AT2G46020.1	1.6278691193228066e-05	1.0	E12659_2p_EXT431_6085_HanChao_T10-Rapa-4	E12659_2p_EXT431_6085_HanChao_T10-Rapa-4.15338.15338.2	mzspec:PXD008355:E12659_2p_EXT431_6085_HanChao_T10-Rapa-4:scan:15338:NIDS[Phosphorylation]GNEEEGDIR/2	81336	Phosphorylation	1.0	4	1640	1	1.0	611	0.0	0.0	0.0	0.0	0.0	0.0
4	1640:1641:1641:1641:1640:1640	1.000	Phosphorylation	AT2G46020.1:AT2G46020.2:AT2G46020.3:AT2G46020.4:AT2G46020.5:AT2G46020.6	mzspec:PXD008355:E12641_2p_EXT431_6085_HanChao_T20-Rapa-3:scan:15365:NIDS[Phosphorylation]GNEEEGDIR/2	2	4.311645755184754e-05	80	x4:Phosphorylation:1.00	NIDSGNEEEGDIR	NIDS[Phosphorylation]GNEEEGDIR	AT2G46020.1	1.6278691193228066e-05	1.0	E12641_2p_EXT431_6085_HanChao_T20-Rapa-3	E12641_2p_EXT431_6085_HanChao_T20-Rapa-3.15365.15365.2	mzspec:PXD008355:E12641_2p_EXT431_6085_HanChao_T20-Rapa-3:scan:15365:NIDS[Phosphorylation]GNEEEGDIR/2	81335	Phosphorylation	1.0	4	1640	1	1.0	612	0.0	0.0	0.0	0.0	0.0	0.0
3;11	211;219:181;189:170;178:181;189:170;178:181;189	1.000;1.000	Phosphorylation;Phosphorylation	AT2G37340.1:AT2G37340.2:AT2G37340.3:AT2G37340.4:AT2G37340.5:AT2G37340.6	mzspec:PXD008355:E12641_2p_EXT431_6085_HanChao_T20-Rapa-3:scan:12428:DRS[Phosphorylation]PVLDDEGS[Phosphorylation]PK/2	2	3.75290850409067e-05	160	x3:Phosphorylation:1.00;x11:Phosphorylation:1.00	DRSPVLDDEGSPK	DRS[Phosphorylation]PVLDDEGS[Phosphorylation]PK	AT2G37340.1	1.6278691193228066e-05	1.0	E12641_2p_EXT431_6085_HanChao_T20-Rapa-3	E12641_2p_EXT431_6085_HanChao_T20-Rapa-3.12428.12428.2	mzspec:PXD008355:E12641_2p_EXT431_6085_HanChao_T20-Rapa-3:scan:12428:DRS[Phosphorylation]PVLDDEGS[Phosphorylation]PK/2	23949	Phosphorylation	1.0	11	219	1	1.0	613	0.0	0.0	0.0	0.0	0.0	0.0
11	163	1.000	Phosphorylation	AT4G15180.1	mzspec:PXD008355:E12603_2p_EXT431_6085_HanChao_T40-Rapa-1:scan:18805:LHEDLENGEIS[Phosphorylation]PVK/2	2	4.730145215458114e-05	80	x11:Phosphorylation:1.00	LHEDLENGEISPVK	LHEDLENGEIS[Phosphorylation]PVK	AT4G15180.1	1.6278691193228066e-05	1.0	E12603_2p_EXT431_6085_HanChao_T40-Rapa-1	E12603_2p_EXT431_6085_HanChao_T40-Rapa-1.18805.18805.2	mzspec:PXD008355:E12603_2p_EXT431_6085_HanChao_T40-Rapa-1:scan:18805:LHEDLENGEIS[Phosphorylation]PVK/2	67626	Phosphorylation	1.0	11	163	1	1.0	614	0.0	0.0	0.0	0.0	0.0	0.0
3;11	211;219:181;189:170;178:181;189:170;178:181;189	1.000;1.000	Phosphorylation;Phosphorylation	AT2G37340.1:AT2G37340.2:AT2G37340.3:AT2G37340.4:AT2G37340.5:AT2G37340.6	mzspec:PXD008355:E12643_2p_EXT431_6085_HanChao_T40-Rapa-3:scan:12314:DRS[Phosphorylation]PVLDDEGS[Phosphorylation]PK/3	3	3.090234857849197e-05	160	x3:Phosphorylation:1.00;x11:Phosphorylation:1.00	DRSPVLDDEGSPK	DRS[Phosphorylation]PVLDDEGS[Phosphorylation]PK	AT2G37340.1	1.6278691193228066e-05	1.0	E12643_2p_EXT431_6085_HanChao_T40-Rapa-3	E12643_2p_EXT431_6085_HanChao_T40-Rapa-3.12314.12314.3	mzspec:PXD008355:E12643_2p_EXT431_6085_HanChao_T40-Rapa-3:scan:12314:DRS[Phosphorylation]PVLDDEGS[Phosphorylation]PK/3	23950	Phosphorylation	1.0	3	211	1	1.0	615	0.0	0.0	0.0	0.0	0.0	0.0
3;11	211;219:181;189:170;178:181;189:170;178:181;189	1.000;1.000	Phosphorylation;Phosphorylation	AT2G37340.1:AT2G37340.2:AT2G37340.3:AT2G37340.4:AT2G37340.5:AT2G37340.6	mzspec:PXD008355:E12643_2p_EXT431_6085_HanChao_T40-Rapa-3:scan:12314:DRS[Phosphorylation]PVLDDEGS[Phosphorylation]PK/3	3	3.090234857849197e-05	160	x3:Phosphorylation:1.00;x11:Phosphorylation:1.00	DRSPVLDDEGSPK	DRS[Phosphorylation]PVLDDEGS[Phosphorylation]PK	AT2G37340.1	1.6278691193228066e-05	1.0	E12643_2p_EXT431_6085_HanChao_T40-Rapa-3	E12643_2p_EXT431_6085_HanChao_T40-Rapa-3.12314.12314.3	mzspec:PXD008355:E12643_2p_EXT431_6085_HanChao_T40-Rapa-3:scan:12314:DRS[Phosphorylation]PVLDDEGS[Phosphorylation]PK/3	23950	Phosphorylation	1.0	11	219	1	1.0	616	0.0	0.0	0.0	0.0	0.0	0.0
3;11	211;219:181;189:170;178:181;189:170;178:181;189	1.000;1.000	Phosphorylation;Phosphorylation	AT2G37340.1:AT2G37340.2:AT2G37340.3:AT2G37340.4:AT2G37340.5:AT2G37340.6	mzspec:PXD008355:E12623_2p_EXT431_6085_HanChao_T40-Rapa-2:scan:12263:DRS[Phosphorylation]PVLDDEGS[Phosphorylation]PK/3	3	2.5872551809785e-05	160	x3:Phosphorylation:1.00;x11:Phosphorylation:1.00	DRSPVLDDEGSPK	DRS[Phosphorylation]PVLDDEGS[Phosphorylation]PK	AT2G37340.1	1.6278691193228066e-05	1.0	E12623_2p_EXT431_6085_HanChao_T40-Rapa-2	E12623_2p_EXT431_6085_HanChao_T40-Rapa-2.12263.12263.3	mzspec:PXD008355:E12623_2p_EXT431_6085_HanChao_T40-Rapa-2:scan:12263:DRS[Phosphorylation]PVLDDEGS[Phosphorylation]PK/3	23951	Phosphorylation	1.0	3	211	1	1.0	617	0.0	0.0	0.0	0.0	0.0	0.0
3;11	211;219:181;189:170;178:181;189:170;178:181;189	1.000;1.000	Phosphorylation;Phosphorylation	AT2G37340.1:AT2G37340.2:AT2G37340.3:AT2G37340.4:AT2G37340.5:AT2G37340.6	mzspec:PXD008355:E12623_2p_EXT431_6085_HanChao_T40-Rapa-2:scan:12263:DRS[Phosphorylation]PVLDDEGS[Phosphorylation]PK/3	3	2.5872551809785e-05	160	x3:Phosphorylation:1.00;x11:Phosphorylation:1.00	DRSPVLDDEGSPK	DRS[Phosphorylation]PVLDDEGS[Phosphorylation]PK	AT2G37340.1	1.6278691193228066e-05	1.0	E12623_2p_EXT431_6085_HanChao_T40-Rapa-2	E12623_2p_EXT431_6085_HanChao_T40-Rapa-2.12263.12263.3	mzspec:PXD008355:E12623_2p_EXT431_6085_HanChao_T40-Rapa-2:scan:12263:DRS[Phosphorylation]PVLDDEGS[Phosphorylation]PK/3	23951	Phosphorylation	1.0	11	219	1	1.0	618	0.0	0.0	0.0	0.0	0.0	0.0
3;11	211;219:181;189:170;178:181;189:170;178:181;189	1.000;1.000	Phosphorylation;Phosphorylation	AT2G37340.1:AT2G37340.2:AT2G37340.3:AT2G37340.4:AT2G37340.5:AT2G37340.6	mzspec:PXD008355:E12601_2p_EXT431_6085_HanChao_T20-Rapa-1:scan:12204:DRS[Phosphorylation]PVLDDEGS[Phosphorylation]PK/3	3	2.1874179718260565e-05	160	x3:Phosphorylation:1.00;x11:Phosphorylation:1.00	DRSPVLDDEGSPK	DRS[Phosphorylation]PVLDDEGS[Phosphorylation]PK	AT2G37340.1	1.6278691193228066e-05	1.0	E12601_2p_EXT431_6085_HanChao_T20-Rapa-1	E12601_2p_EXT431_6085_HanChao_T20-Rapa-1.12204.12204.3	mzspec:PXD008355:E12601_2p_EXT431_6085_HanChao_T20-Rapa-1:scan:12204:DRS[Phosphorylation]PVLDDEGS[Phosphorylation]PK/3	23952	Phosphorylation	1.0	3	211	1	1.0	619	0.0	0.0	0.0	0.0	0.0	0.0
11	163	1.000	Phosphorylation	AT4G15180.1	mzspec:PXD008355:E12601_2p_EXT431_6085_HanChao_T20-Rapa-1:scan:18590:LHEDLENGEIS[Phosphorylation]PVK/2	2	6.69702652022502e-05	80	x11:Phosphorylation:1.00	LHEDLENGEISPVK	LHEDLENGEIS[Phosphorylation]PVK	AT4G15180.1	1.6278691193228066e-05	1.0	E12601_2p_EXT431_6085_HanChao_T20-Rapa-1	E12601_2p_EXT431_6085_HanChao_T20-Rapa-1.18590.18590.2	mzspec:PXD008355:E12601_2p_EXT431_6085_HanChao_T20-Rapa-1:scan:18590:LHEDLENGEIS[Phosphorylation]PVK/2	67625	Phosphorylation	1.0	11	163	1	1.0	620	0.0	0.0	0.0	0.0	0.0	0.0
3;11	211;219:181;189:170;178:181;189:170;178:181;189	1.000;1.000	Phosphorylation;Phosphorylation	AT2G37340.1:AT2G37340.2:AT2G37340.3:AT2G37340.4:AT2G37340.5:AT2G37340.6	mzspec:PXD008355:E12621_2p_EXT431_6085_HanChao_T20-Rapa-2:scan:12171:DRS[Phosphorylation]PVLDDEGS[Phosphorylation]PK/3	3	0.0	160	x3:Phosphorylation:1.00;x11:Phosphorylation:1.00	DRSPVLDDEGSPK	DRS[Phosphorylation]PVLDDEGS[Phosphorylation]PK	AT2G37340.1	0.0	1.0	E12621_2p_EXT431_6085_HanChao_T20-Rapa-2	E12621_2p_EXT431_6085_HanChao_T20-Rapa-2.12171.12171.3	mzspec:PXD008355:E12621_2p_EXT431_6085_HanChao_T20-Rapa-2:scan:12171:DRS[Phosphorylation]PVLDDEGS[Phosphorylation]PK/3	23946	Phosphorylation	1.0	3	211	1	1.0	621	0.0	0.0	0.0	0.0	0.0	0.0
3;11	211;219:181;189:170;178:181;189:170;178:181;189	1.000;1.000	Phosphorylation;Phosphorylation	AT2G37340.1:AT2G37340.2:AT2G37340.3:AT2G37340.4:AT2G37340.5:AT2G37340.6	mzspec:PXD008355:E12619_2p_EXT431_6085_HanChao_T10-Rapa-2:scan:12393:DRS[Phosphorylation]PVLDDEGS[Phosphorylation]PK/3	3	0.0	160	x3:Phosphorylation:1.00;x11:Phosphorylation:1.00	DRSPVLDDEGSPK	DRS[Phosphorylation]PVLDDEGS[Phosphorylation]PK	AT2G37340.1	0.0	1.0	E12619_2p_EXT431_6085_HanChao_T10-Rapa-2	E12619_2p_EXT431_6085_HanChao_T10-Rapa-2.12393.12393.3	mzspec:PXD008355:E12619_2p_EXT431_6085_HanChao_T10-Rapa-2:scan:12393:DRS[Phosphorylation]PVLDDEGS[Phosphorylation]PK/3	23945	Phosphorylation	1.0	11	219	1	1.0	622	0.0	0.0	0.0	0.0	0.0	0.0
3;11	211;219:181;189:170;178:181;189:170;178:181;189	1.000;1.000	Phosphorylation;Phosphorylation	AT2G37340.1:AT2G37340.2:AT2G37340.3:AT2G37340.4:AT2G37340.5:AT2G37340.6	mzspec:PXD008355:E12619_2p_EXT431_6085_HanChao_T10-Rapa-2:scan:12393:DRS[Phosphorylation]PVLDDEGS[Phosphorylation]PK/3	3	0.0	160	x3:Phosphorylation:1.00;x11:Phosphorylation:1.00	DRSPVLDDEGSPK	DRS[Phosphorylation]PVLDDEGS[Phosphorylation]PK	AT2G37340.1	0.0	1.0	E12619_2p_EXT431_6085_HanChao_T10-Rapa-2	E12619_2p_EXT431_6085_HanChao_T10-Rapa-2.12393.12393.3	mzspec:PXD008355:E12619_2p_EXT431_6085_HanChao_T10-Rapa-2:scan:12393:DRS[Phosphorylation]PVLDDEGS[Phosphorylation]PK/3	23945	Phosphorylation	1.0	3	211	1	1.0	623	0.0	0.0	0.0	0.0	0.0	0.0
7	61:61:61	1.000	Phosphorylation	AT1G35580.1:AT1G35580.2:AT1G35580.3	mzspec:PXD008355:E12659_2p_EXT431_6085_HanChao_T10-Rapa-4:scan:04384:HDGIHDS[Phosphorylation]PR/2	2	3.228722717293039e-05	80	x7:Phosphorylation:1.00	HDGIHDSPR	HDGIHDS[Phosphorylation]PR	AT1G35580.1	1.6278691193228066e-05	1.0	E12659_2p_EXT431_6085_HanChao_T10-Rapa-4	E12659_2p_EXT431_6085_HanChao_T10-Rapa-4.04384.04384.2	mzspec:PXD008355:E12659_2p_EXT431_6085_HanChao_T10-Rapa-4:scan:04384:HDGIHDS[Phosphorylation]PR/2	47799	Phosphorylation	1.0	7	61	1	1.0	624	0.0	0.0	0.0	0.0	0.0	0.0
6	179	1.000	Phosphorylation	AT3G29075.1	mzspec:PXD008355:E12621_2p_EXT431_6085_HanChao_T20-Rapa-2:scan:06748:KDGNNS[Phosphorylation]EDDEFKK/3	3	0.0	80	x6:Phosphorylation:1.00	KDGNNSEDDEFKK	KDGNNS[Phosphorylation]EDDEFKK	AT3G29075.1	0.0	1.0	E12621_2p_EXT431_6085_HanChao_T20-Rapa-2	E12621_2p_EXT431_6085_HanChao_T20-Rapa-2.06748.06748.3	mzspec:PXD008355:E12621_2p_EXT431_6085_HanChao_T20-Rapa-2:scan:06748:KDGNNS[Phosphorylation]EDDEFKK/3	58177	Phosphorylation	1.0	6	179	1	1.0	625	0.0	0.0	0.0	0.0	0.0	0.0
5;16	360;371:416;427:360;371	1.000;1.000	Phosphorylation;Phosphorylation	AT3G27550.1:AT3G27550.2:AT3G27550.3	mzspec:PXD008355:E12601_2p_EXT431_6085_HanChao_T20-Rapa-1:scan:19920:RPNDS[Phosphorylation]DDDDDDGELDS[Phosphorylation]EDDEIPK/2	2	6.565557087518876e-05	160	x5:Phosphorylation:1.00;x16:Phosphorylation:1.00	RPNDSDDDDDDGELDSEDDEIPK	RPNDS[Phosphorylation]DDDDDDGELDS[Phosphorylation]EDDEIPK	AT3G27550.1	1.6278691193228066e-05	1.0	E12601_2p_EXT431_6085_HanChao_T20-Rapa-1	E12601_2p_EXT431_6085_HanChao_T20-Rapa-1.19920.19920.2	mzspec:PXD008355:E12601_2p_EXT431_6085_HanChao_T20-Rapa-1:scan:19920:RPNDS[Phosphorylation]DDDDDDGELDS[Phosphorylation]EDDEIPK/2	95794	Phosphorylation	1.0	5	360	1	1.0	626	0.0	0.0	0.0	0.0	0.0	0.0
3;6;10	341;344;348	1.000;1.000;1.000	Phosphorylation;Phosphorylation;Phosphorylation	AT3G49601.1	mzspec:PXD008355:E12661_2p_EXT431_6085_HanChao_T20-Rapa-4:scan:10696:HDS[Phosphorylation]DVS[Phosphorylation]EPES[Phosphorylation]EDNKQPLRK/2	2	2.6821875922001983e-05	240	x3:Phosphorylation:1.00;x6:Phosphorylation:1.00;x10:Phosphorylation:1.00	HDSDVSEPESEDNKQPLRK	HDS[Phosphorylation]DVS[Phosphorylation]EPES[Phosphorylation]EDNKQPLRK	AT3G49601.1	1.6278691193228066e-05	1.0	E12661_2p_EXT431_6085_HanChao_T20-Rapa-4	E12661_2p_EXT431_6085_HanChao_T20-Rapa-4.10696.10696.2	mzspec:PXD008355:E12661_2p_EXT431_6085_HanChao_T20-Rapa-4:scan:10696:HDS[Phosphorylation]DVS[Phosphorylation]EPES[Phosphorylation]EDNKQPLRK/2	47956	Phosphorylation	1.0	10	348	1	1.0	627	0.0	0.0	0.0	0.0	0.0	0.0
3;6;10	341;344;348	1.000;1.000;1.000	Phosphorylation;Phosphorylation;Phosphorylation	AT3G49601.1	mzspec:PXD008355:E12661_2p_EXT431_6085_HanChao_T20-Rapa-4:scan:10696:HDS[Phosphorylation]DVS[Phosphorylation]EPES[Phosphorylation]EDNKQPLRK/2	2	2.6821875922001983e-05	240	x3:Phosphorylation:1.00;x6:Phosphorylation:1.00;x10:Phosphorylation:1.00	HDSDVSEPESEDNKQPLRK	HDS[Phosphorylation]DVS[Phosphorylation]EPES[Phosphorylation]EDNKQPLRK	AT3G49601.1	1.6278691193228066e-05	1.0	E12661_2p_EXT431_6085_HanChao_T20-Rapa-4	E12661_2p_EXT431_6085_HanChao_T20-Rapa-4.10696.10696.2	mzspec:PXD008355:E12661_2p_EXT431_6085_HanChao_T20-Rapa-4:scan:10696:HDS[Phosphorylation]DVS[Phosphorylation]EPES[Phosphorylation]EDNKQPLRK/2	47956	Phosphorylation	1.0	3	341	1	1.0	628	0.0	0.0	0.0	0.0	0.0	0.0
[truncated: 55,648 more rows]
