# Supplementary material for: Assessing Multiple Evidence Streams to Decide on Confidence for Identification of Post-Translational Modifications, within and Across Data Sets
Source: J Proteome Res. 2023 Apr 26;22(6):1828–42. doi: 10.1021/acs.jproteome.2c00823 (PMC10243108; doi:10.1021/acs.jproteome.2c00823)
Supplement: Supplementary file 2 — pr2c00823_si_002.zip [file pr2c00823_si_002.zip › Data PSMsite level/Data TPP pipeline/PXD012764.csv]

All_PTM_positions	All_PTM_protein_positions	All_PTM_scores	All_PTMs	All_Proteins	All_USI	Decoy	FDR	Mass shift	PTM_info	Peptide	Peptide_mod	Protein	Score	Source	Spectrum	USI	decoy_count	mass_diff	ppm_error	q_value	row_count	target_count	PTM	PTM Score	PTM positions	Protein position	Spectrum_matches	PTM_final_prob	Count	PTM_final_prob_FLR	PTM_final_prob_q_value	DecoyP	pA_count	pAla_FLR	pAla_q_value
0;4;8	312;316;320	0;1.0000;1.0000	iTRAQ8plex;Phospho;Phospho	LOC_Os01g67250.2	mzspec:PXD012764:P17540_180109065010:scan:22284:[iTRAQ8plex]VHES[Phospho]PVLS[Phospho]PQR/3	0	0.0	464.134862	2:1.0000:4:true;3:1.0000:8:true	VHESPVLSPQR	[iTRAQ8plex]VHES[Phospho]PVLS[Phospho]PQR	LOC_Os01g67250.2	1.0	P17540_180109065010	P17540_180109065010.22284.22284.3	mzspec:PXD012764:P17540_180109065010:scan:22284:[iTRAQ8plex]VHES[Phospho]PVLS[Phospho]PQR/3	0	-0.0003189999999904103	-0.5580764154763909	0.0	8257	8257	Phospho	1.0	8	320	1	1.0	1	0.0	0.0	0.0	0.0	0.0	0.0
0;3;9;15;18	472;475;481;487;490	0;1.0000;1.0000;1.0000;0	iTRAQ8plex;Phospho;Phospho;Oxidation;iTRAQ8plex	LOC_Os08g34060.3	mzspec:PXD012764:P17540:scan:34586:[iTRAQ8plex]GES[Phospho]FEDEDS[Phospho]DDDDDM[Oxidation]IPK[iTRAQ8plex]/3	0	0.0	784.331875	2:1.0000:15:true;3:1.0000:3:true;4:1.0000:9:true	GESFEDEDSDDDDDMIPK	[iTRAQ8plex]GES[Phospho]FEDEDS[Phospho]DDDDDM[Oxidation]IPK[iTRAQ8plex]	LOC_Os08g34060.3	1.0	P17540	P17540.34586.34586.3	mzspec:PXD012764:P17540:scan:34586:[iTRAQ8plex]GES[Phospho]FEDEDS[Phospho]DDDDDM[Oxidation]IPK[iTRAQ8plex]/3	0	-0.6692259999999806	-705.6599411219256	0.0	6512	6512	Phospho	1.0	3	475	1	1.0	2	0.0	0.0	0.0	0.0	0.0	0.0
0;15;16;18;26	83;98;99;101;109	0;1.0000;1.0000;1.0000;0	iTRAQ8plex;Phospho;Phospho;Phospho;iTRAQ8plex	Os02t0288200-01	mzspec:PXD012764:P17540:scan:31921:[iTRAQ8plex]VGGGDEEGEEVEGDS[Phospho]S[Phospho]ES[Phospho]EPEPEPVK[iTRAQ8plex]/3	0	0.0	848.303275	2:1.0000:15:true;3:1.0000:16:true;4:1.0000:18:true	VGGGDEEGEEVEGDSSESEPEPEPVK	[iTRAQ8plex]VGGGDEEGEEVEGDS[Phospho]S[Phospho]ES[Phospho]EPEPEPVK[iTRAQ8plex]	Os02t0288200-01	1.0	P17540	P17540.31921.31921.3	mzspec:PXD012764:P17540:scan:31921:[iTRAQ8plex]VGGGDEEGEEVEGDS[Phospho]S[Phospho]ES[Phospho]EPEPEPVK[iTRAQ8plex]/3	0	-0.3291910000000371	-280.28699966520384	0.0	6974	6974	Phospho	1.0	15	98	1	1.0	3	0.0	0.0	0.0	0.0	0.0	0.0
0;15;16;18;26	83;98;99;101;109	0;1.0000;1.0000;1.0000;0	iTRAQ8plex;Phospho;Phospho;Phospho;iTRAQ8plex	Os02t0288200-01	mzspec:PXD012764:P17540_180109065010:scan:31505:[iTRAQ8plex]VGGGDEEGEEVEGDS[Phospho]S[Phospho]ES[Phospho]EPEPEPVK[iTRAQ8plex]/3	0	0.0	848.303275	2:1.0000:15:true;3:1.0000:16:true;4:1.0000:18:true	VGGGDEEGEEVEGDSSESEPEPEPVK	[iTRAQ8plex]VGGGDEEGEEVEGDS[Phospho]S[Phospho]ES[Phospho]EPEPEPVK[iTRAQ8plex]	Os02t0288200-01	1.0	P17540_180109065010	P17540_180109065010.31505.31505.3	mzspec:PXD012764:P17540_180109065010:scan:31505:[iTRAQ8plex]VGGGDEEGEEVEGDS[Phospho]S[Phospho]ES[Phospho]EPEPEPVK[iTRAQ8plex]/3	0	-0.6714759999999842	-571.7227791378463	0.0	2010	2010	Phospho	1.0	18	101	1	1.0	4	0.0	0.0	0.0	0.0	0.0	0.0
0;15;16;18;26	83;98;99;101;109	0;1.0000;1.0000;1.0000;0	iTRAQ8plex;Phospho;Phospho;Phospho;iTRAQ8plex	Os02t0288200-01	mzspec:PXD012764:P17540_180109065010:scan:31505:[iTRAQ8plex]VGGGDEEGEEVEGDS[Phospho]S[Phospho]ES[Phospho]EPEPEPVK[iTRAQ8plex]/3	0	0.0	848.303275	2:1.0000:15:true;3:1.0000:16:true;4:1.0000:18:true	VGGGDEEGEEVEGDSSESEPEPEPVK	[iTRAQ8plex]VGGGDEEGEEVEGDS[Phospho]S[Phospho]ES[Phospho]EPEPEPVK[iTRAQ8plex]	Os02t0288200-01	1.0	P17540_180109065010	P17540_180109065010.31505.31505.3	mzspec:PXD012764:P17540_180109065010:scan:31505:[iTRAQ8plex]VGGGDEEGEEVEGDS[Phospho]S[Phospho]ES[Phospho]EPEPEPVK[iTRAQ8plex]/3	0	-0.6714759999999842	-571.7227791378463	0.0	2010	2010	Phospho	1.0	16	99	1	1.0	5	0.0	0.0	0.0	0.0	0.0	0.0
0;15;16;18;26	83;98;99;101;109	0;1.0000;1.0000;1.0000;0	iTRAQ8plex;Phospho;Phospho;Phospho;iTRAQ8plex	Os02t0288200-01	mzspec:PXD012764:P17540_180109065010:scan:31505:[iTRAQ8plex]VGGGDEEGEEVEGDS[Phospho]S[Phospho]ES[Phospho]EPEPEPVK[iTRAQ8plex]/3	0	0.0	848.303275	2:1.0000:15:true;3:1.0000:16:true;4:1.0000:18:true	VGGGDEEGEEVEGDSSESEPEPEPVK	[iTRAQ8plex]VGGGDEEGEEVEGDS[Phospho]S[Phospho]ES[Phospho]EPEPEPVK[iTRAQ8plex]	Os02t0288200-01	1.0	P17540_180109065010	P17540_180109065010.31505.31505.3	mzspec:PXD012764:P17540_180109065010:scan:31505:[iTRAQ8plex]VGGGDEEGEEVEGDS[Phospho]S[Phospho]ES[Phospho]EPEPEPVK[iTRAQ8plex]/3	0	-0.6714759999999842	-571.7227791378463	0.0	2010	2010	Phospho	1.0	15	98	1	1.0	6	0.0	0.0	0.0	0.0	0.0	0.0
0;15;16;18;26	83;98;99;101;109	0;1.0000;1.0000;1.0000;0	iTRAQ8plex;Phospho;Phospho;Phospho;iTRAQ8plex	Os02t0288200-01	mzspec:PXD012764:P17540_180109065010:scan:31415:[iTRAQ8plex]VGGGDEEGEEVEGDS[Phospho]S[Phospho]ES[Phospho]EPEPEPVK[iTRAQ8plex]/3	0	0.0	848.303275	2:1.0000:15:true;3:1.0000:16:true;4:1.0000:18:true	VGGGDEEGEEVEGDSSESEPEPEPVK	[iTRAQ8plex]VGGGDEEGEEVEGDS[Phospho]S[Phospho]ES[Phospho]EPEPEPVK[iTRAQ8plex]	Os02t0288200-01	1.0	P17540_180109065010	P17540_180109065010.31415.31415.3	mzspec:PXD012764:P17540_180109065010:scan:31415:[iTRAQ8plex]VGGGDEEGEEVEGDS[Phospho]S[Phospho]ES[Phospho]EPEPEPVK[iTRAQ8plex]/3	0	-0.003384999999980209	-2.882130720041133	0.0	615	615	Phospho	1.0	18	101	1	1.0	7	0.0	0.0	0.0	0.0	0.0	0.0
0;15;16;18;26;27	83;98;99;101;109;110	0;1.0000;1.0000;1.0000;0;0	iTRAQ8plex;Phospho;Phospho;Phospho;iTRAQ8plex;iTRAQ8plex	Os02t0288200-01	mzspec:PXD012764:P17540_180109065010:scan:32321:[iTRAQ8plex]VGGGDEEGEEVEGDS[Phospho]S[Phospho]ES[Phospho]EPEPEPVK[iTRAQ8plex]K[iTRAQ8plex]/4	0	0.0	1152.505475	2:1.0000:15:true;3:1.0000:16:true;4:1.0000:18:true	VGGGDEEGEEVEGDSSESEPEPEPVKK	[iTRAQ8plex]VGGGDEEGEEVEGDS[Phospho]S[Phospho]ES[Phospho]EPEPEPVK[iTRAQ8plex]K[iTRAQ8plex]	Os02t0288200-01	1.0	P17540_180109065010	P17540_180109065010.32321.32321.4	mzspec:PXD012764:P17540_180109065010:scan:32321:[iTRAQ8plex]VGGGDEEGEEVEGDS[Phospho]S[Phospho]ES[Phospho]EPEPEPVK[iTRAQ8plex]K[iTRAQ8plex]/4	0	-0.24753499999997075	-250.2414012940731	0.0	969	969	Phospho	1.0	15	98	1	1.0	8	0.0	0.0	0.0	0.0	0.0	0.0
0;10	238;248	0;1.0000	iTRAQ8plex;Phospho	Os07t0694500-01	mzspec:PXD012764:P17540_180109065010:scan:60053:[iTRAQ8plex]EVEEEILDDS[Phospho]DEDWDPR/3	0	0.0	384.16853100000003	2:1.0000:10:true	EVEEEILDDSDEDWDPR	[iTRAQ8plex]EVEEEILDDS[Phospho]DEDWDPR	Os07t0694500-01	1.0	P17540_180109065010	P17540_180109065010.60053.60053.3	mzspec:PXD012764:P17540_180109065010:scan:60053:[iTRAQ8plex]EVEEEILDDS[Phospho]DEDWDPR/3	0	0.00028899999995246617	0.3500130688127524	0.0	1770	1770	Phospho	1.0	10	248	1	1.0	9	0.0	0.0	0.0	0.0	0.0	0.0
0;15;16;18;26;27	83;98;99;101;109;110	0;1.0000;1.0000;1.0000;0;0	iTRAQ8plex;Phospho;Phospho;Phospho;iTRAQ8plex;iTRAQ8plex	Os02t0288200-01	mzspec:PXD012764:P17540_180109065010:scan:32321:[iTRAQ8plex]VGGGDEEGEEVEGDS[Phospho]S[Phospho]ES[Phospho]EPEPEPVK[iTRAQ8plex]K[iTRAQ8plex]/4	0	0.0	1152.505475	2:1.0000:15:true;3:1.0000:16:true;4:1.0000:18:true	VGGGDEEGEEVEGDSSESEPEPEPVKK	[iTRAQ8plex]VGGGDEEGEEVEGDS[Phospho]S[Phospho]ES[Phospho]EPEPEPVK[iTRAQ8plex]K[iTRAQ8plex]	Os02t0288200-01	1.0	P17540_180109065010	P17540_180109065010.32321.32321.4	mzspec:PXD012764:P17540_180109065010:scan:32321:[iTRAQ8plex]VGGGDEEGEEVEGDS[Phospho]S[Phospho]ES[Phospho]EPEPEPVK[iTRAQ8plex]K[iTRAQ8plex]/4	0	-0.24753499999997075	-250.2414012940731	0.0	969	969	Phospho	1.0	16	99	1	1.0	10	0.0	0.0	0.0	0.0	0.0	0.0
0;3;11	217;220;228	0;1.0000;0	iTRAQ8plex;Phospho;iTRAQ8plex	LOC_Os08g39140.2	mzspec:PXD012764:P17540_180109065010:scan:22223:[iTRAQ8plex]EIS[Phospho]DDEDEEEK[iTRAQ8plex]/3	0	0.0	688.370675	2:1.0000:3:true	EISDDEDEEEK	[iTRAQ8plex]EIS[Phospho]DDEDEEEK[iTRAQ8plex]	LOC_Os08g39140.2	1.0	P17540_180109065010	P17540_180109065010.22223.22223.3	mzspec:PXD012764:P17540_180109065010:scan:22223:[iTRAQ8plex]EIS[Phospho]DDEDEEEK[iTRAQ8plex]/3	0	-0.33261600000003	-492.0578311745581	0.0	8325	8325	Phospho	1.0	3	220	1	1.0	11	0.0	0.0	0.0	0.0	0.0	0.0
0;4;8	312;316;320	0;1.0000;1.0000	iTRAQ8plex;Phospho;Phospho	LOC_Os01g67250.2	mzspec:PXD012764:P17540_180109065010:scan:22284:[iTRAQ8plex]VHES[Phospho]PVLS[Phospho]PQR/3	0	0.0	464.134862	2:1.0000:4:true;3:1.0000:8:true	VHESPVLSPQR	[iTRAQ8plex]VHES[Phospho]PVLS[Phospho]PQR	LOC_Os01g67250.2	1.0	P17540_180109065010	P17540_180109065010.22284.22284.3	mzspec:PXD012764:P17540_180109065010:scan:22284:[iTRAQ8plex]VHES[Phospho]PVLS[Phospho]PQR/3	0	-0.0003189999999904103	-0.5580764154763909	0.0	8257	8257	Phospho	1.0	4	316	1	1.0	12	0.0	0.0	0.0	0.0	0.0	0.0
0;15;16;18;26;27	83;98;99;101;109;110	0;1.0000;1.0000;1.0000;0;0	iTRAQ8plex;Phospho;Phospho;Phospho;iTRAQ8plex;iTRAQ8plex	Os02t0288200-01	mzspec:PXD012764:P17540_180109065010:scan:32321:[iTRAQ8plex]VGGGDEEGEEVEGDS[Phospho]S[Phospho]ES[Phospho]EPEPEPVK[iTRAQ8plex]K[iTRAQ8plex]/4	0	0.0	1152.505475	2:1.0000:15:true;3:1.0000:16:true;4:1.0000:18:true	VGGGDEEGEEVEGDSSESEPEPEPVKK	[iTRAQ8plex]VGGGDEEGEEVEGDS[Phospho]S[Phospho]ES[Phospho]EPEPEPVK[iTRAQ8plex]K[iTRAQ8plex]	Os02t0288200-01	1.0	P17540_180109065010	P17540_180109065010.32321.32321.4	mzspec:PXD012764:P17540_180109065010:scan:32321:[iTRAQ8plex]VGGGDEEGEEVEGDS[Phospho]S[Phospho]ES[Phospho]EPEPEPVK[iTRAQ8plex]K[iTRAQ8plex]/4	0	-0.24753499999997075	-250.2414012940731	0.0	969	969	Phospho	1.0	18	101	1	1.0	13	0.0	0.0	0.0	0.0	0.0	0.0
0;4;8	312;316;320	0;1.0000;1.0000	iTRAQ8plex;Phospho;Phospho	LOC_Os01g67250.2	mzspec:PXD012764:P17540_180109014405:scan:22618:[iTRAQ8plex]VHES[Phospho]PVLS[Phospho]PQR/3	0	0.0	464.134862	2:1.0000:4:true;3:1.0000:8:true	VHESPVLSPQR	[iTRAQ8plex]VHES[Phospho]PVLS[Phospho]PQR	LOC_Os01g67250.2	1.0	P17540_180109014405	P17540_180109014405.22618.22618.3	mzspec:PXD012764:P17540_180109014405:scan:22618:[iTRAQ8plex]VHES[Phospho]PVLS[Phospho]PQR/3	0	-0.0005019999999831272	-0.8782268356368457	0.0	2018	2018	Phospho	1.0	8	320	1	1.0	14	0.0	0.0	0.0	0.0	0.0	0.0
0;4;8	312;316;320	0;1.0000;1.0000	iTRAQ8plex;Phospho;Phospho	LOC_Os01g67250.2	mzspec:PXD012764:P17540_180109014405:scan:22618:[iTRAQ8plex]VHES[Phospho]PVLS[Phospho]PQR/3	0	0.0	464.134862	2:1.0000:4:true;3:1.0000:8:true	VHESPVLSPQR	[iTRAQ8plex]VHES[Phospho]PVLS[Phospho]PQR	LOC_Os01g67250.2	1.0	P17540_180109014405	P17540_180109014405.22618.22618.3	mzspec:PXD012764:P17540_180109014405:scan:22618:[iTRAQ8plex]VHES[Phospho]PVLS[Phospho]PQR/3	0	-0.0005019999999831272	-0.8782268356368457	0.0	2018	2018	Phospho	1.0	4	316	1	1.0	15	0.0	0.0	0.0	0.0	0.0	0.0
0;15;16;18;26;27	83;98;99;101;109;110	0;1.0000;1.0000;1.0000;0;0	iTRAQ8plex;Phospho;Phospho;Phospho;iTRAQ8plex;iTRAQ8plex	Os02t0288200-01	mzspec:PXD012764:P17540_180109014405:scan:32766:[iTRAQ8plex]VGGGDEEGEEVEGDS[Phospho]S[Phospho]ES[Phospho]EPEPEPVK[iTRAQ8plex]K[iTRAQ8plex]/4	0	0.0	1152.505475	2:1.0000:15:true;3:1.0000:16:true;4:1.0000:18:true	VGGGDEEGEEVEGDSSESEPEPEPVKK	[iTRAQ8plex]VGGGDEEGEEVEGDS[Phospho]S[Phospho]ES[Phospho]EPEPEPVK[iTRAQ8plex]K[iTRAQ8plex]	Os02t0288200-01	1.0	P17540_180109014405	P17540_180109014405.32766.32766.4	mzspec:PXD012764:P17540_180109014405:scan:32766:[iTRAQ8plex]VGGGDEEGEEVEGDS[Phospho]S[Phospho]ES[Phospho]EPEPEPVK[iTRAQ8plex]K[iTRAQ8plex]/4	0	-0.749304999999822	-757.4974577196481	0.0	6560	6560	Phospho	1.0	15	98	1	1.0	16	0.0	0.0	0.0	0.0	0.0	0.0
0;15;16;18;26;27	83;98;99;101;109;110	0;1.0000;1.0000;1.0000;0;0	iTRAQ8plex;Phospho;Phospho;Phospho;iTRAQ8plex;iTRAQ8plex	Os02t0288200-01	mzspec:PXD012764:P17540_180109014405:scan:32766:[iTRAQ8plex]VGGGDEEGEEVEGDS[Phospho]S[Phospho]ES[Phospho]EPEPEPVK[iTRAQ8plex]K[iTRAQ8plex]/4	0	0.0	1152.505475	2:1.0000:15:true;3:1.0000:16:true;4:1.0000:18:true	VGGGDEEGEEVEGDSSESEPEPEPVKK	[iTRAQ8plex]VGGGDEEGEEVEGDS[Phospho]S[Phospho]ES[Phospho]EPEPEPVK[iTRAQ8plex]K[iTRAQ8plex]	Os02t0288200-01	1.0	P17540_180109014405	P17540_180109014405.32766.32766.4	mzspec:PXD012764:P17540_180109014405:scan:32766:[iTRAQ8plex]VGGGDEEGEEVEGDS[Phospho]S[Phospho]ES[Phospho]EPEPEPVK[iTRAQ8plex]K[iTRAQ8plex]/4	0	-0.749304999999822	-757.4974577196481	0.0	6560	6560	Phospho	1.0	16	99	1	1.0	17	0.0	0.0	0.0	0.0	0.0	0.0
0;15;16;18;26;27	83;98;99;101;109;110	0;1.0000;1.0000;1.0000;0;0	iTRAQ8plex;Phospho;Phospho;Phospho;iTRAQ8plex;iTRAQ8plex	Os02t0288200-01	mzspec:PXD012764:P17540_180109014405:scan:32766:[iTRAQ8plex]VGGGDEEGEEVEGDS[Phospho]S[Phospho]ES[Phospho]EPEPEPVK[iTRAQ8plex]K[iTRAQ8plex]/4	0	0.0	1152.505475	2:1.0000:15:true;3:1.0000:16:true;4:1.0000:18:true	VGGGDEEGEEVEGDSSESEPEPEPVKK	[iTRAQ8plex]VGGGDEEGEEVEGDS[Phospho]S[Phospho]ES[Phospho]EPEPEPVK[iTRAQ8plex]K[iTRAQ8plex]	Os02t0288200-01	1.0	P17540_180109014405	P17540_180109014405.32766.32766.4	mzspec:PXD012764:P17540_180109014405:scan:32766:[iTRAQ8plex]VGGGDEEGEEVEGDS[Phospho]S[Phospho]ES[Phospho]EPEPEPVK[iTRAQ8plex]K[iTRAQ8plex]/4	0	-0.749304999999822	-757.4974577196481	0.0	6560	6560	Phospho	1.0	18	101	1	1.0	18	0.0	0.0	0.0	0.0	0.0	0.0
0;10;22	304;314;326	0;1.0000;0	iTRAQ8plex;Phospho;iTRAQ8plex	LOC_Os07g49330.3	mzspec:PXD012764:P17540_180109065010:scan:31016:[iTRAQ8plex]HDQREDDDDT[Phospho]DEDEDDEEEEQK[iTRAQ8plex]/4	0	0.0	688.370731	2:1.0000:10:true	HDQREDDDDTDEDEDDEEEEQK	[iTRAQ8plex]HDQREDDDDT[Phospho]DEDEDDEEEEQK[iTRAQ8plex]	LOC_Os07g49330.3	1.0	P17540_180109065010	P17540_180109065010.31016.31016.4	mzspec:PXD012764:P17540_180109065010:scan:31016:[iTRAQ8plex]HDQREDDDDT[Phospho]DEDEDDEEEEQK[iTRAQ8plex]/4	0	-0.7517060000001266	-877.2975329551895	0.0	2075	2075	Phospho	1.0	10	314	1	1.0	19	0.0	0.0	0.0	0.0	0.0	0.0
0;8;9	75;83;84	0;0;1.0000	iTRAQ8plex;Carbamidomethyl;Phospho	Os05t0270400-01	mzspec:PXD012764:P17540_180109014405:scan:34805:[iTRAQ8plex]EVPFDEDC[Carbamidomethyl]S[Phospho]DDEPDGGGGR/3	0	0.0	441.189939	2:1.0000:9:true	EVPFDEDCSDDEPDGGGGR	[iTRAQ8plex]EVPFDEDC[Carbamidomethyl]S[Phospho]DDEPDGGGGR	Os05t0270400-01	1.0	P17540_180109014405	P17540_180109014405.34805.34805.3	mzspec:PXD012764:P17540_180109014405:scan:34805:[iTRAQ8plex]EVPFDEDC[Carbamidomethyl]S[Phospho]DDEPDGGGGR/3	0	-0.333831000000032	-410.62374204115923	0.0	5192	5192	Phospho	1.0	9	84	1	1.0	20	0.0	0.0	0.0	0.0	0.0	0.0
0;4;8	312;316;320	0;1.0000;1.0000	iTRAQ8plex;Phospho;Phospho	LOC_Os01g67250.2	mzspec:PXD012764:P17540:scan:22917:[iTRAQ8plex]VHES[Phospho]PVLS[Phospho]PQR/3	0	0.0	464.134862	2:1.0000:4:true;3:1.0000:8:true	VHESPVLSPQR	[iTRAQ8plex]VHES[Phospho]PVLS[Phospho]PQR	LOC_Os01g67250.2	1.0	P17540	P17540.22917.22917.3	mzspec:PXD012764:P17540:scan:22917:[iTRAQ8plex]VHES[Phospho]PVLS[Phospho]PQR/3	0	-0.0003799999999500869	-0.6647932221302457	0.0	9244	9244	Phospho	1.0	4	316	1	1.0	21	0.0	0.0	0.0	0.0	0.0	0.0
0;10;22	304;314;326	0;1.0000;0	iTRAQ8plex;Phospho;iTRAQ8plex	LOC_Os07g49330.3	mzspec:PXD012764:P17540_180109014405:scan:31100:[iTRAQ8plex]HDQREDDDDT[Phospho]DEDEDDEEEEQK[iTRAQ8plex]/4	0	0.0	688.370731	2:1.0000:10:true	HDQREDDDDTDEDEDDEEEEQK	[iTRAQ8plex]HDQREDDDDT[Phospho]DEDEDDEEEEQK[iTRAQ8plex]	LOC_Os07g49330.3	1.0	P17540_180109014405	P17540_180109014405.31100.31100.4	mzspec:PXD012764:P17540_180109014405:scan:31100:[iTRAQ8plex]HDQREDDDDT[Phospho]DEDEDDEEEEQK[iTRAQ8plex]/4	0	-0.2514009999999871	-293.403906690141	0.0	5051	5051	Phospho	1.0	10	314	1	1.0	22	0.0	0.0	0.0	0.0	0.0	0.0
0;10;22	304;314;326	0;1.0000;0	iTRAQ8plex;Phospho;iTRAQ8plex	LOC_Os07g49330.3	mzspec:PXD012764:P17540_180109014405:scan:31353:[iTRAQ8plex]HDQREDDDDT[Phospho]DEDEDDEEEEQK[iTRAQ8plex]/4	0	0.0	688.370731	2:1.0000:10:true	HDQREDDDDTDEDEDDEEEEQK	[iTRAQ8plex]HDQREDDDDT[Phospho]DEDEDDEEEEQK[iTRAQ8plex]	LOC_Os07g49330.3	1.0	P17540_180109014405	P17540_180109014405.31353.31353.4	mzspec:PXD012764:P17540_180109014405:scan:31353:[iTRAQ8plex]HDQREDDDDT[Phospho]DEDEDDEEEEQK[iTRAQ8plex]/4	0	-0.25024100000007365	-292.05009929981566	0.0	7164	7164	Phospho	1.0	10	314	1	1.0	23	0.0	0.0	0.0	0.0	0.0	0.0
0;3;5;10	82;85;87;92	0;1.0000;1.0000;0	iTRAQ8plex;Phospho;Phospho;iTRAQ8plex	Os01t0959000-01	mzspec:PXD012764:P17540_180109014405:scan:13981:[iTRAQ8plex]GRS[Phospho]PS[Phospho]PPPPK[iTRAQ8plex]/3	0	0.0	768.3369749999997	2:1.0000:3:true;3:1.0000:5:true	GRSPSPPPPK	[iTRAQ8plex]GRS[Phospho]PS[Phospho]PPPPK[iTRAQ8plex]	Os01t0959000-01	1.0	P17540_180109014405	P17540_180109014405.13981.13981.3	mzspec:PXD012764:P17540_180109014405:scan:13981:[iTRAQ8plex]GRS[Phospho]PS[Phospho]PPPPK[iTRAQ8plex]/3	0	-0.0007480000000441577	-1.253690908848907	0.0	2865	2865	Phospho	1.0	5	87	1	1.0	24	0.0	0.0	0.0	0.0	0.0	0.0
0;3;5;10	82;85;87;92	0;1.0000;1.0000;0	iTRAQ8plex;Phospho;Phospho;iTRAQ8plex	Os01t0959000-01	mzspec:PXD012764:P17540_180109014405:scan:13981:[iTRAQ8plex]GRS[Phospho]PS[Phospho]PPPPK[iTRAQ8plex]/3	0	0.0	768.3369749999997	2:1.0000:3:true;3:1.0000:5:true	GRSPSPPPPK	[iTRAQ8plex]GRS[Phospho]PS[Phospho]PPPPK[iTRAQ8plex]	Os01t0959000-01	1.0	P17540_180109014405	P17540_180109014405.13981.13981.3	mzspec:PXD012764:P17540_180109014405:scan:13981:[iTRAQ8plex]GRS[Phospho]PS[Phospho]PPPPK[iTRAQ8plex]/3	0	-0.0007480000000441577	-1.253690908848907	0.0	2865	2865	Phospho	1.0	3	85	1	1.0	25	0.0	0.0	0.0	0.0	0.0	0.0
0;4;13	110;114;123	0;1.0000;0	iTRAQ8plex;Phospho;iTRAQ8plex	LOC_Os03g49485.1	mzspec:PXD012764:P17540_180109065010:scan:20841:[iTRAQ8plex]GRDT[Phospho]DDDDEVEEK[iTRAQ8plex]/3	0	0.0	688.370675	2:1.0000:4:true	GRDTDDDDEVEEK	[iTRAQ8plex]GRDT[Phospho]DDDDEVEEK[iTRAQ8plex]	LOC_Os03g49485.1	1.0	P17540_180109065010	P17540_180109065010.20841.20841.3	mzspec:PXD012764:P17540_180109065010:scan:20841:[iTRAQ8plex]GRDT[Phospho]DDDDEVEEK[iTRAQ8plex]/3	0	-0.0006969999999455467	-0.9448715352667962	0.0	8610	8610	Phospho	1.0	4	114	1	1.0	26	0.0	0.0	0.0	0.0	0.0	0.0
0;1;8;9;12	38;39;46;47;50	0;0;1.0000;1.0000;1.0000	iTRAQ8plex;iTRAQ8plex;Phospho;Phospho;Phospho	Os09t0551300-02	mzspec:PXD012764:P17540_180109065010:scan:39649:[iTRAQ8plex]K[iTRAQ8plex]QELLEPS[Phospho]S[Phospho]DDS[Phospho]ELEQQQER/3	0	0.0	848.3033929999997	2:1.0000:8:true;3:1.0000:9:true;4:1.0000:12:true	KQELLEPSSDDSELEQQQER	[iTRAQ8plex]K[iTRAQ8plex]QELLEPS[Phospho]S[Phospho]DDS[Phospho]ELEQQQER	Os09t0551300-02	1.0	P17540_180109065010	P17540_180109065010.39649.39649.3	mzspec:PXD012764:P17540_180109065010:scan:39649:[iTRAQ8plex]K[iTRAQ8plex]QELLEPS[Phospho]S[Phospho]DDS[Phospho]ELEQQQER/3	0	-0.6666319999997086	-617.5503224995339	0.0	775	775	Phospho	1.0	8	46	1	1.0	27	0.0	0.0	0.0	0.0	0.0	0.0
0;8;9	75;83;84	0;0;1.0000	iTRAQ8plex;Carbamidomethyl;Phospho	Os05t0270400-01	mzspec:PXD012764:P17540_180109065010:scan:34385:[iTRAQ8plex]EVPFDEDC[Carbamidomethyl]S[Phospho]DDEPDGGGGR/3	0	0.0	441.189939	2:1.0000:9:true	EVPFDEDCSDDEPDGGGGR	[iTRAQ8plex]EVPFDEDC[Carbamidomethyl]S[Phospho]DDEPDGGGGR	Os05t0270400-01	1.0	P17540_180109065010	P17540_180109065010.34385.34385.3	mzspec:PXD012764:P17540_180109065010:scan:34385:[iTRAQ8plex]EVPFDEDC[Carbamidomethyl]S[Phospho]DDEPDGGGGR/3	0	-0.3335859999999684	-410.3223835189543	0.0	493	493	Phospho	1.0	9	84	1	1.0	28	0.0	0.0	0.0	0.0	0.0	0.0
0;15;16;18;26	83;98;99;101;109	0;1.0000;1.0000;1.0000;0	iTRAQ8plex;Phospho;Phospho;Phospho;iTRAQ8plex	Os02t0288200-01	mzspec:PXD012764:P17540_180109014405:scan:31849:[iTRAQ8plex]VGGGDEEGEEVEGDS[Phospho]S[Phospho]ES[Phospho]EPEPEPVK[iTRAQ8plex]/3	0	0.0	848.303275	2:1.0000:15:true;3:1.0000:16:true;4:1.0000:18:true	VGGGDEEGEEVEGDSSESEPEPEPVK	[iTRAQ8plex]VGGGDEEGEEVEGDS[Phospho]S[Phospho]ES[Phospho]EPEPEPVK[iTRAQ8plex]	Os02t0288200-01	1.0	P17540_180109014405	P17540_180109014405.31849.31849.3	mzspec:PXD012764:P17540_180109014405:scan:31849:[iTRAQ8plex]VGGGDEEGEEVEGDS[Phospho]S[Phospho]ES[Phospho]EPEPEPVK[iTRAQ8plex]/3	0	-0.3378579999998692	-287.6664463270232	0.0	7641	7641	Phospho	1.0	18	101	1	1.0	29	0.0	0.0	0.0	0.0	0.0	0.0
0;15;16;18;26	83;98;99;101;109	0;1.0000;1.0000;1.0000;0	iTRAQ8plex;Phospho;Phospho;Phospho;iTRAQ8plex	Os02t0288200-01	mzspec:PXD012764:P17540_180109014405:scan:31849:[iTRAQ8plex]VGGGDEEGEEVEGDS[Phospho]S[Phospho]ES[Phospho]EPEPEPVK[iTRAQ8plex]/3	0	0.0	848.303275	2:1.0000:15:true;3:1.0000:16:true;4:1.0000:18:true	VGGGDEEGEEVEGDSSESEPEPEPVK	[iTRAQ8plex]VGGGDEEGEEVEGDS[Phospho]S[Phospho]ES[Phospho]EPEPEPVK[iTRAQ8plex]	Os02t0288200-01	1.0	P17540_180109014405	P17540_180109014405.31849.31849.3	mzspec:PXD012764:P17540_180109014405:scan:31849:[iTRAQ8plex]VGGGDEEGEEVEGDS[Phospho]S[Phospho]ES[Phospho]EPEPEPVK[iTRAQ8plex]/3	0	-0.3378579999998692	-287.6664463270232	0.0	7641	7641	Phospho	1.0	16	99	1	1.0	30	0.0	0.0	0.0	0.0	0.0	0.0
0;15;16;18;26	83;98;99;101;109	0;1.0000;1.0000;1.0000;0	iTRAQ8plex;Phospho;Phospho;Phospho;iTRAQ8plex	Os02t0288200-01	mzspec:PXD012764:P17540_180109014405:scan:31849:[iTRAQ8plex]VGGGDEEGEEVEGDS[Phospho]S[Phospho]ES[Phospho]EPEPEPVK[iTRAQ8plex]/3	0	0.0	848.303275	2:1.0000:15:true;3:1.0000:16:true;4:1.0000:18:true	VGGGDEEGEEVEGDSSESEPEPEPVK	[iTRAQ8plex]VGGGDEEGEEVEGDS[Phospho]S[Phospho]ES[Phospho]EPEPEPVK[iTRAQ8plex]	Os02t0288200-01	1.0	P17540_180109014405	P17540_180109014405.31849.31849.3	mzspec:PXD012764:P17540_180109014405:scan:31849:[iTRAQ8plex]VGGGDEEGEEVEGDS[Phospho]S[Phospho]ES[Phospho]EPEPEPVK[iTRAQ8plex]/3	0	-0.3378579999998692	-287.6664463270232	0.0	7641	7641	Phospho	1.0	15	98	1	1.0	31	0.0	0.0	0.0	0.0	0.0	0.0
0;12;16	113;125;129	0;1.0000;0	iTRAQ8plex;Phospho;iTRAQ8plex	Os05t0446800-01	mzspec:PXD012764:P17540:scan:57325:[iTRAQ8plex]FLDGELDPQVGS[Phospho]PQNK[iTRAQ8plex]/3	0	0.0	688.370675	2:1.0000:12:true	FLDGELDPQVGSPQNK	[iTRAQ8plex]FLDGELDPQVGS[Phospho]PQNK[iTRAQ8plex]	Os05t0446800-01	1.0	P17540	P17540.57325.57325.3	mzspec:PXD012764:P17540:scan:57325:[iTRAQ8plex]FLDGELDPQVGS[Phospho]PQNK[iTRAQ8plex]/3	0	-0.6691560000000436	-824.6795412957028	0.0	7529	7529	Phospho	1.0	12	125	1	1.0	32	0.0	0.0	0.0	0.0	0.0	0.0
0;3;6;30	57;60;63;87	0;1.0000;1.0000;0	iTRAQ8plex;Phospho;Phospho;iTRAQ8plex	Os04t0610700-01	mzspec:PXD012764:P17540_180109014405:scan:27273:[iTRAQ8plex]GGS[Phospho]FGS[Phospho]EEEEDEEDGGGGGEGEGEGEDGEK[iTRAQ8plex]/3	0	0.0	768.3369749999997	2:1.0000:3:true;3:1.0000:6:true	GGSFGSEEEEDEEDGGGGGEGEGEGEDGEK	[iTRAQ8plex]GGS[Phospho]FGS[Phospho]EEEEDEEDGGGGGEGEGEGEDGEK[iTRAQ8plex]	Os04t0610700-01	1.0	P17540_180109014405	P17540_180109014405.27273.27273.3	mzspec:PXD012764:P17540_180109014405:scan:27273:[iTRAQ8plex]GGS[Phospho]FGS[Phospho]EEEEDEEDGGGGGEGEGEGEDGEK[iTRAQ8plex]/3	0	-0.33609999999998763	-273.4444211233289	0.0	6957	6957	Phospho	1.0	6	63	1	1.0	33	0.0	0.0	0.0	0.0	0.0	0.0
0;3;6;30	57;60;63;87	0;1.0000;1.0000;0	iTRAQ8plex;Phospho;Phospho;iTRAQ8plex	Os04t0610700-01	mzspec:PXD012764:P17540_180109014405:scan:27273:[iTRAQ8plex]GGS[Phospho]FGS[Phospho]EEEEDEEDGGGGGEGEGEGEDGEK[iTRAQ8plex]/3	0	0.0	768.3369749999997	2:1.0000:3:true;3:1.0000:6:true	GGSFGSEEEEDEEDGGGGGEGEGEGEDGEK	[iTRAQ8plex]GGS[Phospho]FGS[Phospho]EEEEDEEDGGGGGEGEGEGEDGEK[iTRAQ8plex]	Os04t0610700-01	1.0	P17540_180109014405	P17540_180109014405.27273.27273.3	mzspec:PXD012764:P17540_180109014405:scan:27273:[iTRAQ8plex]GGS[Phospho]FGS[Phospho]EEEEDEEDGGGGGEGEGEGEDGEK[iTRAQ8plex]/3	0	-0.33609999999998763	-273.4444211233289	0.0	6957	6957	Phospho	1.0	3	60	1	1.0	34	0.0	0.0	0.0	0.0	0.0	0.0
0;12;16	113;125;129	0;1.0000;0	iTRAQ8plex;Phospho;iTRAQ8plex	Os05t0446800-01	mzspec:PXD012764:P17540_180109065010:scan:58396:[iTRAQ8plex]FLDGELDPQVGS[Phospho]PQNK[iTRAQ8plex]/3	0	0.0	688.370675	2:1.0000:12:true	FLDGELDPQVGSPQNK	[iTRAQ8plex]FLDGELDPQVGS[Phospho]PQNK[iTRAQ8plex]	Os05t0446800-01	1.0	P17540_180109065010	P17540_180109065010.58396.58396.3	mzspec:PXD012764:P17540_180109065010:scan:58396:[iTRAQ8plex]FLDGELDPQVGS[Phospho]PQNK[iTRAQ8plex]/3	0	-0.3335850000000846	-411.11598010505605	0.0	231	231	Phospho	1.0	12	125	1	1.0	35	0.0	0.0	0.0	0.0	0.0	0.0
0;8;9	75;83;84	0;0;1.0000	iTRAQ8plex;Carbamidomethyl;Phospho	Os05t0270400-01	mzspec:PXD012764:P17540:scan:34915:[iTRAQ8plex]EVPFDEDC[Carbamidomethyl]S[Phospho]DDEPDGGGGR/3	0	0.0	441.189939	2:1.0000:9:true	EVPFDEDCSDDEPDGGGGR	[iTRAQ8plex]EVPFDEDC[Carbamidomethyl]S[Phospho]DDEPDGGGGR	Os05t0270400-01	1.0	P17540	P17540.34915.34915.3	mzspec:PXD012764:P17540:scan:34915:[iTRAQ8plex]EVPFDEDC[Carbamidomethyl]S[Phospho]DDEPDGGGGR/3	0	-0.3348069999999552	-411.8242559904349	0.0	6698	6698	Phospho	1.0	9	84	1	1.0	36	0.0	0.0	0.0	0.0	0.0	0.0
0;1;8;9;12	38;39;46;47;50	0;0;1.0000;1.0000;1.0000	iTRAQ8plex;iTRAQ8plex;Phospho;Phospho;Phospho	Os09t0551300-02	mzspec:PXD012764:P17540_180109065010:scan:39649:[iTRAQ8plex]K[iTRAQ8plex]QELLEPS[Phospho]S[Phospho]DDS[Phospho]ELEQQQER/3	0	0.0	848.3033929999997	2:1.0000:8:true;3:1.0000:9:true;4:1.0000:12:true	KQELLEPSSDDSELEQQQER	[iTRAQ8plex]K[iTRAQ8plex]QELLEPS[Phospho]S[Phospho]DDS[Phospho]ELEQQQER	Os09t0551300-02	1.0	P17540_180109065010	P17540_180109065010.39649.39649.3	mzspec:PXD012764:P17540_180109065010:scan:39649:[iTRAQ8plex]K[iTRAQ8plex]QELLEPS[Phospho]S[Phospho]DDS[Phospho]ELEQQQER/3	0	-0.6666319999997086	-617.5503224995339	0.0	775	775	Phospho	1.0	9	47	1	1.0	37	0.0	0.0	0.0	0.0	0.0	0.0
0;6;7	423;429;430	0;1.0000;1.0000	iTRAQ8plex;Oxidation;Phospho	Os01t0614500-01	mzspec:PXD012764:P17540:scan:06027:[iTRAQ8plex]GQEGGM[Oxidation]S[Phospho]PGPGGR/3	0	0.0	400.163375	2:1.0000:6:true;3:1.0000:7:true	GQEGGMSPGPGGR	[iTRAQ8plex]GQEGGM[Oxidation]S[Phospho]PGPGGR	Os01t0614500-01	1.0	P17540	P17540.06027.06027.3	mzspec:PXD012764:P17540:scan:06027:[iTRAQ8plex]GQEGGM[Oxidation]S[Phospho]PGPGGR/3	0	-0.00041499999997540726	-0.7836571640312224	0.0	8609	8609	Phospho	1.0	7	430	1	1.0	38	0.0	0.0	0.0	0.0	0.0	0.0
0;1;8;9;12	38;39;46;47;50	0;0;1.0000;1.0000;1.0000	iTRAQ8plex;iTRAQ8plex;Phospho;Phospho;Phospho	Os09t0551300-02	mzspec:PXD012764:P17540_180109065010:scan:39649:[iTRAQ8plex]K[iTRAQ8plex]QELLEPS[Phospho]S[Phospho]DDS[Phospho]ELEQQQER/3	0	0.0	848.3033929999997	2:1.0000:8:true;3:1.0000:9:true;4:1.0000:12:true	KQELLEPSSDDSELEQQQER	[iTRAQ8plex]K[iTRAQ8plex]QELLEPS[Phospho]S[Phospho]DDS[Phospho]ELEQQQER	Os09t0551300-02	1.0	P17540_180109065010	P17540_180109065010.39649.39649.3	mzspec:PXD012764:P17540_180109065010:scan:39649:[iTRAQ8plex]K[iTRAQ8plex]QELLEPS[Phospho]S[Phospho]DDS[Phospho]ELEQQQER/3	0	-0.6666319999997086	-617.5503224995339	0.0	775	775	Phospho	1.0	12	50	1	1.0	39	0.0	0.0	0.0	0.0	0.0	0.0
0;7	423;430	0;1.0000	iTRAQ8plex;Phospho	Os01t0614500-01	mzspec:PXD012764:P17540_180109014405:scan:12005:[iTRAQ8plex]GQEGGMS[Phospho]PGPGGR/3	0	0.0	384.16853100000003	2:1.0000:7:true	GQEGGMSPGPGGR	[iTRAQ8plex]GQEGGMS[Phospho]PGPGGR	Os01t0614500-01	1.0	P17540_180109014405	P17540_180109014405.12005.12005.3	mzspec:PXD012764:P17540_180109014405:scan:12005:[iTRAQ8plex]GQEGGMS[Phospho]PGPGGR/3	0	-0.33448999999995976	-638.051503595884	0.0	584	584	Phospho	1.0	7	430	1	1.0	40	0.0	0.0	0.0	0.0	0.0	0.0
0;7	423;430	0;1.0000	iTRAQ8plex;Phospho	Os01t0614500-01	mzspec:PXD012764:P17540_180109065010:scan:12005:[iTRAQ8plex]GQEGGMS[Phospho]PGPGGR/3	0	0.0	384.16853100000003	2:1.0000:7:true	GQEGGMSPGPGGR	[iTRAQ8plex]GQEGGMS[Phospho]PGPGGR	Os01t0614500-01	1.0	P17540_180109065010	P17540_180109065010.12005.12005.3	mzspec:PXD012764:P17540_180109065010:scan:12005:[iTRAQ8plex]GQEGGMS[Phospho]PGPGGR/3	0	-0.0008720000000721483	-1.6633708367416429	0.0	8570	8570	Phospho	1.0	7	430	1	1.0	41	0.0	0.0	0.0	0.0	0.0	0.0
0;15;16;18;26	83;98;99;101;109	0;1.0000;1.0000;1.0000;0	iTRAQ8plex;Phospho;Phospho;Phospho;iTRAQ8plex	Os02t0288200-01	mzspec:PXD012764:P17540:scan:31921:[iTRAQ8plex]VGGGDEEGEEVEGDS[Phospho]S[Phospho]ES[Phospho]EPEPEPVK[iTRAQ8plex]/3	0	0.0	848.303275	2:1.0000:15:true;3:1.0000:16:true;4:1.0000:18:true	VGGGDEEGEEVEGDSSESEPEPEPVK	[iTRAQ8plex]VGGGDEEGEEVEGDS[Phospho]S[Phospho]ES[Phospho]EPEPEPVK[iTRAQ8plex]	Os02t0288200-01	1.0	P17540	P17540.31921.31921.3	mzspec:PXD012764:P17540:scan:31921:[iTRAQ8plex]VGGGDEEGEEVEGDS[Phospho]S[Phospho]ES[Phospho]EPEPEPVK[iTRAQ8plex]/3	0	-0.3291910000000371	-280.28699966520384	0.0	6974	6974	Phospho	1.0	18	101	1	1.0	42	0.0	0.0	0.0	0.0	0.0	0.0
0;7	423;430	0;1.0000	iTRAQ8plex;Phospho	Os01t0614500-01	mzspec:PXD012764:P17540:scan:12627:[iTRAQ8plex]GQEGGMS[Phospho]PGPGGR/3	0	0.0	384.16853100000003	2:1.0000:7:true	GQEGGMSPGPGGR	[iTRAQ8plex]GQEGGMS[Phospho]PGPGGR	Os01t0614500-01	1.0	P17540	P17540.12627.12627.3	mzspec:PXD012764:P17540:scan:12627:[iTRAQ8plex]GQEGGMS[Phospho]PGPGGR/3	0	-1.7000000070765964e-05	-0.032428101307314605	0.0	9004	9004	Phospho	1.0	7	430	1	1.0	43	0.0	0.0	0.0	0.0	0.0	0.0
0;15;16;18;26	83;98;99;101;109	0;1.0000;1.0000;1.0000;0	iTRAQ8plex;Phospho;Phospho;Phospho;iTRAQ8plex	Os02t0288200-01	mzspec:PXD012764:P17540:scan:31921:[iTRAQ8plex]VGGGDEEGEEVEGDS[Phospho]S[Phospho]ES[Phospho]EPEPEPVK[iTRAQ8plex]/3	0	0.0	848.303275	2:1.0000:15:true;3:1.0000:16:true;4:1.0000:18:true	VGGGDEEGEEVEGDSSESEPEPEPVK	[iTRAQ8plex]VGGGDEEGEEVEGDS[Phospho]S[Phospho]ES[Phospho]EPEPEPVK[iTRAQ8plex]	Os02t0288200-01	1.0	P17540	P17540.31921.31921.3	mzspec:PXD012764:P17540:scan:31921:[iTRAQ8plex]VGGGDEEGEEVEGDS[Phospho]S[Phospho]ES[Phospho]EPEPEPVK[iTRAQ8plex]/3	0	-0.3291910000000371	-280.28699966520384	0.0	6974	6974	Phospho	1.0	16	99	1	1.0	44	0.0	0.0	0.0	0.0	0.0	0.0
0;7	423;430	0;1.0000	iTRAQ8plex;Phospho	Os01t0614500-01	mzspec:PXD012764:P17540_180109014405:scan:11757:[iTRAQ8plex]GQEGGMS[Phospho]PGPGGR/3	0	0.0	384.16853100000003	2:1.0000:7:true	GQEGGMSPGPGGR	[iTRAQ8plex]GQEGGMS[Phospho]PGPGGR	Os01t0614500-01	1.0	P17540_180109014405	P17540_180109014405.11757.11757.3	mzspec:PXD012764:P17540_180109014405:scan:11757:[iTRAQ8plex]GQEGGMS[Phospho]PGPGGR/3	0	-0.0005670000000463915	-1.0815725509537202	0.0	9548	9548	Phospho	1.0	7	430	1	1.0	45	0.0	0.0	0.0	0.0	0.0	0.0
0;6;7	423;429;430	0;1.0000;1.0000	iTRAQ8plex;Oxidation;Phospho	Os01t0614500-01	mzspec:PXD012764:P17540_180109014405:scan:05716:[iTRAQ8plex]GQEGGM[Oxidation]S[Phospho]PGPGGR/3	0	0.0	400.163375	2:1.0000:6:true;3:1.0000:7:true	GQEGGMSPGPGGR	[iTRAQ8plex]GQEGGM[Oxidation]S[Phospho]PGPGGR	Os01t0614500-01	1.0	P17540_180109014405	P17540_180109014405.05716.05716.3	mzspec:PXD012764:P17540_180109014405:scan:05716:[iTRAQ8plex]GQEGGM[Oxidation]S[Phospho]PGPGGR/3	0	-4.899999998997373e-05	-0.09252819525770667	0.0	5895	5895	Phospho	1.0	7	430	1	1.0	46	0.0	0.0	0.0	0.0	0.0	0.0
0;6;7	423;429;430	0;1.0000;1.0000	iTRAQ8plex;Oxidation;Phospho	Os01t0614500-01	mzspec:PXD012764:P17540_180109065010:scan:05776:[iTRAQ8plex]GQEGGM[Oxidation]S[Phospho]PGPGGR/3	0	0.0	400.163375	2:1.0000:6:true;3:1.0000:7:true	GQEGGMSPGPGGR	[iTRAQ8plex]GQEGGM[Oxidation]S[Phospho]PGPGGR	Os01t0614500-01	1.0	P17540_180109065010	P17540_180109065010.05776.05776.3	mzspec:PXD012764:P17540_180109065010:scan:05776:[iTRAQ8plex]GQEGGM[Oxidation]S[Phospho]PGPGGR/3	0	-0.0005380000000059226	-1.0159218175383695	0.0	8080	8080	Phospho	1.0	7	430	1	1.0	47	0.0	0.0	0.0	0.0	0.0	0.0
0;3;9;15;18	472;475;481;487;490	0;1.0000;1.0000;1.0000;0	iTRAQ8plex;Phospho;Phospho;Oxidation;iTRAQ8plex	LOC_Os08g34060.3	mzspec:PXD012764:P17540:scan:34586:[iTRAQ8plex]GES[Phospho]FEDEDS[Phospho]DDDDDM[Oxidation]IPK[iTRAQ8plex]/3	0	0.0	784.331875	2:1.0000:15:true;3:1.0000:3:true;4:1.0000:9:true	GESFEDEDSDDDDDMIPK	[iTRAQ8plex]GES[Phospho]FEDEDS[Phospho]DDDDDM[Oxidation]IPK[iTRAQ8plex]	LOC_Os08g34060.3	1.0	P17540	P17540.34586.34586.3	mzspec:PXD012764:P17540:scan:34586:[iTRAQ8plex]GES[Phospho]FEDEDS[Phospho]DDDDDM[Oxidation]IPK[iTRAQ8plex]/3	0	-0.6692259999999806	-705.6599411219256	0.0	6512	6512	Phospho	1.0	9	481	1	1.0	48	0.0	0.0	0.0	0.0	0.0	0.0
0;8;9	75;83;84	0;0;1.0000	iTRAQ8plex;Carbamidomethyl;Phospho	Os05t0270400-01	mzspec:PXD012764:P17540_180109065010:scan:34641:[iTRAQ8plex]EVPFDEDC[Carbamidomethyl]S[Phospho]DDEPDGGGGR/3	0	0.0	441.189939	2:1.0000:9:true	EVPFDEDCSDDEPDGGGGR	[iTRAQ8plex]EVPFDEDC[Carbamidomethyl]S[Phospho]DDEPDGGGGR	Os05t0270400-01	1.0	P17540_180109065010	P17540_180109065010.34641.34641.3	mzspec:PXD012764:P17540_180109065010:scan:34641:[iTRAQ8plex]EVPFDEDC[Carbamidomethyl]S[Phospho]DDEPDGGGGR/3	0	-0.0022270000000617074	-2.7392874644682865	0.0	999	999	Phospho	1.0	9	84	1	1.0	49	0.0	0.0	0.0	0.0	0.0	0.0
0;3;9;15;18	472;475;481;487;490	0;1.0000;1.0000;1.0000;0	iTRAQ8plex;Phospho;Phospho;Oxidation;iTRAQ8plex	LOC_Os08g34060.3	mzspec:PXD012764:P17540_180109014405:scan:34756:[iTRAQ8plex]GES[Phospho]FEDEDS[Phospho]DDDDDM[Oxidation]IPK[iTRAQ8plex]/3	0	0.0	784.331875	2:1.0000:15:true;3:1.0000:3:true;4:1.0000:9:true	GESFEDEDSDDDDDMIPK	[iTRAQ8plex]GES[Phospho]FEDEDS[Phospho]DDDDDM[Oxidation]IPK[iTRAQ8plex]	LOC_Os08g34060.3	1.0	P17540_180109014405	P17540_180109014405.34756.34756.3	mzspec:PXD012764:P17540_180109014405:scan:34756:[iTRAQ8plex]GES[Phospho]FEDEDS[Phospho]DDDDDM[Oxidation]IPK[iTRAQ8plex]/3	0	-0.6700799999998708	-706.560434512261	0.0	5065	5065	Phospho	1.0	9	481	1	1.0	50	0.0	0.0	0.0	0.0	0.0	0.0
0;4	33;37	0;1.0000	iTRAQ8plex;Phospho	LOC_Os10g06130.1	mzspec:PXD012764:P17540_180109014405:scan:16904:[iTRAQ8plex]REDS[Phospho]DDPEEEDPDER/3	0	0.0	384.168475	2:1.0000:4:true	REDSDDPEEEDPDER	[iTRAQ8plex]REDS[Phospho]DDPEEEDPDER	LOC_Os10g06130.1	1.0	P17540_180109014405	P17540_180109014405.16904.16904.3	mzspec:PXD012764:P17540_180109014405:scan:16904:[iTRAQ8plex]REDS[Phospho]DDPEEEDPDER/3	0	0.00012800000001789158	0.17305962886447485	0.0	4501	4501	Phospho	1.0	4	37	1	1.0	51	0.0	0.0	0.0	0.0	0.0	0.0
0;4	33;37	0;1.0000	iTRAQ8plex;Phospho	LOC_Os10g06130.1	mzspec:PXD012764:P17540:scan:17728:[iTRAQ8plex]REDS[Phospho]DDPEEEDPDER/3	0	0.0	384.168475	2:1.0000:4:true	REDSDDPEEEDPDER	[iTRAQ8plex]REDS[Phospho]DDPEEEDPDER	LOC_Os10g06130.1	1.0	P17540	P17540.17728.17728.3	mzspec:PXD012764:P17540:scan:17728:[iTRAQ8plex]REDS[Phospho]DDPEEEDPDER/3	0	0.000799000000029082	1.0802706519407856	0.0	8041	8041	Phospho	1.0	4	37	1	1.0	52	0.0	0.0	0.0	0.0	0.0	0.0
0;4	33;37	0;1.0000	iTRAQ8plex;Phospho	LOC_Os10g06130.1	mzspec:PXD012764:P17540_180109065010:scan:16974:[iTRAQ8plex]REDS[Phospho]DDPEEEDPDER/3	0	0.0	384.168475	2:1.0000:4:true	REDSDDPEEEDPDER	[iTRAQ8plex]REDS[Phospho]DDPEEEDPDER	LOC_Os10g06130.1	1.0	P17540_180109065010	P17540_180109065010.16974.16974.3	mzspec:PXD012764:P17540_180109065010:scan:16974:[iTRAQ8plex]REDS[Phospho]DDPEEEDPDER/3	0	-0.33416200000010576	-451.7964975980125	0.0	8546	8546	Phospho	1.0	4	37	1	1.0	53	0.0	0.0	0.0	0.0	0.0	0.0
0;15;16;18;26	83;98;99;101;109	0;1.0000;1.0000;1.0000;0	iTRAQ8plex;Phospho;Phospho;Phospho;iTRAQ8plex	Os02t0288200-01	mzspec:PXD012764:P17540_180109065010:scan:31415:[iTRAQ8plex]VGGGDEEGEEVEGDS[Phospho]S[Phospho]ES[Phospho]EPEPEPVK[iTRAQ8plex]/3	0	0.0	848.303275	2:1.0000:15:true;3:1.0000:16:true;4:1.0000:18:true	VGGGDEEGEEVEGDSSESEPEPEPVK	[iTRAQ8plex]VGGGDEEGEEVEGDS[Phospho]S[Phospho]ES[Phospho]EPEPEPVK[iTRAQ8plex]	Os02t0288200-01	1.0	P17540_180109065010	P17540_180109065010.31415.31415.3	mzspec:PXD012764:P17540_180109065010:scan:31415:[iTRAQ8plex]VGGGDEEGEEVEGDS[Phospho]S[Phospho]ES[Phospho]EPEPEPVK[iTRAQ8plex]/3	0	-0.003384999999980209	-2.882130720041133	0.0	615	615	Phospho	1.0	16	99	1	1.0	54	0.0	0.0	0.0	0.0	0.0	0.0
0;15;16;18;26;27	83;98;99;101;109;110	0;1.0000;1.0000;1.0000;0;0	iTRAQ8plex;Phospho;Phospho;Phospho;iTRAQ8plex;iTRAQ8plex	Os02t0288200-01	mzspec:PXD012764:P17540:scan:32585:[iTRAQ8plex]VGGGDEEGEEVEGDS[Phospho]S[Phospho]ES[Phospho]EPEPEPVK[iTRAQ8plex]K[iTRAQ8plex]/4	0	0.0	1152.505475	2:1.0000:15:true;3:1.0000:16:true;4:1.0000:18:true	VGGGDEEGEEVEGDSSESEPEPEPVKK	[iTRAQ8plex]VGGGDEEGEEVEGDS[Phospho]S[Phospho]ES[Phospho]EPEPEPVK[iTRAQ8plex]K[iTRAQ8plex]	Os02t0288200-01	1.0	P17540	P17540.32585.32585.4	mzspec:PXD012764:P17540:scan:32585:[iTRAQ8plex]VGGGDEEGEEVEGDS[Phospho]S[Phospho]ES[Phospho]EPEPEPVK[iTRAQ8plex]K[iTRAQ8plex]/4	0	-0.5039439999999331	-509.4538256559216	0.0	7465	7465	Phospho	1.0	16	99	1	1.0	55	0.0	0.0	0.0	0.0	0.0	0.0
0;15;16;18;26;27	83;98;99;101;109;110	0;1.0000;1.0000;1.0000;0;0	iTRAQ8plex;Phospho;Phospho;Phospho;iTRAQ8plex;iTRAQ8plex	Os02t0288200-01	mzspec:PXD012764:P17540:scan:32585:[iTRAQ8plex]VGGGDEEGEEVEGDS[Phospho]S[Phospho]ES[Phospho]EPEPEPVK[iTRAQ8plex]K[iTRAQ8plex]/4	0	0.0	1152.505475	2:1.0000:15:true;3:1.0000:16:true;4:1.0000:18:true	VGGGDEEGEEVEGDSSESEPEPEPVKK	[iTRAQ8plex]VGGGDEEGEEVEGDS[Phospho]S[Phospho]ES[Phospho]EPEPEPVK[iTRAQ8plex]K[iTRAQ8plex]	Os02t0288200-01	1.0	P17540	P17540.32585.32585.4	mzspec:PXD012764:P17540:scan:32585:[iTRAQ8plex]VGGGDEEGEEVEGDS[Phospho]S[Phospho]ES[Phospho]EPEPEPVK[iTRAQ8plex]K[iTRAQ8plex]/4	0	-0.5039439999999331	-509.4538256559216	0.0	7465	7465	Phospho	1.0	18	101	1	1.0	56	0.0	0.0	0.0	0.0	0.0	0.0
0;15;16;18;26;27	83;98;99;101;109;110	0;1.0000;1.0000;1.0000;0;0	iTRAQ8plex;Phospho;Phospho;Phospho;iTRAQ8plex;iTRAQ8plex	Os02t0288200-01	mzspec:PXD012764:P17540_180109014405:scan:32710:[iTRAQ8plex]VGGGDEEGEEVEGDS[Phospho]S[Phospho]ES[Phospho]EPEPEPVK[iTRAQ8plex]K[iTRAQ8plex]/4	0	0.0	1152.505475	2:1.0000:15:true;3:1.0000:16:true;4:1.0000:18:true	VGGGDEEGEEVEGDSSESEPEPEPVKK	[iTRAQ8plex]VGGGDEEGEEVEGDS[Phospho]S[Phospho]ES[Phospho]EPEPEPVK[iTRAQ8plex]K[iTRAQ8plex]	Os02t0288200-01	1.0	P17540_180109014405	P17540_180109014405.32710.32710.4	mzspec:PXD012764:P17540_180109014405:scan:32710:[iTRAQ8plex]VGGGDEEGEEVEGDS[Phospho]S[Phospho]ES[Phospho]EPEPEPVK[iTRAQ8plex]K[iTRAQ8plex]/4	0	-0.2541879999998855	-256.96714126130337	0.0	7676	7676	Phospho	1.0	15	98	1	1.0	57	0.0	0.0	0.0	0.0	0.0	0.0
0;3;9;15;18	472;475;481;487;490	0;1.0000;1.0000;1.0000;0	iTRAQ8plex;Phospho;Phospho;Oxidation;iTRAQ8plex	LOC_Os08g34060.3	mzspec:PXD012764:P17540_180109014405:scan:34756:[iTRAQ8plex]GES[Phospho]FEDEDS[Phospho]DDDDDM[Oxidation]IPK[iTRAQ8plex]/3	0	0.0	784.331875	2:1.0000:15:true;3:1.0000:3:true;4:1.0000:9:true	GESFEDEDSDDDDDMIPK	[iTRAQ8plex]GES[Phospho]FEDEDS[Phospho]DDDDDM[Oxidation]IPK[iTRAQ8plex]	LOC_Os08g34060.3	1.0	P17540_180109014405	P17540_180109014405.34756.34756.3	mzspec:PXD012764:P17540_180109014405:scan:34756:[iTRAQ8plex]GES[Phospho]FEDEDS[Phospho]DDDDDM[Oxidation]IPK[iTRAQ8plex]/3	0	-0.6700799999998708	-706.560434512261	0.0	5065	5065	Phospho	1.0	3	475	1	1.0	58	0.0	0.0	0.0	0.0	0.0	0.0
0;5;7;24	450;455;457;474	0;1.0000;1.0000;0	iTRAQ8plex;Phospho;Phospho;iTRAQ8plex	Os07t0607800-01	mzspec:PXD012764:P17540:scan:49069:[iTRAQ8plex]DDDPS[Phospho]GS[Phospho]GDDDEDDDGVEDLRPFK[iTRAQ8plex]/4	0	0.0	768.3369749999997	2:1.0000:5:true;3:1.0000:7:true	DDDPSGSGDDDEDDDGVEDLRPFK	[iTRAQ8plex]DDDPS[Phospho]GS[Phospho]GDDDEDDDGVEDLRPFK[iTRAQ8plex]	Os07t0607800-01	1.0	P17540	P17540.49069.49069.4	mzspec:PXD012764:P17540:scan:49069:[iTRAQ8plex]DDDPS[Phospho]GS[Phospho]GDDDEDDDGVEDLRPFK[iTRAQ8plex]/4	0	-0.2517169999999851	-297.76816492535784	0.0	4164	4164	Phospho	1.0	5	455	1	1.0	59	0.0	0.0	0.0	0.0	0.0	0.0
0;8;18	127;135;145	0;1.0000;0	iTRAQ8plex;Phospho;iTRAQ8plex	LOC_Os08g05540.1	mzspec:PXD012764:P17540:scan:44447:[iTRAQ8plex]LEDLGGES[Phospho]DEDEDDEVDK[iTRAQ8plex]/3	0	0.0	688.370675	2:1.0000:8:true	LEDLGGESDEDEDDEVDK	[iTRAQ8plex]LEDLGGES[Phospho]DEDEDDEVDK[iTRAQ8plex]	LOC_Os08g05540.1	1.0	P17540	P17540.44447.44447.3	mzspec:PXD012764:P17540:scan:44447:[iTRAQ8plex]LEDLGGES[Phospho]DEDEDDEVDK[iTRAQ8plex]/3	0	-0.3341860000001589	-371.43000328994833	0.0	8751	8751	Phospho	1.0	8	135	1	1.0	60	0.0	0.0	0.0	0.0	0.0	0.0
0;8;18	127;135;145	0;1.0000;0	iTRAQ8plex;Phospho;iTRAQ8plex	LOC_Os08g05540.1	mzspec:PXD012764:P17540_180109014405:scan:45073:[iTRAQ8plex]LEDLGGES[Phospho]DEDEDDEVDK[iTRAQ8plex]/3	0	0.0	688.370675	2:1.0000:8:true	LEDLGGESDEDEDDEVDK	[iTRAQ8plex]LEDLGGES[Phospho]DEDEDDEVDK[iTRAQ8plex]	LOC_Os08g05540.1	1.0	P17540_180109014405	P17540_180109014405.45073.45073.3	mzspec:PXD012764:P17540_180109014405:scan:45073:[iTRAQ8plex]LEDLGGES[Phospho]DEDEDDEVDK[iTRAQ8plex]/3	0	-0.6707950000001119	-745.5530424877286	0.0	4195	4195	Phospho	1.0	8	135	1	1.0	61	0.0	0.0	0.0	0.0	0.0	0.0
0;8;18	127;135;145	0;1.0000;0	iTRAQ8plex;Phospho;iTRAQ8plex	LOC_Os08g05540.1	mzspec:PXD012764:P17540_180109065010:scan:44716:[iTRAQ8plex]LEDLGGES[Phospho]DEDEDDEVDK[iTRAQ8plex]/3	0	0.0	688.370675	2:1.0000:8:true	LEDLGGESDEDEDDEVDK	[iTRAQ8plex]LEDLGGES[Phospho]DEDEDDEVDK[iTRAQ8plex]	LOC_Os08g05540.1	1.0	P17540_180109065010	P17540_180109065010.44716.44716.3	mzspec:PXD012764:P17540_180109065010:scan:44716:[iTRAQ8plex]LEDLGGES[Phospho]DEDEDDEVDK[iTRAQ8plex]/3	0	-0.6680480000001126	-742.4998977747939	0.0	3618	3618	Phospho	1.0	8	135	1	1.0	62	0.0	0.0	0.0	0.0	0.0	0.0
0;15;16;18;26;27	83;98;99;101;109;110	0;1.0000;1.0000;1.0000;0;0	iTRAQ8plex;Phospho;Phospho;Phospho;iTRAQ8plex;iTRAQ8plex	Os02t0288200-01	mzspec:PXD012764:P17540_180109014405:scan:32710:[iTRAQ8plex]VGGGDEEGEEVEGDS[Phospho]S[Phospho]ES[Phospho]EPEPEPVK[iTRAQ8plex]K[iTRAQ8plex]/4	0	0.0	1152.505475	2:1.0000:15:true;3:1.0000:16:true;4:1.0000:18:true	VGGGDEEGEEVEGDSSESEPEPEPVKK	[iTRAQ8plex]VGGGDEEGEEVEGDS[Phospho]S[Phospho]ES[Phospho]EPEPEPVK[iTRAQ8plex]K[iTRAQ8plex]	Os02t0288200-01	1.0	P17540_180109014405	P17540_180109014405.32710.32710.4	mzspec:PXD012764:P17540_180109014405:scan:32710:[iTRAQ8plex]VGGGDEEGEEVEGDS[Phospho]S[Phospho]ES[Phospho]EPEPEPVK[iTRAQ8plex]K[iTRAQ8plex]/4	0	-0.2541879999998855	-256.96714126130337	0.0	7676	7676	Phospho	1.0	18	101	1	1.0	63	0.0	0.0	0.0	0.0	0.0	0.0
0;8;18	127;135;145	0;1.0000;0	iTRAQ8plex;Phospho;iTRAQ8plex	LOC_Os08g05540.1	mzspec:PXD012764:P17540_180109065010:scan:44935:[iTRAQ8plex]LEDLGGES[Phospho]DEDEDDEVDK[iTRAQ8plex]/3	0	0.0	688.370675	2:1.0000:8:true	LEDLGGESDEDEDDEVDK	[iTRAQ8plex]LEDLGGES[Phospho]DEDEDDEVDK[iTRAQ8plex]	LOC_Os08g05540.1	1.0	P17540_180109065010	P17540_180109065010.44935.44935.3	mzspec:PXD012764:P17540_180109065010:scan:44935:[iTRAQ8plex]LEDLGGES[Phospho]DEDEDDEVDK[iTRAQ8plex]/3	0	-0.6715270000001965	-746.3666216395767	0.0	3610	3610	Phospho	1.0	8	135	1	1.0	64	0.0	0.0	0.0	0.0	0.0	0.0
0;8;18	127;135;145	0;1.0000;0	iTRAQ8plex;Phospho;iTRAQ8plex	LOC_Os08g05540.1	mzspec:PXD012764:P17540:scan:44669:[iTRAQ8plex]LEDLGGES[Phospho]DEDEDDEVDK[iTRAQ8plex]/3	0	0.0	688.370675	2:1.0000:8:true	LEDLGGESDEDEDDEVDK	[iTRAQ8plex]LEDLGGES[Phospho]DEDEDDEVDK[iTRAQ8plex]	LOC_Os08g05540.1	1.0	P17540	P17540.44669.44669.3	mzspec:PXD012764:P17540:scan:44669:[iTRAQ8plex]LEDLGGES[Phospho]DEDEDDEVDK[iTRAQ8plex]/3	0	-0.3359560000001238	-373.39726435357727	0.0	459	459	Phospho	1.0	8	135	1	1.0	65	0.0	0.0	0.0	0.0	0.0	0.0
0;3;5;15;20;24	462;465;467;477;482;486	0;1.0000;1.0000;1.0000;0;0	iTRAQ8plex;Phospho;Phospho;Phospho;Deamidated;iTRAQ8plex	Os04t0662800-01	mzspec:PXD012764:P17540_180109014405:scan:26564:[iTRAQ8plex]DVS[Phospho]ES[Phospho]EEDDDEEDDS[Phospho]DDDEN[Deamidated]GEIK[iTRAQ8plex]/3	0	0.0	849.2872910000003	2:1.0000:20:true;3:1.0000:3:true;4:1.0000:5:true;5:1.0000:15:true	DVSESEEDDDEEDDSDDDENGEIK	[iTRAQ8plex]DVS[Phospho]ES[Phospho]EEDDDEEDDS[Phospho]DDDEN[Deamidated]GEIK[iTRAQ8plex]	Os04t0662800-01	1.0	P17540_180109014405	P17540_180109014405.26564.26564.3	mzspec:PXD012764:P17540_180109014405:scan:26564:[iTRAQ8plex]DVS[Phospho]ES[Phospho]EEDDDEEDDS[Phospho]DDDEN[Deamidated]GEIK[iTRAQ8plex]/3	0	-0.0010819999999966967	-0.9063827877981449	0.0	8994	8994	Phospho	1.0	5	467	1	1.0	66	0.0	0.0	0.0	0.0	0.0	0.0
0;3;5;15;20;24	462;465;467;477;482;486	0;1.0000;1.0000;1.0000;0;0	iTRAQ8plex;Phospho;Phospho;Phospho;Deamidated;iTRAQ8plex	Os04t0662800-01	mzspec:PXD012764:P17540_180109014405:scan:26564:[iTRAQ8plex]DVS[Phospho]ES[Phospho]EEDDDEEDDS[Phospho]DDDEN[Deamidated]GEIK[iTRAQ8plex]/3	0	0.0	849.2872910000003	2:1.0000:20:true;3:1.0000:3:true;4:1.0000:5:true;5:1.0000:15:true	DVSESEEDDDEEDDSDDDENGEIK	[iTRAQ8plex]DVS[Phospho]ES[Phospho]EEDDDEEDDS[Phospho]DDDEN[Deamidated]GEIK[iTRAQ8plex]	Os04t0662800-01	1.0	P17540_180109014405	P17540_180109014405.26564.26564.3	mzspec:PXD012764:P17540_180109014405:scan:26564:[iTRAQ8plex]DVS[Phospho]ES[Phospho]EEDDDEEDDS[Phospho]DDDEN[Deamidated]GEIK[iTRAQ8plex]/3	0	-0.0010819999999966967	-0.9063827877981449	0.0	8994	8994	Phospho	1.0	15	477	1	1.0	67	0.0	0.0	0.0	0.0	0.0	0.0
0;8;10	291;299;301	0;1.0000;1.0000	iTRAQ8plex;Phospho;Phospho	Os02t0581300-01	mzspec:PXD012764:P17540:scan:17349:[iTRAQ8plex]NVGDDVRS[Phospho]DS[Phospho]EGEDEHED/3	0	0.0	464.134862	2:1.0000:8:true;3:1.0000:10:true	NVGDDVRSDSEGEDEHED	[iTRAQ8plex]NVGDDVRS[Phospho]DS[Phospho]EGEDEHED	Os02t0581300-01	1.0	P17540	P17540.17349.17349.3	mzspec:PXD012764:P17540:scan:17349:[iTRAQ8plex]NVGDDVRS[Phospho]DS[Phospho]EGEDEHED/3	0	-0.33468299999992723	-406.5108841638601	0.0	7903	7903	Phospho	1.0	10	301	1	1.0	68	0.0	0.0	0.0	0.0	0.0	0.0
0;8;10	291;299;301	0;1.0000;1.0000	iTRAQ8plex;Phospho;Phospho	Os02t0581300-01	mzspec:PXD012764:P17540:scan:17349:[iTRAQ8plex]NVGDDVRS[Phospho]DS[Phospho]EGEDEHED/3	0	0.0	464.134862	2:1.0000:8:true;3:1.0000:10:true	NVGDDVRSDSEGEDEHED	[iTRAQ8plex]NVGDDVRS[Phospho]DS[Phospho]EGEDEHED	Os02t0581300-01	1.0	P17540	P17540.17349.17349.3	mzspec:PXD012764:P17540:scan:17349:[iTRAQ8plex]NVGDDVRS[Phospho]DS[Phospho]EGEDEHED/3	0	-0.33468299999992723	-406.5108841638601	0.0	7903	7903	Phospho	1.0	8	299	1	1.0	69	0.0	0.0	0.0	0.0	0.0	0.0
0;8;10	291;299;301	0;1.0000;1.0000	iTRAQ8plex;Phospho;Phospho	Os02t0581300-01	mzspec:PXD012764:P17540_180109065010:scan:16411:[iTRAQ8plex]NVGDDVRS[Phospho]DS[Phospho]EGEDEHED/3	0	0.0	464.134862	2:1.0000:8:true;3:1.0000:10:true	NVGDDVRSDSEGEDEHED	[iTRAQ8plex]NVGDDVRS[Phospho]DS[Phospho]EGEDEHED	Os02t0581300-01	1.0	P17540_180109065010	P17540_180109065010.16411.16411.3	mzspec:PXD012764:P17540_180109065010:scan:16411:[iTRAQ8plex]NVGDDVRS[Phospho]DS[Phospho]EGEDEHED/3	0	-0.3353540000000521	-407.32589061272296	0.0	7701	7701	Phospho	1.0	10	301	1	1.0	70	0.0	0.0	0.0	0.0	0.0	0.0
0;8;10	291;299;301	0;1.0000;1.0000	iTRAQ8plex;Phospho;Phospho	Os02t0581300-01	mzspec:PXD012764:P17540_180109065010:scan:16411:[iTRAQ8plex]NVGDDVRS[Phospho]DS[Phospho]EGEDEHED/3	0	0.0	464.134862	2:1.0000:8:true;3:1.0000:10:true	NVGDDVRSDSEGEDEHED	[iTRAQ8plex]NVGDDVRS[Phospho]DS[Phospho]EGEDEHED	Os02t0581300-01	1.0	P17540_180109065010	P17540_180109065010.16411.16411.3	mzspec:PXD012764:P17540_180109065010:scan:16411:[iTRAQ8plex]NVGDDVRS[Phospho]DS[Phospho]EGEDEHED/3	0	-0.3353540000000521	-407.32589061272296	0.0	7701	7701	Phospho	1.0	8	299	1	1.0	71	0.0	0.0	0.0	0.0	0.0	0.0
0;8;10	291;299;301	0;1.0000;1.0000	iTRAQ8plex;Phospho;Phospho	Os02t0581300-01	mzspec:PXD012764:P17540_180109014405:scan:16471:[iTRAQ8plex]NVGDDVRS[Phospho]DS[Phospho]EGEDEHED/3	0	0.0	464.134862	2:1.0000:8:true;3:1.0000:10:true	NVGDDVRSDSEGEDEHED	[iTRAQ8plex]NVGDDVRS[Phospho]DS[Phospho]EGEDEHED	Os02t0581300-01	1.0	P17540_180109014405	P17540_180109014405.16471.16471.3	mzspec:PXD012764:P17540_180109014405:scan:16471:[iTRAQ8plex]NVGDDVRS[Phospho]DS[Phospho]EGEDEHED/3	0	-0.0002709999999979118	-0.3291605776438635	0.0	2820	2820	Phospho	1.0	10	301	1	1.0	72	0.0	0.0	0.0	0.0	0.0	0.0
0;8;10	291;299;301	0;1.0000;1.0000	iTRAQ8plex;Phospho;Phospho	Os02t0581300-01	mzspec:PXD012764:P17540_180109014405:scan:16471:[iTRAQ8plex]NVGDDVRS[Phospho]DS[Phospho]EGEDEHED/3	0	0.0	464.134862	2:1.0000:8:true;3:1.0000:10:true	NVGDDVRSDSEGEDEHED	[iTRAQ8plex]NVGDDVRS[Phospho]DS[Phospho]EGEDEHED	Os02t0581300-01	1.0	P17540_180109014405	P17540_180109014405.16471.16471.3	mzspec:PXD012764:P17540_180109014405:scan:16471:[iTRAQ8plex]NVGDDVRS[Phospho]DS[Phospho]EGEDEHED/3	0	-0.0002709999999979118	-0.3291605776438635	0.0	2820	2820	Phospho	1.0	8	299	1	1.0	73	0.0	0.0	0.0	0.0	0.0	0.0
0;8;18	127;135;145	0;1.0000;0	iTRAQ8plex;Phospho;iTRAQ8plex	LOC_Os08g05540.1	mzspec:PXD012764:P17540_180109014405:scan:45295:[iTRAQ8plex]LEDLGGES[Phospho]DEDEDDEVDK[iTRAQ8plex]/3	0	0.0	688.370675	2:1.0000:8:true	LEDLGGESDEDEDDEVDK	[iTRAQ8plex]LEDLGGES[Phospho]DEDEDDEVDK[iTRAQ8plex]	LOC_Os08g05540.1	1.0	P17540_180109014405	P17540_180109014405.45295.45295.3	mzspec:PXD012764:P17540_180109014405:scan:45295:[iTRAQ8plex]LEDLGGES[Phospho]DEDEDDEVDK[iTRAQ8plex]/3	0	-0.33552800000018124	-372.9215650681892	0.0	3	3	Phospho	1.0	8	135	1	1.0	74	0.0	0.0	0.0	0.0	0.0	0.0
0;4	33;37	0;1.0000	iTRAQ8plex;Phospho	LOC_Os10g06130.1	mzspec:PXD012764:P17540:scan:17493:[iTRAQ8plex]REDS[Phospho]DDPEEEDPDER/3	0	0.0	384.168475	2:1.0000:4:true	REDSDDPEEEDPDER	[iTRAQ8plex]REDS[Phospho]DDPEEEDPDER	LOC_Os10g06130.1	1.0	P17540	P17540.17493.17493.3	mzspec:PXD012764:P17540:scan:17493:[iTRAQ8plex]REDS[Phospho]DDPEEEDPDER/3	0	-0.3345890000000509	-452.37381370352267	0.0	7828	7828	Phospho	1.0	4	37	1	1.0	75	0.0	0.0	0.0	0.0	0.0	0.0
0;5;7;24	450;455;457;474	0;1.0000;1.0000;0	iTRAQ8plex;Phospho;Phospho;iTRAQ8plex	Os07t0607800-01	mzspec:PXD012764:P17540:scan:49069:[iTRAQ8plex]DDDPS[Phospho]GS[Phospho]GDDDEDDDGVEDLRPFK[iTRAQ8plex]/4	0	0.0	768.3369749999997	2:1.0000:5:true;3:1.0000:7:true	DDDPSGSGDDDEDDDGVEDLRPFK	[iTRAQ8plex]DDDPS[Phospho]GS[Phospho]GDDDEDDDGVEDLRPFK[iTRAQ8plex]	Os07t0607800-01	1.0	P17540	P17540.49069.49069.4	mzspec:PXD012764:P17540:scan:49069:[iTRAQ8plex]DDDPS[Phospho]GS[Phospho]GDDDEDDDGVEDLRPFK[iTRAQ8plex]/4	0	-0.2517169999999851	-297.76816492535784	0.0	4164	4164	Phospho	1.0	7	457	1	1.0	76	0.0	0.0	0.0	0.0	0.0	0.0
0;4	33;37	0;1.0000	iTRAQ8plex;Phospho	LOC_Os10g06130.1	mzspec:PXD012764:P17540_180109014405:scan:16651:[iTRAQ8plex]REDS[Phospho]DDPEEEDPDER/3	0	0.0	384.168475	2:1.0000:4:true	REDSDDPEEEDPDER	[iTRAQ8plex]REDS[Phospho]DDPEEEDPDER	LOC_Os10g06130.1	1.0	P17540_180109014405	P17540_180109014405.16651.16651.3	mzspec:PXD012764:P17540_180109014405:scan:16651:[iTRAQ8plex]REDS[Phospho]DDPEEEDPDER/3	0	0.000371999999970285	0.5029545462769025	0.0	3085	3085	Phospho	1.0	4	37	1	1.0	77	0.0	0.0	0.0	0.0	0.0	0.0
0;3;9;15;18	472;475;481;487;490	0;1.0000;1.0000;1.0000;0	iTRAQ8plex;Phospho;Phospho;Oxidation;iTRAQ8plex	LOC_Os08g34060.3	mzspec:PXD012764:P17540_180109065010:scan:34247:[iTRAQ8plex]GES[Phospho]FEDEDS[Phospho]DDDDDM[Oxidation]IPK[iTRAQ8plex]/3	0	0.0	784.331875	2:1.0000:15:true;3:1.0000:3:true;4:1.0000:9:true	GESFEDEDSDDDDDMIPK	[iTRAQ8plex]GES[Phospho]FEDEDS[Phospho]DDDDDM[Oxidation]IPK[iTRAQ8plex]	LOC_Os08g34060.3	1.0	P17540_180109065010	P17540_180109065010.34247.34247.3	mzspec:PXD012764:P17540_180109065010:scan:34247:[iTRAQ8plex]GES[Phospho]FEDEDS[Phospho]DDDDDM[Oxidation]IPK[iTRAQ8plex]/3	0	-0.0006469999998444107	-0.6822239150841511	0.0	798	798	Phospho	1.0	3	475	1	1.0	78	0.0	0.0	0.0	0.0	0.0	0.0
0;15;16;18;26;27	83;98;99;101;109;110	0;1.0000;1.0000;1.0000;0;0	iTRAQ8plex;Phospho;Phospho;Phospho;iTRAQ8plex;iTRAQ8plex	Os02t0288200-01	mzspec:PXD012764:P17540_180109014405:scan:32710:[iTRAQ8plex]VGGGDEEGEEVEGDS[Phospho]S[Phospho]ES[Phospho]EPEPEPVK[iTRAQ8plex]K[iTRAQ8plex]/4	0	0.0	1152.505475	2:1.0000:15:true;3:1.0000:16:true;4:1.0000:18:true	VGGGDEEGEEVEGDSSESEPEPEPVKK	[iTRAQ8plex]VGGGDEEGEEVEGDS[Phospho]S[Phospho]ES[Phospho]EPEPEPVK[iTRAQ8plex]K[iTRAQ8plex]	Os02t0288200-01	1.0	P17540_180109014405	P17540_180109014405.32710.32710.4	mzspec:PXD012764:P17540_180109014405:scan:32710:[iTRAQ8plex]VGGGDEEGEEVEGDS[Phospho]S[Phospho]ES[Phospho]EPEPEPVK[iTRAQ8plex]K[iTRAQ8plex]/4	0	-0.2541879999998855	-256.96714126130337	0.0	7676	7676	Phospho	1.0	16	99	1	1.0	79	0.0	0.0	0.0	0.0	0.0	0.0
0;15;16;18;26	83;98;99;101;109	0;1.0000;1.0000;1.0000;0	iTRAQ8plex;Phospho;Phospho;Phospho;iTRAQ8plex	Os02t0288200-01	mzspec:PXD012764:P17540_180109065010:scan:31415:[iTRAQ8plex]VGGGDEEGEEVEGDS[Phospho]S[Phospho]ES[Phospho]EPEPEPVK[iTRAQ8plex]/3	0	0.0	848.303275	2:1.0000:15:true;3:1.0000:16:true;4:1.0000:18:true	VGGGDEEGEEVEGDSSESEPEPEPVK	[iTRAQ8plex]VGGGDEEGEEVEGDS[Phospho]S[Phospho]ES[Phospho]EPEPEPVK[iTRAQ8plex]	Os02t0288200-01	1.0	P17540_180109065010	P17540_180109065010.31415.31415.3	mzspec:PXD012764:P17540_180109065010:scan:31415:[iTRAQ8plex]VGGGDEEGEEVEGDS[Phospho]S[Phospho]ES[Phospho]EPEPEPVK[iTRAQ8plex]/3	0	-0.003384999999980209	-2.882130720041133	0.0	615	615	Phospho	1.0	15	98	1	1.0	80	0.0	0.0	0.0	0.0	0.0	0.0
0;3;9;15;18	472;475;481;487;490	0;1.0000;1.0000;1.0000;0	iTRAQ8plex;Phospho;Phospho;Oxidation;iTRAQ8plex	LOC_Os08g34060.3	mzspec:PXD012764:P17540_180109065010:scan:34247:[iTRAQ8plex]GES[Phospho]FEDEDS[Phospho]DDDDDM[Oxidation]IPK[iTRAQ8plex]/3	0	0.0	784.331875	2:1.0000:15:true;3:1.0000:3:true;4:1.0000:9:true	GESFEDEDSDDDDDMIPK	[iTRAQ8plex]GES[Phospho]FEDEDS[Phospho]DDDDDM[Oxidation]IPK[iTRAQ8plex]	LOC_Os08g34060.3	1.0	P17540_180109065010	P17540_180109065010.34247.34247.3	mzspec:PXD012764:P17540_180109065010:scan:34247:[iTRAQ8plex]GES[Phospho]FEDEDS[Phospho]DDDDDM[Oxidation]IPK[iTRAQ8plex]/3	0	-0.0006469999998444107	-0.6822239150841511	0.0	798	798	Phospho	1.0	9	481	1	1.0	81	0.0	0.0	0.0	0.0	0.0	0.0
0;4;8	312;316;320	0;1.0000;1.0000	iTRAQ8plex;Phospho;Phospho	LOC_Os01g67250.2	mzspec:PXD012764:P17540:scan:22917:[iTRAQ8plex]VHES[Phospho]PVLS[Phospho]PQR/3	0	0.0	464.134862	2:1.0000:4:true;3:1.0000:8:true	VHESPVLSPQR	[iTRAQ8plex]VHES[Phospho]PVLS[Phospho]PQR	LOC_Os01g67250.2	1.0	P17540	P17540.22917.22917.3	mzspec:PXD012764:P17540:scan:22917:[iTRAQ8plex]VHES[Phospho]PVLS[Phospho]PQR/3	0	-0.0003799999999500869	-0.6647932221302457	0.0	9244	9244	Phospho	1.0	8	320	1	1.0	82	0.0	0.0	0.0	0.0	0.0	0.0
0;15;16;18;26;27	83;98;99;101;109;110	0;1.0000;1.0000;1.0000;0;0	iTRAQ8plex;Phospho;Phospho;Phospho;iTRAQ8plex;iTRAQ8plex	Os02t0288200-01	mzspec:PXD012764:P17540:scan:32585:[iTRAQ8plex]VGGGDEEGEEVEGDS[Phospho]S[Phospho]ES[Phospho]EPEPEPVK[iTRAQ8plex]K[iTRAQ8plex]/4	0	0.0	1152.505475	2:1.0000:15:true;3:1.0000:16:true;4:1.0000:18:true	VGGGDEEGEEVEGDSSESEPEPEPVKK	[iTRAQ8plex]VGGGDEEGEEVEGDS[Phospho]S[Phospho]ES[Phospho]EPEPEPVK[iTRAQ8plex]K[iTRAQ8plex]	Os02t0288200-01	1.0	P17540	P17540.32585.32585.4	mzspec:PXD012764:P17540:scan:32585:[iTRAQ8plex]VGGGDEEGEEVEGDS[Phospho]S[Phospho]ES[Phospho]EPEPEPVK[iTRAQ8plex]K[iTRAQ8plex]/4	0	-0.5039439999999331	-509.4538256559216	0.0	7465	7465	Phospho	1.0	15	98	1	1.0	83	0.0	0.0	0.0	0.0	0.0	0.0
0;3;5;15;20;24	462;465;467;477;482;486	0;1.0000;1.0000;1.0000;0;0	iTRAQ8plex;Phospho;Phospho;Phospho;Deamidated;iTRAQ8plex	Os04t0662800-01	mzspec:PXD012764:P17540_180109014405:scan:26564:[iTRAQ8plex]DVS[Phospho]ES[Phospho]EEDDDEEDDS[Phospho]DDDEN[Deamidated]GEIK[iTRAQ8plex]/3	0	0.0	849.2872910000003	2:1.0000:20:true;3:1.0000:3:true;4:1.0000:5:true;5:1.0000:15:true	DVSESEEDDDEEDDSDDDENGEIK	[iTRAQ8plex]DVS[Phospho]ES[Phospho]EEDDDEEDDS[Phospho]DDDEN[Deamidated]GEIK[iTRAQ8plex]	Os04t0662800-01	1.0	P17540_180109014405	P17540_180109014405.26564.26564.3	mzspec:PXD012764:P17540_180109014405:scan:26564:[iTRAQ8plex]DVS[Phospho]ES[Phospho]EEDDDEEDDS[Phospho]DDDEN[Deamidated]GEIK[iTRAQ8plex]/3	0	-0.0010819999999966967	-0.9063827877981449	0.0	8994	8994	Phospho	1.0	3	465	1	1.0	84	0.0	0.0	0.0	0.0	0.0	0.0
0;3;5;15;20;24	462;465;467;477;482;486	0;1.0000;1.0000;1.0000;0;0	iTRAQ8plex;Phospho;Phospho;Phospho;Deamidated;iTRAQ8plex	Os04t0662800-01	mzspec:PXD012764:P17540_180109014405:scan:25248:[iTRAQ8plex]DVS[Phospho]ES[Phospho]EEDDDEEDDS[Phospho]DDDEN[Deamidated]GEIK[iTRAQ8plex]/3	0	0.0	849.2872910000003	2:1.0000:20:true;3:1.0000:3:true;4:1.0000:5:true;5:1.0000:15:true	DVSESEEDDDEEDDSDDDENGEIK	[iTRAQ8plex]DVS[Phospho]ES[Phospho]EEDDDEEDDS[Phospho]DDDEN[Deamidated]GEIK[iTRAQ8plex]	Os04t0662800-01	0.9999	P17540_180109014405	P17540_180109014405.25248.25248.3	mzspec:PXD012764:P17540_180109014405:scan:25248:[iTRAQ8plex]DVS[Phospho]ES[Phospho]EEDDDEEDDS[Phospho]DDDEN[Deamidated]GEIK[iTRAQ8plex]/3	0	-0.3334790000001249	-279.35270396781283	0.0	9958	9958	Phospho	1.0	15	477	1	0.9999	85	1.1764705882351644e-06	1.1764705882351644e-06	0.0	0.0	0.0	0.0
0;4;8	312;316;320	0;1.0000;1.0000	iTRAQ8plex;Phospho;Phospho	LOC_Os01g67250.2	mzspec:PXD012764:P17540_180109014405:scan:22850:[iTRAQ8plex]VHES[Phospho]PVLS[Phospho]PQR/3	0	0.0	464.134862	2:1.0000:4:true;3:1.0000:8:true	VHESPVLSPQR	[iTRAQ8plex]VHES[Phospho]PVLS[Phospho]PQR	LOC_Os01g67250.2	0.9999	P17540_180109014405	P17540_180109014405.22850.22850.3	mzspec:PXD012764:P17540_180109014405:scan:22850:[iTRAQ8plex]VHES[Phospho]PVLS[Phospho]PQR/3	0	0.0002910000000611035	0.5090916518577185	0.0	9917	9917	Phospho	1.0	4	316	1	0.9999	86	2.325581395348581e-06	2.325581395348581e-06	0.0	0.0	0.0	0.0
0;3;5;15;20;24	462;465;467;477;482;486	0;1.0000;1.0000;1.0000;0;0	iTRAQ8plex;Phospho;Phospho;Phospho;Deamidated;iTRAQ8plex	Os04t0662800-01	mzspec:PXD012764:P17540_180109014405:scan:25248:[iTRAQ8plex]DVS[Phospho]ES[Phospho]EEDDDEEDDS[Phospho]DDDEN[Deamidated]GEIK[iTRAQ8plex]/3	0	0.0	849.2872910000003	2:1.0000:20:true;3:1.0000:3:true;4:1.0000:5:true;5:1.0000:15:true	DVSESEEDDDEEDDSDDDENGEIK	[iTRAQ8plex]DVS[Phospho]ES[Phospho]EEDDDEEDDS[Phospho]DDDEN[Deamidated]GEIK[iTRAQ8plex]	Os04t0662800-01	0.9999	P17540_180109014405	P17540_180109014405.25248.25248.3	mzspec:PXD012764:P17540_180109014405:scan:25248:[iTRAQ8plex]DVS[Phospho]ES[Phospho]EEDDDEEDDS[Phospho]DDDEN[Deamidated]GEIK[iTRAQ8plex]/3	0	-0.3334790000001249	-279.35270396781283	0.0	9958	9958	Phospho	1.0	3	465	1	0.9999	87	3.448275862068586e-06	3.448275862068586e-06	0.0	0.0	0.0	0.0
0;10	238;248	0;1.0000	iTRAQ8plex;Phospho	Os07t0694500-01	mzspec:PXD012764:P17540:scan:59233:[iTRAQ8plex]EVEEEILDDS[Phospho]DEDWDPR/3	0	0.0	384.16853100000003	2:1.0000:10:true	EVEEEILDDSDEDWDPR	[iTRAQ8plex]EVEEEILDDS[Phospho]DEDWDPR	Os07t0694500-01	0.9999	P17540	P17540.59233.59233.3	mzspec:PXD012764:P17540:scan:59233:[iTRAQ8plex]EVEEEILDDS[Phospho]DEDWDPR/3	0	-7.800000003044259e-05	-0.09446719509529546	0.0	9965	9965	Phospho	1.0	10	248	1	0.9999	88	4.545454545454045e-06	4.545454545454045e-06	0.0	0.0	0.0	0.0
0;8;9	75;83;84	0;0;1.0000	iTRAQ8plex;Carbamidomethyl;Phospho	Os05t0270400-01	mzspec:PXD012764:P17540:scan:34677:[iTRAQ8plex]EVPFDEDC[Carbamidomethyl]S[Phospho]DDEPDGGGGR/3	0	0.0	441.189939	2:1.0000:9:true	EVPFDEDCSDDEPDGGGGR	[iTRAQ8plex]EVPFDEDC[Carbamidomethyl]S[Phospho]DDEPDGGGGR	Os05t0270400-01	0.9999	P17540	P17540.34677.34677.3	mzspec:PXD012764:P17540:scan:34677:[iTRAQ8plex]EVPFDEDC[Carbamidomethyl]S[Phospho]DDEPDGGGGR/3	0	-0.3340749999999844	-410.9238705284432	0.0	10152	10152	Phospho	1.0	9	84	1	0.9999	89	5.617977528089269e-06	5.617977528089269e-06	0.0	0.0	0.0	0.0
0;3;5;15;20;24	462;465;467;477;482;486	0;1.0000;1.0000;1.0000;0;0	iTRAQ8plex;Phospho;Phospho;Phospho;Deamidated;iTRAQ8plex	Os04t0662800-01	mzspec:PXD012764:P17540_180109014405:scan:25248:[iTRAQ8plex]DVS[Phospho]ES[Phospho]EEDDDEEDDS[Phospho]DDDEN[Deamidated]GEIK[iTRAQ8plex]/3	0	0.0	849.2872910000003	2:1.0000:20:true;3:1.0000:3:true;4:1.0000:5:true;5:1.0000:15:true	DVSESEEDDDEEDDSDDDENGEIK	[iTRAQ8plex]DVS[Phospho]ES[Phospho]EEDDDEEDDS[Phospho]DDDEN[Deamidated]GEIK[iTRAQ8plex]	Os04t0662800-01	0.9999	P17540_180109014405	P17540_180109014405.25248.25248.3	mzspec:PXD012764:P17540_180109014405:scan:25248:[iTRAQ8plex]DVS[Phospho]ES[Phospho]EEDDDEEDDS[Phospho]DDDEN[Deamidated]GEIK[iTRAQ8plex]/3	0	-0.3334790000001249	-279.35270396781283	0.0	9958	9958	Phospho	1.0	5	467	1	0.9999	90	6.666666666665932e-06	6.666666666665932e-06	0.0	0.0	0.0	0.0
0;8;18	127;135;145	0;1.0000;0	iTRAQ8plex;Phospho;iTRAQ8plex	LOC_Os08g05540.1	mzspec:PXD012764:P17540_180109065010:scan:44460:[iTRAQ8plex]LEDLGGES[Phospho]DEDEDDEVDK[iTRAQ8plex]/3	0	0.0	688.370675	2:1.0000:8:true	LEDLGGESDEDEDDEVDK	[iTRAQ8plex]LEDLGGES[Phospho]DEDEDDEVDK[iTRAQ8plex]	LOC_Os08g05540.1	0.9999	P17540_180109065010	P17540_180109065010.44460.44460.3	mzspec:PXD012764:P17540_180109065010:scan:44460:[iTRAQ8plex]LEDLGGES[Phospho]DEDEDDEVDK[iTRAQ8plex]/3	0	-0.670184000000063	-744.8739484142837	0.0	10203	10203	Phospho	1.0	8	135	1	0.9999	91	7.692307692306845e-06	7.692307692306845e-06	0.0	0.0	0.0	0.0
0;10;22	304;314;326	0;1.0000;0	iTRAQ8plex;Phospho;iTRAQ8plex	LOC_Os07g49330.3	mzspec:PXD012764:P17540_180109014405:scan:31012:[iTRAQ8plex]HDQREDDDDT[Phospho]DEDEDDEEEEQK[iTRAQ8plex]/3	0	0.0	688.370731	2:1.0000:10:true	HDQREDDDDTDEDEDDEEEEQK	[iTRAQ8plex]HDQREDDDDT[Phospho]DEDEDDEEEEQK[iTRAQ8plex]	LOC_Os07g49330.3	0.9999	P17540_180109014405	P17540_180109014405.31012.31012.3	mzspec:PXD012764:P17540_180109014405:scan:31012:[iTRAQ8plex]HDQREDDDDT[Phospho]DEDEDDEEEEQK[iTRAQ8plex]/3	0	-0.0014860000001135636	-1.3010878413070368	0.0	10073	10073	Phospho	1.0	10	314	1	0.9999	92	8.695652173912087e-06	8.695652173912087e-06	0.0	0.0	0.0	0.0
0;4;8	312;316;320	0;1.0000;1.0000	iTRAQ8plex;Phospho;Phospho	LOC_Os01g67250.2	mzspec:PXD012764:P17540_180109014405:scan:22850:[iTRAQ8plex]VHES[Phospho]PVLS[Phospho]PQR/3	0	0.0	464.134862	2:1.0000:4:true;3:1.0000:8:true	VHESPVLSPQR	[iTRAQ8plex]VHES[Phospho]PVLS[Phospho]PQR	LOC_Os01g67250.2	0.9999	P17540_180109014405	P17540_180109014405.22850.22850.3	mzspec:PXD012764:P17540_180109014405:scan:22850:[iTRAQ8plex]VHES[Phospho]PVLS[Phospho]PQR/3	0	0.0002910000000611035	0.5090916518577185	0.0	9917	9917	Phospho	1.0	8	320	1	0.9999	93	9.677419354837643e-06	9.677419354837643e-06	0.0	0.0	0.0	0.0
0;9;11	359;368;370	0;1.0000;1.0000	iTRAQ8plex;Phospho;Phospho	Os02t0728300-00	mzspec:PXD012764:P17540_180109065010:scan:18018:[iTRAQ8plex]GHVGDDVRS[Phospho]DS[Phospho]EGEEEHED/3	0	0.0	464.134862	2:1.0000:9:true;3:1.0000:11:true	GHVGDDVRSDSEGEEEHED	[iTRAQ8plex]GHVGDDVRS[Phospho]DS[Phospho]EGEEEHED	Os02t0728300-00	0.9998	P17540_180109065010	P17540_180109065010.18018.18018.3	mzspec:PXD012764:P17540_180109065010:scan:18018:[iTRAQ8plex]GHVGDDVRS[Phospho]DS[Phospho]EGEEEHED/3	0	-0.0012290000001939914	-1.4380031094986	0.0	10392	10392	Phospho	1.0	11	370	1	0.9998	94	1.170212765957318e-05	1.170212765957318e-05	0.0	0.0	0.0	0.0
0;12;16	113;125;129	0;1.0000;0	iTRAQ8plex;Phospho;iTRAQ8plex	Os05t0446800-01	mzspec:PXD012764:P17540_180109014405:scan:58871:[iTRAQ8plex]FLDGELDPQVGS[Phospho]PQNK[iTRAQ8plex]/3	0	0.0	688.370675	2:1.0000:12:true	FLDGELDPQVGSPQNK	[iTRAQ8plex]FLDGELDPQVGS[Phospho]PQNK[iTRAQ8plex]	Os05t0446800-01	0.9998	P17540_180109014405	P17540_180109014405.58871.58871.3	mzspec:PXD012764:P17540_180109014405:scan:58871:[iTRAQ8plex]FLDGELDPQVGS[Phospho]PQNK[iTRAQ8plex]/3	0	-0.001036999999996624	-1.2780169113342843	0.0	10493	10493	Phospho	1.0	12	125	1	0.9998	95	1.3684210526314282e-05	1.3684210526314282e-05	0.0	0.0	0.0	0.0
0;3;9;18	472;475;481;490	0;1.0000;1.0000;0	iTRAQ8plex;Phospho;Phospho;iTRAQ8plex	LOC_Os08g34060.3	mzspec:PXD012764:P17540_180109014405:scan:43031:[iTRAQ8plex]GES[Phospho]FEDEDS[Phospho]DDDDDMIPK[iTRAQ8plex]/3	0	0.0	768.3370620000003	2:1.0000:3:true;3:1.0000:9:true	GESFEDEDSDDDDDMIPK	[iTRAQ8plex]GES[Phospho]FEDEDS[Phospho]DDDDDMIPK[iTRAQ8plex]	LOC_Os08g34060.3	0.9998	P17540_180109014405	P17540_180109014405.43031.43031.3	mzspec:PXD012764:P17540_180109014405:scan:43031:[iTRAQ8plex]GES[Phospho]FEDEDS[Phospho]DDDDDMIPK[iTRAQ8plex]/3	0	-0.0017129999998815038	-1.8164710037179064	0.0	10500	10500	Phospho	1.0	3	475	1	0.9998	96	1.562499999999828e-05	1.562499999999828e-05	0.0	0.0	0.0	0.0
0;6;18	308;314;326	0;1.0000;0	iTRAQ8plex;Phospho;iTRAQ8plex	LOC_Os07g49330.3	mzspec:PXD012764:P17540:scan:18070:[iTRAQ8plex]EDDDDT[Phospho]DEDEDDEEEEQK[iTRAQ8plex]/3	0	0.0	688.370731	2:1.0000:6:true	EDDDDTDEDEDDEEEEQK	[iTRAQ8plex]EDDDDT[Phospho]DEDEDDEEEEQK[iTRAQ8plex]	LOC_Os07g49330.3	0.9998	P17540	P17540.18070.18070.3	mzspec:PXD012764:P17540:scan:18070:[iTRAQ8plex]EDDDDT[Phospho]DEDEDDEEEEQK[iTRAQ8plex]/3	0	0.00225799999998344	2.3438489038151262	0.0	10576	10576	Phospho	1.0	6	314	1	0.9998	97	1.7525773195874357e-05	1.7525773195874357e-05	0.0	0.0	0.0	0.0
0;9;11	359;368;370	0;1.0000;1.0000	iTRAQ8plex;Phospho;Phospho	Os02t0728300-00	mzspec:PXD012764:P17540_180109065010:scan:18018:[iTRAQ8plex]GHVGDDVRS[Phospho]DS[Phospho]EGEEEHED/3	0	0.0	464.134862	2:1.0000:9:true;3:1.0000:11:true	GHVGDDVRSDSEGEEEHED	[iTRAQ8plex]GHVGDDVRS[Phospho]DS[Phospho]EGEEEHED	Os02t0728300-00	0.9998	P17540_180109065010	P17540_180109065010.18018.18018.3	mzspec:PXD012764:P17540_180109065010:scan:18018:[iTRAQ8plex]GHVGDDVRS[Phospho]DS[Phospho]EGEEEHED/3	0	-0.0012290000001939914	-1.4380031094986	0.0	10392	10392	Phospho	1.0	9	368	1	0.9998	98	1.9387755102038682e-05	1.9387755102038682e-05	0.0	0.0	0.0	0.0
0;3;9;18	472;475;481;490	0;1.0000;1.0000;0	iTRAQ8plex;Phospho;Phospho;iTRAQ8plex	LOC_Os08g34060.3	mzspec:PXD012764:P17540_180109014405:scan:43031:[iTRAQ8plex]GES[Phospho]FEDEDS[Phospho]DDDDDMIPK[iTRAQ8plex]/3	0	0.0	768.3370620000003	2:1.0000:3:true;3:1.0000:9:true	GESFEDEDSDDDDDMIPK	[iTRAQ8plex]GES[Phospho]FEDEDS[Phospho]DDDDDMIPK[iTRAQ8plex]	LOC_Os08g34060.3	0.9998	P17540_180109014405	P17540_180109014405.43031.43031.3	mzspec:PXD012764:P17540_180109014405:scan:43031:[iTRAQ8plex]GES[Phospho]FEDEDS[Phospho]DDDDDMIPK[iTRAQ8plex]/3	0	-0.0017129999998815038	-1.8164710037179064	0.0	10500	10500	Phospho	1.0	9	481	1	0.9998	99	2.121212121211888e-05	2.121212121211888e-05	0.0	0.0	0.0	0.0
0;3;5;10	82;85;87;92	0;1.0000;1.0000;0	iTRAQ8plex;Phospho;Phospho;iTRAQ8plex	Os01t0959000-01	mzspec:PXD012764:P17540_180109065010:scan:14177:[iTRAQ8plex]GRS[Phospho]PS[Phospho]PPPPK[iTRAQ8plex]/3	0	0.0	768.3369749999997	2:1.0000:3:true;3:1.0000:5:true	GRSPSPPPPK	[iTRAQ8plex]GRS[Phospho]PS[Phospho]PPPPK[iTRAQ8plex]	Os01t0959000-01	0.9997	P17540_180109065010	P17540_180109065010.14177.14177.3	mzspec:PXD012764:P17540_180109065010:scan:14177:[iTRAQ8plex]GRS[Phospho]PS[Phospho]PPPPK[iTRAQ8plex]/3	0	-0.0007100000000264117	-1.1900007289616157	0.0	10817	10817	Phospho	1.0	3	85	1	0.9997	100	2.399999999999736e-05	2.399999999999736e-05	0.0	0.0	0.0	0.0
0;3;5;10	82;85;87;92	0;1.0000;1.0000;0	iTRAQ8plex;Phospho;Phospho;iTRAQ8plex	Os01t0959000-01	mzspec:PXD012764:P17540_180109065010:scan:14177:[iTRAQ8plex]GRS[Phospho]PS[Phospho]PPPPK[iTRAQ8plex]/3	0	0.0	768.3369749999997	2:1.0000:3:true;3:1.0000:5:true	GRSPSPPPPK	[iTRAQ8plex]GRS[Phospho]PS[Phospho]PPPPK[iTRAQ8plex]	Os01t0959000-01	0.9997	P17540_180109065010	P17540_180109065010.14177.14177.3	mzspec:PXD012764:P17540_180109065010:scan:14177:[iTRAQ8plex]GRS[Phospho]PS[Phospho]PPPPK[iTRAQ8plex]/3	0	-0.0007100000000264117	-1.1900007289616157	0.0	10817	10817	Phospho	1.0	5	87	1	0.9997	101	2.6732673267323793e-05	2.6732673267323793e-05	0.0	0.0	0.0	0.0
0;3	823;826	0;1.0000	iTRAQ8plex;Phospho	Os06t0247800-01	mzspec:PXD012764:P17540_180109014405:scan:19284:[iTRAQ8plex]QLS[Phospho]VHDNR/3	0	0.0	384.168475	2:1.0000:3:true	QLSVHDNR	[iTRAQ8plex]QLS[Phospho]VHDNR	Os06t0247800-01	0.9996	P17540_180109014405	P17540_180109014405.19284.19284.3	mzspec:PXD012764:P17540_180109014405:scan:19284:[iTRAQ8plex]QLS[Phospho]VHDNR/3	0	1.4000000021496813e-05	0.031003771485880606	0.0	10894	10894	Phospho	1.0	3	826	1	0.9996	102	3.039215686274175e-05	3.039215686274175e-05	0.0	0.0	0.0	0.0
0;9	515;524	0;1.0000	iTRAQ8plex;Phospho	Os05t0148600-01	mzspec:PXD012764:P17540:scan:57632:[iTRAQ8plex]GFVPFVPGS[Phospho]PVER/3	0	0.0	384.168475	2:1.0000:9:true	GFVPFVPGSPVER	[iTRAQ8plex]GFVPFVPGS[Phospho]PVER	Os05t0148600-01	0.9995	P17540	P17540.57632.57632.3	mzspec:PXD012764:P17540:scan:57632:[iTRAQ8plex]GFVPFVPGS[Phospho]PVER/3	0	-0.00048000000003867166	-0.8117615468225046	0.0	11563	11563	Phospho	1.0	9	524	1	0.9995	103	3.4951456310675766e-05	3.4951456310675766e-05	0.0	0.0	0.0	0.0
0;3;5;15;24	462;465;467;477;486	0;1.0000;1.0000;1.0000;0	iTRAQ8plex;Phospho;Phospho;Phospho;iTRAQ8plex	Os04t0662800-01	mzspec:PXD012764:P17540_180109014405:scan:25408:[iTRAQ8plex]DVS[Phospho]ES[Phospho]EEDDDEEDDS[Phospho]DDDENGEIK[iTRAQ8plex]/3	0	0.0	848.303275	2:1.0000:3:true;3:1.0000:5:true;4:1.0000:15:true	DVSESEEDDDEEDDSDDDENGEIK	[iTRAQ8plex]DVS[Phospho]ES[Phospho]EEDDDEEDDS[Phospho]DDDENGEIK[iTRAQ8plex]	Os04t0662800-01	0.9995	P17540_180109014405	P17540_180109014405.25408.25408.3	mzspec:PXD012764:P17540_180109014405:scan:25408:[iTRAQ8plex]DVS[Phospho]ES[Phospho]EEDDDEEDDS[Phospho]DDDENGEIK[iTRAQ8plex]/3	0	-0.0007180000000062138	-0.6016281927514451	0.0	11275	11275	Phospho	1.0	3	465	1	0.9995	104	3.9423076923072585e-05	3.9423076923072585e-05	0.0	0.0	0.0	0.0
0;3;9;18	472;475;481;490	0;1.0000;1.0000;0	iTRAQ8plex;Phospho;Phospho;iTRAQ8plex	LOC_Os08g34060.3	mzspec:PXD012764:P17540:scan:42387:[iTRAQ8plex]GES[Phospho]FEDEDS[Phospho]DDDDDMIPK[iTRAQ8plex]/3	0	0.0	768.3370620000003	2:1.0000:3:true;3:1.0000:9:true	GESFEDEDSDDDDDMIPK	[iTRAQ8plex]GES[Phospho]FEDEDS[Phospho]DDDDDMIPK[iTRAQ8plex]	LOC_Os08g34060.3	0.9995	P17540	P17540.42387.42387.3	mzspec:PXD012764:P17540:scan:42387:[iTRAQ8plex]GES[Phospho]FEDEDS[Phospho]DDDDDMIPK[iTRAQ8plex]/3	0	-0.0020799999998644125	-2.205639047138537	0.0	11517	11517	Phospho	1.0	9	481	1	0.9995	105	4.380952380951899e-05	4.380952380951899e-05	0.0	0.0	0.0	0.0
0;3;5;15;24	462;465;467;477;486	0;1.0000;1.0000;1.0000;0	iTRAQ8plex;Phospho;Phospho;Phospho;iTRAQ8plex	Os04t0662800-01	mzspec:PXD012764:P17540_180109014405:scan:25408:[iTRAQ8plex]DVS[Phospho]ES[Phospho]EEDDDEEDDS[Phospho]DDDENGEIK[iTRAQ8plex]/3	0	0.0	848.303275	2:1.0000:3:true;3:1.0000:5:true;4:1.0000:15:true	DVSESEEDDDEEDDSDDDENGEIK	[iTRAQ8plex]DVS[Phospho]ES[Phospho]EEDDDEEDDS[Phospho]DDDENGEIK[iTRAQ8plex]	Os04t0662800-01	0.9995	P17540_180109014405	P17540_180109014405.25408.25408.3	mzspec:PXD012764:P17540_180109014405:scan:25408:[iTRAQ8plex]DVS[Phospho]ES[Phospho]EEDDDEEDDS[Phospho]DDDENGEIK[iTRAQ8plex]/3	0	-0.0007180000000062138	-0.6016281927514451	0.0	11275	11275	Phospho	1.0	15	477	1	0.9995	106	4.8113207547164505e-05	4.8113207547164505e-05	0.0	0.0	0.0	0.0
0;3;6;30	57;60;63;87	0;1.0000;1.0000;0	iTRAQ8plex;Phospho;Phospho;iTRAQ8plex	Os04t0610700-01	mzspec:PXD012764:P17540_180109065010:scan:26858:[iTRAQ8plex]GGS[Phospho]FGS[Phospho]EEEEDEEDGGGGGEGEGEGEDGEK[iTRAQ8plex]/3	0	0.0	768.3369749999997	2:1.0000:3:true;3:1.0000:6:true	GGSFGSEEEEDEEDGGGGGEGEGEGEDGEK	[iTRAQ8plex]GGS[Phospho]FGS[Phospho]EEEEDEEDGGGGGEGEGEGEDGEK[iTRAQ8plex]	Os04t0610700-01	0.9995	P17540_180109065010	P17540_180109065010.26858.26858.3	mzspec:PXD012764:P17540_180109065010:scan:26858:[iTRAQ8plex]GGS[Phospho]FGS[Phospho]EEEEDEEDGGGGGEGEGEGEDGEK[iTRAQ8plex]/3	0	0.00215699999989738	1.754893235153172	0.0	11596	11596	Phospho	1.0	6	63	1	0.9995	107	5.233644859812508e-05	5.233644859812508e-05	0.0	0.0	0.0	0.0
0;3;6;30	57;60;63;87	0;1.0000;1.0000;0	iTRAQ8plex;Phospho;Phospho;iTRAQ8plex	Os04t0610700-01	mzspec:PXD012764:P17540_180109065010:scan:26858:[iTRAQ8plex]GGS[Phospho]FGS[Phospho]EEEEDEEDGGGGGEGEGEGEDGEK[iTRAQ8plex]/3	0	0.0	768.3369749999997	2:1.0000:3:true;3:1.0000:6:true	GGSFGSEEEEDEEDGGGGGEGEGEGEDGEK	[iTRAQ8plex]GGS[Phospho]FGS[Phospho]EEEEDEEDGGGGGEGEGEGEDGEK[iTRAQ8plex]	Os04t0610700-01	0.9995	P17540_180109065010	P17540_180109065010.26858.26858.3	mzspec:PXD012764:P17540_180109065010:scan:26858:[iTRAQ8plex]GGS[Phospho]FGS[Phospho]EEEEDEEDGGGGGEGEGEGEDGEK[iTRAQ8plex]/3	0	0.00215699999989738	1.754893235153172	0.0	11596	11596	Phospho	1.0	3	60	1	0.9995	108	5.648148148147526e-05	5.648148148147526e-05	0.0	0.0	0.0	0.0
0;3;5;15;24	462;465;467;477;486	0;1.0000;1.0000;1.0000;0	iTRAQ8plex;Phospho;Phospho;Phospho;iTRAQ8plex	Os04t0662800-01	mzspec:PXD012764:P17540_180109014405:scan:25408:[iTRAQ8plex]DVS[Phospho]ES[Phospho]EEDDDEEDDS[Phospho]DDDENGEIK[iTRAQ8plex]/3	0	0.0	848.303275	2:1.0000:3:true;3:1.0000:5:true;4:1.0000:15:true	DVSESEEDDDEEDDSDDDENGEIK	[iTRAQ8plex]DVS[Phospho]ES[Phospho]EEDDDEEDDS[Phospho]DDDENGEIK[iTRAQ8plex]	Os04t0662800-01	0.9995	P17540_180109014405	P17540_180109014405.25408.25408.3	mzspec:PXD012764:P17540_180109014405:scan:25408:[iTRAQ8plex]DVS[Phospho]ES[Phospho]EEDDDEEDDS[Phospho]DDDENGEIK[iTRAQ8plex]/3	0	-0.0007180000000062138	-0.6016281927514451	0.0	11275	11275	Phospho	1.0	5	467	1	0.9995	109	6.0550458715589664e-05	6.0550458715589664e-05	0.0	0.0	0.0	0.0
0;8;18	127;135;145	0;1.0000;0	iTRAQ8plex;Phospho;iTRAQ8plex	LOC_Os08g05540.1	mzspec:PXD012764:P17540_180109014405:scan:44898:[iTRAQ8plex]LEDLGGES[Phospho]DEDEDDEVDK[iTRAQ8plex]/3	0	0.0	688.370675	2:1.0000:8:true	LEDLGGESDEDEDDEVDK	[iTRAQ8plex]LEDLGGES[Phospho]DEDEDDEVDK[iTRAQ8plex]	LOC_Os08g05540.1	0.9995	P17540_180109014405	P17540_180109014405.44898.44898.3	mzspec:PXD012764:P17540_180109014405:scan:44898:[iTRAQ8plex]LEDLGGES[Phospho]DEDEDDEVDK[iTRAQ8plex]/3	0	0.0018739999998160786	2.0828515440404995	0.0	11208	11208	Phospho	1.0	8	135	1	0.9995	110	6.454545454544744e-05	6.454545454544744e-05	0.0	0.0	0.0	0.0
0;3;9;18	472;475;481;490	0;1.0000;1.0000;0	iTRAQ8plex;Phospho;Phospho;iTRAQ8plex	LOC_Os08g34060.3	mzspec:PXD012764:P17540:scan:42387:[iTRAQ8plex]GES[Phospho]FEDEDS[Phospho]DDDDDMIPK[iTRAQ8plex]/3	0	0.0	768.3370620000003	2:1.0000:3:true;3:1.0000:9:true	GESFEDEDSDDDDDMIPK	[iTRAQ8plex]GES[Phospho]FEDEDS[Phospho]DDDDDMIPK[iTRAQ8plex]	LOC_Os08g34060.3	0.9995	P17540	P17540.42387.42387.3	mzspec:PXD012764:P17540:scan:42387:[iTRAQ8plex]GES[Phospho]FEDEDS[Phospho]DDDDDMIPK[iTRAQ8plex]/3	0	-0.0020799999998644125	-2.205639047138537	0.0	11517	11517	Phospho	1.0	3	475	1	0.9995	111	6.846846846846092e-05	6.846846846846092e-05	0.0	0.0	0.0	0.0
0;8;18	127;135;145	0;1.0000;0	iTRAQ8plex;Phospho;iTRAQ8plex	LOC_Os08g05540.1	mzspec:PXD012764:P17540_180109065010:scan:44471:[iTRAQ8plex]LEDLGGES[Phospho]DEDEDDEVDK[iTRAQ8plex]/3	0	0.0	688.370675	2:1.0000:8:true	LEDLGGESDEDEDDEVDK	[iTRAQ8plex]LEDLGGES[Phospho]DEDEDDEVDK[iTRAQ8plex]	LOC_Os08g05540.1	0.9995	P17540_180109065010	P17540_180109065010.44471.44471.3	mzspec:PXD012764:P17540_180109065010:scan:44471:[iTRAQ8plex]LEDLGGES[Phospho]DEDEDDEVDK[iTRAQ8plex]/3	0	-0.00221600000008948	-2.4629663939344253	0.0	11441	11441	Phospho	1.0	8	135	1	0.9995	112	7.232142857142061e-05	7.232142857142061e-05	0.0	0.0	0.0	0.0
0;6;18	308;314;326	0;1.0000;0	iTRAQ8plex;Phospho;iTRAQ8plex	LOC_Os07g49330.3	mzspec:PXD012764:P17540_180109065010:scan:17483:[iTRAQ8plex]EDDDDT[Phospho]DEDEDDEEEEQK[iTRAQ8plex]/3	0	0.0	688.370731	2:1.0000:6:true	EDDDDTDEDEDDEEEEQK	[iTRAQ8plex]EDDDDT[Phospho]DEDEDDEEEEQK[iTRAQ8plex]	LOC_Os07g49330.3	0.9995	P17540_180109065010	P17540_180109065010.17483.17483.3	mzspec:PXD012764:P17540_180109065010:scan:17483:[iTRAQ8plex]EDDDDT[Phospho]DEDEDDEEEEQK[iTRAQ8plex]/3	0	0.003601000000116983	3.737909611591832	0.0	11430	11430	Phospho	1.0	6	314	1	0.9995	113	7.610619469025709e-05	7.610619469025709e-05	0.0	0.0	0.0	0.0
0;10;22	304;314;326	0;1.0000;0	iTRAQ8plex;Phospho;iTRAQ8plex	LOC_Os07g49330.3	mzspec:PXD012764:P17540_180109065010:scan:31276:[iTRAQ8plex]HDQREDDDDT[Phospho]DEDEDDEEEEQK[iTRAQ8plex]/4	0	0.0	688.370731	2:1.0000:10:true	HDQREDDDDTDEDEDDEEEEQK	[iTRAQ8plex]HDQREDDDDT[Phospho]DEDEDDEEEEQK[iTRAQ8plex]	LOC_Os07g49330.3	0.9995	P17540_180109065010	P17540_180109065010.31276.31276.4	mzspec:PXD012764:P17540_180109065010:scan:31276:[iTRAQ8plex]HDQREDDDDT[Phospho]DEDEDDEEEEQK[iTRAQ8plex]/4	0	-0.750974000000042	-876.4432338087182	0.0	11370	11370	Phospho	1.0	10	314	1	0.9995	114	7.982456140349998e-05	7.982456140349998e-05	0.0	0.0	0.0	0.0
0;3;11	217;220;228	0;1.0000;0	iTRAQ8plex;Phospho;iTRAQ8plex	LOC_Os08g39140.2	mzspec:PXD012764:P17540:scan:23108:[iTRAQ8plex]EIS[Phospho]DDEDEEEK[iTRAQ8plex]/3	0	0.0	688.370675	2:1.0000:3:true	EISDDEDEEEK	[iTRAQ8plex]EIS[Phospho]DDEDEEEK[iTRAQ8plex]	LOC_Os08g39140.2	0.9995	P17540	P17540.23108.23108.3	mzspec:PXD012764:P17540:scan:23108:[iTRAQ8plex]EIS[Phospho]DDEDEEEK[iTRAQ8plex]/3	0	-9.5999999984997e-05	-0.14201827869185776	0.0	11237	11237	Phospho	1.0	3	220	1	0.9995	115	8.347826086955602e-05	8.347826086955602e-05	0.0	0.0	0.0	0.0
0;9	515;524	0;1.0000	iTRAQ8plex;Phospho	Os05t0148600-01	mzspec:PXD012764:P17540_180109065010:scan:58763:[iTRAQ8plex]GFVPFVPGS[Phospho]PVER/3	0	0.0	384.168475	2:1.0000:9:true	GFVPFVPGSPVER	[iTRAQ8plex]GFVPFVPGS[Phospho]PVER	Os05t0148600-01	0.9995	P17540_180109065010	P17540_180109065010.58763.58763.3	mzspec:PXD012764:P17540_180109065010:scan:58763:[iTRAQ8plex]GFVPFVPGS[Phospho]PVER/3	0	6.999999993695383e-05	0.11838189212878925	0.0	11302	11302	Phospho	1.0	9	524	1	0.9995	116	8.706896551723179e-05	8.706896551723179e-05	0.0	0.0	0.0	0.0
0;3	823;826	0;1.0000	iTRAQ8plex;Phospho	Os06t0247800-01	mzspec:PXD012764:P17540_180109065010:scan:19342:[iTRAQ8plex]QLS[Phospho]VHDNR/3	0	0.0	384.168475	2:1.0000:3:true	QLSVHDNR	[iTRAQ8plex]QLS[Phospho]VHDNR	Os06t0247800-01	0.9994	P17540_180109065010	P17540_180109065010.19342.19342.3	mzspec:PXD012764:P17540_180109065010:scan:19342:[iTRAQ8plex]QLS[Phospho]VHDNR/3	0	-0.0005659999999920727	-1.2534381881298369	0.0	11707	11707	Phospho	1.0	3	826	1	0.9994	117	9.145299145298233e-05	9.145299145298233e-05	0.0	0.0	0.0	0.0
0;1;3	91;92;94	0;1.0000;1.0000	iTRAQ8plex;Phospho;Phospho	LOC_Os05g01540.2	mzspec:PXD012764:P17540_180109014405:scan:18585:[iTRAQ8plex]S[Phospho]PS[Phospho]PPPPPPPPR/3	0	0.0	464.134775	2:1.0000:1:true;3:1.0000:3:true	SPSPPPPPPPPR	[iTRAQ8plex]S[Phospho]PS[Phospho]PPPPPPPPR	LOC_Os05g01540.2	0.9994	P17540_180109014405	P17540_180109014405.18585.18585.3	mzspec:PXD012764:P17540_180109014405:scan:18585:[iTRAQ8plex]S[Phospho]PS[Phospho]PPPPPPPPR/3	0	-0.0005740000000287183	-1.0196545231214145	0.0	11615	11615	Phospho	1.0	1	92	1	0.9994	118	9.576271186439813e-05	9.576271186439813e-05	0.0	0.0	0.0	0.0
0;1;3	91;92;94	0;1.0000;1.0000	iTRAQ8plex;Phospho;Phospho	LOC_Os05g01540.2	mzspec:PXD012764:P17540_180109014405:scan:18585:[iTRAQ8plex]S[Phospho]PS[Phospho]PPPPPPPPR/3	0	0.0	464.134775	2:1.0000:1:true;3:1.0000:3:true	SPSPPPPPPPPR	[iTRAQ8plex]S[Phospho]PS[Phospho]PPPPPPPPR	LOC_Os05g01540.2	0.9994	P17540_180109014405	P17540_180109014405.18585.18585.3	mzspec:PXD012764:P17540_180109014405:scan:18585:[iTRAQ8plex]S[Phospho]PS[Phospho]PPPPPPPPR/3	0	-0.0005740000000287183	-1.0196545231214145	0.0	11615	11615	Phospho	1.0	3	94	1	0.9994	119	9.999999999999179e-05	9.999999999999179e-05	0.0	0.0	0.0	0.0
0;19	12;31	0;1.0000	iTRAQ8plex;Phospho	Os06t0498500-01	mzspec:PXD012764:P17540_180109065010:scan:72700:[iTRAQ8plex]VILPPQLPPEVDDDDVVVS[Phospho]DEDVEFFR/3	0	0.0	384.16853100000003	2:1.0000:19:true	VILPPQLPPEVDDDDVVVSDEDVEFFR	[iTRAQ8plex]VILPPQLPPEVDDDDVVVS[Phospho]DEDVEFFR	Os06t0498500-01	0.9993	P17540_180109065010	P17540_180109065010.72700.72700.3	mzspec:PXD012764:P17540_180109065010:scan:72700:[iTRAQ8plex]VILPPQLPPEVDDDDVVVS[Phospho]DEDVEFFR/3	0	0.001224999999976717	1.0591716276601728	0.0	11995	11995	Phospho	1.0	19	31	1	0.9993	120	0.00010499999999999212	0.00010499999999999212	0.0	0.0	0.0	0.0
0;10;14	1605;1615;1619	0;1.0000;1.0000	iTRAQ8plex;Phospho;Phospho	LOC_Os02g02290.1	mzspec:PXD012764:P17540_180109065010:scan:31110:[iTRAQ8plex]EIDDDDFEES[Phospho]DDDS[Phospho]EER/3	0	0.0	464.134775	2:1.0000:10:true;3:1.0000:14:true	EIDDDDFEESDDDSEER	[iTRAQ8plex]EIDDDDFEES[Phospho]DDDS[Phospho]EER	LOC_Os02g02290.1	0.9993	P17540_180109065010	P17540_180109065010.31110.31110.3	mzspec:PXD012764:P17540_180109065010:scan:31110:[iTRAQ8plex]EIDDDDFEES[Phospho]DDDS[Phospho]EER/3	0	-0.3337420000000293	-396.3859867355241	0.0	12133	12133	Phospho	1.0	10	1615	1	0.9993	121	0.00010991735537189333	0.00010991735537189333	0.0	0.0	0.0	0.0
0;6;18	308;314;326	0;1.0000;0	iTRAQ8plex;Phospho;iTRAQ8plex	LOC_Os07g49330.3	mzspec:PXD012764:P17540_180109065010:scan:17223:[iTRAQ8plex]EDDDDT[Phospho]DEDEDDEEEEQK[iTRAQ8plex]/3	0	0.0	688.370731	2:1.0000:6:true	EDDDDTDEDEDDEEEEQK	[iTRAQ8plex]EDDDDT[Phospho]DEDEDDEEEEQK[iTRAQ8plex]	LOC_Os07g49330.3	0.9993	P17540_180109065010	P17540_180109065010.17223.17223.3	mzspec:PXD012764:P17540_180109065010:scan:17223:[iTRAQ8plex]EDDDDT[Phospho]DEDEDDEEEEQK[iTRAQ8plex]/3	0	0.00225799999998344	2.3438489038151262	0.0	12107	12107	Phospho	1.0	6	314	1	0.9993	122	0.00011475409836064856	0.00011475409836064856	0.0	0.0	0.0	0.0
0;6;18	308;314;326	0;1.0000;0	iTRAQ8plex;Phospho;iTRAQ8plex	LOC_Os07g49330.3	mzspec:PXD012764:P17540:scan:18320:[iTRAQ8plex]EDDDDT[Phospho]DEDEDDEEEEQK[iTRAQ8plex]/3	0	0.0	688.370731	2:1.0000:6:true	EDDDDTDEDEDDEEEEQK	[iTRAQ8plex]EDDDDT[Phospho]DEDEDDEEEEQK[iTRAQ8plex]	LOC_Os07g49330.3	0.9993	P17540	P17540.18320.18320.3	mzspec:PXD012764:P17540:scan:18320:[iTRAQ8plex]EDDDDT[Phospho]DEDEDDEEEEQK[iTRAQ8plex]/3	0	0.0003659999999854335	0.3799152784625712	0.0	12013	12013	Phospho	1.0	6	314	1	0.9993	123	0.0001195121951219444	0.0001195121951219444	0.0	0.0	0.0	0.0
0;9;14	158;167;172	0;1.0000;0	iTRAQ8plex;Phospho;iTRAQ8plex	Os08t0187700-01	mzspec:PXD012764:P17540_180109065010:scan:61189:[iTRAQ8plex]GIEDELQFS[Phospho]PLENK[iTRAQ8plex]/3	0	0.0	688.370675	2:1.0000:9:true	GIEDELQFSPLENK	[iTRAQ8plex]GIEDELQFS[Phospho]PLENK[iTRAQ8plex]	Os08t0187700-01	0.9993	P17540_180109065010	P17540_180109065010.61189.61189.3	mzspec:PXD012764:P17540_180109065010:scan:61189:[iTRAQ8plex]GIEDELQFS[Phospho]PLENK[iTRAQ8plex]/3	0	-0.00017500000001291482	-0.2273533169540229	0.0	12082	12082	Phospho	1.0	9	167	1	0.9993	124	0.00012419354838709022	0.00012419354838709022	0.0	0.0	0.0	0.0
0;10;14	1605;1615;1619	0;1.0000;1.0000	iTRAQ8plex;Phospho;Phospho	LOC_Os02g02290.1	mzspec:PXD012764:P17540_180109065010:scan:31110:[iTRAQ8plex]EIDDDDFEES[Phospho]DDDS[Phospho]EER/3	0	0.0	464.134775	2:1.0000:10:true;3:1.0000:14:true	EIDDDDFEESDDDSEER	[iTRAQ8plex]EIDDDDFEES[Phospho]DDDS[Phospho]EER	LOC_Os02g02290.1	0.9993	P17540_180109065010	P17540_180109065010.31110.31110.3	mzspec:PXD012764:P17540_180109065010:scan:31110:[iTRAQ8plex]EIDDDDFEES[Phospho]DDDS[Phospho]EER/3	0	-0.3337420000000293	-396.3859867355241	0.0	12133	12133	Phospho	1.0	14	1619	1	0.9993	125	0.0001287999999999938	0.0001287999999999938	0.0	0.0	0.0	0.0
0;1;8;9;12	38;39;46;47;50	0;0;1.0000;1.0000;1.0000	iTRAQ8plex;iTRAQ8plex;Phospho;Phospho;Phospho	Os09t0551300-02	mzspec:PXD012764:P17540_180109065010:scan:39553:[iTRAQ8plex]K[iTRAQ8plex]QELLEPS[Phospho]S[Phospho]DDS[Phospho]ELEQQQER/3	0	0.0	848.3033929999997	2:1.0000:8:true;3:1.0000:9:true;4:1.0000:12:true	KQELLEPSSDDSELEQQQER	[iTRAQ8plex]K[iTRAQ8plex]QELLEPS[Phospho]S[Phospho]DDS[Phospho]ELEQQQER	Os09t0551300-02	0.9992	P17540_180109065010	P17540_180109065010.39553.39553.3	mzspec:PXD012764:P17540_180109065010:scan:39553:[iTRAQ8plex]K[iTRAQ8plex]QELLEPS[Phospho]S[Phospho]DDS[Phospho]ELEQQQER/3	0	-0.3319149999997535	-307.47731175876663	0.0	12435	12435	Phospho	1.0	9	47	1	0.9992	126	0.00013412698412697816	0.00013412698412697816	0.0	0.0	0.0	0.0
0;1;8;9;12	38;39;46;47;50	0;0;1.0000;1.0000;1.0000	iTRAQ8plex;iTRAQ8plex;Phospho;Phospho;Phospho	Os09t0551300-02	mzspec:PXD012764:P17540_180109065010:scan:39553:[iTRAQ8plex]K[iTRAQ8plex]QELLEPS[Phospho]S[Phospho]DDS[Phospho]ELEQQQER/3	0	0.0	848.3033929999997	2:1.0000:8:true;3:1.0000:9:true;4:1.0000:12:true	KQELLEPSSDDSELEQQQER	[iTRAQ8plex]K[iTRAQ8plex]QELLEPS[Phospho]S[Phospho]DDS[Phospho]ELEQQQER	Os09t0551300-02	0.9992	P17540_180109065010	P17540_180109065010.39553.39553.3	mzspec:PXD012764:P17540_180109065010:scan:39553:[iTRAQ8plex]K[iTRAQ8plex]QELLEPS[Phospho]S[Phospho]DDS[Phospho]ELEQQQER/3	0	-0.3319149999997535	-307.47731175876663	0.0	12435	12435	Phospho	1.0	8	46	1	0.9992	127	0.00013937007874015176	0.00013937007874015176	0.0	0.0	0.0	0.0
0;3	823;826	0;1.0000	iTRAQ8plex;Phospho	Os06t0247800-01	mzspec:PXD012764:P17540:scan:19657:[iTRAQ8plex]QLS[Phospho]VHDNR/3	0	0.0	384.168475	2:1.0000:3:true	QLSVHDNR	[iTRAQ8plex]QLS[Phospho]VHDNR	Os06t0247800-01	0.9992	P17540	P17540.19657.19657.3	mzspec:PXD012764:P17540:scan:19657:[iTRAQ8plex]QLS[Phospho]VHDNR/3	0	-0.0001990000000091641	-0.44069646546434216	0.0	12427	12427	Phospho	1.0	3	826	1	0.9992	128	0.00014453124999999454	0.00014453124999999454	0.0	0.0	0.0	0.0
0;3;5;15;20;24	462;465;467;477;482;486	0;1.0000;1.0000;1.0000;0;0	iTRAQ8plex;Phospho;Phospho;Phospho;Deamidated;iTRAQ8plex	Os04t0662800-01	mzspec:PXD012764:P17540_180109065010:scan:24495:[iTRAQ8plex]DVS[Phospho]ES[Phospho]EEDDDEEDDS[Phospho]DDDEN[Deamidated]GEIK[iTRAQ8plex]/3	0	0.0	849.2872910000003	2:1.0000:20:true;3:1.0000:3:true;4:1.0000:5:true;5:1.0000:15:true	DVSESEEDDDEEDDSDDDENGEIK	[iTRAQ8plex]DVS[Phospho]ES[Phospho]EEDDDEEDDS[Phospho]DDDEN[Deamidated]GEIK[iTRAQ8plex]	Os04t0662800-01	0.9992	P17540_180109065010	P17540_180109065010.24495.24495.3	mzspec:PXD012764:P17540_180109065010:scan:24495:[iTRAQ8plex]DVS[Phospho]ES[Phospho]EEDDDEEDDS[Phospho]DDDEN[Deamidated]GEIK[iTRAQ8plex]/3	0	-0.0016919999998208368	-1.4173749323445035	0.0	12472	12472	Phospho	1.0	3	465	1	0.9992	129	0.00014961240310076992	0.00014961240310076992	0.0	0.0	0.0	0.0
0;3;5;15;20;24	462;465;467;477;482;486	0;1.0000;1.0000;1.0000;0;0	iTRAQ8plex;Phospho;Phospho;Phospho;Deamidated;iTRAQ8plex	Os04t0662800-01	mzspec:PXD012764:P17540_180109065010:scan:24495:[iTRAQ8plex]DVS[Phospho]ES[Phospho]EEDDDEEDDS[Phospho]DDDEN[Deamidated]GEIK[iTRAQ8plex]/3	0	0.0	849.2872910000003	2:1.0000:20:true;3:1.0000:3:true;4:1.0000:5:true;5:1.0000:15:true	DVSESEEDDDEEDDSDDDENGEIK	[iTRAQ8plex]DVS[Phospho]ES[Phospho]EEDDDEEDDS[Phospho]DDDEN[Deamidated]GEIK[iTRAQ8plex]	Os04t0662800-01	0.9992	P17540_180109065010	P17540_180109065010.24495.24495.3	mzspec:PXD012764:P17540_180109065010:scan:24495:[iTRAQ8plex]DVS[Phospho]ES[Phospho]EEDDDEEDDS[Phospho]DDDEN[Deamidated]GEIK[iTRAQ8plex]/3	0	-0.0016919999998208368	-1.4173749323445035	0.0	12472	12472	Phospho	1.0	5	467	1	0.9992	130	0.00015461538461537954	0.00015461538461537954	0.0	0.0	0.0	0.0
0;3;5;15;20;24	462;465;467;477;482;486	0;1.0000;1.0000;1.0000;0;0	iTRAQ8plex;Phospho;Phospho;Phospho;Deamidated;iTRAQ8plex	Os04t0662800-01	mzspec:PXD012764:P17540_180109065010:scan:24495:[iTRAQ8plex]DVS[Phospho]ES[Phospho]EEDDDEEDDS[Phospho]DDDEN[Deamidated]GEIK[iTRAQ8plex]/3	0	0.0	849.2872910000003	2:1.0000:20:true;3:1.0000:3:true;4:1.0000:5:true;5:1.0000:15:true	DVSESEEDDDEEDDSDDDENGEIK	[iTRAQ8plex]DVS[Phospho]ES[Phospho]EEDDDEEDDS[Phospho]DDDEN[Deamidated]GEIK[iTRAQ8plex]	Os04t0662800-01	0.9992	P17540_180109065010	P17540_180109065010.24495.24495.3	mzspec:PXD012764:P17540_180109065010:scan:24495:[iTRAQ8plex]DVS[Phospho]ES[Phospho]EEDDDEEDDS[Phospho]DDDEN[Deamidated]GEIK[iTRAQ8plex]/3	0	-0.0016919999998208368	-1.4173749323445035	0.0	12472	12472	Phospho	1.0	15	477	1	0.9992	131	0.00015954198473281956	0.00015954198473281956	0.0	0.0	0.0	0.0
0;1;8;9;12	38;39;46;47;50	0;0;1.0000;1.0000;1.0000	iTRAQ8plex;iTRAQ8plex;Phospho;Phospho;Phospho	Os09t0551300-02	mzspec:PXD012764:P17540_180109065010:scan:39553:[iTRAQ8plex]K[iTRAQ8plex]QELLEPS[Phospho]S[Phospho]DDS[Phospho]ELEQQQER/3	0	0.0	848.3033929999997	2:1.0000:8:true;3:1.0000:9:true;4:1.0000:12:true	KQELLEPSSDDSELEQQQER	[iTRAQ8plex]K[iTRAQ8plex]QELLEPS[Phospho]S[Phospho]DDS[Phospho]ELEQQQER	Os09t0551300-02	0.9992	P17540_180109065010	P17540_180109065010.39553.39553.3	mzspec:PXD012764:P17540_180109065010:scan:39553:[iTRAQ8plex]K[iTRAQ8plex]QELLEPS[Phospho]S[Phospho]DDS[Phospho]ELEQQQER/3	0	-0.3319149999997535	-307.47731175876663	0.0	12435	12435	Phospho	1.0	12	50	1	0.9992	132	0.00016439393939393477	0.00016439393939393477	0.0	0.0	0.0	0.0
0;9	515;524	0;1.0000	iTRAQ8plex;Phospho	Os05t0148600-01	mzspec:PXD012764:P17540_180109065010:scan:58992:[iTRAQ8plex]GFVPFVPGS[Phospho]PVER/3	0	0.0	384.168475	2:1.0000:9:true	GFVPFVPGSPVER	[iTRAQ8plex]GFVPFVPGS[Phospho]PVER	Os05t0148600-01	0.9992	P17540_180109065010	P17540_180109065010.58992.58992.3	mzspec:PXD012764:P17540_180109065010:scan:58992:[iTRAQ8plex]GFVPFVPGS[Phospho]PVER/3	0	-0.0003510000000233049	-0.5936006311055448	0.0	12248	12248	Phospho	1.0	9	524	1	0.9992	133	0.00016917293233082264	0.00016917293233082264	0.0	0.0	0.0	0.0
0;10	238;248	0;1.0000	iTRAQ8plex;Phospho	Os07t0694500-01	mzspec:PXD012764:P17540_180109014405:scan:60662:[iTRAQ8plex]EVEEEILDDS[Phospho]DEDWDPR/3	0	0.0	384.16853100000003	2:1.0000:10:true	EVEEEILDDSDEDWDPR	[iTRAQ8plex]EVEEEILDDS[Phospho]DEDWDPR	Os07t0694500-01	0.9992	P17540_180109014405	P17540_180109014405.60662.60662.3	mzspec:PXD012764:P17540_180109014405:scan:60662:[iTRAQ8plex]EVEEEILDDS[Phospho]DEDWDPR/3	0	-0.00026100000002315943	-0.3161017681081661	0.0	12404	12404	Phospho	1.0	10	248	1	0.9992	134	0.00017388059701492112	0.00017388059701492112	0.0	0.0	0.0	0.0
0;3;5;10	82;85;87;92	0;1.0000;1.0000;0	iTRAQ8plex;Phospho;Phospho;iTRAQ8plex	Os01t0959000-01	mzspec:PXD012764:P17540:scan:14309:[iTRAQ8plex]GRS[Phospho]PS[Phospho]PPPPK[iTRAQ8plex]/3	0	0.0	768.3369749999997	2:1.0000:3:true;3:1.0000:5:true	GRSPSPPPPK	[iTRAQ8plex]GRS[Phospho]PS[Phospho]PPPPK[iTRAQ8plex]	Os01t0959000-01	0.9991	P17540	P17540.14309.14309.3	mzspec:PXD012764:P17540:scan:14309:[iTRAQ8plex]GRS[Phospho]PS[Phospho]PPPPK[iTRAQ8plex]/3	0	-0.0006869999999707942	-1.1514514094809345	0.0	12630	12630	Phospho	1.0	3	85	1	0.9991	135	0.00017925925925925515	0.00017925925925925515	0.0	0.0	0.0	0.0
0;9	515;524	0;1.0000	iTRAQ8plex;Phospho	Os05t0148600-01	mzspec:PXD012764:P17540:scan:57867:[iTRAQ8plex]GFVPFVPGS[Phospho]PVER/3	0	0.0	384.168475	2:1.0000:9:true	GFVPFVPGSPVER	[iTRAQ8plex]GFVPFVPGS[Phospho]PVER	Os05t0148600-01	0.9991	P17540	P17540.57867.57867.3	mzspec:PXD012764:P17540:scan:57867:[iTRAQ8plex]GFVPFVPGS[Phospho]PVER/3	0	-0.0002359999999725915	-0.3991160937758904	0.0	12880	12880	Phospho	1.0	9	524	1	0.9991	136	0.00018455882352940776	0.00018455882352940776	0.0	0.0	0.0	0.0
0;10	238;248	0;1.0000	iTRAQ8plex;Phospho	Os07t0694500-01	mzspec:PXD012764:P17540:scan:59045:[iTRAQ8plex]EVEEEILDDS[Phospho]DEDWDPR/3	0	0.0	384.16853100000003	2:1.0000:10:true	EVEEEILDDSDEDWDPR	[iTRAQ8plex]EVEEEILDDS[Phospho]DEDWDPR	Os07t0694500-01	0.9991	P17540	P17540.59045.59045.3	mzspec:PXD012764:P17540:scan:59045:[iTRAQ8plex]EVEEEILDDS[Phospho]DEDWDPR/3	0	-0.6717079999999669	-813.5175725423334	0.0	12638	12638	Phospho	1.0	10	248	1	0.9991	137	0.0001897810218978064	0.0001897810218978064	0.0	0.0	0.0	0.0
0;3;11	217;220;228	0;1.0000;0	iTRAQ8plex;Phospho;iTRAQ8plex	LOC_Os08g39140.2	mzspec:PXD012764:P17540_180109014405:scan:22649:[iTRAQ8plex]EIS[Phospho]DDEDEEEK[iTRAQ8plex]/3	0	0.0	688.370675	2:1.0000:3:true	EISDDEDEEEK	[iTRAQ8plex]EIS[Phospho]DDEDEEEK[iTRAQ8plex]	LOC_Os08g39140.2	0.9991	P17540_180109014405	P17540_180109014405.22649.22649.3	mzspec:PXD012764:P17540_180109014405:scan:22649:[iTRAQ8plex]EIS[Phospho]DDEDEEEK[iTRAQ8plex]/3	0	-0.00040099999989706703	-0.5932221848928825	0.0	12888	12888	Phospho	1.0	3	220	1	0.9991	138	0.00019492753623188028	0.00019492753623188028	0.0	0.0	0.0	0.0
0;1;3	91;92;94	0;1.0000;1.0000	iTRAQ8plex;Phospho;Phospho	LOC_Os05g01540.2	mzspec:PXD012764:P17540:scan:19055:[iTRAQ8plex]S[Phospho]PS[Phospho]PPPPPPPPR/3	0	0.0	464.134775	2:1.0000:1:true;3:1.0000:3:true	SPSPPPPPPPPR	[iTRAQ8plex]S[Phospho]PS[Phospho]PPPPPPPPR	LOC_Os05g01540.2	0.9991	P17540	P17540.19055.19055.3	mzspec:PXD012764:P17540:scan:19055:[iTRAQ8plex]S[Phospho]PS[Phospho]PPPPPPPPR/3	0	-0.0005740000000287183	-1.0196545231214145	0.0	12916	12916	Phospho	1.0	1	92	1	0.9991	139	0.00019999999999999635	0.00019999999999999635	0.0	0.0	0.0	0.0
0;3;11	130;133;141	0;1.0000;0	iTRAQ8plex;Phospho;iTRAQ8plex	Os04t0531100-01	mzspec:PXD012764:P17540_180109014405:scan:49437:[iTRAQ8plex]GLS[Phospho]EEDIGGWK[iTRAQ8plex]/3	0	0.0	688.370675	2:1.0000:3:true	GLSEEDIGGWK	[iTRAQ8plex]GLS[Phospho]EEDIGGWK[iTRAQ8plex]	Os04t0531100-01	0.9991	P17540_180109014405	P17540_180109014405.49437.49437.3	mzspec:PXD012764:P17540_180109014405:scan:49437:[iTRAQ8plex]GLS[Phospho]EEDIGGWK[iTRAQ8plex]/3	0	-0.0012080000000196376	-1.926681805004828	0.0	12733	12733	Phospho	1.0	3	133	1	0.9991	140	0.00020499999999999644	0.00020499999999999644	0.0	0.0	0.0	0.0
0;1;3	91;92;94	0;1.0000;1.0000	iTRAQ8plex;Phospho;Phospho	LOC_Os05g01540.2	mzspec:PXD012764:P17540:scan:19055:[iTRAQ8plex]S[Phospho]PS[Phospho]PPPPPPPPR/3	0	0.0	464.134775	2:1.0000:1:true;3:1.0000:3:true	SPSPPPPPPPPR	[iTRAQ8plex]S[Phospho]PS[Phospho]PPPPPPPPR	LOC_Os05g01540.2	0.9991	P17540	P17540.19055.19055.3	mzspec:PXD012764:P17540:scan:19055:[iTRAQ8plex]S[Phospho]PS[Phospho]PPPPPPPPR/3	0	-0.0005740000000287183	-1.0196545231214145	0.0	12916	12916	Phospho	1.0	3	94	1	0.9991	141	0.00020992907801418092	0.00020992907801418092	0.0	0.0	0.0	0.0
0;3;5;10	82;85;87;92	0;1.0000;1.0000;0	iTRAQ8plex;Phospho;Phospho;iTRAQ8plex	Os01t0959000-01	mzspec:PXD012764:P17540:scan:14309:[iTRAQ8plex]GRS[Phospho]PS[Phospho]PPPPK[iTRAQ8plex]/3	0	0.0	768.3369749999997	2:1.0000:3:true;3:1.0000:5:true	GRSPSPPPPK	[iTRAQ8plex]GRS[Phospho]PS[Phospho]PPPPK[iTRAQ8plex]	Os01t0959000-01	0.9991	P17540	P17540.14309.14309.3	mzspec:PXD012764:P17540:scan:14309:[iTRAQ8plex]GRS[Phospho]PS[Phospho]PPPPK[iTRAQ8plex]/3	0	-0.0006869999999707942	-1.1514514094809345	0.0	12630	12630	Phospho	1.0	5	87	1	0.9991	142	0.00021478873239436292	0.00021478873239436292	0.0	0.0	0.0	0.0
0;8;18	127;135;145	0;1.0000;0	iTRAQ8plex;Phospho;iTRAQ8plex	LOC_Os08g05540.1	mzspec:PXD012764:P17540:scan:44228:[iTRAQ8plex]LEDLGGES[Phospho]DEDEDDEVDK[iTRAQ8plex]/3	0	0.0	688.370675	2:1.0000:8:true	LEDLGGESDEDEDDEVDK	[iTRAQ8plex]LEDLGGES[Phospho]DEDEDDEVDK[iTRAQ8plex]	LOC_Os08g05540.1	0.999	P17540	P17540.44228.44228.3	mzspec:PXD012764:P17540:scan:44228:[iTRAQ8plex]LEDLGGES[Phospho]DEDEDDEVDK[iTRAQ8plex]/3	0	-0.33107300000006035	-367.97006900102656	0.0	13281	13281	Phospho	1.0	8	135	1	0.999	143	0.00022027972027971696	0.00022027972027971696	0.0	0.0	0.0	0.0
0;6;10	354;360;364	0;1.0000;0	iTRAQ8plex;Phospho;iTRAQ8plex	Os06t0232000-01	mzspec:PXD012764:P17540_180109014405:scan:14161:[iTRAQ8plex]HDDNDS[Phospho]DDEK[iTRAQ8plex]/3	0	0.0	688.370731	2:1.0000:6:true	HDDNDSDDEK	[iTRAQ8plex]HDDNDS[Phospho]DDEK[iTRAQ8plex]	Os06t0232000-01	0.999	P17540_180109014405	P17540_180109014405.14161.14161.3	mzspec:PXD012764:P17540_180109014405:scan:14161:[iTRAQ8plex]HDDNDS[Phospho]DDEK[iTRAQ8plex]/3	0	-0.33551000000011305	-535.4426213745584	0.0	13248	13248	Phospho	1.0	6	360	1	0.999	144	0.0002256944444444412	0.0002256944444444412	0.0	0.0	0.0	0.0
0;6;10	354;360;364	0;1.0000;0	iTRAQ8plex;Phospho;iTRAQ8plex	Os06t0232000-01	mzspec:PXD012764:P17540:scan:15191:[iTRAQ8plex]HDDNDS[Phospho]DDEK[iTRAQ8plex]/3	0	0.0	688.370731	2:1.0000:6:true	HDDNDSDDEK	[iTRAQ8plex]HDDNDS[Phospho]DDEK[iTRAQ8plex]	Os06t0232000-01	0.999	P17540	P17540.15191.15191.3	mzspec:PXD012764:P17540:scan:15191:[iTRAQ8plex]HDDNDS[Phospho]DDEK[iTRAQ8plex]/3	0	-0.33435099999996964	-533.5929656318094	0.0	13186	13186	Phospho	1.0	6	360	1	0.999	145	0.00023103448275861742	0.00023103448275861742	0.0	0.0	0.0	0.0
0;4;8	312;316;320	0;1.0000;1.0000	iTRAQ8plex;Phospho;Phospho	LOC_Os01g67250.2	mzspec:PXD012764:P17540_180109065010:scan:22036:[iTRAQ8plex]VHES[Phospho]PVLS[Phospho]PQR/3	0	0.0	464.134862	2:1.0000:4:true;3:1.0000:8:true	VHESPVLSPQR	[iTRAQ8plex]VHES[Phospho]PVLS[Phospho]PQR	LOC_Os01g67250.2	0.999	P17540_180109065010	P17540_180109065010.22036.22036.3	mzspec:PXD012764:P17540_180109065010:scan:22036:[iTRAQ8plex]VHES[Phospho]PVLS[Phospho]PQR/3	0	0.00010800000006838671	0.1889412316972637	0.0	13040	13040	Phospho	1.0	8	320	1	0.999	146	0.00023630136986301048	0.00023630136986301048	0.0	0.0	0.0	0.0
0;4;8	312;316;320	0;1.0000;1.0000	iTRAQ8plex;Phospho;Phospho	LOC_Os01g67250.2	mzspec:PXD012764:P17540_180109065010:scan:22036:[iTRAQ8plex]VHES[Phospho]PVLS[Phospho]PQR/3	0	0.0	464.134862	2:1.0000:4:true;3:1.0000:8:true	VHESPVLSPQR	[iTRAQ8plex]VHES[Phospho]PVLS[Phospho]PQR	LOC_Os01g67250.2	0.999	P17540_180109065010	P17540_180109065010.22036.22036.3	mzspec:PXD012764:P17540_180109065010:scan:22036:[iTRAQ8plex]VHES[Phospho]PVLS[Phospho]PQR/3	0	0.00010800000006838671	0.1889412316972637	0.0	13040	13040	Phospho	1.0	4	316	1	0.999	147	0.00024149659863945255	0.00024149659863945255	0.0	0.0	0.0	0.0
0;3;5;15;20;24	462;465;467;477;482;486	0;1.0000;1.0000;1.0000;0;0	iTRAQ8plex;Phospho;Phospho;Phospho;Deamidated;iTRAQ8plex	Os04t0662800-01	mzspec:PXD012764:P17540_180109065010:scan:24737:[iTRAQ8plex]DVS[Phospho]ES[Phospho]EEDDDEEDDS[Phospho]DDDEN[Deamidated]GEIK[iTRAQ8plex]/3	0	0.0	849.2872910000003	2:1.0000:20:true;3:1.0000:3:true;4:1.0000:5:true;5:1.0000:15:true	DVSESEEDDDEEDDSDDDENGEIK	[iTRAQ8plex]DVS[Phospho]ES[Phospho]EEDDDEEDDS[Phospho]DDDEN[Deamidated]GEIK[iTRAQ8plex]	Os04t0662800-01	0.9989	P17540_180109065010	P17540_180109065010.24737.24737.3	mzspec:PXD012764:P17540_180109065010:scan:24737:[iTRAQ8plex]DVS[Phospho]ES[Phospho]EEDDDEEDDS[Phospho]DDDEN[Deamidated]GEIK[iTRAQ8plex]/3	0	-0.6685620000000654	-560.0490659684034	0.0	13419	13419	Phospho	1.0	15	477	1	0.9989	148	0.00024729729729729404	0.00024729729729729404	0.0	0.0	0.0	0.0
0;10;22	304;314;326	0;1.0000;0	iTRAQ8plex;Phospho;iTRAQ8plex	LOC_Os07g49330.3	mzspec:PXD012764:P17540:scan:31769:[iTRAQ8plex]HDQREDDDDT[Phospho]DEDEDDEEEEQK[iTRAQ8plex]/4	0	0.0	688.370731	2:1.0000:10:true	HDQREDDDDTDEDEDDEEEEQK	[iTRAQ8plex]HDQREDDDDT[Phospho]DEDEDDEEEEQK[iTRAQ8plex]	LOC_Os07g49330.3	0.9989	P17540	P17540.31769.31769.4	mzspec:PXD012764:P17540:scan:31769:[iTRAQ8plex]HDQREDDDDT[Phospho]DEDEDDEEEEQK[iTRAQ8plex]/4	0	-0.2518279999999322	-293.90224785879434	0.0	13321	13321	Phospho	1.0	10	314	1	0.9989	149	0.00025302013422818457	0.00025302013422818457	0.0	0.0	0.0	0.0
0;3;5;15;20;24	462;465;467;477;482;486	0;1.0000;1.0000;1.0000;0;0	iTRAQ8plex;Phospho;Phospho;Phospho;Deamidated;iTRAQ8plex	Os04t0662800-01	mzspec:PXD012764:P17540_180109065010:scan:24737:[iTRAQ8plex]DVS[Phospho]ES[Phospho]EEDDDEEDDS[Phospho]DDDEN[Deamidated]GEIK[iTRAQ8plex]/3	0	0.0	849.2872910000003	2:1.0000:20:true;3:1.0000:3:true;4:1.0000:5:true;5:1.0000:15:true	DVSESEEDDDEEDDSDDDENGEIK	[iTRAQ8plex]DVS[Phospho]ES[Phospho]EEDDDEEDDS[Phospho]DDDEN[Deamidated]GEIK[iTRAQ8plex]	Os04t0662800-01	0.9989	P17540_180109065010	P17540_180109065010.24737.24737.3	mzspec:PXD012764:P17540_180109065010:scan:24737:[iTRAQ8plex]DVS[Phospho]ES[Phospho]EEDDDEEDDS[Phospho]DDDEN[Deamidated]GEIK[iTRAQ8plex]/3	0	-0.6685620000000654	-560.0490659684034	0.0	13419	13419	Phospho	1.0	3	465	1	0.9989	150	0.00025866666666666334	0.00025866666666666334	0.0	0.0	0.0	0.0
0;3;5;15;20;24	462;465;467;477;482;486	0;1.0000;1.0000;1.0000;0;0	iTRAQ8plex;Phospho;Phospho;Phospho;Deamidated;iTRAQ8plex	Os04t0662800-01	mzspec:PXD012764:P17540_180109065010:scan:24737:[iTRAQ8plex]DVS[Phospho]ES[Phospho]EEDDDEEDDS[Phospho]DDDEN[Deamidated]GEIK[iTRAQ8plex]/3	0	0.0	849.2872910000003	2:1.0000:20:true;3:1.0000:3:true;4:1.0000:5:true;5:1.0000:15:true	DVSESEEDDDEEDDSDDDENGEIK	[iTRAQ8plex]DVS[Phospho]ES[Phospho]EEDDDEEDDS[Phospho]DDDEN[Deamidated]GEIK[iTRAQ8plex]	Os04t0662800-01	0.9989	P17540_180109065010	P17540_180109065010.24737.24737.3	mzspec:PXD012764:P17540_180109065010:scan:24737:[iTRAQ8plex]DVS[Phospho]ES[Phospho]EEDDDEEDDS[Phospho]DDDEN[Deamidated]GEIK[iTRAQ8plex]/3	0	-0.6685620000000654	-560.0490659684034	0.0	13419	13419	Phospho	1.0	5	467	1	0.9989	151	0.00026423841059602314	0.00026423841059602314	0.0	0.0	0.0	0.0
0;8;9	75;83;84	0;0;1.0000	iTRAQ8plex;Carbamidomethyl;Phospho	Os05t0270400-01	mzspec:PXD012764:P17540_180109014405:scan:35041:[iTRAQ8plex]EVPFDEDC[Carbamidomethyl]S[Phospho]DDEPDGGGGR/3	0	0.0	441.189939	2:1.0000:9:true	EVPFDEDCSDDEPDGGGGR	[iTRAQ8plex]EVPFDEDC[Carbamidomethyl]S[Phospho]DDEPDGGGGR	Os05t0270400-01	0.9989	P17540_180109014405	P17540_180109014405.35041.35041.3	mzspec:PXD012764:P17540_180109014405:scan:35041:[iTRAQ8plex]EVPFDEDC[Carbamidomethyl]S[Phospho]DDEPDGGGGR/3	0	-0.3341970000000174	-411.07393477215516	0.0	13440	13440	Phospho	1.0	9	84	1	0.9989	152	0.00026973684210525973	0.00026973684210525973	0.0	0.0	0.0	0.0
0;3;5;15;20;24	462;465;467;477;482;486	0;1.0000;1.0000;1.0000;0;0	iTRAQ8plex;Phospho;Phospho;Phospho;Deamidated;iTRAQ8plex	Os04t0662800-01	mzspec:PXD012764:P17540:scan:25344:[iTRAQ8plex]DVS[Phospho]ES[Phospho]EEDDDEEDDS[Phospho]DDDEN[Deamidated]GEIK[iTRAQ8plex]/3	0	0.0	849.2872910000003	2:1.0000:20:true;3:1.0000:3:true;4:1.0000:5:true;5:1.0000:15:true	DVSESEEDDDEEDDSDDDENGEIK	[iTRAQ8plex]DVS[Phospho]ES[Phospho]EEDDDEEDDS[Phospho]DDDEN[Deamidated]GEIK[iTRAQ8plex]	Os04t0662800-01	0.9989	P17540	P17540.25344.25344.3	mzspec:PXD012764:P17540:scan:25344:[iTRAQ8plex]DVS[Phospho]ES[Phospho]EEDDDEEDDS[Phospho]DDDEN[Deamidated]GEIK[iTRAQ8plex]/3	0	-0.66819600000008	-559.7424706815995	0.0	13540	13540	Phospho	1.0	3	465	1	0.9989	153	0.000275163398692807	0.000275163398692807	0.0	0.0	0.0	0.0
0;3;5;15;20;24	462;465;467;477;482;486	0;1.0000;1.0000;1.0000;0;0	iTRAQ8plex;Phospho;Phospho;Phospho;Deamidated;iTRAQ8plex	Os04t0662800-01	mzspec:PXD012764:P17540:scan:25344:[iTRAQ8plex]DVS[Phospho]ES[Phospho]EEDDDEEDDS[Phospho]DDDEN[Deamidated]GEIK[iTRAQ8plex]/3	0	0.0	849.2872910000003	2:1.0000:20:true;3:1.0000:3:true;4:1.0000:5:true;5:1.0000:15:true	DVSESEEDDDEEDDSDDDENGEIK	[iTRAQ8plex]DVS[Phospho]ES[Phospho]EEDDDEEDDS[Phospho]DDDEN[Deamidated]GEIK[iTRAQ8plex]	Os04t0662800-01	0.9989	P17540	P17540.25344.25344.3	mzspec:PXD012764:P17540:scan:25344:[iTRAQ8plex]DVS[Phospho]ES[Phospho]EEDDDEEDDS[Phospho]DDDEN[Deamidated]GEIK[iTRAQ8plex]/3	0	-0.66819600000008	-559.7424706815995	0.0	13540	13540	Phospho	1.0	5	467	1	0.9989	154	0.00028051948051947703	0.00028051948051947703	0.0	0.0	0.0	0.0
0;3;5;15;20;24	462;465;467;477;482;486	0;1.0000;1.0000;1.0000;0;0	iTRAQ8plex;Phospho;Phospho;Phospho;Deamidated;iTRAQ8plex	Os04t0662800-01	mzspec:PXD012764:P17540:scan:25344:[iTRAQ8plex]DVS[Phospho]ES[Phospho]EEDDDEEDDS[Phospho]DDDEN[Deamidated]GEIK[iTRAQ8plex]/3	0	0.0	849.2872910000003	2:1.0000:20:true;3:1.0000:3:true;4:1.0000:5:true;5:1.0000:15:true	DVSESEEDDDEEDDSDDDENGEIK	[iTRAQ8plex]DVS[Phospho]ES[Phospho]EEDDDEEDDS[Phospho]DDDEN[Deamidated]GEIK[iTRAQ8plex]	Os04t0662800-01	0.9989	P17540	P17540.25344.25344.3	mzspec:PXD012764:P17540:scan:25344:[iTRAQ8plex]DVS[Phospho]ES[Phospho]EEDDDEEDDS[Phospho]DDDEN[Deamidated]GEIK[iTRAQ8plex]/3	0	-0.66819600000008	-559.7424706815995	0.0	13540	13540	Phospho	1.0	15	477	1	0.9989	155	0.0002858064516128997	0.0002858064516128997	0.0	0.0	0.0	0.0
0;3;9;15;18	472;475;481;487;490	0;1.0000;1.0000;1.0000;0	iTRAQ8plex;Phospho;Phospho;Oxidation;iTRAQ8plex	LOC_Os08g34060.3	mzspec:PXD012764:P17540_180109065010:scan:34416:[iTRAQ8plex]GES[Phospho]FEDEDS[Phospho]DDDDDM[Oxidation]IPK[iTRAQ8plex]/3	0	0.0	784.331875	2:1.0000:15:true;3:1.0000:3:true;4:1.0000:9:true	GESFEDEDSDDDDDMIPK	[iTRAQ8plex]GES[Phospho]FEDEDS[Phospho]DDDDDM[Oxidation]IPK[iTRAQ8plex]	LOC_Os08g34060.3	0.9989	P17540_180109065010	P17540_180109065010.34416.34416.3	mzspec:PXD012764:P17540_180109065010:scan:34416:[iTRAQ8plex]GES[Phospho]FEDEDS[Phospho]DDDDDM[Oxidation]IPK[iTRAQ8plex]/3	0	-1.0039429999999356	-1058.5995736414072	0.0	13445	13445	Phospho	1.0	9	481	1	0.9989	156	0.00029102564102563745	0.00029102564102563745	0.0	0.0	0.0	0.0
0;3	823;826	0;1.0000	iTRAQ8plex;Phospho	Os06t0247800-01	mzspec:PXD012764:P17540_180109014405:scan:19014:[iTRAQ8plex]QLS[Phospho]VHDNR/3	0	0.0	384.168475	2:1.0000:3:true	QLSVHDNR	[iTRAQ8plex]QLS[Phospho]VHDNR	Os06t0247800-01	0.9989	P17540_180109014405	P17540_180109014405.19014.19014.3	mzspec:PXD012764:P17540_180109014405:scan:19014:[iTRAQ8plex]QLS[Phospho]VHDNR/3	0	-0.0005659999999920727	-1.2534381881298369	0.0	13356	13356	Phospho	1.0	3	826	1	0.9989	157	0.00029617834394904104	0.00029617834394904104	0.0	0.0	0.0	0.0
0;3;9;15;18	472;475;481;487;490	0;1.0000;1.0000;1.0000;0	iTRAQ8plex;Phospho;Phospho;Oxidation;iTRAQ8plex	LOC_Os08g34060.3	mzspec:PXD012764:P17540_180109065010:scan:34416:[iTRAQ8plex]GES[Phospho]FEDEDS[Phospho]DDDDDM[Oxidation]IPK[iTRAQ8plex]/3	0	0.0	784.331875	2:1.0000:15:true;3:1.0000:3:true;4:1.0000:9:true	GESFEDEDSDDDDDMIPK	[iTRAQ8plex]GES[Phospho]FEDEDS[Phospho]DDDDDM[Oxidation]IPK[iTRAQ8plex]	LOC_Os08g34060.3	0.9989	P17540_180109065010	P17540_180109065010.34416.34416.3	mzspec:PXD012764:P17540_180109065010:scan:34416:[iTRAQ8plex]GES[Phospho]FEDEDS[Phospho]DDDDDM[Oxidation]IPK[iTRAQ8plex]/3	0	-1.0039429999999356	-1058.5995736414072	0.0	13445	13445	Phospho	1.0	3	475	1	0.9989	158	0.0003012658227848065	0.0003012658227848065	0.0	0.0	0.0	0.0
0;10;14	1605;1615;1619	0;1.0000;1.0000	iTRAQ8plex;Phospho;Phospho	LOC_Os02g02290.1	mzspec:PXD012764:P17540:scan:31683:[iTRAQ8plex]EIDDDDFEES[Phospho]DDDS[Phospho]EER/3	0	0.0	464.134775	2:1.0000:10:true;3:1.0000:14:true	EIDDDDFEESDDDSEER	[iTRAQ8plex]EIDDDDFEES[Phospho]DDDS[Phospho]EER	LOC_Os02g02290.1	0.9988	P17540	P17540.31683.31683.3	mzspec:PXD012764:P17540:scan:31683:[iTRAQ8plex]EIDDDDFEES[Phospho]DDDS[Phospho]EER/3	0	-0.0004289999999400607	-0.509524088325011	0.0	13710	13710	Phospho	1.0	10	1615	1	0.9988	159	0.00030691823899370687	0.00030691823899370687	0.0	0.0	0.0	0.0
0;10;14	1605;1615;1619	0;1.0000;1.0000	iTRAQ8plex;Phospho;Phospho	LOC_Os02g02290.1	mzspec:PXD012764:P17540:scan:31683:[iTRAQ8plex]EIDDDDFEES[Phospho]DDDS[Phospho]EER/3	0	0.0	464.134775	2:1.0000:10:true;3:1.0000:14:true	EIDDDDFEESDDDSEER	[iTRAQ8plex]EIDDDDFEES[Phospho]DDDS[Phospho]EER	LOC_Os02g02290.1	0.9988	P17540	P17540.31683.31683.3	mzspec:PXD012764:P17540:scan:31683:[iTRAQ8plex]EIDDDDFEES[Phospho]DDDS[Phospho]EER/3	0	-0.0004289999999400607	-0.509524088325011	0.0	13710	13710	Phospho	1.0	14	1619	1	0.9988	160	0.00031249999999999616	0.00031249999999999616	0.0	0.0	0.0	0.0
0;6;10	354;360;364	0;1.0000;0	iTRAQ8plex;Phospho;iTRAQ8plex	Os06t0232000-01	mzspec:PXD012764:P17540_180109014405:scan:14191:[iTRAQ8plex]HDDNDS[Phospho]DDEK[iTRAQ8plex]/3	0	0.0	688.370731	2:1.0000:6:true	HDDNDSDDEK	[iTRAQ8plex]HDDNDS[Phospho]DDEK[iTRAQ8plex]	Os06t0232000-01	0.9988	P17540_180109014405	P17540_180109014405.14191.14191.3	mzspec:PXD012764:P17540_180109014405:scan:14191:[iTRAQ8plex]HDDNDS[Phospho]DDEK[iTRAQ8plex]/3	0	-0.6699830000000021	-1069.2302876107146	0.0	13791	13791	Phospho	1.0	6	360	1	0.9988	161	0.00031801242236024444	0.00031801242236024444	0.0	0.0	0.0	0.0
0;1;3	91;92;94	0;1.0000;1.0000	iTRAQ8plex;Phospho;Phospho	LOC_Os05g01540.2	mzspec:PXD012764:P17540_180109014405:scan:18293:[iTRAQ8plex]S[Phospho]PS[Phospho]PPPPPPPPR/3	0	0.0	464.134775	2:1.0000:1:true;3:1.0000:3:true	SPSPPPPPPPPR	[iTRAQ8plex]S[Phospho]PS[Phospho]PPPPPPPPR	LOC_Os05g01540.2	0.9988	P17540_180109014405	P17540_180109014405.18293.18293.3	mzspec:PXD012764:P17540_180109014405:scan:18293:[iTRAQ8plex]S[Phospho]PS[Phospho]PPPPPPPPR/3	0	-0.0010009999999738284	-1.7781780096982296	0.0	13865	13865	Phospho	1.0	3	94	1	0.9988	162	0.0003234567901234527	0.0003234567901234527	0.0	0.0	0.0	0.0
0;3	823;826	0;1.0000	iTRAQ8plex;Phospho	Os06t0247800-01	mzspec:PXD012764:P17540:scan:19416:[iTRAQ8plex]QLS[Phospho]VHDNR/3	0	0.0	384.168475	2:1.0000:3:true	QLSVHDNR	[iTRAQ8plex]QLS[Phospho]VHDNR	Os06t0247800-01	0.9988	P17540	P17540.19416.19416.3	mzspec:PXD012764:P17540:scan:19416:[iTRAQ8plex]QLS[Phospho]VHDNR/3	0	-0.0008709999999609862	-1.9288774943948368	0.0	13640	13640	Phospho	1.0	3	826	1	0.9988	163	0.0003288343558282167	0.0003288343558282167	0.0	0.0	0.0	0.0
0;1;3	91;92;94	0;1.0000;1.0000	iTRAQ8plex;Phospho;Phospho	LOC_Os05g01540.2	mzspec:PXD012764:P17540_180109014405:scan:18293:[iTRAQ8plex]S[Phospho]PS[Phospho]PPPPPPPPR/3	0	0.0	464.134775	2:1.0000:1:true;3:1.0000:3:true	SPSPPPPPPPPR	[iTRAQ8plex]S[Phospho]PS[Phospho]PPPPPPPPR	LOC_Os05g01540.2	0.9988	P17540_180109014405	P17540_180109014405.18293.18293.3	mzspec:PXD012764:P17540_180109014405:scan:18293:[iTRAQ8plex]S[Phospho]PS[Phospho]PPPPPPPPR/3	0	-0.0010009999999738284	-1.7781780096982296	0.0	13865	13865	Phospho	1.0	1	92	1	0.9988	164	0.00033414634146341034	0.00033414634146341034	0.0	0.0	0.0	0.0
0;5;7;11;15	409;414;416;420;424	0;1.0000;1.0000;1.0000;0	iTRAQ8plex;Phospho;Phospho;Phospho;iTRAQ8plex	Os03t0270200-03	mzspec:PXD012764:P17540:scan:33341:[iTRAQ8plex]IDDDS[Phospho]ES[Phospho]EDGS[Phospho]PFRK[iTRAQ8plex]/3	0	0.0	848.303275	2:1.0000:5:true;3:1.0000:7:true;4:1.0000:11:true	IDDDSESEDGSPFRK	[iTRAQ8plex]IDDDS[Phospho]ES[Phospho]EDGS[Phospho]PFRK[iTRAQ8plex]	Os03t0270200-03	0.9988	P17540	P17540.33341.33341.3	mzspec:PXD012764:P17540:scan:33341:[iTRAQ8plex]IDDDS[Phospho]ES[Phospho]EDGS[Phospho]PFRK[iTRAQ8plex]/3	0	0.0005499999999756255	0.6478088565949015	0.0	13735	13735	Phospho	1.0	7	416	1	0.9988	165	0.000339393939393935	0.000339393939393935	0.0	0.0	0.0	0.0
0;5;7;11;15	409;414;416;420;424	0;1.0000;1.0000;1.0000;0	iTRAQ8plex;Phospho;Phospho;Phospho;iTRAQ8plex	Os03t0270200-03	mzspec:PXD012764:P17540:scan:33341:[iTRAQ8plex]IDDDS[Phospho]ES[Phospho]EDGS[Phospho]PFRK[iTRAQ8plex]/3	0	0.0	848.303275	2:1.0000:5:true;3:1.0000:7:true;4:1.0000:11:true	IDDDSESEDGSPFRK	[iTRAQ8plex]IDDDS[Phospho]ES[Phospho]EDGS[Phospho]PFRK[iTRAQ8plex]	Os03t0270200-03	0.9988	P17540	P17540.33341.33341.3	mzspec:PXD012764:P17540:scan:33341:[iTRAQ8plex]IDDDS[Phospho]ES[Phospho]EDGS[Phospho]PFRK[iTRAQ8plex]/3	0	0.0005499999999756255	0.6478088565949015	0.0	13735	13735	Phospho	1.0	11	420	1	0.9988	166	0.0003445783132530075	0.0003445783132530075	0.0	0.0	0.0	0.0
0;3;9;18	472;475;481;490	0;1.0000;1.0000;0	iTRAQ8plex;Phospho;Phospho;iTRAQ8plex	LOC_Os08g34060.3	mzspec:PXD012764:P17540_180109065010:scan:42366:[iTRAQ8plex]GES[Phospho]FEDEDS[Phospho]DDDDDMIPK[iTRAQ8plex]/3	0	0.0	768.3370620000003	2:1.0000:3:true;3:1.0000:9:true	GESFEDEDSDDDDDMIPK	[iTRAQ8plex]GES[Phospho]FEDEDS[Phospho]DDDDDMIPK[iTRAQ8plex]	LOC_Os08g34060.3	0.9988	P17540_180109065010	P17540_180109065010.42366.42366.3	mzspec:PXD012764:P17540_180109065010:scan:42366:[iTRAQ8plex]GES[Phospho]FEDEDS[Phospho]DDDDDMIPK[iTRAQ8plex]/3	0	-0.0020799999998644125	-2.205639047138537	0.0	13762	13762	Phospho	1.0	3	475	1	0.9988	167	0.00034970059880239064	0.00034970059880239064	0.0	0.0	0.0	0.0
0;3;9;18	472;475;481;490	0;1.0000;1.0000;0	iTRAQ8plex;Phospho;Phospho;iTRAQ8plex	LOC_Os08g34060.3	mzspec:PXD012764:P17540_180109065010:scan:42366:[iTRAQ8plex]GES[Phospho]FEDEDS[Phospho]DDDDDMIPK[iTRAQ8plex]/3	0	0.0	768.3370620000003	2:1.0000:3:true;3:1.0000:9:true	GESFEDEDSDDDDDMIPK	[iTRAQ8plex]GES[Phospho]FEDEDS[Phospho]DDDDDMIPK[iTRAQ8plex]	LOC_Os08g34060.3	0.9988	P17540_180109065010	P17540_180109065010.42366.42366.3	mzspec:PXD012764:P17540_180109065010:scan:42366:[iTRAQ8plex]GES[Phospho]FEDEDS[Phospho]DDDDDMIPK[iTRAQ8plex]/3	0	-0.0020799999998644125	-2.205639047138537	0.0	13762	13762	Phospho	1.0	9	481	1	0.9988	168	0.00035476190476190004	0.00035476190476190004	0.0	0.0	0.0	0.0
0;3	823;826	0;1.0000	iTRAQ8plex;Phospho	Os06t0247800-01	mzspec:PXD012764:P17540_180109065010:scan:19091:[iTRAQ8plex]QLS[Phospho]VHDNR/3	0	0.0	384.168475	2:1.0000:3:true	QLSVHDNR	[iTRAQ8plex]QLS[Phospho]VHDNR	Os06t0247800-01	0.9988	P17540_180109065010	P17540_180109065010.19091.19091.3	mzspec:PXD012764:P17540_180109065010:scan:19091:[iTRAQ8plex]QLS[Phospho]VHDNR/3	0	-0.00047399999999697673	-1.0496991186891778	0.0	13657	13657	Phospho	1.0	3	826	1	0.9988	169	0.00035976331360946265	0.00035976331360946265	0.0	0.0	0.0	0.0
0;5;7;11;15	409;414;416;420;424	0;1.0000;1.0000;1.0000;0	iTRAQ8plex;Phospho;Phospho;Phospho;iTRAQ8plex	Os03t0270200-03	mzspec:PXD012764:P17540:scan:33341:[iTRAQ8plex]IDDDS[Phospho]ES[Phospho]EDGS[Phospho]PFRK[iTRAQ8plex]/3	0	0.0	848.303275	2:1.0000:5:true;3:1.0000:7:true;4:1.0000:11:true	IDDDSESEDGSPFRK	[iTRAQ8plex]IDDDS[Phospho]ES[Phospho]EDGS[Phospho]PFRK[iTRAQ8plex]	Os03t0270200-03	0.9988	P17540	P17540.33341.33341.3	mzspec:PXD012764:P17540:scan:33341:[iTRAQ8plex]IDDDS[Phospho]ES[Phospho]EDGS[Phospho]PFRK[iTRAQ8plex]/3	0	0.0005499999999756255	0.6478088565949015	0.0	13735	13735	Phospho	1.0	5	414	1	0.9988	170	0.00036470588235293616	0.00036470588235293616	0.0	0.0	0.0	0.0
0;3;5;15;20;24	462;465;467;477;482;486	0;1.0000;1.0000;1.0000;0;0	iTRAQ8plex;Phospho;Phospho;Phospho;Deamidated;iTRAQ8plex	Os04t0662800-01	mzspec:PXD012764:P17540:scan:25694:[iTRAQ8plex]DVS[Phospho]ES[Phospho]EEDDDEEDDS[Phospho]DDDEN[Deamidated]GEIK[iTRAQ8plex]/3	0	0.0	849.2872910000003	2:1.0000:20:true;3:1.0000:3:true;4:1.0000:5:true;5:1.0000:15:true	DVSESEEDDDEEDDSDDDENGEIK	[iTRAQ8plex]DVS[Phospho]ES[Phospho]EEDDDEEDDS[Phospho]DDDEN[Deamidated]GEIK[iTRAQ8plex]	Os04t0662800-01	0.9987	P17540	P17540.25694.25694.3	mzspec:PXD012764:P17540:scan:25694:[iTRAQ8plex]DVS[Phospho]ES[Phospho]EEDDDEEDDS[Phospho]DDDEN[Deamidated]GEIK[iTRAQ8plex]/3	0	-0.33665300000006937	-282.01153850425436	0.0	14350	14350	Phospho	1.0	3	465	1	0.9987	171	0.00037017543859648616	0.00037017543859648616	0.0	0.0	0.0	0.0
0;3;5;15;20;24	462;465;467;477;482;486	0;1.0000;1.0000;1.0000;0;0	iTRAQ8plex;Phospho;Phospho;Phospho;Deamidated;iTRAQ8plex	Os04t0662800-01	mzspec:PXD012764:P17540_180109014405:scan:24998:[iTRAQ8plex]DVS[Phospho]ES[Phospho]EEDDDEEDDS[Phospho]DDDEN[Deamidated]GEIK[iTRAQ8plex]/3	0	6.690753378830456e-05	849.2872910000003	2:1.0000:20:true;3:1.0000:3:true;4:1.0000:5:true;5:1.0000:15:true	DVSESEEDDDEEDDSDDDENGEIK	[iTRAQ8plex]DVS[Phospho]ES[Phospho]EEDDDEEDDS[Phospho]DDDEN[Deamidated]GEIK[iTRAQ8plex]	Os04t0662800-01	0.9987	P17540_180109014405	P17540_180109014405.24998.24998.3	mzspec:PXD012764:P17540_180109014405:scan:24998:[iTRAQ8plex]DVS[Phospho]ES[Phospho]EEDDDEEDDS[Phospho]DDDEN[Deamidated]GEIK[iTRAQ8plex]/3	1	-0.0016919999998208368	-1.4173749323445035	6.244146113019045e-05	14947	14946	Phospho	1.0	5	467	1	0.9987	172	0.000375581395348832	0.000375581395348832	0.0	0.0	0.0	0.0
0;19	12;31	0;1.0000	iTRAQ8plex;Phospho	Os06t0498500-01	mzspec:PXD012764:P17540_180109065010:scan:72466:[iTRAQ8plex]VILPPQLPPEVDDDDVVVS[Phospho]DEDVEFFR/3	0	0.0	384.16853100000003	2:1.0000:19:true	VILPPQLPPEVDDDDVVVSDEDVEFFR	[iTRAQ8plex]VILPPQLPPEVDDDDVVVS[Phospho]DEDVEFFR	Os06t0498500-01	0.9987	P17540_180109065010	P17540_180109065010.72466.72466.3	mzspec:PXD012764:P17540_180109065010:scan:72466:[iTRAQ8plex]VILPPQLPPEVDDDDVVVS[Phospho]DEDVEFFR/3	0	-0.004389999999830253	-3.7957252614993817	0.0	14031	14031	Phospho	1.0	19	31	1	0.9987	173	0.00038092485549132414	0.00038092485549132414	0.0	0.0	0.0	0.0
0;8;15	68;76;83	0;1.0000;1.0000	iTRAQ8plex;Phospho;Phospho	Os12t0101800-02	mzspec:PXD012764:P17540_180109065010:scan:59881:[iTRAQ8plex]DEDPLIDS[Phospho]DDERPES[Phospho]FEDEFR/3	0	0.0	464.134862	2:1.0000:8:true;3:1.0000:15:true	DEDPLIDSDDERPESFEDEFR	[iTRAQ8plex]DEDPLIDS[Phospho]DDERPES[Phospho]FEDEFR	Os12t0101800-02	0.9987	P17540_180109065010	P17540_180109065010.59881.59881.3	mzspec:PXD012764:P17540_180109065010:scan:59881:[iTRAQ8plex]DEDPLIDS[Phospho]DDERPES[Phospho]FEDEFR/3	0	-0.003168999999957123	-3.1467434579415734	0.0	14445	14445	Phospho	1.0	8	76	1	0.9987	174	0.0003862068965517186	0.0003862068965517186	0.0	0.0	0.0	0.0
0;8;15	68;76;83	0;1.0000;1.0000	iTRAQ8plex;Phospho;Phospho	Os12t0101800-02	mzspec:PXD012764:P17540_180109065010:scan:59881:[iTRAQ8plex]DEDPLIDS[Phospho]DDERPES[Phospho]FEDEFR/3	0	0.0	464.134862	2:1.0000:8:true;3:1.0000:15:true	DEDPLIDSDDERPESFEDEFR	[iTRAQ8plex]DEDPLIDS[Phospho]DDERPES[Phospho]FEDEFR	Os12t0101800-02	0.9987	P17540_180109065010	P17540_180109065010.59881.59881.3	mzspec:PXD012764:P17540_180109065010:scan:59881:[iTRAQ8plex]DEDPLIDS[Phospho]DDERPES[Phospho]FEDEFR/3	0	-0.003168999999957123	-3.1467434579415734	0.0	14445	14445	Phospho	1.0	15	83	1	0.9987	175	0.0003914285714285658	0.0003914285714285658	0.0	0.0	0.0	0.0
0;3;5;15;20;24	462;465;467;477;482;486	0;1.0000;1.0000;1.0000;0;0	iTRAQ8plex;Phospho;Phospho;Phospho;Deamidated;iTRAQ8plex	Os04t0662800-01	mzspec:PXD012764:P17540_180109014405:scan:24998:[iTRAQ8plex]DVS[Phospho]ES[Phospho]EEDDDEEDDS[Phospho]DDDEN[Deamidated]GEIK[iTRAQ8plex]/3	0	6.690753378830456e-05	849.2872910000003	2:1.0000:20:true;3:1.0000:3:true;4:1.0000:5:true;5:1.0000:15:true	DVSESEEDDDEEDDSDDDENGEIK	[iTRAQ8plex]DVS[Phospho]ES[Phospho]EEDDDEEDDS[Phospho]DDDEN[Deamidated]GEIK[iTRAQ8plex]	Os04t0662800-01	0.9987	P17540_180109014405	P17540_180109014405.24998.24998.3	mzspec:PXD012764:P17540_180109014405:scan:24998:[iTRAQ8plex]DVS[Phospho]ES[Phospho]EEDDDEEDDS[Phospho]DDDEN[Deamidated]GEIK[iTRAQ8plex]/3	1	-0.0016919999998208368	-1.4173749323445035	6.244146113019045e-05	14947	14946	Phospho	1.0	15	477	1	0.9987	176	0.00039659090909090325	0.00039659090909090325	0.0	0.0	0.0	0.0
0;3;5;15;20;24	462;465;467;477;482;486	0;1.0000;1.0000;1.0000;0;0	iTRAQ8plex;Phospho;Phospho;Phospho;Deamidated;iTRAQ8plex	Os04t0662800-01	mzspec:PXD012764:P17540:scan:25694:[iTRAQ8plex]DVS[Phospho]ES[Phospho]EEDDDEEDDS[Phospho]DDDEN[Deamidated]GEIK[iTRAQ8plex]/3	0	0.0	849.2872910000003	2:1.0000:20:true;3:1.0000:3:true;4:1.0000:5:true;5:1.0000:15:true	DVSESEEDDDEEDDSDDDENGEIK	[iTRAQ8plex]DVS[Phospho]ES[Phospho]EEDDDEEDDS[Phospho]DDDEN[Deamidated]GEIK[iTRAQ8plex]	Os04t0662800-01	0.9987	P17540	P17540.25694.25694.3	mzspec:PXD012764:P17540:scan:25694:[iTRAQ8plex]DVS[Phospho]ES[Phospho]EEDDDEEDDS[Phospho]DDDEN[Deamidated]GEIK[iTRAQ8plex]/3	0	-0.33665300000006937	-282.01153850425436	0.0	14350	14350	Phospho	1.0	15	477	1	0.9987	177	0.0004016949152542313	0.0004016949152542313	0.0	0.0	0.0	0.0
0;3;5;15;20;24	462;465;467;477;482;486	0;1.0000;1.0000;1.0000;0;0	iTRAQ8plex;Phospho;Phospho;Phospho;Deamidated;iTRAQ8plex	Os04t0662800-01	mzspec:PXD012764:P17540_180109014405:scan:24998:[iTRAQ8plex]DVS[Phospho]ES[Phospho]EEDDDEEDDS[Phospho]DDDEN[Deamidated]GEIK[iTRAQ8plex]/3	0	6.690753378830456e-05	849.2872910000003	2:1.0000:20:true;3:1.0000:3:true;4:1.0000:5:true;5:1.0000:15:true	DVSESEEDDDEEDDSDDDENGEIK	[iTRAQ8plex]DVS[Phospho]ES[Phospho]EEDDDEEDDS[Phospho]DDDEN[Deamidated]GEIK[iTRAQ8plex]	Os04t0662800-01	0.9987	P17540_180109014405	P17540_180109014405.24998.24998.3	mzspec:PXD012764:P17540_180109014405:scan:24998:[iTRAQ8plex]DVS[Phospho]ES[Phospho]EEDDDEEDDS[Phospho]DDDEN[Deamidated]GEIK[iTRAQ8plex]/3	1	-0.0016919999998208368	-1.4173749323445035	6.244146113019045e-05	14947	14946	Phospho	1.0	3	465	1	0.9987	178	0.0004067415730337017	0.0004067415730337017	0.0	0.0	0.0	0.0
0;4;6;7	509;513;515;516	0;1.0000;1.0000;1.0000	iTRAQ8plex;Oxidation;Phospho;Phospho	Os02t0618200-01	mzspec:PXD012764:P17540_180109065010:scan:14611:[iTRAQ8plex]EVEM[Oxidation]VS[Phospho]S[Phospho]PE/2	0	6.691648822269809e-05	480.1297619999999	2:1.0000:4:true;3:1.0000:6:true;4:1.0000:7:true	EVEMVSSPE	[iTRAQ8plex]EVEM[Oxidation]VS[Phospho]S[Phospho]PE	Os02t0618200-01	0.9987	P17540_180109065010	P17540_180109065010.14611.14611.2	mzspec:PXD012764:P17540_180109065010:scan:14611:[iTRAQ8plex]EVEM[Oxidation]VS[Phospho]S[Phospho]PE/2	1	-0.0002389999999650172	-0.3213279492532137	6.244146113019045e-05	14945	14944	Phospho	1.0	6	515	1	0.9987	179	0.0004117318435754128	0.0004117318435754128	0.0	0.0	0.0	0.0
0;6;10	354;360;364	0;1.0000;0	iTRAQ8plex;Phospho;iTRAQ8plex	Os06t0232000-01	mzspec:PXD012764:P17540:scan:15708:[iTRAQ8plex]HDDNDS[Phospho]DDEK[iTRAQ8plex]/3	0	0.0	688.370731	2:1.0000:6:true	HDDNDSDDEK	[iTRAQ8plex]HDDNDS[Phospho]DDEK[iTRAQ8plex]	Os06t0232000-01	0.9987	P17540	P17540.15708.15708.3	mzspec:PXD012764:P17540:scan:15708:[iTRAQ8plex]HDDNDS[Phospho]DDEK[iTRAQ8plex]/3	0	-0.0007120000000213622	-1.1362854950075865	0.0	14055	14055	Phospho	1.0	6	360	1	0.9987	180	0.0004166666666666601	0.0004166666666666601	0.0	0.0	0.0	0.0
0;6;10	354;360;364	0;1.0000;0	iTRAQ8plex;Phospho;iTRAQ8plex	Os06t0232000-01	mzspec:PXD012764:P17540_180109014405:scan:14667:[iTRAQ8plex]HDDNDS[Phospho]DDEK[iTRAQ8plex]/3	0	0.0	688.370731	2:1.0000:6:true	HDDNDSDDEK	[iTRAQ8plex]HDDNDS[Phospho]DDEK[iTRAQ8plex]	Os06t0232000-01	0.9987	P17540_180109014405	P17540_180109014405.14667.14667.3	mzspec:PXD012764:P17540_180109014405:scan:14667:[iTRAQ8plex]HDDNDS[Phospho]DDEK[iTRAQ8plex]/3	0	-0.001343000000019856	-2.143302555859502	0.0	14156	14156	Phospho	1.0	6	360	1	0.9987	181	0.0004215469613259603	0.0004215469613259603	0.0	0.0	0.0	0.0
0;6;10	354;360;364	0;1.0000;0	iTRAQ8plex;Phospho;iTRAQ8plex	Os06t0232000-01	mzspec:PXD012764:P17540_180109014405:scan:14415:[iTRAQ8plex]HDDNDS[Phospho]DDEK[iTRAQ8plex]/3	0	0.0	688.370731	2:1.0000:6:true	HDDNDSDDEK	[iTRAQ8plex]HDDNDS[Phospho]DDEK[iTRAQ8plex]	Os06t0232000-01	0.9987	P17540_180109014405	P17540_180109014405.14415.14415.3	mzspec:PXD012764:P17540_180109014405:scan:14415:[iTRAQ8plex]HDDNDS[Phospho]DDEK[iTRAQ8plex]/3	0	-0.000427000000058797	-0.6814521157591183	0.0	14426	14426	Phospho	1.0	6	360	1	0.9987	182	0.00042637362637361966	0.00042637362637361966	0.0	0.0	0.0	0.0
0;6;10	354;360;364	0;1.0000;0	iTRAQ8plex;Phospho;iTRAQ8plex	Os06t0232000-01	mzspec:PXD012764:P17540_180109065010:scan:14861:[iTRAQ8plex]HDDNDS[Phospho]DDEK[iTRAQ8plex]/3	0	0.0	688.370731	2:1.0000:6:true	HDDNDSDDEK	[iTRAQ8plex]HDDNDS[Phospho]DDEK[iTRAQ8plex]	Os06t0232000-01	0.9987	P17540_180109065010	P17540_180109065010.14861.14861.3	mzspec:PXD012764:P17540_180109065010:scan:14861:[iTRAQ8plex]HDDNDS[Phospho]DDEK[iTRAQ8plex]/3	0	-0.000427000000058797	-0.6814521157591183	0.0	14661	14661	Phospho	1.0	6	360	1	0.9987	183	0.0004311475409835997	0.0004311475409835997	0.0	0.0	0.0	0.0
0;4;6;7	509;513;515;516	0;1.0000;1.0000;1.0000	iTRAQ8plex;Oxidation;Phospho;Phospho	Os02t0618200-01	mzspec:PXD012764:P17540_180109065010:scan:14611:[iTRAQ8plex]EVEM[Oxidation]VS[Phospho]S[Phospho]PE/2	0	6.691648822269809e-05	480.1297619999999	2:1.0000:4:true;3:1.0000:6:true;4:1.0000:7:true	EVEMVSSPE	[iTRAQ8plex]EVEM[Oxidation]VS[Phospho]S[Phospho]PE	Os02t0618200-01	0.9987	P17540_180109065010	P17540_180109065010.14611.14611.2	mzspec:PXD012764:P17540_180109065010:scan:14611:[iTRAQ8plex]EVEM[Oxidation]VS[Phospho]S[Phospho]PE/2	1	-0.0002389999999650172	-0.3213279492532137	6.244146113019045e-05	14945	14944	Phospho	1.0	7	516	1	0.9987	184	0.0004358695652173843	0.0004358695652173843	0.0	0.0	0.0	0.0
0;3;5;15;20;24	462;465;467;477;482;486	0;1.0000;1.0000;1.0000;0;0	iTRAQ8plex;Phospho;Phospho;Phospho;Deamidated;iTRAQ8plex	Os04t0662800-01	mzspec:PXD012764:P17540:scan:25694:[iTRAQ8plex]DVS[Phospho]ES[Phospho]EEDDDEEDDS[Phospho]DDDEN[Deamidated]GEIK[iTRAQ8plex]/3	0	0.0	849.2872910000003	2:1.0000:20:true;3:1.0000:3:true;4:1.0000:5:true;5:1.0000:15:true	DVSESEEDDDEEDDSDDDENGEIK	[iTRAQ8plex]DVS[Phospho]ES[Phospho]EEDDDEEDDS[Phospho]DDDEN[Deamidated]GEIK[iTRAQ8plex]	Os04t0662800-01	0.9987	P17540	P17540.25694.25694.3	mzspec:PXD012764:P17540:scan:25694:[iTRAQ8plex]DVS[Phospho]ES[Phospho]EEDDDEEDDS[Phospho]DDDEN[Deamidated]GEIK[iTRAQ8plex]/3	0	-0.33665300000006937	-282.01153850425436	0.0	14350	14350	Phospho	1.0	5	467	1	0.9987	185	0.0004405405405405335	0.0004405405405405335	0.0	0.0	0.0	0.0
0;4;8	312;316;320	0;1.0000;1.0000	iTRAQ8plex;Phospho;Phospho	LOC_Os01g67250.2	mzspec:PXD012764:P17540_180109065010:scan:22542:[iTRAQ8plex]VHES[Phospho]PVLS[Phospho]PQR/3	0	6.748549061951681e-05	464.134862	2:1.0000:4:true;3:1.0000:8:true	VHESPVLSPQR	[iTRAQ8plex]VHES[Phospho]PVLS[Phospho]PQR	LOC_Os01g67250.2	0.9987	P17540_180109065010	P17540_180109065010.22542.22542.3	mzspec:PXD012764:P17540_180109065010:scan:22542:[iTRAQ8plex]VHES[Phospho]PVLS[Phospho]PQR/3	1	-0.00013599999999769352	-0.2379259953159361	6.244146113019045e-05	14819	14818	Phospho	1.0	4	316	1	0.9987	186	0.00044516129032257324	0.00044516129032257324	0.0	0.0	0.0	0.0
0;4;8	312;316;320	0;1.0000;1.0000	iTRAQ8plex;Phospho;Phospho	LOC_Os01g67250.2	mzspec:PXD012764:P17540_180109065010:scan:22542:[iTRAQ8plex]VHES[Phospho]PVLS[Phospho]PQR/3	0	6.748549061951681e-05	464.134862	2:1.0000:4:true;3:1.0000:8:true	VHESPVLSPQR	[iTRAQ8plex]VHES[Phospho]PVLS[Phospho]PQR	LOC_Os01g67250.2	0.9987	P17540_180109065010	P17540_180109065010.22542.22542.3	mzspec:PXD012764:P17540_180109065010:scan:22542:[iTRAQ8plex]VHES[Phospho]PVLS[Phospho]PQR/3	1	-0.00013599999999769352	-0.2379259953159361	6.244146113019045e-05	14819	14818	Phospho	1.0	8	320	1	0.9987	187	0.0004497326203208481	0.0004497326203208481	0.0	0.0	0.0	0.0
0;3;11	130;133;141	0;1.0000;0	iTRAQ8plex;Phospho;iTRAQ8plex	Os04t0531100-01	mzspec:PXD012764:P17540_180109014405:scan:49199:[iTRAQ8plex]GLS[Phospho]EEDIGGWK[iTRAQ8plex]/3	0	0.0	688.370675	2:1.0000:3:true	GLSEEDIGGWK	[iTRAQ8plex]GLS[Phospho]EEDIGGWK[iTRAQ8plex]	Os04t0531100-01	0.9987	P17540_180109014405	P17540_180109014405.49199.49199.3	mzspec:PXD012764:P17540_180109014405:scan:49199:[iTRAQ8plex]GLS[Phospho]EEDIGGWK[iTRAQ8plex]/3	0	-0.0018790000000308282	-2.996883370533622	0.0	14122	14122	Phospho	1.0	3	133	1	0.9987	188	0.00045425531914892873	0.00045425531914892873	0.0	0.0	0.0	0.0
0;3	823;826	0;1.0000	iTRAQ8plex;Phospho	Os06t0247800-01	mzspec:PXD012764:P17540:scan:19902:[iTRAQ8plex]QLS[Phospho]VHDNR/3	0	0.0	384.168475	2:1.0000:3:true	QLSVHDNR	[iTRAQ8plex]QLS[Phospho]VHDNR	Os06t0247800-01	0.9987	P17540	P17540.19902.19902.3	mzspec:PXD012764:P17540:scan:19902:[iTRAQ8plex]QLS[Phospho]VHDNR/3	0	-0.0004129999999804568	-0.9146112573858248	0.0	14140	14140	Phospho	1.0	3	826	1	0.9987	189	0.00045873015873015117	0.00045873015873015117	0.0	0.0	0.0	0.0
0;10;14	1605;1615;1619	0;1.0000;1.0000	iTRAQ8plex;Phospho;Phospho	LOC_Os02g02290.1	mzspec:PXD012764:P17540_180109014405:scan:31593:[iTRAQ8plex]EIDDDDFEES[Phospho]DDDS[Phospho]EER/3	0	6.670669068107532e-05	464.134775	2:1.0000:10:true;3:1.0000:14:true	EIDDDDFEESDDDSEER	[iTRAQ8plex]EIDDDDFEES[Phospho]DDDS[Phospho]EER	LOC_Os02g02290.1	0.9987	P17540_180109014405	P17540_180109014405.31593.31593.3	mzspec:PXD012764:P17540_180109014405:scan:31593:[iTRAQ8plex]EIDDDDFEES[Phospho]DDDS[Phospho]EER/3	1	0.0018290000000433801	2.172306661302458	6.244146113019045e-05	14992	14991	Phospho	1.0	14	1619	1	0.9987	190	0.0004631578947368343	0.0004631578947368343	0.0	0.0	0.0	0.0
0;10;14	1605;1615;1619	0;1.0000;1.0000	iTRAQ8plex;Phospho;Phospho	LOC_Os02g02290.1	mzspec:PXD012764:P17540_180109014405:scan:31593:[iTRAQ8plex]EIDDDDFEES[Phospho]DDDS[Phospho]EER/3	0	6.670669068107532e-05	464.134775	2:1.0000:10:true;3:1.0000:14:true	EIDDDDFEESDDDSEER	[iTRAQ8plex]EIDDDDFEES[Phospho]DDDS[Phospho]EER	LOC_Os02g02290.1	0.9987	P17540_180109014405	P17540_180109014405.31593.31593.3	mzspec:PXD012764:P17540_180109014405:scan:31593:[iTRAQ8plex]EIDDDDFEES[Phospho]DDDS[Phospho]EER/3	1	0.0018290000000433801	2.172306661302458	6.244146113019045e-05	14992	14991	Phospho	1.0	10	1615	1	0.9987	191	0.00046753926701569883	0.00046753926701569883	0.0	0.0	0.0	0.0
0;6;10	354;360;364	0;1.0000;0	iTRAQ8plex;Phospho;iTRAQ8plex	Os06t0232000-01	mzspec:PXD012764:P17540:scan:15466:[iTRAQ8plex]HDDNDS[Phospho]DDEK[iTRAQ8plex]/3	0	6.494349915573449e-05	688.370731	2:1.0000:6:true	HDDNDSDDEK	[iTRAQ8plex]HDDNDS[Phospho]DDEK[iTRAQ8plex]	Os06t0232000-01	0.9986	P17540	P17540.15466.15466.3	mzspec:PXD012764:P17540:scan:15466:[iTRAQ8plex]HDDNDS[Phospho]DDEK[iTRAQ8plex]/3	1	-0.0006110000000489889	-0.9750989290512226	6.244146113019045e-05	15399	15398	Phospho	1.0	6	360	1	0.9986	192	0.00047239583333332527	0.00047239583333332527	0.0	0.0	0.0	0.0
0;4;8	312;316;320	0;1.0000;1.0000	iTRAQ8plex;Phospho;Phospho	LOC_Os01g67250.2	mzspec:PXD012764:P17540:scan:22663:[iTRAQ8plex]VHES[Phospho]PVLS[Phospho]PQR/3	0	6.502373366278691e-05	464.134862	2:1.0000:4:true;3:1.0000:8:true	VHESPVLSPQR	[iTRAQ8plex]VHES[Phospho]PVLS[Phospho]PQR	LOC_Os01g67250.2	0.9986	P17540	P17540.22663.22663.3	mzspec:PXD012764:P17540:scan:22663:[iTRAQ8plex]VHES[Phospho]PVLS[Phospho]PQR/3	1	-0.0003189999999904103	-0.5580764154763909	6.244146113019045e-05	15380	15379	Phospho	1.0	8	320	1	0.9986	193	0.00047720207253885196	0.00047720207253885196	0.0	0.0	0.0	0.0
0;6;10	354;360;364	0;1.0000;0	iTRAQ8plex;Phospho;iTRAQ8plex	Os06t0232000-01	mzspec:PXD012764:P17540_180109065010:scan:15091:[iTRAQ8plex]HDDNDS[Phospho]DDEK[iTRAQ8plex]/3	0	6.525285481239805e-05	688.370731	2:1.0000:6:true	HDDNDSDDEK	[iTRAQ8plex]HDDNDS[Phospho]DDEK[iTRAQ8plex]	Os06t0232000-01	0.9986	P17540_180109065010	P17540_180109065010.15091.15091.3	mzspec:PXD012764:P17540_180109065010:scan:15091:[iTRAQ8plex]HDDNDS[Phospho]DDEK[iTRAQ8plex]/3	1	0.0006099999999378267	0.9735030222797544	6.244146113019045e-05	15326	15325	Phospho	1.0	6	360	1	0.9986	194	0.00048195876288658956	0.00048195876288658956	0.0	0.0	0.0	0.0
0;4;8	312;316;320	0;1.0000;1.0000	iTRAQ8plex;Phospho;Phospho	LOC_Os01g67250.2	mzspec:PXD012764:P17540:scan:22663:[iTRAQ8plex]VHES[Phospho]PVLS[Phospho]PQR/3	0	6.502373366278691e-05	464.134862	2:1.0000:4:true;3:1.0000:8:true	VHESPVLSPQR	[iTRAQ8plex]VHES[Phospho]PVLS[Phospho]PQR	LOC_Os01g67250.2	0.9986	P17540	P17540.22663.22663.3	mzspec:PXD012764:P17540:scan:22663:[iTRAQ8plex]VHES[Phospho]PVLS[Phospho]PQR/3	1	-0.0003189999999904103	-0.5580764154763909	6.244146113019045e-05	15380	15379	Phospho	1.0	4	316	1	0.9986	195	0.0004866666666666581	0.0004866666666666581	0.0	0.0	0.0	0.0
0;9	515;524	0;1.0000	iTRAQ8plex;Phospho	Os05t0148600-01	mzspec:PXD012764:P17540_180109014405:scan:59082:[iTRAQ8plex]GFVPFVPGS[Phospho]PVER/3	0	6.632619221330503e-05	384.168475	2:1.0000:9:true	GFVPFVPGSPVER	[iTRAQ8plex]GFVPFVPGS[Phospho]PVER	Os05t0148600-01	0.9986	P17540_180109014405	P17540_180109014405.59082.59082.3	mzspec:PXD012764:P17540_180109014405:scan:59082:[iTRAQ8plex]GFVPFVPGS[Phospho]PVER/3	1	-0.001029000000016822	-1.7402138158889906	6.244146113019045e-05	15078	15077	Phospho	1.0	9	524	1	0.9986	196	0.000491326530612236	0.000491326530612236	0.0	0.0	0.0	0.0
0;6;10	354;360;364	0;1.0000;0	iTRAQ8plex;Phospho;iTRAQ8plex	Os06t0232000-01	mzspec:PXD012764:P17540:scan:15226:[iTRAQ8plex]HDDNDS[Phospho]DDEK[iTRAQ8plex]/3	0	6.570733950982325e-05	688.370731	2:1.0000:6:true	HDDNDSDDEK	[iTRAQ8plex]HDDNDS[Phospho]DDEK[iTRAQ8plex]	Os06t0232000-01	0.9986	P17540	P17540.15226.15226.3	mzspec:PXD012764:P17540:scan:15226:[iTRAQ8plex]HDDNDS[Phospho]DDEK[iTRAQ8plex]/3	1	-0.6693119999999908	-1068.15943428608	6.244146113019045e-05	15220	15219	Phospho	1.0	6	360	1	0.9986	197	0.0004959390862944073	0.0004959390862944073	0.0	0.0	0.0	0.0
0;6;10	354;360;364	0;1.0000;0	iTRAQ8plex;Phospho;iTRAQ8plex	Os06t0232000-01	mzspec:PXD012764:P17540_180109065010:scan:14617:[iTRAQ8plex]HDDNDS[Phospho]DDEK[iTRAQ8plex]/3	0	6.63746183459445e-05	688.370731	2:1.0000:6:true	HDDNDSDDEK	[iTRAQ8plex]HDDNDS[Phospho]DDEK[iTRAQ8plex]	Os06t0232000-01	0.9986	P17540_180109065010	P17540_180109065010.14617.14617.3	mzspec:PXD012764:P17540_180109065010:scan:14617:[iTRAQ8plex]HDDNDS[Phospho]DDEK[iTRAQ8plex]/3	1	-6.100000007336347e-05	-0.09735030235497896	6.244146113019045e-05	15067	15066	Phospho	1.0	6	360	1	0.9986	198	0.0005005050505050414	0.0005005050505050414	0.0	0.0	0.0	0.0
0;14	324;338	0;1.0000	iTRAQ8plex;Phospho	LOC_Os05g32600.1	mzspec:PXD012764:P17540_180109014405:scan:66761:[iTRAQ8plex]IPDLNLQDGPVVLS[Phospho]PPR/3	0	6.635259770420012e-05	384.168475	2:1.0000:14:true	IPDLNLQDGPVVLSPPR	[iTRAQ8plex]IPDLNLQDGPVVLS[Phospho]PPR	LOC_Os05g32600.1	0.9986	P17540_180109014405	P17540_180109014405.66761.66761.3	mzspec:PXD012764:P17540_180109014405:scan:66761:[iTRAQ8plex]IPDLNLQDGPVVLS[Phospho]PPR/3	1	5.8000000080937746e-05	0.07851294479459725	6.244146113019045e-05	15072	15071	Phospho	1.0	14	338	1	0.9986	199	0.0005050251256281314	0.0005050251256281314	0.0	0.0	0.0	0.0
0;12;16	113;125;129	0;1.0000;0	iTRAQ8plex;Phospho;iTRAQ8plex	Os05t0446800-01	mzspec:PXD012764:P17540_180109014405:scan:58530:[iTRAQ8plex]FLDGELDPQVGS[Phospho]PQNK[iTRAQ8plex]/3	0	6.640547181087722e-05	688.370675	2:1.0000:12:true	FLDGELDPQVGSPQNK	[iTRAQ8plex]FLDGELDPQVGS[Phospho]PQNK[iTRAQ8plex]	Os05t0446800-01	0.9986	P17540_180109014405	P17540_180109014405.58530.58530.3	mzspec:PXD012764:P17540_180109014405:scan:58530:[iTRAQ8plex]FLDGELDPQVGS[Phospho]PQNK[iTRAQ8plex]/3	1	-0.3335240000000113	-411.0408026395928	6.244146113019045e-05	15060	15059	Phospho	1.0	12	125	1	0.9986	200	0.0005094999999999905	0.0005094999999999905	0.0	0.0	0.0	0.0
0;3;6;30	57;60;63;87	0;1.0000;1.0000;0	iTRAQ8plex;Phospho;Phospho;iTRAQ8plex	Os04t0610700-01	mzspec:PXD012764:P17540:scan:27411:[iTRAQ8plex]GGS[Phospho]FGS[Phospho]EEEEDEEDGGGGGEGEGEGEDGEK[iTRAQ8plex]/3	0	6.389368091495751e-05	768.3369749999997	2:1.0000:3:true;3:1.0000:6:true	GGSFGSEEEEDEEDGGGGGEGEGEGEDGEK	[iTRAQ8plex]GGS[Phospho]FGS[Phospho]EEEEDEEDGGGGGEGEGEGEDGEK[iTRAQ8plex]	Os04t0610700-01	0.9985	P17540	P17540.27411.27411.3	mzspec:PXD012764:P17540:scan:27411:[iTRAQ8plex]GGS[Phospho]FGS[Phospho]EEEEDEEDGGGGGEGEGEGEDGEK[iTRAQ8plex]/3	1	-0.3368319999999585	-274.03996208213374	6.244146113019045e-05	15652	15651	Phospho	1.0	3	60	1	0.9985	201	0.0005144278606965077	0.0005144278606965077	0.0	0.0	0.0	0.0
0;7	37;44	0;1.0000	iTRAQ8plex;Phospho	Os01t0174000-01	mzspec:PXD012764:P17540_180109014405:scan:21413:[iTRAQ8plex]EGGGVES[Phospho]DEEIR/2	0	6.479621590099139e-05	384.168475	2:1.0000:7:true	EGGGVESDEEIR	[iTRAQ8plex]EGGGVES[Phospho]DEEIR	Os01t0174000-01	0.9985	P17540_180109014405	P17540_180109014405.21413.21413.2	mzspec:PXD012764:P17540_180109014405:scan:21413:[iTRAQ8plex]EGGGVES[Phospho]DEEIR/2	1	-0.0005459999999857246	-0.6571421288705211	6.244146113019045e-05	15434	15433	Phospho	1.0	7	44	1	0.9985	202	0.0005193069306930594	0.0005193069306930594	0.0	0.0	0.0	0.0
0;3;6;30	57;60;63;87	0;1.0000;1.0000;0	iTRAQ8plex;Phospho;Phospho;iTRAQ8plex	Os04t0610700-01	mzspec:PXD012764:P17540:scan:27411:[iTRAQ8plex]GGS[Phospho]FGS[Phospho]EEEEDEEDGGGGGEGEGEGEDGEK[iTRAQ8plex]/3	0	6.389368091495751e-05	768.3369749999997	2:1.0000:3:true;3:1.0000:6:true	GGSFGSEEEEDEEDGGGGGEGEGEGEDGEK	[iTRAQ8plex]GGS[Phospho]FGS[Phospho]EEEEDEEDGGGGGEGEGEGEDGEK[iTRAQ8plex]	Os04t0610700-01	0.9985	P17540	P17540.27411.27411.3	mzspec:PXD012764:P17540:scan:27411:[iTRAQ8plex]GGS[Phospho]FGS[Phospho]EEEEDEEDGGGGGEGEGEGEDGEK[iTRAQ8plex]/3	1	-0.3368319999999585	-274.03996208213374	6.244146113019045e-05	15652	15651	Phospho	1.0	6	63	1	0.9985	203	0.0005241379310344726	0.0005241379310344726	0.0	0.0	0.0	0.0
0;7	423;430	0;1.0000	iTRAQ8plex;Phospho	Os01t0614500-01	mzspec:PXD012764:P17540:scan:12639:[iTRAQ8plex]GQEGGMS[Phospho]PGPGGR/2	0	6.467050378322448e-05	384.16853100000003	2:1.0000:7:true	GQEGGMSPGPGGR	[iTRAQ8plex]GQEGGMS[Phospho]PGPGGR	Os01t0614500-01	0.9985	P17540	P17540.12639.12639.2	mzspec:PXD012764:P17540:scan:12639:[iTRAQ8plex]GQEGGMS[Phospho]PGPGGR/2	1	-0.0006740000000036163	-0.8576685359725675	6.244146113019045e-05	15464	15463	Phospho	1.0	7	430	1	0.9985	204	0.0005289215686274406	0.0005289215686274406	0.0	0.0	0.0	0.0
0;9	515;524	0;1.0000	iTRAQ8plex;Phospho	Os05t0148600-01	mzspec:PXD012764:P17540_180109014405:scan:59396:[iTRAQ8plex]GFVPFVPGS[Phospho]PVER/2	0	6.392227051904884e-05	384.168475	2:1.0000:9:true	GFVPFVPGSPVER	[iTRAQ8plex]GFVPFVPGS[Phospho]PVER	Os05t0148600-01	0.9985	P17540_180109014405	P17540_180109014405.59396.59396.2	mzspec:PXD012764:P17540_180109014405:scan:59396:[iTRAQ8plex]GFVPFVPGS[Phospho]PVER/2	1	-0.0029540000000451982	-3.332369439319533	6.244146113019045e-05	15645	15644	Phospho	1.0	9	524	1	0.9985	205	0.0005336585365853553	0.0005336585365853553	0.0	0.0	0.0	0.0
0;4	33;37	0;1.0000	iTRAQ8plex;Phospho	LOC_Os10g06130.1	mzspec:PXD012764:P17540_180109014405:scan:17171:[iTRAQ8plex]REDS[Phospho]DDPEEEDPDER/3	0	6.340349987319301e-05	384.168475	2:1.0000:4:true	REDSDDPEEEDPDER	[iTRAQ8plex]REDS[Phospho]DDPEEEDPDER	LOC_Os10g06130.1	0.9984	P17540_180109014405	P17540_180109014405.17171.17171.3	mzspec:PXD012764:P17540_180109014405:scan:17171:[iTRAQ8plex]REDS[Phospho]DDPEEEDPDER/3	1	0.00043299999992996163	0.5854282755915825	6.244146113019045e-05	15773	15772	Phospho	1.0	4	37	1	0.9984	206	0.0005388349514563003	0.0005388349514563003	0.0	0.0	0.0	0.0
0;2;5;7	221;223;226;228	0;1.0000;0;1.0000	iTRAQ8plex;Oxidation;Carbamidomethyl;Phospho	Os01t0926200-01	mzspec:PXD012764:P17540:scan:27635:[iTRAQ8plex]EM[Oxidation]EFC[Carbamidomethyl]ET[Phospho]P/2	0	6.346788525006346e-05	457.18483899999995	2:1.0000:2:true;3:1.0000:7:true	EMEFCETP	[iTRAQ8plex]EM[Oxidation]EFC[Carbamidomethyl]ET[Phospho]P	Os01t0926200-01	0.9984	P17540	P17540.27635.27635.2	mzspec:PXD012764:P17540:scan:27635:[iTRAQ8plex]EM[Oxidation]EFC[Carbamidomethyl]ET[Phospho]P/2	1	-0.0011990000000423606	-1.6611752310481878	6.244146113019045e-05	15757	15756	Phospho	1.0	7	228	1	0.9984	207	0.0005439613526569948	0.0005439613526569948	0.0	0.0	0.0	0.0
0;10	238;248	0;1.0000	iTRAQ8plex;Phospho	Os07t0694500-01	mzspec:PXD012764:P17540_180109065010:scan:59832:[iTRAQ8plex]EVEEEILDDS[Phospho]DEDWDPR/3	0	6.334726973267453e-05	384.16853100000003	2:1.0000:10:true	EVEEEILDDSDEDWDPR	[iTRAQ8plex]EVEEEILDDS[Phospho]DEDWDPR	Os07t0694500-01	0.9984	P17540_180109065010	P17540_180109065010.59832.59832.3	mzspec:PXD012764:P17540_180109065010:scan:59832:[iTRAQ8plex]EVEEEILDDS[Phospho]DEDWDPR/3	1	0.0010210000000370199	1.2365513610019228	6.244146113019045e-05	15787	15786	Phospho	1.0	10	248	1	0.9984	208	0.0005490384615384516	0.0005490384615384516	0.0	0.0	0.0	0.0
0;3	199;202	0;1.0000	iTRAQ8plex;Phospho	Os08t0270200-01	mzspec:PXD012764:P17540_180109014405:scan:31384:[iTRAQ8plex]LLS[Phospho]DEDED/2	0	6.308352258390107e-05	384.16853100000003	2:1.0000:3:true	LLSDEDED	[iTRAQ8plex]LLS[Phospho]DEDED	Os08t0270200-01	0.9984	P17540_180109014405	P17540_180109014405.31384.31384.2	mzspec:PXD012764:P17540_180109014405:scan:31384:[iTRAQ8plex]LLS[Phospho]DEDED/2	1	-0.0013400000000274306	-2.0294423315521297	6.244146113019045e-05	15853	15852	Phospho	1.0	3	202	1	0.9984	209	0.0005540669856459236	0.0005540669856459236	0.0	0.0	0.0	0.0
0;9	515;524	0;1.0000	iTRAQ8plex;Phospho	Os05t0148600-01	mzspec:PXD012764:P17540_180109065010:scan:59113:[iTRAQ8plex]GFVPFVPGS[Phospho]PVER/2	0	6.260564702936204e-05	384.168475	2:1.0000:9:true	GFVPFVPGSPVER	[iTRAQ8plex]GFVPFVPGS[Phospho]PVER	Os05t0148600-01	0.9983	P17540_180109065010	P17540_180109065010.59113.59113.2	mzspec:PXD012764:P17540_180109065010:scan:59113:[iTRAQ8plex]GFVPFVPGS[Phospho]PVER/2	1	-0.0005740000000287183	-0.6475220237765216	6.244146113019045e-05	15974	15973	Phospho	1.0	9	524	1	0.9983	210	0.0005595238095238002	0.0005595238095238002	0.0	0.0	0.0	0.0
0;4;8	312;316;320	0;1.0000;1.0000	iTRAQ8plex;Phospho;Phospho	LOC_Os01g67250.2	mzspec:PXD012764:P17540_180109065010:scan:22270:[iTRAQ8plex]VHES[Phospho]PVLS[Phospho]PQR/2	0	0.0001229483002397492	464.134862	2:1.0000:4:true;3:1.0000:8:true	VHESPVLSPQR	[iTRAQ8plex]VHES[Phospho]PVLS[Phospho]PQR	LOC_Os01g67250.2	0.9982	P17540_180109065010	P17540_180109065010.22270.22270.2	mzspec:PXD012764:P17540_180109065010:scan:22270:[iTRAQ8plex]VHES[Phospho]PVLS[Phospho]PQR/2	2	1.9999999949504854e-06	0.0023339787600936013	0.00012113870381586917	16269	16267	Phospho	1.0	8	320	1	0.9982	211	0.0005654028436018866	0.0005654028436018866	0.0	0.0	0.0	0.0
0;6;18	308;314;326	0;1.0000;0	iTRAQ8plex;Phospho;iTRAQ8plex	LOC_Os07g49330.3	mzspec:PXD012764:P17540_180109014405:scan:17310:[iTRAQ8plex]EDDDDT[Phospho]DEDEDDEEEEQK[iTRAQ8plex]/3	0	0.00012353304508956145	688.370731	2:1.0000:6:true	EDDDDTDEDEDDEEEEQK	[iTRAQ8plex]EDDDDT[Phospho]DEDEDDEEEEQK[iTRAQ8plex]	LOC_Os07g49330.3	0.9982	P17540_180109014405	P17540_180109014405.17310.17310.3	mzspec:PXD012764:P17540_180109014405:scan:17310:[iTRAQ8plex]EDDDDT[Phospho]DEDEDDEEEEQK[iTRAQ8plex]/3	2	-0.6687629999998989	-694.1892933894483	0.00012113870381586917	16192	16190	Phospho	1.0	6	314	1	0.9982	212	0.0005712264150943306	0.0005712264150943306	0.0	0.0	0.0	0.0
0;4;8	312;316;320	0;1.0000;1.0000	iTRAQ8plex;Phospho;Phospho	LOC_Os01g67250.2	mzspec:PXD012764:P17540_180109065010:scan:22270:[iTRAQ8plex]VHES[Phospho]PVLS[Phospho]PQR/2	0	0.0001229483002397492	464.134862	2:1.0000:4:true;3:1.0000:8:true	VHESPVLSPQR	[iTRAQ8plex]VHES[Phospho]PVLS[Phospho]PQR	LOC_Os01g67250.2	0.9982	P17540_180109065010	P17540_180109065010.22270.22270.2	mzspec:PXD012764:P17540_180109065010:scan:22270:[iTRAQ8plex]VHES[Phospho]PVLS[Phospho]PQR/2	2	1.9999999949504854e-06	0.0023339787600936013	0.00012113870381586917	16269	16267	Phospho	1.0	4	316	1	0.9982	213	0.0005769953051643102	0.0005769953051643102	0.0	0.0	0.0	0.0
0;1;3	91;92;94	0;1.0000;1.0000	iTRAQ8plex;Phospho;Phospho	LOC_Os05g01540.2	mzspec:PXD012764:P17540_180109014405:scan:18843:[iTRAQ8plex]S[Phospho]PS[Phospho]PPPPPPPPR/3	0	0.00012299366582620996	464.134775	2:1.0000:1:true;3:1.0000:3:true	SPSPPPPPPPPR	[iTRAQ8plex]S[Phospho]PS[Phospho]PPPPPPPPR	LOC_Os05g01540.2	0.9982	P17540_180109014405	P17540_180109014405.18843.18843.3	mzspec:PXD012764:P17540_180109014405:scan:18843:[iTRAQ8plex]S[Phospho]PS[Phospho]PPPPPPPPR/3	2	0.00027999999997518904	0.4973924502341693	0.00012113870381586917	16263	16261	Phospho	1.0	3	94	1	0.9982	214	0.0005827102803738233	0.0005827102803738233	0.0	0.0	0.0	0.0
0;4;8	312;316;320	0;1.0000;1.0000	iTRAQ8plex;Phospho;Phospho	LOC_Os01g67250.2	mzspec:PXD012764:P17540:scan:22869:[iTRAQ8plex]VHES[Phospho]PVLS[Phospho]PQR/2	0	0.00012287276525158204	464.134862	2:1.0000:4:true;3:1.0000:8:true	VHESPVLSPQR	[iTRAQ8plex]VHES[Phospho]PVLS[Phospho]PQR	LOC_Os01g67250.2	0.9982	P17540	P17540.22869.22869.2	mzspec:PXD012764:P17540:scan:22869:[iTRAQ8plex]VHES[Phospho]PVLS[Phospho]PQR/2	2	-0.0006689999999025531	-0.7807158971087086	0.00012113870381586917	16279	16277	Phospho	1.0	4	316	1	0.9982	215	0.0005883720930232473	0.0005883720930232473	0.0	0.0	0.0	0.0
0;1;3	91;92;94	0;1.0000;1.0000	iTRAQ8plex;Phospho;Phospho	LOC_Os05g01540.2	mzspec:PXD012764:P17540_180109014405:scan:18843:[iTRAQ8plex]S[Phospho]PS[Phospho]PPPPPPPPR/3	0	0.00012299366582620996	464.134775	2:1.0000:1:true;3:1.0000:3:true	SPSPPPPPPPPR	[iTRAQ8plex]S[Phospho]PS[Phospho]PPPPPPPPR	LOC_Os05g01540.2	0.9982	P17540_180109014405	P17540_180109014405.18843.18843.3	mzspec:PXD012764:P17540_180109014405:scan:18843:[iTRAQ8plex]S[Phospho]PS[Phospho]PPPPPPPPR/3	2	0.00027999999997518904	0.4973924502341693	0.00012113870381586917	16263	16261	Phospho	1.0	1	92	1	0.9982	216	0.0005939814814814731	0.0005939814814814731	0.0	0.0	0.0	0.0
0;4;8	312;316;320	0;1.0000;1.0000	iTRAQ8plex;Phospho;Phospho	LOC_Os01g67250.2	mzspec:PXD012764:P17540:scan:22869:[iTRAQ8plex]VHES[Phospho]PVLS[Phospho]PQR/2	0	0.00012287276525158204	464.134862	2:1.0000:4:true;3:1.0000:8:true	VHESPVLSPQR	[iTRAQ8plex]VHES[Phospho]PVLS[Phospho]PQR	LOC_Os01g67250.2	0.9982	P17540	P17540.22869.22869.2	mzspec:PXD012764:P17540:scan:22869:[iTRAQ8plex]VHES[Phospho]PVLS[Phospho]PQR/2	2	-0.0006689999999025531	-0.7807158971087086	0.00012113870381586917	16279	16277	Phospho	1.0	8	320	1	0.9982	217	0.0005995391705069043	0.0005995391705069043	0.0	0.0	0.0	0.0
0;4;8;10	342;346;350;352	0;1.0000;0;0	iTRAQ8plex;Phospho;Carbamidomethyl;iTRAQ8plex	Os03t0149300-01	mzspec:PXD012764:P17540:scan:21095:[iTRAQ8plex]QQES[Phospho]DLDC[Carbamidomethyl]EK[iTRAQ8plex]/3	0	0.00012416961569503942	745.392195	2:1.0000:4:true	QQESDLDCEK	[iTRAQ8plex]QQES[Phospho]DLDC[Carbamidomethyl]EK[iTRAQ8plex]	Os03t0149300-01	0.9982	P17540	P17540.21095.21095.3	mzspec:PXD012764:P17540:scan:21095:[iTRAQ8plex]QQES[Phospho]DLDC[Carbamidomethyl]EK[iTRAQ8plex]/3	2	0.0018289999999296926	2.825581655067125	0.00012113870381586917	16109	16107	Phospho	1.0	4	346	1	0.9982	218	0.0006050458715596249	0.0006050458715596249	0.0	0.0	0.0	0.0
0;15;16;18;26	83;98;99;101;109	0;1.0000;1.0000;1.0000;0	iTRAQ8plex;Phospho;Phospho;Phospho;iTRAQ8plex	Os02t0288200-01	mzspec:PXD012764:P17540_180109014405:scan:31812:[iTRAQ8plex]VGGGDEEGEEVEGDS[Phospho]S[Phospho]ES[Phospho]EPEPEPVK[iTRAQ8plex]/3	0	0.00012135922330097087	848.303275	2:1.0000:15:true;3:1.0000:16:true;4:1.0000:18:true	VGGGDEEGEEVEGDSSESEPEPEPVK	[iTRAQ8plex]VGGGDEEGEEVEGDS[Phospho]S[Phospho]ES[Phospho]EPEPEPVK[iTRAQ8plex]	Os02t0288200-01	0.9981	P17540_180109014405	P17540_180109014405.31812.31812.3	mzspec:PXD012764:P17540_180109014405:scan:31812:[iTRAQ8plex]VGGGDEEGEEVEGDS[Phospho]S[Phospho]ES[Phospho]EPEPEPVK[iTRAQ8plex]/3	2	-0.9916670000000068	-844.3468019993384	0.00012113870381586917	16482	16480	Phospho	1.0	18	101	1	0.9981	219	0.0006109589041095808	0.0006109589041095808	0.0	0.0	0.0	0.0
0;4	441;445	0;1.0000	iTRAQ8plex;Phospho	Os12t0613500-01	mzspec:PXD012764:P17540:scan:17880:[iTRAQ8plex]FNDS[Phospho]DDE/2	0	0.00012113870381586917	384.168475	2:1.0000:4:true	FNDSDDE	[iTRAQ8plex]FNDS[Phospho]DDE	Os12t0613500-01	0.9981	P17540	P17540.17880.17880.2	mzspec:PXD012764:P17540:scan:17880:[iTRAQ8plex]FNDS[Phospho]DDE/2	2	-0.0007369999999582433	-1.2018324862695828	0.00012113870381586917	16512	16510	Phospho	1.0	4	445	1	0.9981	220	0.0006168181818181737	0.0006168181818181737	0.0	0.0	0.0	0.0
0;4	441;445	0;1.0000	iTRAQ8plex;Phospho	Os12t0613500-01	mzspec:PXD012764:P17540_180109065010:scan:16540:[iTRAQ8plex]FNDS[Phospho]DDE/2	0	0.00012201073694485118	384.168475	2:1.0000:4:true	FNDSDDE	[iTRAQ8plex]FNDS[Phospho]DDE	Os12t0613500-01	0.9981	P17540_180109065010	P17540_180109065010.16540.16540.2	mzspec:PXD012764:P17540_180109065010:scan:16540:[iTRAQ8plex]FNDS[Phospho]DDE/2	2	-0.0004930000000058499	-0.8039395057958002	0.00012113870381586917	16394	16392	Phospho	1.0	4	445	1	0.9981	221	0.0006226244343891325	0.0006226244343891325	0.0	0.0	0.0	0.0
0;15;16;18;26	83;98;99;101;109	0;1.0000;1.0000;1.0000;0	iTRAQ8plex;Phospho;Phospho;Phospho;iTRAQ8plex	Os02t0288200-01	mzspec:PXD012764:P17540_180109014405:scan:31812:[iTRAQ8plex]VGGGDEEGEEVEGDS[Phospho]S[Phospho]ES[Phospho]EPEPEPVK[iTRAQ8plex]/3	0	0.00012135922330097087	848.303275	2:1.0000:15:true;3:1.0000:16:true;4:1.0000:18:true	VGGGDEEGEEVEGDSSESEPEPEPVK	[iTRAQ8plex]VGGGDEEGEEVEGDS[Phospho]S[Phospho]ES[Phospho]EPEPEPVK[iTRAQ8plex]	Os02t0288200-01	0.9981	P17540_180109014405	P17540_180109014405.31812.31812.3	mzspec:PXD012764:P17540_180109014405:scan:31812:[iTRAQ8plex]VGGGDEEGEEVEGDS[Phospho]S[Phospho]ES[Phospho]EPEPEPVK[iTRAQ8plex]/3	2	-0.9916670000000068	-844.3468019993384	0.00012113870381586917	16482	16480	Phospho	1.0	15	98	1	0.9981	222	0.0006283783783783707	0.0006283783783783707	0.0	0.0	0.0	0.0
0;15;16;18;26	83;98;99;101;109	0;1.0000;1.0000;1.0000;0	iTRAQ8plex;Phospho;Phospho;Phospho;iTRAQ8plex	Os02t0288200-01	mzspec:PXD012764:P17540_180109014405:scan:31812:[iTRAQ8plex]VGGGDEEGEEVEGDS[Phospho]S[Phospho]ES[Phospho]EPEPEPVK[iTRAQ8plex]/3	0	0.00012135922330097087	848.303275	2:1.0000:15:true;3:1.0000:16:true;4:1.0000:18:true	VGGGDEEGEEVEGDSSESEPEPEPVK	[iTRAQ8plex]VGGGDEEGEEVEGDS[Phospho]S[Phospho]ES[Phospho]EPEPEPVK[iTRAQ8plex]	Os02t0288200-01	0.9981	P17540_180109014405	P17540_180109014405.31812.31812.3	mzspec:PXD012764:P17540_180109014405:scan:31812:[iTRAQ8plex]VGGGDEEGEEVEGDS[Phospho]S[Phospho]ES[Phospho]EPEPEPVK[iTRAQ8plex]/3	2	-0.9916670000000068	-844.3468019993384	0.00012113870381586917	16482	16480	Phospho	1.0	16	99	1	0.9981	223	0.0006340807174887817	0.0006340807174887817	0.0	0.0	0.0	0.0
0;19	12;31	0;1.0000	iTRAQ8plex;Phospho	Os06t0498500-01	mzspec:PXD012764:P17540_180109065010:scan:72376:[iTRAQ8plex]VILPPQLPPEVDDDDVVVS[Phospho]DEDVEFFR/3	0	0.0002400528116185561	384.16853100000003	2:1.0000:19:true	VILPPQLPPEVDDDDVVVSDEDVEFFR	[iTRAQ8plex]VILPPQLPPEVDDDDVVVS[Phospho]DEDVEFFR	Os06t0498500-01	0.998	P17540_180109065010	P17540_180109065010.72376.72376.3	mzspec:PXD012764:P17540_180109065010:scan:72376:[iTRAQ8plex]VILPPQLPPEVDDDDVVVS[Phospho]DEDVEFFR/3	4	-0.3337359999998171	-288.55812435536336	0.00021947873799725646	16667	16663	Phospho	1.0	19	31	1	0.998	224	0.0006401785714285639	0.0006401785714285639	0.0	0.0	0.0	0.0
0;19	12;31	0;1.0000	iTRAQ8plex;Phospho	Os06t0498500-01	mzspec:PXD012764:P17540:scan:71596:[iTRAQ8plex]VILPPQLPPEVDDDDVVVS[Phospho]DEDVEFFR/3	0	0.00024182334804425366	384.16853100000003	2:1.0000:19:true	VILPPQLPPEVDDDDVVVSDEDVEFFR	[iTRAQ8plex]VILPPQLPPEVDDDDVVVS[Phospho]DEDVEFFR	Os06t0498500-01	0.998	P17540	P17540.71596.71596.3	mzspec:PXD012764:P17540:scan:71596:[iTRAQ8plex]VILPPQLPPEVDDDDVVVS[Phospho]DEDVEFFR/3	4	-0.668818999999985	-578.2809051865285	0.00021947873799725646	16545	16541	Phospho	1.0	19	31	1	0.998	225	0.0006462222222222147	0.0006462222222222147	0.0	0.0	0.0	0.0
0;4;8;10	342;346;350;352	0;1.0000;0;0	iTRAQ8plex;Phospho;Carbamidomethyl;iTRAQ8plex	Os03t0149300-01	mzspec:PXD012764:P17540:scan:21135:[iTRAQ8plex]QQES[Phospho]DLDC[Carbamidomethyl]EK[iTRAQ8plex]/3	0	0.00023937761819269897	745.392195	2:1.0000:4:true	QQESDLDCEK	[iTRAQ8plex]QQES[Phospho]DLDC[Carbamidomethyl]EK[iTRAQ8plex]	Os03t0149300-01	0.998	P17540	P17540.21135.21135.3	mzspec:PXD012764:P17540:scan:21135:[iTRAQ8plex]QQES[Phospho]DLDC[Carbamidomethyl]EK[iTRAQ8plex]/3	4	-0.670411999999942	-1035.7046739253774	0.00021947873799725646	16714	16710	Phospho	1.0	4	346	1	0.998	226	0.0006522123893805236	0.0006522123893805236	0.0	0.0	0.0	0.0
0;4	33;37	0;1.0000	iTRAQ8plex;Phospho	LOC_Os10g06130.1	mzspec:PXD012764:P17540:scan:17257:[iTRAQ8plex]REDS[Phospho]DDPEEEDPDER/3	0	0.00023962139819085843	384.168475	2:1.0000:4:true	REDSDDPEEEDPDER	[iTRAQ8plex]REDS[Phospho]DDPEEEDPDER	LOC_Os10g06130.1	0.998	P17540	P17540.17257.17257.3	mzspec:PXD012764:P17540:scan:17257:[iTRAQ8plex]REDS[Phospho]DDPEEEDPDER/3	4	0.0005550000000766887	0.7503757345283579	0.00021947873799725646	16697	16693	Phospho	1.0	4	37	1	0.998	227	0.0006581497797356752	0.0006581497797356752	0.0	0.0	0.0	0.0
0;9;14	158;167;172	0;1.0000;0	iTRAQ8plex;Phospho;iTRAQ8plex	Os08t0187700-01	mzspec:PXD012764:P17540_180109065010:scan:60949:[iTRAQ8plex]GIEDELQFS[Phospho]PLENK[iTRAQ8plex]/3	0	0.00024156048070535655	688.370675	2:1.0000:9:true	GIEDELQFSPLENK	[iTRAQ8plex]GIEDELQFS[Phospho]PLENK[iTRAQ8plex]	Os08t0187700-01	0.998	P17540_180109065010	P17540_180109065010.60949.60949.3	mzspec:PXD012764:P17540_180109065010:scan:60949:[iTRAQ8plex]GIEDELQFS[Phospho]PLENK[iTRAQ8plex]/3	4	-0.33293800000001283	-432.5403350540297	0.00021947873799725646	16563	16559	Phospho	1.0	9	167	1	0.998	228	0.0006640350877192907	0.0006640350877192907	0.0	0.0	0.0	0.0
0;10	238;248	0;1.0000	iTRAQ8plex;Phospho	Os07t0694500-01	mzspec:PXD012764:P17540_180109014405:scan:60431:[iTRAQ8plex]EVEEEILDDS[Phospho]DEDWDPR/3	0	0.0002332769580684668	384.16853100000003	2:1.0000:10:true	EVEEEILDDSDEDWDPR	[iTRAQ8plex]EVEEEILDDS[Phospho]DEDWDPR	Os07t0694500-01	0.9979	P17540_180109014405	P17540_180109014405.60431.60431.3	mzspec:PXD012764:P17540_180109014405:scan:60431:[iTRAQ8plex]EVEEEILDDS[Phospho]DEDWDPR/3	4	-0.3313150000000178	-401.2615221895391	0.00021947873799725646	17151	17147	Phospho	1.0	10	248	1	0.9979	229	0.0006703056768558878	0.0006703056768558878	0.0	0.0	0.0	0.0
0;12;16	113;125;129	0;1.0000;0	iTRAQ8plex;Phospho;iTRAQ8plex	Os05t0446800-01	mzspec:PXD012764:P17540_180109065010:scan:58631:[iTRAQ8plex]FLDGELDPQVGS[Phospho]PQNK[iTRAQ8plex]/3	0	0.0002353910433707997	688.370675	2:1.0000:12:true	FLDGELDPQVGSPQNK	[iTRAQ8plex]FLDGELDPQVGS[Phospho]PQNK[iTRAQ8plex]	Os05t0446800-01	0.9979	P17540_180109065010	P17540_180109065010.58631.58631.3	mzspec:PXD012764:P17540_180109065010:scan:58631:[iTRAQ8plex]FLDGELDPQVGS[Phospho]PQNK[iTRAQ8plex]/3	4	-0.33041100000002643	-407.2042870706659	0.00021947873799725646	16997	16993	Phospho	1.0	12	125	1	0.9979	230	0.0006765217391304274	0.0006765217391304274	0.0	0.0	0.0	0.0
0;10	238;248	0;1.0000	iTRAQ8plex;Phospho	Os07t0694500-01	mzspec:PXD012764:P17540:scan:59008:[iTRAQ8plex]EVEEEILDDS[Phospho]DEDWDPR/3	0	0.000232923775694404	384.16853100000003	2:1.0000:10:true	EVEEEILDDSDEDWDPR	[iTRAQ8plex]EVEEEILDDS[Phospho]DEDWDPR	Os07t0694500-01	0.9979	P17540	P17540.59008.59008.3	mzspec:PXD012764:P17540:scan:59008:[iTRAQ8plex]EVEEEILDDS[Phospho]DEDWDPR/3	4	-0.3358930000000555	-406.8060198687832	0.00021947873799725646	17177	17173	Phospho	1.0	10	248	1	0.9979	231	0.0006826839826839753	0.0006826839826839753	0.0	0.0	0.0	0.0
0;5;7;24	450;455;457;474	0;1.0000;1.0000;0	iTRAQ8plex;Phospho;Phospho;iTRAQ8plex	Os07t0607800-01	mzspec:PXD012764:P17540_180109014405:scan:50004:[iTRAQ8plex]DDDPS[Phospho]GS[Phospho]GDDDEDDDGVEDLRPFK[iTRAQ8plex]/3	0	0.0002379960730647944	768.3369749999997	2:1.0000:5:true;3:1.0000:7:true	DDDPSGSGDDDEDDDGVEDLRPFK	[iTRAQ8plex]DDDPS[Phospho]GS[Phospho]GDDDEDDDGVEDLRPFK[iTRAQ8plex]	Os07t0607800-01	0.9979	P17540_180109014405	P17540_180109014405.50004.50004.3	mzspec:PXD012764:P17540_180109014405:scan:50004:[iTRAQ8plex]DDDPS[Phospho]GS[Phospho]GDDDEDDDGVEDLRPFK[iTRAQ8plex]/3	4	-0.6682899999998426	-593.0910009360928	0.00021947873799725646	16811	16807	Phospho	1.0	7	457	1	0.9979	232	0.0006887931034482682	0.0006887931034482682	0.0	0.0	0.0	0.0
0;10	238;248	0;1.0000	iTRAQ8plex;Phospho	Os07t0694500-01	mzspec:PXD012764:P17540:scan:59469:[iTRAQ8plex]EVEEEILDDS[Phospho]DEDWDPR/3	0	0.00023378141437755697	384.16853100000003	2:1.0000:10:true	EVEEEILDDSDEDWDPR	[iTRAQ8plex]EVEEEILDDS[Phospho]DEDWDPR	Os07t0694500-01	0.9979	P17540	P17540.59469.59469.3	mzspec:PXD012764:P17540:scan:59469:[iTRAQ8plex]EVEEEILDDS[Phospho]DEDWDPR/3	4	-0.33339100000000604	-403.7758029195413	0.00021947873799725646	17114	17110	Phospho	1.0	10	248	1	0.9979	233	0.0006948497854077179	0.0006948497854077179	0.0	0.0	0.0	0.0
0;4	62;66	0;1.0000	iTRAQ8plex;Phospho	LOC_Os06g07250.1	mzspec:PXD012764:P17540_180109065010:scan:52560:[iTRAQ8plex]VDLS[Phospho]VLPR/2	0	0.00023611357062747182	384.16853100000003	2:1.0000:4:true	VDLSVLPR	[iTRAQ8plex]VDLS[Phospho]VLPR	LOC_Os06g07250.1	0.9979	P17540_180109065010	P17540_180109065010.52560.52560.2	mzspec:PXD012764:P17540_180109065010:scan:52560:[iTRAQ8plex]VDLS[Phospho]VLPR/2	4	-0.0008420000000342043	-1.3118212820088258	0.00021947873799725646	16945	16941	Phospho	1.0	4	66	1	0.9979	234	0.0007008547008546934	0.0007008547008546934	0.0	0.0	0.0	0.0
0;5;7;24	450;455;457;474	0;1.0000;1.0000;0	iTRAQ8plex;Phospho;Phospho;iTRAQ8plex	Os07t0607800-01	mzspec:PXD012764:P17540_180109014405:scan:50004:[iTRAQ8plex]DDDPS[Phospho]GS[Phospho]GDDDEDDDGVEDLRPFK[iTRAQ8plex]/3	0	0.0002379960730647944	768.3369749999997	2:1.0000:5:true;3:1.0000:7:true	DDDPSGSGDDDEDDDGVEDLRPFK	[iTRAQ8plex]DDDPS[Phospho]GS[Phospho]GDDDEDDDGVEDLRPFK[iTRAQ8plex]	Os07t0607800-01	0.9979	P17540_180109014405	P17540_180109014405.50004.50004.3	mzspec:PXD012764:P17540_180109014405:scan:50004:[iTRAQ8plex]DDDPS[Phospho]GS[Phospho]GDDDEDDDGVEDLRPFK[iTRAQ8plex]/3	4	-0.6682899999998426	-593.0910009360928	0.00021947873799725646	16811	16807	Phospho	1.0	5	455	1	0.9979	235	0.0007068085106382902	0.0007068085106382902	0.0	0.0	0.0	0.0
0;19	12;31	0;1.0000	iTRAQ8plex;Phospho	Os06t0498500-01	mzspec:PXD012764:P17540_180109014405:scan:73434:[iTRAQ8plex]VILPPQLPPEVDDDDVVVS[Phospho]DEDVEFFR/3	0	0.00023136098097055927	384.16853100000003	2:1.0000:19:true	VILPPQLPPEVDDDDVVVSDEDVEFFR	[iTRAQ8plex]VILPPQLPPEVDDDDVVVS[Phospho]DEDVEFFR	Os06t0498500-01	0.9979	P17540_180109014405	P17540_180109014405.73434.73434.3	mzspec:PXD012764:P17540_180109014405:scan:73434:[iTRAQ8plex]VILPPQLPPEVDDDDVVVS[Phospho]DEDVEFFR/3	4	-0.33080599999993865	-286.0247587480373	0.00021947873799725646	17293	17289	Phospho	1.0	19	31	1	0.9979	236	0.0007127118644067723	0.0007127118644067723	0.0	0.0	0.0	0.0
0;10	238;248	0;1.0000	iTRAQ8plex;Phospho	Os07t0694500-01	mzspec:PXD012764:P17540:scan:59251:[iTRAQ8plex]EVEEEILDDS[Phospho]DEDWDPR/2	0	0.00022874135071767598	384.16853100000003	2:1.0000:10:true	EVEEEILDDSDEDWDPR	[iTRAQ8plex]EVEEEILDDS[Phospho]DEDWDPR	Os07t0694500-01	0.9978	P17540	P17540.59251.59251.2	mzspec:PXD012764:P17540:scan:59251:[iTRAQ8plex]EVEEEILDDS[Phospho]DEDWDPR/2	4	0.00042600000006132177	0.3440974045451036	0.00021947873799725646	17491	17487	Phospho	1.0	10	248	1	0.9978	237	0.0007189873417721444	0.0007189873417721444	0.0	0.0	0.0	0.0
0;4	441;445	0;1.0000	iTRAQ8plex;Phospho	Os12t0613500-01	mzspec:PXD012764:P17540_180109065010:scan:16783:[iTRAQ8plex]FNDS[Phospho]DDE/2	0	0.00022964749110115966	384.168475	2:1.0000:4:true	FNDSDDE	[iTRAQ8plex]FNDS[Phospho]DDE	Os12t0613500-01	0.9978	P17540_180109065010	P17540_180109065010.16783.16783.2	mzspec:PXD012764:P17540_180109065010:scan:16783:[iTRAQ8plex]FNDS[Phospho]DDE/2	4	-0.0004319999999324864	-0.7044662605383121	0.00021947873799725646	17422	17418	Phospho	1.0	4	445	1	0.9978	238	0.0007252100840336058	0.0007252100840336058	0.0	0.0	0.0	0.0
0;7	37;44	0;1.0000	iTRAQ8plex;Phospho	Os01t0174000-01	mzspec:PXD012764:P17540_180109014405:scan:21261:[iTRAQ8plex]EGGGVES[Phospho]DEEIR/3	0	0.00023100023100023105	384.168475	2:1.0000:7:true	EGGGVESDEEIR	[iTRAQ8plex]EGGGVES[Phospho]DEEIR	Os01t0174000-01	0.9978	P17540_180109014405	P17540_180109014405.21261.21261.3	mzspec:PXD012764:P17540_180109014405:scan:21261:[iTRAQ8plex]EGGGVES[Phospho]DEEIR/3	4	-0.3345070000000305	-603.531533536213	0.00021947873799725646	17320	17316	Phospho	1.0	7	44	1	0.9978	239	0.0007313807531380678	0.0007313807531380678	0.0	0.0	0.0	0.0
0;4;6;7	509;513;515;516	0;1.0000;1.0000;1.0000	iTRAQ8plex;Oxidation;Phospho;Phospho	Os02t0618200-01	mzspec:PXD012764:P17540_180109065010:scan:14867:[iTRAQ8plex]EVEM[Oxidation]VS[Phospho]S[Phospho]PE/2	0	0.00022666742222474082	480.1297619999999	2:1.0000:4:true;3:1.0000:6:true;4:1.0000:7:true	EVEMVSSPE	[iTRAQ8plex]EVEM[Oxidation]VS[Phospho]S[Phospho]PE	Os02t0618200-01	0.9977	P17540_180109065010	P17540_180109065010.14867.14867.2	mzspec:PXD012764:P17540_180109065010:scan:14867:[iTRAQ8plex]EVEM[Oxidation]VS[Phospho]S[Phospho]PE/2	4	4.9999999873762135e-06	0.006722342018597738	0.00021947873799725646	17651	17647	Phospho	1.0	7	516	1	0.9977	240	0.000737916666666659	0.000737916666666659	0.0	0.0	0.0	0.0
0;4;6;7	509;513;515;516	0;1.0000;1.0000;1.0000	iTRAQ8plex;Oxidation;Phospho;Phospho	Os02t0618200-01	mzspec:PXD012764:P17540:scan:15460:[iTRAQ8plex]EVEM[Oxidation]VS[Phospho]S[Phospho]PE/2	0	0.00022655188038060717	480.1297619999999	2:1.0000:4:true;3:1.0000:6:true;4:1.0000:7:true	EVEMVSSPE	[iTRAQ8plex]EVEM[Oxidation]VS[Phospho]S[Phospho]PE	Os02t0618200-01	0.9977	P17540	P17540.15460.15460.2	mzspec:PXD012764:P17540:scan:15460:[iTRAQ8plex]EVEM[Oxidation]VS[Phospho]S[Phospho]PE/2	4	-0.00042199999995773396	-0.5673656677452843	0.00021947873799725646	17660	17656	Phospho	1.0	6	515	1	0.9977	241	0.0007443983402489548	0.0007443983402489548	0.0	0.0	0.0	0.0
0;4;6;7	509;513;515;516	0;1.0000;1.0000;1.0000	iTRAQ8plex;Oxidation;Phospho;Phospho	Os02t0618200-01	mzspec:PXD012764:P17540_180109065010:scan:14867:[iTRAQ8plex]EVEM[Oxidation]VS[Phospho]S[Phospho]PE/2	0	0.00022666742222474082	480.1297619999999	2:1.0000:4:true;3:1.0000:6:true;4:1.0000:7:true	EVEMVSSPE	[iTRAQ8plex]EVEM[Oxidation]VS[Phospho]S[Phospho]PE	Os02t0618200-01	0.9977	P17540_180109065010	P17540_180109065010.14867.14867.2	mzspec:PXD012764:P17540_180109065010:scan:14867:[iTRAQ8plex]EVEM[Oxidation]VS[Phospho]S[Phospho]PE/2	4	4.9999999873762135e-06	0.006722342018597738	0.00021947873799725646	17651	17647	Phospho	1.0	6	515	1	0.9977	242	0.0007508264462809839	0.0007508264462809839	0.0	0.0	0.0	0.0
0;10	238;248	0;1.0000	iTRAQ8plex;Phospho	Os07t0694500-01	mzspec:PXD012764:P17540_180109014405:scan:60441:[iTRAQ8plex]EVEEEILDDS[Phospho]DEDWDPR/3	0	0.000226808800181447	384.16853100000003	2:1.0000:10:true	EVEEEILDDSDEDWDPR	[iTRAQ8plex]EVEEEILDDS[Phospho]DEDWDPR	Os07t0694500-01	0.9977	P17540_180109014405	P17540_180109014405.60441.60441.3	mzspec:PXD012764:P17540_180109014405:scan:60441:[iTRAQ8plex]EVEEEILDDS[Phospho]DEDWDPR/3	4	-0.6704879999999775	-812.0400087222017	0.00021947873799725646	17640	17636	Phospho	1.0	10	248	1	0.9977	243	0.000757201646090527	0.000757201646090527	0.0	0.0	0.0	0.0
0;4;6;7	509;513;515;516	0;1.0000;1.0000;1.0000	iTRAQ8plex;Oxidation;Phospho;Phospho	Os02t0618200-01	mzspec:PXD012764:P17540:scan:15460:[iTRAQ8plex]EVEM[Oxidation]VS[Phospho]S[Phospho]PE/2	0	0.00022655188038060717	480.1297619999999	2:1.0000:4:true;3:1.0000:6:true;4:1.0000:7:true	EVEMVSSPE	[iTRAQ8plex]EVEM[Oxidation]VS[Phospho]S[Phospho]PE	Os02t0618200-01	0.9977	P17540	P17540.15460.15460.2	mzspec:PXD012764:P17540:scan:15460:[iTRAQ8plex]EVEM[Oxidation]VS[Phospho]S[Phospho]PE/2	4	-0.00042199999995773396	-0.5673656677452843	0.00021947873799725646	17660	17656	Phospho	1.0	7	516	1	0.9977	244	0.0007635245901639263	0.0007635245901639263	0.0	0.0	0.0	0.0
0;10	238;248	0;1.0000	iTRAQ8plex;Phospho	Os07t0694500-01	mzspec:PXD012764:P17540_180109014405:scan:60704:[iTRAQ8plex]EVEEEILDDS[Phospho]DEDWDPR/2	0	0.00022606533288120268	384.16853100000003	2:1.0000:10:true	EVEEEILDDSDEDWDPR	[iTRAQ8plex]EVEEEILDDS[Phospho]DEDWDPR	Os07t0694500-01	0.9976	P17540_180109014405	P17540_180109014405.60704.60704.2	mzspec:PXD012764:P17540_180109014405:scan:60704:[iTRAQ8plex]EVEEEILDDS[Phospho]DEDWDPR/2	4	-0.004213000000163447	-3.403010246939166	0.00021947873799725646	17698	17694	Phospho	1.0	10	248	1	0.9976	245	0.0007702040816326447	0.0007702040816326447	0.0	0.0	0.0	0.0
0;3	615;618	0;1.0000	iTRAQ8plex;Phospho	tr|A0A0P0YD65|A0A0P0YD65_ORYSJ	mzspec:PXD012764:P17540_180109014405:scan:47811:[iTRAQ8plex]QLS[Phospho]IDQFENEGR/2	0	0.00022626994003846588	384.168475	2:1.0000:3:true	QLSIDQFENEGR	[iTRAQ8plex]QLS[Phospho]IDQFENEGR	tr|A0A0P0YD65|A0A0P0YD65_ORYSJ	0.9976	P17540_180109014405	P17540_180109014405.47811.47811.2	mzspec:PXD012764:P17540_180109014405:scan:47811:[iTRAQ8plex]QLS[Phospho]IDQFENEGR/2	4	-0.003564999999980501	-3.9157385651188257	0.00021947873799725646	17682	17678	Phospho	1.0	3	618	1	0.9976	246	0.0007768292682926746	0.0007768292682926746	0.0	0.0	0.0	0.0
0;7	37;44	0;1.0000	iTRAQ8plex;Phospho	Os01t0174000-01	mzspec:PXD012764:P17540:scan:21731:[iTRAQ8plex]EGGGVES[Phospho]DEEIR/2	0	0.000223463687150838	384.168475	2:1.0000:7:true	EGGGVESDEEIR	[iTRAQ8plex]EGGGVES[Phospho]DEEIR	Os01t0174000-01	0.9975	P17540	P17540.21731.21731.2	mzspec:PXD012764:P17540:scan:21731:[iTRAQ8plex]EGGGVES[Phospho]DEEIR/2	4	-0.0003019999999196443	-0.36347421771296895	0.00021947873799725646	17904	17900	Phospho	1.0	7	44	1	0.9975	247	0.0007838056680161857	0.0007838056680161857	0.0	0.0	0.0	0.0
0;4	33;37	0;1.0000	iTRAQ8plex;Phospho	LOC_Os10g06130.1	mzspec:PXD012764:P17540_180109065010:scan:16730:[iTRAQ8plex]REDS[Phospho]DDPEEEDPDER/3	0	0.0002242655303879793	384.168475	2:1.0000:4:true	REDSDDPEEEDPDER	[iTRAQ8plex]REDS[Phospho]DDPEEEDPDER	LOC_Os10g06130.1	0.9975	P17540_180109065010	P17540_180109065010.16730.16730.3	mzspec:PXD012764:P17540_180109065010:scan:16730:[iTRAQ8plex]REDS[Phospho]DDPEEEDPDER/3	4	-0.6687570000000278	-904.1784234714627	0.00021947873799725646	17840	17836	Phospho	1.0	4	37	1	0.9975	248	0.0007907258064516041	0.0007907258064516041	0.0	0.0	0.0	0.0
0;9	515;524	0;1.0000	iTRAQ8plex;Phospho	Os05t0148600-01	mzspec:PXD012764:P17540:scan:58024:[iTRAQ8plex]GFVPFVPGS[Phospho]PVER/2	0	0.0002219632650796293	384.168475	2:1.0000:9:true	GFVPFVPGSPVER	[iTRAQ8plex]GFVPFVPGS[Phospho]PVER	Os05t0148600-01	0.9974	P17540	P17540.58024.58024.2	mzspec:PXD012764:P17540:scan:58024:[iTRAQ8plex]GFVPFVPGS[Phospho]PVER/2	4	-0.0014890000001059887	-1.6797217655463976	0.00021947873799725646	18025	18021	Phospho	1.0	9	524	1	0.9974	249	0.0007979919678714777	0.0007979919678714777	0.0	0.0	0.0	0.0
0;6;10	354;360;364	0;1.0000;0	iTRAQ8plex;Phospho;iTRAQ8plex	Os06t0232000-01	mzspec:PXD012764:P17540_180109065010:scan:14905:[iTRAQ8plex]HDDNDS[Phospho]DDEK[iTRAQ8plex]/3	0	0.00022095785228967574	688.370731	2:1.0000:6:true	HDDNDSDDEK	[iTRAQ8plex]HDDNDS[Phospho]DDEK[iTRAQ8plex]	Os06t0232000-01	0.9973	P17540_180109065010	P17540_180109065010.14905.14905.3	mzspec:PXD012764:P17540_180109065010:scan:14905:[iTRAQ8plex]HDDNDS[Phospho]DDEK[iTRAQ8plex]/3	4	-0.6672370000000001	-1064.8479281034124	0.00021947873799725646	18107	18103	Phospho	1.0	6	360	1	0.9973	250	0.0008055999999999916	0.0008055999999999916	0.0	0.0	0.0	0.0
0;3;5;10	82;85;87;92	0;1.0000;1.0000;0	iTRAQ8plex;Phospho;Phospho;iTRAQ8plex	Os01t0959000-01	mzspec:PXD012764:P17540_180109065010:scan:13748:[iTRAQ8plex]GRS[Phospho]PS[Phospho]PPPPK[iTRAQ8plex]/3	0	0.0002210677572676025	768.3369749999997	2:1.0000:3:true;3:1.0000:5:true	GRSPSPPPPK	[iTRAQ8plex]GRS[Phospho]PS[Phospho]PPPPK[iTRAQ8plex]	Os01t0959000-01	0.9973	P17540_180109065010	P17540_180109065010.13748.13748.3	mzspec:PXD012764:P17540_180109065010:scan:13748:[iTRAQ8plex]GRS[Phospho]PS[Phospho]PPPPK[iTRAQ8plex]/3	4	-0.0009099999999762076	-1.5252122018119347	0.00021947873799725646	18098	18094	Phospho	1.0	3	85	1	0.9973	251	0.0008131474103585575	0.0008131474103585575	0.0	0.0	0.0	0.0
0;8;15	68;76;83	0;1.0000;1.0000	iTRAQ8plex;Phospho;Phospho	Os12t0101800-02	mzspec:PXD012764:P17540:scan:59177:[iTRAQ8plex]DEDPLIDS[Phospho]DDERPES[Phospho]FEDEFR/3	0	0.00021976814460743918	464.134862	2:1.0000:8:true;3:1.0000:15:true	DEDPLIDSDDERPESFEDEFR	[iTRAQ8plex]DEDPLIDS[Phospho]DDERPES[Phospho]FEDEFR	Os12t0101800-02	0.9973	P17540	P17540.59177.59177.3	mzspec:PXD012764:P17540:scan:59177:[iTRAQ8plex]DEDPLIDS[Phospho]DDERPES[Phospho]FEDEFR/3	4	-0.33361299999990024	-331.2699669448256	0.00021947873799725646	18205	18201	Phospho	1.0	8	76	1	0.9973	252	0.0008206349206349126	0.0008206349206349126	0.0	0.0	0.0	0.0
0;8;15	68;76;83	0;1.0000;1.0000	iTRAQ8plex;Phospho;Phospho	Os12t0101800-02	mzspec:PXD012764:P17540:scan:59177:[iTRAQ8plex]DEDPLIDS[Phospho]DDERPES[Phospho]FEDEFR/3	0	0.00021976814460743918	464.134862	2:1.0000:8:true;3:1.0000:15:true	DEDPLIDSDDERPESFEDEFR	[iTRAQ8plex]DEDPLIDS[Phospho]DDERPES[Phospho]FEDEFR	Os12t0101800-02	0.9973	P17540	P17540.59177.59177.3	mzspec:PXD012764:P17540:scan:59177:[iTRAQ8plex]DEDPLIDS[Phospho]DDERPES[Phospho]FEDEFR/3	4	-0.33361299999990024	-331.2699669448256	0.00021947873799725646	18205	18201	Phospho	1.0	15	83	1	0.9973	253	0.0008280632411067115	0.0008280632411067115	0.0	0.0	0.0	0.0
0;3	199;202	0;1.0000	iTRAQ8plex;Phospho	Os08t0270200-01	mzspec:PXD012764:P17540_180109065010:scan:30963:[iTRAQ8plex]LLS[Phospho]DEDED/2	0	0.0002195630694917115	384.16853100000003	2:1.0000:3:true	LLSDEDED	[iTRAQ8plex]LLS[Phospho]DEDED	Os08t0270200-01	0.9973	P17540_180109065010	P17540_180109065010.30963.30963.2	mzspec:PXD012764:P17540_180109065010:scan:30963:[iTRAQ8plex]LLS[Phospho]DEDED/2	4	-0.0003020000000333312	-0.4573817792416722	0.00021947873799725646	18222	18218	Phospho	1.0	3	202	1	0.9973	254	0.0008354330708661339	0.0008354330708661339	0.0	0.0	0.0	0.0
0;3;5;10	82;85;87;92	0;1.0000;1.0000;0	iTRAQ8plex;Phospho;Phospho;iTRAQ8plex	Os01t0959000-01	mzspec:PXD012764:P17540_180109065010:scan:13748:[iTRAQ8plex]GRS[Phospho]PS[Phospho]PPPPK[iTRAQ8plex]/3	0	0.0002210677572676025	768.3369749999997	2:1.0000:3:true;3:1.0000:5:true	GRSPSPPPPK	[iTRAQ8plex]GRS[Phospho]PS[Phospho]PPPPK[iTRAQ8plex]	Os01t0959000-01	0.9973	P17540_180109065010	P17540_180109065010.13748.13748.3	mzspec:PXD012764:P17540_180109065010:scan:13748:[iTRAQ8plex]GRS[Phospho]PS[Phospho]PPPPK[iTRAQ8plex]/3	4	-0.0009099999999762076	-1.5252122018119347	0.00021947873799725646	18098	18094	Phospho	1.0	5	87	1	0.9973	255	0.0008427450980392081	0.0008427450980392081	0.0	0.0	0.0	0.0
0;10	238;248	0;1.0000	iTRAQ8plex;Phospho	Os07t0694500-01	mzspec:PXD012764:P17540_180109014405:scan:60897:[iTRAQ8plex]EVEEEILDDS[Phospho]DEDWDPR/3	0	0.0002729257641921397	384.16853100000003	2:1.0000:10:true	EVEEEILDDSDEDWDPR	[iTRAQ8plex]EVEEEILDDS[Phospho]DEDWDPR	Os07t0694500-01	0.9972	P17540_180109014405	P17540_180109014405.60897.60897.3	mzspec:PXD012764:P17540_180109014405:scan:60897:[iTRAQ8plex]EVEEEILDDS[Phospho]DEDWDPR/3	5	-0.33705300000008265	-408.21091661583876	0.00026087863925701763	18325	18320	Phospho	1.0	10	248	1	0.9972	256	0.0008503906249999924	0.0008503906249999924	0.0	0.0	0.0	0.0
0;10	238;248	0;1.0000	iTRAQ8plex;Phospho	Os07t0694500-01	mzspec:PXD012764:P17540_180109065010:scan:60273:[iTRAQ8plex]EVEEEILDDS[Phospho]DEDWDPR/3	0	0.0002691500242235022	384.16853100000003	2:1.0000:10:true	EVEEEILDDSDEDWDPR	[iTRAQ8plex]EVEEEILDDS[Phospho]DEDWDPR	Os07t0694500-01	0.997	P17540_180109065010	P17540_180109065010.60273.60273.3	mzspec:PXD012764:P17540_180109065010:scan:60273:[iTRAQ8plex]EVEEEILDDS[Phospho]DEDWDPR/3	5	0.00016700000003311288	0.20225668689596413	0.00026087863925701763	18582	18577	Phospho	1.0	10	248	1	0.997	257	0.0008587548638132222	0.0008587548638132222	0.0	0.0	0.0	0.0
0;6;8	2936;2942;2944	0;1.0000;0	iTRAQ8plex;Phospho;iTRAQ8plex	LOC_Os02g03840.2	mzspec:PXD012764:P17540:scan:30398:[iTRAQ8plex]GLNVVS[Phospho]PK[iTRAQ8plex]/3	0	0.00026518164942985947	688.370675	2:1.0000:6:true	GLNVVSPK	[iTRAQ8plex]GLNVVS[Phospho]PK[iTRAQ8plex]	LOC_Os02g03840.2	0.9969	P17540	P17540.30398.30398.3	mzspec:PXD012764:P17540:scan:30398:[iTRAQ8plex]GLNVVS[Phospho]PK[iTRAQ8plex]/3	5	-0.0007120000000213622	-1.4203372683831126	0.00026087863925701763	18860	18855	Phospho	1.0	6	2942	1	0.9969	258	0.0008674418604651089	0.0008674418604651089	0.0	0.0	0.0	0.0
0;3;9;18	472;475;481;490	0;1.0000;1.0000;0	iTRAQ8plex;Phospho;Phospho;iTRAQ8plex	LOC_Os08g34060.3	mzspec:PXD012764:P17540_180109065010:scan:42620:[iTRAQ8plex]GES[Phospho]FEDEDS[Phospho]DDDDDMIPK[iTRAQ8plex]/3	0	0.00026513946335772617	768.3370620000003	2:1.0000:3:true;3:1.0000:9:true	GESFEDEDSDDDDDMIPK	[iTRAQ8plex]GES[Phospho]FEDEDS[Phospho]DDDDDMIPK[iTRAQ8plex]	LOC_Os08g34060.3	0.9969	P17540_180109065010	P17540_180109065010.42620.42620.3	mzspec:PXD012764:P17540_180109065010:scan:42620:[iTRAQ8plex]GES[Phospho]FEDEDS[Phospho]DDDDDMIPK[iTRAQ8plex]/3	5	-0.6694989999999734	-709.9390079405788	0.00026087863925701763	18863	18858	Phospho	1.0	9	481	1	0.9969	259	0.0008760617760617688	0.0008760617760617688	0.0	0.0	0.0	0.0
0;3;9;18	472;475;481;490	0;1.0000;1.0000;0	iTRAQ8plex;Phospho;Phospho;iTRAQ8plex	LOC_Os08g34060.3	mzspec:PXD012764:P17540_180109065010:scan:42620:[iTRAQ8plex]GES[Phospho]FEDEDS[Phospho]DDDDDMIPK[iTRAQ8plex]/3	0	0.00026513946335772617	768.3370620000003	2:1.0000:3:true;3:1.0000:9:true	GESFEDEDSDDDDDMIPK	[iTRAQ8plex]GES[Phospho]FEDEDS[Phospho]DDDDDMIPK[iTRAQ8plex]	LOC_Os08g34060.3	0.9969	P17540_180109065010	P17540_180109065010.42620.42620.3	mzspec:PXD012764:P17540_180109065010:scan:42620:[iTRAQ8plex]GES[Phospho]FEDEDS[Phospho]DDDDDMIPK[iTRAQ8plex]/3	5	-0.6694989999999734	-709.9390079405788	0.00026087863925701763	18863	18858	Phospho	1.0	3	475	1	0.9969	260	0.0008846153846153774	0.0008846153846153774	0.0	0.0	0.0	0.0
0;1;3	91;92;94	0;1.0000;1.0000	iTRAQ8plex;Phospho;Phospho	LOC_Os05g01540.2	mzspec:PXD012764:P17540:scan:18828:[iTRAQ8plex]S[Phospho]PS[Phospho]PPPPPPPPR/3	0	0.00026101482564209647	464.134775	2:1.0000:1:true;3:1.0000:3:true	SPSPPPPPPPPR	[iTRAQ8plex]S[Phospho]PS[Phospho]PPPPPPPPR	LOC_Os05g01540.2	0.9967	P17540	P17540.18828.18828.3	mzspec:PXD012764:P17540:scan:18828:[iTRAQ8plex]S[Phospho]PS[Phospho]PPPPPPPPR/3	5	-0.0020339999999805514	-3.613200870915264	0.00026087863925701763	19161	19156	Phospho	1.0	1	92	1	0.9967	261	0.0008938697318007588	0.0008938697318007588	0.0	0.0	0.0	0.0
0;1;3	91;92;94	0;1.0000;1.0000	iTRAQ8plex;Phospho;Phospho	LOC_Os05g01540.2	mzspec:PXD012764:P17540:scan:18828:[iTRAQ8plex]S[Phospho]PS[Phospho]PPPPPPPPR/3	0	0.00026101482564209647	464.134775	2:1.0000:1:true;3:1.0000:3:true	SPSPPPPPPPPR	[iTRAQ8plex]S[Phospho]PS[Phospho]PPPPPPPPR	LOC_Os05g01540.2	0.9967	P17540	P17540.18828.18828.3	mzspec:PXD012764:P17540:scan:18828:[iTRAQ8plex]S[Phospho]PS[Phospho]PPPPPPPPR/3	5	-0.0020339999999805514	-3.613200870915264	0.00026087863925701763	19161	19156	Phospho	1.0	3	94	1	0.9967	262	0.0009030534351144963	0.0009030534351144963	0.0	0.0	0.0	0.0
0;7	423;430	0;1.0000	iTRAQ8plex;Phospho	Os01t0614500-01	mzspec:PXD012764:P17540_180109065010:scan:12062:[iTRAQ8plex]GQEGGMS[Phospho]PGPGGR/2	0	0.0003124674513071555	384.16853100000003	2:1.0000:7:true	GQEGGMSPGPGGR	[iTRAQ8plex]GQEGGMS[Phospho]PGPGGR	Os01t0614500-01	0.9967	P17540_180109065010	P17540_180109065010.12062.12062.2	mzspec:PXD012764:P17540_180109065010:scan:12062:[iTRAQ8plex]GQEGGMS[Phospho]PGPGGR/2	6	0.00018099999999776628	0.23032344956719	0.0003113486586061958	19208	19202	Phospho	1.0	7	430	1	0.9967	263	0.0009121673003802207	0.0009121673003802207	0.0	0.0	0.0	0.0
0;3;5;15;20;24	462;465;467;477;482;486	0;1.0000;1.0000;1.0000;0;0	iTRAQ8plex;Phospho;Phospho;Phospho;Deamidated;iTRAQ8plex	Os04t0662800-01	mzspec:PXD012764:P17540_180109065010:scan:26020:[iTRAQ8plex]DVS[Phospho]ES[Phospho]EEDDDEEDDS[Phospho]DDDEN[Deamidated]GEIK[iTRAQ8plex]/3	0	0.00026143790849673205	849.2872910000003	2:1.0000:20:true;3:1.0000:3:true;4:1.0000:5:true;5:1.0000:15:true	DVSESEEDDDEEDDSDDDENGEIK	[iTRAQ8plex]DVS[Phospho]ES[Phospho]EEDDDEEDDS[Phospho]DDDEN[Deamidated]GEIK[iTRAQ8plex]	Os04t0662800-01	0.9967	P17540_180109065010	P17540_180109065010.26020.26020.3	mzspec:PXD012764:P17540_180109065010:scan:26020:[iTRAQ8plex]DVS[Phospho]ES[Phospho]EEDDDEEDDS[Phospho]DDDEN[Deamidated]GEIK[iTRAQ8plex]/3	5	-0.3290850000000773	-275.67188514189763	0.00026087863925701763	19130	19125	Phospho	1.0	5	467	1	0.9967	264	0.0009212121212121137	0.0009212121212121137	0.0	0.0	0.0	0.0
0;3;5;15;20;24	462;465;467;477;482;486	0;1.0000;1.0000;1.0000;0;0	iTRAQ8plex;Phospho;Phospho;Phospho;Deamidated;iTRAQ8plex	Os04t0662800-01	mzspec:PXD012764:P17540_180109065010:scan:26020:[iTRAQ8plex]DVS[Phospho]ES[Phospho]EEDDDEEDDS[Phospho]DDDEN[Deamidated]GEIK[iTRAQ8plex]/3	0	0.00026143790849673205	849.2872910000003	2:1.0000:20:true;3:1.0000:3:true;4:1.0000:5:true;5:1.0000:15:true	DVSESEEDDDEEDDSDDDENGEIK	[iTRAQ8plex]DVS[Phospho]ES[Phospho]EEDDDEEDDS[Phospho]DDDEN[Deamidated]GEIK[iTRAQ8plex]	Os04t0662800-01	0.9967	P17540_180109065010	P17540_180109065010.26020.26020.3	mzspec:PXD012764:P17540_180109065010:scan:26020:[iTRAQ8plex]DVS[Phospho]ES[Phospho]EEDDDEEDDS[Phospho]DDDEN[Deamidated]GEIK[iTRAQ8plex]/3	5	-0.3290850000000773	-275.67188514189763	0.00026087863925701763	19130	19125	Phospho	1.0	15	477	1	0.9967	265	0.0009301886792452752	0.0009301886792452752	0.0	0.0	0.0	0.0
0;3;5;15;20;24	462;465;467;477;482;486	0;1.0000;1.0000;1.0000;0;0	iTRAQ8plex;Phospho;Phospho;Phospho;Deamidated;iTRAQ8plex	Os04t0662800-01	mzspec:PXD012764:P17540_180109065010:scan:26020:[iTRAQ8plex]DVS[Phospho]ES[Phospho]EEDDDEEDDS[Phospho]DDDEN[Deamidated]GEIK[iTRAQ8plex]/3	0	0.00026143790849673205	849.2872910000003	2:1.0000:20:true;3:1.0000:3:true;4:1.0000:5:true;5:1.0000:15:true	DVSESEEDDDEEDDSDDDENGEIK	[iTRAQ8plex]DVS[Phospho]ES[Phospho]EEDDDEEDDS[Phospho]DDDEN[Deamidated]GEIK[iTRAQ8plex]	Os04t0662800-01	0.9967	P17540_180109065010	P17540_180109065010.26020.26020.3	mzspec:PXD012764:P17540_180109065010:scan:26020:[iTRAQ8plex]DVS[Phospho]ES[Phospho]EEDDDEEDDS[Phospho]DDDEN[Deamidated]GEIK[iTRAQ8plex]/3	5	-0.3290850000000773	-275.67188514189763	0.00026087863925701763	19130	19125	Phospho	1.0	3	465	1	0.9967	266	0.0009390977443608944	0.0009390977443608944	0.0	0.0	0.0	0.0
0;10	238;248	0;1.0000	iTRAQ8plex;Phospho	Os07t0694500-01	mzspec:PXD012764:P17540_180109065010:scan:60132:[iTRAQ8plex]EVEEEILDDS[Phospho]DEDWDPR/2	0	0.00036036036036036037	384.16853100000003	2:1.0000:10:true	EVEEEILDDSDEDWDPR	[iTRAQ8plex]EVEEEILDDS[Phospho]DEDWDPR	Os07t0694500-01	0.9965	P17540_180109065010	P17540_180109065010.60132.60132.2	mzspec:PXD012764:P17540_180109065010:scan:60132:[iTRAQ8plex]EVEEEILDDS[Phospho]DEDWDPR/2	7	0.00018199999999524152	0.14700875027360713	0.00035936136351968787	19432	19425	Phospho	1.0	10	248	1	0.9965	267	0.0009486891385767713	0.0009486891385767713	0.0	0.0	0.0	0.0
0;6	85;91	0;1.0000	iTRAQ8plex;Phospho	Os06t0332900-01	mzspec:PXD012764:P17540_180109065010:scan:14568:[iTRAQ8plex]NDPNLS[Phospho]PR/2	0	0.00035936136351968787	384.168475	2:1.0000:6:true	NDPNLSPR	[iTRAQ8plex]NDPNLS[Phospho]PR	Os06t0332900-01	0.9964	P17540_180109065010	P17540_180109065010.14568.14568.2	mzspec:PXD012764:P17540_180109065010:scan:14568:[iTRAQ8plex]NDPNLS[Phospho]PR/2	7	-0.0009629999999560824	-1.4842452933130368	0.00035936136351968787	19486	19479	Phospho	1.0	6	91	1	0.9964	268	0.000958582089552231	0.000958582089552231	0.0	0.0	0.0	0.0
0;9	515;524	0;1.0000	iTRAQ8plex;Phospho	Os05t0148600-01	mzspec:PXD012764:P17540_180109014405:scan:59162:[iTRAQ8plex]GFVPFVPGS[Phospho]PVER/2	0	0.0003598416696653472	384.168475	2:1.0000:9:true	GFVPFVPGSPVER	[iTRAQ8plex]GFVPFVPGS[Phospho]PVER	Os05t0148600-01	0.9964	P17540_180109014405	P17540_180109014405.59162.59162.2	mzspec:PXD012764:P17540_180109014405:scan:59162:[iTRAQ8plex]GFVPFVPGS[Phospho]PVER/2	7	-0.00026899999988927453	-0.3034554430583143	0.00035936136351968787	19460	19453	Phospho	1.0	9	524	1	0.9964	269	0.00096840148698884	0.00096840148698884	0.0	0.0	0.0	0.0
0;4;6;7	509;513;515;516	0;1.0000;1.0000;1.0000	iTRAQ8plex;Oxidation;Phospho;Phospho	Os02t0618200-01	mzspec:PXD012764:P17540_180109014405:scan:14778:[iTRAQ8plex]EVEM[Oxidation]VS[Phospho]S[Phospho]PE/2	0	0.0004074357015533486	480.1297619999999	2:1.0000:4:true;3:1.0000:6:true;4:1.0000:7:true	EVEMVSSPE	[iTRAQ8plex]EVEM[Oxidation]VS[Phospho]S[Phospho]PE	Os02t0618200-01	0.9963	P17540_180109014405	P17540_180109014405.14778.14778.2	mzspec:PXD012764:P17540_180109014405:scan:14778:[iTRAQ8plex]EVEM[Oxidation]VS[Phospho]S[Phospho]PE/2	8	-0.5008490000000165	-673.375657234664	0.00040479684258462796	19643	19635	Phospho	1.0	7	516	1	0.9963	270	0.0009785185185185114	0.0009785185185185114	0.0	0.0	0.0	0.0
0;4;6;7	509;513;515;516	0;1.0000;1.0000;1.0000	iTRAQ8plex;Oxidation;Phospho;Phospho	Os02t0618200-01	mzspec:PXD012764:P17540_180109014405:scan:14778:[iTRAQ8plex]EVEM[Oxidation]VS[Phospho]S[Phospho]PE/2	0	0.0004074357015533486	480.1297619999999	2:1.0000:4:true;3:1.0000:6:true;4:1.0000:7:true	EVEMVSSPE	[iTRAQ8plex]EVEM[Oxidation]VS[Phospho]S[Phospho]PE	Os02t0618200-01	0.9963	P17540_180109014405	P17540_180109014405.14778.14778.2	mzspec:PXD012764:P17540_180109014405:scan:14778:[iTRAQ8plex]EVEM[Oxidation]VS[Phospho]S[Phospho]PE/2	8	-0.5008490000000165	-673.375657234664	0.00040479684258462796	19643	19635	Phospho	1.0	6	515	1	0.9963	271	0.000988560885608849	0.000988560885608849	0.0	0.0	0.0	0.0
0;4;8	312;316;320	0;1.0000;1.0000	iTRAQ8plex;Phospho;Phospho	LOC_Os01g67250.2	mzspec:PXD012764:P17540_180109014405:scan:22367:[iTRAQ8plex]VHES[Phospho]PVLS[Phospho]PQR/3	0	0.000406462757849812	464.134862	2:1.0000:4:true;3:1.0000:8:true	VHESPVLSPQR	[iTRAQ8plex]VHES[Phospho]PVLS[Phospho]PQR	LOC_Os01g67250.2	0.9963	P17540_180109014405	P17540_180109014405.22367.22367.3	mzspec:PXD012764:P17540_180109014405:scan:22367:[iTRAQ8plex]VHES[Phospho]PVLS[Phospho]PQR/3	8	-0.0022109999999884167	-3.868046879777208	0.00040479684258462796	19690	19682	Phospho	1.0	8	320	1	0.9963	272	0.0009985294117646991	0.0009985294117646991	0.0	0.0	0.0	0.0
0;4;8	312;316;320	0;1.0000;1.0000	iTRAQ8plex;Phospho;Phospho	LOC_Os01g67250.2	mzspec:PXD012764:P17540_180109014405:scan:22367:[iTRAQ8plex]VHES[Phospho]PVLS[Phospho]PQR/3	0	0.000406462757849812	464.134862	2:1.0000:4:true;3:1.0000:8:true	VHESPVLSPQR	[iTRAQ8plex]VHES[Phospho]PVLS[Phospho]PQR	LOC_Os01g67250.2	0.9963	P17540_180109014405	P17540_180109014405.22367.22367.3	mzspec:PXD012764:P17540_180109014405:scan:22367:[iTRAQ8plex]VHES[Phospho]PVLS[Phospho]PQR/3	8	-0.0022109999999884167	-3.868046879777208	0.00040479684258462796	19690	19682	Phospho	1.0	4	316	1	0.9963	273	0.0010084249084249014	0.0010084249084249014	0.0	0.0	0.0	0.0
0;10;14	1605;1615;1619	0;1.0000;1.0000	iTRAQ8plex;Phospho;Phospho	LOC_Os02g02290.1	mzspec:PXD012764:P17540:scan:31841:[iTRAQ8plex]EIDDDDFEES[Phospho]DDDS[Phospho]EER/2	0	0.0004058029826519225	464.134775	2:1.0000:10:true;3:1.0000:14:true	EIDDDDFEESDDDSEER	[iTRAQ8plex]EIDDDDFEES[Phospho]DDDS[Phospho]EER	LOC_Os02g02290.1	0.9962	P17540	P17540.31841.31841.2	mzspec:PXD012764:P17540:scan:31841:[iTRAQ8plex]EIDDDDFEES[Phospho]DDDS[Phospho]EER/2	8	-0.004739999999856082	-3.7546350850168366	0.00040479684258462796	19722	19714	Phospho	1.0	14	1619	1	0.9962	274	0.0010186131386861245	0.0010186131386861245	0.0	0.0	0.0	0.0
0;10;14	1605;1615;1619	0;1.0000;1.0000	iTRAQ8plex;Phospho;Phospho	LOC_Os02g02290.1	mzspec:PXD012764:P17540:scan:31841:[iTRAQ8plex]EIDDDDFEES[Phospho]DDDS[Phospho]EER/2	0	0.0004058029826519225	464.134775	2:1.0000:10:true;3:1.0000:14:true	EIDDDDFEESDDDSEER	[iTRAQ8plex]EIDDDDFEES[Phospho]DDDS[Phospho]EER	LOC_Os02g02290.1	0.9962	P17540	P17540.31841.31841.2	mzspec:PXD012764:P17540:scan:31841:[iTRAQ8plex]EIDDDDFEES[Phospho]DDDS[Phospho]EER/2	8	-0.004739999999856082	-3.7546350850168366	0.00040479684258462796	19722	19714	Phospho	1.0	10	1615	1	0.9962	275	0.001028727272727266	0.001028727272727266	0.0	0.0	0.0	0.0
0;3;5;10	82;85;87;92	0;1.0000;1.0000;0	iTRAQ8plex;Phospho;Phospho;iTRAQ8plex	Os01t0959000-01	mzspec:PXD012764:P17540_180109065010:scan:13981:[iTRAQ8plex]GRS[Phospho]PS[Phospho]PPPPK[iTRAQ8plex]/3	0	0.0004548670777317295	768.3369749999997	2:1.0000:3:true;3:1.0000:5:true	GRSPSPPPPK	[iTRAQ8plex]GRS[Phospho]PS[Phospho]PPPPK[iTRAQ8plex]	Os01t0959000-01	0.9962	P17540_180109065010	P17540_180109065010.13981.13981.3	mzspec:PXD012764:P17540_180109065010:scan:13981:[iTRAQ8plex]GRS[Phospho]PS[Phospho]PPPPK[iTRAQ8plex]/3	9	-0.000565000000051441	-0.9469724111260794	0.0004430660168365086	19795	19786	Phospho	1.0	3	85	1	0.9962	276	0.0010387681159420225	0.0010387681159420225	0.0	0.0	0.0	0.0
0;3;5;10	82;85;87;92	0;1.0000;1.0000;0	iTRAQ8plex;Phospho;Phospho;iTRAQ8plex	Os01t0959000-01	mzspec:PXD012764:P17540_180109065010:scan:13981:[iTRAQ8plex]GRS[Phospho]PS[Phospho]PPPPK[iTRAQ8plex]/3	0	0.0004548670777317295	768.3369749999997	2:1.0000:3:true;3:1.0000:5:true	GRSPSPPPPK	[iTRAQ8plex]GRS[Phospho]PS[Phospho]PPPPK[iTRAQ8plex]	Os01t0959000-01	0.9962	P17540_180109065010	P17540_180109065010.13981.13981.3	mzspec:PXD012764:P17540_180109065010:scan:13981:[iTRAQ8plex]GRS[Phospho]PS[Phospho]PPPPK[iTRAQ8plex]/3	9	-0.000565000000051441	-0.9469724111260794	0.0004430660168365086	19795	19786	Phospho	1.0	5	87	1	0.9962	277	0.0010487364620938564	0.0010487364620938564	0.0	0.0	0.0	0.0
0;3	827;830	0;1.0000	iTRAQ8plex;Phospho	Os02t0738900-01	mzspec:PXD012764:P17540_180109065010:scan:24035:[iTRAQ8plex]QLS[Phospho]IHDNR/3	0	0.0004053300906926078	384.168475	2:1.0000:3:true	QLSIHDNR	[iTRAQ8plex]QLS[Phospho]IHDNR	Os02t0738900-01	0.9962	P17540_180109065010	P17540_180109065010.24035.24035.3	mzspec:PXD012764:P17540_180109065010:scan:24035:[iTRAQ8plex]QLS[Phospho]IHDNR/3	8	-0.0009529999999813301	-2.0888593718549333	0.00040479684258462796	19745	19737	Phospho	1.0	3	830	1	0.9962	278	0.0010586330935251737	0.0010586330935251737	0.0	0.0	0.0	0.0
0;10;14	1605;1615;1619	0;1.0000;1.0000	iTRAQ8plex;Phospho;Phospho	LOC_Os02g02290.1	mzspec:PXD012764:P17540_180109014405:scan:31386:[iTRAQ8plex]EIDDDDFEES[Phospho]DDDS[Phospho]EER/2	0	0.00045160319132921866	464.134775	2:1.0000:10:true;3:1.0000:14:true	EIDDDDFEESDDDSEER	[iTRAQ8plex]EIDDDDFEES[Phospho]DDDS[Phospho]EER	LOC_Os02g02290.1	0.9961	P17540_180109014405	P17540_180109014405.31386.31386.2	mzspec:PXD012764:P17540_180109014405:scan:31386:[iTRAQ8plex]EIDDDDFEES[Phospho]DDDS[Phospho]EER/2	9	0.003927000000203407	3.1106438776524286	0.0004430660168365086	19938	19929	Phospho	1.0	14	1619	1	0.9961	279	0.001068817204301069	0.001068817204301069	0.0	0.0	0.0	0.0
0;10;14	1605;1615;1619	0;1.0000;1.0000	iTRAQ8plex;Phospho;Phospho	LOC_Os02g02290.1	mzspec:PXD012764:P17540_180109014405:scan:31386:[iTRAQ8plex]EIDDDDFEES[Phospho]DDDS[Phospho]EER/2	0	0.00045160319132921866	464.134775	2:1.0000:10:true;3:1.0000:14:true	EIDDDDFEESDDDSEER	[iTRAQ8plex]EIDDDDFEES[Phospho]DDDS[Phospho]EER	LOC_Os02g02290.1	0.9961	P17540_180109014405	P17540_180109014405.31386.31386.2	mzspec:PXD012764:P17540_180109014405:scan:31386:[iTRAQ8plex]EIDDDDFEES[Phospho]DDDS[Phospho]EER/2	9	0.003927000000203407	3.1106438776524286	0.0004430660168365086	19938	19929	Phospho	1.0	10	1615	1	0.9961	280	0.001078928571428565	0.001078928571428565	0.0	0.0	0.0	0.0
0;2;4	289;291;293	0;1.0000;1.0000	iTRAQ8plex;Phospho;Phospho	LOC_Os05g01540.2	mzspec:PXD012764:P17540_180109065010:scan:07602:[iTRAQ8plex]RS[Phospho]PS[Phospho]PPPR/3	0	0.00044629574531389473	464.134862	2:1.0000:2:true;3:1.0000:4:true	RSPSPPPR	[iTRAQ8plex]RS[Phospho]PS[Phospho]PPPR	LOC_Os05g01540.2	0.9959	P17540_180109065010	P17540_180109065010.07602.07602.3	mzspec:PXD012764:P17540_180109065010:scan:07602:[iTRAQ8plex]RS[Phospho]PS[Phospho]PPPR/3	9	-0.0002549999999814645	-0.5626470374195661	0.0004430660168365086	20175	20166	Phospho	1.0	2	291	1	0.9959	281	0.0010896797153024849	0.0010896797153024849	0.0	0.0	0.0	0.0
0;3;5;15;20;24	462;465;467;477;482;486	0;1.0000;1.0000;1.0000;0;0	iTRAQ8plex;Phospho;Phospho;Phospho;Deamidated;iTRAQ8plex	Os04t0662800-01	mzspec:PXD012764:P17540:scan:25320:[iTRAQ8plex]DVS[Phospho]ES[Phospho]EEDDDEEDDS[Phospho]DDDEN[Deamidated]GEIK[iTRAQ8plex]/3	0	0.00044603033006244426	849.2872910000003	2:1.0000:20:true;3:1.0000:3:true;4:1.0000:5:true;5:1.0000:15:true	DVSESEEDDDEEDDSDDDENGEIK	[iTRAQ8plex]DVS[Phospho]ES[Phospho]EEDDDEEDDS[Phospho]DDDEN[Deamidated]GEIK[iTRAQ8plex]	Os04t0662800-01	0.9959	P17540	P17540.25320.25320.3	mzspec:PXD012764:P17540:scan:25320:[iTRAQ8plex]DVS[Phospho]ES[Phospho]EEDDDEEDDS[Phospho]DDDEN[Deamidated]GEIK[iTRAQ8plex]/3	9	-0.3334790000001249	-279.35270396781283	0.0004430660168365086	20187	20178	Phospho	1.0	3	465	1	0.9959	282	0.001100354609929072	0.001100354609929072	0.0	0.0	0.0	0.0
0;3;5;15;20;24	462;465;467;477;482;486	0;1.0000;1.0000;1.0000;0;0	iTRAQ8plex;Phospho;Phospho;Phospho;Deamidated;iTRAQ8plex	Os04t0662800-01	mzspec:PXD012764:P17540:scan:25320:[iTRAQ8plex]DVS[Phospho]ES[Phospho]EEDDDEEDDS[Phospho]DDDEN[Deamidated]GEIK[iTRAQ8plex]/3	0	0.00044603033006244426	849.2872910000003	2:1.0000:20:true;3:1.0000:3:true;4:1.0000:5:true;5:1.0000:15:true	DVSESEEDDDEEDDSDDDENGEIK	[iTRAQ8plex]DVS[Phospho]ES[Phospho]EEDDDEEDDS[Phospho]DDDEN[Deamidated]GEIK[iTRAQ8plex]	Os04t0662800-01	0.9959	P17540	P17540.25320.25320.3	mzspec:PXD012764:P17540:scan:25320:[iTRAQ8plex]DVS[Phospho]ES[Phospho]EEDDDEEDDS[Phospho]DDDEN[Deamidated]GEIK[iTRAQ8plex]/3	9	-0.3334790000001249	-279.35270396781283	0.0004430660168365086	20187	20178	Phospho	1.0	15	477	1	0.9959	283	0.001110954063604234	0.001110954063604234	0.0	0.0	0.0	0.0
0;2;4	289;291;293	0;1.0000;1.0000	iTRAQ8plex;Phospho;Phospho	LOC_Os05g01540.2	mzspec:PXD012764:P17540_180109065010:scan:07602:[iTRAQ8plex]RS[Phospho]PS[Phospho]PPPR/3	0	0.00044629574531389473	464.134862	2:1.0000:2:true;3:1.0000:4:true	RSPSPPPR	[iTRAQ8plex]RS[Phospho]PS[Phospho]PPPR	LOC_Os05g01540.2	0.9959	P17540_180109065010	P17540_180109065010.07602.07602.3	mzspec:PXD012764:P17540_180109065010:scan:07602:[iTRAQ8plex]RS[Phospho]PS[Phospho]PPPR/3	9	-0.0002549999999814645	-0.5626470374195661	0.0004430660168365086	20175	20166	Phospho	1.0	4	293	1	0.9959	284	0.0011214788732394304	0.0011214788732394304	0.0	0.0	0.0	0.0
0;3;5;15;20;24	462;465;467;477;482;486	0;1.0000;1.0000;1.0000;0;0	iTRAQ8plex;Phospho;Phospho;Phospho;Deamidated;iTRAQ8plex	Os04t0662800-01	mzspec:PXD012764:P17540:scan:25320:[iTRAQ8plex]DVS[Phospho]ES[Phospho]EEDDDEEDDS[Phospho]DDDEN[Deamidated]GEIK[iTRAQ8plex]/3	0	0.00044603033006244426	849.2872910000003	2:1.0000:20:true;3:1.0000:3:true;4:1.0000:5:true;5:1.0000:15:true	DVSESEEDDDEEDDSDDDENGEIK	[iTRAQ8plex]DVS[Phospho]ES[Phospho]EEDDDEEDDS[Phospho]DDDEN[Deamidated]GEIK[iTRAQ8plex]	Os04t0662800-01	0.9959	P17540	P17540.25320.25320.3	mzspec:PXD012764:P17540:scan:25320:[iTRAQ8plex]DVS[Phospho]ES[Phospho]EEDDDEEDDS[Phospho]DDDEN[Deamidated]GEIK[iTRAQ8plex]/3	9	-0.3334790000001249	-279.35270396781283	0.0004430660168365086	20187	20178	Phospho	1.0	5	467	1	0.9959	285	0.0011319298245613973	0.0011319298245613973	0.0	0.0	0.0	0.0
0;4	441;445	0;1.0000	iTRAQ8plex;Phospho	Os12t0613500-01	mzspec:PXD012764:P17540:scan:17631:[iTRAQ8plex]FNDS[Phospho]DDE/2	0	0.0004438526409232135	384.168475	2:1.0000:4:true	FNDSDDE	[iTRAQ8plex]FNDS[Phospho]DDE	Os12t0613500-01	0.9958	P17540	P17540.17631.17631.2	mzspec:PXD012764:P17540:scan:17631:[iTRAQ8plex]FNDS[Phospho]DDE/2	9	-0.00037099999997280975	-0.6049930154662139	0.0004430660168365086	20286	20277	Phospho	1.0	4	445	1	0.9958	286	0.0011426573426573366	0.0011426573426573366	0.0	0.0	0.0	0.0
0;7	37;44	0;1.0000	iTRAQ8plex;Phospho	Os01t0174000-01	mzspec:PXD012764:P17540_180109065010:scan:21075:[iTRAQ8plex]EGGGVES[Phospho]DEEIR/2	0	0.00044437861057621095	384.168475	2:1.0000:7:true	EGGGVESDEEIR	[iTRAQ8plex]EGGGVES[Phospho]DEEIR	Os01t0174000-01	0.9958	P17540_180109065010	P17540_180109065010.21075.21075.2	mzspec:PXD012764:P17540_180109065010:scan:21075:[iTRAQ8plex]EGGGVES[Phospho]DEEIR/2	9	-5.7999999967250915e-05	-0.0698063066922453	0.0004430660168365086	20262	20253	Phospho	1.0	7	44	1	0.9958	287	0.0011533101045296105	0.0011533101045296105	0.0	0.0	0.0	0.0
0;3;5;15;20;24	462;465;467;477;482;486	0;1.0000;1.0000;1.0000;0;0	iTRAQ8plex;Phospho;Phospho;Phospho;Deamidated;iTRAQ8plex	Os04t0662800-01	mzspec:PXD012764:P17540_180109065010:scan:26090:[iTRAQ8plex]DVS[Phospho]ES[Phospho]EEDDDEEDDS[Phospho]DDDEN[Deamidated]GEIK[iTRAQ8plex]/3	0	0.0005364022041254206	849.2872910000003	2:1.0000:20:true;3:1.0000:3:true;4:1.0000:5:true;5:1.0000:15:true	DVSESEEDDDEEDDSDDDENGEIK	[iTRAQ8plex]DVS[Phospho]ES[Phospho]EEDDDEEDDS[Phospho]DDDEN[Deamidated]GEIK[iTRAQ8plex]	Os04t0662800-01	0.9956	P17540_180109065010	P17540_180109065010.26090.26090.3	mzspec:PXD012764:P17540_180109065010:scan:26090:[iTRAQ8plex]DVS[Phospho]ES[Phospho]EEDDDEEDDS[Phospho]DDDEN[Deamidated]GEIK[iTRAQ8plex]/3	11	-0.6659989999998288	-557.9020612684513	0.0004820966822982865	20518	20507	Phospho	1.0	3	465	1	0.9956	288	0.001164583333333327	0.001164583333333327	0.0	0.0	0.0	0.0
0;3;5;15;20;24	462;465;467;477;482;486	0;1.0000;1.0000;1.0000;0;0	iTRAQ8plex;Phospho;Phospho;Phospho;Deamidated;iTRAQ8plex	Os04t0662800-01	mzspec:PXD012764:P17540_180109065010:scan:26090:[iTRAQ8plex]DVS[Phospho]ES[Phospho]EEDDDEEDDS[Phospho]DDDEN[Deamidated]GEIK[iTRAQ8plex]/3	0	0.0005364022041254206	849.2872910000003	2:1.0000:20:true;3:1.0000:3:true;4:1.0000:5:true;5:1.0000:15:true	DVSESEEDDDEEDDSDDDENGEIK	[iTRAQ8plex]DVS[Phospho]ES[Phospho]EEDDDEEDDS[Phospho]DDDEN[Deamidated]GEIK[iTRAQ8plex]	Os04t0662800-01	0.9956	P17540_180109065010	P17540_180109065010.26090.26090.3	mzspec:PXD012764:P17540_180109065010:scan:26090:[iTRAQ8plex]DVS[Phospho]ES[Phospho]EEDDDEEDDS[Phospho]DDDEN[Deamidated]GEIK[iTRAQ8plex]/3	11	-0.6659989999998288	-557.9020612684513	0.0004820966822982865	20518	20507	Phospho	1.0	5	467	1	0.9956	289	0.0011757785467127965	0.0011757785467127965	0.0	0.0	0.0	0.0
0;3;5;15;20;24	462;465;467;477;482;486	0;1.0000;1.0000;1.0000;0;0	iTRAQ8plex;Phospho;Phospho;Phospho;Deamidated;iTRAQ8plex	Os04t0662800-01	mzspec:PXD012764:P17540_180109065010:scan:26090:[iTRAQ8plex]DVS[Phospho]ES[Phospho]EEDDDEEDDS[Phospho]DDDEN[Deamidated]GEIK[iTRAQ8plex]/3	0	0.0005364022041254206	849.2872910000003	2:1.0000:20:true;3:1.0000:3:true;4:1.0000:5:true;5:1.0000:15:true	DVSESEEDDDEEDDSDDDENGEIK	[iTRAQ8plex]DVS[Phospho]ES[Phospho]EEDDDEEDDS[Phospho]DDDEN[Deamidated]GEIK[iTRAQ8plex]	Os04t0662800-01	0.9956	P17540_180109065010	P17540_180109065010.26090.26090.3	mzspec:PXD012764:P17540_180109065010:scan:26090:[iTRAQ8plex]DVS[Phospho]ES[Phospho]EEDDDEEDDS[Phospho]DDDEN[Deamidated]GEIK[iTRAQ8plex]/3	11	-0.6659989999998288	-557.9020612684513	0.0004820966822982865	20518	20507	Phospho	1.0	15	477	1	0.9956	290	0.0011868965517241312	0.0011868965517241312	0.0	0.0	0.0	0.0
0;9;14	158;167;172	0;1.0000;0	iTRAQ8plex;Phospho;iTRAQ8plex	Os08t0187700-01	mzspec:PXD012764:P17540_180109014405:scan:61403:[iTRAQ8plex]GIEDELQFS[Phospho]PLENK[iTRAQ8plex]/3	0	0.00053392874478206	688.370675	2:1.0000:9:true	GIEDELQFSPLENK	[iTRAQ8plex]GIEDELQFS[Phospho]PLENK[iTRAQ8plex]	Os08t0187700-01	0.9955	P17540_180109014405	P17540_180109014405.61403.61403.3	mzspec:PXD012764:P17540_180109014405:scan:61403:[iTRAQ8plex]GIEDELQFS[Phospho]PLENK[iTRAQ8plex]/3	11	-0.334831000000122	-434.99964836252695	0.0004820966822982865	20613	20602	Phospho	1.0	9	167	1	0.9955	291	0.001198281786941574	0.001198281786941574	0.0	0.0	0.0	0.0
0;8;9	75;83;84	0;0;1.0000	iTRAQ8plex;Carbamidomethyl;Phospho	Os05t0270400-01	mzspec:PXD012764:P17540_180109014405:scan:34782:[iTRAQ8plex]EVPFDEDC[Carbamidomethyl]S[Phospho]DDEPDGGGGR/2	0	0.0005345254871470917	441.189939	2:1.0000:9:true	EVPFDEDCSDDEPDGGGGR	[iTRAQ8plex]EVPFDEDC[Carbamidomethyl]S[Phospho]DDEPDGGGGR	Os05t0270400-01	0.9955	P17540_180109014405	P17540_180109014405.34782.34782.2	mzspec:PXD012764:P17540_180109014405:scan:34782:[iTRAQ8plex]EVPFDEDC[Carbamidomethyl]S[Phospho]DDEPDGGGGR/2	11	-0.5017589999999927	-411.6240139450782	0.0004820966822982865	20590	20579	Phospho	1.0	9	84	1	0.9955	292	0.0012095890410958835	0.0012095890410958835	0.0	0.0	0.0	0.0
0;4;13	110;114;123	0;1.0000;0	iTRAQ8plex;Phospho;iTRAQ8plex	LOC_Os03g49485.1	mzspec:PXD012764:P17540:scan:21351:[iTRAQ8plex]GRDT[Phospho]DDDDEVEEK[iTRAQ8plex]/3	0	0.0005289987496393192	688.370675	2:1.0000:4:true	GRDTDDDDEVEEK	[iTRAQ8plex]GRDT[Phospho]DDDDEVEEK[iTRAQ8plex]	LOC_Os03g49485.1	0.9953	P17540	P17540.21351.21351.3	mzspec:PXD012764:P17540:scan:21351:[iTRAQ8plex]GRDT[Phospho]DDDDEVEEK[iTRAQ8plex]/3	11	-0.002650000000016917	-3.5924097111457853	0.0004820966822982865	20805	20794	Phospho	1.0	4	114	1	0.9953	293	0.0012215017064846347	0.0012215017064846347	0.0	0.0	0.0	0.0
0;9;11	77;86;88	0;1.0000;0	iTRAQ8plex;Phospho;iTRAQ8plex	Os03t0859700-00	mzspec:PXD012764:P17540_180109065010:scan:50349:[iTRAQ8plex]NVVLDEFGS[Phospho]PK[iTRAQ8plex]/3	0	0.0005301204819277109	688.370675	2:1.0000:9:true	NVVLDEFGSPK	[iTRAQ8plex]NVVLDEFGS[Phospho]PK[iTRAQ8plex]	Os03t0859700-00	0.9953	P17540_180109065010	P17540_180109065010.50349.50349.3	mzspec:PXD012764:P17540_180109065010:scan:50349:[iTRAQ8plex]NVVLDEFGS[Phospho]PK[iTRAQ8plex]/3	11	0.0008570000001100198	1.356723856482242	0.0004820966822982865	20761	20750	Phospho	1.0	9	86	1	0.9953	294	0.0012333333333333267	0.0012333333333333267	0.0	0.0	0.0	0.0
0;3	823;826	0;1.0000	iTRAQ8plex;Phospho	Os06t0247800-01	mzspec:PXD012764:P17540_180109014405:scan:19549:[iTRAQ8plex]QLS[Phospho]VHDNR/3	0	0.0005228633900560889	384.168475	2:1.0000:3:true	QLSVHDNR	[iTRAQ8plex]QLS[Phospho]VHDNR	Os06t0247800-01	0.9951	P17540_180109014405	P17540_180109014405.19549.19549.3	mzspec:PXD012764:P17540_180109014405:scan:19549:[iTRAQ8plex]QLS[Phospho]VHDNR/3	11	0.00013600000005453694	0.30117949409258665	0.0004820966822982865	21049	21038	Phospho	1.0	3	826	1	0.9951	295	0.0012457627118644002	0.0012457627118644002	0.0	0.0	0.0	0.0
0;6;8	2936;2942;2944	0;1.0000;0	iTRAQ8plex;Phospho;iTRAQ8plex	LOC_Os02g03840.2	mzspec:PXD012764:P17540_180109065010:scan:30150:[iTRAQ8plex]GLNVVS[Phospho]PK[iTRAQ8plex]/3	0	0.000523161799676591	688.370675	2:1.0000:6:true	GLNVVSPK	[iTRAQ8plex]GLNVVS[Phospho]PK[iTRAQ8plex]	LOC_Os02g03840.2	0.9951	P17540_180109065010	P17540_180109065010.30150.30150.3	mzspec:PXD012764:P17540_180109065010:scan:30150:[iTRAQ8plex]GLNVVS[Phospho]PK[iTRAQ8plex]/3	11	-0.0008650000000329782	-1.7255501926423749	0.0004820966822982865	21037	21026	Phospho	1.0	6	2942	1	0.9951	296	0.0012581081081081017	0.0012581081081081017	0.0	0.0	0.0	0.0
0;5;7	221;226;228	0;0;1.0000	iTRAQ8plex;Carbamidomethyl;Phospho	Os01t0926200-01	mzspec:PXD012764:P17540_180109014405:scan:37442:[iTRAQ8plex]EMEFC[Carbamidomethyl]ET[Phospho]P/2	0	0.0005200945626477542	441.189939	2:1.0000:7:true	EMEFCETP	[iTRAQ8plex]EMEFC[Carbamidomethyl]ET[Phospho]P	Os01t0926200-01	0.995	P17540_180109014405	P17540_180109014405.37442.37442.2	mzspec:PXD012764:P17540_180109014405:scan:37442:[iTRAQ8plex]EMEFC[Carbamidomethyl]ET[Phospho]P/2	11	0.000191999999969994	0.2689901780043679	0.0004820966822982865	21161	21150	Phospho	1.0	7	228	1	0.995	297	0.0012707070707070642	0.0012707070707070642	0.0	0.0	0.0	0.0
0;4	33;37	0;1.0000	iTRAQ8plex;Phospho	LOC_Os10g06130.1	mzspec:PXD012764:P17540:scan:17876:[iTRAQ8plex]REDS[Phospho]DDPEEEDPDER/3	0	0.0005203652017597805	384.168475	2:1.0000:4:true	REDSDDPEEEDPDER	[iTRAQ8plex]REDS[Phospho]DDPEEEDPDER	LOC_Os10g06130.1	0.995	P17540	P17540.17876.17876.3	mzspec:PXD012764:P17540:scan:17876:[iTRAQ8plex]REDS[Phospho]DDPEEEDPDER/3	11	-0.6679020000000264	-903.022439231942	0.0004820966822982865	21150	21139	Phospho	1.0	4	37	1	0.995	298	0.0012832214765100605	0.0012832214765100605	0.0	0.0	0.0	0.0
0;8;9	75;83;84	0;0;1.0000	iTRAQ8plex;Carbamidomethyl;Phospho	Os05t0270400-01	mzspec:PXD012764:P17540_180109014405:scan:35022:[iTRAQ8plex]EVPFDEDC[Carbamidomethyl]S[Phospho]DDEPDGGGGR/2	0	0.0005214753010334692	441.189939	2:1.0000:9:true	EVPFDEDCSDDEPDGGGGR	[iTRAQ8plex]EVPFDEDC[Carbamidomethyl]S[Phospho]DDEPDGGGGR	Os05t0270400-01	0.995	P17540_180109014405	P17540_180109014405.35022.35022.2	mzspec:PXD012764:P17540_180109014405:scan:35022:[iTRAQ8plex]EVPFDEDC[Carbamidomethyl]S[Phospho]DDEPDGGGGR/2	11	-0.5023690000000443	-412.1244347617007	0.0004820966822982865	21105	21094	Phospho	1.0	9	84	1	0.995	299	0.001295652173913037	0.001295652173913037	0.0	0.0	0.0	0.0
0;4	33;37	0;1.0000	iTRAQ8plex;Phospho	LOC_Os10g06130.1	mzspec:PXD012764:P17540_180109065010:scan:16789:[iTRAQ8plex]REDS[Phospho]DDPEEEDPDER/2	0	0.0005175739895544161	384.168475	2:1.0000:4:true	REDSDDPEEEDPDER	[iTRAQ8plex]REDS[Phospho]DDPEEEDPDER	LOC_Os10g06130.1	0.9949	P17540_180109065010	P17540_180109065010.16789.16789.2	mzspec:PXD012764:P17540_180109065010:scan:16789:[iTRAQ8plex]REDS[Phospho]DDPEEEDPDER/2	11	-0.5007299999999759	-451.53908222926793	0.0004820966822982865	21264	21253	Phospho	1.0	4	37	1	0.9949	300	0.001308333333333327	0.001308333333333327	0.0	0.0	0.0	0.0
0;3;9;15;18	472;475;481;487;490	0;1.0000;1.0000;1.0000;0	iTRAQ8plex;Phospho;Phospho;Oxidation;iTRAQ8plex	LOC_Os08g34060.3	mzspec:PXD012764:P17540_180109014405:scan:34667:[iTRAQ8plex]GES[Phospho]FEDEDS[Phospho]DDDDDM[Oxidation]IPK[iTRAQ8plex]/3	0	0.0005167715869585644	784.331875	2:1.0000:15:true;3:1.0000:3:true;4:1.0000:9:true	GESFEDEDSDDDDDMIPK	[iTRAQ8plex]GES[Phospho]FEDEDS[Phospho]DDDDDM[Oxidation]IPK[iTRAQ8plex]	LOC_Os08g34060.3	0.9949	P17540_180109014405	P17540_180109014405.34667.34667.3	mzspec:PXD012764:P17540_180109014405:scan:34667:[iTRAQ8plex]GES[Phospho]FEDEDS[Phospho]DDDDDM[Oxidation]IPK[iTRAQ8plex]/3	11	-0.0008910000000241779	-0.9395077411169253	0.0004820966822982865	21297	21286	Phospho	1.0	3	475	1	0.9949	301	0.001320930232558133	0.001320930232558133	0.0	0.0	0.0	0.0
0;3;9;15;18	472;475;481;487;490	0;1.0000;1.0000;1.0000;0	iTRAQ8plex;Phospho;Phospho;Oxidation;iTRAQ8plex	LOC_Os08g34060.3	mzspec:PXD012764:P17540_180109014405:scan:34667:[iTRAQ8plex]GES[Phospho]FEDEDS[Phospho]DDDDDM[Oxidation]IPK[iTRAQ8plex]/3	0	0.0005167715869585644	784.331875	2:1.0000:15:true;3:1.0000:3:true;4:1.0000:9:true	GESFEDEDSDDDDDMIPK	[iTRAQ8plex]GES[Phospho]FEDEDS[Phospho]DDDDDM[Oxidation]IPK[iTRAQ8plex]	LOC_Os08g34060.3	0.9949	P17540_180109014405	P17540_180109014405.34667.34667.3	mzspec:PXD012764:P17540_180109014405:scan:34667:[iTRAQ8plex]GES[Phospho]FEDEDS[Phospho]DDDDDM[Oxidation]IPK[iTRAQ8plex]/3	11	-0.0008910000000241779	-0.9395077411169253	0.0004820966822982865	21297	21286	Phospho	1.0	9	481	1	0.9949	302	0.0013334437086092651	0.0013334437086092651	0.0	0.0	0.0	0.0
0;10;14	238;248;252	0;1.0000;1.0000	iTRAQ8plex;Phospho;Oxidation	Os07t0694500-01	mzspec:PXD012764:P17540:scan:59345:[iTRAQ8plex]EVEEEILDDS[Phospho]DEDW[Oxidation]DPR/3	0	0.0005172575942819523	400.163375	2:1.0000:14:true;3:1.0000:10:true	EVEEEILDDSDEDWDPR	[iTRAQ8plex]EVEEEILDDS[Phospho]DEDW[Oxidation]DPR	Os07t0694500-01	0.9949	P17540	P17540.59345.59345.3	mzspec:PXD012764:P17540:scan:59345:[iTRAQ8plex]EVEEEILDDS[Phospho]DEDW[Oxidation]DPR/3	11	-0.3440429999999424	-414.0033134993361	0.0004820966822982865	21277	21266	Phospho	1.0	10	248	1	0.9949	303	0.0013458745874587394	0.0013458745874587394	0.0	0.0	0.0	0.0
0;10;14	238;248;252	0;1.0000;1.0000	iTRAQ8plex;Phospho;Oxidation	Os07t0694500-01	mzspec:PXD012764:P17540_180109014405:scan:60525:[iTRAQ8plex]EVEEEILDDS[Phospho]DEDW[Oxidation]DPR/3	0	0.0005164561716512513	400.163375	2:1.0000:14:true;3:1.0000:10:true	EVEEEILDDSDEDWDPR	[iTRAQ8plex]EVEEEILDDS[Phospho]DEDW[Oxidation]DPR	Os07t0694500-01	0.9948	P17540_180109014405	P17540_180109014405.60525.60525.3	mzspec:PXD012764:P17540_180109014405:scan:60525:[iTRAQ8plex]EVEEEILDDS[Phospho]DEDW[Oxidation]DPR/3	11	-0.6749750000000176	-812.2295367999595	0.0004820966822982865	21310	21299	Phospho	1.0	10	248	1	0.9948	304	0.0013585526315789411	0.0013585526315789411	0.0	0.0	0.0	0.0
0;6;8	2936;2942;2944	0;1.0000;0	iTRAQ8plex;Phospho;iTRAQ8plex	LOC_Os02g03840.2	mzspec:PXD012764:P17540:scan:30626:[iTRAQ8plex]GLNVVS[Phospho]PK[iTRAQ8plex]/3	0	0.0005127248997855877	688.370675	2:1.0000:6:true	GLNVVSPK	[iTRAQ8plex]GLNVVS[Phospho]PK[iTRAQ8plex]	LOC_Os02g03840.2	0.9947	P17540	P17540.30626.30626.3	mzspec:PXD012764:P17540:scan:30626:[iTRAQ8plex]GLNVVS[Phospho]PK[iTRAQ8plex]/3	11	-0.0006810000000427863	-1.358496741293048	0.0004820966822982865	21465	21454	Phospho	1.0	6	2942	1	0.9947	305	0.001371475409836059	0.001371475409836059	0.0	0.0	0.0	0.0
0;4;13	110;114;123	0;1.0000;0	iTRAQ8plex;Phospho;iTRAQ8plex	LOC_Os03g49485.1	mzspec:PXD012764:P17540:scan:21110:[iTRAQ8plex]GRDT[Phospho]DDDDEVEEK[iTRAQ8plex]/3	0	0.0005098021040923205	688.370675	2:1.0000:4:true	GRDTDDDDEVEEK	[iTRAQ8plex]GRDT[Phospho]DDDDEVEEK[iTRAQ8plex]	LOC_Os03g49485.1	0.9946	P17540	P17540.21110.21110.3	mzspec:PXD012764:P17540:scan:21110:[iTRAQ8plex]GRDT[Phospho]DDDDEVEEK[iTRAQ8plex]/3	11	-0.0018569999999726856	-2.5173980503611384	0.0004820966822982865	21588	21577	Phospho	1.0	4	114	1	0.9946	306	0.0013846405228758105	0.0013846405228758105	0.0	0.0	0.0	0.0
0;9	515;524	0;1.0000	iTRAQ8plex;Phospho	Os05t0148600-01	mzspec:PXD012764:P17540:scan:57793:[iTRAQ8plex]GFVPFVPGS[Phospho]PVER/2	0	0.0005078954658786592	384.168475	2:1.0000:9:true	GFVPFVPGSPVER	[iTRAQ8plex]GFVPFVPGS[Phospho]PVER	Os05t0148600-01	0.9945	P17540	P17540.57793.57793.2	mzspec:PXD012764:P17540:scan:57793:[iTRAQ8plex]GFVPFVPGS[Phospho]PVER/2	11	-0.0014890000001059887	-1.6797217655463976	0.0004820966822982865	21669	21658	Phospho	1.0	9	524	1	0.9945	307	0.0013980456026058564	0.0013980456026058564	0.0	0.0	0.0	0.0
0;14	157;171	0;0.9945	iTRAQ8plex;Phospho	LOC_Os08g24760.1	mzspec:PXD012764:P17540:scan:19047:[iTRAQ8plex]RTEEVDDEDDGNDT[Phospho]DEEQER/3	0	0.0	384.168475	2:0.9945:14:true;2:0.0054:2:true	RTEEVDDEDDGNDTDEEQER	[iTRAQ8plex]RTEEVDDEDDGNDT[Phospho]DEEQER	LOC_Os08g24760.1	1.0	P17540	P17540.19047.19047.3	mzspec:PXD012764:P17540:scan:19047:[iTRAQ8plex]RTEEVDDEDDGNDT[Phospho]DEEQER/3	0	-0.0016920000000482105	-1.824516385807739	0.0	9741	9741	Phospho	0.9945	14	171	1	0.9945	308	0.0014113636363636294	0.0014113636363636294	0.0	0.0	0.0	0.0
0;14	157;171	0;0.9945	iTRAQ8plex;Phospho	LOC_Os08g24760.1	mzspec:PXD012764:P17540_180109014405:scan:18153:[iTRAQ8plex]RTEEVDDEDDGNDT[Phospho]DEEQER/3	0	0.0	384.168475	2:0.9945:14:true;2:0.0055:2:true	RTEEVDDEDDGNDTDEEQER	[iTRAQ8plex]RTEEVDDEDDGNDT[Phospho]DEEQER	LOC_Os08g24760.1	1.0	P17540_180109014405	P17540_180109014405.18153.18153.3	mzspec:PXD012764:P17540_180109014405:scan:18153:[iTRAQ8plex]RTEEVDDEDDGNDT[Phospho]DEEQER/3	0	1.6999999957079126e-05	0.018331429361429053	0.0	3252	3252	Phospho	0.9945	14	171	1	0.9945	309	0.0014245954692556565	0.0014245954692556565	0.0	0.0	0.0	0.0
0;10	238;248	0;1.0000	iTRAQ8plex;Phospho	Os07t0694500-01	mzspec:PXD012764:P17540_180109065010:scan:59809:[iTRAQ8plex]EVEEEILDDS[Phospho]DEDWDPR/3	0	0.0005058168942842691	384.16853100000003	2:1.0000:10:true	EVEEEILDDSDEDWDPR	[iTRAQ8plex]EVEEEILDDS[Phospho]DEDWDPR	Os07t0694500-01	0.9944	P17540_180109065010	P17540_180109065010.59809.59809.3	mzspec:PXD012764:P17540_180109065010:scan:59809:[iTRAQ8plex]EVEEEILDDS[Phospho]DEDWDPR/3	11	-0.3376020000000608	-408.8758203348774	0.0004820966822982865	21758	21747	Phospho	1.0	10	248	1	0.9944	310	0.0014380645161290251	0.0014380645161290251	0.0	0.0	0.0	0.0
0;4;8	312;316;320	0;1.0000;1.0000	iTRAQ8plex;Phospho;Phospho	LOC_Os01g67250.2	mzspec:PXD012764:P17540_180109014405:scan:22595:[iTRAQ8plex]VHES[Phospho]PVLS[Phospho]PQR/2	0	0.0005017561465127947	464.134862	2:1.0000:4:true;3:1.0000:8:true	VHESPVLSPQR	[iTRAQ8plex]VHES[Phospho]PVLS[Phospho]PQR	LOC_Os01g67250.2	0.9943	P17540_180109014405	P17540_180109014405.22595.22595.2	mzspec:PXD012764:P17540_180109014405:scan:22595:[iTRAQ8plex]VHES[Phospho]PVLS[Phospho]PQR/2	11	-0.0005469999999831998	-0.6383431924776563	0.0004820966822982865	21934	21923	Phospho	1.0	8	320	1	0.9943	311	0.001451768488745974	0.001451768488745974	0.0	0.0	0.0	0.0
0;3;5;15;20;24	462;465;467;477;482;486	0;1.0000;1.0000;1.0000;0;0	iTRAQ8plex;Phospho;Phospho;Phospho;Deamidated;iTRAQ8plex	Os04t0662800-01	mzspec:PXD012764:P17540:scan:25415:[iTRAQ8plex]DVS[Phospho]ES[Phospho]EEDDDEEDDS[Phospho]DDDEN[Deamidated]GEIK[iTRAQ8plex]/3	0	0.0005021913805697589	849.2872910000003	2:1.0000:20:true;3:1.0000:3:true;4:1.0000:5:true;5:1.0000:15:true	DVSESEEDDDEEDDSDDDENGEIK	[iTRAQ8plex]DVS[Phospho]ES[Phospho]EEDDDEEDDS[Phospho]DDDEN[Deamidated]GEIK[iTRAQ8plex]	Os04t0662800-01	0.9943	P17540	P17540.25415.25415.3	mzspec:PXD012764:P17540:scan:25415:[iTRAQ8plex]DVS[Phospho]ES[Phospho]EEDDDEEDDS[Phospho]DDDEN[Deamidated]GEIK[iTRAQ8plex]/3	11	-1.0037680000000364	-840.848464089999	0.0004820966822982865	21915	21904	Phospho	1.0	5	467	1	0.9943	312	0.0014653846153846089	0.0014653846153846089	0.0	0.0	0.0	0.0
0;4;8	312;316;320	0;1.0000;1.0000	iTRAQ8plex;Phospho;Phospho	LOC_Os01g67250.2	mzspec:PXD012764:P17540_180109014405:scan:22595:[iTRAQ8plex]VHES[Phospho]PVLS[Phospho]PQR/2	0	0.0005017561465127947	464.134862	2:1.0000:4:true;3:1.0000:8:true	VHESPVLSPQR	[iTRAQ8plex]VHES[Phospho]PVLS[Phospho]PQR	LOC_Os01g67250.2	0.9943	P17540_180109014405	P17540_180109014405.22595.22595.2	mzspec:PXD012764:P17540_180109014405:scan:22595:[iTRAQ8plex]VHES[Phospho]PVLS[Phospho]PQR/2	11	-0.0005469999999831998	-0.6383431924776563	0.0004820966822982865	21934	21923	Phospho	1.0	4	316	1	0.9943	313	0.0014789137380191626	0.0014789137380191626	0.0	0.0	0.0	0.0
0;3;5;15;20;24	462;465;467;477;482;486	0;1.0000;1.0000;1.0000;0;0	iTRAQ8plex;Phospho;Phospho;Phospho;Deamidated;iTRAQ8plex	Os04t0662800-01	mzspec:PXD012764:P17540:scan:25415:[iTRAQ8plex]DVS[Phospho]ES[Phospho]EEDDDEEDDS[Phospho]DDDEN[Deamidated]GEIK[iTRAQ8plex]/3	0	0.0005021913805697589	849.2872910000003	2:1.0000:20:true;3:1.0000:3:true;4:1.0000:5:true;5:1.0000:15:true	DVSESEEDDDEEDDSDDDENGEIK	[iTRAQ8plex]DVS[Phospho]ES[Phospho]EEDDDEEDDS[Phospho]DDDEN[Deamidated]GEIK[iTRAQ8plex]	Os04t0662800-01	0.9943	P17540	P17540.25415.25415.3	mzspec:PXD012764:P17540:scan:25415:[iTRAQ8plex]DVS[Phospho]ES[Phospho]EEDDDEEDDS[Phospho]DDDEN[Deamidated]GEIK[iTRAQ8plex]/3	11	-1.0037680000000364	-840.848464089999	0.0004820966822982865	21915	21904	Phospho	1.0	15	477	1	0.9943	314	0.001492356687898083	0.001492356687898083	0.0	0.0	0.0	0.0
0;3;5;15;20;24	462;465;467;477;482;486	0;1.0000;1.0000;1.0000;0;0	iTRAQ8plex;Phospho;Phospho;Phospho;Deamidated;iTRAQ8plex	Os04t0662800-01	mzspec:PXD012764:P17540:scan:25415:[iTRAQ8plex]DVS[Phospho]ES[Phospho]EEDDDEEDDS[Phospho]DDDEN[Deamidated]GEIK[iTRAQ8plex]/3	0	0.0005021913805697589	849.2872910000003	2:1.0000:20:true;3:1.0000:3:true;4:1.0000:5:true;5:1.0000:15:true	DVSESEEDDDEEDDSDDDENGEIK	[iTRAQ8plex]DVS[Phospho]ES[Phospho]EEDDDEEDDS[Phospho]DDDEN[Deamidated]GEIK[iTRAQ8plex]	Os04t0662800-01	0.9943	P17540	P17540.25415.25415.3	mzspec:PXD012764:P17540:scan:25415:[iTRAQ8plex]DVS[Phospho]ES[Phospho]EEDDDEEDDS[Phospho]DDDEN[Deamidated]GEIK[iTRAQ8plex]/3	11	-1.0037680000000364	-840.848464089999	0.0004820966822982865	21915	21904	Phospho	1.0	3	465	1	0.9943	315	0.0015057142857142795	0.0015057142857142795	0.0	0.0	0.0	0.0
0;12;14	157;169;171	0;0;0.9943	iTRAQ8plex;Deamidated;Phospho	LOC_Os08g24760.1	mzspec:PXD012764:P17540_180109065010:scan:18233:[iTRAQ8plex]RTEEVDDEDDGN[Deamidated]DT[Phospho]DEEQER/3	0	0.0	385.152491	2:0.5968:12:true;2:0.4032:18:true;3:0.9943:14:true;3:0.0057:2:true	RTEEVDDEDDGNDTDEEQER	[iTRAQ8plex]RTEEVDDEDDGN[Deamidated]DT[Phospho]DEEQER	LOC_Os08g24760.1	1.0	P17540_180109065010	P17540_180109065010.18233.18233.3	mzspec:PXD012764:P17540_180109065010:scan:18233:[iTRAQ8plex]RTEEVDDEDDGN[Deamidated]DT[Phospho]DEEQER/3	0	-0.6768609999999171	-729.6142714866452	0.0	8612	8612	Phospho	0.9943	14	171	1	0.9943	316	0.0015189873417721456	0.0015189873417721456	0.0	0.0	0.0	0.0
0;7;9;11	289;296;298;300	0;1.0000;1.0000;0	iTRAQ8plex;Phospho;Phospho;iTRAQ8plex	Os02t0146400-01	mzspec:PXD012764:P17540_180109065010:scan:42237:[iTRAQ8plex]LPGGLVT[Phospho]PT[Phospho]PK[iTRAQ8plex]/3	0	0.0005036630036630037	768.3370620000003	2:1.0000:7:true;3:1.0000:9:true	LPGGLVTPTPK	[iTRAQ8plex]LPGGLVT[Phospho]PT[Phospho]PK[iTRAQ8plex]	Os02t0146400-01	0.9943	P17540_180109065010	P17540_180109065010.42237.42237.3	mzspec:PXD012764:P17540_180109065010:scan:42237:[iTRAQ8plex]LPGGLVT[Phospho]PT[Phospho]PK[iTRAQ8plex]/3	11	-0.3351910000000089	-543.5536963401229	0.0004820966822982865	21851	21840	Phospho	1.0	9	298	1	0.9943	317	0.0015321766561514135	0.0015321766561514135	0.0	0.0	0.0	0.0
0;7;9;11	289;296;298;300	0;1.0000;1.0000;0	iTRAQ8plex;Phospho;Phospho;iTRAQ8plex	Os02t0146400-01	mzspec:PXD012764:P17540_180109065010:scan:42237:[iTRAQ8plex]LPGGLVT[Phospho]PT[Phospho]PK[iTRAQ8plex]/3	0	0.0005036630036630037	768.3370620000003	2:1.0000:7:true;3:1.0000:9:true	LPGGLVTPTPK	[iTRAQ8plex]LPGGLVT[Phospho]PT[Phospho]PK[iTRAQ8plex]	Os02t0146400-01	0.9943	P17540_180109065010	P17540_180109065010.42237.42237.3	mzspec:PXD012764:P17540_180109065010:scan:42237:[iTRAQ8plex]LPGGLVT[Phospho]PT[Phospho]PK[iTRAQ8plex]/3	11	-0.3351910000000089	-543.5536963401229	0.0004820966822982865	21851	21840	Phospho	1.0	7	296	1	0.9943	318	0.0015452830188679187	0.0015452830188679187	0.0	0.0	0.0	0.0
0;7	423;430	0;1.0000	iTRAQ8plex;Phospho	Os01t0614500-01	mzspec:PXD012764:P17540_180109014405:scan:11773:[iTRAQ8plex]GQEGGMS[Phospho]PGPGGR/2	0	0.0005029721079103795	384.16853100000003	2:1.0000:7:true	GQEGGMSPGPGGR	[iTRAQ8plex]GQEGGMS[Phospho]PGPGGR	Os01t0614500-01	0.9943	P17540_180109014405	P17540_180109014405.11773.11773.2	mzspec:PXD012764:P17540_180109014405:scan:11773:[iTRAQ8plex]GQEGGMS[Phospho]PGPGGR/2	11	-0.000979000000029373	-1.2457826361095414	0.0004820966822982865	21881	21870	Phospho	1.0	7	430	1	0.9943	319	0.0015583072100313427	0.0015583072100313427	0.0	0.0	0.0	0.0
0;4;13	110;114;123	0;1.0000;0	iTRAQ8plex;Phospho;iTRAQ8plex	LOC_Os03g49485.1	mzspec:PXD012764:P17540_180109014405:scan:20837:[iTRAQ8plex]GRDT[Phospho]DDDDEVEEK[iTRAQ8plex]/3	0	0.0004998182479098509	688.370675	2:1.0000:4:true	GRDTDDDDEVEEK	[iTRAQ8plex]GRDT[Phospho]DDDDEVEEK[iTRAQ8plex]	LOC_Os03g49485.1	0.9942	P17540_180109014405	P17540_180109014405.20837.20837.3	mzspec:PXD012764:P17540_180109014405:scan:20837:[iTRAQ8plex]GRDT[Phospho]DDDDEVEEK[iTRAQ8plex]/3	11	9.5999999984997e-05	0.13014012536373468	0.0004820966822982865	22019	22008	Phospho	1.0	4	114	1	0.9942	320	0.0015715624999999946	0.0015715624999999946	0.0	0.0	0.0	0.0
0;7;9;11	289;296;298;300	0;1.0000;1.0000;0	iTRAQ8plex;Phospho;Phospho;iTRAQ8plex	Os02t0146400-01	mzspec:PXD012764:P17540_180109014405:scan:42596:[iTRAQ8plex]LPGGLVT[Phospho]PT[Phospho]PK[iTRAQ8plex]/3	0	0.000496322699995488	768.3370620000003	2:1.0000:7:true;3:1.0000:9:true	LPGGLVTPTPK	[iTRAQ8plex]LPGGLVT[Phospho]PT[Phospho]PK[iTRAQ8plex]	Os02t0146400-01	0.9941	P17540_180109014405	P17540_180109014405.42596.42596.3	mzspec:PXD012764:P17540_180109014405:scan:42596:[iTRAQ8plex]LPGGLVT[Phospho]PT[Phospho]PK[iTRAQ8plex]/3	11	-0.002062000000023545	-3.3437882337714955	0.0004820966822982865	22174	22163	Phospho	1.0	7	296	1	0.9941	321	0.0015850467289719571	0.0015850467289719571	0.0	0.0	0.0	0.0
0;5;7;11;15	409;414;416;420;424	0;1.0000;1.0000;1.0000;0	iTRAQ8plex;Phospho;Phospho;Phospho;iTRAQ8plex	Os03t0270200-03	mzspec:PXD012764:P17540_180109065010:scan:33049:[iTRAQ8plex]IDDDS[Phospho]ES[Phospho]EDGS[Phospho]PFRK[iTRAQ8plex]/3	0	0.0004991831548375387	848.303275	2:1.0000:5:true;3:1.0000:7:true;4:1.0000:11:true	IDDDSESEDGSPFRK	[iTRAQ8plex]IDDDS[Phospho]ES[Phospho]EDGS[Phospho]PFRK[iTRAQ8plex]	Os03t0270200-03	0.9941	P17540_180109065010	P17540_180109065010.33049.33049.3	mzspec:PXD012764:P17540_180109065010:scan:33049:[iTRAQ8plex]IDDDS[Phospho]ES[Phospho]EDGS[Phospho]PFRK[iTRAQ8plex]/3	11	-0.33331200000009176	-392.58630112543335	0.0004820966822982865	22047	22036	Phospho	1.0	5	414	1	0.9941	322	0.0015984472049689388	0.0015984472049689388	0.0	0.0	0.0	0.0
0;9	515;524	0;1.0000	iTRAQ8plex;Phospho	Os05t0148600-01	mzspec:PXD012764:P17540_180109065010:scan:58879:[iTRAQ8plex]GFVPFVPGS[Phospho]PVER/2	0	0.0004975349405219594	384.168475	2:1.0000:9:true	GFVPFVPGSPVER	[iTRAQ8plex]GFVPFVPGS[Phospho]PVER	Os05t0148600-01	0.9941	P17540_180109065010	P17540_180109065010.58879.58879.2	mzspec:PXD012764:P17540_180109065010:scan:58879:[iTRAQ8plex]GFVPFVPGS[Phospho]PVER/2	11	-0.0005130000000690416	-0.5787087077098294	0.0004820966822982865	22120	22109	Phospho	1.0	9	524	1	0.9941	323	0.0016117647058823475	0.0016117647058823475	0.0	0.0	0.0	0.0
0;3;11	217;220;228	0;1.0000;0	iTRAQ8plex;Phospho;iTRAQ8plex	LOC_Os08g39140.2	mzspec:PXD012764:P17540_180109065010:scan:22031:[iTRAQ8plex]EIS[Phospho]DDEDEEEK[iTRAQ8plex]/2	0	0.0004958528669311215	688.370675	2:1.0000:3:true	EISDDEDEEEK	[iTRAQ8plex]EIS[Phospho]DDEDEEEK[iTRAQ8plex]	LOC_Os08g39140.2	0.9941	P17540_180109065010	P17540_180109065010.22031.22031.2	mzspec:PXD012764:P17540_180109065010:scan:22031:[iTRAQ8plex]EIS[Phospho]DDEDEEEK[iTRAQ8plex]/2	11	0.0033280000000104337	3.2838313226634783	0.0004820966822982865	22195	22184	Phospho	1.0	3	220	1	0.9941	324	0.0016249999999999947	0.0016249999999999947	0.0	0.0	0.0	0.0
0;5;7;11;15	409;414;416;420;424	0;1.0000;1.0000;1.0000;0	iTRAQ8plex;Phospho;Phospho;Phospho;iTRAQ8plex	Os03t0270200-03	mzspec:PXD012764:P17540_180109065010:scan:33049:[iTRAQ8plex]IDDDS[Phospho]ES[Phospho]EDGS[Phospho]PFRK[iTRAQ8plex]/3	0	0.0004991831548375387	848.303275	2:1.0000:5:true;3:1.0000:7:true;4:1.0000:11:true	IDDDSESEDGSPFRK	[iTRAQ8plex]IDDDS[Phospho]ES[Phospho]EDGS[Phospho]PFRK[iTRAQ8plex]	Os03t0270200-03	0.9941	P17540_180109065010	P17540_180109065010.33049.33049.3	mzspec:PXD012764:P17540_180109065010:scan:33049:[iTRAQ8plex]IDDDS[Phospho]ES[Phospho]EDGS[Phospho]PFRK[iTRAQ8plex]/3	11	-0.33331200000009176	-392.58630112543335	0.0004820966822982865	22047	22036	Phospho	1.0	11	420	1	0.9941	325	0.001638153846153841	0.001638153846153841	0.0	0.0	0.0	0.0
0;5;7;11;15	409;414;416;420;424	0;1.0000;1.0000;1.0000;0	iTRAQ8plex;Phospho;Phospho;Phospho;iTRAQ8plex	Os03t0270200-03	mzspec:PXD012764:P17540_180109065010:scan:33049:[iTRAQ8plex]IDDDS[Phospho]ES[Phospho]EDGS[Phospho]PFRK[iTRAQ8plex]/3	0	0.0004991831548375387	848.303275	2:1.0000:5:true;3:1.0000:7:true;4:1.0000:11:true	IDDDSESEDGSPFRK	[iTRAQ8plex]IDDDS[Phospho]ES[Phospho]EDGS[Phospho]PFRK[iTRAQ8plex]	Os03t0270200-03	0.9941	P17540_180109065010	P17540_180109065010.33049.33049.3	mzspec:PXD012764:P17540_180109065010:scan:33049:[iTRAQ8plex]IDDDS[Phospho]ES[Phospho]EDGS[Phospho]PFRK[iTRAQ8plex]/3	11	-0.33331200000009176	-392.58630112543335	0.0004820966822982865	22047	22036	Phospho	1.0	7	416	1	0.9941	326	0.0016512269938650256	0.0016512269938650256	0.0	0.0	0.0	0.0
0;7;9;11	289;296;298;300	0;1.0000;1.0000;0	iTRAQ8plex;Phospho;Phospho;iTRAQ8plex	Os02t0146400-01	mzspec:PXD012764:P17540_180109014405:scan:42596:[iTRAQ8plex]LPGGLVT[Phospho]PT[Phospho]PK[iTRAQ8plex]/3	0	0.000496322699995488	768.3370620000003	2:1.0000:7:true;3:1.0000:9:true	LPGGLVTPTPK	[iTRAQ8plex]LPGGLVT[Phospho]PT[Phospho]PK[iTRAQ8plex]	Os02t0146400-01	0.9941	P17540_180109014405	P17540_180109014405.42596.42596.3	mzspec:PXD012764:P17540_180109014405:scan:42596:[iTRAQ8plex]LPGGLVT[Phospho]PT[Phospho]PK[iTRAQ8plex]/3	11	-0.002062000000023545	-3.3437882337714955	0.0004820966822982865	22174	22163	Phospho	1.0	9	298	1	0.9941	327	0.0016642201834862337	0.0016642201834862337	0.0	0.0	0.0	0.0
0;4	441;445	0;1.0000	iTRAQ8plex;Phospho	Os12t0613500-01	mzspec:PXD012764:P17540_180109014405:scan:16742:[iTRAQ8plex]FNDS[Phospho]DDE/2	0	0.0004956964535171917	384.168475	2:1.0000:4:true	FNDSDDE	[iTRAQ8plex]FNDS[Phospho]DDE	Os12t0613500-01	0.994	P17540_180109014405	P17540_180109014405.16742.16742.2	mzspec:PXD012764:P17540_180109014405:scan:16742:[iTRAQ8plex]FNDS[Phospho]DDE/2	11	-0.0004930000000058499	-0.8039395057958002	0.0004820966822982865	22202	22191	Phospho	1.0	4	445	1	0.994	328	0.0016774390243902394	0.0016774390243902394	0.0	0.0	0.0	0.0
0;2;13	123;125;136	0;0;0.9939	iTRAQ8plex;iTRAQ8plex;Phospho	Os02t0670400-01	mzspec:PXD012764:P17540_180109014405:scan:19346:[iTRAQ8plex]SK[iTRAQ8plex]SEVDDDQDGGS[Phospho]DEENEDDEE/3	0	0.0	688.3706750000001	2:0.9939:13:true;2:0.0019:1:true;2:0.0021:3:true	SKSEVDDDQDGGSDEENEDDEE	[iTRAQ8plex]SK[iTRAQ8plex]SEVDDDQDGGS[Phospho]DEENEDDEE	Os02t0670400-01	1.0	P17540_180109014405	P17540_180109014405.19346.19346.3	mzspec:PXD012764:P17540_180109014405:scan:19346:[iTRAQ8plex]SK[iTRAQ8plex]SEVDDDQDGGS[Phospho]DEENEDDEE/3	0	-0.3355030000000169	-321.23469909617995	0.0	3772	3772	Phospho	0.9939	13	136	1	0.9939	329	0.0016908814589665605	0.0016908814589665605	0.0	0.0	0.0	0.0
0;14	236;250	0;0.9938	iTRAQ8plex;Phospho	Os01t0184800-01	mzspec:PXD012764:P17540_180109014405:scan:20368:[iTRAQ8plex]VVAQHEEREEDDDS[Phospho]D/3	0	0.0	384.16853100000003	2:0.9938:14:true;2:0.0061:3:true	VVAQHEEREEDDDSD	[iTRAQ8plex]VVAQHEEREEDDDS[Phospho]D	Os01t0184800-01	1.0	P17540_180109014405	P17540_180109014405.20368.20368.3	mzspec:PXD012764:P17540_180109014405:scan:20368:[iTRAQ8plex]VVAQHEEREEDDDS[Phospho]D/3	0	0.00020900000004075991	0.2904251899968331	0.0	3314	3314	Phospho	0.9938	14	250	1	0.9938	330	0.0017045454545454495	0.0017045454545454495	0.0	0.0	0.0	0.0
0;7;9	155;162;164	0;1.0000;0	iTRAQ8plex;Phospho;iTRAQ8plex	Os01t0881500-01	mzspec:PXD012764:P17540:scan:32724:[iTRAQ8plex]NVILPNS[Phospho]PK[iTRAQ8plex]/3	0	0.000491422444603288	688.370731	2:1.0000:7:true	NVILPNSPK	[iTRAQ8plex]NVILPNS[Phospho]PK[iTRAQ8plex]	Os01t0881500-01	0.9938	P17540	P17540.32724.32724.3	mzspec:PXD012764:P17540:scan:32724:[iTRAQ8plex]NVILPNS[Phospho]PK[iTRAQ8plex]/3	11	-0.33452199999999266	-600.2339624502442	0.0004820966822982865	22395	22384	Phospho	1.0	7	162	1	0.9938	331	0.0017181268882175175	0.0017181268882175175	0.0	0.0	0.0	0.0
0;12	137;149	0;0.9938	iTRAQ8plex;Phospho	Os06t0728000-01	mzspec:PXD012764:P17540_180109065010:scan:15536:[iTRAQ8plex]SEVNDEDDDEGS[Phospho]EEDEDDDE/3	0	0.0	384.168475	2:0.9938:12:true;2:0.0031:1:true	SEVNDEDDDEGSEEDEDDDE	[iTRAQ8plex]SEVNDEDDDEGS[Phospho]EEDEDDDE	Os06t0728000-01	1.0	P17540_180109065010	P17540_180109065010.15536.15536.3	mzspec:PXD012764:P17540_180109065010:scan:15536:[iTRAQ8plex]SEVNDEDDDEGS[Phospho]EEDEDDDE/3	0	-0.00014800000008108327	-0.16611100039535462	0.0	7777	7777	Phospho	0.9938	12	149	1	0.9938	332	0.0017316265060240911	0.0017316265060240911	0.0	0.0	0.0	0.0
0;14	157;171	0;0.9938	iTRAQ8plex;Phospho	LOC_Os08g24760.1	mzspec:PXD012764:P17540:scan:18824:[iTRAQ8plex]RTEEVDDEDDGNDT[Phospho]DEEQER/3	0	0.0	384.168475	2:0.9938:14:true;2:0.0061:2:true	RTEEVDDEDDGNDTDEEQER	[iTRAQ8plex]RTEEVDDEDDGNDT[Phospho]DEEQER	LOC_Os08g24760.1	1.0	P17540	P17540.18824.18824.3	mzspec:PXD012764:P17540:scan:18824:[iTRAQ8plex]RTEEVDDEDDGNDT[Phospho]DEEQER/3	0	-0.6718580000000429	-724.477499941588	0.0	7949	7949	Phospho	0.9938	14	171	1	0.9938	333	0.00174504504504504	0.00174504504504504	0.0	0.0	0.0	0.0
0;3;5;15;20;24	462;465;467;477;482;486	0;1.0000;1.0000;1.0000;0;0	iTRAQ8plex;Phospho;Phospho;Phospho;Deamidated;iTRAQ8plex	Os04t0662800-01	mzspec:PXD012764:P17540:scan:26731:[iTRAQ8plex]DVS[Phospho]ES[Phospho]EEDDDEEDDS[Phospho]DDDEN[Deamidated]GEIK[iTRAQ8plex]/3	0	0.0004900432129015011	849.2872910000003	2:1.0000:20:true;3:1.0000:3:true;4:1.0000:5:true;5:1.0000:15:true	DVSESEEDDDEEDDSDDDENGEIK	[iTRAQ8plex]DVS[Phospho]ES[Phospho]EEDDDEEDDS[Phospho]DDDEN[Deamidated]GEIK[iTRAQ8plex]	Os04t0662800-01	0.9937	P17540	P17540.26731.26731.3	mzspec:PXD012764:P17540:scan:26731:[iTRAQ8plex]DVS[Phospho]ES[Phospho]EEDDDEEDDS[Phospho]DDDEN[Deamidated]GEIK[iTRAQ8plex]/3	11	-0.33201499999995576	-278.1263228204064	0.0004820966822982865	22458	22447	Phospho	1.0	5	467	1	0.9937	334	0.0017586826347305337	0.0017586826347305337	0.0	0.0	0.0	0.0
0;3;5;15;20;24	462;465;467;477;482;486	0;1.0000;1.0000;1.0000;0;0	iTRAQ8plex;Phospho;Phospho;Phospho;Deamidated;iTRAQ8plex	Os04t0662800-01	mzspec:PXD012764:P17540:scan:26731:[iTRAQ8plex]DVS[Phospho]ES[Phospho]EEDDDEEDDS[Phospho]DDDEN[Deamidated]GEIK[iTRAQ8plex]/3	0	0.0004900432129015011	849.2872910000003	2:1.0000:20:true;3:1.0000:3:true;4:1.0000:5:true;5:1.0000:15:true	DVSESEEDDDEEDDSDDDENGEIK	[iTRAQ8plex]DVS[Phospho]ES[Phospho]EEDDDEEDDS[Phospho]DDDEN[Deamidated]GEIK[iTRAQ8plex]	Os04t0662800-01	0.9937	P17540	P17540.26731.26731.3	mzspec:PXD012764:P17540:scan:26731:[iTRAQ8plex]DVS[Phospho]ES[Phospho]EEDDDEEDDS[Phospho]DDDEN[Deamidated]GEIK[iTRAQ8plex]/3	11	-0.33201499999995576	-278.1263228204064	0.0004820966822982865	22458	22447	Phospho	1.0	3	465	1	0.9937	335	0.0017722388059701441	0.0017722388059701441	0.0	0.0	0.0	0.0
0;3;5;15;20;24	462;465;467;477;482;486	0;1.0000;1.0000;1.0000;0;0	iTRAQ8plex;Phospho;Phospho;Phospho;Deamidated;iTRAQ8plex	Os04t0662800-01	mzspec:PXD012764:P17540:scan:26731:[iTRAQ8plex]DVS[Phospho]ES[Phospho]EEDDDEEDDS[Phospho]DDDEN[Deamidated]GEIK[iTRAQ8plex]/3	0	0.0004900432129015011	849.2872910000003	2:1.0000:20:true;3:1.0000:3:true;4:1.0000:5:true;5:1.0000:15:true	DVSESEEDDDEEDDSDDDENGEIK	[iTRAQ8plex]DVS[Phospho]ES[Phospho]EEDDDEEDDS[Phospho]DDDEN[Deamidated]GEIK[iTRAQ8plex]	Os04t0662800-01	0.9937	P17540	P17540.26731.26731.3	mzspec:PXD012764:P17540:scan:26731:[iTRAQ8plex]DVS[Phospho]ES[Phospho]EEDDDEEDDS[Phospho]DDDEN[Deamidated]GEIK[iTRAQ8plex]/3	11	-0.33201499999995576	-278.1263228204064	0.0004820966822982865	22458	22447	Phospho	1.0	15	477	1	0.9937	336	0.0017857142857142805	0.0017857142857142805	0.0	0.0	0.0	0.0
0;2;13;17	123;125;136;140	0;0;0.9937;0	iTRAQ8plex;iTRAQ8plex;Phospho;Deamidated	Os02t0670400-01	mzspec:PXD012764:P17540_180109065010:scan:18943:[iTRAQ8plex]SK[iTRAQ8plex]SEVDDDQDGGS[Phospho]DEEN[Deamidated]EDDEE/3	0	0.0	689.3546910000001	2:0.5253:17:true;2:0.4747:9:true;3:0.9937:13:true;3:0.0020:1:true;3:0.0021:3:true	SKSEVDDDQDGGSDEENEDDEE	[iTRAQ8plex]SK[iTRAQ8plex]SEVDDDQDGGS[Phospho]DEEN[Deamidated]EDDEE	Os02t0670400-01	1.0	P17540_180109065010	P17540_180109065010.18943.18943.3	mzspec:PXD012764:P17540_180109065010:scan:18943:[iTRAQ8plex]SK[iTRAQ8plex]SEVDDDQDGGS[Phospho]DEEN[Deamidated]EDDEE/3	0	-0.34099399999990965	-326.3896728719265	0.0	8200	8200	Phospho	0.9937	13	136	1	0.9937	337	0.0017991097922848609	0.0017991097922848609	0.0	0.0	0.0	0.0
0;20	59;79	0;0.9937	iTRAQ8plex;Phospho	Os03t0765800-00	mzspec:PXD012764:P17540:scan:33992:[iTRAQ8plex]DAALLDDGGGGGDGGGEEGS[Phospho]GVGR/3	0	0.0	384.168475	2:0.9937:20:true;2:0.0030:2:true;2:0.0032:3:true	DAALLDDGGGGGDGGGEEGSGVGR	[iTRAQ8plex]DAALLDDGGGGGDGGGEEGS[Phospho]GVGR	Os03t0765800-00	1.0	P17540	P17540.33992.33992.3	mzspec:PXD012764:P17540:scan:33992:[iTRAQ8plex]DAALLDDGGGGGDGGGEEGS[Phospho]GVGR/3	0	-0.33545600000013565	-408.91417493465775	0.0	6413	6413	Phospho	0.9937	20	79	1	0.9937	338	0.001812426035502953	0.001812426035502953	0.0	0.0	0.0	0.0
0;8;10;13	339;347;349;352	0;0;0.9937;0	iTRAQ8plex;Carbamidomethyl;Phospho;iTRAQ8plex	Os07t0574800-01	mzspec:PXD012764:P17540_180109014405:scan:66159:[iTRAQ8plex]TVQFVDWC[Carbamidomethyl]PT[Phospho]GFK[iTRAQ8plex]/3	0	0.0	745.3921389999997	2:0.9937:10:true;2:0.0031:1:true	TVQFVDWCPTGFK	[iTRAQ8plex]TVQFVDWC[Carbamidomethyl]PT[Phospho]GFK[iTRAQ8plex]	Os07t0574800-01	1.0	P17540_180109014405	P17540_180109014405.66159.66159.3	mzspec:PXD012764:P17540_180109014405:scan:66159:[iTRAQ8plex]TVQFVDWC[Carbamidomethyl]PT[Phospho]GFK[iTRAQ8plex]/3	0	9.199999999509599e-05	0.12131138604538536	0.0	6115	6115	Phospho	0.9937	10	349	1	0.9937	339	0.0018256637168141531	0.0018256637168141531	0.0	0.0	0.0	0.0
0;2;13;17	123;125;136;140	0;0;0.9937;0	iTRAQ8plex;iTRAQ8plex;Phospho;Deamidated	Os02t0670400-01	mzspec:PXD012764:P17540:scan:19915:[iTRAQ8plex]SK[iTRAQ8plex]SEVDDDQDGGS[Phospho]DEEN[Deamidated]EDDEE/3	0	0.0	689.3546910000001	2:0.6448:17:true;2:0.3552:9:true;3:0.9937:13:true;3:0.0020:1:true;3:0.0021:3:true	SKSEVDDDQDGGSDEENEDDEE	[iTRAQ8plex]SK[iTRAQ8plex]SEVDDDQDGGS[Phospho]DEEN[Deamidated]EDDEE	Os02t0670400-01	0.9999	P17540	P17540.19915.19915.3	mzspec:PXD012764:P17540:scan:19915:[iTRAQ8plex]SK[iTRAQ8plex]SEVDDDQDGGS[Phospho]DEEN[Deamidated]EDDEE/3	0	-0.3412389999998595	-326.6241798422465	0.0	10218	10218	Phospho	0.9937	13	136	1	0.99360063	340	0.0018391157941176413	0.0018391157941176413	0.0	0.0	0.0	0.0
0;5;7;11;15	409;414;416;420;424	0;1.0000;1.0000;1.0000;0	iTRAQ8plex;Phospho;Phospho;Phospho;iTRAQ8plex	Os03t0270200-03	mzspec:PXD012764:P17540_180109014405:scan:33210:[iTRAQ8plex]IDDDS[Phospho]ES[Phospho]EDGS[Phospho]PFRK[iTRAQ8plex]/3	0	0.0004883896461395018	848.303275	2:1.0000:5:true;3:1.0000:7:true;4:1.0000:11:true	IDDDSESEDGSPFRK	[iTRAQ8plex]IDDDS[Phospho]ES[Phospho]EDGS[Phospho]PFRK[iTRAQ8plex]	Os03t0270200-03	0.9936	P17540_180109014405	P17540_180109014405.33210.33210.3	mzspec:PXD012764:P17540_180109014405:scan:33210:[iTRAQ8plex]IDDDS[Phospho]ES[Phospho]EDGS[Phospho]PFRK[iTRAQ8plex]/3	11	-0.3332510000001321	-392.5144532341098	0.0004820966822982865	22534	22523	Phospho	1.0	5	414	1	0.9936	341	0.001852490821114364	0.001852490821114364	0.0	0.0	0.0	0.0
0;5;7;11;15	409;414;416;420;424	0;1.0000;1.0000;1.0000;0	iTRAQ8plex;Phospho;Phospho;Phospho;iTRAQ8plex	Os03t0270200-03	mzspec:PXD012764:P17540_180109014405:scan:33210:[iTRAQ8plex]IDDDS[Phospho]ES[Phospho]EDGS[Phospho]PFRK[iTRAQ8plex]/3	0	0.0004883896461395018	848.303275	2:1.0000:5:true;3:1.0000:7:true;4:1.0000:11:true	IDDDSESEDGSPFRK	[iTRAQ8plex]IDDDS[Phospho]ES[Phospho]EDGS[Phospho]PFRK[iTRAQ8plex]	Os03t0270200-03	0.9936	P17540_180109014405	P17540_180109014405.33210.33210.3	mzspec:PXD012764:P17540_180109014405:scan:33210:[iTRAQ8plex]IDDDS[Phospho]ES[Phospho]EDGS[Phospho]PFRK[iTRAQ8plex]/3	11	-0.3332510000001321	-392.5144532341098	0.0004820966822982865	22534	22523	Phospho	1.0	7	416	1	0.9936	342	0.0018657876315789413	0.0018657876315789413	0.0	0.0	0.0	0.0
0;8;10;13	339;347;349;352	0;0;0.9936;0	iTRAQ8plex;Carbamidomethyl;Phospho;iTRAQ8plex	Os07t0574800-01	mzspec:PXD012764:P17540_180109065010:scan:65772:[iTRAQ8plex]TVQFVDWC[Carbamidomethyl]PT[Phospho]GFK[iTRAQ8plex]/3	0	0.0	745.3921389999997	2:0.9936:10:true;2:0.0031:1:true	TVQFVDWCPTGFK	[iTRAQ8plex]TVQFVDWC[Carbamidomethyl]PT[Phospho]GFK[iTRAQ8plex]	Os07t0574800-01	1.0	P17540_180109065010	P17540_180109065010.65772.65772.3	mzspec:PXD012764:P17540_180109065010:scan:65772:[iTRAQ8plex]TVQFVDWC[Carbamidomethyl]PT[Phospho]GFK[iTRAQ8plex]/3	0	-9.099999999762076e-05	-0.1199927840264118	0.0	8895	8895	Phospho	0.9936	10	349	1	0.9936	343	0.0018790069096209848	0.0018790069096209848	0.0	0.0	0.0	0.0
0;5;7;11;15	409;414;416;420;424	0;1.0000;1.0000;1.0000;0	iTRAQ8plex;Phospho;Phospho;Phospho;iTRAQ8plex	Os03t0270200-03	mzspec:PXD012764:P17540_180109014405:scan:33210:[iTRAQ8plex]IDDDS[Phospho]ES[Phospho]EDGS[Phospho]PFRK[iTRAQ8plex]/3	0	0.0004883896461395018	848.303275	2:1.0000:5:true;3:1.0000:7:true;4:1.0000:11:true	IDDDSESEDGSPFRK	[iTRAQ8plex]IDDDS[Phospho]ES[Phospho]EDGS[Phospho]PFRK[iTRAQ8plex]	Os03t0270200-03	0.9936	P17540_180109014405	P17540_180109014405.33210.33210.3	mzspec:PXD012764:P17540_180109014405:scan:33210:[iTRAQ8plex]IDDDS[Phospho]ES[Phospho]EDGS[Phospho]PFRK[iTRAQ8plex]/3	11	-0.3332510000001321	-392.5144532341098	0.0004820966822982865	22534	22523	Phospho	1.0	11	420	1	0.9936	344	0.001892149331395343	0.001892149331395343	0.0	0.0	0.0	0.0
0;20	59;79	0;0.9936	iTRAQ8plex;Phospho	Os03t0765800-00	mzspec:PXD012764:P17540_180109014405:scan:34135:[iTRAQ8plex]DAALLDDGGGGGDGGGEEGS[Phospho]GVGR/3	0	0.0	384.168475	2:0.9936:20:true;2:0.0031:2:true;2:0.0032:3:true	DAALLDDGGGGGDGGGEEGSGVGR	[iTRAQ8plex]DAALLDDGGGGGDGGGEEGS[Phospho]GVGR	Os03t0765800-00	1.0	P17540_180109014405	P17540_180109014405.34135.34135.3	mzspec:PXD012764:P17540_180109014405:scan:34135:[iTRAQ8plex]DAALLDDGGGGGDGGGEEGS[Phospho]GVGR/3	0	-0.3349070000000438	-408.24495488172516	0.0	9884	9884	Phospho	0.9936	20	79	1	0.9936	345	0.001905215565217385	0.001905215565217385	0.0	0.0	0.0	0.0
0;14	157;171	0;0.9935	iTRAQ8plex;Phospho	LOC_Os08g24760.1	mzspec:PXD012764:P17540_180109065010:scan:18058:[iTRAQ8plex]RTEEVDDEDDGNDT[Phospho]DEEQER/3	0	0.0	384.168475	2:0.9935:14:true;2:0.0064:2:true	RTEEVDDEDDGNDTDEEQER	[iTRAQ8plex]RTEEVDDEDDGNDT[Phospho]DEEQER	LOC_Os08g24760.1	1.0	P17540_180109065010	P17540_180109065010.18058.18058.3	mzspec:PXD012764:P17540_180109065010:scan:18058:[iTRAQ8plex]RTEEVDDEDDGNDT[Phospho]DEEQER/3	0	-0.6700270000000046	-722.5030971623984	0.0	8713	8713	Phospho	0.9935	14	171	1	0.9935	346	0.0019184952890173351	0.0019184952890173351	0.0	0.0	0.0	0.0
0;14	157;171	0;0.9935	iTRAQ8plex;Phospho	LOC_Os08g24760.1	mzspec:PXD012764:P17540_180109065010:scan:18063:[iTRAQ8plex]RTEEVDDEDDGNDT[Phospho]DEEQER/3	0	0.0	384.168475	2:0.9935:14:true;2:0.0064:2:true	RTEEVDDEDDGNDTDEEQER	[iTRAQ8plex]RTEEVDDEDDGNDT[Phospho]DEEQER	LOC_Os08g24760.1	1.0	P17540_180109065010	P17540_180109065010.18063.18063.3	mzspec:PXD012764:P17540_180109065010:scan:18063:[iTRAQ8plex]RTEEVDDEDDGNDT[Phospho]DEEQER/3	0	-0.002668999999968946	-2.8780344169772136	0.0	8271	8271	Phospho	0.9935	14	171	1	0.9935	347	0.001931698472622472	0.001931698472622472	0.0	0.0	0.0	0.0
0;3;5;10	82;85;87;92	0;1.0000;1.0000;0	iTRAQ8plex;Phospho;Phospho;iTRAQ8plex	Os01t0959000-01	mzspec:PXD012764:P17540:scan:14569:[iTRAQ8plex]GRS[Phospho]PS[Phospho]PPPPK[iTRAQ8plex]/3	0	0.0004854797422543914	768.3369749999997	2:1.0000:3:true;3:1.0000:5:true	GRSPSPPPPK	[iTRAQ8plex]GRS[Phospho]PS[Phospho]PPPPK[iTRAQ8plex]	Os01t0959000-01	0.9934	P17540	P17540.14569.14569.3	mzspec:PXD012764:P17540:scan:14569:[iTRAQ8plex]GRS[Phospho]PS[Phospho]PPPPK[iTRAQ8plex]/3	11	-0.0005040000000917644	-0.8447329119486521	0.0004820966822982865	22669	22658	Phospho	1.0	5	87	1	0.9934	348	0.001945113132183902	0.001945113132183902	0.0	0.0	0.0	0.0
0;3;5;10	82;85;87;92	0;1.0000;1.0000;0	iTRAQ8plex;Phospho;Phospho;iTRAQ8plex	Os01t0959000-01	mzspec:PXD012764:P17540:scan:14569:[iTRAQ8plex]GRS[Phospho]PS[Phospho]PPPPK[iTRAQ8plex]/3	0	0.0004854797422543914	768.3369749999997	2:1.0000:3:true;3:1.0000:5:true	GRSPSPPPPK	[iTRAQ8plex]GRS[Phospho]PS[Phospho]PPPPK[iTRAQ8plex]	Os01t0959000-01	0.9934	P17540	P17540.14569.14569.3	mzspec:PXD012764:P17540:scan:14569:[iTRAQ8plex]GRS[Phospho]PS[Phospho]PPPPK[iTRAQ8plex]/3	11	-0.0005040000000917644	-0.8447329119486521	0.0004820966822982865	22669	22658	Phospho	1.0	3	85	1	0.9934	349	0.0019584509169054388	0.0019584509169054388	0.0	0.0	0.0	0.0
0;8;10;13	339;347;349;352	0;0;0.9933;0	iTRAQ8plex;Carbamidomethyl;Phospho;iTRAQ8plex	Os07t0574800-01	mzspec:PXD012764:P17540:scan:64550:[iTRAQ8plex]TVQFVDWC[Carbamidomethyl]PT[Phospho]GFK[iTRAQ8plex]/4	0	0.0	745.3921389999997	2:0.9933:10:true;2:0.0033:1:true	TVQFVDWCPTGFK	[iTRAQ8plex]TVQFVDWC[Carbamidomethyl]PT[Phospho]GFK[iTRAQ8plex]	Os07t0574800-01	1.0	P17540	P17540.64550.64550.4	mzspec:PXD012764:P17540:scan:64550:[iTRAQ8plex]TVQFVDWC[Carbamidomethyl]PT[Phospho]GFK[iTRAQ8plex]/4	0	-0.00011100000006081245	-0.19506673702427307	0.0	4680	4680	Phospho	0.9933	10	349	1	0.9933	350	0.0019719981999999944	0.0019719981999999944	0.0	0.0	0.0	0.0
0;15;16;18;26;27	83;98;99;101;109;110	0;1.0000;1.0000;1.0000;0;0	iTRAQ8plex;Phospho;Phospho;Phospho;iTRAQ8plex;iTRAQ8plex	Os02t0288200-01	mzspec:PXD012764:P17540_180109065010:scan:32393:[iTRAQ8plex]VGGGDEEGEEVEGDS[Phospho]S[Phospho]ES[Phospho]EPEPEPVK[iTRAQ8plex]K[iTRAQ8plex]/3	0	0.0004837929366231253	1152.505475	2:1.0000:15:true;3:1.0000:16:true;4:1.0000:18:true	VGGGDEEGEEVEGDSSESEPEPEPVKK	[iTRAQ8plex]VGGGDEEGEEVEGDS[Phospho]S[Phospho]ES[Phospho]EPEPEPVK[iTRAQ8plex]K[iTRAQ8plex]	Os02t0288200-01	0.9933	P17540_180109065010	P17540_180109065010.32393.32393.3	mzspec:PXD012764:P17540_180109065010:scan:32393:[iTRAQ8plex]VGGGDEEGEEVEGDS[Phospho]S[Phospho]ES[Phospho]EPEPEPVK[iTRAQ8plex]K[iTRAQ8plex]/3	11	-0.9967390000001616	-755.9200026853198	0.0004820966822982865	22748	22737	Phospho	1.0	18	101	1	0.9933	351	0.001985468290598285	0.001985468290598285	0.0	0.0	0.0	0.0
0;3;5;10	82;85;87;92	0;1.0000;1.0000;0	iTRAQ8plex;Phospho;Phospho;iTRAQ8plex	Os01t0959000-01	mzspec:PXD012764:P17540_180109065010:scan:14397:[iTRAQ8plex]GRS[Phospho]PS[Phospho]PPPPK[iTRAQ8plex]/3	0	0.0004844534484277284	768.3369749999997	2:1.0000:3:true;3:1.0000:5:true	GRSPSPPPPK	[iTRAQ8plex]GRS[Phospho]PS[Phospho]PPPPK[iTRAQ8plex]	Os01t0959000-01	0.9933	P17540_180109065010	P17540_180109065010.14397.14397.3	mzspec:PXD012764:P17540_180109065010:scan:14397:[iTRAQ8plex]GRS[Phospho]PS[Phospho]PPPPK[iTRAQ8plex]/3	11	-0.00019899999995232062	-0.3335354154898785	0.0004820966822982865	22717	22706	Phospho	1.0	5	87	1	0.9933	352	0.0019988618465909035	0.0019988618465909035	0.0	0.0	0.0	0.0
0;15;16;18;26;27	83;98;99;101;109;110	0;1.0000;1.0000;1.0000;0;0	iTRAQ8plex;Phospho;Phospho;Phospho;iTRAQ8plex;iTRAQ8plex	Os02t0288200-01	mzspec:PXD012764:P17540_180109065010:scan:32393:[iTRAQ8plex]VGGGDEEGEEVEGDS[Phospho]S[Phospho]ES[Phospho]EPEPEPVK[iTRAQ8plex]K[iTRAQ8plex]/3	0	0.0004837929366231253	1152.505475	2:1.0000:15:true;3:1.0000:16:true;4:1.0000:18:true	VGGGDEEGEEVEGDSSESEPEPEPVKK	[iTRAQ8plex]VGGGDEEGEEVEGDS[Phospho]S[Phospho]ES[Phospho]EPEPEPVK[iTRAQ8plex]K[iTRAQ8plex]	Os02t0288200-01	0.9933	P17540_180109065010	P17540_180109065010.32393.32393.3	mzspec:PXD012764:P17540_180109065010:scan:32393:[iTRAQ8plex]VGGGDEEGEEVEGDS[Phospho]S[Phospho]ES[Phospho]EPEPEPVK[iTRAQ8plex]K[iTRAQ8plex]/3	11	-0.9967390000001616	-755.9200026853198	0.0004820966822982865	22748	22737	Phospho	1.0	15	98	1	0.9933	353	0.0020121795184135922	0.0020121795184135922	0.0	0.0	0.0	0.0
0;15;16;18;26;27	83;98;99;101;109;110	0;1.0000;1.0000;1.0000;0;0	iTRAQ8plex;Phospho;Phospho;Phospho;iTRAQ8plex;iTRAQ8plex	Os02t0288200-01	mzspec:PXD012764:P17540_180109065010:scan:32393:[iTRAQ8plex]VGGGDEEGEEVEGDS[Phospho]S[Phospho]ES[Phospho]EPEPEPVK[iTRAQ8plex]K[iTRAQ8plex]/3	0	0.0004837929366231253	1152.505475	2:1.0000:15:true;3:1.0000:16:true;4:1.0000:18:true	VGGGDEEGEEVEGDSSESEPEPEPVKK	[iTRAQ8plex]VGGGDEEGEEVEGDS[Phospho]S[Phospho]ES[Phospho]EPEPEPVK[iTRAQ8plex]K[iTRAQ8plex]	Os02t0288200-01	0.9933	P17540_180109065010	P17540_180109065010.32393.32393.3	mzspec:PXD012764:P17540_180109065010:scan:32393:[iTRAQ8plex]VGGGDEEGEEVEGDS[Phospho]S[Phospho]ES[Phospho]EPEPEPVK[iTRAQ8plex]K[iTRAQ8plex]/3	11	-0.9967390000001616	-755.9200026853198	0.0004820966822982865	22748	22737	Phospho	1.0	16	99	1	0.9933	354	0.0020254219491525373	0.0020254219491525373	0.0	0.0	0.0	0.0
0;3;5;10	82;85;87;92	0;1.0000;1.0000;0	iTRAQ8plex;Phospho;Phospho;iTRAQ8plex	Os01t0959000-01	mzspec:PXD012764:P17540_180109065010:scan:14397:[iTRAQ8plex]GRS[Phospho]PS[Phospho]PPPPK[iTRAQ8plex]/3	0	0.0004844534484277284	768.3369749999997	2:1.0000:3:true;3:1.0000:5:true	GRSPSPPPPK	[iTRAQ8plex]GRS[Phospho]PS[Phospho]PPPPK[iTRAQ8plex]	Os01t0959000-01	0.9933	P17540_180109065010	P17540_180109065010.14397.14397.3	mzspec:PXD012764:P17540_180109065010:scan:14397:[iTRAQ8plex]GRS[Phospho]PS[Phospho]PPPPK[iTRAQ8plex]/3	11	-0.00019899999995232062	-0.3335354154898785	0.0004820966822982865	22717	22706	Phospho	1.0	3	85	1	0.9933	355	0.0020385897746478822	0.0020385897746478822	0.0	0.0	0.0	0.0
0;8;10;13	339;347;349;352	0;0;0.9945;0	iTRAQ8plex;Carbamidomethyl;Phospho;iTRAQ8plex	Os11t0247300-01	mzspec:PXD012764:P17540_180109065010:scan:67622:[iTRAQ8plex]TIQFVDWC[Carbamidomethyl]PT[Phospho]GFK[iTRAQ8plex]/3	0	0.0	745.3921949999999	2:0.9945:10:true;2:0.0027:1:true	TIQFVDWCPTGFK	[iTRAQ8plex]TIQFVDWC[Carbamidomethyl]PT[Phospho]GFK[iTRAQ8plex]	Os11t0247300-01	0.9987	P17540_180109065010	P17540_180109065010.67622.67622.3	mzspec:PXD012764:P17540_180109065010:scan:67622:[iTRAQ8plex]TIQFVDWC[Carbamidomethyl]PT[Phospho]GFK[iTRAQ8plex]/3	0	-0.000693999999953121	-0.9095069184947878	0.0	14456	14456	Phospho	0.9945	10	349	1	0.99320715	356	0.0020519444382022427	0.0020519444382022427	0.0	0.0	0.0	0.0
0;2	148;150	0;1.0000	iTRAQ8plex;Phospho	LOC_Os03g27830.1	mzspec:PXD012764:P17540:scan:22555:[iTRAQ8plex]GA[Phospho]HGGGGGGGR/3	0	0.0004830281473674966	384.16853100000003	2:1.0000:2:true	GAHGGGGGGGR	[iTRAQ8plex]GA[Phospho]HGGGGGGGR	LOC_Os03g27830.1	0.9932	P17540	P17540.22555.22555.3	mzspec:PXD012764:P17540:scan:22555:[iTRAQ8plex]GA[Phospho]HGGGGGGGR/3	11	-0.6713229999999726	-1643.291999897016	0.0004820966822982865	22784	22773	Phospho	1.0	2	150	1	0.9932	357	0.002065244313725485	0.002065244313725485	1.0	1.0	0.01268041337847836	0.011667287567311273
0;8;9	75;83;84	0;0;1.0000	iTRAQ8plex;Carbamidomethyl;Phospho	Os05t0270400-01	mzspec:PXD012764:P17540_180109065010:scan:34349:[iTRAQ8plex]EVPFDEDC[Carbamidomethyl]S[Phospho]DDEPDGGGGR/2	0	0.00048213894367740516	441.189939	2:1.0000:9:true	EVPFDEDCSDDEPDGGGGR	[iTRAQ8plex]EVPFDEDC[Carbamidomethyl]S[Phospho]DDEPDGGGGR	Os05t0270400-01	0.9932	P17540_180109065010	P17540_180109065010.34349.34349.2	mzspec:PXD012764:P17540_180109065010:scan:34349:[iTRAQ8plex]EVPFDEDC[Carbamidomethyl]S[Phospho]DDEPDGGGGR/2	11	-0.5023690000000443	-412.1244347617007	0.0004820966822982865	22826	22815	Phospho	1.0	9	84	1	0.9932	358	0.002078469888268151	0.002078469888268151	0.0	1.0	0.012644993229376464	0.011667287567311273
0;1;4	521;522;525	0;1.0000;1.0000	iTRAQ8plex;Phospho;Phospho	Os03t0265700-02	mzspec:PXD012764:P17540_180109065010:scan:16445:[iTRAQ8plex]S[Phospho]FGS[Phospho]HEDEDR/3	0	0.0005256241787122207	464.134862	2:1.0000:1:true;3:1.0000:4:true	SFGSHEDEDR	[iTRAQ8plex]S[Phospho]FGS[Phospho]HEDEDR	Os03t0265700-02	0.9931	P17540_180109065010	P17540_180109065010.16445.16445.3	mzspec:PXD012764:P17540_180109065010:scan:16445:[iTRAQ8plex]S[Phospho]FGS[Phospho]HEDEDR/3	12	0.0001580000000558357	0.2882124245958055	0.0005205622071837585	22842	22830	Phospho	1.0	1	522	1	0.9931	359	0.0020919003342618333	0.0020919003342618333	0.0	1.0	0.012609770407010513	0.011667287567311273
0;5;7;24	450;455;457;474	0;1.0000;1.0000;0	iTRAQ8plex;Phospho;Phospho;iTRAQ8plex	Os07t0607800-01	mzspec:PXD012764:P17540_180109014405:scan:49757:[iTRAQ8plex]DDDPS[Phospho]GS[Phospho]GDDDEDDDGVEDLRPFK[iTRAQ8plex]/3	0	0.0005251181515841067	768.3369749999997	2:1.0000:5:true;3:1.0000:7:true	DDDPSGSGDDDEDDDGVEDLRPFK	[iTRAQ8plex]DDDPS[Phospho]GS[Phospho]GDDDEDDDGVEDLRPFK[iTRAQ8plex]	Os07t0607800-01	0.9931	P17540_180109014405	P17540_180109014405.49757.49757.3	mzspec:PXD012764:P17540_180109014405:scan:49757:[iTRAQ8plex]DDDPS[Phospho]GS[Phospho]GDDDEDDDGVEDLRPFK[iTRAQ8plex]/3	12	-0.6724399999998241	-596.7740242551224	0.0005205622071837585	22864	22852	Phospho	1.0	7	457	1	0.9931	360	0.0021052561666666607	0.0021052561666666607	0.0	1.0	0.012574743266991041	0.011667287567311273
0;4;8	638;642;646	0;1.0000;1.0000	iTRAQ8plex;Phospho;Phospho	LOC_Os07g01880.1	mzspec:PXD012764:P17540_180109065010:scan:17318:[iTRAQ8plex]EIDS[Phospho]DDDS[Phospho]PPR/2	0	0.0005240403511070354	464.134775	2:1.0000:4:true;3:1.0000:8:true	EIDSDDDSPPR	[iTRAQ8plex]EIDS[Phospho]DDDS[Phospho]PPR	LOC_Os07g01880.1	0.9931	P17540_180109065010	P17540_180109065010.17318.17318.2	mzspec:PXD012764:P17540_180109065010:scan:17318:[iTRAQ8plex]EIDS[Phospho]DDDS[Phospho]PPR/2	12	0.0008259999999609138	0.9657062601318062	0.0005205622071837585	22911	22899	Phospho	1.0	4	642	1	0.9931	361	0.0021185380055401613	0.0021185380055401613	0.0	1.0	0.01253991018314896	0.011667287567311273
0;5;7;24	450;455;457;474	0;1.0000;1.0000;0	iTRAQ8plex;Phospho;Phospho;iTRAQ8plex	Os07t0607800-01	mzspec:PXD012764:P17540_180109014405:scan:49757:[iTRAQ8plex]DDDPS[Phospho]GS[Phospho]GDDDEDDDGVEDLRPFK[iTRAQ8plex]/3	0	0.0005251181515841067	768.3369749999997	2:1.0000:5:true;3:1.0000:7:true	DDDPSGSGDDDEDDDGVEDLRPFK	[iTRAQ8plex]DDDPS[Phospho]GS[Phospho]GDDDEDDDGVEDLRPFK[iTRAQ8plex]	Os07t0607800-01	0.9931	P17540_180109014405	P17540_180109014405.49757.49757.3	mzspec:PXD012764:P17540_180109014405:scan:49757:[iTRAQ8plex]DDDPS[Phospho]GS[Phospho]GDDDEDDDGVEDLRPFK[iTRAQ8plex]/3	12	-0.6724399999998241	-596.7740242551224	0.0005205622071837585	22864	22852	Phospho	1.0	5	455	1	0.9931	362	0.002131746464088393	0.002131746464088393	0.0	1.0	0.012505269547283909	0.011667287567311273
0;2;13	123;125;136	0;0;0.9931	iTRAQ8plex;iTRAQ8plex;Phospho	Os02t0670400-01	mzspec:PXD012764:P17540_180109014405:scan:19075:[iTRAQ8plex]SK[iTRAQ8plex]SEVDDDQDGGS[Phospho]DEENEDDEE/3	0	0.0	688.3706750000001	2:0.9931:13:true;2:0.0022:1:true;2:0.0024:3:true	SKSEVDDDQDGGSDEENEDDEE	[iTRAQ8plex]SK[iTRAQ8plex]SEVDDDQDGGS[Phospho]DEENEDDEE	Os02t0670400-01	1.0	P17540_180109014405	P17540_180109014405.19075.19075.3	mzspec:PXD012764:P17540_180109014405:scan:19075:[iTRAQ8plex]SK[iTRAQ8plex]SEVDDDQDGGS[Phospho]DEENEDDEE/3	0	0.0005560000001878507	0.5323543835906421	0.0	3731	3731	Phospho	0.9931	13	136	1	0.9931	363	0.002144882148760326	0.002144882148760326	0.0	1.0	0.012470819768916732	0.011667287567311273
0;4;8	638;642;646	0;1.0000;1.0000	iTRAQ8plex;Phospho;Phospho	LOC_Os07g01880.1	mzspec:PXD012764:P17540_180109065010:scan:17318:[iTRAQ8plex]EIDS[Phospho]DDDS[Phospho]PPR/2	0	0.0005240403511070354	464.134775	2:1.0000:4:true;3:1.0000:8:true	EIDSDDDSPPR	[iTRAQ8plex]EIDS[Phospho]DDDS[Phospho]PPR	LOC_Os07g01880.1	0.9931	P17540_180109065010	P17540_180109065010.17318.17318.2	mzspec:PXD012764:P17540_180109065010:scan:17318:[iTRAQ8plex]EIDS[Phospho]DDDS[Phospho]PPR/2	12	0.0008259999999609138	0.9657062601318062	0.0005205622071837585	22911	22899	Phospho	1.0	8	646	1	0.9931	364	0.0021579456593406546	0.0021579456593406546	0.0	1.0	0.012436559275046085	0.011667287567311273
0;1;4	521;522;525	0;1.0000;1.0000	iTRAQ8plex;Phospho;Phospho	Os03t0265700-02	mzspec:PXD012764:P17540_180109065010:scan:16445:[iTRAQ8plex]S[Phospho]FGS[Phospho]HEDEDR/3	0	0.0005256241787122207	464.134862	2:1.0000:1:true;3:1.0000:4:true	SFGSHEDEDR	[iTRAQ8plex]S[Phospho]FGS[Phospho]HEDEDR	Os03t0265700-02	0.9931	P17540_180109065010	P17540_180109065010.16445.16445.3	mzspec:PXD012764:P17540_180109065010:scan:16445:[iTRAQ8plex]S[Phospho]FGS[Phospho]HEDEDR/3	12	0.0001580000000558357	0.2882124245958055	0.0005205622071837585	22842	22830	Phospho	1.0	4	525	1	0.9931	365	0.0021709375890410915	0.0021709375890410915	0.0	1.0	0.01240248650990897	0.011667287567311273
0;12;14	157;169;171	0;0;0.9931	iTRAQ8plex;Deamidated;Phospho	LOC_Os08g24760.1	mzspec:PXD012764:P17540_180109014405:scan:18410:[iTRAQ8plex]RTEEVDDEDDGN[Deamidated]DT[Phospho]DEEQER/3	0	0.0	385.152491	2:0.9763:12:true;2:0.0237:18:true;3:0.9931:14:true;3:0.0068:2:true	RTEEVDDEDDGNDTDEEQER	[iTRAQ8plex]RTEEVDDEDDGN[Deamidated]DT[Phospho]DEEQER	LOC_Os08g24760.1	1.0	P17540_180109014405	P17540_180109014405.18410.18410.3	mzspec:PXD012764:P17540_180109014405:scan:18410:[iTRAQ8plex]RTEEVDDEDDGN[Deamidated]DT[Phospho]DEEQER/3	0	-0.0018730000000459766	-2.018978092293985	0.0	4410	4410	Phospho	0.9931	14	171	1	0.9931	366	0.0021838585245901594	0.0021838585245901594	0.0	1.0	0.012368599934745286	0.011667287567311273
0;9;11	77;86;88	0;1.0000;0	iTRAQ8plex;Phospho;iTRAQ8plex	Os03t0859700-00	mzspec:PXD012764:P17540_180109014405:scan:50647:[iTRAQ8plex]NVVLDEFGS[Phospho]PK[iTRAQ8plex]/3	0	0.0005225342913128673	688.370675	2:1.0000:9:true	NVVLDEFGSPK	[iTRAQ8plex]NVVLDEFGS[Phospho]PK[iTRAQ8plex]	Os03t0859700-00	0.993	P17540_180109014405	P17540_180109014405.50647.50647.3	mzspec:PXD012764:P17540_180109014405:scan:50647:[iTRAQ8plex]NVVLDEFGS[Phospho]PK[iTRAQ8plex]/3	12	-0.0028049999999666397	-4.440618922869162	0.0005205622071837585	22977	22965	Phospho	1.0	9	86	1	0.993	367	0.002196981525885554	0.002196981525885554	0.0	1.0	0.012334898027566142	0.011667287567311273
0;8;10;13	339;347;349;352	0;0;0.9929;0	iTRAQ8plex;Carbamidomethyl;Phospho;iTRAQ8plex	Os11t0247300-01	mzspec:PXD012764:P17540_180109065010:scan:67857:[iTRAQ8plex]TIQFVDWC[Carbamidomethyl]PT[Phospho]GFK[iTRAQ8plex]/3	0	0.0	745.3921949999999	2:0.9929:10:true;2:0.0035:1:true	TIQFVDWCPTGFK	[iTRAQ8plex]TIQFVDWC[Carbamidomethyl]PT[Phospho]GFK[iTRAQ8plex]	Os11t0247300-01	1.0	P17540_180109065010	P17540_180109065010.67857.67857.3	mzspec:PXD012764:P17540_180109065010:scan:67857:[iTRAQ8plex]TIQFVDWC[Carbamidomethyl]PT[Phospho]GFK[iTRAQ8plex]/3	0	-0.3352269999999181	-439.324604880076	0.0	5232	5232	Phospho	0.9929	10	349	1	0.9929	368	0.0022103049456521696	0.0022103049456521696	0.0	1.0	0.012301379282926015	0.011667287567311273
0;14	589;603	0;0.9929	iTRAQ8plex;Phospho	Os01t0958700-01	mzspec:PXD012764:P17540_180109014405:scan:70288:[iTRAQ8plex]YSLLTVNSPDDEFS[Phospho]PDEEF/2	0	0.0	384.168475	2:0.9929:14:true;2:0.0011:1:true;2:0.0012:2:true;2:0.0014:5:true;2:0.0020:8:true	YSLLTVNSPDDEFSPDEEF	[iTRAQ8plex]YSLLTVNSPDDEFS[Phospho]PDEEF	Os01t0958700-01	1.0	P17540_180109014405	P17540_180109014405.70288.70288.2	mzspec:PXD012764:P17540_180109014405:scan:70288:[iTRAQ8plex]YSLLTVNSPDDEFS[Phospho]PDEEF/2	0	-0.002113000000235843	-1.6322077625533569	0.0	5928	5928	Phospho	0.9929	14	603	1	0.9929	369	0.002223556151761513	0.002223556151761513	0.0	1.0	0.012268042211698577	0.011667287567311273
0;6;18	308;314;326	0;1.0000;0	iTRAQ8plex;Phospho;iTRAQ8plex	LOC_Os07g49330.3	mzspec:PXD012764:P17540_180109014405:scan:17559:[iTRAQ8plex]EDDDDT[Phospho]DEDEDDEEEEQK[iTRAQ8plex]/3	0	0.000522170488664549	688.370731	2:1.0000:6:true	EDDDDTDEDEDDEEEEQK	[iTRAQ8plex]EDDDDT[Phospho]DEDEDDEEEEQK[iTRAQ8plex]	LOC_Os07g49330.3	0.9929	P17540_180109014405	P17540_180109014405.17559.17559.3	mzspec:PXD012764:P17540_180109014405:scan:17559:[iTRAQ8plex]EDDDDT[Phospho]DEDEDDEEEEQK[iTRAQ8plex]/3	12	-0.0010379999998804124	-1.077464642115876	0.0005205622071837585	22993	22981	Phospho	1.0	6	314	1	0.9929	370	0.002236735729729725	0.002236735729729725	0.0	1.0	0.012234885340856145	0.011667287567311273
0;8;10;13	339;347;349;352	0;0;0.9941;0	iTRAQ8plex;Carbamidomethyl;Phospho;iTRAQ8plex	Os11t0247300-01	mzspec:PXD012764:P17540:scan:66544:[iTRAQ8plex]TIQFVDWC[Carbamidomethyl]PT[Phospho]GFK[iTRAQ8plex]/3	0	0.0	745.3921949999999	2:0.9941:10:true;2:0.0029:1:true	TIQFVDWCPTGFK	[iTRAQ8plex]TIQFVDWC[Carbamidomethyl]PT[Phospho]GFK[iTRAQ8plex]	Os11t0247300-01	0.9987	P17540	P17540.66544.66544.3	mzspec:PXD012764:P17540:scan:66544:[iTRAQ8plex]TIQFVDWC[Carbamidomethyl]PT[Phospho]GFK[iTRAQ8plex]/3	0	-0.00038799999992988887	-0.5084851359309055	0.0	14419	14419	Phospho	0.9941	10	349	1	0.99280767	371	0.002250093126684632	0.002250093126684632	0.0	1.0	0.012201907213252759	0.011667287567311273
0;9;14	158;167;172	0;1.0000;0	iTRAQ8plex;Phospho;iTRAQ8plex	Os08t0187700-01	mzspec:PXD012764:P17540_180109065010:scan:60977:[iTRAQ8plex]GIEDELQFS[Phospho]PLENK[iTRAQ8plex]/3	0	0.0005630142919012559	688.370675	2:1.0000:9:true	GIEDELQFSPLENK	[iTRAQ8plex]GIEDELQFS[Phospho]PLENK[iTRAQ8plex]	Os08t0187700-01	0.9928	P17540_180109065010	P17540_180109065010.60977.60977.3	mzspec:PXD012764:P17540_180109065010:scan:60977:[iTRAQ8plex]GIEDELQFS[Phospho]PLENK[iTRAQ8plex]/3	13	-1.0020060000000512	-1301.7679296630408	0.000542638894686313	23103	23090	Phospho	1.0	9	167	1	0.9928	372	0.002263399327956985	0.002263399327956985	0.0	1.0	0.012169106387410684	0.011667287567311273
0;10;14	1605;1615;1619	0;1.0000;1.0000	iTRAQ8plex;Phospho;Phospho	LOC_Os02g02290.1	mzspec:PXD012764:P17540_180109014405:scan:31473:[iTRAQ8plex]EIDDDDFEES[Phospho]DDDS[Phospho]EER/3	0	0.0005629655291875974	464.134775	2:1.0000:10:true;3:1.0000:14:true	EIDDDDFEESDDDSEER	[iTRAQ8plex]EIDDDDFEES[Phospho]DDDS[Phospho]EER	LOC_Os02g02290.1	0.9928	P17540_180109014405	P17540_180109014405.31473.31473.3	mzspec:PXD012764:P17540_180109014405:scan:31473:[iTRAQ8plex]EIDDDDFEES[Phospho]DDDS[Phospho]EER/3	13	-1.002016000000026	-1190.0962446583242	0.000542638894686313	23105	23092	Phospho	1.0	10	1615	1	0.9928	373	0.002276634182305625	0.002276634182305625	0.0	1.0	0.012136481437310387	0.011667287567311273
0;10;14	1605;1615;1619	0;1.0000;1.0000	iTRAQ8plex;Phospho;Phospho	LOC_Os02g02290.1	mzspec:PXD012764:P17540_180109014405:scan:31473:[iTRAQ8plex]EIDDDDFEES[Phospho]DDDS[Phospho]EER/3	0	0.0005629655291875974	464.134775	2:1.0000:10:true;3:1.0000:14:true	EIDDDDFEESDDDSEER	[iTRAQ8plex]EIDDDDFEES[Phospho]DDDS[Phospho]EER	LOC_Os02g02290.1	0.9928	P17540_180109014405	P17540_180109014405.31473.31473.3	mzspec:PXD012764:P17540_180109014405:scan:31473:[iTRAQ8plex]EIDDDDFEES[Phospho]DDDS[Phospho]EER/3	13	-1.002016000000026	-1190.0962446583242	0.000542638894686313	23105	23092	Phospho	1.0	14	1619	1	0.9928	374	0.002289798262032081	0.002289798262032081	0.0	1.0	0.012104030952183887	0.011667287567311273
0;3;15	601;604;616	0;0.9927;0	iTRAQ8plex;Phospho;iTRAQ8plex	Os04t0487200-01	mzspec:PXD012764:P17540_180109065010:scan:65479:[iTRAQ8plex]DVS[Phospho]EQFDEFPLAYNK[iTRAQ8plex]DESDTM/3	0	0.0	688.370675	2:0.9927:3:true;2:0.0020:12:true;2:0.0018:13:true;2:0.0017:18:true;2:0.0016:20:true	DVSEQFDEFPLAYNKDESDTM	[iTRAQ8plex]DVS[Phospho]EQFDEFPLAYNK[iTRAQ8plex]DESDTM	Os04t0487200-01	1.0	P17540_180109065010	P17540_180109065010.65479.65479.3	mzspec:PXD012764:P17540_180109065010:scan:65479:[iTRAQ8plex]DVS[Phospho]EQFDEFPLAYNK[iTRAQ8plex]DESDTM/3	0	-1.0059590000000749	-951.8825891383136	0.0	8782	8782	Phospho	0.9927	3	604	1	0.9927	375	0.002303158799999995	0.002303158799999995	0.0	1.0	0.012071753536311396	0.011667287567311273
0;12	137;149	0;0.9927	iTRAQ8plex;Phospho	Os06t0728000-01	mzspec:PXD012764:P17540_180109014405:scan:15957:[iTRAQ8plex]SEVNDEDDDEGS[Phospho]EEDEDDDE/2	0	0.0	384.168475	2:0.9927:12:true;2:0.0036:1:true	SEVNDEDDDEGSEEDEDDDE	[iTRAQ8plex]SEVNDEDDDEGS[Phospho]EEDEDDDE	Os06t0728000-01	1.0	P17540_180109014405	P17540_180109014405.15957.15957.2	mzspec:PXD012764:P17540_180109014405:scan:15957:[iTRAQ8plex]SEVNDEDDDEGS[Phospho]EEDEDDDE/2	0	-0.4994350000001759	-373.8419954417902	0.0	3639	3639	Phospho	0.9927	12	149	1	0.9927	376	0.002316448271276591	0.002316448271276591	0.0	1.0	0.012039647808821208	0.011667287567311273
0;8;12	114;122;126	0;0.9927;0	iTRAQ8plex;Phospho;iTRAQ8plex	Os12t0579000-01	mzspec:PXD012764:P17540:scan:21675:[iTRAQ8plex]ADLDQGES[Phospho]DGEK[iTRAQ8plex]/3	0	0.0	688.370675	2:0.9927:8:true;2:0.0036:1:true	ADLDQGESDGEK	[iTRAQ8plex]ADLDQGES[Phospho]DGEK[iTRAQ8plex]	Os12t0579000-01	0.9999	P17540	P17540.21675.21675.3	mzspec:PXD012764:P17540:scan:21675:[iTRAQ8plex]ADLDQGES[Phospho]DGEK[iTRAQ8plex]/3	0	-0.0015290000000049984	-2.3475898637631856	0.0	10243	10243	Phospho	0.9927	8	122	1	0.99260073	377	0.0023299305570291732	0.0023299305570291732	0.0	1.0	0.01200771240349277	0.011667287567311273
0;11	125;136	0;0.9926	iTRAQ8plex;Phospho	Os02t0670400-01	mzspec:PXD012764:P17540:scan:16072:[iTRAQ8plex]SEVDDDQDGGS[Phospho]DEENEDDEE/2	0	0.0	384.168475	2:0.9926:11:true;2:0.0037:1:true	SEVDDDQDGGSDEENEDDEE	[iTRAQ8plex]SEVDDDQDGGS[Phospho]DEENEDDEE	Os02t0670400-01	1.0	P17540	P17540.16072.16072.2	mzspec:PXD012764:P17540:scan:16072:[iTRAQ8plex]SEVDDDQDGGS[Phospho]DEENEDDEE/2	0	-0.5015059999998357	-383.86710266250407	0.0	8902	8902	Phospho	0.9926	11	136	1	0.9926	378	0.002343343439153434	0.002343343439153434	0.0	1.0	0.011975945968562895	0.011667287567311273
0;12;16	113;125;129	0;1.0000;0	iTRAQ8plex;Phospho;iTRAQ8plex	Os05t0446800-01	mzspec:PXD012764:P17540_180109065010:scan:58172:[iTRAQ8plex]FLDGELDPQVGS[Phospho]PQNK[iTRAQ8plex]/3	0	0.0005593081788065222	688.370675	2:1.0000:12:true	FLDGELDPQVGSPQNK	[iTRAQ8plex]FLDGELDPQVGS[Phospho]PQNK[iTRAQ8plex]	Os05t0446800-01	0.9926	P17540_180109065010	P17540_180109065010.58172.58172.3	mzspec:PXD012764:P17540_180109065010:scan:58172:[iTRAQ8plex]FLDGELDPQVGS[Phospho]PQNK[iTRAQ8plex]/3	13	-0.3385289999999941	-417.2090520525406	0.000542638894686313	23256	23243	Phospho	1.0	12	125	1	0.9926	379	0.002356685540897093	0.002356685540897093	0.0	1.0	0.011944347166535023	0.011667287567311273
0;8;10;13	339;347;349;352	0;0;0.9926;0	iTRAQ8plex;Carbamidomethyl;Phospho;iTRAQ8plex	Os07t0574800-01	mzspec:PXD012764:P17540_180109065010:scan:66881:[iTRAQ8plex]TVQFVDWC[Carbamidomethyl]PT[Phospho]GFK[iTRAQ8plex]/3	0	0.0	745.3921389999997	2:0.9926:10:true;2:0.0037:1:true	TVQFVDWCPTGFK	[iTRAQ8plex]TVQFVDWC[Carbamidomethyl]PT[Phospho]GFK[iTRAQ8plex]	Os07t0574800-01	1.0	P17540_180109065010	P17540_180109065010.66881.66881.3	mzspec:PXD012764:P17540_180109065010:scan:66881:[iTRAQ8plex]TVQFVDWC[Carbamidomethyl]PT[Phospho]GFK[iTRAQ8plex]/3	0	-0.9956359999999904	-1312.847643077395	0.0	6110	6110	Phospho	0.9926	10	349	1	0.9926	380	0.0023699574210526266	0.0023699574210526266	0.0	1.0	0.011912914673991512	0.011667287567311273
0;6;8;12	494;500;502;506	0;1.0000;1.0000;0	iTRAQ8plex;Phospho;Phospho;iTRAQ8plex	LOC_Os01g36860.3	mzspec:PXD012764:P17540:scan:26077:[iTRAQ8plex]VDLDRS[Phospho]PT[Phospho]PQDK[iTRAQ8plex]/3	0	0.0005606348111091943	768.3370620000003	2:1.0000:6:true;3:1.0000:8:true	VDLDRSPTPQDK	[iTRAQ8plex]VDLDRS[Phospho]PT[Phospho]PQDK[iTRAQ8plex]	LOC_Os01g36860.3	0.9926	P17540	P17540.26077.26077.3	mzspec:PXD012764:P17540:scan:26077:[iTRAQ8plex]VDLDRS[Phospho]PT[Phospho]PQDK[iTRAQ8plex]/3	13	-8.600000001024456e-05	-0.12050203677691132	0.000542638894686313	23201	23188	Phospho	1.0	8	502	1	0.9926	381	0.0023831596325459264	0.0023831596325459264	0.0	1.0	0.011881647181408857	0.011667287567311273
0;6;8;12	494;500;502;506	0;1.0000;1.0000;0	iTRAQ8plex;Phospho;Phospho;iTRAQ8plex	LOC_Os01g36860.3	mzspec:PXD012764:P17540:scan:26077:[iTRAQ8plex]VDLDRS[Phospho]PT[Phospho]PQDK[iTRAQ8plex]/3	0	0.0005606348111091943	768.3370620000003	2:1.0000:6:true;3:1.0000:8:true	VDLDRSPTPQDK	[iTRAQ8plex]VDLDRS[Phospho]PT[Phospho]PQDK[iTRAQ8plex]	LOC_Os01g36860.3	0.9926	P17540	P17540.26077.26077.3	mzspec:PXD012764:P17540:scan:26077:[iTRAQ8plex]VDLDRS[Phospho]PT[Phospho]PQDK[iTRAQ8plex]/3	13	-8.600000001024456e-05	-0.12050203677691132	0.000542638894686313	23201	23188	Phospho	1.0	6	500	1	0.9926	382	0.002396292722513084	0.002396292722513084	0.0	1.0	0.01185054339297585	0.011667287567311273
0;1;5;6;8	48;49;53;54;56	0;0;1.0000;1.0000;1.0000	iTRAQ8plex;iTRAQ8plex;Phospho;Phospho;Phospho	Os03t0747600-02	mzspec:PXD012764:P17540_180109014405:scan:41473:[iTRAQ8plex]K[iTRAQ8plex]QEDS[Phospho]S[Phospho]ES[Phospho]EEPIILR/3	0	0.0005573897011533678	848.3032750000003	2:1.0000:5:true;3:1.0000:6:true;4:1.0000:8:true	KQEDSSESEEPIILR	[iTRAQ8plex]K[iTRAQ8plex]QEDS[Phospho]S[Phospho]ES[Phospho]EEPIILR	Os03t0747600-02	0.9924	P17540_180109014405	P17540_180109014405.41473.41473.3	mzspec:PXD012764:P17540_180109014405:scan:41473:[iTRAQ8plex]K[iTRAQ8plex]QEDS[Phospho]S[Phospho]ES[Phospho]EEPIILR/3	13	-0.6690619999999399	-768.9811568710063	0.000542638894686313	23336	23323	Phospho	1.0	5	53	1	0.9924	383	0.002409879425587462	0.002409879425587462	0.0	1.0	0.011819602026414557	0.011667287567311273
0;11	125;136	0;0.9924	iTRAQ8plex;Phospho	Os02t0670400-01	mzspec:PXD012764:P17540:scan:16098:[iTRAQ8plex]SEVDDDQDGGS[Phospho]DEENEDDEE/3	0	0.0	384.168475	2:0.9924:11:true;2:0.0037:1:true	SEVDDDQDGGSDEENEDDEE	[iTRAQ8plex]SEVDDDQDGGS[Phospho]DEENEDDEE	Os02t0670400-01	1.0	P17540	P17540.16098.16098.3	mzspec:PXD012764:P17540:scan:16098:[iTRAQ8plex]SEVDDDQDGGS[Phospho]DEENEDDEE/3	0	0.001420999999822925	1.6308826432733077	0.0	7613	7613	Phospho	0.9924	11	136	1	0.9924	384	0.0024233953645833284	0.0024233953645833284	0.0	1.0	0.0117888218128041	0.011667287567311273
0;1;5;6;8	48;49;53;54;56	0;0;1.0000;1.0000;1.0000	iTRAQ8plex;iTRAQ8plex;Phospho;Phospho;Phospho	Os03t0747600-02	mzspec:PXD012764:P17540_180109014405:scan:41473:[iTRAQ8plex]K[iTRAQ8plex]QEDS[Phospho]S[Phospho]ES[Phospho]EEPIILR/3	0	0.0005573897011533678	848.3032750000003	2:1.0000:5:true;3:1.0000:6:true;4:1.0000:8:true	KQEDSSESEEPIILR	[iTRAQ8plex]K[iTRAQ8plex]QEDS[Phospho]S[Phospho]ES[Phospho]EEPIILR	Os03t0747600-02	0.9924	P17540_180109014405	P17540_180109014405.41473.41473.3	mzspec:PXD012764:P17540_180109014405:scan:41473:[iTRAQ8plex]K[iTRAQ8plex]QEDS[Phospho]S[Phospho]ES[Phospho]EEPIILR/3	13	-0.6690619999999399	-768.9811568710063	0.000542638894686313	23336	23323	Phospho	1.0	8	56	1	0.9924	385	0.0024368410909090857	0.0024368410909090857	0.0	1.0	0.011758201496407206	0.011667287567311273
0;1;5;6;8	48;49;53;54;56	0;0;1.0000;1.0000;1.0000	iTRAQ8plex;iTRAQ8plex;Phospho;Phospho;Phospho	Os03t0747600-02	mzspec:PXD012764:P17540_180109014405:scan:41473:[iTRAQ8plex]K[iTRAQ8plex]QEDS[Phospho]S[Phospho]ES[Phospho]EEPIILR/3	0	0.0005573897011533678	848.3032750000003	2:1.0000:5:true;3:1.0000:6:true;4:1.0000:8:true	KQEDSSESEEPIILR	[iTRAQ8plex]K[iTRAQ8plex]QEDS[Phospho]S[Phospho]ES[Phospho]EEPIILR	Os03t0747600-02	0.9924	P17540_180109014405	P17540_180109014405.41473.41473.3	mzspec:PXD012764:P17540_180109014405:scan:41473:[iTRAQ8plex]K[iTRAQ8plex]QEDS[Phospho]S[Phospho]ES[Phospho]EEPIILR/3	13	-0.6690619999999399	-768.9811568710063	0.000542638894686313	23336	23323	Phospho	1.0	6	54	1	0.9924	386	0.0024502171502590628	0.0024502171502590628	0.0	1.0	0.011727739834499415	0.011667287567311273
0;12	137;149	0;0.9924	iTRAQ8plex;Phospho	Os06t0728000-01	mzspec:PXD012764:P17540_180109014405:scan:15634:[iTRAQ8plex]SEVNDEDDDEGS[Phospho]EEDEDDDE/3	0	0.0	384.168475	2:0.9924:12:true;2:0.0037:1:true	SEVNDEDDDEGSEEDEDDDE	[iTRAQ8plex]SEVNDEDDDEGS[Phospho]EEDEDDDE	Os06t0728000-01	1.0	P17540_180109014405	P17540_180109014405.15634.15634.3	mzspec:PXD012764:P17540_180109014405:scan:15634:[iTRAQ8plex]SEVNDEDDDEGS[Phospho]EEDEDDDE/3	0	-0.3343760000000202	-375.29413403898906	0.0	1886	1886	Phospho	0.9924	12	149	1	0.9924	387	0.002463524082687334	0.002463524082687334	0.0	1.0	0.011697435597200968	0.011667287567311273
0;4;12	137;141;149	0;0;0.9925	iTRAQ8plex;Deamidated;Phospho	Os06t0728000-01	mzspec:PXD012764:P17540_180109065010:scan:16903:[iTRAQ8plex]SEVN[Deamidated]DEDDDEGS[Phospho]EEDEDDDE/2	0	0.0	385.152491	2:1.0000:4:true;3:0.9925:12:true;3:0.0037:1:true	SEVNDEDDDEGSEEDEDDDE	[iTRAQ8plex]SEVN[Deamidated]DEDDDEGS[Phospho]EEDEDDDE	Os06t0728000-01	0.9998	P17540_180109065010	P17540_180109065010.16903.16903.2	mzspec:PXD012764:P17540_180109065010:scan:16903:[iTRAQ8plex]SEVN[Deamidated]DEDDDEGS[Phospho]EEDEDDDE/2	0	-0.5043749999999818	-377.40074264877495	0.0	10469	10469	Phospho	0.9925	12	149	1	0.9923015	388	0.002477016288659789	0.002477016288659789	0.0	1.0	0.011667287567311273	0.011667287567311273
0;2	148;150	0;1.0000	iTRAQ8plex;Phospho	LOC_Os03g27830.1	mzspec:PXD012764:P17540:scan:21838:[iTRAQ8plex]GA[Phospho]HGGGGGGGR/3	0	0.0005555080762328006	384.16853100000003	2:1.0000:2:true	GAHGGGGGGGR	[iTRAQ8plex]GA[Phospho]HGGGGGGGR	LOC_Os03g27830.1	0.9923	P17540	P17540.21838.21838.3	mzspec:PXD012764:P17540:scan:21838:[iTRAQ8plex]GA[Phospho]HGGGGGGGR/3	13	-0.6711090000000013	-1642.7681619115292	0.000542638894686313	23415	23402	Phospho	1.0	2	150	1	0.9923	389	0.002490442982005137	0.002490442982005137	1.0	2.0	0.0232745890802919	0.017731717885298762
0;8;10;13	339;347;349;352	0;0;0.9923;0	iTRAQ8plex;Carbamidomethyl;Phospho;iTRAQ8plex	Os11t0247300-01	mzspec:PXD012764:P17540_180109065010:scan:67391:[iTRAQ8plex]TIQFVDWC[Carbamidomethyl]PT[Phospho]GFK[iTRAQ8plex]/3	0	0.0	745.3921949999999	2:0.9923:10:true;2:0.0038:1:true	TIQFVDWCPTGFK	[iTRAQ8plex]TIQFVDWC[Carbamidomethyl]PT[Phospho]GFK[iTRAQ8plex]	Os11t0247300-01	1.0	P17540_180109065010	P17540_180109065010.67391.67391.3	mzspec:PXD012764:P17540_180109065010:scan:67391:[iTRAQ8plex]TIQFVDWC[Carbamidomethyl]PT[Phospho]GFK[iTRAQ8plex]/3	0	-0.6668919999999616	-873.9811065270352	0.0	6270	6270	Phospho	0.9923	10	349	1	0.9923	390	0.002503800820512816	0.002503800820512816	0.0	2.0	0.023214910646752688	0.017731717885298762
0;4	33;37	0;1.0000	iTRAQ8plex;Phospho	LOC_Os10g06130.1	mzspec:PXD012764:P17540_180109065010:scan:17217:[iTRAQ8plex]REDS[Phospho]DDPEEEDPDER/3	0	0.0005554843396145794	384.168475	2:1.0000:4:true	REDSDDPEEEDPDER	[iTRAQ8plex]REDS[Phospho]DDPEEEDPDER	LOC_Os10g06130.1	0.9923	P17540_180109065010	P17540_180109065010.17217.17217.3	mzspec:PXD012764:P17540_180109065010:scan:17217:[iTRAQ8plex]REDS[Phospho]DDPEEEDPDER/3	13	-0.33446700000001783	-452.2088662447396	0.000542638894686313	23416	23403	Phospho	1.0	4	37	1	0.9923	391	0.002517090332480814	0.002517090332480814	0.0	2.0	0.02315553747374309	0.017731717885298762
0;14	157;171	0;0.9928	iTRAQ8plex;Phospho	LOC_Os08g24760.1	mzspec:PXD012764:P17540:scan:18769:[iTRAQ8plex]RTEEVDDEDDGNDT[Phospho]DEEQER/3	0	0.0	384.168475	2:0.9928:14:true;2:0.0071:2:true	RTEEVDDEDDGNDTDEEQER	[iTRAQ8plex]RTEEVDDEDDGNDT[Phospho]DEEQER	LOC_Os08g24760.1	0.9994	P17540	P17540.18769.18769.3	mzspec:PXD012764:P17540:scan:18769:[iTRAQ8plex]RTEEVDDEDDGNDT[Phospho]DEEQER/3	0	-0.00022800000010647642	-0.245856818053534	0.0	11626	11626	Phospho	0.9928	14	171	1	0.99220432	392	0.002530556122448975	0.002530556122448975	0.0	2.0	0.023096467225085585	0.017731717885298762
0;5;7;11	409;414;416;420	0;1.0000;1.0000;1.0000	iTRAQ8plex;Phospho;Phospho;Phospho	Os03t0270200-03	mzspec:PXD012764:P17540_180109065010:scan:29533:[iTRAQ8plex]IDDDS[Phospho]ES[Phospho]EDGS[Phospho]PFR/2	0	0.0005536626916524702	544.101075	2:1.0000:5:true;3:1.0000:7:true;4:1.0000:11:true	IDDDSESEDGSPFR	[iTRAQ8plex]IDDDS[Phospho]ES[Phospho]EDGS[Phospho]PFR	Os03t0270200-03	0.9922	P17540_180109065010	P17540_180109065010.29533.29533.2	mzspec:PXD012764:P17540_180109065010:scan:29533:[iTRAQ8plex]IDDDS[Phospho]ES[Phospho]EDGS[Phospho]PFR/2	13	0.0007359999997333944	0.6963949170167106	0.000542638894686313	23493	23480	Phospho	1.0	7	416	1	0.9922	393	0.0025439643765903268	0.0025439643765903268	0.0	2.0	0.02303769758838053	0.017731717885298762
0;5;7;11	409;414;416;420	0;1.0000;1.0000;1.0000	iTRAQ8plex;Phospho;Phospho;Phospho	Os03t0270200-03	mzspec:PXD012764:P17540_180109065010:scan:29533:[iTRAQ8plex]IDDDS[Phospho]ES[Phospho]EDGS[Phospho]PFR/2	0	0.0005536626916524702	544.101075	2:1.0000:5:true;3:1.0000:7:true;4:1.0000:11:true	IDDDSESEDGSPFR	[iTRAQ8plex]IDDDS[Phospho]ES[Phospho]EDGS[Phospho]PFR	Os03t0270200-03	0.9922	P17540_180109065010	P17540_180109065010.29533.29533.2	mzspec:PXD012764:P17540_180109065010:scan:29533:[iTRAQ8plex]IDDDS[Phospho]ES[Phospho]EDGS[Phospho]PFR/2	13	0.0007359999997333944	0.6963949170167106	0.000542638894686313	23493	23480	Phospho	1.0	5	414	1	0.9922	394	0.0025573045685279147	0.0025573045685279147	0.0	2.0	0.02297922627470444	0.017731717885298762
0;5;7;11	409;414;416;420	0;1.0000;1.0000;1.0000	iTRAQ8plex;Phospho;Phospho;Phospho	Os03t0270200-03	mzspec:PXD012764:P17540_180109065010:scan:29533:[iTRAQ8plex]IDDDS[Phospho]ES[Phospho]EDGS[Phospho]PFR/2	0	0.0005536626916524702	544.101075	2:1.0000:5:true;3:1.0000:7:true;4:1.0000:11:true	IDDDSESEDGSPFR	[iTRAQ8plex]IDDDS[Phospho]ES[Phospho]EDGS[Phospho]PFR	Os03t0270200-03	0.9922	P17540_180109065010	P17540_180109065010.29533.29533.2	mzspec:PXD012764:P17540_180109065010:scan:29533:[iTRAQ8plex]IDDDS[Phospho]ES[Phospho]EDGS[Phospho]PFR/2	13	0.0007359999997333944	0.6963949170167106	0.000542638894686313	23493	23480	Phospho	1.0	11	420	1	0.9922	395	0.002570577215189869	0.002570577215189869	0.0	2.0	0.02292105101831278	0.017731717885298762
0;3;5;15;20;24	462;465;467;477;482;486	0;1.0000;1.0000;1.0000;0;0	iTRAQ8plex;Phospho;Phospho;Phospho;Deamidated;iTRAQ8plex	Os04t0662800-01	mzspec:PXD012764:P17540_180109014405:scan:26579:[iTRAQ8plex]DVS[Phospho]ES[Phospho]EEDDDEEDDS[Phospho]DDDEN[Deamidated]GEIK[iTRAQ8plex]/3	0	0.0005535212467001618	849.2872910000003	2:1.0000:20:true;3:1.0000:3:true;4:1.0000:5:true;5:1.0000:15:true	DVSESEEDDDEEDDSDDDENGEIK	[iTRAQ8plex]DVS[Phospho]ES[Phospho]EEDDDEEDDS[Phospho]DDDEN[Deamidated]GEIK[iTRAQ8plex]	Os04t0662800-01	0.9922	P17540_180109014405	P17540_180109014405.26579.26579.3	mzspec:PXD012764:P17540_180109014405:scan:26579:[iTRAQ8plex]DVS[Phospho]ES[Phospho]EEDDDEEDDS[Phospho]DDDEN[Deamidated]GEIK[iTRAQ8plex]/3	13	-0.6711260000001857	-562.1969083602987	0.000542638894686313	23499	23486	Phospho	1.0	15	477	1	0.9922	396	0.002583782828282824	0.002583782828282824	0.0	2.0	0.022863169576347344	0.017731717885298762
0;3;5;15;20;24	462;465;467;477;482;486	0;1.0000;1.0000;1.0000;0;0	iTRAQ8plex;Phospho;Phospho;Phospho;Deamidated;iTRAQ8plex	Os04t0662800-01	mzspec:PXD012764:P17540_180109014405:scan:26579:[iTRAQ8plex]DVS[Phospho]ES[Phospho]EEDDDEEDDS[Phospho]DDDEN[Deamidated]GEIK[iTRAQ8plex]/3	0	0.0005535212467001618	849.2872910000003	2:1.0000:20:true;3:1.0000:3:true;4:1.0000:5:true;5:1.0000:15:true	DVSESEEDDDEEDDSDDDENGEIK	[iTRAQ8plex]DVS[Phospho]ES[Phospho]EEDDDEEDDS[Phospho]DDDEN[Deamidated]GEIK[iTRAQ8plex]	Os04t0662800-01	0.9922	P17540_180109014405	P17540_180109014405.26579.26579.3	mzspec:PXD012764:P17540_180109014405:scan:26579:[iTRAQ8plex]DVS[Phospho]ES[Phospho]EEDDDEEDDS[Phospho]DDDEN[Deamidated]GEIK[iTRAQ8plex]/3	13	-0.6711260000001857	-562.1969083602987	0.000542638894686313	23499	23486	Phospho	1.0	3	465	1	0.9922	397	0.0025969219143576784	0.0025969219143576784	0.0	2.0	0.022805579728547985	0.017731717885298762
0;12;16	113;125;129	0;1.0000;0	iTRAQ8plex;Phospho;iTRAQ8plex	Os05t0446800-01	mzspec:PXD012764:P17540:scan:57206:[iTRAQ8plex]FLDGELDPQVGS[Phospho]PQNK[iTRAQ8plex]/3	0	0.0005538749946742789	688.370675	2:1.0000:12:true	FLDGELDPQVGSPQNK	[iTRAQ8plex]FLDGELDPQVGS[Phospho]PQNK[iTRAQ8plex]	Os05t0446800-01	0.9922	P17540	P17540.57206.57206.3	mzspec:PXD012764:P17540:scan:57206:[iTRAQ8plex]FLDGELDPQVGS[Phospho]PQNK[iTRAQ8plex]/3	13	-0.3338899999999967	-411.4918674318119	0.000542638894686313	23484	23471	Phospho	1.0	12	125	1	0.9922	398	0.002609994974874368	0.002609994974874368	0.0	2.0	0.022748279276968715	0.017731717885298762
0;3;8;13	59;62;67;72	0;0.9922;0;0	iTRAQ8plex;Phospho;Carbamidomethyl;iTRAQ8plex	Os04t0679400-03	mzspec:PXD012764:P17540_180109065010:scan:44001:[iTRAQ8plex]VDS[Phospho]EGVMC[Carbamidomethyl]GATFK[iTRAQ8plex]/3	0	0.0	745.3921389999997	2:0.9922:3:true;2:0.0038:10:true;2:0.0039:11:true	VDSEGVMCGATFK	[iTRAQ8plex]VDS[Phospho]EGVMC[Carbamidomethyl]GATFK[iTRAQ8plex]	Os04t0679400-03	1.0	P17540_180109065010	P17540_180109065010.44001.44001.3	mzspec:PXD012764:P17540_180109065010:scan:44001:[iTRAQ8plex]VDS[Phospho]EGVMC[Carbamidomethyl]GATFK[iTRAQ8plex]/3	0	-0.0010089999999536305	-1.4476301174513824	0.0	7369	7369	Phospho	0.9922	3	62	1	0.9922	399	0.00262300250626566	0.00262300250626566	0.0	2.0	0.022691266045698117	0.017731717885298762
0;3;5;15;20;24	462;465;467;477;482;486	0;1.0000;1.0000;1.0000;0;0	iTRAQ8plex;Phospho;Phospho;Phospho;Deamidated;iTRAQ8plex	Os04t0662800-01	mzspec:PXD012764:P17540_180109014405:scan:26579:[iTRAQ8plex]DVS[Phospho]ES[Phospho]EEDDDEEDDS[Phospho]DDDEN[Deamidated]GEIK[iTRAQ8plex]/3	0	0.0005535212467001618	849.2872910000003	2:1.0000:20:true;3:1.0000:3:true;4:1.0000:5:true;5:1.0000:15:true	DVSESEEDDDEEDDSDDDENGEIK	[iTRAQ8plex]DVS[Phospho]ES[Phospho]EEDDDEEDDS[Phospho]DDDEN[Deamidated]GEIK[iTRAQ8plex]	Os04t0662800-01	0.9922	P17540_180109014405	P17540_180109014405.26579.26579.3	mzspec:PXD012764:P17540_180109014405:scan:26579:[iTRAQ8plex]DVS[Phospho]ES[Phospho]EEDDDEEDDS[Phospho]DDDEN[Deamidated]GEIK[iTRAQ8plex]/3	13	-0.6711260000001857	-562.1969083602987	0.000542638894686313	23499	23486	Phospho	1.0	5	467	1	0.9922	400	0.0026359449999999963	0.0026359449999999963	0.0	2.0	0.022634537880583876	0.017731717885298762
0;4	441;445	0;1.0000	iTRAQ8plex;Phospho	Os12t0613500-01	mzspec:PXD012764:P17540_180109014405:scan:16997:[iTRAQ8plex]FNDS[Phospho]DDE/2	0	0.0005530738140821102	384.168475	2:1.0000:4:true	FNDSDDE	[iTRAQ8plex]FNDS[Phospho]DDE	Os12t0613500-01	0.9922	P17540_180109014405	P17540_180109014405.16997.16997.2	mzspec:PXD012764:P17540_180109014405:scan:16997:[iTRAQ8plex]FNDS[Phospho]DDE/2	13	-0.0007369999999582433	-1.2018324862695828	0.000542638894686313	23518	23505	Phospho	1.0	4	445	1	0.9922	401	0.0026488229426433877	0.0026488229426433877	0.0	2.0	0.02257809264896147	0.017731717885298762
0;8;10;13	339;347;349;352	0;0;0.9926;0	iTRAQ8plex;Carbamidomethyl;Phospho;iTRAQ8plex	Os11t0247300-01	mzspec:PXD012764:P17540:scan:66777:[iTRAQ8plex]TIQFVDWC[Carbamidomethyl]PT[Phospho]GFK[iTRAQ8plex]/3	0	0.0	745.3921949999999	2:0.9926:10:true;2:0.0037:1:true	TIQFVDWCPTGFK	[iTRAQ8plex]TIQFVDWC[Carbamidomethyl]PT[Phospho]GFK[iTRAQ8plex]	Os11t0247300-01	0.9995	P17540	P17540.66777.66777.3	mzspec:PXD012764:P17540:scan:66777:[iTRAQ8plex]TIQFVDWC[Carbamidomethyl]PT[Phospho]GFK[iTRAQ8plex]/3	0	0.0008320000000594517	1.0903598793845104	0.0	11305	11305	Phospho	0.9926	10	349	1	0.9921037	402	0.0026618763681592	0.0026618763681592	0.0	2.0	0.022521928239386937	0.017731717885298762
0;6;12;14;16	173;179;185;187;189	0;0;0;0.9924;0	iTRAQ8plex;Deamidated;Deamidated;Phospho;iTRAQ8plex	Os03t0352300-02	mzspec:PXD012764:P17540_180109014405:scan:17333:[iTRAQ8plex]SVAHAN[Deamidated]GDAEEN[Deamidated]GT[Phospho]PK[iTRAQ8plex]/3	0	0.0	690.338707	2:1.0000:6:true;3:1.0000:12:true;4:0.9924:14:true;4:0.0011:1:true;4:0.0012:3:true;4:0.0014:5:true;4:0.0025:9:true	SVAHANGDAEENGTPK	[iTRAQ8plex]SVAHAN[Deamidated]GDAEEN[Deamidated]GT[Phospho]PK[iTRAQ8plex]	Os03t0352300-02	0.9997	P17540_180109014405	P17540_180109014405.17333.17333.3	mzspec:PXD012764:P17540_180109014405:scan:17333:[iTRAQ8plex]SVAHAN[Deamidated]GDAEEN[Deamidated]GT[Phospho]PK[iTRAQ8plex]/3	0	-0.6702930000000151	-878.4667231882163	0.0	10679	10679	Phospho	0.9924	14	187	1	0.99210228	403	0.0026748685359801448	0.0026748685359801448	0.0	2.0	0.022466042561373568	0.017731717885298762
0;11	125;136	0;0.9921	iTRAQ8plex;Phospho	Os02t0670400-01	mzspec:PXD012764:P17540_180109014405:scan:15007:[iTRAQ8plex]SEVDDDQDGGS[Phospho]DEENEDDEE/2	0	0.0	384.168475	2:0.9921:11:true;2:0.0039:1:true	SEVDDDQDGGSDEENEDDEE	[iTRAQ8plex]SEVDDDQDGGS[Phospho]DEENEDDEE	Os02t0670400-01	1.0	P17540_180109014405	P17540_180109014405.15007.15007.2	mzspec:PXD012764:P17540_180109014405:scan:15007:[iTRAQ8plex]SEVDDDQDGGS[Phospho]DEENEDDEE/2	0	-0.5024829999999838	-384.6149265357145	0.0	1482	1482	Phospho	0.9921	11	136	1	0.9921	404	0.002687802029702966	0.002687802029702966	0.0	2.0	0.022410433545132547	0.017731717885298762
0;1;3	91;92;94	0;1.0000;1.0000	iTRAQ8plex;Phospho;Phospho	LOC_Os05g01540.2	mzspec:PXD012764:P17540_180109065010:scan:18315:[iTRAQ8plex]S[Phospho]PS[Phospho]PPPPPPPPR/3	0	0.0005511043282886089	464.134775	2:1.0000:1:true;3:1.0000:3:true	SPSPPPPPPPPR	[iTRAQ8plex]S[Phospho]PS[Phospho]PPPPPPPPR	LOC_Os05g01540.2	0.9921	P17540_180109065010	P17540_180109065010.18315.18315.3	mzspec:PXD012764:P17540_180109065010:scan:18315:[iTRAQ8plex]S[Phospho]PS[Phospho]PPPPPPPPR/3	13	-0.00020799999992959786	-0.3694915343673471	0.000542638894686313	23602	23589	Phospho	1.0	1	92	1	0.9921	405	0.002700671654320984	0.002700671654320984	0.0	2.0	0.022355099141317402	0.017731717885298762
0;1;3	91;92;94	0;1.0000;1.0000	iTRAQ8plex;Phospho;Phospho	LOC_Os05g01540.2	mzspec:PXD012764:P17540_180109065010:scan:18315:[iTRAQ8plex]S[Phospho]PS[Phospho]PPPPPPPPR/3	0	0.0005511043282886089	464.134775	2:1.0000:1:true;3:1.0000:3:true	SPSPPPPPPPPR	[iTRAQ8plex]S[Phospho]PS[Phospho]PPPPPPPPR	LOC_Os05g01540.2	0.9921	P17540_180109065010	P17540_180109065010.18315.18315.3	mzspec:PXD012764:P17540_180109065010:scan:18315:[iTRAQ8plex]S[Phospho]PS[Phospho]PPPPPPPPR/3	13	-0.00020799999992959786	-0.3694915343673471	0.000542638894686313	23602	23589	Phospho	1.0	3	94	1	0.9921	406	0.0027134778817733953	0.0027134778817733953	0.0	2.0	0.02230003732077229	0.017731717885298762
0;8;10;13	339;347;349;352	0;0;0.9921;0	iTRAQ8plex;Carbamidomethyl;Phospho;iTRAQ8plex	Os11t0247300-01	mzspec:PXD012764:P17540_180109065010:scan:67378:[iTRAQ8plex]TIQFVDWC[Carbamidomethyl]PT[Phospho]GFK[iTRAQ8plex]/3	0	0.0	745.3921949999999	2:0.9921:10:true;2:0.0039:1:true	TIQFVDWCPTGFK	[iTRAQ8plex]TIQFVDWC[Carbamidomethyl]PT[Phospho]GFK[iTRAQ8plex]	Os11t0247300-01	1.0	P17540_180109065010	P17540_180109065010.67378.67378.3	mzspec:PXD012764:P17540_180109065010:scan:67378:[iTRAQ8plex]TIQFVDWC[Carbamidomethyl]PT[Phospho]GFK[iTRAQ8plex]/3	0	-2.199999994445534e-05	-0.02883163135117965	0.0	9700	9700	Phospho	0.9921	10	349	1	0.9921	407	0.002726221179361176	0.002726221179361176	0.0	2.0	0.0222452460742839	0.017731717885298762
0;3;15;21	601;604;616;622	0;0.9921;0;1.0000	iTRAQ8plex;Phospho;iTRAQ8plex;Oxidation	Os04t0487200-01	mzspec:PXD012764:P17540_180109065010:scan:62437:[iTRAQ8plex]DVS[Phospho]EQFDEFPLAYNK[iTRAQ8plex]DESDTM[Oxidation]/3	0	0.0	704.365575	2:1.0000:21:true;3:0.9921:3:true;3:0.0023:12:true;3:0.0022:13:true;3:0.0017:18:true;3:0.0016:20:true	DVSEQFDEFPLAYNKDESDTM	[iTRAQ8plex]DVS[Phospho]EQFDEFPLAYNK[iTRAQ8plex]DESDTM[Oxidation]	Os04t0487200-01	1.0	P17540_180109065010	P17540_180109065010.62437.62437.3	mzspec:PXD012764:P17540_180109065010:scan:62437:[iTRAQ8plex]DVS[Phospho]EQFDEFPLAYNK[iTRAQ8plex]DESDTM[Oxidation]/3	0	-0.33496999999988475	-315.37226535789847	0.0	8411	8411	Phospho	0.9921	3	604	1	0.9921	408	0.002738902009803918	0.002738902009803918	0.0	2.0	0.022190723412337132	0.017731717885298762
0;8;10;13	339;347;349;352	0;0;0.9933;0	iTRAQ8plex;Carbamidomethyl;Phospho;iTRAQ8plex	Os11t0247300-01	mzspec:PXD012764:P17540_180109014405:scan:68544:[iTRAQ8plex]TIQFVDWC[Carbamidomethyl]PT[Phospho]GFK[iTRAQ8plex]/3	0	6.76178240584218e-05	745.3921949999999	2:0.9933:10:true;2:0.0033:1:true	TIQFVDWCPTGFK	[iTRAQ8plex]TIQFVDWC[Carbamidomethyl]PT[Phospho]GFK[iTRAQ8plex]	Os11t0247300-01	0.9987	P17540_180109014405	P17540_180109014405.68544.68544.3	mzspec:PXD012764:P17540_180109014405:scan:68544:[iTRAQ8plex]TIQFVDWC[Carbamidomethyl]PT[Phospho]GFK[iTRAQ8plex]/3	1	0.002296999999998661	3.0102844264011943	6.244146113019045e-05	14790	14789	Phospho	0.9933	10	349	1	0.99200871	409	0.002751744034229825	0.002751744034229825	0.0	2.0	0.0221364673648742	0.017731717885298762
0;19;21	380;399;401	0;0.9920;0	iTRAQ8plex;Phospho;iTRAQ8plex	Os06t0708700-01	mzspec:PXD012764:P17540:scan:76081:[iTRAQ8plex]VLAIGYLDPLLVEDEDPPT[Phospho]PK[iTRAQ8plex]/3	0	0.0	688.370675	2:0.9920:19:true;2:0.0035:3:true;2:0.0044:6:true	VLAIGYLDPLLVEDEDPPTPK	[iTRAQ8plex]VLAIGYLDPLLVEDEDPPT[Phospho]PK[iTRAQ8plex]	Os06t0708700-01	1.0	P17540	P17540.76081.76081.3	mzspec:PXD012764:P17540:scan:76081:[iTRAQ8plex]VLAIGYLDPLLVEDEDPPT[Phospho]PK[iTRAQ8plex]/3	0	-1.002514999999789	-1007.6871589033541	0.0	3346	3346	Phospho	0.992	19	399	1	0.992	410	0.002764544658536581	0.002764544658536581	0.0	2.0	0.022082475981057437	0.017731717885298762
0;11;13	101;112;114	0;0.9921;0	iTRAQ8plex;Phospho;iTRAQ8plex	LOC_Os04g47690.3	mzspec:PXD012764:P17540:scan:13527:[iTRAQ8plex]TDGAEQEGEGS[Phospho]DK[iTRAQ8plex]/3	0	0.0	688.370675	2:0.9921:11:true;2:0.0026:1:true;2:0.0026:4:true	TDGAEQEGEGSDK	[iTRAQ8plex]TDGAEQEGEGS[Phospho]DK[iTRAQ8plex]	LOC_Os04g47690.3	0.9998	P17540	P17540.13527.13527.3	mzspec:PXD012764:P17540:scan:13527:[iTRAQ8plex]TDGAEQEGEGS[Phospho]DK[iTRAQ8plex]/3	0	-0.3338260000000446	-497.5251015286772	0.0	10526	10526	Phospho	0.9921	11	112	1	0.99190158	411	0.002777522457420921	0.002777522457420921	0.0	2.0	0.0220287473290354	0.017731717885298762
0;8;10;13	339;347;349;352	0;0;0.9921;0	iTRAQ8plex;Carbamidomethyl;Phospho;iTRAQ8plex	Os11t0247300-01	mzspec:PXD012764:P17540_180109065010:scan:68837:[iTRAQ8plex]TIQFVDWC[Carbamidomethyl]PT[Phospho]GFK[iTRAQ8plex]/3	0	0.0	745.3921949999999	2:0.9921:10:true;2:0.0039:1:true	TIQFVDWCPTGFK	[iTRAQ8plex]TIQFVDWC[Carbamidomethyl]PT[Phospho]GFK[iTRAQ8plex]	Os11t0247300-01	0.9998	P17540_180109065010	P17540_180109065010.68837.68837.3	mzspec:PXD012764:P17540_180109065010:scan:68837:[iTRAQ8plex]TIQFVDWC[Carbamidomethyl]PT[Phospho]GFK[iTRAQ8plex]/3	0	-0.99574999999993	-1304.958954109937	0.0	10501	10501	Phospho	0.9921	10	349	1	0.99190158	412	0.00279043725728155	0.00279043725728155	0.0	2.0	0.021975279495712496	0.017731717885298762
0;13	158;171	0;0.9919	iTRAQ8plex;Phospho	LOC_Os08g24760.1	mzspec:PXD012764:P17540_180109014405:scan:18643:[iTRAQ8plex]TEEVDDEDDGNDT[Phospho]DEEQER/3	0	0.0	384.168475	2:0.9919:13:true;2:0.0040:1:true	TEEVDDEDDGNDTDEEQER	[iTRAQ8plex]TEEVDDEDDGNDT[Phospho]DEEQER	LOC_Os08g24760.1	1.0	P17540_180109014405	P17540_180109014405.18643.18643.3	mzspec:PXD012764:P17540_180109014405:scan:18643:[iTRAQ8plex]TEEVDDEDDGNDT[Phospho]DEEQER/3	0	0.001956999999947584	2.23571462345964	0.0	3580	3580	Phospho	0.9919	13	171	1	0.9919	413	0.002803293341404355	0.002803293341404355	0.0	2.0	0.02192207058652191	0.017731717885298762
0;4;8	312;316;320	0;1.0000;1.0000	iTRAQ8plex;Phospho;Phospho	LOC_Os01g67250.2	mzspec:PXD012764:P17540_180109014405:scan:22828:[iTRAQ8plex]VHES[Phospho]PVLS[Phospho]PQR/2	0	0.0005474836807749	464.134862	2:1.0000:4:true;3:1.0000:8:true	VHESPVLSPQR	[iTRAQ8plex]VHES[Phospho]PVLS[Phospho]PQR	LOC_Os01g67250.2	0.9919	P17540_180109014405	P17540_180109014405.22828.22828.2	mzspec:PXD012764:P17540_180109014405:scan:22828:[iTRAQ8plex]VHES[Phospho]PVLS[Phospho]PQR/2	13	-0.0006079999999428765	-0.7095295447931824	0.000542638894686313	23758	23745	Phospho	1.0	4	316	1	0.9919	414	0.002816087318840576	0.002816087318840576	0.0	2.0	0.021869118725201808	0.017731717885298762
0;8;10	232;240;242	0;0.9919;0	iTRAQ8plex;Phospho;iTRAQ8plex	LOC_Os10g10990.1	mzspec:PXD012764:P17540:scan:20264:[iTRAQ8plex]NNEEGNNS[Phospho]DK[iTRAQ8plex]GEEDEEEEAAR/3	0	0.0	688.370675	2:0.9919:8:true;2:0.0041:19:true;2:0.0039:20:true	NNEEGNNSDKGEEDEEEEAAR	[iTRAQ8plex]NNEEGNNS[Phospho]DK[iTRAQ8plex]GEEDEEEEAAR	LOC_Os10g10990.1	1.0	P17540	P17540.20264.20264.3	mzspec:PXD012764:P17540:scan:20264:[iTRAQ8plex]NNEEGNNS[Phospho]DK[iTRAQ8plex]GEEDEEEEAAR/3	0	-0.6638709999998582	-651.8519958048769	0.0	9807	9807	Phospho	0.9919	8	240	1	0.9919	415	0.0028288196385542128	0.0028288196385542128	0.0	2.0	0.021816422053574817	0.017731717885298762
0;13;17	297;310;314	0;0.9919;0.9919	iTRAQ8plex;Phospho;Phospho	Os02t0809100-00	mzspec:PXD012764:P17540:scan:51403:[iTRAQ8plex]HTTNPVSDHVVVS[Phospho]PVVS[Phospho]PGEFQR/4	0	0.0	464.134862	2:0.9919:13:true;3:0.9919:17:true;3:0.0049:2:true;3:0.0051:3:true;3:0.0060:7:true	HTTNPVSDHVVVSPVVSPGEFQR	[iTRAQ8plex]HTTNPVSDHVVVS[Phospho]PVVS[Phospho]PGEFQR	Os02t0809100-00	1.0	P17540	P17540.51403.51403.4	mzspec:PXD012764:P17540:scan:51403:[iTRAQ8plex]HTTNPVSDHVVVS[Phospho]PVVS[Phospho]PGEFQR/4	0	-0.5017569999999978	-679.1020106903387	0.0	8935	8935	Phospho	0.9919	13	310	1	0.9919	416	0.002841490745192304	0.002841490745192304	0.0	2.0	0.021763978731330645	0.017731717885298762
0;4;8	312;316;320	0;1.0000;1.0000	iTRAQ8plex;Phospho;Phospho	LOC_Os01g67250.2	mzspec:PXD012764:P17540_180109014405:scan:22828:[iTRAQ8plex]VHES[Phospho]PVLS[Phospho]PQR/2	0	0.0005474836807749	464.134862	2:1.0000:4:true;3:1.0000:8:true	VHESPVLSPQR	[iTRAQ8plex]VHES[Phospho]PVLS[Phospho]PQR	LOC_Os01g67250.2	0.9919	P17540_180109014405	P17540_180109014405.22828.22828.2	mzspec:PXD012764:P17540_180109014405:scan:22828:[iTRAQ8plex]VHES[Phospho]PVLS[Phospho]PQR/2	13	-0.0006079999999428765	-0.7095295447931824	0.000542638894686313	23758	23745	Phospho	1.0	8	320	1	0.9919	417	0.002854101079136687	0.002854101079136687	0.0	2.0	0.021711786935811862	0.017731717885298762
0;13;17	297;310;314	0;0.9919;0.9919	iTRAQ8plex;Phospho;Phospho	Os02t0809100-00	mzspec:PXD012764:P17540:scan:51403:[iTRAQ8plex]HTTNPVSDHVVVS[Phospho]PVVS[Phospho]PGEFQR/4	0	0.0	464.134862	2:0.9919:13:true;3:0.9919:17:true;3:0.0049:2:true;3:0.0051:3:true;3:0.0060:7:true	HTTNPVSDHVVVSPVVSPGEFQR	[iTRAQ8plex]HTTNPVSDHVVVS[Phospho]PVVS[Phospho]PGEFQR	Os02t0809100-00	1.0	P17540	P17540.51403.51403.4	mzspec:PXD012764:P17540:scan:51403:[iTRAQ8plex]HTTNPVSDHVVVS[Phospho]PVVS[Phospho]PGEFQR/4	0	-0.5017569999999978	-679.1020106903387	0.0	8935	8935	Phospho	0.9919	17	314	1	0.9919	418	0.002866651076555021	0.002866651076555021	0.0	2.0	0.021659844861802748	0.017731717885298762
0;8;12	114;122;126	0;0.9925;0	iTRAQ8plex;Phospho;iTRAQ8plex	Os12t0579000-01	mzspec:PXD012764:P17540_180109014405:scan:21460:[iTRAQ8plex]ADLDQGES[Phospho]DGEK[iTRAQ8plex]/3	0	0.0	688.370675	2:0.9925:8:true;2:0.0037:1:true	ADLDQGESDGEK	[iTRAQ8plex]ADLDQGES[Phospho]DGEK[iTRAQ8plex]	Os12t0579000-01	0.9993	P17540_180109014405	P17540_180109014405.21460.21460.3	mzspec:PXD012764:P17540_180109014405:scan:21460:[iTRAQ8plex]ADLDQGES[Phospho]DGEK[iTRAQ8plex]/3	0	-0.0009289999999282373	-1.4263642794378026	0.0	11983	11983	Phospho	0.9925	8	122	1	0.99180525	419	0.002879367303102621	0.002879367303102621	0.0	2.0	0.02160815072132112	0.017731717885298762
0;10	114;124	0;0.9920	iTRAQ8plex;Phospho	Os09t0551600-01	mzspec:PXD012764:P17540:scan:10443:[iTRAQ8plex]SEVNDEDEGS[Phospho]GDE/2	0	0.0	384.16853100000003	2:0.9920:10:true;2:0.0039:1:true	SEVNDEDEGSGDE	[iTRAQ8plex]SEVNDEDEGS[Phospho]GDE	Os09t0551600-01	0.9998	P17540	P17540.10443.10443.2	mzspec:PXD012764:P17540:scan:10443:[iTRAQ8plex]SEVNDEDEGS[Phospho]GDE/2	0	-0.003372999999783133	-3.8184981105681146	0.0	10512	10512	Phospho	0.992	10	124	1	0.9918016	420	0.0028920316666666626	0.0028920316666666626	0.0	2.0	0.02155670274341321	0.017731717885298762
0;14	236;250	0;0.9918	iTRAQ8plex;Phospho	Os01t0184800-01	mzspec:PXD012764:P17540_180109065010:scan:20645:[iTRAQ8plex]VVAQHEEREEDDDS[Phospho]D/3	0	0.0	384.16853100000003	2:0.9918:14:true;2:0.0081:3:true	VVAQHEEREEDDDSD	[iTRAQ8plex]VVAQHEEREEDDDS[Phospho]D	Os01t0184800-01	1.0	P17540_180109065010	P17540_180109065010.20645.20645.3	mzspec:PXD012764:P17540_180109065010:scan:20645:[iTRAQ8plex]VVAQHEEREEDDDS[Phospho]D/3	0	-0.33420300000000225	-464.4065538448952	0.0	8717	8717	Phospho	0.9918	14	250	1	0.9918	421	0.0029046396674584285	0.0029046396674584285	0.0	2.0	0.021505499173951424	0.017731717885298762
0;6;7	423;429;430	0;1.0000;1.0000	iTRAQ8plex;Oxidation;Phospho	Os01t0614500-01	mzspec:PXD012764:P17540:scan:06148:[iTRAQ8plex]GQEGGM[Oxidation]S[Phospho]PGPGGR/2	0	0.0005444570088369558	400.163375	2:1.0000:6:true;3:1.0000:7:true	GQEGGMSPGPGGR	[iTRAQ8plex]GQEGGM[Oxidation]S[Phospho]PGPGGR	Os01t0614500-01	0.9917	P17540	P17540.06148.06148.2	mzspec:PXD012764:P17540:scan:06148:[iTRAQ8plex]GQEGGM[Oxidation]S[Phospho]PGPGGR/2	13	1.0999999858540832e-05	0.013856542309334207	0.000542638894686313	23890	23877	Phospho	1.0	7	430	1	0.9917	422	0.002917424881516584	0.002917424881516584	0.0	2.0	0.021454538275434948	0.017731717885298762
0;11	125;136	0;0.9917	iTRAQ8plex;Phospho	Os02t0670400-01	mzspec:PXD012764:P17540_180109065010:scan:14797:[iTRAQ8plex]SEVDDDQDGGS[Phospho]DEENEDDEE/3	0	0.0	384.168475	2:0.9917:11:true;2:0.0041:1:true	SEVDDDQDGGSDEENEDDEE	[iTRAQ8plex]SEVDDDQDGGS[Phospho]DEENEDDEE	Os02t0670400-01	1.0	P17540_180109065010	P17540_180109065010.14797.14797.3	mzspec:PXD012764:P17540_180109065010:scan:14797:[iTRAQ8plex]SEVDDDQDGGS[Phospho]DEENEDDEE/3	0	-0.002424000000019077	-2.7820264094428127	0.0	7725	7725	Phospho	0.9917	11	136	1	0.9917	423	0.0029301496453900677	0.0029301496453900677	0.0	2.0	0.02140381832679326	0.017731717885298762
0;8;10;13	339;347;349;352	0;0;0.9917;0	iTRAQ8plex;Carbamidomethyl;Phospho;iTRAQ8plex	Os07t0574800-01	mzspec:PXD012764:P17540_180109014405:scan:67535:[iTRAQ8plex]TVQFVDWC[Carbamidomethyl]PT[Phospho]GFK[iTRAQ8plex]/3	0	0.0	745.3921389999997	2:0.9917:10:true;2:0.0041:1:true	TVQFVDWCPTGFK	[iTRAQ8plex]TVQFVDWC[Carbamidomethyl]PT[Phospho]GFK[iTRAQ8plex]	Os07t0574800-01	1.0	P17540_180109014405	P17540_180109014405.67535.67535.3	mzspec:PXD012764:P17540_180109014405:scan:67535:[iTRAQ8plex]TVQFVDWC[Carbamidomethyl]PT[Phospho]GFK[iTRAQ8plex]/3	0	-0.9967339999999468	-1314.295468097826	0.0	6344	6344	Phospho	0.9917	10	349	1	0.9917	424	0.002942814386792449	0.002942814386792449	0.0	2.0	0.02135333762319233	0.017731717885298762
0;12	137;149	0;0.9934	iTRAQ8plex;Phospho	Os06t0728000-01	mzspec:PXD012764:P17540:scan:16890:[iTRAQ8plex]SEVNDEDDDEGS[Phospho]EEDEDDDE/2	0	0.00012295585884667404	384.168475	2:0.9934:12:true;2:0.0033:1:true	SEVNDEDDDEGSEEDEDDDE	[iTRAQ8plex]SEVNDEDDDEGS[Phospho]EEDEDDDE	Os06t0728000-01	0.9982	P17540	P17540.16890.16890.2	mzspec:PXD012764:P17540:scan:16890:[iTRAQ8plex]SEVNDEDDDEGS[Phospho]EEDEDDDE/2	2	-0.002242000000023836	-1.6782038779603137	0.00012113870381586917	16268	16266	Phospho	0.9934	12	149	1	0.99161188	425	0.0029556268705882307	0.0029556268705882307	0.0	2.0	0.021303094475843644	0.017731717885298762
0;4;7;15	213;217;220;228	0;0;0.9916;0	iTRAQ8plex;iTRAQ8plex;Phospho;iTRAQ8plex	LOC_Os08g39140.2	mzspec:PXD012764:P17540_180109065010:scan:28728:[iTRAQ8plex]TTEK[iTRAQ8plex]EIS[Phospho]DDEDEEEK[iTRAQ8plex]/4	0	0.0	992.572875	2:0.9916:7:true;2:0.0026:1:true;2:0.0030:2:true	TTEKEISDDEDEEEK	[iTRAQ8plex]TTEK[iTRAQ8plex]EIS[Phospho]DDEDEEEK[iTRAQ8plex]	LOC_Os08g39140.2	1.0	P17540_180109065010	P17540_180109065010.28728.28728.4	mzspec:PXD012764:P17540_180109065010:scan:28728:[iTRAQ8plex]TTEK[iTRAQ8plex]EIS[Phospho]DDEDEEEK[iTRAQ8plex]/4	0	-0.2506050000000641	-358.9879024222107	0.0	476	476	Phospho	0.9916	7	220	1	0.9916	426	0.002968407089201874	0.002968407089201874	0.0	2.0	0.021253087211815843	0.017731717885298762
0;19;21	380;399;401	0;0.9916;0	iTRAQ8plex;Phospho;iTRAQ8plex	Os06t0708700-01	mzspec:PXD012764:P17540:scan:76193:[iTRAQ8plex]VLAIGYLDPLLVEDEDPPT[Phospho]PK[iTRAQ8plex]/3	0	0.0	688.370675	2:0.9916:19:true;2:0.0037:3:true;2:0.0046:6:true	VLAIGYLDPLLVEDEDPPTPK	[iTRAQ8plex]VLAIGYLDPLLVEDEDPPT[Phospho]PK[iTRAQ8plex]	Os06t0708700-01	1.0	P17540	P17540.76193.76193.3	mzspec:PXD012764:P17540:scan:76193:[iTRAQ8plex]VLAIGYLDPLLVEDEDPPT[Phospho]PK[iTRAQ8plex]/3	0	-0.0029419999999618085	-2.9571783179860702	0.0	1343	1343	Phospho	0.9916	19	399	1	0.9916	427	0.002981127447306787	0.002981127447306787	0.0	2.0	0.02120331417384906	0.017731717885298762
0;10	114;124	0;0.9916	iTRAQ8plex;Phospho	Os09t0551600-01	mzspec:PXD012764:P17540_180109014405:scan:10081:[iTRAQ8plex]SEVNDEDEGS[Phospho]GDE/2	0	0.0	384.16853100000003	2:0.9916:10:true;2:0.0041:1:true	SEVNDEDEGSGDE	[iTRAQ8plex]SEVNDEDEGS[Phospho]GDE	Os09t0551600-01	0.9999	P17540_180109014405	P17540_180109014405.10081.10081.2	mzspec:PXD012764:P17540_180109014405:scan:10081:[iTRAQ8plex]SEVNDEDEGS[Phospho]GDE/2	0	-0.00044299999990471406	-0.5015104247632929	0.0	10263	10263	Phospho	0.9916	10	124	1	0.99150084	428	0.0029940200467289675	0.0029940200467289675	0.0	2.0	0.021153773720171843	0.017731717885298762
0;8;10	232;240;242	0;0.9915;0	iTRAQ8plex;Phospho;iTRAQ8plex	LOC_Os10g10990.1	mzspec:PXD012764:P17540_180109014405:scan:19543:[iTRAQ8plex]NNEEGNNS[Phospho]DK[iTRAQ8plex]GEEDEEEEAAR/3	0	0.0	688.370675	2:0.9915:8:true;2:0.0043:19:true;2:0.0041:20:true	NNEEGNNSDKGEEDEEEEAAR	[iTRAQ8plex]NNEEGNNS[Phospho]DK[iTRAQ8plex]GEEDEEEEAAR	LOC_Os10g10990.1	1.0	P17540_180109014405	P17540_180109014405.19543.19543.3	mzspec:PXD012764:P17540_180109014405:scan:19543:[iTRAQ8plex]NNEEGNNS[Phospho]DK[iTRAQ8plex]GEEDEEEEAAR/3	0	0.0010410000001002118	1.022153291374898	0.0	2649	2649	Phospho	0.9915	8	240	1	0.9915	429	0.0030068544988344943	0.0030068544988344943	0.0	2.0	0.021104464224320624	0.017731717885298762
0;8;10;13	339;347;349;352	0;0;0.9915;0	iTRAQ8plex;Carbamidomethyl;Phospho;iTRAQ8plex	Os07t0574800-01	mzspec:PXD012764:P17540_180109014405:scan:67774:[iTRAQ8plex]TVQFVDWC[Carbamidomethyl]PT[Phospho]GFK[iTRAQ8plex]/3	0	0.0	745.3921389999997	2:0.9915:10:true;2:0.0042:1:true	TVQFVDWCPTGFK	[iTRAQ8plex]TVQFVDWC[Carbamidomethyl]PT[Phospho]GFK[iTRAQ8plex]	Os07t0574800-01	1.0	P17540_180109014405	P17540_180109014405.67774.67774.3	mzspec:PXD012764:P17540_180109014405:scan:67774:[iTRAQ8plex]TVQFVDWC[Carbamidomethyl]PT[Phospho]GFK[iTRAQ8plex]/3	0	-0.327056999999968	-431.25802160822406	0.0	6223	6223	Phospho	0.9915	10	349	1	0.9915	430	0.003019629255813949	0.003019629255813949	0.0	2.0	0.02105538407496174	0.017731717885298762
0;8;10;13	339;347;349;352	0;0;0.9918;0	iTRAQ8plex;Carbamidomethyl;Phospho;iTRAQ8plex	Os11t0247300-01	mzspec:PXD012764:P17540_180109014405:scan:69554:[iTRAQ8plex]TIQFVDWC[Carbamidomethyl]PT[Phospho]GFK[iTRAQ8plex]/3	0	0.0	745.3921949999999	2:0.9918:10:true;2:0.0040:1:true	TIQFVDWCPTGFK	[iTRAQ8plex]TIQFVDWC[Carbamidomethyl]PT[Phospho]GFK[iTRAQ8plex]	Os11t0247300-01	0.9996	P17540_180109014405	P17540_180109014405.69554.69554.3	mzspec:PXD012764:P17540_180109014405:scan:69554:[iTRAQ8plex]TIQFVDWC[Carbamidomethyl]PT[Phospho]GFK[iTRAQ8plex]/3	0	-0.6624369999999544	-868.1427011636713	0.0	10936	10936	Phospho	0.9918	10	349	1	0.99140328	431	0.0030325691415313176	0.0030325691415313176	0.0	2.0	0.02100653167571589	0.017731717885298762
0;5;7;11;15	409;414;416;420;424	0;1.0000;1.0000;1.0000;0	iTRAQ8plex;Phospho;Phospho;Phospho;iTRAQ8plex	Os03t0270200-03	mzspec:PXD012764:P17540_180109014405:scan:33477:[iTRAQ8plex]IDDDS[Phospho]ES[Phospho]EDGS[Phospho]PFRK[iTRAQ8plex]/3	0	0.0006225357958082589	848.303275	2:1.0000:5:true;3:1.0000:7:true;4:1.0000:11:true	IDDDSESEDGSPFRK	[iTRAQ8plex]IDDDS[Phospho]ES[Phospho]EDGS[Phospho]PFRK[iTRAQ8plex]	Os03t0270200-03	0.9914	P17540_180109014405	P17540_180109014405.33477.33477.3	mzspec:PXD012764:P17540_180109014405:scan:33477:[iTRAQ8plex]IDDDS[Phospho]ES[Phospho]EDGS[Phospho]PFRK[iTRAQ8plex]/3	15	-0.0006089999999403518	-0.7173010793547967	0.0006178178672927221	24110	24095	Phospho	1.0	11	420	1	0.9914	432	0.003045456712962958	0.003045456712962958	0.0	2.0	0.02095790544498506	0.017731717885298762
0;12	137;149	0;0.9914	iTRAQ8plex;Phospho	Os06t0728000-01	mzspec:PXD012764:P17540:scan:17136:[iTRAQ8plex]SEVNDEDDDEGS[Phospho]EEDEDDDE/2	0	0.0	384.168475	2:0.9914:12:true;2:0.0042:1:true	SEVNDEDDDEGSEEDEDDDE	[iTRAQ8plex]SEVNDEDDDEGS[Phospho]EEDEDDDE	Os06t0728000-01	1.0	P17540	P17540.17136.17136.2	mzspec:PXD012764:P17540:scan:17136:[iTRAQ8plex]SEVNDEDDDEGS[Phospho]EEDEDDDE/2	0	0.002029999999876964	1.5195155539771352	0.0	8013	8013	Phospho	0.9914	12	149	1	0.9914	433	0.003058284757505769	0.003058284757505769	0.0	2.0	0.02090950381578187	0.017731717885298762
0;4	33;37	0;1.0000	iTRAQ8plex;Phospho	LOC_Os10g06130.1	mzspec:PXD012764:P17540:scan:17393:[iTRAQ8plex]REDS[Phospho]DDPEEEDPDER/2	0	0.0006231306081754736	384.168475	2:1.0000:4:true	REDSDDPEEEDPDER	[iTRAQ8plex]REDS[Phospho]DDPEEEDPDER	LOC_Os10g06130.1	0.9914	P17540	P17540.17393.17393.2	mzspec:PXD012764:P17540:scan:17393:[iTRAQ8plex]REDS[Phospho]DDPEEEDPDER/2	15	-0.0006079999998291896	-0.5482710481063259	0.0006178178672927221	24087	24072	Phospho	1.0	4	37	1	0.9914	434	0.0030710536866359398	0.0030710536866359398	0.0	2.0	0.020861325235561168	0.017731717885298762
0;8;12	180;188;192	0;0.9914;0	iTRAQ8plex;Phospho;iTRAQ8plex	Os08t0154600-01	mzspec:PXD012764:P17540_180109065010:scan:32186:[iTRAQ8plex]IEQPGDDS[Phospho]EDDK[iTRAQ8plex]PLASR/3	0	0.0	688.370731	2:0.9914:8:true;2:0.0045:15:true;2:0.0040:16:true	IEQPGDDSEDDKPLASR	[iTRAQ8plex]IEQPGDDS[Phospho]EDDK[iTRAQ8plex]PLASR	Os08t0154600-01	1.0	P17540_180109065010	P17540_180109065010.32186.32186.3	mzspec:PXD012764:P17540_180109065010:scan:32186:[iTRAQ8plex]IEQPGDDS[Phospho]EDDK[iTRAQ8plex]PLASR/3	0	6.700000005821494e-05	0.07844676884587193	0.0	1410	1410	Phospho	0.9914	8	188	1	0.9914	435	0.003083763908045972	0.003083763908045972	0.0	2.0	0.02081336816605413	0.017731717885298762
0;5;7;11;15	409;414;416;420;424	0;1.0000;1.0000;1.0000;0	iTRAQ8plex;Phospho;Phospho;Phospho;iTRAQ8plex	Os03t0270200-03	mzspec:PXD012764:P17540_180109014405:scan:33477:[iTRAQ8plex]IDDDS[Phospho]ES[Phospho]EDGS[Phospho]PFRK[iTRAQ8plex]/3	0	0.0006225357958082589	848.303275	2:1.0000:5:true;3:1.0000:7:true;4:1.0000:11:true	IDDDSESEDGSPFRK	[iTRAQ8plex]IDDDS[Phospho]ES[Phospho]EDGS[Phospho]PFRK[iTRAQ8plex]	Os03t0270200-03	0.9914	P17540_180109014405	P17540_180109014405.33477.33477.3	mzspec:PXD012764:P17540_180109014405:scan:33477:[iTRAQ8plex]IDDDS[Phospho]ES[Phospho]EDGS[Phospho]PFRK[iTRAQ8plex]/3	15	-0.0006089999999403518	-0.7173010793547967	0.0006178178672927221	24110	24095	Phospho	1.0	5	414	1	0.9914	436	0.0030964158256880678	0.0030964158256880678	0.0	2.0	0.020765631083104467	0.017731717885298762
0;5;7;11;15	409;414;416;420;424	0;1.0000;1.0000;1.0000;0	iTRAQ8plex;Phospho;Phospho;Phospho;iTRAQ8plex	Os03t0270200-03	mzspec:PXD012764:P17540_180109014405:scan:33477:[iTRAQ8plex]IDDDS[Phospho]ES[Phospho]EDGS[Phospho]PFRK[iTRAQ8plex]/3	0	0.0006225357958082589	848.303275	2:1.0000:5:true;3:1.0000:7:true;4:1.0000:11:true	IDDDSESEDGSPFRK	[iTRAQ8plex]IDDDS[Phospho]ES[Phospho]EDGS[Phospho]PFRK[iTRAQ8plex]	Os03t0270200-03	0.9914	P17540_180109014405	P17540_180109014405.33477.33477.3	mzspec:PXD012764:P17540_180109014405:scan:33477:[iTRAQ8plex]IDDDS[Phospho]ES[Phospho]EDGS[Phospho]PFRK[iTRAQ8plex]/3	15	-0.0006089999999403518	-0.7173010793547967	0.0006178178672927221	24110	24095	Phospho	1.0	7	416	1	0.9914	437	0.003109009839816928	0.003109009839816928	0.0	2.0	0.020718112476506977	0.017731717885298762
0;6;8	2936;2942;2944	0;1.0000;0	iTRAQ8plex;Phospho;iTRAQ8plex	LOC_Os02g03840.2	mzspec:PXD012764:P17540_180109014405:scan:30494:[iTRAQ8plex]GLNVVS[Phospho]PK[iTRAQ8plex]/3	0	0.0006207581526237378	688.370675	2:1.0000:6:true	GLNVVSPK	[iTRAQ8plex]GLNVVS[Phospho]PK[iTRAQ8plex]	LOC_Os02g03840.2	0.9913	P17540_180109014405	P17540_180109014405.30494.30494.3	mzspec:PXD012764:P17540_180109014405:scan:30494:[iTRAQ8plex]GLNVVS[Phospho]PK[iTRAQ8plex]/3	15	-0.0011089999999853717	-2.212294986753982	0.0006178178672927221	24179	24164	Phospho	1.0	6	2942	1	0.9913	438	0.003121774657534241	0.003121774657534241	0.0	2.0	0.020670810849848283	0.017731717885298762
0;8;10;13	339;347;349;352	0;0;0.9918;0	iTRAQ8plex;Carbamidomethyl;Phospho;iTRAQ8plex	Os07t0574800-01	mzspec:PXD012764:P17540_180109065010:scan:65313:[iTRAQ8plex]TVQFVDWC[Carbamidomethyl]PT[Phospho]GFK[iTRAQ8plex]/3	0	0.0	745.3921389999997	2:0.9918:10:true;2:0.0040:1:true	TVQFVDWCPTGFK	[iTRAQ8plex]TVQFVDWC[Carbamidomethyl]PT[Phospho]GFK[iTRAQ8plex]	Os07t0574800-01	0.9994	P17540_180109065010	P17540_180109065010.65313.65313.3	mzspec:PXD012764:P17540_180109065010:scan:65313:[iTRAQ8plex]TVQFVDWC[Carbamidomethyl]PT[Phospho]GFK[iTRAQ8plex]/3	0	-0.6681820000000016	-881.0661364662892	0.0	11837	11837	Phospho	0.9918	10	349	1	0.99120492	439	0.0031346979043280127	0.0031346979043280127	0.0	2.0	0.02062372472034977	0.017731717885298762
0;13	160;173	0;0.9912	iTRAQ8plex;Phospho	Os01t0104800-01	mzspec:PXD012764:P17540_180109065010:scan:60315:[iTRAQ8plex]LSMQDFGLEDGES[Phospho]DEEDR/3	0	0.0	384.168475	2:0.9912:13:true;2:0.0087:2:true	LSMQDFGLEDGESDEEDR	[iTRAQ8plex]LSMQDFGLEDGES[Phospho]DEEDR	Os01t0104800-01	1.0	P17540_180109065010	P17540_180109065010.60315.60315.3	mzspec:PXD012764:P17540_180109065010:scan:60315:[iTRAQ8plex]LSMQDFGLEDGES[Phospho]DEEDR/3	0	-0.3350409999999329	-408.91525199691847	0.0	6513	6513	Phospho	0.9912	13	173	1	0.9912	440	0.003147573590909086	0.003147573590909086	0.0	2.0	0.02057685261871261	0.017731717885298762
0;2	148;150	0;1.0000	iTRAQ8plex;Phospho	LOC_Os03g27830.1	mzspec:PXD012764:P17540_180109014405:scan:21077:[iTRAQ8plex]GA[Phospho]HGGGGGGGR/3	0	0.0006198090987975702	384.16853100000003	2:1.0000:2:true	GAHGGGGGGGR	[iTRAQ8plex]GA[Phospho]HGGGGGGGR	LOC_Os03g27830.1	0.9912	P17540_180109014405	P17540_180109014405.21077.21077.3	mzspec:PXD012764:P17540_180109014405:scan:21077:[iTRAQ8plex]GA[Phospho]HGGGGGGGR/3	15	-0.6703160000000139	-1640.8270239557348	0.0006178178672927221	24216	24201	Phospho	1.0	2	150	1	0.9912	441	0.0031603908843537364	0.0031603908843537364	1.0	3.0	0.03079528963344745	0.017731717885298762
0;11;15	125;136;140	0;0.9912;0	iTRAQ8plex;Phospho;Deamidated	Os02t0670400-01	mzspec:PXD012764:P17540:scan:15869:[iTRAQ8plex]SEVDDDQDGGS[Phospho]DEEN[Deamidated]EDDEE/3	0	0.0	385.152491	2:0.6624:15:true;2:0.3376:7:true;3:0.9912:11:true;3:0.0044:1:true	SEVDDDQDGGSDEENEDDEE	[iTRAQ8plex]SEVDDDQDGGS[Phospho]DEEN[Deamidated]EDDEE	Os02t0670400-01	1.0	P17540	P17540.15869.15869.3	mzspec:PXD012764:P17540:scan:15869:[iTRAQ8plex]SEVDDDQDGGS[Phospho]DEEN[Deamidated]EDDEE/3	0	-0.3433030000001054	-393.8608110696951	0.0	7994	7994	Phospho	0.9912	11	136	1	0.9912	442	0.003173150180995469	0.003173150180995469	0.0	3.0	0.0307256170324668	0.017731717885298762
0;4;8	312;316;320	0;1.0000;1.0000	iTRAQ8plex;Phospho;Phospho	LOC_Os01g67250.2	mzspec:PXD012764:P17540:scan:23188:[iTRAQ8plex]VHES[Phospho]PVLS[Phospho]PQR/3	0	0.0006179960448253133	464.134862	2:1.0000:4:true;3:1.0000:8:true	VHESPVLSPQR	[iTRAQ8plex]VHES[Phospho]PVLS[Phospho]PQR	LOC_Os01g67250.2	0.9911	P17540	P17540.23188.23188.3	mzspec:PXD012764:P17540:scan:23188:[iTRAQ8plex]VHES[Phospho]PVLS[Phospho]PQR/3	15	-0.0004410000000234504	-0.7715100289829908	0.0006178178672927221	24287	24272	Phospho	1.0	8	320	1	0.9911	443	0.003186077607223471	0.003186077607223471	0.0	3.0	0.030656258980474776	0.017731717885298762
0;1;3;8	236;237;239;244	0;0;1.0000;1.0000	iTRAQ8plex;Deamidated;Phospho;Phospho	Os05t0120100-02	mzspec:PXD012764:P17540_180109065010:scan:03383:[iTRAQ8plex]N[Deamidated]GS[Phospho]DHGDS[Phospho]PR/3	0	0.000618225281292503	465.118791	2:1.0000:1:true;3:1.0000:3:true;4:1.0000:8:true	NGSDHGDSPR	[iTRAQ8plex]N[Deamidated]GS[Phospho]DHGDS[Phospho]PR	Os05t0120100-02	0.9911	P17540_180109065010	P17540_180109065010.03383.03383.3	mzspec:PXD012764:P17540_180109065010:scan:03383:[iTRAQ8plex]N[Deamidated]GS[Phospho]DHGDS[Phospho]PR/3	15	-0.0005540000000223699	-1.1017071545418835	0.0006178178672927221	24278	24263	Phospho	1.0	8	244	1	0.9911	444	0.003198946801801797	0.003198946801801797	0.0	3.0	0.030587213352140367	0.017731717885298762
0;1;3;8	236;237;239;244	0;0;1.0000;1.0000	iTRAQ8plex;Deamidated;Phospho;Phospho	Os05t0120100-02	mzspec:PXD012764:P17540_180109065010:scan:03383:[iTRAQ8plex]N[Deamidated]GS[Phospho]DHGDS[Phospho]PR/3	0	0.000618225281292503	465.118791	2:1.0000:1:true;3:1.0000:3:true;4:1.0000:8:true	NGSDHGDSPR	[iTRAQ8plex]N[Deamidated]GS[Phospho]DHGDS[Phospho]PR	Os05t0120100-02	0.9911	P17540_180109065010	P17540_180109065010.03383.03383.3	mzspec:PXD012764:P17540_180109065010:scan:03383:[iTRAQ8plex]N[Deamidated]GS[Phospho]DHGDS[Phospho]PR/3	15	-0.0005540000000223699	-1.1017071545418835	0.0006178178672927221	24278	24263	Phospho	1.0	3	239	1	0.9911	445	0.0032117581573033664	0.0032117581573033664	0.0	3.0	0.030518478041236682	0.017731717885298762
0;4;8	312;316;320	0;1.0000;1.0000	iTRAQ8plex;Phospho;Phospho	LOC_Os01g67250.2	mzspec:PXD012764:P17540:scan:23188:[iTRAQ8plex]VHES[Phospho]PVLS[Phospho]PQR/3	0	0.0006179960448253133	464.134862	2:1.0000:4:true;3:1.0000:8:true	VHESPVLSPQR	[iTRAQ8plex]VHES[Phospho]PVLS[Phospho]PQR	LOC_Os01g67250.2	0.9911	P17540	P17540.23188.23188.3	mzspec:PXD012764:P17540:scan:23188:[iTRAQ8plex]VHES[Phospho]PVLS[Phospho]PQR/3	15	-0.0004410000000234504	-0.7715100289829908	0.0006178178672927221	24287	24272	Phospho	1.0	4	316	1	0.9911	446	0.003224512062780265	0.003224512062780265	0.0	3.0	0.03045005096042673	0.017731717885298762
0;11	125;136	0;0.9911	iTRAQ8plex;Phospho	Os02t0670400-01	mzspec:PXD012764:P17540_180109014405:scan:15252:[iTRAQ8plex]SEVDDDQDGGS[Phospho]DEENEDDEE/2	0	0.0	384.168475	2:0.9911:11:true;2:0.0044:1:true	SEVDDDQDGGSDEENEDDEE	[iTRAQ8plex]SEVDDDQDGGS[Phospho]DEENEDDEE	Os02t0670400-01	1.0	P17540_180109014405	P17540_180109014405.15252.15252.2	mzspec:PXD012764:P17540_180109014405:scan:15252:[iTRAQ8plex]SEVDDDQDGGS[Phospho]DEENEDDEE/2	0	-0.4994309999997313	-382.2788380394188	0.0	4835	4835	Phospho	0.9911	11	136	1	0.9911	447	0.003237208903803128	0.003237208903803128	0.0	3.0	0.030381930041052174	0.017731717885298762
0;10	114;124	0;0.9920	iTRAQ8plex;Phospho	Os09t0551600-01	mzspec:PXD012764:P17540_180109065010:scan:09667:[iTRAQ8plex]SEVNDEDEGS[Phospho]GDE/2	0	0.0	384.16853100000003	2:0.9920:10:true;2:0.0039:1:true	SEVNDEDEGSGDE	[iTRAQ8plex]SEVNDEDEGS[Phospho]GDE	Os09t0551600-01	0.999	P17540_180109065010	P17540_180109065010.09667.09667.2	mzspec:PXD012764:P17540_180109065010:scan:09667:[iTRAQ8plex]SEVNDEDEGS[Phospho]GDE/2	0	-0.0002599999999119973	-0.2943402041136983	0.0	13187	13187	Phospho	0.992	10	124	1	0.991008	448	0.003250054419642853	0.003250054419642853	0.0	3.0	0.030314113232924832	0.017731717885298762
0;11	404;415	0;0.9917	iTRAQ8plex;Phospho	Os06t0275900-01	mzspec:PXD012764:P17540_180109014405:scan:62120:[iTRAQ8plex]ASLEEEDDILS[Phospho]DEDDFYDR/3	0	0.0	384.168475	2:0.9917:11:true;2:0.0015:1:true;2:0.0016:2:true;2:0.0035:17:true	ASLEEEDDILSDEDDFYDR	[iTRAQ8plex]ASLEEEDDILS[Phospho]DEDDFYDR	Os06t0275900-01	0.9993	P17540_180109014405	P17540_180109014405.62120.62120.3	mzspec:PXD012764:P17540_180109014405:scan:62120:[iTRAQ8plex]ASLEEEDDILS[Phospho]DEDDFYDR/3	0	-0.3344009999999571	-376.8437607633574	0.0	12024	12024	Phospho	0.9917	11	415	1	0.99100581	449	0.003262847594654785	0.003262847594654785	0.0	3.0	0.030246598504120988	0.017731717885298762
0;10	238;248	0;1.0000	iTRAQ8plex;Phospho	Os07t0694500-01	mzspec:PXD012764:P17540_180109065010:scan:59833:[iTRAQ8plex]EVEEEILDDS[Phospho]DEDWDPR/2	0	0.0006577054301804581	384.16853100000003	2:1.0000:10:true	EVEEEILDDSDEDWDPR	[iTRAQ8plex]EVEEEILDDS[Phospho]DEDWDPR	Os07t0694500-01	0.991	P17540_180109065010	P17540_180109065010.59833.59833.2	mzspec:PXD012764:P17540_180109065010:scan:59833:[iTRAQ8plex]EVEEEILDDS[Phospho]DEDWDPR/2	16	0.0021349999999529246	1.724525724370532	0.0006341405413974872	24343	24327	Phospho	1.0	10	248	1	0.991	450	0.003275596822222219	0.003275596822222219	0.0	3.0	0.030179383840778493	0.017731717885298762
0;8;10;13	339;347;349;352	0;0;0.9910;0	iTRAQ8plex;Carbamidomethyl;Phospho;iTRAQ8plex	Os07t0574800-01	mzspec:PXD012764:P17540:scan:64493:[iTRAQ8plex]TVQFVDWC[Carbamidomethyl]PT[Phospho]GFK[iTRAQ8plex]/3	0	0.0	745.3921389999997	2:0.9910:10:true;2:0.0044:1:true	TVQFVDWCPTGFK	[iTRAQ8plex]TVQFVDWC[Carbamidomethyl]PT[Phospho]GFK[iTRAQ8plex]	Os07t0574800-01	1.0	P17540	P17540.64493.64493.3	mzspec:PXD012764:P17540:scan:64493:[iTRAQ8plex]TVQFVDWC[Carbamidomethyl]PT[Phospho]GFK[iTRAQ8plex]/3	0	3.10000001491062e-05	0.04087666288799658	0.0	2722	2722	Phospho	0.991	10	349	1	0.991	451	0.003288289512195118	0.003288289512195118	0.0	3.0	0.030112467246896507	0.017731717885298762
0;2;13;17	123;125;136;140	0;0;0.9909;0	iTRAQ8plex;iTRAQ8plex;Phospho;Deamidated	Os02t0670400-01	mzspec:PXD012764:P17540_180109014405:scan:19047:[iTRAQ8plex]SK[iTRAQ8plex]SEVDDDQDGGS[Phospho]DEEN[Deamidated]EDDEE/3	0	0.0	689.3546910000001	2:0.5378:17:true;2:0.4622:9:true;3:0.9909:13:true;3:0.0029:1:true;3:0.0031:3:true	SKSEVDDDQDGGSDEENEDDEE	[iTRAQ8plex]SK[iTRAQ8plex]SEVDDDQDGGS[Phospho]DEEN[Deamidated]EDDEE	Os02t0670400-01	1.0	P17540_180109014405	P17540_180109014405.19047.19047.3	mzspec:PXD012764:P17540_180109014405:scan:19047:[iTRAQ8plex]SK[iTRAQ8plex]SEVDDDQDGGS[Phospho]DEEN[Deamidated]EDDEE/3	0	-0.006887999999889871	-6.59299596681021	0.0	2783	2783	Phospho	0.9909	13	136	1	0.9909	452	0.0033011472787610584	0.0033011472787610584	0.0	3.0	0.03004584674413788	0.017731717885298762
0;7	239;246	0;1.0000	iTRAQ8plex;Phospho	Os03t0219800-02	mzspec:PXD012764:P17540_180109065010:scan:41316:[iTRAQ8plex]GIVVDIS[Phospho]DG/2	0	0.0006556839603311204	384.168475	2:1.0000:7:true	GIVVDISDG	[iTRAQ8plex]GIVVDIS[Phospho]DG	Os03t0219800-02	0.9909	P17540_180109065010	P17540_180109065010.41316.41316.2	mzspec:PXD012764:P17540_180109065010:scan:41316:[iTRAQ8plex]GIVVDIS[Phospho]DG/2	16	-0.0006079999998291896	-0.965364801727557	0.0006341405413974872	24418	24402	Phospho	1.0	7	246	1	0.9909	453	0.0033139482781456924	0.0033139482781456924	0.0	3.0	0.029979520371634268	0.017731717885298762
0;13;17	297;310;314	0;0.9908;0.9908	iTRAQ8plex;Phospho;Phospho	Os02t0809100-00	mzspec:PXD012764:P17540_180109014405:scan:52779:[iTRAQ8plex]HTTNPVSDHVVVS[Phospho]PVVS[Phospho]PGEFQR/4	0	0.0	464.134862	2:0.9908:13:true;3:0.9908:17:true;3:0.0053:2:true;3:0.0055:3:true;3:0.0074:7:true	HTTNPVSDHVVVSPVVSPGEFQR	[iTRAQ8plex]HTTNPVSDHVVVS[Phospho]PVVS[Phospho]PGEFQR	Os02t0809100-00	1.0	P17540_180109014405	P17540_180109014405.52779.52779.4	mzspec:PXD012764:P17540_180109014405:scan:52779:[iTRAQ8plex]HTTNPVSDHVVVS[Phospho]PVVS[Phospho]PGEFQR/4	0	-0.0002919999999448919	-0.3952068174119261	0.0	6224	6224	Phospho	0.9908	17	314	1	0.9908	454	0.003326913149779732	0.003326913149779732	0.0	3.0	0.02991348618579366	0.017731717885298762
0;13;17	297;310;314	0;0.9908;0.9908	iTRAQ8plex;Phospho;Phospho	Os02t0809100-00	mzspec:PXD012764:P17540_180109014405:scan:53016:[iTRAQ8plex]HTTNPVSDHVVVS[Phospho]PVVS[Phospho]PGEFQR/4	0	0.0	464.134862	2:0.9908:13:true;3:0.9908:17:true;3:0.0055:2:true;3:0.0055:3:true;3:0.0074:7:true	HTTNPVSDHVVVSPVVSPGEFQR	[iTRAQ8plex]HTTNPVSDHVVVS[Phospho]PVVS[Phospho]PGEFQR	Os02t0809100-00	1.0	P17540_180109014405	P17540_180109014405.53016.53016.4	mzspec:PXD012764:P17540_180109014405:scan:53016:[iTRAQ8plex]HTTNPVSDHVVVS[Phospho]PVVS[Phospho]PGEFQR/4	0	-0.7521839999999429	-1018.0419342611368	0.0	7730	7730	Phospho	0.9908	13	310	1	0.9908	455	0.003339821032967029	0.003339821032967029	0.0	3.0	0.029847742260110607	0.017731717885298762
0;4;7;15	213;217;220;228	0;0;0.9908;0	iTRAQ8plex;iTRAQ8plex;Phospho;iTRAQ8plex	LOC_Os08g39140.2	mzspec:PXD012764:P17540:scan:29124:[iTRAQ8plex]TTEK[iTRAQ8plex]EIS[Phospho]DDEDEEEK[iTRAQ8plex]/4	0	0.0	992.572875	2:0.9908:7:true;2:0.0029:1:true;2:0.0032:2:true	TTEKEISDDEDEEEK	[iTRAQ8plex]TTEK[iTRAQ8plex]EIS[Phospho]DDEDEEEK[iTRAQ8plex]	LOC_Os08g39140.2	1.0	P17540	P17540.29124.29124.4	mzspec:PXD012764:P17540:scan:29124:[iTRAQ8plex]TTEK[iTRAQ8plex]EIS[Phospho]DDEDEEEK[iTRAQ8plex]/4	0	-0.0003000000000383807	-0.4297454988544277	0.0	5510	5510	Phospho	0.9908	7	220	1	0.9908	456	0.003352672302631575	0.003352672302631575	0.0	3.0	0.02978228668497878	0.017731717885298762
0;13;17	297;310;314	0;0.9908;0.9908	iTRAQ8plex;Phospho;Phospho	Os02t0809100-00	mzspec:PXD012764:P17540_180109014405:scan:52779:[iTRAQ8plex]HTTNPVSDHVVVS[Phospho]PVVS[Phospho]PGEFQR/4	0	0.0	464.134862	2:0.9908:13:true;3:0.9908:17:true;3:0.0053:2:true;3:0.0055:3:true;3:0.0074:7:true	HTTNPVSDHVVVSPVVSPGEFQR	[iTRAQ8plex]HTTNPVSDHVVVS[Phospho]PVVS[Phospho]PGEFQR	Os02t0809100-00	1.0	P17540_180109014405	P17540_180109014405.52779.52779.4	mzspec:PXD012764:P17540_180109014405:scan:52779:[iTRAQ8plex]HTTNPVSDHVVVS[Phospho]PVVS[Phospho]PGEFQR/4	0	-0.0002919999999448919	-0.3952068174119261	0.0	6224	6224	Phospho	0.9908	13	310	1	0.9908	457	0.0033654673304157503	0.0033654673304157503	0.0	3.0	0.029717117567506182	0.017731717885298762
0;13;17	297;310;314	0;0.9908;0.9908	iTRAQ8plex;Phospho;Phospho	Os02t0809100-00	mzspec:PXD012764:P17540_180109014405:scan:53016:[iTRAQ8plex]HTTNPVSDHVVVS[Phospho]PVVS[Phospho]PGEFQR/4	0	0.0	464.134862	2:0.9908:13:true;3:0.9908:17:true;3:0.0055:2:true;3:0.0055:3:true;3:0.0074:7:true	HTTNPVSDHVVVSPVVSPGEFQR	[iTRAQ8plex]HTTNPVSDHVVVS[Phospho]PVVS[Phospho]PGEFQR	Os02t0809100-00	1.0	P17540_180109014405	P17540_180109014405.53016.53016.4	mzspec:PXD012764:P17540_180109014405:scan:53016:[iTRAQ8plex]HTTNPVSDHVVVS[Phospho]PVVS[Phospho]PGEFQR/4	0	-0.7521839999999429	-1018.0419342611368	0.0	7730	7730	Phospho	0.9908	17	314	1	0.9908	458	0.0033782064847161525	0.0033782064847161525	0.0	3.0	0.029652233031332582	0.017731717885298762
0;2;4;6	301;303;305;307	0;1.0000;1.0000;0	iTRAQ8plex;Phospho;Phospho;Carbamidomethyl	LOC_Os02g57390.1	mzspec:PXD012764:P17540_180109065010:scan:34548:[iTRAQ8plex]RT[Phospho]PS[Phospho]PC[Carbamidomethyl]LPPVGVR/3	0	0.0006534613028384722	521.1562389999998	2:1.0000:2:true;3:1.0000:4:true	RTPSPCLPPVGVR	[iTRAQ8plex]RT[Phospho]PS[Phospho]PC[Carbamidomethyl]LPPVGVR	LOC_Os02g57390.1	0.9908	P17540_180109065010	P17540_180109065010.34548.34548.3	mzspec:PXD012764:P17540_180109065010:scan:34548:[iTRAQ8plex]RT[Phospho]PS[Phospho]PC[Carbamidomethyl]LPPVGVR/3	16	-0.00027899999997771374	-0.44007853723237256	0.0006341405413974872	24501	24485	Phospho	1.0	4	305	1	0.9908	459	0.003390890130718949	0.003390890130718949	0.0	3.0	0.029587631216449507	0.017731717885298762
0;2;4;6	301;303;305;307	0;1.0000;1.0000;0	iTRAQ8plex;Phospho;Phospho;Carbamidomethyl	LOC_Os02g57390.1	mzspec:PXD012764:P17540_180109065010:scan:34548:[iTRAQ8plex]RT[Phospho]PS[Phospho]PC[Carbamidomethyl]LPPVGVR/3	0	0.0006534613028384722	521.1562389999998	2:1.0000:2:true;3:1.0000:4:true	RTPSPCLPPVGVR	[iTRAQ8plex]RT[Phospho]PS[Phospho]PC[Carbamidomethyl]LPPVGVR	LOC_Os02g57390.1	0.9908	P17540_180109065010	P17540_180109065010.34548.34548.3	mzspec:PXD012764:P17540_180109065010:scan:34548:[iTRAQ8plex]RT[Phospho]PS[Phospho]PC[Carbamidomethyl]LPPVGVR/3	16	-0.00027899999997771374	-0.44007853723237256	0.0006341405413974872	24501	24485	Phospho	1.0	2	303	1	0.9908	460	0.0034035186304347768	0.0034035186304347768	0.0	3.0	0.029523310279022445	0.017731717885298762
0;4;7;15	213;217;220;228	0;0;0.9908;0	iTRAQ8plex;iTRAQ8plex;Phospho;iTRAQ8plex	LOC_Os08g39140.2	mzspec:PXD012764:P17540_180109065010:scan:28922:[iTRAQ8plex]TTEK[iTRAQ8plex]EIS[Phospho]DDEDEEEK[iTRAQ8plex]/4	0	0.0	992.572875	2:0.9908:7:true;2:0.0028:1:true;2:0.0033:2:true	TTEKEISDDEDEEEK	[iTRAQ8plex]TTEK[iTRAQ8plex]EIS[Phospho]DDEDEEEK[iTRAQ8plex]	LOC_Os08g39140.2	1.0	P17540_180109065010	P17540_180109065010.28922.28922.4	mzspec:PXD012764:P17540_180109065010:scan:28922:[iTRAQ8plex]TTEK[iTRAQ8plex]EIS[Phospho]DDEDEEEK[iTRAQ8plex]/4	0	-0.2496280000000297	-357.58836458107123	0.0	9598	9598	Phospho	0.9908	7	220	1	0.9908	461	0.003416092342733184	0.003416092342733184	0.0	3.0	0.02945926839121545	0.017731717885298762
0;6	85;91	0;1.0000	iTRAQ8plex;Phospho	Os06t0332900-01	mzspec:PXD012764:P17540_180109014405:scan:14239:[iTRAQ8plex]NDPNLS[Phospho]PR/2	0	0.0006496406675057857	384.168475	2:1.0000:6:true	NDPNLSPR	[iTRAQ8plex]NDPNLS[Phospho]PR	Os06t0332900-01	0.9906	P17540_180109014405	P17540_180109014405.14239.14239.2	mzspec:PXD012764:P17540_180109014405:scan:14239:[iTRAQ8plex]NDPNLS[Phospho]PR/2	16	0.00025800000003073364	0.3976482717942301	0.0006341405413974872	24645	24629	Phospho	1.0	6	91	1	0.9906	462	0.003429044523809518	0.003429044523809518	0.0	3.0	0.029395503741018018	0.017731717885298762
0;3;8;12	180;183;188;192	0;0;0.9906;0	iTRAQ8plex;Deamidated;Phospho;iTRAQ8plex	Os08t0154600-01	mzspec:PXD012764:P17540:scan:32102:[iTRAQ8plex]IEQ[Deamidated]PGDDS[Phospho]EDDK[iTRAQ8plex]PLASR/4	0	0.0	689.354691	2:1.0000:3:true;3:0.9906:8:true;3:0.0048:15:true;3:0.0045:16:true	IEQPGDDSEDDKPLASR	[iTRAQ8plex]IEQ[Deamidated]PGDDS[Phospho]EDDK[iTRAQ8plex]PLASR	Os08t0154600-01	1.0	P17540	P17540.32102.32102.4	mzspec:PXD012764:P17540:scan:32102:[iTRAQ8plex]IEQ[Deamidated]PGDDS[Phospho]EDDK[iTRAQ8plex]PLASR/4	0	-0.004507999999987078	-7.032107697414312	0.0	7163	7163	Phospho	0.9906	8	188	1	0.9906	463	0.0034419407559395186	0.0034419407559395186	0.0	3.0	0.02933201453207413	0.017731717885298762
0;10;14	427;437;441	0;0.9906;0.9906	iTRAQ8plex;Phospho;Phospho	Os03t0767600-01	mzspec:PXD012764:P17540_180109014405:scan:17142:[iTRAQ8plex]DADDGNDDGS[Phospho]ELET[Phospho]PGR/3	0	0.0	464.134775	2:0.9906:10:true;3:0.9906:14:true;3:0.0188:2:true	DADDGNDDGSELETPGR	[iTRAQ8plex]DADDGNDDGS[Phospho]ELET[Phospho]PGR	Os03t0767600-01	1.0	P17540_180109014405	P17540_180109014405.17142.17142.3	mzspec:PXD012764:P17540_180109014405:scan:17142:[iTRAQ8plex]DADDGNDDGS[Phospho]ELET[Phospho]PGR/3	0	-0.0007550000000264845	-1.0162194752842728	0.0	3455	3455	Phospho	0.9906	14	441	1	0.9906	464	0.0034547814008620624	0.0034547814008620624	0.0	3.0	0.02926879898351363	0.017731717885298762
0;13;17	297;310;314	0;0.9906;0.9906	iTRAQ8plex;Phospho;Phospho	Os02t0809100-00	mzspec:PXD012764:P17540_180109014405:scan:52519:[iTRAQ8plex]HTTNPVSDHVVVS[Phospho]PVVS[Phospho]PGEFQR/4	0	0.0	464.134862	2:0.9906:13:true;3:0.9906:17:true;3:0.0058:2:true;3:0.0058:3:true;3:0.0072:7:true	HTTNPVSDHVVVSPVVSPGEFQR	[iTRAQ8plex]HTTNPVSDHVVVS[Phospho]PVVS[Phospho]PGEFQR	Os02t0809100-00	1.0	P17540_180109014405	P17540_180109014405.52519.52519.4	mzspec:PXD012764:P17540_180109014405:scan:52519:[iTRAQ8plex]HTTNPVSDHVVVS[Phospho]PVVS[Phospho]PGEFQR/4	0	-0.2509629999999561	-339.66537170154163	0.0	5903	5903	Phospho	0.9906	17	314	1	0.9906	465	0.0034675668172042947	0.0034675668172042947	0.0	3.0	0.029205855329785643	0.017731717885298762
0;10;14	427;437;441	0;0.9906;0.9906	iTRAQ8plex;Phospho;Phospho	Os03t0767600-01	mzspec:PXD012764:P17540_180109014405:scan:17142:[iTRAQ8plex]DADDGNDDGS[Phospho]ELET[Phospho]PGR/3	0	0.0	464.134775	2:0.9906:10:true;3:0.9906:14:true;3:0.0188:2:true	DADDGNDDGSELETPGR	[iTRAQ8plex]DADDGNDDGS[Phospho]ELET[Phospho]PGR	Os03t0767600-01	1.0	P17540_180109014405	P17540_180109014405.17142.17142.3	mzspec:PXD012764:P17540_180109014405:scan:17142:[iTRAQ8plex]DADDGNDDGS[Phospho]ELET[Phospho]PGR/3	0	-0.0007550000000264845	-1.0162194752842728	0.0	3455	3455	Phospho	0.9906	10	437	1	0.9906	466	0.0034802973605150144	0.0034802973605150144	0.0	3.0	0.029143181820494257	0.017731717885298762
0;2	497;499	0;0.9906	iTRAQ8plex;Phospho	Os11t0171500-01	mzspec:PXD012764:P17540:scan:68961:[iTRAQ8plex]NS[Phospho]LQLNLGEILNPSNS/2	0	0.0	384.168475	2:0.9906:2:true;2:0.0048:14:true;2:0.0045:16:true	NSLQLNLGEILNPSNS	[iTRAQ8plex]NS[Phospho]LQLNLGEILNPSNS	Os11t0171500-01	1.0	P17540	P17540.68961.68961.2	mzspec:PXD012764:P17540:scan:68961:[iTRAQ8plex]NS[Phospho]LQLNLGEILNPSNS/2	0	-0.00034900000014204124	-0.3326887431506895	0.0	6390	6390	Phospho	0.9906	2	499	1	0.9906	467	0.003492973383297637	0.003492973383297637	0.0	3.0	0.029080776720236238	0.017731717885298762
0;13;17	297;310;314	0;0.9906;0.9906	iTRAQ8plex;Phospho;Phospho	Os02t0809100-00	mzspec:PXD012764:P17540_180109014405:scan:52519:[iTRAQ8plex]HTTNPVSDHVVVS[Phospho]PVVS[Phospho]PGEFQR/4	0	0.0	464.134862	2:0.9906:13:true;3:0.9906:17:true;3:0.0058:2:true;3:0.0058:3:true;3:0.0072:7:true	HTTNPVSDHVVVSPVVSPGEFQR	[iTRAQ8plex]HTTNPVSDHVVVS[Phospho]PVVS[Phospho]PGEFQR	Os02t0809100-00	1.0	P17540_180109014405	P17540_180109014405.52519.52519.4	mzspec:PXD012764:P17540_180109014405:scan:52519:[iTRAQ8plex]HTTNPVSDHVVVS[Phospho]PVVS[Phospho]PGEFQR/4	0	-0.2509629999999561	-339.66537170154163	0.0	5903	5903	Phospho	0.9906	13	310	1	0.9906	468	0.0035055952350427273	0.0035055952350427273	0.0	3.0	0.029018638308440863	0.017731717885298762
0;13;17	297;310;314	0;0.9917;0.9917	iTRAQ8plex;Phospho;Phospho	Os02t0809100-00	mzspec:PXD012764:P17540_180109065010:scan:53170:[iTRAQ8plex]HTTNPVSDHVVVS[Phospho]PVVS[Phospho]PGEFQR/3	0	0.0	464.134862	2:0.9917:13:true;3:0.9917:17:true;3:0.0050:2:true;3:0.0050:3:true;3:0.0063:7:true	HTTNPVSDHVVVSPVVSPGEFQR	[iTRAQ8plex]HTTNPVSDHVVVS[Phospho]PVVS[Phospho]PGEFQR	Os02t0809100-00	0.9988	P17540_180109065010	P17540_180109065010.53170.53170.3	mzspec:PXD012764:P17540_180109065010:scan:53170:[iTRAQ8plex]HTTNPVSDHVVVS[Phospho]PVVS[Phospho]PGEFQR/3	0	-0.6707630000000789	-681.1142736789426	0.0	13763	13763	Phospho	0.9917	17	314	1	0.99050996	469	0.0035183552452025518	0.0035183552452025518	0.0	3.0	0.028956764879211783	0.017731717885298762
0;13;17	297;310;314	0;0.9917;0.9917	iTRAQ8plex;Phospho;Phospho	Os02t0809100-00	mzspec:PXD012764:P17540_180109065010:scan:53170:[iTRAQ8plex]HTTNPVSDHVVVS[Phospho]PVVS[Phospho]PGEFQR/3	0	0.0	464.134862	2:0.9917:13:true;3:0.9917:17:true;3:0.0050:2:true;3:0.0050:3:true;3:0.0063:7:true	HTTNPVSDHVVVSPVVSPGEFQR	[iTRAQ8plex]HTTNPVSDHVVVS[Phospho]PVVS[Phospho]PGEFQR	Os02t0809100-00	0.9988	P17540_180109065010	P17540_180109065010.53170.53170.3	mzspec:PXD012764:P17540_180109065010:scan:53170:[iTRAQ8plex]HTTNPVSDHVVVS[Phospho]PVVS[Phospho]PGEFQR/3	0	-0.6707630000000789	-681.1142736789426	0.0	13763	13763	Phospho	0.9917	13	310	1	0.99050996	470	0.0035310609574468006	0.0035310609574468006	0.0	3.0	0.0288951547411709	0.017731717885298762
0;13;17	297;310;314	0;0.9916;0.9916	iTRAQ8plex;Phospho;Phospho	Os02t0809100-00	mzspec:PXD012764:P17540_180109065010:scan:52960:[iTRAQ8plex]HTTNPVSDHVVVS[Phospho]PVVS[Phospho]PGEFQR/3	0	0.0	464.134862	2:0.9916:13:true;3:0.9916:17:true;3:0.0052:2:true;3:0.0052:3:true;3:0.0062:7:true	HTTNPVSDHVVVSPVVSPGEFQR	[iTRAQ8plex]HTTNPVSDHVVVS[Phospho]PVVS[Phospho]PGEFQR	Os02t0809100-00	0.9989	P17540_180109065010	P17540_180109065010.52960.52960.3	mzspec:PXD012764:P17540_180109065010:scan:52960:[iTRAQ8plex]HTTNPVSDHVVVS[Phospho]PVVS[Phospho]PGEFQR/3	0	-0.00023099999998521523	-0.2345648123252879	0.0	13320	13320	Phospho	0.9916	13	310	1	0.99050924	471	0.003543714246284493	0.003543714246284493	0.0	3.0	0.028833806217304293	0.017731717885298762
0;13;17	297;310;314	0;0.9916;0.9916	iTRAQ8plex;Phospho;Phospho	Os02t0809100-00	mzspec:PXD012764:P17540_180109065010:scan:52960:[iTRAQ8plex]HTTNPVSDHVVVS[Phospho]PVVS[Phospho]PGEFQR/3	0	0.0	464.134862	2:0.9916:13:true;3:0.9916:17:true;3:0.0052:2:true;3:0.0052:3:true;3:0.0062:7:true	HTTNPVSDHVVVSPVVSPGEFQR	[iTRAQ8plex]HTTNPVSDHVVVS[Phospho]PVVS[Phospho]PGEFQR	Os02t0809100-00	0.9989	P17540_180109065010	P17540_180109065010.52960.52960.3	mzspec:PXD012764:P17540_180109065010:scan:52960:[iTRAQ8plex]HTTNPVSDHVVVS[Phospho]PVVS[Phospho]PGEFQR/3	0	-0.00023099999998521523	-0.2345648123252879	0.0	13320	13320	Phospho	0.9916	17	314	1	0.99050924	472	0.0035563139194915174	0.0035563139194915174	0.0	3.0	0.028772717644810007	0.017731717885298762
0;4;10	114;118;124	0;0;0.9910	iTRAQ8plex;Deamidated;Phospho	Os09t0551600-01	mzspec:PXD012764:P17540:scan:10376:[iTRAQ8plex]SEVN[Deamidated]DEDEGS[Phospho]GDE/2	0	0.0	385.152491	2:1.0000:4:true;3:0.9910:10:true;3:0.0044:1:true	SEVNDEDEGSGDE	[iTRAQ8plex]SEVN[Deamidated]DEDEGS[Phospho]GDE	Os09t0551600-01	0.9995	P17540	P17540.10376.10376.2	mzspec:PXD012764:P17540:scan:10376:[iTRAQ8plex]SEVN[Deamidated]DEDEGS[Phospho]GDE/2	0	-0.0006229999999050051	-0.7048917937069934	0.0	11235	11235	Phospho	0.991	10	124	1	0.9905045	473	0.003568870338266377	0.003568870338266377	0.0	3.0	0.02871188737494783	0.017731717885298762
0;12	137;149	0;0.9905	iTRAQ8plex;Phospho	Os06t0728000-01	mzspec:PXD012764:P17540_180109065010:scan:13725:[iTRAQ8plex]SEVNDEDDDEGS[Phospho]EEDEDDDE/2	0	0.0	384.168475	2:0.9905:12:true;2:0.0047:1:true	SEVNDEDDDEGSEEDEDDDE	[iTRAQ8plex]SEVNDEDDDEGS[Phospho]EEDEDDDE	Os06t0728000-01	1.0	P17540_180109065010	P17540_180109065010.13725.13725.2	mzspec:PXD012764:P17540_180109065010:scan:13725:[iTRAQ8plex]SEVNDEDDDEGS[Phospho]EEDEDDDE/2	0	0.00166399999989153	1.2455536363578223	0.0	7779	7779	Phospho	0.9905	12	149	1	0.9905	474	0.0035813832700421853	0.0035813832700421853	0.0	3.0	0.028651313772890975	0.017731717885298762
0;3;8;13	59;62;67;72	0;0.9905;0;0	iTRAQ8plex;Phospho;Carbamidomethyl;iTRAQ8plex	Os04t0679400-03	mzspec:PXD012764:P17540:scan:43571:[iTRAQ8plex]VDS[Phospho]EGVMC[Carbamidomethyl]GATFK[iTRAQ8plex]/3	0	0.0	745.3921389999997	2:0.9905:3:true;2:0.0047:10:true;2:0.0048:11:true	VDSEGVMCGATFK	[iTRAQ8plex]VDS[Phospho]EGVMC[Carbamidomethyl]GATFK[iTRAQ8plex]	Os04t0679400-03	1.0	P17540	P17540.43571.43571.3	mzspec:PXD012764:P17540:scan:43571:[iTRAQ8plex]VDS[Phospho]EGVMC[Carbamidomethyl]GATFK[iTRAQ8plex]/3	0	-0.6679399999999305	-958.305312878902	0.0	7626	7626	Phospho	0.9905	3	62	1	0.9905	475	0.0035938435157894647	0.0035938435157894647	0.0	3.0	0.028590995217579632	0.017731717885298762
0;8;12	180;188;192	0;0.9905;0	iTRAQ8plex;Phospho;iTRAQ8plex	Os08t0154600-01	mzspec:PXD012764:P17540_180109065010:scan:31945:[iTRAQ8plex]IEQPGDDS[Phospho]EDDK[iTRAQ8plex]PLASR/3	0	0.0	688.370731	2:0.9905:8:true;2:0.0049:15:true;2:0.0045:16:true	IEQPGDDSEDDKPLASR	[iTRAQ8plex]IEQPGDDS[Phospho]EDDK[iTRAQ8plex]PLASR	Os08t0154600-01	1.0	P17540_180109065010	P17540_180109065010.31945.31945.3	mzspec:PXD012764:P17540_180109065010:scan:31945:[iTRAQ8plex]IEQPGDDS[Phospho]EDDK[iTRAQ8plex]PLASR/3	0	-0.0006050000000641376	-0.7083626136648749	0.0	360	360	Phospho	0.9905	8	188	1	0.9905	476	0.003606251407563017	0.003606251407563017	0.0	3.0	0.028530930101576313	0.017731717885298762
0;3	199;202	0;1.0000	iTRAQ8plex;Phospho	Os08t0270200-01	mzspec:PXD012764:P17540:scan:31459:[iTRAQ8plex]LLS[Phospho]DEDED/2	0	0.0006481143921902216	384.16853100000003	2:1.0000:3:true	LLSDEDED	[iTRAQ8plex]LLS[Phospho]DEDED	Os08t0270200-01	0.9905	P17540	P17540.31459.31459.2	mzspec:PXD012764:P17540:scan:31459:[iTRAQ8plex]LLS[Phospho]DEDED/2	16	-0.0003020000000333312	-0.4573817792416722	0.0006341405413974872	24703	24687	Phospho	1.0	3	202	1	0.9905	477	0.0036186072746331155	0.0036186072746331155	0.0	3.0	0.028471116830923113	0.017731717885298762
0;4;12	137;141;149	0;0;0.9905	iTRAQ8plex;Deamidated;Phospho	Os06t0728000-01	mzspec:PXD012764:P17540_180109065010:scan:16882:[iTRAQ8plex]SEVN[Deamidated]DEDDDEGS[Phospho]EEDEDDDE/3	0	0.0	385.152491	2:1.0000:4:true;3:0.9905:12:true;3:0.0047:1:true	SEVNDEDDDEGSEEDEDDDE	[iTRAQ8plex]SEVN[Deamidated]DEDDDEGS[Phospho]EEDEDDDE	Os06t0728000-01	1.0	P17540_180109065010	P17540_180109065010.16882.16882.3	mzspec:PXD012764:P17540_180109065010:scan:16882:[iTRAQ8plex]SEVN[Deamidated]DEDDDEGS[Phospho]EEDEDDDE/3	0	-1.0023419999999987	-1124.5862076509707	0.0	8538	8538	Phospho	0.9905	12	149	1	0.9905	478	0.0036309114435146366	0.0036309114435146366	0.0	3.0	0.02841155382500068	0.017731717885298762
0;12	137;149	0;0.9923	iTRAQ8plex;Phospho	Os06t0728000-01	mzspec:PXD012764:P17540:scan:15821:[iTRAQ8plex]SEVNDEDDDEGS[Phospho]EEDEDDDE/2	0	0.00012136658777838462	384.168475	2:0.9923:12:true;2:0.0038:1:true	SEVNDEDDDEGSEEDEDDDE	[iTRAQ8plex]SEVNDEDDDEGS[Phospho]EEDEDDDE	Os06t0728000-01	0.9981	P17540	P17540.15821.15821.2	mzspec:PXD012764:P17540:scan:15821:[iTRAQ8plex]SEVNDEDDDEGS[Phospho]EEDEDDDE/2	2	-0.5035850000001574	-376.9483942345778	0.00012113870381586917	16481	16479	Phospho	0.9923	12	149	1	0.99041463	479	0.0036433424634655454	0.0036433424634655454	0.0	3.0	0.02835223951638898	0.017731717885298762
0;3;5;10	82;85;87;92	0;1.0000;1.0000;0	iTRAQ8plex;Phospho;Phospho;iTRAQ8plex	Os01t0959000-01	mzspec:PXD012764:P17540_180109014405:scan:13743:[iTRAQ8plex]GRS[Phospho]PS[Phospho]PPPPK[iTRAQ8plex]/3	0	0.0006470659602863266	768.3369749999997	2:1.0000:3:true;3:1.0000:5:true	GRSPSPPPPK	[iTRAQ8plex]GRS[Phospho]PS[Phospho]PPPPK[iTRAQ8plex]	Os01t0959000-01	0.9904	P17540_180109014405	P17540_180109014405.13743.13743.3	mzspec:PXD012764:P17540_180109014405:scan:13743:[iTRAQ8plex]GRS[Phospho]PS[Phospho]PPPPK[iTRAQ8plex]/3	16	-0.000137999999992644	-0.2312959163124512	0.0006341405413974872	24743	24727	Phospho	1.0	3	85	1	0.9904	480	0.0036557521666666587	0.0036557521666666587	0.0	3.0	0.028293172350729843	0.017731717885298762
0;11	125;136	0;0.9904	iTRAQ8plex;Phospho	Os02t0670400-01	mzspec:PXD012764:P17540_180109014405:scan:15052:[iTRAQ8plex]SEVDDDQDGGS[Phospho]DEENEDDEE/3	0	0.0	384.168475	2:0.9904:11:true;2:0.0048:1:true	SEVDDDQDGGSDEENEDDEE	[iTRAQ8plex]SEVDDDQDGGS[Phospho]DEENEDDEE	Os02t0670400-01	1.0	P17540_180109014405	P17540_180109014405.15052.15052.3	mzspec:PXD012764:P17540_180109014405:scan:15052:[iTRAQ8plex]SEVDDDQDGGS[Phospho]DEENEDDEE/3	0	-0.00022700000022268799	-0.260528050972802	0.0	1202	1202	Phospho	0.9904	11	136	1	0.9904	481	0.0036681102702702624	0.0036681102702702624	0.0	3.0	0.028234350786591113	0.017731717885298762
0;11	125;136	0;0.9904	iTRAQ8plex;Phospho	Os02t0670400-01	mzspec:PXD012764:P17540_180109014405:scan:14763:[iTRAQ8plex]SEVDDDQDGGS[Phospho]DEENEDDEE/2	0	0.0	384.168475	2:0.9904:11:true;2:0.0047:1:true	SEVDDDQDGGSDEENEDDEE	[iTRAQ8plex]SEVDDDQDGGS[Phospho]DEENEDDEE	Os02t0670400-01	1.0	P17540_180109014405	P17540_180109014405.14763.14763.2	mzspec:PXD012764:P17540_180109014405:scan:14763:[iTRAQ8plex]SEVDDDQDGGS[Phospho]DEENEDDEE/2	0	-0.4991869999998926	-382.0920734284514	0.0	831	831	Phospho	0.9904	11	136	1	0.9904	482	0.0036804170954356772	0.0036804170954356772	0.0	3.0	0.028175773295332617	0.017731717885298762
0;7	392;399	0;0.9904	iTRAQ8plex;Phospho	LOC_Os03g51140.1	mzspec:PXD012764:P17540:scan:28570:[iTRAQ8plex]AILEGGS[Phospho]DDEGASTEAHGR/3	0	0.0	384.168475	2:0.9904:7:true;2:0.0017:1:true;2:0.0018:12:true;2:0.0015:13:true;2:0.0013:14:true;2:0.0013:16:true	AILEGGSDDEGASTEAHGR	[iTRAQ8plex]AILEGGS[Phospho]DDEGASTEAHGR	LOC_Os03g51140.1	1.0	P17540	P17540.28570.28570.3	mzspec:PXD012764:P17540:scan:28570:[iTRAQ8plex]AILEGGS[Phospho]DDEGASTEAHGR/3	0	-0.00029900000004090543	-0.3972507464154264	0.0	6193	6193	Phospho	0.9904	7	399	1	0.9904	483	0.003692672960662519	0.003692672960662519	0.0	3.0	0.02811743836097376	0.017731717885298762
0;3;5;10	82;85;87;92	0;1.0000;1.0000;0	iTRAQ8plex;Phospho;Phospho;iTRAQ8plex	Os01t0959000-01	mzspec:PXD012764:P17540_180109014405:scan:13743:[iTRAQ8plex]GRS[Phospho]PS[Phospho]PPPPK[iTRAQ8plex]/3	0	0.0006470659602863266	768.3369749999997	2:1.0000:3:true;3:1.0000:5:true	GRSPSPPPPK	[iTRAQ8plex]GRS[Phospho]PS[Phospho]PPPPK[iTRAQ8plex]	Os01t0959000-01	0.9904	P17540_180109014405	P17540_180109014405.13743.13743.3	mzspec:PXD012764:P17540_180109014405:scan:13743:[iTRAQ8plex]GRS[Phospho]PS[Phospho]PPPPK[iTRAQ8plex]/3	16	-0.000137999999992644	-0.2312959163124512	0.0006341405413974872	24743	24727	Phospho	1.0	5	87	1	0.9904	484	0.003704878181818175	0.003704878181818175	0.0	3.0	0.028059344480062653	0.017731717885298762
0;3;7	62;65;69	0;1.0000;1.0000	iTRAQ8plex;Phospho;Phospho	LOC_Os07g17410.1	mzspec:PXD012764:P17540_180109065010:scan:20486:[iTRAQ8plex]GDA[Phospho]GDLA[Phospho]/2	0	0.0006450052406675804	464.134862	2:1.0000:3:true;3:1.0000:7:true	GDAGDLA	[iTRAQ8plex]GDA[Phospho]GDLA[Phospho]	LOC_Os07g17410.1	0.9903	P17540_180109065010	P17540_180109065010.20486.20486.2	mzspec:PXD012764:P17540_180109065010:scan:20486:[iTRAQ8plex]GDA[Phospho]GDLA[Phospho]/2	16	0.00026700000000801083	0.4928858827075567	0.0006341405413974872	24822	24806	Phospho	1.0	3	65	1	0.9903	485	0.0037172392577319523	0.0037172392577319523	1.0	4.0	0.03733532021539608	0.017731717885298762
0;3;7	62;65;69	0;1.0000;1.0000	iTRAQ8plex;Phospho;Phospho	LOC_Os07g17410.1	mzspec:PXD012764:P17540_180109065010:scan:20486:[iTRAQ8plex]GDA[Phospho]GDLA[Phospho]/2	0	0.0006450052406675804	464.134862	2:1.0000:3:true;3:1.0000:7:true	GDAGDLA	[iTRAQ8plex]GDA[Phospho]GDLA[Phospho]	LOC_Os07g17410.1	0.9903	P17540_180109065010	P17540_180109065010.20486.20486.2	mzspec:PXD012764:P17540_180109065010:scan:20486:[iTRAQ8plex]GDA[Phospho]GDLA[Phospho]/2	16	0.00026700000000801083	0.4928858827075567	0.0006341405413974872	24822	24806	Phospho	1.0	7	69	1	0.9903	486	0.003729549465020569	0.003729549465020569	1.0	5.0	0.04657312321107792	0.017731717885298762
0;3;5;10	82;85;87;92	0;1.0000;1.0000;0	iTRAQ8plex;Phospho;Phospho;iTRAQ8plex	Os01t0959000-01	mzspec:PXD012764:P17540_180109014405:scan:14218:[iTRAQ8plex]GRS[Phospho]PS[Phospho]PPPPK[iTRAQ8plex]/3	0	0.0006450312437008668	768.3369749999997	2:1.0000:3:true;3:1.0000:5:true	GRSPSPPPPK	[iTRAQ8plex]GRS[Phospho]PS[Phospho]PPPPK[iTRAQ8plex]	Os01t0959000-01	0.9903	P17540_180109014405	P17540_180109014405.14218.14218.3	mzspec:PXD012764:P17540_180109014405:scan:14218:[iTRAQ8plex]GRS[Phospho]PS[Phospho]PPPPK[iTRAQ8plex]/3	16	-0.000565000000051441	-0.9469724111260794	0.0006341405413974872	24821	24805	Phospho	1.0	3	85	1	0.9903	487	0.003741809117043114	0.003741809117043114	0.0	5.0	0.04647749051454594	0.017731717885298762
0;3;5;10	82;85;87;92	0;1.0000;1.0000;0	iTRAQ8plex;Phospho;Phospho;iTRAQ8plex	Os01t0959000-01	mzspec:PXD012764:P17540_180109014405:scan:14218:[iTRAQ8plex]GRS[Phospho]PS[Phospho]PPPPK[iTRAQ8plex]/3	0	0.0006450312437008668	768.3369749999997	2:1.0000:3:true;3:1.0000:5:true	GRSPSPPPPK	[iTRAQ8plex]GRS[Phospho]PS[Phospho]PPPPK[iTRAQ8plex]	Os01t0959000-01	0.9903	P17540_180109014405	P17540_180109014405.14218.14218.3	mzspec:PXD012764:P17540_180109014405:scan:14218:[iTRAQ8plex]GRS[Phospho]PS[Phospho]PPPPK[iTRAQ8plex]/3	16	-0.000565000000051441	-0.9469724111260794	0.0006341405413974872	24821	24805	Phospho	1.0	5	87	1	0.9903	488	0.003754018524590157	0.003754018524590157	0.0	5.0	0.04638224975529482	0.017731717885298762
0;9;15;18	472;481;487;490	0;0.9903;1.0000;0	iTRAQ8plex;Phospho;Oxidation;iTRAQ8plex	LOC_Os08g34060.3	mzspec:PXD012764:P17540:scan:36109:[iTRAQ8plex]GESFEDEDS[Phospho]DDDDDM[Oxidation]IPK[iTRAQ8plex]/3	0	0.0	704.365575	2:1.0000:15:true;3:0.9903:9:true;3:0.0096:3:true	GESFEDEDSDDDDDMIPK	[iTRAQ8plex]GESFEDEDS[Phospho]DDDDDM[Oxidation]IPK[iTRAQ8plex]	LOC_Os08g34060.3	1.0	P17540	P17540.36109.36109.3	mzspec:PXD012764:P17540:scan:36109:[iTRAQ8plex]GESFEDEDS[Phospho]DDDDDM[Oxidation]IPK[iTRAQ8plex]/3	0	0.0008930000000191285	0.9688476541073444	0.0	7319	7319	Phospho	0.9903	9	481	1	0.9903	489	0.003766177995910013	0.003766177995910013	0.0	5.0	0.04628739852880137	0.017731717885298762
0;7	392;399	0;0.9902	iTRAQ8plex;Phospho	LOC_Os03g51140.1	mzspec:PXD012764:P17540_180109065010:scan:28594:[iTRAQ8plex]AILEGGS[Phospho]DDEGASTEAHGR/3	0	0.0	384.168475	2:0.9902:7:true;2:0.0016:1:true;2:0.0021:12:true;2:0.0016:13:true;2:0.0013:14:true;2:0.0013:16:true	AILEGGSDDEGASTEAHGR	[iTRAQ8plex]AILEGGS[Phospho]DDEGASTEAHGR	LOC_Os03g51140.1	1.0	P17540_180109065010	P17540_180109065010.28594.28594.3	mzspec:PXD012764:P17540_180109065010:scan:28594:[iTRAQ8plex]AILEGGS[Phospho]DDEGASTEAHGR/3	0	-0.6669249999999921	-886.0750970463538	0.0	2434	2434	Phospho	0.9902	7	399	1	0.9902	490	0.0037784919183673398	0.0037784919183673398	0.0	5.0	0.04619293445017116	0.017731717885298762
0;13	158;171	0;0.9902	iTRAQ8plex;Phospho	LOC_Os08g24760.1	mzspec:PXD012764:P17540:scan:19337:[iTRAQ8plex]TEEVDDEDDGNDT[Phospho]DEEQER/3	0	0.0	384.168475	2:0.9902:13:true;2:0.0049:1:true	TEEVDDEDDGNDTDEEQER	[iTRAQ8plex]TEEVDDEDDGNDT[Phospho]DEEQER	LOC_Os08g24760.1	1.0	P17540	P17540.19337.19337.3	mzspec:PXD012764:P17540:scan:19337:[iTRAQ8plex]TEEVDDEDDGNDT[Phospho]DEEQER/3	0	0.000308999999901971	0.35300757202267097	0.0	9840	9840	Phospho	0.9902	13	171	1	0.9902	491	0.0037907556822810522	0.0037907556822810522	0.0	5.0	0.04609885515393864	0.017731717885298762
0;2;13	123;125;136	0;0;0.9902	iTRAQ8plex;iTRAQ8plex;Phospho	Os02t0670400-01	mzspec:PXD012764:P17540_180109065010:scan:18913:[iTRAQ8plex]SK[iTRAQ8plex]SEVDDDQDGGS[Phospho]DEENEDDEE/3	0	0.0	688.3706750000001	2:0.9902:13:true;2:0.0031:1:true;2:0.0035:3:true	SKSEVDDDQDGGSDEENEDDEE	[iTRAQ8plex]SK[iTRAQ8plex]SEVDDDQDGGS[Phospho]DEENEDDEE	Os02t0670400-01	1.0	P17540_180109065010	P17540_180109065010.18913.18913.3	mzspec:PXD012764:P17540_180109065010:scan:18913:[iTRAQ8plex]SK[iTRAQ8plex]SEVDDDQDGGS[Phospho]DEENEDDEE/3	0	-0.005912999999964086	-5.661531419224506	0.0	8645	8645	Phospho	0.9902	13	136	1	0.9902	492	0.003802969593495928	0.003802969593495928	0.0	5.0	0.046005158293869655	0.017731717885298762
0;9;18	472;481;490	0;0.9902;0	iTRAQ8plex;Phospho;iTRAQ8plex	LOC_Os08g34060.3	mzspec:PXD012764:P17540_180109014405:scan:44527:[iTRAQ8plex]GESFEDEDS[Phospho]DDDDDMIPK[iTRAQ8plex]/3	0	0.0	688.370675	2:0.9902:9:true;2:0.0098:3:true	GESFEDEDSDDDDDMIPK	[iTRAQ8plex]GESFEDEDS[Phospho]DDDDDMIPK[iTRAQ8plex]	LOC_Os08g34060.3	1.0	P17540_180109014405	P17540_180109014405.44527.44527.3	mzspec:PXD012764:P17540_180109014405:scan:44527:[iTRAQ8plex]GESFEDEDS[Phospho]DDDDDMIPK[iTRAQ8plex]/3	0	-0.3350749999999607	-365.6499524616439	0.0	3344	3344	Phospho	0.9902	9	481	1	0.9902	493	0.003815133955375247	0.003815133955375247	0.0	5.0	0.045911841542766466	0.017731717885298762
0;3;7;8;13	59;62;66;67;72	0;0.9902;1.0000;0;0	iTRAQ8plex;Phospho;Oxidation;Carbamidomethyl;iTRAQ8plex	Os04t0679400-03	mzspec:PXD012764:P17540_180109065010:scan:33589:[iTRAQ8plex]VDS[Phospho]EGVM[Oxidation]C[Carbamidomethyl]GATFK[iTRAQ8plex]/3	0	0.0	761.387039	2:1.0000:7:true;3:0.9902:3:true;3:0.0052:10:true;3:0.0046:11:true	VDSEGVMCGATFK	[iTRAQ8plex]VDS[Phospho]EGVM[Oxidation]C[Carbamidomethyl]GATFK[iTRAQ8plex]	Os04t0679400-03	1.0	P17540_180109065010	P17540_180109065010.33589.33589.3	mzspec:PXD012764:P17540_180109065010:scan:33589:[iTRAQ8plex]VDS[Phospho]EGVM[Oxidation]C[Carbamidomethyl]GATFK[iTRAQ8plex]/3	0	-6.499999994957761e-05	-0.09254870676776544	0.0	366	366	Phospho	0.9902	3	62	1	0.9902	494	0.0038272490688259046	0.0038272490688259046	0.0	5.0	0.045818902592275036	0.017731717885298762
0;6;18	308;314;326	0;1.0000;0	iTRAQ8plex;Phospho;iTRAQ8plex	LOC_Os07g49330.3	mzspec:PXD012764:P17540_180109065010:scan:17162:[iTRAQ8plex]EDDDDT[Phospho]DEDEDDEEEEQK[iTRAQ8plex]/3	0	0.0006422865400826942	688.370731	2:1.0000:6:true	EDDDDTDEDEDDEEEEQK	[iTRAQ8plex]EDDDDT[Phospho]DEDEDDEEEEQK[iTRAQ8plex]	LOC_Os07g49330.3	0.9901	P17540_180109065010	P17540_180109065010.17162.17162.3	mzspec:PXD012764:P17540_180109065010:scan:17162:[iTRAQ8plex]EDDDDT[Phospho]DEDEDDEEEEQK[iTRAQ8plex]/3	16	-0.6654670000000351	-690.7679798435173	0.0006341405413974872	24927	24911	Phospho	1.0	6	314	1	0.9901	495	0.003839517252525246	0.003839517252525246	0.0	5.0	0.04572633915269469	0.017731717885298762
0;8;15	422;430;437	0;0;0.9901	iTRAQ8plex;iTRAQ8plex;Phospho	Os11t0247300-01	mzspec:PXD012764:P17540_180109065010:scan:70607:[iTRAQ8plex]EDLAALEK[iTRAQ8plex]DYEEVGS[Phospho]EFDDGDEGDEGDEY/3	0	0.0	688.3706750000001	2:0.9901:15:true;2:0.0023:4:true;2:0.0026:5:true;2:0.0030:10:true;2:0.0018:29:true	EDLAALEKDYEEVGSEFDDGDEGDEGDEY	[iTRAQ8plex]EDLAALEK[iTRAQ8plex]DYEEVGS[Phospho]EFDDGDEGDEGDEY	Os11t0247300-01	1.0	P17540_180109065010	P17540_180109065010.70607.70607.3	mzspec:PXD012764:P17540_180109065010:scan:70607:[iTRAQ8plex]EDLAALEK[iTRAQ8plex]DYEEVGS[Phospho]EFDDGDEGDEGDEY/3	0	-0.6686890000000858	-510.3650562851328	0.0	9341	9341	Phospho	0.9901	15	437	1	0.9901	496	0.003851735967741929	0.003851735967741929	0.0	5.0	0.04563414895279006	0.017731717885298762
0;5;7;14	324;329;331;338	0;0;0;1.0000	iTRAQ8plex;Deamidated;Deamidated;Phospho	LOC_Os05g32600.1	mzspec:PXD012764:P17540_180109014405:scan:66787:[iTRAQ8plex]IPDLN[Deamidated]LQ[Deamidated]DGPVVLS[Phospho]PPR/3	0	0.0006406406406406406	386.136507	2:1.0000:5:true;3:1.0000:7:true;4:1.0000:14:true	IPDLNLQDGPVVLSPPR	[iTRAQ8plex]IPDLN[Deamidated]LQ[Deamidated]DGPVVLS[Phospho]PPR	LOC_Os05g32600.1	0.9901	P17540_180109014405	P17540_180109014405.66787.66787.3	mzspec:PXD012764:P17540_180109014405:scan:66787:[iTRAQ8plex]IPDLN[Deamidated]LQ[Deamidated]DGPVVLS[Phospho]PPR/3	16	-0.013548000000014326	-18.323269449821968	0.0006341405413974872	24991	24975	Phospho	1.0	14	338	1	0.9901	497	0.0038639055130784646	0.0038639055130784646	0.0	5.0	0.045542329739605376	0.017731717885298762
0;13	160;173	0;0.9901	iTRAQ8plex;Phospho	Os01t0104800-01	mzspec:PXD012764:P17540:scan:59563:[iTRAQ8plex]LSMQDFGLEDGES[Phospho]DEEDR/3	0	0.0	384.168475	2:0.9901:13:true;2:0.0098:2:true	LSMQDFGLEDGESDEEDR	[iTRAQ8plex]LSMQDFGLEDGES[Phospho]DEEDR	Os01t0104800-01	1.0	P17540	P17540.59563.59563.3	mzspec:PXD012764:P17540:scan:59563:[iTRAQ8plex]LSMQDFGLEDGES[Phospho]DEEDR/3	0	-0.6693309999999428	-816.9139136236487	0.0	7214	7214	Phospho	0.9901	13	173	1	0.9901	498	0.0038760261847389493	0.0038760261847389493	0.0	5.0	0.04545087927828086	0.017731717885298762
0;4	33;37	0;1.0000	iTRAQ8plex;Phospho	LOC_Os10g06130.1	mzspec:PXD012764:P17540_180109014405:scan:16807:[iTRAQ8plex]REDS[Phospho]DDPEEEDPDER/2	0	0.0006411283859592883	384.168475	2:1.0000:4:true	REDSDDPEEEDPDER	[iTRAQ8plex]REDS[Phospho]DDPEEEDPDER	LOC_Os10g06130.1	0.9901	P17540_180109014405	P17540_180109014405.16807.16807.2	mzspec:PXD012764:P17540_180109014405:scan:16807:[iTRAQ8plex]REDS[Phospho]DDPEEEDPDER/2	16	-0.0028049999998529533	-2.529441266923812	0.0006341405413974872	24972	24956	Phospho	1.0	4	37	1	0.9901	499	0.0038880982765531	0.0038880982765531	0.0	5.0	0.045359795351871485	0.017731717885298762
0;6	658;664	0;0.9918	iTRAQ8plex;Phospho	LOC_Os07g01880.1	mzspec:PXD012764:P17540_180109065010:scan:32965:[iTRAQ8plex]AVVFDS[Phospho]DDE/2	0	0.00012425447316103378	384.168475	2:0.9918:6:true;2:0.0041:1:true	AVVFDSDDE	[iTRAQ8plex]AVVFDS[Phospho]DDE	LOC_Os07g01880.1	0.9982	P17540_180109065010	P17540_180109065010.32965.32965.2	mzspec:PXD012764:P17540_180109065010:scan:32965:[iTRAQ8plex]AVVFDS[Phospho]DDE/2	2	-0.00023200000009637733	-0.33584457898127296	0.00012113870381586917	16098	16096	Phospho	0.9918	6	664	1	0.99001476	500	0.003900292559999994	0.003900292559999994	0.0	5.0	0.04526907576116774	0.017731717885298762
0;9	726;735	0;0.9901	iTRAQ8plex;Phospho	LOC_Os02g07960.2	mzspec:PXD012764:P17540_180109014405:scan:39339:[iTRAQ8plex]IISVTSEES[Phospho]E/2	0	0.0	384.16853100000003	2:0.9901:9:true;2:0.0022:3:true;2:0.0031:5:true;2:0.0045:6:true	IISVTSEESE	[iTRAQ8plex]IISVTSEES[Phospho]E	LOC_Os02g07960.2	0.9999	P17540_180109014405	P17540_180109014405.39339.39339.2	mzspec:PXD012764:P17540_180109014405:scan:39339:[iTRAQ8plex]IISVTSEES[Phospho]E/2	0	-0.00045099999999820284	-0.6099945507985762	0.0	10024	10024	Phospho	0.9901	9	735	1	0.99000099	501	0.003912465648702589	0.003912465648702589	0.0	5.0	0.0451787183245187	0.017731717885298762
0;11	116;127	0;0.9925	iTRAQ8plex;Phospho	LOC_Os04g47690.3	mzspec:PXD012764:P17540_180109065010:scan:12375:[iTRAQ8plex]SDVEDDENDGS[Phospho]GEDE/2	0	0.00022180326050792945	384.168475	2:0.9925:11:true;2:0.0037:1:true	SDVEDDENDGSGEDE	[iTRAQ8plex]SDVEDDENDGS[Phospho]GEDE	LOC_Os04g47690.3	0.9974	P17540_180109065010	P17540_180109065010.12375.12375.2	mzspec:PXD012764:P17540_180109065010:scan:12375:[iTRAQ8plex]SDVEDDENDGS[Phospho]GEDE/2	4	-0.0017589999999927384	-1.7618920912418572	0.00021947873799725646	18038	18034	Phospho	0.9925	11	127	1	0.9899195	502	0.00392475256972111	0.00392475256972111	0.0	5.0	0.04508872087765711	0.017731717885298762
0;1;4;6;25	208;209;212;214;233	0;0.9351;0.9899;0.9899;0	iTRAQ8plex;Oxidation;Phospho;Phospho;iTRAQ8plex	Os07t0124500-01	mzspec:PXD012764:P17540_180109014405:scan:36441:[iTRAQ8plex]M[Oxidation]VMS[Phospho]ES[Phospho]EEEGDDDEEGDQDGGAWEK[iTRAQ8plex]/3	0	0.0	784.331875	2:0.9351:1:true;2:0.0275:3:true;2:0.0373:23:true;3:0.9899:4:true;4:0.9899:6:true;4:0.0201:22:true	MVMSESEEEGDDDEEGDQDGGAWEK	[iTRAQ8plex]M[Oxidation]VMS[Phospho]ES[Phospho]EEEGDDDEEGDQDGGAWEK[iTRAQ8plex]	Os07t0124500-01	1.0	P17540_180109014405	P17540_180109014405.36441.36441.3	mzspec:PXD012764:P17540_180109014405:scan:36441:[iTRAQ8plex]M[Oxidation]VMS[Phospho]ES[Phospho]EEEGDDDEEGDQDGGAWEK[iTRAQ8plex]/3	0	-0.3347069999999803	-282.02742737647367	0.0	5371	5371	Phospho	0.9899	4	212	1	0.9899	503	0.003937029403578523	0.003937029403578523	0.0	5.0	0.04499908127352658	0.017731717885298762
0;4;12	137;141;149	0;0;0.9899	iTRAQ8plex;Deamidated;Phospho	Os06t0728000-01	mzspec:PXD012764:P17540_180109014405:scan:16770:[iTRAQ8plex]SEVN[Deamidated]DEDDDEGS[Phospho]EEDEDDDE/2	0	0.0	385.152491	2:1.0000:4:true;3:0.9899:12:true;3:0.0050:1:true	SEVNDEDDDEGSEEDEDDDE	[iTRAQ8plex]SEVN[Deamidated]DEDDDEGS[Phospho]EEDEDDDE	Os06t0728000-01	1.0	P17540_180109014405	P17540_180109014405.16770.16770.2	mzspec:PXD012764:P17540_180109014405:scan:16770:[iTRAQ8plex]SEVN[Deamidated]DEDDDEGS[Phospho]EEDEDDDE/2	0	-1.0087700000001405	-754.8164503828926	0.0	2121	2121	Phospho	0.9899	12	149	1	0.9899	504	0.003949257519841264	0.003949257519841264	0.0	5.0	0.04490979738211085	0.017731717885298762
0;1;4;6;25	208;209;212;214;233	0;0.9351;0.9899;0.9899;0	iTRAQ8plex;Oxidation;Phospho;Phospho;iTRAQ8plex	Os07t0124500-01	mzspec:PXD012764:P17540_180109014405:scan:36441:[iTRAQ8plex]M[Oxidation]VMS[Phospho]ES[Phospho]EEEGDDDEEGDQDGGAWEK[iTRAQ8plex]/3	0	0.0	784.331875	2:0.9351:1:true;2:0.0275:3:true;2:0.0373:23:true;3:0.9899:4:true;4:0.9899:6:true;4:0.0201:22:true	MVMSESEEEGDDDEEGDQDGGAWEK	[iTRAQ8plex]M[Oxidation]VMS[Phospho]ES[Phospho]EEEGDDDEEGDQDGGAWEK[iTRAQ8plex]	Os07t0124500-01	1.0	P17540_180109014405	P17540_180109014405.36441.36441.3	mzspec:PXD012764:P17540_180109014405:scan:36441:[iTRAQ8plex]M[Oxidation]VMS[Phospho]ES[Phospho]EEEGDDDEEGDQDGGAWEK[iTRAQ8plex]/3	0	-0.3347069999999803	-282.02742737647367	0.0	5371	5371	Phospho	0.9899	6	214	1	0.9899	505	0.003961437207920786	0.003961437207920786	0.0	5.0	0.04482086709026509	0.017731717885298762
0;8;11	116;124;127	0;0;0.9907	iTRAQ8plex;Deamidated;Phospho	LOC_Os04g47690.3	mzspec:PXD012764:P17540_180109014405:scan:11866:[iTRAQ8plex]SDVEDDEN[Deamidated]DGS[Phospho]GEDE/2	0	0.0	385.152491	2:1.0000:8:true;3:0.9907:11:true;3:0.0046:1:true	SDVEDDENDGSGEDE	[iTRAQ8plex]SDVEDDEN[Deamidated]DGS[Phospho]GEDE	LOC_Os04g47690.3	0.9991	P17540_180109014405	P17540_180109014405.11866.11866.2	mzspec:PXD012764:P17540_180109014405:scan:11866:[iTRAQ8plex]SDVEDDEN[Deamidated]DGS[Phospho]GEDE/2	0	-0.5097510000000511	-510.3376131832384	0.0	12928	12928	Phospho	0.9907	11	127	1	0.98980837	506	0.0039737498418972285	0.0039737498418972285	0.0	5.0	0.04473228830154915	0.017731717885298762
0;3;7;8;13	59;62;66;67;72	0;0.9899;1.0000;0;0	iTRAQ8plex;Phospho;Oxidation;Carbamidomethyl;iTRAQ8plex	Os04t0679400-03	mzspec:PXD012764:P17540_180109014405:scan:33860:[iTRAQ8plex]VDS[Phospho]EGVM[Oxidation]C[Carbamidomethyl]GATFK[iTRAQ8plex]/3	0	0.0	761.387039	2:1.0000:7:true;3:0.9899:3:true;3:0.0053:10:true;3:0.0047:11:true	VDSEGVMCGATFK	[iTRAQ8plex]VDS[Phospho]EGVM[Oxidation]C[Carbamidomethyl]GATFK[iTRAQ8plex]	Os04t0679400-03	0.9999	P17540_180109014405	P17540_180109014405.33860.33860.3	mzspec:PXD012764:P17540_180109014405:scan:33860:[iTRAQ8plex]VDS[Phospho]EGVM[Oxidation]C[Carbamidomethyl]GATFK[iTRAQ8plex]/3	0	-0.002017999999907261	-2.8732813906714685	0.0	9969	9969	Phospho	0.9899	3	62	1	0.98980101	507	0.003986028422090724	0.003986028422090724	0.0	5.0	0.04464405893606286	0.017731717885298762
0;3;5;10	82;85;87;92	0;1.0000;1.0000;0	iTRAQ8plex;Phospho;Phospho;iTRAQ8plex	Os01t0959000-01	mzspec:PXD012764:P17540_180109014405:scan:13501:[iTRAQ8plex]GRS[Phospho]PS[Phospho]PPPPK[iTRAQ8plex]/3	0	0.0006365625621643128	768.3369749999997	2:1.0000:3:true;3:1.0000:5:true	GRSPSPPPPK	[iTRAQ8plex]GRS[Phospho]PS[Phospho]PPPPK[iTRAQ8plex]	Os01t0959000-01	0.9898	P17540_180109014405	P17540_180109014405.13501.13501.3	mzspec:PXD012764:P17540_180109014405:scan:13501:[iTRAQ8plex]GRS[Phospho]PS[Phospho]PPPPK[iTRAQ8plex]/3	16	-0.0008699999999635112	-1.4581699072037615	0.0006341405413974872	25151	25135	Phospho	1.0	3	85	1	0.9898	508	0.003998260649606294	0.003998260649606294	0.0	5.0	0.044556176930283214	0.017731717885298762
0;13	160;173	0;0.9898	iTRAQ8plex;Phospho	Os01t0104800-01	mzspec:PXD012764:P17540:scan:59547:[iTRAQ8plex]LSMQDFGLEDGES[Phospho]DEEDR/3	0	0.0	384.168475	2:0.9898:13:true;2:0.0101:2:true	LSMQDFGLEDGESDEEDR	[iTRAQ8plex]LSMQDFGLEDGES[Phospho]DEEDR	Os01t0104800-01	1.0	P17540	P17540.59547.59547.3	mzspec:PXD012764:P17540:scan:59547:[iTRAQ8plex]LSMQDFGLEDGES[Phospho]DEEDR/3	0	-0.3371159999999236	-411.447775323586	0.0	9718	9718	Phospho	0.9898	13	173	1	0.9898	509	0.004010444813359524	0.004010444813359524	0.0	5.0	0.04446864023690348	0.017731717885298762
0;3;5;10	82;85;87;92	0;1.0000;1.0000;0	iTRAQ8plex;Phospho;Phospho;iTRAQ8plex	Os01t0959000-01	mzspec:PXD012764:P17540_180109014405:scan:13501:[iTRAQ8plex]GRS[Phospho]PS[Phospho]PPPPK[iTRAQ8plex]/3	0	0.0006365625621643128	768.3369749999997	2:1.0000:3:true;3:1.0000:5:true	GRSPSPPPPK	[iTRAQ8plex]GRS[Phospho]PS[Phospho]PPPPK[iTRAQ8plex]	Os01t0959000-01	0.9898	P17540_180109014405	P17540_180109014405.13501.13501.3	mzspec:PXD012764:P17540_180109014405:scan:13501:[iTRAQ8plex]GRS[Phospho]PS[Phospho]PPPPK[iTRAQ8plex]/3	16	-0.0008699999999635112	-1.4581699072037615	0.0006341405413974872	25151	25135	Phospho	1.0	5	87	1	0.9898	510	0.004022581196078428	0.004022581196078428	0.0	5.0	0.044381446824674264	0.017731717885298762
0;3;15;21	601;604;616;622	0;0.9898;0;1.0000	iTRAQ8plex;Phospho;iTRAQ8plex;Oxidation	Os04t0487200-01	mzspec:PXD012764:P17540_180109065010:scan:62457:[iTRAQ8plex]DVS[Phospho]EQFDEFPLAYNK[iTRAQ8plex]DESDTM[Oxidation]/3	0	0.0	704.365575	2:1.0000:21:true;3:0.9898:3:true;3:0.0033:12:true;3:0.0029:13:true;3:0.0020:18:true;3:0.0018:20:true	DVSEQFDEFPLAYNKDESDTM	[iTRAQ8plex]DVS[Phospho]EQFDEFPLAYNK[iTRAQ8plex]DESDTM[Oxidation]	Os04t0487200-01	1.0	P17540_180109065010	P17540_180109065010.62457.62457.3	mzspec:PXD012764:P17540_180109065010:scan:62457:[iTRAQ8plex]DVS[Phospho]EQFDEFPLAYNK[iTRAQ8plex]DESDTM[Oxidation]/3	0	-1.0083099999999376	-949.3178758787724	0.0	1438	1438	Phospho	0.9898	3	604	1	0.9898	511	0.004034670078277883	0.004034670078277883	0.0	5.0	0.04429459467824632	0.017731717885298762
0;11	959;970	0;0.9898	iTRAQ8plex;Phospho	Os02t0523500-01	mzspec:PXD012764:P17540_180109065010:scan:62965:[iTRAQ8plex]LQIWQYGDVES[Phospho]DEEEQAPAAR/3	0	0.0	384.168475	2:0.9898:11:true;2:0.0026:6:true;2:0.0030:17:true;2:0.0023:19:true;2:0.0022:20:true	LQIWQYGDVESDEEEQAPAAR	[iTRAQ8plex]LQIWQYGDVES[Phospho]DEEEQAPAAR	Os02t0523500-01	1.0	P17540_180109065010	P17540_180109065010.62965.62965.3	mzspec:PXD012764:P17540_180109065010:scan:62965:[iTRAQ8plex]LQIWQYGDVES[Phospho]DEEEQAPAAR/3	0	-0.33356300000014016	-354.8166587196614	0.0	1301	1301	Phospho	0.9898	11	970	1	0.9898	512	0.004046711738281247	0.004046711738281247	0.0	5.0	0.044208081798015365	0.017731717885298762
0;3;7;8;13	59;62;66;67;72	0;0.9900;1.0000;0;0	iTRAQ8plex;Phospho;Oxidation;Carbamidomethyl;iTRAQ8plex	Os04t0679400-03	mzspec:PXD012764:P17540_180109065010:scan:33330:[iTRAQ8plex]VDS[Phospho]EGVM[Oxidation]C[Carbamidomethyl]GATFK[iTRAQ8plex]/3	0	0.0	761.387039	2:1.0000:7:true;3:0.9900:3:true;3:0.0052:10:true;3:0.0047:11:true	VDSEGVMCGATFK	[iTRAQ8plex]VDS[Phospho]EGVM[Oxidation]C[Carbamidomethyl]GATFK[iTRAQ8plex]	Os04t0679400-03	0.9997	P17540_180109065010	P17540_180109065010.33330.33330.3	mzspec:PXD012764:P17540_180109065010:scan:33330:[iTRAQ8plex]VDS[Phospho]EGVM[Oxidation]C[Carbamidomethyl]GATFK[iTRAQ8plex]/3	0	-0.0007969999999204447	-1.1347895283656169	0.0	10840	10840	Phospho	0.99	3	62	1	0.989703	513	0.004058895536062375	0.004058895536062375	0.0	5.0	0.044121906199968565	0.017731717885298762
0;3	4;7	0;0.9898	iTRAQ8plex;Phospho	Os11t0250000-02	mzspec:PXD012764:P17540:scan:44909:[iTRAQ8plex]QQS[Phospho]EEPEEQVDLEGDDDNDVMDDDEDGYR/3	0	0.0	384.168475	2:0.9898:3:true;2:0.0101:28:true	QQSEEPEEQVDLEGDDDNDVMDDDEDGYR	[iTRAQ8plex]QQS[Phospho]EEPEEQVDLEGDDDNDVMDDDEDGYR	Os11t0250000-02	0.9999	P17540	P17540.44909.44909.3	mzspec:PXD012764:P17540:scan:44909:[iTRAQ8plex]QQS[Phospho]EEPEEQVDLEGDDDNDVMDDDEDGYR/3	0	-0.0017979999997805862	-1.4298320015077155	0.0	10056	10056	Phospho	0.9898	3	7	1	0.98970102	514	0.004071035778210113	0.004071035778210113	0.0	5.0	0.044036065915532815	0.017731717885298762
0;4;7;15	213;217;220;228	0;0;0.9897;0	iTRAQ8plex;iTRAQ8plex;Phospho;iTRAQ8plex	LOC_Os08g39140.2	mzspec:PXD012764:P17540_180109014405:scan:29273:[iTRAQ8plex]TTEK[iTRAQ8plex]EIS[Phospho]DDEDEEEK[iTRAQ8plex]/4	0	0.0	992.572875	2:0.9897:7:true;2:0.0033:1:true;2:0.0036:2:true	TTEKEISDDEDEEEK	[iTRAQ8plex]TTEK[iTRAQ8plex]EIS[Phospho]DDEDEEEK[iTRAQ8plex]	LOC_Os08g39140.2	1.0	P17540_180109014405	P17540_180109014405.29273.29273.4	mzspec:PXD012764:P17540_180109014405:scan:29273:[iTRAQ8plex]TTEK[iTRAQ8plex]EIS[Phospho]DDEDEEEK[iTRAQ8plex]/4	0	-0.0001770000000078653	-0.25354984430294125	0.0	6973	6973	Phospho	0.9897	7	220	1	0.9897	515	0.004083130854368929	0.004083130854368929	0.0	5.0	0.043950558991424984	0.017731717885298762
0;8;12	180;188;192	0;0.9897;0	iTRAQ8plex;Phospho;iTRAQ8plex	Os08t0154600-01	mzspec:PXD012764:P17540_180109014405:scan:32210:[iTRAQ8plex]IEQPGDDS[Phospho]EDDK[iTRAQ8plex]PLASR/3	0	0.0	688.370731	2:0.9897:8:true;2:0.0054:15:true;2:0.0049:16:true	IEQPGDDSEDDKPLASR	[iTRAQ8plex]IEQPGDDS[Phospho]EDDK[iTRAQ8plex]PLASR	Os08t0154600-01	1.0	P17540_180109014405	P17540_180109014405.32210.32210.3	mzspec:PXD012764:P17540_180109014405:scan:32210:[iTRAQ8plex]IEQPGDDS[Phospho]EDDK[iTRAQ8plex]PLASR/3	0	0.0008599999999887586	1.0069286738499958	0.0	9136	9136	Phospho	0.9897	8	188	1	0.9897	516	0.0040951790503875925	0.0040951790503875925	0.0	5.0	0.043865383489503626	0.017731717885298762
0;4;7	96;100;103	0;0;0.9897	iTRAQ8plex;iTRAQ8plex;Phospho	LOC_Os05g37330.1	mzspec:PXD012764:P17540_180109014405:scan:68863:[iTRAQ8plex]VEEK[iTRAQ8plex]EES[Phospho]DDDMGFSLFD/3	0	0.0	688.3706750000001	2:0.9897:7:true;2:0.0103:14:true	VEEKEESDDDMGFSLFD	[iTRAQ8plex]VEEK[iTRAQ8plex]EES[Phospho]DDDMGFSLFD	LOC_Os05g37330.1	1.0	P17540_180109014405	P17540_180109014405.68863.68863.3	mzspec:PXD012764:P17540_180109014405:scan:68863:[iTRAQ8plex]VEEK[iTRAQ8plex]EES[Phospho]DDDMGFSLFD/3	0	-0.0013519999999971333	-1.5121962520031715	0.0	5882	5882	Phospho	0.9897	7	103	1	0.9897	517	0.004107180638297869	0.004107180638297869	0.0	5.0	0.043780537486622584	0.017731717885298762
0;7	239;246	0;1.0000	iTRAQ8plex;Phospho	Os03t0219800-02	mzspec:PXD012764:P17540_180109065010:scan:41545:[iTRAQ8plex]GIVVDIS[Phospho]DG/2	0	0.0006353492435373069	384.168475	2:1.0000:7:true	GIVVDISDG	[iTRAQ8plex]GIVVDIS[Phospho]DG	Os03t0219800-02	0.9897	P17540_180109065010	P17540_180109065010.41545.41545.2	mzspec:PXD012764:P17540_180109065010:scan:41545:[iTRAQ8plex]GIVVDIS[Phospho]DG/2	16	-0.0006689999999025531	-1.0622188362551015	0.0006341405413974872	25199	25183	Phospho	1.0	7	246	1	0.9897	518	0.004119135888030884	0.004119135888030884	0.0	5.0	0.04369601907448624	0.017731717885298762
0;10	238;248	0;1.0000	iTRAQ8plex;Phospho	Os07t0694500-01	mzspec:PXD012764:P17540_180109014405:scan:60901:[iTRAQ8plex]EVEEEILDDS[Phospho]DEDWDPR/3	0	0.0006346436079489112	384.16853100000003	2:1.0000:10:true	EVEEEILDDSDEDWDPR	[iTRAQ8plex]EVEEEILDDS[Phospho]DEDWDPR	Os07t0694500-01	0.9897	P17540_180109014405	P17540_180109014405.60901.60901.3	mzspec:PXD012764:P17540_180109014405:scan:60901:[iTRAQ8plex]EVEEEILDDS[Phospho]DEDWDPR/3	16	-0.6691450000000714	-810.4134774022708	0.0006341405413974872	25227	25211	Phospho	1.0	10	248	1	0.9897	519	0.004131045067437376	0.004131045067437376	0.0	5.0	0.043611826359506486	0.017731717885298762
0;8;12	180;188;192	0;0.9897;0	iTRAQ8plex;Phospho;iTRAQ8plex	Os08t0154600-01	mzspec:PXD012764:P17540_180109014405:scan:32290:[iTRAQ8plex]IEQPGDDS[Phospho]EDDK[iTRAQ8plex]PLASR/4	0	0.0	688.370731	2:0.9897:8:true;2:0.0053:15:true;2:0.0049:16:true	IEQPGDDSEDDKPLASR	[iTRAQ8plex]IEQPGDDS[Phospho]EDDK[iTRAQ8plex]PLASR	Os08t0154600-01	1.0	P17540_180109014405	P17540_180109014405.32290.32290.4	mzspec:PXD012764:P17540_180109014405:scan:32290:[iTRAQ8plex]IEQPGDDS[Phospho]EDDK[iTRAQ8plex]PLASR/4	0	-0.0009999999999763534	-1.5605162546320168	0.0	9079	9079	Phospho	0.9897	8	188	1	0.9897	520	0.0041429084423076894	0.0041429084423076894	0.0	5.0	0.04352795746266129	0.017731717885298762
0;2;5;7	221;223;226;228	0;1.0000;0;1.0000	iTRAQ8plex;Oxidation;Carbamidomethyl;Phospho	Os01t0926200-01	mzspec:PXD012764:P17540_180109014405:scan:27367:[iTRAQ8plex]EM[Oxidation]EFC[Carbamidomethyl]ET[Phospho]P/2	0	0.0006350970507680705	457.18483899999995	2:1.0000:2:true;3:1.0000:7:true	EMEFCETP	[iTRAQ8plex]EM[Oxidation]EFC[Carbamidomethyl]ET[Phospho]P	Os01t0926200-01	0.9897	P17540_180109014405	P17540_180109014405.27367.27367.2	mzspec:PXD012764:P17540_180109014405:scan:27367:[iTRAQ8plex]EM[Oxidation]EFC[Carbamidomethyl]ET[Phospho]P/2	16	-0.0022360000000389846	-3.097904767770875	0.0006341405413974872	25209	25193	Phospho	1.0	7	228	1	0.9897	521	0.00415472627639155	0.00415472627639155	0.0	5.0	0.04344441051935484	0.017731717885298762
0;16;20;21	95;111;115;116	0;0.9896;0;0	iTRAQ8plex;Phospho;iTRAQ8plex;iTRAQ8plex	Os07t0662500-01	mzspec:PXD012764:P17540:scan:52469:[iTRAQ8plex]DADEDDDDLDLFGDET[Phospho]EEDK[iTRAQ8plex]K[iTRAQ8plex]/4	0	0.0	992.572875	2:0.9896:16:true;2:0.0103:2:true	DADEDDDDLDLFGDETEEDKK	[iTRAQ8plex]DADEDDDDLDLFGDET[Phospho]EEDK[iTRAQ8plex]K[iTRAQ8plex]	Os07t0662500-01	1.0	P17540	P17540.52469.52469.4	mzspec:PXD012764:P17540:scan:52469:[iTRAQ8plex]DADEDDDDLDLFGDET[Phospho]EEDK[iTRAQ8plex]K[iTRAQ8plex]/4	0	-0.25156700000002274	-293.83878034296845	0.0	2700	2700	Phospho	0.9896	16	111	1	0.9896	522	0.004166690402298847	0.004166690402298847	0.0	5.0	0.043361183679279436	0.017731717885298762
0;8;9	75;83;84	0;0;1.0000	iTRAQ8plex;Carbamidomethyl;Phospho	Os05t0270400-01	mzspec:PXD012764:P17540_180109065010:scan:34607:[iTRAQ8plex]EVPFDEDC[Carbamidomethyl]S[Phospho]DDEPDGGGGR/2	0	0.0006730274357654697	441.189939	2:1.0000:9:true	EVPFDEDCSDDEPDGGGGR	[iTRAQ8plex]EVPFDEDC[Carbamidomethyl]S[Phospho]DDEPDGGGGR	Os05t0270400-01	0.9896	P17540_180109065010	P17540_180109065010.34607.34607.2	mzspec:PXD012764:P17540_180109065010:scan:34607:[iTRAQ8plex]EVPFDEDC[Carbamidomethyl]S[Phospho]DDEPDGGGGR/2	17	-0.4968759999999293	-407.6181863264007	0.0006702148630001973	25276	25259	Phospho	1.0	9	84	1	0.9896	523	0.0041786087762906285	0.0041786087762906285	0.0	5.0	0.043278275106278914	0.017731717885298762
0;1;15	666;667;681	0;1.0000;0.9896	iTRAQ8plex;Oxidation;Phospho	Os05t0519500-02	mzspec:PXD012764:P17540:scan:61691:[iTRAQ8plex]M[Oxidation]TDAGALDLIDDEDS[Phospho]DVEEGIDQQTR/3	0	0.0	400.163375	2:1.0000:1:true;3:0.9896:15:true;3:0.0021:2:true;3:0.0024:4:true;3:0.0035:6:true;3:0.0023:25:true	MTDAGALDLIDDEDSDVEEGIDQQTR	[iTRAQ8plex]M[Oxidation]TDAGALDLIDDEDS[Phospho]DVEEGIDQQTR	Os05t0519500-02	1.0	P17540	P17540.61691.61691.3	mzspec:PXD012764:P17540:scan:61691:[iTRAQ8plex]M[Oxidation]TDAGALDLIDDEDS[Phospho]DVEEGIDQQTR/3	0	-0.9973139999999604	-919.6297577385373	0.0	8737	8737	Phospho	0.9896	15	681	1	0.9896	524	0.004190481660305339	0.004190481660305339	0.0	5.0	0.043195682978213495	0.017731717885298762
0;4;12	137;141;149	0;0;0.9896	iTRAQ8plex;Deamidated;Phospho	Os06t0728000-01	mzspec:PXD012764:P17540_180109065010:scan:15223:[iTRAQ8plex]SEVN[Deamidated]DEDDDEGS[Phospho]EEDEDDDE/3	0	0.0	385.152491	2:1.0000:4:true;3:0.9896:12:true;3:0.0051:1:true	SEVNDEDDDEGSEEDEDDDE	[iTRAQ8plex]SEVN[Deamidated]DEDDDEGS[Phospho]EEDEDDDE	Os06t0728000-01	1.0	P17540_180109065010	P17540_180109065010.15223.15223.3	mzspec:PXD012764:P17540_180109065010:scan:15223:[iTRAQ8plex]SEVN[Deamidated]DEDDDEGS[Phospho]EEDEDDDE/3	0	-0.0019760000000133005	-2.2169901553893565	0.0	7569	7569	Phospho	0.9896	12	149	1	0.9896	525	0.00420230931428571	0.00420230931428571	0.0	5.0	0.04311340548682642	0.017731717885298762
0;8;10	232;240;242	0;0.9896;0	iTRAQ8plex;Phospho;iTRAQ8plex	LOC_Os10g10990.1	mzspec:PXD012764:P17540_180109014405:scan:19281:[iTRAQ8plex]NNEEGNNS[Phospho]DK[iTRAQ8plex]GEEDEEEEAAR/3	0	0.0	688.370675	2:0.9896:8:true;2:0.0053:19:true;2:0.0049:20:true	NNEEGNNSDKGEEDEEEEAAR	[iTRAQ8plex]NNEEGNNS[Phospho]DK[iTRAQ8plex]GEEDEEEEAAR	LOC_Os10g10990.1	1.0	P17540_180109014405	P17540_180109014405.19281.19281.3	mzspec:PXD012764:P17540_180109014405:scan:19281:[iTRAQ8plex]NNEEGNNS[Phospho]DK[iTRAQ8plex]GEEDEEEEAAR/3	0	0.0002529999999296706	0.2484195798473268	0.0	3663	3663	Phospho	0.9896	8	240	1	0.9896	526	0.004214091996197713	0.004214091996197713	0.0	5.0	0.04303144083761192	0.017731717885298762
0;6;8	2936;2942;2944	0;1.0000;0	iTRAQ8plex;Phospho;iTRAQ8plex	LOC_Os02g03840.2	mzspec:PXD012764:P17540_180109014405:scan:30738:[iTRAQ8plex]GLNVVS[Phospho]PK[iTRAQ8plex]/3	0	0.0006720695789681756	688.370675	2:1.0000:6:true	GLNVVSPK	[iTRAQ8plex]GLNVVS[Phospho]PK[iTRAQ8plex]	LOC_Os02g03840.2	0.9896	P17540_180109014405	P17540_180109014405.30738.30738.3	mzspec:PXD012764:P17540_180109014405:scan:30738:[iTRAQ8plex]GLNVVS[Phospho]PK[iTRAQ8plex]/3	17	-0.0004980000000500695	-0.9934381456526457	0.0006702148630001973	25312	25295	Phospho	1.0	6	2942	1	0.9896	527	0.0042258299620493295	0.0042258299620493295	0.0	5.0	0.04294978724968476	0.017731717885298762
0;11	959;970	0;0.9896	iTRAQ8plex;Phospho	Os02t0523500-01	mzspec:PXD012764:P17540:scan:61570:[iTRAQ8plex]LQIWQYGDVES[Phospho]DEEEQAPAAR/3	0	0.0	384.168475	2:0.9896:11:true;2:0.0031:6:true;2:0.0029:17:true;2:0.0021:19:true;2:0.0020:20:true	LQIWQYGDVESDEEEQAPAAR	[iTRAQ8plex]LQIWQYGDVES[Phospho]DEEEQAPAAR	Os02t0523500-01	1.0	P17540	P17540.61570.61570.3	mzspec:PXD012764:P17540:scan:61570:[iTRAQ8plex]LQIWQYGDVES[Phospho]DEEEQAPAAR/3	0	-0.3343570000000682	-355.66125007720933	0.0	2190	2190	Phospho	0.9896	11	970	1	0.9896	528	0.004237523465909085	0.004237523465909085	0.0	5.0	0.042868442955651266	0.017731717885298762
0;12	271;283	0;0.9915	iTRAQ8plex;Phospho	Os07t0558800-01	mzspec:PXD012764:P17540_180109065010:scan:49322:[iTRAQ8plex]YLAQQQVEVVDS[Phospho]V/2	0	0.0002416918429003021	384.168475	2:0.9915:12:true;2:0.0026:1:true;2:0.0031:3:true	YLAQQQVEVVDSV	[iTRAQ8plex]YLAQQQVEVVDS[Phospho]V	Os07t0558800-01	0.998	P17540_180109065010	P17540_180109065010.49322.49322.2	mzspec:PXD012764:P17540_180109065010:scan:49322:[iTRAQ8plex]YLAQQQVEVVDS[Phospho]V/2	4	0.003066999999987275	3.2926642101587418	0.00021947873799725646	16554	16550	Phospho	0.9915	12	283	1	0.989517	529	0.004249329659735343	0.004249329659735343	0.0	5.0	0.0427874062014818	0.017731717885298762
0;4;6;18	451;455;457;469	0;0.9895;0.9895;0	iTRAQ8plex;Phospho;Phospho;iTRAQ8plex	Os06t0334400-01	mzspec:PXD012764:P17540_180109065010:scan:53344:[iTRAQ8plex]GGDS[Phospho]DS[Phospho]DFDEFGSMDVTK[iTRAQ8plex]/3	0	0.0	768.3369749999997	2:0.9895:4:true;3:0.9895:6:true;3:0.0132:13:true;3:0.0078:17:true	GGDSDSDFDEFGSMDVTK	[iTRAQ8plex]GGDS[Phospho]DS[Phospho]DFDEFGSMDVTK[iTRAQ8plex]	Os06t0334400-01	1.0	P17540_180109065010	P17540_180109065010.53344.53344.3	mzspec:PXD012764:P17540_180109065010:scan:53344:[iTRAQ8plex]GGDS[Phospho]DS[Phospho]DFDEFGSMDVTK[iTRAQ8plex]/3	0	-0.33464600000013434	-374.7301874009652	0.0	302	302	Phospho	0.9895	4	455	1	0.9895	530	0.004261123377358484	0.004261123377358484	0.0	5.0	0.04270667524638466	0.017731717885298762
0;7	392;399	0;0.9895	iTRAQ8plex;Phospho	LOC_Os03g51140.1	mzspec:PXD012764:P17540:scan:28335:[iTRAQ8plex]AILEGGS[Phospho]DDEGASTEAHGR/3	0	0.0	384.168475	2:0.9895:7:true;2:0.0028:1:true;2:0.0013:12:true;2:0.0011:13:true;2:0.0011:14:true;2:0.0012:16:true	AILEGGSDDEGASTEAHGR	[iTRAQ8plex]AILEGGS[Phospho]DDEGASTEAHGR	LOC_Os03g51140.1	1.0	P17540	P17540.28335.28335.3	mzspec:PXD012764:P17540:scan:28335:[iTRAQ8plex]AILEGGS[Phospho]DDEGASTEAHGR/3	0	-0.0009089999999787324	-1.2076954128219823	0.0	5375	5375	Phospho	0.9895	7	399	1	0.9895	531	0.004272872674199618	0.004272872674199618	0.0	5.0	0.04262624836268149	0.017731717885298762
0;6;8	2936;2942;2944	0;1.0000;0	iTRAQ8plex;Phospho;iTRAQ8plex	LOC_Os02g03840.2	mzspec:PXD012764:P17540_180109014405:scan:30556:[iTRAQ8plex]GLNVVS[Phospho]PK[iTRAQ8plex]/2	0	0.0006713264621095447	688.370675	2:1.0000:6:true	GLNVVSPK	[iTRAQ8plex]GLNVVS[Phospho]PK[iTRAQ8plex]	LOC_Os02g03840.2	0.9895	P17540_180109014405	P17540_180109014405.30556.30556.2	mzspec:PXD012764:P17540_180109014405:scan:30556:[iTRAQ8plex]GLNVVS[Phospho]PK[iTRAQ8plex]/2	17	-0.0013190000000804505	-1.7553188220781868	0.0006702148630001973	25340	25323	Phospho	1.0	6	2942	1	0.9895	532	0.004284577800751872	0.004284577800751872	0.0	5.0	0.04254612383568397	0.017731717885298762
0;4;6;18	451;455;457;469	0;0.9895;0.9895;0	iTRAQ8plex;Phospho;Phospho;iTRAQ8plex	Os06t0334400-01	mzspec:PXD012764:P17540_180109065010:scan:53344:[iTRAQ8plex]GGDS[Phospho]DS[Phospho]DFDEFGSMDVTK[iTRAQ8plex]/3	0	0.0	768.3369749999997	2:0.9895:4:true;3:0.9895:6:true;3:0.0132:13:true;3:0.0078:17:true	GGDSDSDFDEFGSMDVTK	[iTRAQ8plex]GGDS[Phospho]DS[Phospho]DFDEFGSMDVTK[iTRAQ8plex]	Os06t0334400-01	1.0	P17540_180109065010	P17540_180109065010.53344.53344.3	mzspec:PXD012764:P17540_180109065010:scan:53344:[iTRAQ8plex]GGDS[Phospho]DS[Phospho]DFDEFGSMDVTK[iTRAQ8plex]/3	0	-0.33464600000013434	-374.7301874009652	0.0	302	302	Phospho	0.9895	6	457	1	0.9895	533	0.004296239005628511	0.004296239005628511	0.0	5.0	0.042466299963571985	0.017731717885298762
0;3	4;7	0;0.9895	iTRAQ8plex;Phospho	LOC_Os10g06130.1	mzspec:PXD012764:P17540:scan:50934:[iTRAQ8plex]QQS[Phospho]EEPEEQVDLEGDDDIMDDDDGYR/3	0	0.0	384.16853100000003	2:0.9895:3:true;2:0.0104:25:true	QQSEEPEEQVDLEGDDDIMDDDDGYR	[iTRAQ8plex]QQS[Phospho]EEPEEQVDLEGDDDIMDDDDGYR	LOC_Os10g06130.1	1.0	P17540	P17540.50934.50934.3	mzspec:PXD012764:P17540:scan:50934:[iTRAQ8plex]QQS[Phospho]EEPEEQVDLEGDDDIMDDDDGYR/3	0	0.004586000000017521	4.012980667648973	0.0	1248	1248	Phospho	0.9895	3	7	1	0.9895	534	0.004307856535580517	0.004307856535580517	0.0	5.0	0.04238677505727317	0.017731717885298762
0;11	959;970	0;0.9895	iTRAQ8plex;Phospho	Os02t0523500-01	mzspec:PXD012764:P17540_180109065010:scan:62735:[iTRAQ8plex]LQIWQYGDVES[Phospho]DEEEQAPAAR/3	0	0.0	384.168475	2:0.9895:11:true;2:0.0039:6:true;2:0.0026:17:true;2:0.0020:19:true;2:0.0019:20:true	LQIWQYGDVESDEEEQAPAAR	[iTRAQ8plex]LQIWQYGDVES[Phospho]DEEEQAPAAR	Os02t0523500-01	1.0	P17540_180109065010	P17540_180109065010.62735.62735.3	mzspec:PXD012764:P17540_180109065010:scan:62735:[iTRAQ8plex]LQIWQYGDVES[Phospho]DEEEQAPAAR/3	0	-0.3342960000001085	-355.59636333567147	0.0	9098	9098	Phospho	0.9895	11	970	1	0.9895	535	0.004319430635514012	0.004319430635514012	0.0	5.0	0.042307547440343686	0.017731717885298762
0;4;12	137;141;149	0;0;0.9919	iTRAQ8plex;Deamidated;Phospho	Os06t0728000-01	mzspec:PXD012764:P17540:scan:16048:[iTRAQ8plex]SEVN[Deamidated]DEDDDEGS[Phospho]EEDEDDDE/2	0	0.0002241021905989131	385.152491	2:1.0000:4:true;3:0.9919:12:true;3:0.0040:1:true	SEVNDEDDDEGSEEDEDDDE	[iTRAQ8plex]SEVN[Deamidated]DEDDDEGS[Phospho]EEDEDDDE	Os06t0728000-01	0.9975	P17540	P17540.16048.16048.2	mzspec:PXD012764:P17540:scan:16048:[iTRAQ8plex]SEVN[Deamidated]DEDDDEGS[Phospho]EEDEDDDE/2	4	-0.0036429999997835694	-2.7258902709052903	0.00021947873799725646	17853	17849	Phospho	0.9919	12	149	1	0.98942025	536	0.004331110335820889	0.004331110335820889	0.0	5.0	0.0422286154488505	0.017731717885298762
0;12	165;177	0;0.9913	iTRAQ8plex;Phospho	Os04t0349500-01	mzspec:PXD012764:P17540:scan:42859:[iTRAQ8plex]TLDSHIEEQFGS[Phospho]GR/3	0	0.00012163230554035151	384.168475	2:0.9913:12:true;2:0.0027:1:true;2:0.0031:4:true	TLDSHIEEQFGSGR	[iTRAQ8plex]TLDSHIEEQFGS[Phospho]GR	Os04t0349500-01	0.9981	P17540	P17540.42859.42859.3	mzspec:PXD012764:P17540:scan:42859:[iTRAQ8plex]TLDSHIEEQFGS[Phospho]GR/3	2	-0.0008119999999962603	-1.2416390328782134	0.00012113870381586917	16445	16443	Phospho	0.9913	12	177	1	0.98941653	537	0.004342753463687144	0.004342753463687144	0.0	5.0	0.042149977431254884	0.017731717885298762
0;11	116;127	0;0.9895	iTRAQ8plex;Phospho	LOC_Os04g47690.3	mzspec:PXD012764:P17540:scan:13016:[iTRAQ8plex]SDVEDDENDGS[Phospho]GEDE/3	0	0.0	384.168475	2:0.9895:11:true;2:0.0052:1:true	SDVEDDENDGSGEDE	[iTRAQ8plex]SDVEDDENDGS[Phospho]GEDE	LOC_Os04g47690.3	0.9999	P17540	P17540.13016.13016.3	mzspec:PXD012764:P17540:scan:13016:[iTRAQ8plex]SDVEDDENDGS[Phospho]GEDE/3	0	-0.0014330000000200016	-2.1519485527277267	0.0	10161	10161	Phospho	0.9895	11	127	1	0.98940105	538	0.004354382081784379	0.004354382081784379	0.0	5.0	0.042071631748297166	0.017731717885298762
0;3;15	601;604;616	0;0.9894;0	iTRAQ8plex;Phospho;iTRAQ8plex	Os04t0487200-01	mzspec:PXD012764:P17540:scan:64436:[iTRAQ8plex]DVS[Phospho]EQFDEFPLAYNK[iTRAQ8plex]DESDTM/3	0	0.0	688.370675	2:0.9894:3:true;2:0.0030:12:true;2:0.0027:13:true;2:0.0024:18:true;2:0.0022:20:true	DVSEQFDEFPLAYNKDESDTM	[iTRAQ8plex]DVS[Phospho]EQFDEFPLAYNK[iTRAQ8plex]DESDTM	Os04t0487200-01	1.0	P17540	P17540.64436.64436.3	mzspec:PXD012764:P17540:scan:64436:[iTRAQ8plex]DVS[Phospho]EQFDEFPLAYNK[iTRAQ8plex]DESDTM/3	0	-0.6719740000000911	-635.8513129796225	0.0	8470	8470	Phospho	0.9894	3	604	1	0.9894	539	0.004365969499072349	0.004365969499072349	0.0	5.0	0.041993576772882873	0.017731717885298762
0;8;10;13	339;347;349;352	0;0;0.9894;0	iTRAQ8plex;Carbamidomethyl;Phospho;iTRAQ8plex	Os07t0574800-01	mzspec:PXD012764:P17540:scan:64708:[iTRAQ8plex]TVQFVDWC[Carbamidomethyl]PT[Phospho]GFK[iTRAQ8plex]/3	0	0.0	745.3921389999997	2:0.9894:10:true;2:0.0053:1:true	TVQFVDWCPTGFK	[iTRAQ8plex]TVQFVDWC[Carbamidomethyl]PT[Phospho]GFK[iTRAQ8plex]	Os07t0574800-01	1.0	P17540	P17540.64708.64708.3	mzspec:PXD012764:P17540:scan:64708:[iTRAQ8plex]TVQFVDWC[Carbamidomethyl]PT[Phospho]GFK[iTRAQ8plex]/3	0	-0.3345639999998866	-441.15676698954337	0.0	6104	6104	Phospho	0.9894	10	349	1	0.9894	540	0.004377513999999994	0.004377513999999994	0.0	5.0	0.04191581088997013	0.017731717885298762
0;1;10;14	281;282;291;295	0;0;0.9894;0	iTRAQ8plex;iTRAQ8plex;Phospho;Deamidated	Os04t0618500-01	mzspec:PXD012764:P17540:scan:37342:[iTRAQ8plex]K[iTRAQ8plex]LADDDGEDS[Phospho]LDEN[Deamidated]DLT/3	0	0.0	689.3546910000001	2:1.0000:14:true;3:0.9894:10:true;3:0.0045:3:true;3:0.0059:17:true	KLADDDGEDSLDENDLT	[iTRAQ8plex]K[iTRAQ8plex]LADDDGEDS[Phospho]LDEN[Deamidated]DLT	Os04t0618500-01	1.0	P17540	P17540.37342.37342.3	mzspec:PXD012764:P17540:scan:37342:[iTRAQ8plex]K[iTRAQ8plex]LADDDGEDS[Phospho]LDEN[Deamidated]DLT/3	0	-0.00014299999998002022	-0.16782971542172626	0.0	5447	5447	Phospho	0.9894	10	291	1	0.9894	541	0.004389015822550826	0.004389015822550826	0.0	5.0	0.04183833249645817	0.017731717885298762
0;3	100;103	0;0.9918	iTRAQ8plex;Phospho	LOC_Os05g37330.1	mzspec:PXD012764:P17540_180109014405:scan:68219:[iTRAQ8plex]EES[Phospho]DDDMGFSLFD/2	0	0.0002242026792220167	384.168475	2:0.9918:3:true;2:0.0082:10:true	EESDDDMGFSLFD	[iTRAQ8plex]EES[Phospho]DDDMGFSLFD	LOC_Os05g37330.1	0.9975	P17540_180109014405	P17540_180109014405.68219.68219.2	mzspec:PXD012764:P17540_180109014405:scan:68219:[iTRAQ8plex]EES[Phospho]DDDMGFSLFD/2	4	0.00023599999985890463	0.24950660265824065	0.00021947873799725646	17845	17841	Phospho	0.9918	3	103	1	0.9893205	542	0.0044006218819188135	0.0044006218819188135	0.0	5.0	0.04176114000107725	0.017731717885298762
0;9;10	69;78;79	0;1.0000;0	iTRAQ8plex;Phospho;iTRAQ8plex	Os05t0123200-01	mzspec:PXD012764:P17540_180109014405:scan:27716:[iTRAQ8plex]VPEVEQEQS[Phospho]K[iTRAQ8plex]/3	0	0.000707630616818021	688.370675	2:1.0000:9:true	VPEVEQEQSK	[iTRAQ8plex]VPEVEQEQS[Phospho]K[iTRAQ8plex]	Os05t0123200-01	0.9893	P17540_180109014405	P17540_180109014405.27716.27716.3	mzspec:PXD012764:P17540_180109014405:scan:27716:[iTRAQ8plex]VPEVEQEQS[Phospho]K[iTRAQ8plex]/3	18	0.0027409999999008505	4.413932403394778	0.0006889424733034793	25455	25437	Phospho	1.0	9	78	1	0.9893	543	0.004412222946592995	0.004412222946592995	0.0	5.0	0.04168423182427969	0.017731717885298762
0;3;9;11;12	176;179;185;187;188	0;0;0.9893;0;0.9893	iTRAQ8plex;iTRAQ8plex;Phospho;Deamidated;Phospho	Os04t0480400-01	mzspec:PXD012764:P17540_180109014405:scan:61359:[iTRAQ8plex]EPK[iTRAQ8plex]PEIDDS[Phospho]DN[Deamidated]S[Phospho]DDPDFWVPPVGSR/3	0	0.0	769.3209910000003	2:1.0000:11:true;3:0.9893:9:true;4:0.9893:12:true;4:0.0214:24:true	EPKPEIDDSDNSDDPDFWVPPVGSR	[iTRAQ8plex]EPK[iTRAQ8plex]PEIDDS[Phospho]DN[Deamidated]S[Phospho]DDPDFWVPPVGSR	Os04t0480400-01	1.0	P17540_180109014405	P17540_180109014405.61359.61359.3	mzspec:PXD012764:P17540_180109014405:scan:61359:[iTRAQ8plex]EPK[iTRAQ8plex]PEIDDS[Phospho]DN[Deamidated]S[Phospho]DDPDFWVPPVGSR/3	0	-0.6768150000000333	-566.4372754227314	0.0	6309	6309	Phospho	0.9893	12	188	1	0.9893	544	0.00442378136029411	0.00442378136029411	0.0	5.0	0.041607606398132116	0.017731717885298762
0;3;9;11;12	176;179;185;187;188	0;0;0.9893;0;0.9893	iTRAQ8plex;iTRAQ8plex;Phospho;Deamidated;Phospho	Os04t0480400-01	mzspec:PXD012764:P17540_180109014405:scan:61359:[iTRAQ8plex]EPK[iTRAQ8plex]PEIDDS[Phospho]DN[Deamidated]S[Phospho]DDPDFWVPPVGSR/3	0	0.0	769.3209910000003	2:1.0000:11:true;3:0.9893:9:true;4:0.9893:12:true;4:0.0214:24:true	EPKPEIDDSDNSDDPDFWVPPVGSR	[iTRAQ8plex]EPK[iTRAQ8plex]PEIDDS[Phospho]DN[Deamidated]S[Phospho]DDPDFWVPPVGSR	Os04t0480400-01	1.0	P17540_180109014405	P17540_180109014405.61359.61359.3	mzspec:PXD012764:P17540_180109014405:scan:61359:[iTRAQ8plex]EPK[iTRAQ8plex]PEIDDS[Phospho]DN[Deamidated]S[Phospho]DDPDFWVPPVGSR/3	0	-0.6768150000000333	-566.4372754227314	0.0	6309	6309	Phospho	0.9893	9	185	1	0.9893	545	0.004435297357798158	0.004435297357798158	0.0	5.0	0.041531262166208935	0.017731717885298762
0;6;8	83;89;91	0;0.9893;0.9893	iTRAQ8plex;Phospho;Phospho	Os08t0513300-01	mzspec:PXD012764:P17540:scan:63780:[iTRAQ8plex]LADVHS[Phospho]ET[Phospho]DDELIEELR/3	0	0.0	464.134775	2:0.9893:6:true;3:0.9893:8:true;3:0.0213:2:true	LADVHSETDDELIEELR	[iTRAQ8plex]LADVHS[Phospho]ET[Phospho]DDELIEELR	Os08t0513300-01	1.0	P17540	P17540.63780.63780.3	mzspec:PXD012764:P17540:scan:63780:[iTRAQ8plex]LADVHS[Phospho]ET[Phospho]DDELIEELR/3	0	-0.33333499999992	-408.14865199143685	0.0	8151	8151	Phospho	0.9893	8	91	1	0.9893	546	0.004446771172161165	0.004446771172161165	0.0	5.0	0.04145519758348695	0.017731717885298762
0;6;8	83;89;91	0;0.9893;0.9893	iTRAQ8plex;Phospho;Phospho	Os08t0513300-01	mzspec:PXD012764:P17540:scan:63780:[iTRAQ8plex]LADVHS[Phospho]ET[Phospho]DDELIEELR/3	0	0.0	464.134775	2:0.9893:6:true;3:0.9893:8:true;3:0.0213:2:true	LADVHSETDDELIEELR	[iTRAQ8plex]LADVHS[Phospho]ET[Phospho]DDELIEELR	Os08t0513300-01	1.0	P17540	P17540.63780.63780.3	mzspec:PXD012764:P17540:scan:63780:[iTRAQ8plex]LADVHS[Phospho]ET[Phospho]DDELIEELR/3	0	-0.33333499999992	-408.14865199143685	0.0	8151	8151	Phospho	0.9893	6	89	1	0.9893	547	0.00445820303473491	0.00445820303473491	0.0	5.0	0.041379411116241084	0.017731717885298762
0;3;9;12	176;179;185;188	0;0;0.9893;0.9893	iTRAQ8plex;iTRAQ8plex;Phospho;Phospho	Os04t0480400-01	mzspec:PXD012764:P17540:scan:59890:[iTRAQ8plex]EPK[iTRAQ8plex]PEIDDS[Phospho]DNS[Phospho]DDPDFWVPPVGSR/3	0	0.0	768.3369750000003	2:0.9893:9:true;3:0.9893:12:true;3:0.0213:24:true	EPKPEIDDSDNSDDPDFWVPPVGSR	[iTRAQ8plex]EPK[iTRAQ8plex]PEIDDS[Phospho]DNS[Phospho]DDPDFWVPPVGSR	Os04t0480400-01	1.0	P17540	P17540.59890.59890.3	mzspec:PXD012764:P17540:scan:59890:[iTRAQ8plex]EPK[iTRAQ8plex]PEIDDS[Phospho]DNS[Phospho]DDPDFWVPPVGSR/3	0	-0.0012809999998353305	-1.0723837283013828	0.0	9329	9329	Phospho	0.9893	12	188	1	0.9893	548	0.004469593175182474	0.004469593175182474	0.0	5.0	0.04130390124194137	0.017731717885298762
0;3;9;12	176;179;185;188	0;0;0.9893;0.9893	iTRAQ8plex;iTRAQ8plex;Phospho;Phospho	Os04t0480400-01	mzspec:PXD012764:P17540:scan:59890:[iTRAQ8plex]EPK[iTRAQ8plex]PEIDDS[Phospho]DNS[Phospho]DDPDFWVPPVGSR/3	0	0.0	768.3369750000003	2:0.9893:9:true;3:0.9893:12:true;3:0.0213:24:true	EPKPEIDDSDNSDDPDFWVPPVGSR	[iTRAQ8plex]EPK[iTRAQ8plex]PEIDDS[Phospho]DNS[Phospho]DDPDFWVPPVGSR	Os04t0480400-01	1.0	P17540	P17540.59890.59890.3	mzspec:PXD012764:P17540:scan:59890:[iTRAQ8plex]EPK[iTRAQ8plex]PEIDDS[Phospho]DNS[Phospho]DDPDFWVPPVGSR/3	0	-0.0012809999998353305	-1.0723837283013828	0.0	9329	9329	Phospho	0.9893	9	185	1	0.9893	549	0.0044809418214936175	0.0044809418214936175	0.0	5.0	0.04122866644915095	0.017731717885298762
0;3;5	340;343;345	0;0.9893;0.9893	iTRAQ8plex;Phospho;Phospho	Os05t0510700-01	mzspec:PXD012764:P17540:scan:51048:[iTRAQ8plex]IHS[Phospho]ET[Phospho]DEDEVDEWPDDDDDAEEVVGTEGNR/3	0	0.0	464.134775	2:0.9893:3:true;3:0.9893:5:true;3:0.0137:20:true;3:0.0076:26:true	IHSETDEDEVDEWPDDDDDAEEVVGTEGNR	[iTRAQ8plex]IHS[Phospho]ET[Phospho]DEDEVDEWPDDDDDAEEVVGTEGNR	Os05t0510700-01	1.0	P17540	P17540.51048.51048.3	mzspec:PXD012764:P17540:scan:51048:[iTRAQ8plex]IHS[Phospho]ET[Phospho]DEDEVDEWPDDDDDAEEVVGTEGNR/3	0	-0.0012560000000121365	-0.9702556114631986	0.0	3222	3222	Phospho	0.9893	5	345	1	0.9893	550	0.004492249199999993	0.004492249199999993	0.0	5.0	0.04115370523742522	0.017731717885298762
0;3;5	340;343;345	0;0.9893;0.9893	iTRAQ8plex;Phospho;Phospho	Os05t0510700-01	mzspec:PXD012764:P17540:scan:51048:[iTRAQ8plex]IHS[Phospho]ET[Phospho]DEDEVDEWPDDDDDAEEVVGTEGNR/3	0	0.0	464.134775	2:0.9893:3:true;3:0.9893:5:true;3:0.0137:20:true;3:0.0076:26:true	IHSETDEDEVDEWPDDDDDAEEVVGTEGNR	[iTRAQ8plex]IHS[Phospho]ET[Phospho]DEDEVDEWPDDDDDAEEVVGTEGNR	Os05t0510700-01	1.0	P17540	P17540.51048.51048.3	mzspec:PXD012764:P17540:scan:51048:[iTRAQ8plex]IHS[Phospho]ET[Phospho]DEDEVDEWPDDDDDAEEVVGTEGNR/3	0	-0.0012560000000121365	-0.9702556114631986	0.0	3222	3222	Phospho	0.9893	3	343	1	0.9893	551	0.004503515535390192	0.004503515535390192	0.0	5.0	0.0410790161172121	0.017731717885298762
0;11;13	101;112;114	0;0.9913;0	iTRAQ8plex;Phospho;iTRAQ8plex	LOC_Os04g47690.3	mzspec:PXD012764:P17540_180109014405:scan:12605:[iTRAQ8plex]TDGAEQEGEGS[Phospho]DK[iTRAQ8plex]/3	0	0.0002355573876685708	688.370675	2:0.9913:11:true;2:0.0025:1:true;2:0.0035:4:true	TDGAEQEGEGSDK	[iTRAQ8plex]TDGAEQEGEGS[Phospho]DK[iTRAQ8plex]	LOC_Os04g47690.3	0.9979	P17540_180109014405	P17540_180109014405.12605.12605.3	mzspec:PXD012764:P17540_180109014405:scan:12605:[iTRAQ8plex]TDGAEQEGEGS[Phospho]DK[iTRAQ8plex]/3	4	-0.33309300000007624	-496.4326584613167	0.00021947873799725646	16985	16981	Phospho	0.9913	11	112	1	0.98921827	552	0.004514889112318832	0.004514889112318832	0.0	5.0	0.04100459760975339	0.017731717885298762
0;11	959;970	0;0.9892	iTRAQ8plex;Phospho	Os02t0523500-01	mzspec:PXD012764:P17540:scan:61784:[iTRAQ8plex]LQIWQYGDVES[Phospho]DEEEQAPAAR/3	0	0.0	384.168475	2:0.9892:11:true;2:0.0027:6:true;2:0.0034:17:true;2:0.0023:19:true;2:0.0021:20:true	LQIWQYGDVESDEEEQAPAAR	[iTRAQ8plex]LQIWQYGDVES[Phospho]DEEEQAPAAR	Os02t0523500-01	1.0	P17540	P17540.61784.61784.3	mzspec:PXD012764:P17540:scan:61784:[iTRAQ8plex]LQIWQYGDVES[Phospho]DEEEQAPAAR/3	0	-0.3343570000000682	-355.66125007720933	0.0	7073	7073	Phospho	0.9892	11	970	1	0.9892	553	0.004526254593128385	0.004526254593128385	0.0	5.0	0.04093044824698711	0.017731717885298762
0;3;9;11;12	176;179;185;187;188	0;0;0.9892;0;0.9892	iTRAQ8plex;iTRAQ8plex;Phospho;Deamidated;Phospho	Os04t0480400-01	mzspec:PXD012764:P17540:scan:60172:[iTRAQ8plex]EPK[iTRAQ8plex]PEIDDS[Phospho]DN[Deamidated]S[Phospho]DDPDFWVPPVGSR/3	0	0.0	769.3209910000003	2:1.0000:11:true;3:0.9892:9:true;4:0.9892:12:true;4:0.0216:24:true	EPKPEIDDSDNSDDPDFWVPPVGSR	[iTRAQ8plex]EPK[iTRAQ8plex]PEIDDS[Phospho]DN[Deamidated]S[Phospho]DDPDFWVPPVGSR	Os04t0480400-01	1.0	P17540	P17540.60172.60172.3	mzspec:PXD012764:P17540:scan:60172:[iTRAQ8plex]EPK[iTRAQ8plex]PEIDDS[Phospho]DN[Deamidated]S[Phospho]DDPDFWVPPVGSR/3	0	-0.33965699999998833	-284.2643642032795	0.0	8457	8457	Phospho	0.9892	12	188	1	0.9892	554	0.004537579043321293	0.004537579043321293	0.0	5.0	0.04085656657145103	0.017731717885298762
0;3;9;11;12	176;179;185;187;188	0;0;0.9892;0;0.9892	iTRAQ8plex;iTRAQ8plex;Phospho;Deamidated;Phospho	Os04t0480400-01	mzspec:PXD012764:P17540:scan:60172:[iTRAQ8plex]EPK[iTRAQ8plex]PEIDDS[Phospho]DN[Deamidated]S[Phospho]DDPDFWVPPVGSR/3	0	0.0	769.3209910000003	2:1.0000:11:true;3:0.9892:9:true;4:0.9892:12:true;4:0.0216:24:true	EPKPEIDDSDNSDDPDFWVPPVGSR	[iTRAQ8plex]EPK[iTRAQ8plex]PEIDDS[Phospho]DN[Deamidated]S[Phospho]DDPDFWVPPVGSR	Os04t0480400-01	1.0	P17540	P17540.60172.60172.3	mzspec:PXD012764:P17540:scan:60172:[iTRAQ8plex]EPK[iTRAQ8plex]PEIDDS[Phospho]DN[Deamidated]S[Phospho]DDPDFWVPPVGSR/3	0	-0.33965699999998833	-284.2643642032795	0.0	8457	8457	Phospho	0.9892	9	185	1	0.9892	555	0.004548862684684678	0.004548862684684678	0.0	5.0	0.040782951136187164	0.017731717885298762
0;2;13	114;116;127	0;0;0.9892	iTRAQ8plex;iTRAQ8plex;Phospho	LOC_Os04g47690.3	mzspec:PXD012764:P17540:scan:19328:[iTRAQ8plex]SK[iTRAQ8plex]SDVEDDENDGS[Phospho]GEDE/3	0	0.0	688.370731	2:0.9892:13:true;2:0.0034:1:true;2:0.0038:3:true	SKSDVEDDENDGSGEDE	[iTRAQ8plex]SK[iTRAQ8plex]SDVEDDENDGS[Phospho]GEDE	LOC_Os04g47690.3	1.0	P17540	P17540.19328.19328.3	mzspec:PXD012764:P17540:scan:19328:[iTRAQ8plex]SK[iTRAQ8plex]SDVEDDENDGS[Phospho]GEDE/3	0	-0.0017490000000179866	-2.0845802203255244	0.0	9552	9552	Phospho	0.9892	13	127	1	0.9892	556	0.0045601057374100645	0.0045601057374100645	0.0	5.0	0.04070960050464725	0.017731717885298762
0;6	421;427	0;0.9892	iTRAQ8plex;Phospho	Os03t0702800-01	mzspec:PXD012764:P17540_180109014405:scan:46303:[iTRAQ8plex]SFDELS[Phospho]DDEGVYEDSD/2	0	0.0	384.168475	2:0.9892:6:true;2:0.0024:1:true;2:0.0036:12:true;2:0.0023:15:true	SFDELSDDEGVYEDSD	[iTRAQ8plex]SFDELS[Phospho]DDEGVYEDSD	Os03t0702800-01	1.0	P17540_180109014405	P17540_180109014405.46303.46303.2	mzspec:PXD012764:P17540_180109014405:scan:46303:[iTRAQ8plex]SFDELS[Phospho]DDEGVYEDSD/2	0	-0.5020739999999932	-455.01252914373697	0.0	8321	8321	Phospho	0.9892	6	427	1	0.9892	557	0.004571308420107714	0.004571308420107714	0.0	5.0	0.040636513250599415	0.017731717885298762
0;11	125;136	0;0.9892	iTRAQ8plex;Phospho	Os02t0670400-01	mzspec:PXD012764:P17540_180109014405:scan:14209:[iTRAQ8plex]SEVDDDQDGGS[Phospho]DEENEDDEE/2	0	0.0	384.168475	2:0.9892:11:true;2:0.0054:1:true	SEVDDDQDGGSDEENEDDEE	[iTRAQ8plex]SEVDDDQDGGS[Phospho]DEENEDDEE	Os02t0670400-01	1.0	P17540_180109014405	P17540_180109014405.14209.14209.2	mzspec:PXD012764:P17540_180109014405:scan:14209:[iTRAQ8plex]SEVDDDQDGGS[Phospho]DEENEDDEE/2	0	-0.5013839999999163	-383.77372035702035	0.0	133	133	Phospho	0.9892	11	136	1	0.9892	558	0.004582470949820783	0.004582470949820783	0.0	5.0	0.04056368795803561	0.017731717885298762
0;6;7;11;13	455;461;462;466;468	0;0;0.9892;0.9891;0	iTRAQ8plex;iTRAQ8plex;Phospho;Phospho;iTRAQ8plex	Os05t0349500-01	mzspec:PXD012764:P17540:scan:22018:[iTRAQ8plex]ASGTLK[iTRAQ8plex]T[Phospho]PENS[Phospho]PK[iTRAQ8plex]/4	0	0.0	1072.539262	2:0.9892:7:true;3:0.9891:11:true;3:0.0044:1:true;3:0.0048:2:true;3:0.0078:4:true	ASGTLKTPENSPK	[iTRAQ8plex]ASGTLK[iTRAQ8plex]T[Phospho]PENS[Phospho]PK[iTRAQ8plex]	Os05t0349500-01	1.0	P17540	P17540.22018.22018.4	mzspec:PXD012764:P17540:scan:22018:[iTRAQ8plex]ASGTLK[iTRAQ8plex]T[Phospho]PENS[Phospho]PK[iTRAQ8plex]/4	0	-0.2515259999998989	-418.2928990929637	0.0	9640	9640	Phospho	0.9892	7	462	1	0.9892	559	0.004593593542039351	0.004593593542039351	0.0	5.0	0.04049112322108027	0.017731717885298762
0;1;15	666;667;681	0;1.0000;0.9892	iTRAQ8plex;Oxidation;Phospho	Os05t0519500-02	mzspec:PXD012764:P17540_180109014405:scan:63244:[iTRAQ8plex]M[Oxidation]TDAGALDLIDDEDS[Phospho]DVEEGIDQQTR/3	0	0.0	400.163375	2:1.0000:1:true;3:0.9892:15:true;3:0.0021:2:true;3:0.0024:4:true;3:0.0033:6:true;3:0.0027:25:true	MTDAGALDLIDDEDSDVEEGIDQQTR	[iTRAQ8plex]M[Oxidation]TDAGALDLIDDEDS[Phospho]DVEEGIDQQTR	Os05t0519500-02	1.0	P17540_180109014405	P17540_180109014405.63244.63244.3	mzspec:PXD012764:P17540_180109014405:scan:63244:[iTRAQ8plex]M[Oxidation]TDAGALDLIDDEDS[Phospho]DVEEGIDQQTR/3	0	-1.0064689999999246	-928.0716430746137	0.0	6947	6947	Phospho	0.9892	15	681	1	0.9892	560	0.004604676410714281	0.004604676410714281	0.0	5.0	0.04041881764389977	0.017731717885298762
0;8;10;13	339;347;349;352	0;0;0.9909;0	iTRAQ8plex;Carbamidomethyl;Phospho;iTRAQ8plex	Os11t0247300-01	mzspec:PXD012764:P17540:scan:67960:[iTRAQ8plex]TIQFVDWC[Carbamidomethyl]PT[Phospho]GFK[iTRAQ8plex]/3	0	0.0001238696890870804	745.3921949999999	2:0.9909:10:true;2:0.0045:1:true	TIQFVDWCPTGFK	[iTRAQ8plex]TIQFVDWC[Carbamidomethyl]PT[Phospho]GFK[iTRAQ8plex]	Os11t0247300-01	0.9982	P17540	P17540.67960.67960.3	mzspec:PXD012764:P17540:scan:67960:[iTRAQ8plex]TIQFVDWC[Carbamidomethyl]PT[Phospho]GFK[iTRAQ8plex]/3	2	-0.6625589999999875	-868.3025856652475	0.00012113870381586917	16148	16146	Phospho	0.9909	10	349	1	0.98911638	561	0.004615868823529407	0.004615868823529407	0.0	5.0	0.040346769840612966	0.017731717885298762
0;10;14	427;437;441	0;0.9897;0.9897	iTRAQ8plex;Phospho;Phospho	Os03t0767600-01	mzspec:PXD012764:P17540_180109065010:scan:16952:[iTRAQ8plex]DADDGNDDGS[Phospho]ELET[Phospho]PGR/3	0	0.0	464.134775	2:0.9897:10:true;3:0.9897:14:true;3:0.0206:2:true	DADDGNDDGSELETPGR	[iTRAQ8plex]DADDGNDDGS[Phospho]ELET[Phospho]PGR	Os03t0767600-01	0.9994	P17540_180109065010	P17540_180109065010.16952.16952.3	mzspec:PXD012764:P17540_180109065010:scan:16952:[iTRAQ8plex]DADDGNDDGS[Phospho]ELET[Phospho]PGR/3	0	-0.3326030000000628	-447.67900149163233	0.0	11730	11730	Phospho	0.9897	10	437	1	0.98910618	562	0.004627039555160137	0.004627039555160137	0.0	5.0	0.04027497843520262	0.017731717885298762
0;10;14	427;437;441	0;0.9897;0.9897	iTRAQ8plex;Phospho;Phospho	Os03t0767600-01	mzspec:PXD012764:P17540_180109065010:scan:16952:[iTRAQ8plex]DADDGNDDGS[Phospho]ELET[Phospho]PGR/3	0	0.0	464.134775	2:0.9897:10:true;3:0.9897:14:true;3:0.0206:2:true	DADDGNDDGSELETPGR	[iTRAQ8plex]DADDGNDDGS[Phospho]ELET[Phospho]PGR	Os03t0767600-01	0.9994	P17540_180109065010	P17540_180109065010.16952.16952.3	mzspec:PXD012764:P17540_180109065010:scan:16952:[iTRAQ8plex]DADDGNDDGS[Phospho]ELET[Phospho]PGR/3	0	-0.3326030000000628	-447.67900149163233	0.0	11730	11730	Phospho	0.9897	14	441	1	0.98910618	563	0.004638170603907633	0.004638170603907633	0.0	5.0	0.04020344206142784	0.017731717885298762
0;12	137;149	0;0.9891	iTRAQ8plex;Phospho	Os06t0728000-01	mzspec:PXD012764:P17540:scan:16875:[iTRAQ8plex]SEVNDEDDDEGS[Phospho]EEDEDDDE/3	0	0.0	384.168475	2:0.9891:12:true;2:0.0054:1:true	SEVNDEDDDEGSEEDEDDDE	[iTRAQ8plex]SEVNDEDDDEGS[Phospho]EEDEDDDE	Os06t0728000-01	1.0	P17540	P17540.16875.16875.3	mzspec:PXD012764:P17540:scan:16875:[iTRAQ8plex]SEVNDEDDDEGS[Phospho]EEDEDDDE/3	0	-0.3345600000000104	-375.5006504177349	0.0	7882	7882	Phospho	0.9891	12	149	1	0.9891	564	0.004649273138297868	0.004649273138297868	0.0	5.0	0.04013215936273736	0.017731717885298762
0;6;7;11;13	455;461;462;466;468	0;0;0.9892;0.9891;0	iTRAQ8plex;iTRAQ8plex;Phospho;Phospho;iTRAQ8plex	Os05t0349500-01	mzspec:PXD012764:P17540:scan:22018:[iTRAQ8plex]ASGTLK[iTRAQ8plex]T[Phospho]PENS[Phospho]PK[iTRAQ8plex]/4	0	0.0	1072.539262	2:0.9892:7:true;3:0.9891:11:true;3:0.0044:1:true;3:0.0048:2:true;3:0.0078:4:true	ASGTLKTPENSPK	[iTRAQ8plex]ASGTLK[iTRAQ8plex]T[Phospho]PENS[Phospho]PK[iTRAQ8plex]	Os05t0349500-01	1.0	P17540	P17540.22018.22018.4	mzspec:PXD012764:P17540:scan:22018:[iTRAQ8plex]ASGTLK[iTRAQ8plex]T[Phospho]PENS[Phospho]PK[iTRAQ8plex]/4	0	-0.2515259999998989	-418.2928990929637	0.0	9640	9640	Phospho	0.9891	11	466	1	0.9891	565	0.004660336371681411	0.004660336371681411	0.0	5.0	0.040061128992183836	0.017731717885298762
0;1;3;13	520;521;523;533	0;1.0000;1.0000;0	iTRAQ8plex;Phospho;Phospho;iTRAQ8plex	LOC_Os01g36860.3	mzspec:PXD012764:P17540_180109065010:scan:18232:[iTRAQ8plex]S[Phospho]VS[Phospho]PGNQVEGNNK[iTRAQ8plex]/3	0	0.0007030151538822059	768.3370620000003	2:1.0000:1:true;3:1.0000:3:true	SVSPGNQVEGNNK	[iTRAQ8plex]S[Phospho]VS[Phospho]PGNQVEGNNK[iTRAQ8plex]	LOC_Os01g36860.3	0.9891	P17540_180109065010	P17540_180109065010.18232.18232.3	mzspec:PXD012764:P17540_180109065010:scan:18232:[iTRAQ8plex]S[Phospho]VS[Phospho]PGNQVEGNNK[iTRAQ8plex]/3	18	-0.3341330000000653	-477.33491445643165	0.0006889424733034793	25622	25604	Phospho	1.0	3	523	1	0.9891	566	0.0046713605123674855	0.0046713605123674855	0.0	5.0	0.039990349612338986	0.017731717885298762
0;3;9;12	176;179;185;188	0;0;0.9891;0.9891	iTRAQ8plex;iTRAQ8plex;Phospho;Phospho	Os04t0480400-01	mzspec:PXD012764:P17540_180109014405:scan:61542:[iTRAQ8plex]EPK[iTRAQ8plex]PEIDDS[Phospho]DNS[Phospho]DDPDFWVPPVGSR/3	0	0.0	768.3369750000003	2:0.9891:9:true;3:0.9891:12:true;3:0.0218:24:true	EPKPEIDDSDNSDDPDFWVPPVGSR	[iTRAQ8plex]EPK[iTRAQ8plex]PEIDDS[Phospho]DNS[Phospho]DDPDFWVPPVGSR	Os04t0480400-01	1.0	P17540_180109014405	P17540_180109014405.61542.61542.3	mzspec:PXD012764:P17540_180109014405:scan:61542:[iTRAQ8plex]EPK[iTRAQ8plex]PEIDDS[Phospho]DNS[Phospho]DDPDFWVPPVGSR/3	0	-0.00042600000006132177	-0.3566240970967016	0.0	5169	5169	Phospho	0.9891	9	185	1	0.9891	567	0.004682345767195762	0.004682345767195762	0.0	5.0	0.03991981989520965	0.017731717885298762
0;3;7;8;13	157;160;164;165;170	0;0.9891;1.0000;0;0	iTRAQ8plex;Phospho;Oxidation;Carbamidomethyl;iTRAQ8plex	LOC_Os03g53270.2	mzspec:PXD012764:P17540:scan:20214:[iTRAQ8plex]VDS[Phospho]QGQM[Oxidation]C[Carbamidomethyl]GSNYK[iTRAQ8plex]/3	0	0.0	761.387039	2:1.0000:7:true;3:0.9891:3:true;3:0.0061:10:true;3:0.0047:12:true	VDSQGQMCGSNYK	[iTRAQ8plex]VDS[Phospho]QGQM[Oxidation]C[Carbamidomethyl]GSNYK[iTRAQ8plex]	LOC_Os03g53270.2	1.0	P17540	P17540.20214.20214.3	mzspec:PXD012764:P17540:scan:20214:[iTRAQ8plex]VDS[Phospho]QGQM[Oxidation]C[Carbamidomethyl]GSNYK[iTRAQ8plex]/3	0	-0.0006490000000667353	-0.8931234150738668	0.0	9603	9603	Phospho	0.9891	3	160	1	0.9891	568	0.00469329234154929	0.00469329234154929	0.0	5.0	0.03984953852215471	0.017731717885298762
0;6;18	308;314;326	0;1.0000;0	iTRAQ8plex;Phospho;iTRAQ8plex	LOC_Os07g49330.3	mzspec:PXD012764:P17540:scan:18154:[iTRAQ8plex]EDDDDT[Phospho]DEDEDDEEEEQK[iTRAQ8plex]/3	0	0.0007040876197926852	688.370731	2:1.0000:6:true	EDDDDTDEDEDDEEEEQK	[iTRAQ8plex]EDDDDT[Phospho]DEDEDDEEEEQK[iTRAQ8plex]	LOC_Os07g49330.3	0.9891	P17540	P17540.18154.18154.3	mzspec:PXD012764:P17540:scan:18154:[iTRAQ8plex]EDDDDT[Phospho]DEDEDDEEEEQK[iTRAQ8plex]/3	18	-1.004577999999924	-1042.7719415916215	0.0006889424733034793	25583	25565	Phospho	1.0	6	314	1	0.9891	569	0.004704200439367305	0.004704200439367305	0.0	5.0	0.03977950418380294	0.017731717885298762
0;3;9;12	176;179;185;188	0;0;0.9891;0.9891	iTRAQ8plex;iTRAQ8plex;Phospho;Phospho	Os04t0480400-01	mzspec:PXD012764:P17540_180109014405:scan:61542:[iTRAQ8plex]EPK[iTRAQ8plex]PEIDDS[Phospho]DNS[Phospho]DDPDFWVPPVGSR/3	0	0.0	768.3369750000003	2:0.9891:9:true;3:0.9891:12:true;3:0.0218:24:true	EPKPEIDDSDNSDDPDFWVPPVGSR	[iTRAQ8plex]EPK[iTRAQ8plex]PEIDDS[Phospho]DNS[Phospho]DDPDFWVPPVGSR	Os04t0480400-01	1.0	P17540_180109014405	P17540_180109014405.61542.61542.3	mzspec:PXD012764:P17540_180109014405:scan:61542:[iTRAQ8plex]EPK[iTRAQ8plex]PEIDDS[Phospho]DNS[Phospho]DDPDFWVPPVGSR/3	0	-0.00042600000006132177	-0.3566240970967016	0.0	5169	5169	Phospho	0.9891	12	188	1	0.9891	570	0.004715070263157889	0.004715070263157889	0.0	5.0	0.0397097155799717	0.017731717885298762
0;3;9;11;12	176;179;185;187;188	0;0;0.9891;0;0.9891	iTRAQ8plex;iTRAQ8plex;Phospho;Deamidated;Phospho	Os04t0480400-01	mzspec:PXD012764:P17540_180109014405:scan:61316:[iTRAQ8plex]EPK[iTRAQ8plex]PEIDDS[Phospho]DN[Deamidated]S[Phospho]DDPDFWVPPVGSR/3	0	0.0	769.3209910000003	2:1.0000:11:true;3:0.9891:9:true;4:0.9891:12:true;4:0.0217:24:true	EPKPEIDDSDNSDDPDFWVPPVGSR	[iTRAQ8plex]EPK[iTRAQ8plex]PEIDDS[Phospho]DN[Deamidated]S[Phospho]DDPDFWVPPVGSR	Os04t0480400-01	1.0	P17540_180109014405	P17540_180109014405.61316.61316.3	mzspec:PXD012764:P17540_180109014405:scan:61316:[iTRAQ8plex]EPK[iTRAQ8plex]PEIDDS[Phospho]DN[Deamidated]S[Phospho]DDPDFWVPPVGSR/3	0	-0.0072589999999763686	-6.075172953140843	0.0	6408	6408	Phospho	0.9891	9	185	1	0.9891	571	0.004725902014010503	0.004725902014010503	0.0	5.0	0.03964017141958647	0.017731717885298762
0;1;3;13	520;521;523;533	0;1.0000;1.0000;0	iTRAQ8plex;Phospho;Phospho;iTRAQ8plex	LOC_Os01g36860.3	mzspec:PXD012764:P17540_180109065010:scan:18232:[iTRAQ8plex]S[Phospho]VS[Phospho]PGNQVEGNNK[iTRAQ8plex]/3	0	0.0007030151538822059	768.3370620000003	2:1.0000:1:true;3:1.0000:3:true	SVSPGNQVEGNNK	[iTRAQ8plex]S[Phospho]VS[Phospho]PGNQVEGNNK[iTRAQ8plex]	LOC_Os01g36860.3	0.9891	P17540_180109065010	P17540_180109065010.18232.18232.3	mzspec:PXD012764:P17540_180109065010:scan:18232:[iTRAQ8plex]S[Phospho]VS[Phospho]PGNQVEGNNK[iTRAQ8plex]/3	18	-0.3341330000000653	-477.33491445643165	0.0006889424733034793	25622	25604	Phospho	1.0	1	521	1	0.9891	572	0.004736695891608385	0.004736695891608385	0.0	5.0	0.039570870420601166	0.017731717885298762
0;3;9;11;12	176;179;185;187;188	0;0;0.9891;0;0.9891	iTRAQ8plex;iTRAQ8plex;Phospho;Deamidated;Phospho	Os04t0480400-01	mzspec:PXD012764:P17540_180109014405:scan:61316:[iTRAQ8plex]EPK[iTRAQ8plex]PEIDDS[Phospho]DN[Deamidated]S[Phospho]DDPDFWVPPVGSR/3	0	0.0	769.3209910000003	2:1.0000:11:true;3:0.9891:9:true;4:0.9891:12:true;4:0.0217:24:true	EPKPEIDDSDNSDDPDFWVPPVGSR	[iTRAQ8plex]EPK[iTRAQ8plex]PEIDDS[Phospho]DN[Deamidated]S[Phospho]DDPDFWVPPVGSR	Os04t0480400-01	1.0	P17540_180109014405	P17540_180109014405.61316.61316.3	mzspec:PXD012764:P17540_180109014405:scan:61316:[iTRAQ8plex]EPK[iTRAQ8plex]PEIDDS[Phospho]DN[Deamidated]S[Phospho]DDPDFWVPPVGSR/3	0	-0.0072589999999763686	-6.075172953140843	0.0	6408	6408	Phospho	0.9891	12	188	1	0.9891	573	0.004747452094240831	0.004747452094240831	0.0	5.0	0.0395018113099195	0.017731717885298762
0;6	658;664	0;0.9911	iTRAQ8plex;Phospho	LOC_Os07g01880.1	mzspec:PXD012764:P17540_180109014405:scan:33674:[iTRAQ8plex]AVVFDS[Phospho]DDE/2	0	0.00023646252069047056	384.168475	2:0.9911:6:true;2:0.0044:1:true	AVVFDSDDE	[iTRAQ8plex]AVVFDS[Phospho]DDE	LOC_Os07g01880.1	0.9979	P17540_180109014405	P17540_180109014405.33674.33674.2	mzspec:PXD012764:P17540_180109014405:scan:33674:[iTRAQ8plex]AVVFDS[Phospho]DDE/2	4	0.00013400000000274304	0.1939791964039509	0.00021947873799725646	16920	16916	Phospho	0.9911	6	664	1	0.98901869	574	0.00475831247386759	0.00475831247386759	0.0	5.0	0.03943299282331685	0.017731717885298762
0;2;15;17;19	110;112;125;127;129	0;0;0.9890;0.9890;0.9890	iTRAQ8plex;iTRAQ8plex;Phospho;Phospho;Phospho	Os02t0102400-01	mzspec:PXD012764:P17540_180109065010:scan:44659:[iTRAQ8plex]AK[iTRAQ8plex]EEAAPDDSFWEPT[Phospho]DS[Phospho]DS[Phospho]DEEDER/3	0	0.0	848.3032750000003	2:0.9890:15:true;3:0.9890:17:true;4:0.9890:19:true;4:0.0040:1:true;4:0.0047:5:true;4:0.0055:6:true;4:0.0144:10:true	AKEEAAPDDSFWEPTDSDSDEEDER	[iTRAQ8plex]AK[iTRAQ8plex]EEAAPDDSFWEPT[Phospho]DS[Phospho]DS[Phospho]DEEDER	Os02t0102400-01	1.0	P17540_180109065010	P17540_180109065010.44659.44659.3	mzspec:PXD012764:P17540_180109065010:scan:44659:[iTRAQ8plex]AK[iTRAQ8plex]EEAAPDDSFWEPT[Phospho]DS[Phospho]DS[Phospho]DEEDER/3	0	0.0019659999998111748	1.5852889326935535	0.0	3633	3633	Phospho	0.9890000000000001	15	125	1	0.9890000000000001	575	0.00476916758260869	0.00476916758260869	0.0	5.0	0.039364413705363255	0.017731717885298762
0;4;7;15	213;217;220;228	0;0;0.9890;0	iTRAQ8plex;iTRAQ8plex;Phospho;iTRAQ8plex	LOC_Os08g39140.2	mzspec:PXD012764:P17540:scan:29342:[iTRAQ8plex]TTEK[iTRAQ8plex]EIS[Phospho]DDEDEEEK[iTRAQ8plex]/4	0	0.0	992.572875	2:0.9890:7:true;2:0.0035:1:true;2:0.0039:2:true	TTEKEISDDEDEEEK	[iTRAQ8plex]TTEK[iTRAQ8plex]EIS[Phospho]DDEDEEEK[iTRAQ8plex]	LOC_Os08g39140.2	1.0	P17540	P17540.29342.29342.4	mzspec:PXD012764:P17540:scan:29342:[iTRAQ8plex]TTEK[iTRAQ8plex]EIS[Phospho]DDEDEEEK[iTRAQ8plex]/4	0	0.001592999999957101	2.2819485985636163	0.0	5362	5362	Phospho	0.9890000000000001	7	220	1	0.9890000000000001	576	0.0047799849999999935	0.0047799849999999935	0.0	5.0	0.039296072709347	0.017731717885298762
0;1;19	466;467;485	0;0.9890;0	iTRAQ8plex;Phospho;iTRAQ8plex	LOC_Os04g56160.2	mzspec:PXD012764:P17540_180109014405:scan:62694:[iTRAQ8plex]T[Phospho]LHGLQPPEVASNTLFNDK[iTRAQ8plex]/4	0	0.0	688.370675	2:0.9890:1:true;2:0.0039:11:true;2:0.0035:12:true;2:0.0035:14:true	TLHGLQPPEVASNTLFNDK	[iTRAQ8plex]T[Phospho]LHGLQPPEVASNTLFNDK[iTRAQ8plex]	LOC_Os04g56160.2	1.0	P17540_180109014405	P17540_180109014405.62694.62694.4	mzspec:PXD012764:P17540_180109014405:scan:62694:[iTRAQ8plex]T[Phospho]LHGLQPPEVASNTLFNDK[iTRAQ8plex]/4	0	-0.2533529999999473	-365.5282509817756	0.0	5487	5487	Phospho	0.9890000000000001	1	467	1	0.9890000000000001	577	0.004790764922010393	0.004790764922010393	0.0	5.0	0.03922796859719909	0.017731717885298762
0;2;15;17;19	110;112;125;127;129	0;0;0.9890;0.9890;0.9890	iTRAQ8plex;iTRAQ8plex;Phospho;Phospho;Phospho	Os02t0102400-01	mzspec:PXD012764:P17540_180109065010:scan:44659:[iTRAQ8plex]AK[iTRAQ8plex]EEAAPDDSFWEPT[Phospho]DS[Phospho]DS[Phospho]DEEDER/3	0	0.0	848.3032750000003	2:0.9890:15:true;3:0.9890:17:true;4:0.9890:19:true;4:0.0040:1:true;4:0.0047:5:true;4:0.0055:6:true;4:0.0144:10:true	AKEEAAPDDSFWEPTDSDSDEEDER	[iTRAQ8plex]AK[iTRAQ8plex]EEAAPDDSFWEPT[Phospho]DS[Phospho]DS[Phospho]DEEDER	Os02t0102400-01	1.0	P17540_180109065010	P17540_180109065010.44659.44659.3	mzspec:PXD012764:P17540_180109065010:scan:44659:[iTRAQ8plex]AK[iTRAQ8plex]EEAAPDDSFWEPT[Phospho]DS[Phospho]DS[Phospho]DEEDER/3	0	0.0019659999998111748	1.5852889326935535	0.0	3633	3633	Phospho	0.9890000000000001	17	127	1	0.9890000000000001	578	0.00480150754325259	0.00480150754325259	0.0	5.0	0.03916010013941846	0.017731717885298762
0;7	392;399	0;0.9890	iTRAQ8plex;Phospho	LOC_Os03g51140.1	mzspec:PXD012764:P17540_180109065010:scan:28065:[iTRAQ8plex]AILEGGS[Phospho]DDEGASTEAHGR/3	0	0.0	384.168475	2:0.9890:7:true;2:0.0018:1:true;2:0.0026:12:true;2:0.0018:13:true;2:0.0015:14:true;2:0.0013:16:true	AILEGGSDDEGASTEAHGR	[iTRAQ8plex]AILEGGS[Phospho]DDEGASTEAHGR	LOC_Os03g51140.1	1.0	P17540_180109065010	P17540_180109065010.28065.28065.3	mzspec:PXD012764:P17540_180109065010:scan:28065:[iTRAQ8plex]AILEGGS[Phospho]DDEGASTEAHGR/3	0	-0.0001770000000078653	-0.2351618130736976	0.0	1839	1839	Phospho	0.9890000000000001	7	399	1	0.9890000000000001	579	0.004812213056994814	0.004812213056994814	0.0	5.0	0.03909246611499805	0.017731717885298762
0;11	959;970	0;0.9890	iTRAQ8plex;Phospho	Os02t0523500-01	mzspec:PXD012764:P17540_180109065010:scan:62515:[iTRAQ8plex]LQIWQYGDVES[Phospho]DEEEQAPAAR/3	0	0.0	384.168475	2:0.9890:11:true;2:0.0038:6:true;2:0.0029:17:true;2:0.0021:19:true;2:0.0020:20:true	LQIWQYGDVESDEEEQAPAAR	[iTRAQ8plex]LQIWQYGDVES[Phospho]DEEEQAPAAR	Os02t0523500-01	1.0	P17540_180109065010	P17540_180109065010.62515.62515.3	mzspec:PXD012764:P17540_180109065010:scan:62515:[iTRAQ8plex]LQIWQYGDVES[Phospho]DEEEQAPAAR/3	0	-0.33441800000025523	-355.726136818989	0.0	7699	7699	Phospho	0.9890000000000001	11	970	1	0.9890000000000001	580	0.0048228816551724105	0.0048228816551724105	0.0	5.0	0.0390250653113515	0.017731717885298762
0;2;15;17;19	110;112;125;127;129	0;0;0.9890;0.9890;0.9890	iTRAQ8plex;iTRAQ8plex;Phospho;Phospho;Phospho	Os02t0102400-01	mzspec:PXD012764:P17540_180109065010:scan:44659:[iTRAQ8plex]AK[iTRAQ8plex]EEAAPDDSFWEPT[Phospho]DS[Phospho]DS[Phospho]DEEDER/3	0	0.0	848.3032750000003	2:0.9890:15:true;3:0.9890:17:true;4:0.9890:19:true;4:0.0040:1:true;4:0.0047:5:true;4:0.0055:6:true;4:0.0144:10:true	AKEEAAPDDSFWEPTDSDSDEEDER	[iTRAQ8plex]AK[iTRAQ8plex]EEAAPDDSFWEPT[Phospho]DS[Phospho]DS[Phospho]DEEDER	Os02t0102400-01	1.0	P17540_180109065010	P17540_180109065010.44659.44659.3	mzspec:PXD012764:P17540_180109065010:scan:44659:[iTRAQ8plex]AK[iTRAQ8plex]EEAAPDDSFWEPT[Phospho]DS[Phospho]DS[Phospho]DEEDER/3	0	0.0019659999998111748	1.5852889326935535	0.0	3633	3633	Phospho	0.9890000000000001	19	129	1	0.9890000000000001	581	0.004833513528399307	0.004833513528399307	0.0	5.0	0.03895789652424074	0.017731717885298762
0;3;6;30	57;60;63;87	0;1.0000;1.0000;0	iTRAQ8plex;Phospho;Phospho;iTRAQ8plex	Os04t0610700-01	mzspec:PXD012764:P17540_180109065010:scan:26778:[iTRAQ8plex]GGS[Phospho]FGS[Phospho]EEEEDEEDGGGGGEGEGEGEDGEK[iTRAQ8plex]/3	0	0.0007015355834437603	768.3369749999997	2:1.0000:3:true;3:1.0000:6:true	GGSFGSEEEEDEEDGGGGGEGEGEGEDGEK	[iTRAQ8plex]GGS[Phospho]FGS[Phospho]EEEEDEEDGGGGGEGEGEGEDGEK[iTRAQ8plex]	Os04t0610700-01	0.989	P17540_180109065010	P17540_180109065010.26778.26778.3	mzspec:PXD012764:P17540_180109065010:scan:26778:[iTRAQ8plex]GGS[Phospho]FGS[Phospho]EEEEDEEDGGGGGEGEGEGEDGEK[iTRAQ8plex]/3	18	-0.3391520000000128	-275.92746894622485	0.0006889424733034793	25676	25658	Phospho	1.0	3	60	1	0.989	582	0.004844108865979377	0.004844108865979377	0.0	5.0	0.03889095855770425	0.017731717885298762
0;3;6;30	57;60;63;87	0;1.0000;1.0000;0	iTRAQ8plex;Phospho;Phospho;iTRAQ8plex	Os04t0610700-01	mzspec:PXD012764:P17540_180109065010:scan:26778:[iTRAQ8plex]GGS[Phospho]FGS[Phospho]EEEEDEEDGGGGGEGEGEGEDGEK[iTRAQ8plex]/3	0	0.0007015355834437603	768.3369749999997	2:1.0000:3:true;3:1.0000:6:true	GGSFGSEEEEDEEDGGGGGEGEGEGEDGEK	[iTRAQ8plex]GGS[Phospho]FGS[Phospho]EEEEDEEDGGGGGEGEGEGEDGEK[iTRAQ8plex]	Os04t0610700-01	0.989	P17540_180109065010	P17540_180109065010.26778.26778.3	mzspec:PXD012764:P17540_180109065010:scan:26778:[iTRAQ8plex]GGS[Phospho]FGS[Phospho]EEEEDEEDGGGGGEGEGEGEDGEK[iTRAQ8plex]/3	18	-0.3391520000000128	-275.92746894622485	0.0006889424733034793	25676	25658	Phospho	1.0	6	63	1	0.989	583	0.004854667855917663	0.004854667855917663	0.0	5.0	0.038824250223986057	0.017731717885298762
0;8;10;13	339;347;349;352	0;0;0.9924;0	iTRAQ8plex;Carbamidomethyl;Phospho;iTRAQ8plex	Os11t0247300-01	mzspec:PXD012764:P17540_180109065010:scan:67698:[iTRAQ8plex]TIQFVDWC[Carbamidomethyl]PT[Phospho]GFK[iTRAQ8plex]/2	0	0.0003618880215064882	745.3921949999999	2:0.9924:10:true;2:0.0038:1:true	TIQFVDWCPTGFK	[iTRAQ8plex]TIQFVDWC[Carbamidomethyl]PT[Phospho]GFK[iTRAQ8plex]	Os11t0247300-01	0.9965	P17540_180109065010	P17540_180109065010.67698.67698.2	mzspec:PXD012764:P17540_180109065010:scan:67698:[iTRAQ8plex]TIQFVDWC[Carbamidomethyl]PT[Phospho]GFK[iTRAQ8plex]/2	7	-0.0023590000000695	-2.061932098159642	0.00035936136351968787	19350	19343	Phospho	0.9924	10	349	1	0.9889266	584	0.00486531636986301	0.00486531636986301	0.0	5.0	0.03875777034346553	0.017731717885298762
0;4;12	137;141;149	0;0;0.9912	iTRAQ8plex;Deamidated;Phospho	Os06t0728000-01	mzspec:PXD012764:P17540_180109065010:scan:14936:[iTRAQ8plex]SEVN[Deamidated]DEDDDEGS[Phospho]EEDEDDDE/2	0	0.00022659038123831645	385.152491	2:1.0000:4:true;3:0.9912:12:true;3:0.0044:1:true	SEVNDEDDDEGSEEDEDDDE	[iTRAQ8plex]SEVN[Deamidated]DEDDDEGS[Phospho]EEDEDDDE	Os06t0728000-01	0.9977	P17540_180109065010	P17540_180109065010.14936.14936.2	mzspec:PXD012764:P17540_180109065010:scan:14936:[iTRAQ8plex]SEVN[Deamidated]DEDDDEGS[Phospho]EEDEDDDE/2	4	-0.009013999999979205	-6.74476390429409	0.00021947873799725646	17657	17653	Phospho	0.9912	12	149	1	0.98892024	585	0.004875939350427346	0.004875939350427346	0.0	5.0	0.03869151774458781	0.017731717885298762
0;2;4	289;291;293	0;1.0000;1.0000	iTRAQ8plex;Phospho;Phospho	LOC_Os05g01540.2	mzspec:PXD012764:P17540_180109065010:scan:07375:[iTRAQ8plex]RS[Phospho]PS[Phospho]PPPR/3	0	0.0007000077778641985	464.134862	2:1.0000:2:true;3:1.0000:4:true	RSPSPPPR	[iTRAQ8plex]RS[Phospho]PS[Phospho]PPPR	LOC_Os05g01540.2	0.9889	P17540_180109065010	P17540_180109065010.07375.07375.3	mzspec:PXD012764:P17540_180109065010:scan:07375:[iTRAQ8plex]RS[Phospho]PS[Phospho]PPPR/3	18	-0.0001330000000052678	-0.29345904307923765	0.0006889424733034793	25732	25714	Phospho	1.0	4	293	1	0.9889	586	0.004886560614334466	0.004886560614334466	0.0	5.0	0.038625491263795	0.017731717885298762
0;2;4	289;291;293	0;1.0000;1.0000	iTRAQ8plex;Phospho;Phospho	LOC_Os05g01540.2	mzspec:PXD012764:P17540_180109065010:scan:07375:[iTRAQ8plex]RS[Phospho]PS[Phospho]PPPR/3	0	0.0007000077778641985	464.134862	2:1.0000:2:true;3:1.0000:4:true	RSPSPPPR	[iTRAQ8plex]RS[Phospho]PS[Phospho]PPPR	LOC_Os05g01540.2	0.9889	P17540_180109065010	P17540_180109065010.07375.07375.3	mzspec:PXD012764:P17540_180109065010:scan:07375:[iTRAQ8plex]RS[Phospho]PS[Phospho]PPPR/3	18	-0.0001330000000052678	-0.29345904307923765	0.0006889424733034793	25732	25714	Phospho	1.0	2	291	1	0.9889	587	0.0048971456899488865	0.0048971456899488865	0.0	5.0	0.03855968974545805	0.017731717885298762
0;6;12;14;16	173;179;185;187;189	0;0;0;0.9916;0	iTRAQ8plex;Deamidated;Deamidated;Phospho;iTRAQ8plex	Os03t0352300-02	mzspec:PXD012764:P17540:scan:17842:[iTRAQ8plex]SVAHAN[Deamidated]GDAEEN[Deamidated]GT[Phospho]PK[iTRAQ8plex]/3	0	0.0002725835468571117	690.338707	2:1.0000:6:true;3:1.0000:12:true;4:0.9916:14:true;4:0.0011:1:true;4:0.0012:3:true;4:0.0014:5:true;4:0.0033:9:true	SVAHANGDAEENGTPK	[iTRAQ8plex]SVAHAN[Deamidated]GDAEEN[Deamidated]GT[Phospho]PK[iTRAQ8plex]	Os03t0352300-02	0.9972	P17540	P17540.17842.17842.3	mzspec:PXD012764:P17540:scan:17842:[iTRAQ8plex]SVAHAN[Deamidated]GDAEEN[Deamidated]GT[Phospho]PK[iTRAQ8plex]/3	5	-0.6706590000000006	-878.9463922593152	0.00026087863925701763	18348	18343	Phospho	0.9916	14	187	1	0.98882352	588	0.004907824829931968	0.004907824829931968	0.0	5.0	0.0384941120418093	0.017731717885298762
0;12	137;149	0;0.9898	iTRAQ8plex;Phospho	Os06t0728000-01	mzspec:PXD012764:P17540_180109065010:scan:16120:[iTRAQ8plex]SEVNDEDDDEGS[Phospho]EEDEDDDE/2	0	0.0	384.168475	2:0.9898:12:true;2:0.0050:1:true	SEVNDEDDDEGSEEDEDDDE	[iTRAQ8plex]SEVNDEDDDEGS[Phospho]EEDEDDDE	Os06t0728000-01	0.999	P17540_180109065010	P17540_180109065010.16120.16120.2	mzspec:PXD012764:P17540_180109065010:scan:16120:[iTRAQ8plex]SEVNDEDDDEGS[Phospho]EEDEDDDE/2	0	-1.0000450000002274	-748.5635134332564	0.0	13026	13026	Phospho	0.9898	12	149	1	0.9888102	589	0.0049184903225806395	0.0049184903225806395	0.0	5.0	0.03842875701287584	0.017731717885298762
0;11	125;136	0;0.9890	iTRAQ8plex;Phospho	Os02t0670400-01	mzspec:PXD012764:P17540_180109065010:scan:14724:[iTRAQ8plex]SEVDDDQDGGS[Phospho]DEENEDDEE/2	0	0.0	384.168475	2:0.9890:11:true;2:0.0054:1:true	SEVDDDQDGGSDEENEDDEE	[iTRAQ8plex]SEVDDDQDGGS[Phospho]DEENEDDEE	Os02t0670400-01	0.9998	P17540_180109065010	P17540_180109065010.14724.14724.2	mzspec:PXD012764:P17540_180109065010:scan:14724:[iTRAQ8plex]SEVDDDQDGGS[Phospho]DEENEDDEE/2	0	-0.5021159999998872	-384.3340141902704	0.0	10595	10595	Phospho	0.9890000000000001	11	136	1	0.9888021999999999	590	0.0049291332203389784	0.0049291332203389784	0.0	5.0	0.038363623526413336	0.017731717885298762
0;8;12	180;188;192	0;0.9888;0	iTRAQ8plex;Phospho;iTRAQ8plex	Os08t0154600-01	mzspec:PXD012764:P17540_180109014405:scan:32461:[iTRAQ8plex]IEQPGDDS[Phospho]EDDK[iTRAQ8plex]PLASR/3	0	0.0	688.370731	2:0.9888:8:true;2:0.0058:15:true;2:0.0053:16:true	IEQPGDDSEDDKPLASR	[iTRAQ8plex]IEQPGDDS[Phospho]EDDK[iTRAQ8plex]PLASR	Os08t0154600-01	1.0	P17540_180109014405	P17540_180109014405.32461.32461.3	mzspec:PXD012764:P17540_180109014405:scan:32461:[iTRAQ8plex]IEQPGDDS[Phospho]EDDK[iTRAQ8plex]PLASR/3	0	0.0014099999999643842	1.6508946861758018	0.0	6881	6881	Phospho	0.9888	8	188	1	0.9888	591	0.004939743824027068	0.004939743824027068	0.0	5.0	0.03829871045784073	0.017731717885298762
0;11	959;970	0;0.9888	iTRAQ8plex;Phospho	Os02t0523500-01	mzspec:PXD012764:P17540:scan:62006:[iTRAQ8plex]LQIWQYGDVES[Phospho]DEEEQAPAAR/3	0	0.0	384.168475	2:0.9888:11:true;2:0.0031:6:true;2:0.0034:17:true;2:0.0023:19:true;2:0.0022:20:true	LQIWQYGDVESDEEEQAPAAR	[iTRAQ8plex]LQIWQYGDVES[Phospho]DEEEQAPAAR	Os02t0523500-01	1.0	P17540	P17540.62006.62006.3	mzspec:PXD012764:P17540:scan:62006:[iTRAQ8plex]LQIWQYGDVES[Phospho]DEEEQAPAAR/3	0	-0.3346010000000206	-355.92079704348157	0.0	9405	9405	Phospho	0.9888	11	970	1	0.9888	592	0.004950318581081077	0.004950318581081077	0.0	5.0	0.038234016690175454	0.017731717885298762
0;2;14	135;137;149	0;0;0.9888	iTRAQ8plex;iTRAQ8plex;Phospho	Os06t0728000-01	mzspec:PXD012764:P17540:scan:20353:[iTRAQ8plex]SK[iTRAQ8plex]SEVNDEDDDEGS[Phospho]EEDEDDDE/3	0	0.0	688.3706750000001	2:0.9888:14:true;2:0.0036:1:true;2:0.0039:3:true	SKSEVNDEDDDEGSEEDEDDDE	[iTRAQ8plex]SK[iTRAQ8plex]SEVNDEDDDEGS[Phospho]EEDEDDDE	Os06t0728000-01	1.0	P17540	P17540.20353.20353.3	mzspec:PXD012764:P17540:scan:20353:[iTRAQ8plex]SK[iTRAQ8plex]SEVNDEDDDEGS[Phospho]EEDEDDDE/3	0	-0.3357900000000882	-315.56831159049887	0.0	9719	9719	Phospho	0.9888	14	149	1	0.9888	593	0.004960857672849911	0.004960857672849911	0.0	5.0	0.03816954111396943	0.017731717885298762
0;11	959;970	0;0.9888	iTRAQ8plex;Phospho	Os02t0523500-01	mzspec:PXD012764:P17540_180109014405:scan:63156:[iTRAQ8plex]LQIWQYGDVES[Phospho]DEEEQAPAAR/3	0	0.0	384.168475	2:0.9888:11:true;2:0.0031:6:true;2:0.0034:17:true;2:0.0023:19:true;2:0.0021:20:true	LQIWQYGDVESDEEEQAPAAR	[iTRAQ8plex]LQIWQYGDVES[Phospho]DEEEQAPAAR	Os02t0523500-01	1.0	P17540_180109014405	P17540_180109014405.63156.63156.3	mzspec:PXD012764:P17540_180109014405:scan:63156:[iTRAQ8plex]LQIWQYGDVES[Phospho]DEEEQAPAAR/3	0	-0.3342960000001085	-355.59636333567147	0.0	7313	7313	Phospho	0.9888	11	970	1	0.9888	594	0.004971361279461276	0.004971361279461276	0.0	5.0	0.03810528262724557	0.017731717885298762
0;3;15;21	601;604;616;622	0;0.9887;0;1.0000	iTRAQ8plex;Phospho;iTRAQ8plex;Oxidation	Os04t0487200-01	mzspec:PXD012764:P17540_180109014405:scan:62998:[iTRAQ8plex]DVS[Phospho]EQFDEFPLAYNK[iTRAQ8plex]DESDTM[Oxidation]/3	0	0.0	704.365575	2:1.0000:21:true;3:0.9887:3:true;3:0.0024:12:true;3:0.0022:13:true;3:0.0035:18:true;3:0.0030:20:true	DVSEQFDEFPLAYNKDESDTM	[iTRAQ8plex]DVS[Phospho]EQFDEFPLAYNK[iTRAQ8plex]DESDTM[Oxidation]	Os04t0487200-01	1.0	P17540_180109014405	P17540_180109014405.62998.62998.3	mzspec:PXD012764:P17540_180109014405:scan:62998:[iTRAQ8plex]DVS[Phospho]EQFDEFPLAYNK[iTRAQ8plex]DESDTM[Oxidation]/3	0	-0.3324070000001029	-312.95921608171324	0.0	7309	7309	Phospho	0.9887	3	604	1	0.9887	595	0.004981997647058819	0.004981997647058819	0.0	5.0	0.038041240135435084	0.017731717885298762
0;4;7	96;100;103	0;0;0.9887	iTRAQ8plex;iTRAQ8plex;Phospho	LOC_Os05g37330.1	mzspec:PXD012764:P17540_180109014405:scan:67154:[iTRAQ8plex]VEEK[iTRAQ8plex]EES[Phospho]DDDMGFSLFD/4	0	0.0	688.3706750000001	2:0.9887:7:true;2:0.0113:14:true	VEEKEESDDDMGFSLFD	[iTRAQ8plex]VEEK[iTRAQ8plex]EES[Phospho]DDDMGFSLFD	LOC_Os05g37330.1	1.0	P17540_180109014405	P17540_180109014405.67154.67154.4	mzspec:PXD012764:P17540_180109014405:scan:67154:[iTRAQ8plex]VEEK[iTRAQ8plex]EES[Phospho]DDDMGFSLFD/4	0	-0.750648999999953	-1119.0359721460418	0.0	6182	6182	Phospho	0.9887	7	103	1	0.9887	596	0.004992598322147646	0.004992598322147646	0.0	5.0	0.03797741255131522	0.017731717885298762
0;6;12;14;16	173;179;185;187;189	0;0;0;0.9908;0	iTRAQ8plex;Deamidated;Deamidated;Phospho;iTRAQ8plex	Os03t0352300-02	mzspec:PXD012764:P17540_180109065010:scan:17337:[iTRAQ8plex]SVAHAN[Deamidated]GDAEEN[Deamidated]GT[Phospho]PK[iTRAQ8plex]/3	0	0.00022870211549456832	690.338707	2:1.0000:6:true;3:1.0000:12:true;4:0.9908:14:true;4:0.0012:1:true;4:0.0013:3:true;4:0.0017:5:true;4:0.0036:9:true	SVAHANGDAEENGTPK	[iTRAQ8plex]SVAHAN[Deamidated]GDAEEN[Deamidated]GT[Phospho]PK[iTRAQ8plex]	Os03t0352300-02	0.9978	P17540_180109065010	P17540_180109065010.17337.17337.3	mzspec:PXD012764:P17540_180109065010:scan:17337:[iTRAQ8plex]SVAHAN[Deamidated]GDAEEN[Deamidated]GT[Phospho]PK[iTRAQ8plex]/3	4	-0.6709639999999126	-879.3461164851317	0.00021947873799725646	17494	17490	Phospho	0.9908	14	187	1	0.98862024	597	0.005003297085427132	0.005003297085427132	0.0	5.0	0.037913798794947856	0.017731717885298762
[truncated: 17,938 more rows]
