# Supplementary material for: Assessing Multiple Evidence Streams to Decide on Confidence for Identification of Post-Translational Modifications, within and Across Data Sets
Source: J Proteome Res. 2023 Apr 26;22(6):1828–42. doi: 10.1021/acs.jproteome.2c00823 (PMC10243108; doi:10.1021/acs.jproteome.2c00823)
Supplement: Supplementary file 2 — pr2c00823_si_002.zip [file pr2c00823_si_002.zip › Data PSMsite level/Data TPP pipeline/PXD019291.csv]

All_PTM_positions	All_PTM_protein_positions	All_PTM_scores	All_PTMs	All_Proteins	All_USI	Decoy	FDR	Mass shift	PTM_info	Peptide	Peptide_mod	Protein	Score	Source	Spectrum	USI	decoy_count	mass_diff	ppm_error	q_value	row_count	target_count	PTM	PTM Score	PTM positions	Protein position	Spectrum_matches	PTM_final_prob	Count	PTM_final_prob_FLR	PTM_final_prob_q_value	DecoyP	pA_count	pAla_FLR	pAla_q_value
0;8;10	104;112;114	0;1.0000;0	TMT6plex;Phospho;TMT6plex	Os02t0789400-01	mzspec:PXD019291:S9588TPST_Fr2:scan:22987:[TMT6plex]IGPGGLGS[Phospho]GK[TMT6plex]/3	0	0.0	538.292205	2:1.0000:8:true	IGPGGLGSGK	[TMT6plex]IGPGGLGS[Phospho]GK[TMT6plex]	Os02t0789400-01	1.0	S9588TPST_Fr2	S9588TPST_Fr2.22987.22987.3	mzspec:PXD019291:S9588TPST_Fr2:scan:22987:[TMT6plex]IGPGGLGS[Phospho]GK[TMT6plex]/3	0	-0.0012030000000322616	-2.6099600410610755	0.0	1541	1541	Phospho	1.0	8	112	1	1.0	1	0.0	0.0	0.0	0.0	0.0	0.0
0;7;8	239;246;247	0;0;1.0000	TMT6plex;TMT6plex;Phospho	Os03t0101800-01	mzspec:PXD019291:S9588TPST_Fr2:scan:24711:[TMT6plex]GEHEEPK[TMT6plex]S[Phospho]DHDDVEVIPL/3	0	0.0	538.292205	2:1.0000:8:true	GEHEEPKSDHDDVEVIPL	[TMT6plex]GEHEEPK[TMT6plex]S[Phospho]DHDDVEVIPL	Os03t0101800-01	1.0	S9588TPST_Fr2	S9588TPST_Fr2.24711.24711.3	mzspec:PXD019291:S9588TPST_Fr2:scan:24711:[TMT6plex]GEHEEPK[TMT6plex]S[Phospho]DHDDVEVIPL/3	0	-0.0016490000000430882	-1.9135461231393531	0.0	1409	1409	Phospho	1.0	8	247	1	1.0	2	0.0	0.0	0.0	0.0	0.0	0.0
0;8	153;161	0;1.0000	TMT6plex;Phospho	LOC_Os02g50980.1	mzspec:PXD019291:S9588TPST_Fr1:scan:03052:[TMT6plex]RDDDDDDS[Phospho]DGER/3	0	8.585164835164836e-05	309.129275	2:1.0000:8:true	RDDDDDDSDGER	[TMT6plex]RDDDDDDS[Phospho]DGER	LOC_Os02g50980.1	1.0	S9588TPST_Fr1	S9588TPST_Fr1.03052.03052.3	mzspec:PXD019291:S9588TPST_Fr1:scan:03052:[TMT6plex]RDDDDDDS[Phospho]DGER/3	1	0.0005109999999604042	0.8909431188757999	7.554011179936546e-05	11649	11648	Phospho	1.0	8	161	1	1.0	3	0.0	0.0	0.0	0.0	0.0	0.0
0;5	549;554	0;1.0000	TMT6plex;Phospho	Os02t0751900-01	mzspec:PXD019291:S9588TPST_Fr4:scan:22855:[TMT6plex]IHFES[Phospho]PIPQR/3	0	0.00012186205215695832	309.129275	2:1.0000:5:true	IHFESPIPQR	[TMT6plex]IHFES[Phospho]PIPQR	Os02t0751900-01	1.0	S9588TPST_Fr4	S9588TPST_Fr4.22855.22855.3	mzspec:PXD019291:S9588TPST_Fr4:scan:22855:[TMT6plex]IHFES[Phospho]PIPQR/3	1	-0.001328000000000884	-2.595783111634692	7.554011179936546e-05	8207	8206	Phospho	1.0	5	554	1	1.0	4	0.0	0.0	0.0	0.0	0.0	0.0
0;3;9;15;18	472;475;481;487;490	0;1.0000;1.0000;1.0000;0	TMT6plex;Phospho;Phospho;Oxidation;TMT6plex	LOC_Os08g34060.3	mzspec:PXD019291:S9588TPST_Fr4:scan:24754:[TMT6plex]GES[Phospho]FEDEDS[Phospho]DDDDDM[Oxidation]IPK[TMT6plex]/3	0	0.0	634.2534049999998	2:1.0000:15:true;3:1.0000:3:true;4:1.0000:9:true	GESFEDEDSDDDDDMIPK	[TMT6plex]GES[Phospho]FEDEDS[Phospho]DDDDDM[Oxidation]IPK[TMT6plex]	LOC_Os08g34060.3	1.0	S9588TPST_Fr4	S9588TPST_Fr4.24754.24754.3	mzspec:PXD019291:S9588TPST_Fr4:scan:24754:[TMT6plex]GES[Phospho]FEDEDS[Phospho]DDDDDM[Oxidation]IPK[TMT6plex]/3	0	-0.002596000000153253	-2.8897654532258645	0.0	2156	2156	Phospho	1.0	9	481	1	1.0	5	0.0	0.0	0.0	0.0	0.0	0.0
0;2;9;11	494;496;503;505	0;0;1.0000;0	TMT6plex;TMT6plex;Phospho;TMT6plex	LOC_Os06g22670.1	mzspec:PXD019291:S9588TPST_Fr3:scan:22010:[TMT6plex]LK[TMT6plex]VPDGPES[Phospho]PK[TMT6plex]/3	0	0.00010418837257762034	767.4551349999997	2:1.0000:9:true	LKVPDGPESPK	[TMT6plex]LK[TMT6plex]VPDGPES[Phospho]PK[TMT6plex]	LOC_Os06g22670.1	1.0	S9588TPST_Fr3	S9588TPST_Fr3.22010.22010.3	mzspec:PXD019291:S9588TPST_Fr3:scan:22010:[TMT6plex]LK[TMT6plex]VPDGPES[Phospho]PK[TMT6plex]/3	1	-0.0016849999999521972	-2.610903693117381	7.554011179936546e-05	9599	9598	Phospho	1.0	9	503	1	1.0	6	0.0	0.0	0.0	0.0	0.0	0.0
0;8;9	73;81;82	0;0;1.0000	TMT6plex;Carbamidomethyl;Phospho	Os04t0295000-01	mzspec:PXD019291:S9588TPST_Fr4:scan:19325:[TMT6plex]DVPFDEDC[Carbamidomethyl]S[Phospho]DDDPDGGRR/3	0	0.00015878056525881233	366.150739	2:1.0000:9:true	DVPFDEDCSDDDPDGGRR	[TMT6plex]DVPFDEDC[Carbamidomethyl]S[Phospho]DDDPDGGRR	Os04t0295000-01	1.0	S9588TPST_Fr4	S9588TPST_Fr4.19325.19325.3	mzspec:PXD019291:S9588TPST_Fr4:scan:19325:[TMT6plex]DVPFDEDC[Carbamidomethyl]S[Phospho]DDDPDGGRR/3	1	-0.00042199999995773396	-0.5323929050325611	7.554011179936546e-05	6299	6298	Phospho	1.0	9	82	1	1.0	7	0.0	0.0	0.0	0.0	0.0	0.0
0;3;9;15;18	472;475;481;487;490	0;1.0000;1.0000;1.0000;0	TMT6plex;Phospho;Phospho;Oxidation;TMT6plex	LOC_Os08g34060.3	mzspec:PXD019291:S9588TPST_Fr4:scan:24754:[TMT6plex]GES[Phospho]FEDEDS[Phospho]DDDDDM[Oxidation]IPK[TMT6plex]/3	0	0.0	634.2534049999998	2:1.0000:15:true;3:1.0000:3:true;4:1.0000:9:true	GESFEDEDSDDDDDMIPK	[TMT6plex]GES[Phospho]FEDEDS[Phospho]DDDDDM[Oxidation]IPK[TMT6plex]	LOC_Os08g34060.3	1.0	S9588TPST_Fr4	S9588TPST_Fr4.24754.24754.3	mzspec:PXD019291:S9588TPST_Fr4:scan:24754:[TMT6plex]GES[Phospho]FEDEDS[Phospho]DDDDDM[Oxidation]IPK[TMT6plex]/3	0	-0.002596000000153253	-2.8897654532258645	0.0	2156	2156	Phospho	1.0	3	475	1	1.0	8	0.0	0.0	0.0	0.0	0.0	0.0
0;1;22	333;334;355	0;1.0000;0	TMT6plex;Phospho;TMT6plex	Os02t0668000-01	mzspec:PXD019291:S9588TPST_Fr1:scan:28439:[TMT6plex]S[Phospho]GPLEEEEEDPFMDEDIPDEFK[TMT6plex]R/3	0	0.00011791062374719959	538.292205	2:1.0000:1:true	SGPLEEEEEDPFMDEDIPDEFKR	[TMT6plex]S[Phospho]GPLEEEEEDPFMDEDIPDEFK[TMT6plex]R	Os02t0668000-01	1.0	S9588TPST_Fr1	S9588TPST_Fr1.28439.28439.3	mzspec:PXD019291:S9588TPST_Fr1:scan:28439:[TMT6plex]S[Phospho]GPLEEEEEDPFMDEDIPDEFK[TMT6plex]R/3	1	-0.0037629999999353454	-3.4276773919767227	7.554011179936546e-05	8482	8481	Phospho	1.0	1	334	1	1.0	9	0.0	0.0	0.0	0.0	0.0	0.0
0;2;8;11	41;43;49;52	0;1.0000;0.9943;0	TMT6plex;Phospho;Oxidation;TMT6plex	Os11t0163100-01	mzspec:PXD019291:S9588TPST_Fr4:scan:13845:[TMT6plex]HT[Phospho]GVMVGM[Oxidation]GQK[TMT6plex]/3	0	0.00018793459875963165	554.287105	2:0.9943:8:true;2:0.0057:5:true;3:1.0000:2:true	HTGVMVGMGQK	[TMT6plex]HT[Phospho]GVMVGM[Oxidation]GQK[TMT6plex]	Os11t0163100-01	1.0	S9588TPST_Fr4	S9588TPST_Fr4.13845.13845.3	mzspec:PXD019291:S9588TPST_Fr4:scan:13845:[TMT6plex]HT[Phospho]GVMVGM[Oxidation]GQK[TMT6plex]/3	1	-0.0007640000000037617	-1.3475521581064775	7.554011179936546e-05	5322	5321	Phospho	1.0	2	43	1	1.0	10	0.0	0.0	0.0	0.0	0.0	0.0
0;1;22	333;334;355	0;1.0000;0	TMT6plex;Phospho;TMT6plex	Os02t0668000-01	mzspec:PXD019291:S9588TPST_Fr1:scan:28445:[TMT6plex]S[Phospho]GPLEEEEEDPFMDEDIPDEFK[TMT6plex]R/4	0	0.0001114454474534715	538.292205	2:1.0000:1:true	SGPLEEEEEDPFMDEDIPDEFKR	[TMT6plex]S[Phospho]GPLEEEEEDPFMDEDIPDEFK[TMT6plex]R	Os02t0668000-01	1.0	S9588TPST_Fr1	S9588TPST_Fr1.28445.28445.4	mzspec:PXD019291:S9588TPST_Fr1:scan:28445:[TMT6plex]S[Phospho]GPLEEEEEDPFMDEDIPDEFK[TMT6plex]R/4	1	-0.002828000000022257	-3.433610745311274	7.554011179936546e-05	8974	8973	Phospho	1.0	1	334	1	1.0	11	0.0	0.0	0.0	0.0	0.0	0.0
0;2;5;11	41;43;46;52	0;1.0000;0.9942;0	TMT6plex;Phospho;Oxidation;TMT6plex	Os11t0163100-01	mzspec:PXD019291:S9588TPST_Fr4:scan:15694:[TMT6plex]HT[Phospho]GVM[Oxidation]VGMGQK[TMT6plex]/3	0	0.00015021781583295782	554.287095	2:0.9942:5:true;2:0.0057:8:true;3:1.0000:2:true	HTGVMVGMGQK	[TMT6plex]HT[Phospho]GVM[Oxidation]VGMGQK[TMT6plex]	Os11t0163100-01	1.0	S9588TPST_Fr4	S9588TPST_Fr4.15694.15694.3	mzspec:PXD019291:S9588TPST_Fr4:scan:15694:[TMT6plex]HT[Phospho]GVM[Oxidation]VGMGQK[TMT6plex]/3	1	-0.0008639999999786596	-1.5239333305883596	7.554011179936546e-05	6658	6657	Phospho	1.0	2	43	1	1.0	12	0.0	0.0	0.0	0.0	0.0	0.0
0;1;13;22	333;334;346;355	0;1.0000;1.0000;0	TMT6plex;Phospho;Oxidation;TMT6plex	Os02t0668000-01	mzspec:PXD019291:S9588TPST_Fr1:scan:27753:[TMT6plex]S[Phospho]GPLEEEEEDPFM[Oxidation]DEDIPDEFK[TMT6plex]R/3	0	0.0001444251877527441	554.287105	2:1.0000:13:true;3:1.0000:1:true	SGPLEEEEEDPFMDEDIPDEFKR	[TMT6plex]S[Phospho]GPLEEEEEDPFM[Oxidation]DEDIPDEFK[TMT6plex]R	Os02t0668000-01	1.0	S9588TPST_Fr1	S9588TPST_Fr1.27753.27753.3	mzspec:PXD019291:S9588TPST_Fr1:scan:27753:[TMT6plex]S[Phospho]GPLEEEEEDPFM[Oxidation]DEDIPDEFK[TMT6plex]R/3	1	-0.0040300000000570435	-3.653143307325017	7.554011179936546e-05	6925	6924	Phospho	1.0	1	334	1	1.0	13	0.0	0.0	0.0	0.0	0.0	0.0
0;1;13;22	333;334;346;355	0;1.0000;1.0000;0	TMT6plex;Phospho;Oxidation;TMT6plex	Os02t0668000-01	mzspec:PXD019291:S9588TPST_Fr1:scan:27756:[TMT6plex]S[Phospho]GPLEEEEEDPFM[Oxidation]DEDIPDEFK[TMT6plex]R/4	0	0.00011086474501108647	554.287105	2:1.0000:13:true;3:1.0000:1:true	SGPLEEEEEDPFMDEDIPDEFKR	[TMT6plex]S[Phospho]GPLEEEEEDPFM[Oxidation]DEDIPDEFK[TMT6plex]R	Os02t0668000-01	1.0	S9588TPST_Fr1	S9588TPST_Fr1.27756.27756.4	mzspec:PXD019291:S9588TPST_Fr1:scan:27756:[TMT6plex]S[Phospho]GPLEEEEEDPFM[Oxidation]DEDIPDEFK[TMT6plex]R/4	1	-0.003003000000035172	-3.6284702740571415	7.554011179936546e-05	9021	9020	Phospho	1.0	1	334	1	1.0	14	0.0	0.0	0.0	0.0	0.0	0.0
0;3;21	148;151;169	0;0;1.0000	TMT6plex;TMT6plex;Phospho	Os02t0625300-00	mzspec:PXD019291:S9588TPST_Fr1:scan:30728:[TMT6plex]DVK[TMT6plex]PDNILLDVVDDGIDGGGT[Phospho]PR/3	0	0.00015396458814472672	538.292205	2:1.0000:21:true	DVKPDNILLDVVDDGIDGGGTPR	[TMT6plex]DVK[TMT6plex]PDNILLDVVDDGIDGGGT[Phospho]PR	Os02t0625300-00	1.0	S9588TPST_Fr1	S9588TPST_Fr1.30728.30728.3	mzspec:PXD019291:S9588TPST_Fr1:scan:30728:[TMT6plex]DVK[TMT6plex]PDNILLDVVDDGIDGGGT[Phospho]PR/3	1	-0.004864000000111446	-4.996394788999625	7.554011179936546e-05	6496	6495	Phospho	1.0	21	169	1	1.0	15	0.0	0.0	0.0	0.0	0.0	0.0
0;13;16;19	94;107;110;113	0;1.0000;1.0000;0	TMT6plex;Phospho;Phospho;TMT6plex	Os04t0403701-01	mzspec:PXD019291:S9588TPST_Fr2:scan:32021:[TMT6plex]GLIGEEILPELDS[Phospho]PNS[Phospho]FRK[TMT6plex]/4	0	0.00028694404591104734	618.258505	2:1.0000:13:true;3:1.0000:16:true	GLIGEEILPELDSPNSFRK	[TMT6plex]GLIGEEILPELDS[Phospho]PNS[Phospho]FRK[TMT6plex]	Os04t0403701-01	1.0	S9588TPST_Fr2	S9588TPST_Fr2.32021.32021.4	mzspec:PXD019291:S9588TPST_Fr2:scan:32021:[TMT6plex]GLIGEEILPELDS[Phospho]PNS[Phospho]FRK[TMT6plex]/4	1	-0.003508000000010725	-5.129792734805463	7.554011179936546e-05	3486	3485	Phospho	1.0	13	107	1	1.0	16	0.0	0.0	0.0	0.0	0.0	0.0
0;13;16;19	94;107;110;113	0;1.0000;1.0000;0	TMT6plex;Phospho;Phospho;TMT6plex	Os04t0403701-01	mzspec:PXD019291:S9588TPST_Fr2:scan:32021:[TMT6plex]GLIGEEILPELDS[Phospho]PNS[Phospho]FRK[TMT6plex]/4	0	0.00028694404591104734	618.258505	2:1.0000:13:true;3:1.0000:16:true	GLIGEEILPELDSPNSFRK	[TMT6plex]GLIGEEILPELDS[Phospho]PNS[Phospho]FRK[TMT6plex]	Os04t0403701-01	1.0	S9588TPST_Fr2	S9588TPST_Fr2.32021.32021.4	mzspec:PXD019291:S9588TPST_Fr2:scan:32021:[TMT6plex]GLIGEEILPELDS[Phospho]PNS[Phospho]FRK[TMT6plex]/4	1	-0.003508000000010725	-5.129792734805463	7.554011179936546e-05	3486	3485	Phospho	1.0	16	110	1	1.0	17	0.0	0.0	0.0	0.0	0.0	0.0
0;5	836;841	0;1.0000	TMT6plex;Phospho	Os01t0718300-01	mzspec:PXD019291:S9588TPST_Fr4:scan:17271:[TMT6plex]LIHVS[Phospho]GQGDR/3	0	0.0001633986928104575	309.1292630000001	2:1.0000:5:true	LIHVSGQGDR	[TMT6plex]LIHVS[Phospho]GQGDR	Os01t0718300-01	1.0	S9588TPST_Fr4	S9588TPST_Fr4.17271.17271.3	mzspec:PXD019291:S9588TPST_Fr4:scan:17271:[TMT6plex]LIHVS[Phospho]GQGDR/3	1	-0.00039399999991474033	-0.8486997420524478	7.554011179936546e-05	6121	6120	Phospho	1.0	5	841	1	1.0	18	0.0	0.0	0.0	0.0	0.0	0.0
0;1	148;149	0;1.0000	TMT6plex;Phospho	LOC_Os06g09450.8	mzspec:PXD019291:S9588TPST_Fr4:scan:27461:[TMT6plex]S[Phospho]IGNGVQFLNR/2	0	0.0	309.129275	2:1.0000:1:true	SIGNGVQFLNR	[TMT6plex]S[Phospho]IGNGVQFLNR	LOC_Os06g09450.8	1.0	S9588TPST_Fr4	S9588TPST_Fr4.27461.27461.2	mzspec:PXD019291:S9588TPST_Fr4:scan:27461:[TMT6plex]S[Phospho]IGNGVQFLNR/2	0	-0.0011820000000852815	-1.5606228337532235	0.0	709	709	Phospho	1.0	1	149	1	1.0	19	0.0	0.0	0.0	0.0	0.0	0.0
0;1	148;149	0;1.0000	TMT6plex;Phospho	LOC_Os06g09450.8	mzspec:PXD019291:S9588TPST_Fr4:scan:27443:[TMT6plex]S[Phospho]IGNGVQFLNR/3	0	0.00028555111364934324	309.129275	2:1.0000:1:true	SIGNGVQFLNR	[TMT6plex]S[Phospho]IGNGVQFLNR	LOC_Os06g09450.8	1.0	S9588TPST_Fr4	S9588TPST_Fr4.27443.27443.3	mzspec:PXD019291:S9588TPST_Fr4:scan:27443:[TMT6plex]S[Phospho]IGNGVQFLNR/3	1	-0.000477000000046246	-0.9440639703728224	7.554011179936546e-05	3503	3502	Phospho	1.0	1	149	1	1.0	20	0.0	0.0	0.0	0.0	0.0	0.0
0;1;4	148;149;152	0;1.0000;0	TMT6plex;Phospho;Deamidated	LOC_Os06g09450.8	mzspec:PXD019291:S9588TPST_Fr4:scan:28276:[TMT6plex]S[Phospho]IGN[Deamidated]GVQFLNR/3	0	0.00022376370552696352	310.113291	2:0.8290:4:true;2:0.0654:7:true;2:0.1055:10:true;3:1.0000:1:true	SIGNGVQFLNR	[TMT6plex]S[Phospho]IGN[Deamidated]GVQFLNR	LOC_Os06g09450.8	1.0	S9588TPST_Fr4	S9588TPST_Fr4.28276.28276.3	mzspec:PXD019291:S9588TPST_Fr4:scan:28276:[TMT6plex]S[Phospho]IGN[Deamidated]GVQFLNR/3	1	-0.0025239999999939755	-4.9921836328505895	7.554011179936546e-05	4470	4469	Phospho	1.0	1	149	1	1.0	21	0.0	0.0	0.0	0.0	0.0	0.0
0;10;18	238;248;256	0;1.0000;0	TMT6plex;Phospho;TMT6plex	Os07t0694500-01	mzspec:PXD019291:S9588TPST_Fr1:scan:26443:[TMT6plex]EVEEEILDDS[Phospho]DEDWDPRK[TMT6plex]/3	0	0.00014114326040931546	538.292205	2:1.0000:10:true	EVEEEILDDSDEDWDPRK	[TMT6plex]EVEEEILDDS[Phospho]DEDWDPRK[TMT6plex]	Os07t0694500-01	1.0	S9588TPST_Fr1	S9588TPST_Fr1.26443.26443.3	mzspec:PXD019291:S9588TPST_Fr1:scan:26443:[TMT6plex]EVEEEILDDS[Phospho]DEDWDPRK[TMT6plex]/3	1	-0.002169999999978245	-2.3593205387107745	7.554011179936546e-05	7086	7085	Phospho	1.0	10	248	1	1.0	22	0.0	0.0	0.0	0.0	0.0	0.0
0;3;9	147;150;156	0;1.0000;0	TMT6plex;Phospho;TMT6plex	Os01t0242300-01	mzspec:PXD019291:S9588TPST_Fr3:scan:31939:[TMT6plex]GLS[Phospho]GILNFK[TMT6plex]/2	0	8.110957904128478e-05	538.292205	2:1.0000:3:true	GLSGILNFK	[TMT6plex]GLS[Phospho]GILNFK[TMT6plex]	Os01t0242300-01	1.0	S9588TPST_Fr3	S9588TPST_Fr3.31939.31939.2	mzspec:PXD019291:S9588TPST_Fr3:scan:31939:[TMT6plex]GLS[Phospho]GILNFK[TMT6plex]/2	1	-0.005098999999972875	-6.854182050173515	7.554011179936546e-05	12330	12329	Phospho	1.0	3	150	1	1.0	23	0.0	0.0	0.0	0.0	0.0	0.0
0;14;18	223;237;241	0;1.0000;0	TMT6plex;Phospho;TMT6plex	Os02t0644100-01	mzspec:PXD019291:S9588TPST_Fr4:scan:22123:[TMT6plex]EVEPEPEPEPMEVT[Phospho]DEEK[TMT6plex]ER/4	0	0.00013825521913452232	538.292205	2:1.0000:14:true	EVEPEPEPEPMEVTDEEKER	[TMT6plex]EVEPEPEPEPMEVT[Phospho]DEEK[TMT6plex]ER	Os02t0644100-01	1.0	S9588TPST_Fr4	S9588TPST_Fr4.22123.22123.4	mzspec:PXD019291:S9588TPST_Fr4:scan:22123:[TMT6plex]EVEPEPEPEPMEVT[Phospho]DEEK[TMT6plex]ER/4	1	0.0008669999999710852	1.1798429474052743	7.554011179936546e-05	7234	7233	Phospho	1.0	14	237	1	1.0	24	0.0	0.0	0.0	0.0	0.0	0.0
0;14;18	223;237;241	0;1.0000;0	TMT6plex;Phospho;TMT6plex	Os02t0644100-01	mzspec:PXD019291:S9588TPST_Fr4:scan:22109:[TMT6plex]EVEPEPEPEPMEVT[Phospho]DEEK[TMT6plex]ER/3	0	0.00011671335200746966	538.292205	2:1.0000:14:true	EVEPEPEPEPMEVTDEEKER	[TMT6plex]EVEPEPEPEPMEVT[Phospho]DEEK[TMT6plex]ER	Os02t0644100-01	1.0	S9588TPST_Fr4	S9588TPST_Fr4.22109.22109.3	mzspec:PXD019291:S9588TPST_Fr4:scan:22109:[TMT6plex]EVEPEPEPEPMEVT[Phospho]DEEK[TMT6plex]ER/3	1	0.0011640000000170405	1.1884152012183782	7.554011179936546e-05	8569	8568	Phospho	1.0	14	237	1	1.0	25	0.0	0.0	0.0	0.0	0.0	0.0
0;4;6	103;107;109	0;1.0000;0	TMT6plex;Phospho;Carbamidomethyl	LOC_Os12g38795.1	mzspec:PXD019291:S9588TPST_Fr3:scan:29134:[TMT6plex]EVFS[Phospho]PC[Carbamidomethyl]GEIVDLR/3	0	9.509319132750097e-05	366.150739	2:1.0000:4:true	EVFSPCGEIVDLR	[TMT6plex]EVFS[Phospho]PC[Carbamidomethyl]GEIVDLR	LOC_Os12g38795.1	1.0	S9588TPST_Fr3	S9588TPST_Fr3.29134.29134.3	mzspec:PXD019291:S9588TPST_Fr3:scan:29134:[TMT6plex]EVFS[Phospho]PC[Carbamidomethyl]GEIVDLR/3	1	-0.0009089999999787324	-1.4886304229813192	7.554011179936546e-05	10517	10516	Phospho	1.0	4	107	1	1.0	26	0.0	0.0	0.0	0.0	0.0	0.0
0;11	13;24	0;1.0000	TMT6plex;Phospho	Os02t0568200-00	mzspec:PXD019291:S9588TPST_Fr4:scan:20871:[TMT6plex]GLVPVGGGGGS[Phospho]GR/3	0	0.00021791239921551536	309.129275	2:1.0000:11:true	GLVPVGGGGGSGR	[TMT6plex]GLVPVGGGGGS[Phospho]GR	Os02t0568200-00	1.0	S9588TPST_Fr4	S9588TPST_Fr4.20871.20871.3	mzspec:PXD019291:S9588TPST_Fr4:scan:20871:[TMT6plex]GLVPVGGGGGS[Phospho]GR/3	1	-0.00033399999995253893	-0.7257090103212441	7.554011179936546e-05	4590	4589	Phospho	1.0	11	24	1	1.0	27	0.0	0.0	0.0	0.0	0.0	0.0
0;3;7	520;523;527	0;1.0000;0	TMT6plex;Phospho;TMT6plex	Os04t0668700-01	mzspec:PXD019291:S9588TPST_Fr1:scan:11889:[TMT6plex]VHS[Phospho]GGLK[TMT6plex]/3	0	9.580379383023568e-05	538.292205	2:1.0000:3:true	VHSGGLK	[TMT6plex]VHS[Phospho]GGLK[TMT6plex]	Os04t0668700-01	1.0	S9588TPST_Fr1	S9588TPST_Fr1.11889.11889.3	mzspec:PXD019291:S9588TPST_Fr1:scan:11889:[TMT6plex]VHS[Phospho]GGLK[TMT6plex]/3	1	-0.0004680000000121254	-1.1343567196163509	7.554011179936546e-05	10439	10438	Phospho	1.0	3	523	1	1.0	28	0.0	0.0	0.0	0.0	0.0	0.0
0;8;13	153;161;166	0;1.0000;0	TMT6plex;Phospho;TMT6plex	LOC_Os02g50980.1	mzspec:PXD019291:S9588TPST_Fr4:scan:05246:[TMT6plex]RDDDDDDS[Phospho]DGERK[TMT6plex]/4	0	0.0	538.292205	2:1.0000:8:true	RDDDDDDSDGERK	[TMT6plex]RDDDDDDS[Phospho]DGERK[TMT6plex]	LOC_Os02g50980.1	1.0	S9588TPST_Fr4	S9588TPST_Fr4.05246.05246.4	mzspec:PXD019291:S9588TPST_Fr4:scan:05246:[TMT6plex]RDDDDDDS[Phospho]DGERK[TMT6plex]/4	0	-0.0014660000000503715	-2.820703860220916	0.0	2360	2360	Phospho	1.0	8	161	1	1.0	29	0.0	0.0	0.0	0.0	0.0	0.0
0;8;13	153;161;166	0;1.0000;0	TMT6plex;Phospho;TMT6plex	LOC_Os02g50980.1	mzspec:PXD019291:S9588TPST_Fr4:scan:05437:[TMT6plex]RDDDDDDS[Phospho]DGERK[TMT6plex]/3	0	0.0	538.292205	2:1.0000:8:true	RDDDDDDSDGERK	[TMT6plex]RDDDDDDS[Phospho]DGERK[TMT6plex]	LOC_Os02g50980.1	1.0	S9588TPST_Fr4	S9588TPST_Fr4.05437.05437.3	mzspec:PXD019291:S9588TPST_Fr4:scan:05437:[TMT6plex]RDDDDDDS[Phospho]DGERK[TMT6plex]/3	0	-0.0006819999999834183	-0.98464490021635	0.0	2532	2532	Phospho	1.0	8	161	1	1.0	30	0.0	0.0	0.0	0.0	0.0	0.0
0;9	119;128	0;1.0000	TMT6plex;Phospho	LOC_Os02g50980.1	mzspec:PXD019291:S9588TPST_Fr2:scan:02269:[TMT6plex]HGGDDDDGS[Phospho]GDER/2	0	0.0001508978421608571	309.129275	2:1.0000:9:true	HGGDDDDGSGDER	[TMT6plex]HGGDDDDGS[Phospho]GDER	LOC_Os02g50980.1	1.0	S9588TPST_Fr2	S9588TPST_Fr2.02269.02269.2	mzspec:PXD019291:S9588TPST_Fr2:scan:02269:[TMT6plex]HGGDDDDGS[Phospho]GDER/2	1	-7.300000004306639e-05	-0.08893710210987764	7.554011179936546e-05	6628	6627	Phospho	1.0	9	128	1	1.0	31	0.0	0.0	0.0	0.0	0.0	0.0
0;5;11	769;774;780	0;1.0000;0	TMT6plex;Phospho;TMT6plex	LOC_Os02g08360.1	mzspec:PXD019291:S9588TPST_Fr4:scan:08300:[TMT6plex]EDDVS[Phospho]DDEDRK[TMT6plex]GGR/4	0	0.0	538.292205	2:1.0000:5:true	EDDVSDDEDRKGGR	[TMT6plex]EDDVS[Phospho]DDEDRK[TMT6plex]GGR	LOC_Os02g08360.1	1.0	S9588TPST_Fr4	S9588TPST_Fr4.08300.08300.4	mzspec:PXD019291:S9588TPST_Fr4:scan:08300:[TMT6plex]EDDVS[Phospho]DDEDRK[TMT6plex]GGR/4	0	-0.0006200000000262662	-1.1621410146898117	0.0	942	942	Phospho	1.0	5	774	1	1.0	32	0.0	0.0	0.0	0.0	0.0	0.0
0;5;11	769;774;780	0;1.0000;0	TMT6plex;Phospho;TMT6plex	LOC_Os02g08360.1	mzspec:PXD019291:S9588TPST_Fr4:scan:08290:[TMT6plex]EDDVS[Phospho]DDEDRK[TMT6plex]GGR/3	0	0.0	538.292205	2:1.0000:5:true	EDDVSDDEDRKGGR	[TMT6plex]EDDVS[Phospho]DDEDRK[TMT6plex]GGR	LOC_Os02g08360.1	1.0	S9588TPST_Fr4	S9588TPST_Fr4.08290.08290.3	mzspec:PXD019291:S9588TPST_Fr4:scan:08290:[TMT6plex]EDDVS[Phospho]DDEDRK[TMT6plex]GGR/3	0	-0.0007849999999507418	-1.1040865032657672	0.0	735	735	Phospho	1.0	5	774	1	1.0	33	0.0	0.0	0.0	0.0	0.0	0.0
0;5	332;337	0;1.0000	TMT6plex;Phospho	LOC_Os11g42850.1	mzspec:PXD019291:S9588TPST_Fr1:scan:29635:[TMT6plex]VLDDS[Phospho]DDDDII/2	0	0.00020128824476650564	309.129275	2:1.0000:5:true	VLDDSDDDDII	[TMT6plex]VLDDS[Phospho]DDDDII	LOC_Os11g42850.1	1.0	S9588TPST_Fr1	S9588TPST_Fr1.29635.29635.2	mzspec:PXD019291:S9588TPST_Fr1:scan:29635:[TMT6plex]VLDDS[Phospho]DDDDII/2	1	-0.0023330000000214572	-3.0207125182127657	7.554011179936546e-05	4969	4968	Phospho	1.0	5	337	1	1.0	34	0.0	0.0	0.0	0.0	0.0	0.0
0;6;18	308;314;326	0;1.0000;0	TMT6plex;Phospho;TMT6plex	LOC_Os07g49330.3	mzspec:PXD019291:S9588TPST_Fr2:scan:11995:[TMT6plex]EDDDDT[Phospho]DEDEDDEEEEQK[TMT6plex]/3	0	0.0001519987840097279	538.292205	2:1.0000:6:true	EDDDDTDEDEDDEEEEQK	[TMT6plex]EDDDDT[Phospho]DEDEDDEEEEQK[TMT6plex]	LOC_Os07g49330.3	1.0	S9588TPST_Fr2	S9588TPST_Fr2.11995.11995.3	mzspec:PXD019291:S9588TPST_Fr2:scan:11995:[TMT6plex]EDDDDT[Phospho]DEDEDDEEEEQK[TMT6plex]/3	1	-0.0025990000000319924	-2.8455794128366536	7.554011179936546e-05	6580	6579	Phospho	1.0	6	314	1	1.0	35	0.0	0.0	0.0	0.0	0.0	0.0
0;6;18	308;314;326	0;1.0000;0	TMT6plex;Phospho;TMT6plex	LOC_Os07g49330.3	mzspec:PXD019291:S9588TPST_Fr2:scan:12033:[TMT6plex]EDDDDT[Phospho]DEDEDDEEEEQK[TMT6plex]/2	0	0.00015299877600979188	538.292205	2:1.0000:6:true	EDDDDTDEDEDDEEEEQK	[TMT6plex]EDDDDT[Phospho]DEDEDDEEEEQK[TMT6plex]	LOC_Os07g49330.3	1.0	S9588TPST_Fr2	S9588TPST_Fr2.12033.12033.2	mzspec:PXD019291:S9588TPST_Fr2:scan:12033:[TMT6plex]EDDDDT[Phospho]DEDEDDEEEEQK[TMT6plex]/2	1	-0.004286000000092828	-3.129572522936248	7.554011179936546e-05	6537	6536	Phospho	1.0	6	314	1	1.0	36	0.0	0.0	0.0	0.0	0.0	0.0
0;9;14	119;128;133	0;1.0000;0	TMT6plex;Phospho;TMT6plex	LOC_Os02g50980.1	mzspec:PXD019291:S9588TPST_Fr1:scan:04441:[TMT6plex]HGGDDDDGS[Phospho]GDERK[TMT6plex]PR/4	0	7.77000777000777e-05	538.292205	2:1.0000:9:true	HGGDDDDGSGDERKPR	[TMT6plex]HGGDDDDGS[Phospho]GDERK[TMT6plex]PR	LOC_Os02g50980.1	1.0	S9588TPST_Fr1	S9588TPST_Fr1.04441.04441.4	mzspec:PXD019291:S9588TPST_Fr1:scan:04441:[TMT6plex]HGGDDDDGS[Phospho]GDERK[TMT6plex]PR/4	1	-0.00022100000001046285	-0.3921854100757157	7.554011179936546e-05	12871	12870	Phospho	1.0	9	128	1	1.0	37	0.0	0.0	0.0	0.0	0.0	0.0
0;9	119;128	0;1.0000	TMT6plex;Phospho	LOC_Os02g50980.1	mzspec:PXD019291:S9588TPST_Fr4:scan:02228:[TMT6plex]HGGDDDDGS[Phospho]GDER/3	0	8.147967082212988e-05	309.129275	2:1.0000:9:true	HGGDDDDGSGDER	[TMT6plex]HGGDDDDGS[Phospho]GDER	LOC_Os02g50980.1	1.0	S9588TPST_Fr4	S9588TPST_Fr4.02228.02228.3	mzspec:PXD019291:S9588TPST_Fr4:scan:02228:[TMT6plex]HGGDDDDGS[Phospho]GDER/3	1	0.00015699999994467362	0.2867375881432919	7.554011179936546e-05	12274	12273	Phospho	1.0	9	128	1	1.0	38	0.0	0.0	0.0	0.0	0.0	0.0
0;9;14	158;167;172	0;1.0000;0	TMT6plex;Phospho;TMT6plex	Os08t0187700-01	mzspec:PXD019291:S9588TPST_Fr4:scan:30013:[TMT6plex]GIEDELQFS[Phospho]PLENK[TMT6plex]/2	0	0.00033123550844650564	538.292205	2:1.0000:9:true	GIEDELQFSPLENK	[TMT6plex]GIEDELQFS[Phospho]PLENK[TMT6plex]	Os08t0187700-01	1.0	S9588TPST_Fr4	S9588TPST_Fr4.30013.30013.2	mzspec:PXD019291:S9588TPST_Fr4:scan:30013:[TMT6plex]GIEDELQFS[Phospho]PLENK[TMT6plex]/2	1	-1.799999995455437e-05	-0.016681375860232252	7.554011179936546e-05	3020	3019	Phospho	1.0	9	167	1	1.0	39	0.0	0.0	0.0	0.0	0.0	0.0
0;7;9	373;380;382	0;1.0000;0	TMT6plex;Phospho;TMT6plex	LOC_Os08g38810.1	mzspec:PXD019291:S9588TPST_Fr2:scan:26102:[TMT6plex]WNPEHVS[Phospho]FK[TMT6plex]/3	0	0.0	538.292205	2:1.0000:7:true	WNPEHVSFK	[TMT6plex]WNPEHVS[Phospho]FK[TMT6plex]	LOC_Os08g38810.1	1.0	S9588TPST_Fr2	S9588TPST_Fr2.26102.26102.3	mzspec:PXD019291:S9588TPST_Fr2:scan:26102:[TMT6plex]WNPEHVS[Phospho]FK[TMT6plex]/3	0	-0.0003940000000284272	-0.7019565449995804	0.0	2189	2189	Phospho	1.0	7	380	1	1.0	40	0.0	0.0	0.0	0.0	0.0	0.0
0;9;14	158;167;172	0;1.0000;0	TMT6plex;Phospho;TMT6plex	Os08t0187700-01	mzspec:PXD019291:S9588TPST_Fr4:scan:29985:[TMT6plex]GIEDELQFS[Phospho]PLENK[TMT6plex]/3	0	0.0002966478789676654	538.292205	2:1.0000:9:true	GIEDELQFSPLENK	[TMT6plex]GIEDELQFS[Phospho]PLENK[TMT6plex]	Os08t0187700-01	1.0	S9588TPST_Fr4	S9588TPST_Fr4.29985.29985.3	mzspec:PXD019291:S9588TPST_Fr4:scan:29985:[TMT6plex]GIEDELQFS[Phospho]PLENK[TMT6plex]/3	1	-0.00022000000001298758	-0.3056825496906265	7.554011179936546e-05	3372	3371	Phospho	1.0	9	167	1	1.0	41	0.0	0.0	0.0	0.0	0.0	0.0
0;9	119;128	0;1.0000	TMT6plex;Phospho	LOC_Os02g50980.1	mzspec:PXD019291:S9588TPST_Fr2:scan:02259:[TMT6plex]HGGDDDDGS[Phospho]GDER/3	0	0.00014925373134328356	309.129275	2:1.0000:9:true	HGGDDDDGSGDER	[TMT6plex]HGGDDDDGS[Phospho]GDER	LOC_Os02g50980.1	1.0	S9588TPST_Fr2	S9588TPST_Fr2.02259.02259.3	mzspec:PXD019291:S9588TPST_Fr2:scan:02259:[TMT6plex]HGGDDDDGS[Phospho]GDER/3	1	-0.001936000000000604	-3.535821470326181	7.554011179936546e-05	6701	6700	Phospho	1.0	9	128	1	1.0	42	0.0	0.0	0.0	0.0	0.0	0.0
0;4	33;37	0;1.0000	TMT6plex;Phospho	LOC_Os10g06130.1	mzspec:PXD019291:S9588TPST_Fr1:scan:06832:[TMT6plex]REDS[Phospho]DDPEEEDPDERQGEGDGR/4	0	8.927774305865548e-05	309.129275	2:1.0000:4:true	REDSDDPEEEDPDERQGEGDGR	[TMT6plex]REDS[Phospho]DDPEEEDPDERQGEGDGR	LOC_Os10g06130.1	1.0	S9588TPST_Fr1	S9588TPST_Fr1.06832.06832.4	mzspec:PXD019291:S9588TPST_Fr1:scan:06832:[TMT6plex]REDS[Phospho]DDPEEEDPDERQGEGDGR/4	1	-0.0016980000001467488	-2.388059694981812	7.554011179936546e-05	11202	11201	Phospho	1.0	4	37	1	1.0	43	0.0	0.0	0.0	0.0	0.0	0.0
0;8;13	153;161;166	0;1.0000;0	TMT6plex;Phospho;TMT6plex	LOC_Os02g50980.1	mzspec:PXD019291:S9588TPST_Fr4:scan:05628:[TMT6plex]RDDDDDDS[Phospho]DGERK[TMT6plex]/3	0	0.0	538.292205	2:1.0000:8:true	RDDDDDDSDGERK	[TMT6plex]RDDDDDDS[Phospho]DGERK[TMT6plex]	LOC_Os02g50980.1	1.0	S9588TPST_Fr4	S9588TPST_Fr4.05628.05628.3	mzspec:PXD019291:S9588TPST_Fr4:scan:05628:[TMT6plex]RDDDDDDS[Phospho]DGERK[TMT6plex]/3	0	-0.001312999999981912	-1.8956579970640632	0.0	2569	2569	Phospho	1.0	8	161	1	1.0	44	0.0	0.0	0.0	0.0	0.0	0.0
0;4	33;37	0;1.0000	TMT6plex;Phospho	LOC_Os10g06130.1	mzspec:PXD019291:S9588TPST_Fr1:scan:06833:[TMT6plex]REDS[Phospho]DDPEEEDPDERQGEGDGR/3	0	9.560229445506692e-05	309.129275	2:1.0000:4:true	REDSDDPEEEDPDERQGEGDGR	[TMT6plex]REDS[Phospho]DDPEEEDPDERQGEGDGR	LOC_Os10g06130.1	1.0	S9588TPST_Fr1	S9588TPST_Fr1.06833.06833.3	mzspec:PXD019291:S9588TPST_Fr1:scan:06833:[TMT6plex]REDS[Phospho]DDPEEEDPDERQGEGDGR/3	1	-0.002256000000102177	-2.3804643798328056	7.554011179936546e-05	10461	10460	Phospho	1.0	4	37	1	1.0	45	0.0	0.0	0.0	0.0	0.0	0.0
0;4	33;37	0;1.0000	TMT6plex;Phospho	LOC_Os10g06130.1	mzspec:PXD019291:S9588TPST_Fr1:scan:07462:[TMT6plex]REDS[Phospho]DDPEEEDPDER/2	0	9.111617312072892e-05	309.129275	2:1.0000:4:true	REDSDDPEEEDPDER	[TMT6plex]REDS[Phospho]DDPEEEDPDER	LOC_Os10g06130.1	1.0	S9588TPST_Fr1	S9588TPST_Fr1.07462.07462.2	mzspec:PXD019291:S9588TPST_Fr1:scan:07462:[TMT6plex]REDS[Phospho]DDPEEEDPDER/2	1	-0.0025800000000799628	-2.4080171965281045	7.554011179936546e-05	10976	10975	Phospho	1.0	4	37	1	1.0	46	0.0	0.0	0.0	0.0	0.0	0.0
0;4	33;37	0;1.0000	TMT6plex;Phospho	LOC_Os10g06130.1	mzspec:PXD019291:S9588TPST_Fr1:scan:07456:[TMT6plex]REDS[Phospho]DDPEEEDPDER/3	0	9.257544899092758e-05	309.129275	2:1.0000:4:true	REDSDDPEEEDPDER	[TMT6plex]REDS[Phospho]DDPEEEDPDER	LOC_Os10g06130.1	1.0	S9588TPST_Fr1	S9588TPST_Fr1.07456.07456.3	mzspec:PXD019291:S9588TPST_Fr1:scan:07456:[TMT6plex]REDS[Phospho]DDPEEEDPDER/3	1	-0.001728000000071006	-2.418080620284202	7.554011179936546e-05	10803	10802	Phospho	1.0	4	37	1	1.0	47	0.0	0.0	0.0	0.0	0.0	0.0
0;4	33;37	0;1.0000	TMT6plex;Phospho	LOC_Os10g06130.1	mzspec:PXD019291:S9588TPST_Fr1:scan:07627:[TMT6plex]REDS[Phospho]DDPEEEDPDER/3	0	9.2824654228163e-05	309.129275	2:1.0000:4:true	REDSDDPEEEDPDER	[TMT6plex]REDS[Phospho]DDPEEEDPDER	LOC_Os10g06130.1	1.0	S9588TPST_Fr1	S9588TPST_Fr1.07627.07627.3	mzspec:PXD019291:S9588TPST_Fr1:scan:07627:[TMT6plex]REDS[Phospho]DDPEEEDPDER/3	1	-0.0012280000000828295	-1.7184045149231897	7.554011179936546e-05	10774	10773	Phospho	1.0	4	37	1	1.0	48	0.0	0.0	0.0	0.0	0.0	0.0
0;9	119;128	0;1.0000	TMT6plex;Phospho	LOC_Os02g50980.1	mzspec:PXD019291:S9588TPST_Fr2:scan:02604:[TMT6plex]HGGDDDDGS[Phospho]GDER/2	0	0.0001514004542013626	309.129275	2:1.0000:9:true	HGGDDDDGSGDER	[TMT6plex]HGGDDDDGS[Phospho]GDER	LOC_Os02g50980.1	1.0	S9588TPST_Fr2	S9588TPST_Fr2.02604.02604.2	mzspec:PXD019291:S9588TPST_Fr2:scan:02604:[TMT6plex]HGGDDDDGS[Phospho]GDER/2	1	-0.0022030000000086147	-2.6839511757977883	7.554011179936546e-05	6606	6605	Phospho	1.0	9	128	1	1.0	49	0.0	0.0	0.0	0.0	0.0	0.0
0;9;14	158;167;172	0;1.0000;0	TMT6plex;Phospho;TMT6plex	Os08t0187700-01	mzspec:PXD019291:S9588TPST_Fr4:scan:28727:[TMT6plex]GIEDELQFS[Phospho]PLENK[TMT6plex]R/3	0	0.0	538.292205	2:1.0000:9:true	GIEDELQFSPLENKR	[TMT6plex]GIEDELQFS[Phospho]PLENK[TMT6plex]R	Os08t0187700-01	1.0	S9588TPST_Fr4	S9588TPST_Fr4.28727.28727.3	mzspec:PXD019291:S9588TPST_Fr4:scan:28727:[TMT6plex]GIEDELQFS[Phospho]PLENK[TMT6plex]R/3	0	-0.0014159999999492356	-1.8348277105969841	0.0	733	733	Phospho	1.0	9	167	1	1.0	50	0.0	0.0	0.0	0.0	0.0	0.0
0;9;14	158;167;172	0;1.0000;0	TMT6plex;Phospho;TMT6plex	Os08t0187700-01	mzspec:PXD019291:S9588TPST_Fr4:scan:28743:[TMT6plex]GIEDELQFS[Phospho]PLENK[TMT6plex]R/4	0	0.0002995805871779509	538.292205	2:1.0000:9:true	GIEDELQFSPLENKR	[TMT6plex]GIEDELQFS[Phospho]PLENK[TMT6plex]R	Os08t0187700-01	1.0	S9588TPST_Fr4	S9588TPST_Fr4.28743.28743.4	mzspec:PXD019291:S9588TPST_Fr4:scan:28743:[TMT6plex]GIEDELQFS[Phospho]PLENK[TMT6plex]R/4	1	-0.0012429999999312713	-2.1466092422581653	7.554011179936546e-05	3339	3338	Phospho	1.0	9	167	1	1.0	51	0.0	0.0	0.0	0.0	0.0	0.0
0;9;14	158;167;172	0;1.0000;0	TMT6plex;Phospho;TMT6plex	Os08t0187700-01	mzspec:PXD019291:S9588TPST_Fr1:scan:27103:[TMT6plex]GIEDELQFS[Phospho]PLENK[TMT6plex]R/3	0	0.00013728720483250956	538.292205	2:1.0000:9:true	GIEDELQFSPLENKR	[TMT6plex]GIEDELQFS[Phospho]PLENK[TMT6plex]R	Os08t0187700-01	1.0	S9588TPST_Fr1	S9588TPST_Fr1.27103.27103.3	mzspec:PXD019291:S9588TPST_Fr1:scan:27103:[TMT6plex]GIEDELQFS[Phospho]PLENK[TMT6plex]R/3	1	-0.002116000000000895	-2.7418753077429723	7.554011179936546e-05	7285	7284	Phospho	1.0	9	167	1	1.0	52	0.0	0.0	0.0	0.0	0.0	0.0
0;15	902;917	0;1.0000	TMT6plex;Phospho	Os06t0489500-01	mzspec:PXD019291:S9588TPST_Fr1:scan:21646:[TMT6plex]LMEHNVGLNWQQEES[Phospho]RR/3	0	0.0	309.129275	2:1.0000:15:true	LMEHNVGLNWQQEESRR	[TMT6plex]LMEHNVGLNWQQEES[Phospho]RR	Os06t0489500-01	1.0	S9588TPST_Fr1	S9588TPST_Fr1.21646.21646.3	mzspec:PXD019291:S9588TPST_Fr1:scan:21646:[TMT6plex]LMEHNVGLNWQQEES[Phospho]RR/3	0	-0.0014960000000883154	-1.8414850551945456	0.0	1034	1034	Phospho	1.0	15	917	1	1.0	53	0.0	0.0	0.0	0.0	0.0	0.0
0;5;11	3;8;14	0;1.0000;0	TMT6plex;Phospho;TMT6plex	Os01t0805700-01	mzspec:PXD019291:S9588TPST_Fr4:scan:16934:[TMT6plex]VIHDS[Phospho]GEGMQK[TMT6plex]/3	0	0.0001682085786375105	538.292205	2:1.0000:5:true	VIHDSGEGMQK	[TMT6plex]VIHDS[Phospho]GEGMQK[TMT6plex]	Os01t0805700-01	1.0	S9588TPST_Fr4	S9588TPST_Fr4.16934.16934.3	mzspec:PXD019291:S9588TPST_Fr4:scan:16934:[TMT6plex]VIHDS[Phospho]GEGMQK[TMT6plex]/3	1	0.00146000000006552	2.5159768884801808	7.554011179936546e-05	5946	5945	Phospho	1.0	5	8	1	1.0	54	0.0	0.0	0.0	0.0	0.0	0.0
0;8;13	153;161;166	0;1.0000;0	TMT6plex;Phospho;TMT6plex	LOC_Os02g50980.1	mzspec:PXD019291:S9588TPST_Fr4:scan:05245:[TMT6plex]RDDDDDDS[Phospho]DGERK[TMT6plex]/3	0	0.0003101736972704714	538.292205	2:1.0000:8:true	RDDDDDDSDGERK	[TMT6plex]RDDDDDDS[Phospho]DGERK[TMT6plex]	LOC_Os02g50980.1	1.0	S9588TPST_Fr4	S9588TPST_Fr4.05245.05245.3	mzspec:PXD019291:S9588TPST_Fr4:scan:05245:[TMT6plex]RDDDDDDS[Phospho]DGERK[TMT6plex]/3	1	-0.0019129999999449863	-2.7619145074860803	7.554011179936546e-05	3225	3224	Phospho	1.0	8	161	1	1.0	55	0.0	0.0	0.0	0.0	0.0	0.0
0;7;8	239;246;247	0;0;1.0000	TMT6plex;TMT6plex;Phospho	Os03t0101800-01	mzspec:PXD019291:S9588TPST_Fr2:scan:24722:[TMT6plex]GEHEEPK[TMT6plex]S[Phospho]DHDDVEVIPL/4	0	0.0	538.292205	2:1.0000:8:true	GEHEEPKSDHDDVEVIPL	[TMT6plex]GEHEEPK[TMT6plex]S[Phospho]DHDDVEVIPL	Os03t0101800-01	1.0	S9588TPST_Fr2	S9588TPST_Fr2.24722.24722.4	mzspec:PXD019291:S9588TPST_Fr2:scan:24722:[TMT6plex]GEHEEPK[TMT6plex]S[Phospho]DHDDVEVIPL/4	0	-0.001742999999919448	-2.695784825714654	0.0	2073	2073	Phospho	1.0	8	247	1	1.0	56	0.0	0.0	0.0	0.0	0.0	0.0
0;11	13;24	0;1.0000	TMT6plex;Phospho	Os02t0568200-00	mzspec:PXD019291:S9588TPST_Fr4:scan:20949:[TMT6plex]GLVPVGGGGGS[Phospho]GR/2	0	0.00019603999215840032	309.129275	2:1.0000:11:true	GLVPVGGGGGSGR	[TMT6plex]GLVPVGGGGGS[Phospho]GR	Os02t0568200-00	1.0	S9588TPST_Fr4	S9588TPST_Fr4.20949.20949.2	mzspec:PXD019291:S9588TPST_Fr4:scan:20949:[TMT6plex]GLVPVGGGGGS[Phospho]GR/2	1	-0.0021889999999302745	-3.1731273149237937	7.554011179936546e-05	5102	5101	Phospho	1.0	11	24	1	1.0	57	0.0	0.0	0.0	0.0	0.0	0.0
0;1;12;20;24	362;363;374;382;386	0;1.0000;0;1.0000;0	TMT6plex;Phospho;TMT6plex;Oxidation;TMT6plex	Os03t0275500-01	mzspec:PXD019291:S9588TPST_Fr2:scan:20414:[TMT6plex]S[Phospho]PPREPEPEPVK[TMT6plex]EEEPEPDM[Oxidation]NEIK[TMT6plex]/4	0	0.00011295606009262395	783.450035	2:1.0000:20:true;3:1.0000:1:true	SPPREPEPEPVKEEEPEPDMNEIK	[TMT6plex]S[Phospho]PPREPEPEPVK[TMT6plex]EEEPEPDM[Oxidation]NEIK[TMT6plex]	Os03t0275500-01	1.0	S9588TPST_Fr2	S9588TPST_Fr2.20414.20414.4	mzspec:PXD019291:S9588TPST_Fr2:scan:20414:[TMT6plex]S[Phospho]PPREPEPEPVK[TMT6plex]EEEPEPDM[Oxidation]NEIK[TMT6plex]/4	1	-0.0025779999998576386	-2.873395319734833	7.554011179936546e-05	8854	8853	Phospho	1.0	1	363	1	1.0	58	0.0	0.0	0.0	0.0	0.0	0.0
0;10;12	450;460;462	0;1.0000;0	TMT6plex;Phospho;TMT6plex	Os02t0510000-01	mzspec:PXD019291:S9588TPST_Fr1:scan:13789:[TMT6plex]GNGILPHNPS[Phospho]HK[TMT6plex]/3	0	8.173273395995096e-05	538.292205	2:1.0000:10:true	GNGILPHNPSHK	[TMT6plex]GNGILPHNPS[Phospho]HK[TMT6plex]	Os02t0510000-01	1.0	S9588TPST_Fr1	S9588TPST_Fr1.13789.13789.3	mzspec:PXD019291:S9588TPST_Fr1:scan:13789:[TMT6plex]GNGILPHNPS[Phospho]HK[TMT6plex]/3	1	0.0002809999999726643	0.4654959176623668	7.554011179936546e-05	12236	12235	Phospho	1.0	10	460	1	1.0	59	0.0	0.0	0.0	0.0	0.0	0.0
0;1;6	396;397;402	0;1.0000;1.0000	TMT6plex;Phospho;Phospho	Os01t0936100-01	mzspec:PXD019291:S9588TPST_Fr3:scan:06695:[TMT6plex]S[Phospho]PNHHS[Phospho]PDLR/3	0	8.429570934839417e-05	389.095594	2:1.0000:1:true;3:1.0000:6:true	SPNHHSPDLR	[TMT6plex]S[Phospho]PNHHS[Phospho]PDLR	Os01t0936100-01	1.0	S9588TPST_Fr3	S9588TPST_Fr3.06695.06695.3	mzspec:PXD019291:S9588TPST_Fr3:scan:06695:[TMT6plex]S[Phospho]PNHHS[Phospho]PDLR/3	1	0.0009259999999358117	1.791483171637651	7.554011179936546e-05	11864	11863	Phospho	1.0	6	402	1	1.0	60	0.0	0.0	0.0	0.0	0.0	0.0
0;1;6	396;397;402	0;1.0000;1.0000	TMT6plex;Phospho;Phospho	Os01t0936100-01	mzspec:PXD019291:S9588TPST_Fr4:scan:04961:[TMT6plex]S[Phospho]PNHHS[Phospho]PDLRR/3	0	0.0002949852507374631	389.095575	2:1.0000:1:true;3:1.0000:6:true	SPNHHSPDLRR	[TMT6plex]S[Phospho]PNHHS[Phospho]PDLRR	Os01t0936100-01	1.0	S9588TPST_Fr4	S9588TPST_Fr4.04961.04961.3	mzspec:PXD019291:S9588TPST_Fr4:scan:04961:[TMT6plex]S[Phospho]PNHHS[Phospho]PDLRR/3	1	-0.0015489999999545034	-2.7226842348616938	7.554011179936546e-05	3391	3390	Phospho	1.0	1	397	1	1.0	61	0.0	0.0	0.0	0.0	0.0	0.0
0;1;8;20	395;396;403;415	0;1.0000;1.0000;0	TMT6plex;Oxidation;Phospho;TMT6plex	Os06t0134300-01	mzspec:PXD019291:S9588TPST_Fr1:scan:32296:[TMT6plex]M[Oxidation]IEGLDDS[Phospho]DEPEDIFDPVFK[TMT6plex]P/4	0	0.00015439246564767642	554.287105	2:1.0000:1:true;3:1.0000:8:true	MIEGLDDSDEPEDIFDPVFKP	[TMT6plex]M[Oxidation]IEGLDDS[Phospho]DEPEDIFDPVFK[TMT6plex]P	Os06t0134300-01	1.0	S9588TPST_Fr1	S9588TPST_Fr1.32296.32296.4	mzspec:PXD019291:S9588TPST_Fr1:scan:32296:[TMT6plex]M[Oxidation]IEGLDDS[Phospho]DEPEDIFDPVFK[TMT6plex]P/4	1	-0.0043190000000095105	-5.825870168619809	7.554011179936546e-05	6478	6477	Phospho	1.0	8	403	1	1.0	62	0.0	0.0	0.0	0.0	0.0	0.0
0;1;6	396;397;402	0;1.0000;1.0000	TMT6plex;Phospho;Phospho	Os01t0936100-01	mzspec:PXD019291:S9588TPST_Fr4:scan:04961:[TMT6plex]S[Phospho]PNHHS[Phospho]PDLRR/3	0	0.0002949852507374631	389.095575	2:1.0000:1:true;3:1.0000:6:true	SPNHHSPDLRR	[TMT6plex]S[Phospho]PNHHS[Phospho]PDLRR	Os01t0936100-01	1.0	S9588TPST_Fr4	S9588TPST_Fr4.04961.04961.3	mzspec:PXD019291:S9588TPST_Fr4:scan:04961:[TMT6plex]S[Phospho]PNHHS[Phospho]PDLRR/3	1	-0.0015489999999545034	-2.7226842348616938	7.554011179936546e-05	3391	3390	Phospho	1.0	6	402	1	1.0	63	0.0	0.0	0.0	0.0	0.0	0.0
0;7	423;430	0;1.0000	TMT6plex;Phospho	Os01t0614500-01	mzspec:PXD019291:S9588TPST_Fr4:scan:09007:[TMT6plex]GQEGGMS[Phospho]PGPGGR/2	0	0.0002581977794990963	309.129275	2:1.0000:7:true	GQEGGMSPGPGGR	[TMT6plex]GQEGGMS[Phospho]PGPGGR	Os01t0614500-01	1.0	S9588TPST_Fr4	S9588TPST_Fr4.09007.09007.2	mzspec:PXD019291:S9588TPST_Fr4:scan:09007:[TMT6plex]GQEGGMS[Phospho]PGPGGR/2	1	-0.0010570000000598156	-1.4124751621819358	7.554011179936546e-05	3874	3873	Phospho	1.0	7	430	1	1.0	64	0.0	0.0	0.0	0.0	0.0	0.0
0;3;13	189;192;202	0;1.0000;0	TMT6plex;Phospho;TMT6plex	Os07t0588200-01	mzspec:PXD019291:S9588TPST_Fr1:scan:25581:[TMT6plex]QPS[Phospho]PDLRPLPPLK[TMT6plex]/3	0	0.00012619888944977284	538.292205	2:1.0000:3:true	QPSPDLRPLPPLK	[TMT6plex]QPS[Phospho]PDLRPLPPLK[TMT6plex]	Os07t0588200-01	1.0	S9588TPST_Fr1	S9588TPST_Fr1.25581.25581.3	mzspec:PXD019291:S9588TPST_Fr1:scan:25581:[TMT6plex]QPS[Phospho]PDLRPLPPLK[TMT6plex]/3	1	-0.0019919999999729048	-2.990760136600304	7.554011179936546e-05	7925	7924	Phospho	1.0	3	192	1	1.0	65	0.0	0.0	0.0	0.0	0.0	0.0
0;7	423;430	0;1.0000	TMT6plex;Phospho	Os01t0614500-01	mzspec:PXD019291:S9588TPST_Fr3:scan:08881:[TMT6plex]GQEGGMS[Phospho]PGPGGR/2	0	7.656967840735071e-05	309.129275	2:1.0000:7:true	GQEGGMSPGPGGR	[TMT6plex]GQEGGMS[Phospho]PGPGGR	Os01t0614500-01	1.0	S9588TPST_Fr3	S9588TPST_Fr3.08881.08881.2	mzspec:PXD019291:S9588TPST_Fr3:scan:08881:[TMT6plex]GQEGGMS[Phospho]PGPGGR/2	1	-0.003257000000076005	-4.352347779634419	7.554011179936546e-05	13061	13060	Phospho	1.0	7	430	1	1.0	66	0.0	0.0	0.0	0.0	0.0	0.0
0;6;7	423;429;430	0;1.0000;1.0000	TMT6plex;Oxidation;Phospho	Os01t0614500-01	mzspec:PXD019291:S9588TPST_Fr3:scan:05221:[TMT6plex]GQEGGM[Oxidation]S[Phospho]PGPGGR/3	0	0.0	325.124175	2:1.0000:6:true;3:1.0000:7:true	GQEGGMSPGPGGR	[TMT6plex]GQEGGM[Oxidation]S[Phospho]PGPGGR	Os01t0614500-01	1.0	S9588TPST_Fr3	S9588TPST_Fr3.05221.05221.3	mzspec:PXD019291:S9588TPST_Fr3:scan:05221:[TMT6plex]GQEGGM[Oxidation]S[Phospho]PGPGGR/3	0	-0.0011139999999727481	-2.207885189979528	0.0	2910	2910	Phospho	1.0	7	430	1	1.0	67	0.0	0.0	0.0	0.0	0.0	0.0
0;2;9	189;191;198	0;1.0000;0	TMT6plex;Phospho;TMT6plex	Os12t0131000-01	mzspec:PXD019291:S9588TPST_Fr3:scan:07381:[TMT6plex]HS[Phospho]PPPPRPK[TMT6plex]/3	0	8.032128514056225e-05	538.292205	2:1.0000:2:true	HSPPPPRPK	[TMT6plex]HS[Phospho]PPPPRPK[TMT6plex]	Os12t0131000-01	1.0	S9588TPST_Fr3	S9588TPST_Fr3.07381.07381.3	mzspec:PXD019291:S9588TPST_Fr3:scan:07381:[TMT6plex]HS[Phospho]PPPPRPK[TMT6plex]/3	1	-0.00135899999997946	-2.625452073973857	7.554011179936546e-05	12451	12450	Phospho	1.0	2	191	1	1.0	68	0.0	0.0	0.0	0.0	0.0	0.0
0;6;7	423;429;430	0;1.0000;1.0000	TMT6plex;Oxidation;Phospho	Os01t0614500-01	mzspec:PXD019291:S9588TPST_Fr2:scan:05163:[TMT6plex]GQEGGM[Oxidation]S[Phospho]PGPGGR/3	0	0.00016398819285011479	325.124175	2:1.0000:6:true;3:1.0000:7:true	GQEGGMSPGPGGR	[TMT6plex]GQEGGM[Oxidation]S[Phospho]PGPGGR	Os01t0614500-01	1.0	S9588TPST_Fr2	S9588TPST_Fr2.05163.05163.3	mzspec:PXD019291:S9588TPST_Fr2:scan:05163:[TMT6plex]GQEGGM[Oxidation]S[Phospho]PGPGGR/3	1	-0.000578999999959251	-1.1475453545237442	7.554011179936546e-05	6099	6098	Phospho	1.0	7	430	1	1.0	69	0.0	0.0	0.0	0.0	0.0	0.0
0;8;13	396;404;409	0;1.0000;0	TMT6plex;Phospho;TMT6plex	LOC_Os07g27180.1	mzspec:PXD019291:S9588TPST_Fr3:scan:17433:[TMT6plex]LVENDNDS[Phospho]GNDEK[TMT6plex]/3	0	8.955758552749418e-05	538.292205	2:1.0000:8:true	LVENDNDSGNDEK	[TMT6plex]LVENDNDS[Phospho]GNDEK[TMT6plex]	LOC_Os07g27180.1	1.0	S9588TPST_Fr3	S9588TPST_Fr3.17433.17433.3	mzspec:PXD019291:S9588TPST_Fr3:scan:17433:[TMT6plex]LVENDNDS[Phospho]GNDEK[TMT6plex]/3	1	-0.0005600000000640648	-0.8446793887611317	7.554011179936546e-05	11167	11166	Phospho	1.0	8	404	1	1.0	70	0.0	0.0	0.0	0.0	0.0	0.0
0;2;9	189;191;198	0;1.0000;0	TMT6plex;Phospho;TMT6plex	Os12t0131000-01	mzspec:PXD019291:S9588TPST_Fr3:scan:07239:[TMT6plex]HS[Phospho]PPPPRPK[TMT6plex]/4	0	8.379420144126027e-05	538.292205	2:1.0000:2:true	HSPPPPRPK	[TMT6plex]HS[Phospho]PPPPRPK[TMT6plex]	Os12t0131000-01	1.0	S9588TPST_Fr3	S9588TPST_Fr3.07239.07239.4	mzspec:PXD019291:S9588TPST_Fr3:scan:07239:[TMT6plex]HS[Phospho]PPPPRPK[TMT6plex]/4	1	-0.00032499999997526174	-0.8366139863073621	7.554011179936546e-05	11935	11934	Phospho	1.0	2	191	1	1.0	71	0.0	0.0	0.0	0.0	0.0	0.0
0;1;12;24	362;363;374;386	0;1.0000;0;0	TMT6plex;Phospho;TMT6plex;TMT6plex	Os03t0275500-01	mzspec:PXD019291:S9588TPST_Fr2:scan:23312:[TMT6plex]S[Phospho]PPREPEPEPVK[TMT6plex]EEEPEPDMNEIK[TMT6plex]/4	0	0.0	767.4551349999997	2:1.0000:1:true	SPPREPEPEPVKEEEPEPDMNEIK	[TMT6plex]S[Phospho]PPREPEPEPVK[TMT6plex]EEEPEPDMNEIK[TMT6plex]	Os03t0275500-01	1.0	S9588TPST_Fr2	S9588TPST_Fr2.23312.23312.4	mzspec:PXD019291:S9588TPST_Fr2:scan:23312:[TMT6plex]S[Phospho]PPREPEPEPVK[TMT6plex]EEEPEPDMNEIK[TMT6plex]/4	0	-0.0023029999999835127	-2.5783765539461667	0.0	1689	1689	Phospho	1.0	1	363	1	1.0	72	0.0	0.0	0.0	0.0	0.0	0.0
0;1;12;24	362;363;374;386	0;1.0000;0;0	TMT6plex;Phospho;TMT6plex;TMT6plex	Os03t0275500-01	mzspec:PXD019291:S9588TPST_Fr2:scan:23197:[TMT6plex]S[Phospho]PPREPEPEPVK[TMT6plex]EEEPEPDMNEIK[TMT6plex]/3	0	0.0	767.4551349999997	2:1.0000:1:true	SPPREPEPEPVKEEEPEPDMNEIK	[TMT6plex]S[Phospho]PPREPEPEPVK[TMT6plex]EEEPEPDMNEIK[TMT6plex]	Os03t0275500-01	1.0	S9588TPST_Fr2	S9588TPST_Fr2.23197.23197.3	mzspec:PXD019291:S9588TPST_Fr2:scan:23197:[TMT6plex]S[Phospho]PPREPEPEPVK[TMT6plex]EEEPEPDMNEIK[TMT6plex]/3	0	-0.0035960000000159202	-3.0203398284928755	0.0	2123	2123	Phospho	1.0	1	363	1	1.0	73	0.0	0.0	0.0	0.0	0.0	0.0
0;1;12;24	362;363;374;386	0;1.0000;0;0	TMT6plex;Phospho;TMT6plex;TMT6plex	Os03t0275500-01	mzspec:PXD019291:S9588TPST_Fr2:scan:23313:[TMT6plex]S[Phospho]PPREPEPEPVK[TMT6plex]EEEPEPDMNEIK[TMT6plex]/5	0	0.0	767.4551349999997	2:1.0000:1:true	SPPREPEPEPVKEEEPEPDMNEIK	[TMT6plex]S[Phospho]PPREPEPEPVK[TMT6plex]EEEPEPDMNEIK[TMT6plex]	Os03t0275500-01	1.0	S9588TPST_Fr2	S9588TPST_Fr2.23313.23313.5	mzspec:PXD019291:S9588TPST_Fr2:scan:23313:[TMT6plex]S[Phospho]PPREPEPEPVK[TMT6plex]EEEPEPDMNEIK[TMT6plex]/5	0	-0.0018870000000106304	-2.6400484382301412	0.0	2193	2193	Phospho	1.0	1	363	1	1.0	74	0.0	0.0	0.0	0.0	0.0	0.0
0;3	279;282	0;1.0000	TMT6plex;Phospho	Os07t0557500-01	mzspec:PXD019291:S9588TPST_Fr2:scan:19860:[TMT6plex]GDS[Phospho]PPPLPDHLR/3	0	0.00014194464158978	309.129275	2:1.0000:3:true	GDSPPPLPDHLR	[TMT6plex]GDS[Phospho]PPPLPDHLR	Os07t0557500-01	1.0	S9588TPST_Fr2	S9588TPST_Fr2.19860.19860.3	mzspec:PXD019291:S9588TPST_Fr2:scan:19860:[TMT6plex]GDS[Phospho]PPPLPDHLR/3	1	-0.004886000000055901	-9.094133916314657	7.554011179936546e-05	7046	7045	Phospho	1.0	3	282	1	1.0	75	0.0	0.0	0.0	0.0	0.0	0.0
0;3	279;282	0;1.0000	TMT6plex;Phospho	Os07t0557500-01	mzspec:PXD019291:S9588TPST_Fr1:scan:18820:[TMT6plex]GDS[Phospho]PPPLPDHLR/3	0	0.0002254283137962128	309.129275	2:1.0000:3:true	GDSPPPLPDHLR	[TMT6plex]GDS[Phospho]PPPLPDHLR	Os07t0557500-01	1.0	S9588TPST_Fr1	S9588TPST_Fr1.18820.18820.3	mzspec:PXD019291:S9588TPST_Fr1:scan:18820:[TMT6plex]GDS[Phospho]PPPLPDHLR/3	1	-0.0015859999999747745	-2.9519640587148226	7.554011179936546e-05	4437	4436	Phospho	1.0	3	282	1	1.0	76	0.0	0.0	0.0	0.0	0.0	0.0
0;1;3	823;824;826	0;0;1.0000	TMT6plex;Deamidated;Phospho	Os06t0247800-01	mzspec:PXD019291:S9588TPST_Fr4:scan:10628:[TMT6plex]Q[Deamidated]LS[Phospho]VHDNR/3	0	0.0	310.1132790000001	2:0.6986:1:true;2:0.3014:7:true;3:1.0000:3:true	QLSVHDNR	[TMT6plex]Q[Deamidated]LS[Phospho]VHDNR	Os06t0247800-01	1.0	S9588TPST_Fr4	S9588TPST_Fr4.10628.10628.3	mzspec:PXD019291:S9588TPST_Fr4:scan:10628:[TMT6plex]Q[Deamidated]LS[Phospho]VHDNR/3	0	0.00018299999999271682	0.4286990513583801	0.0	1384	1384	Phospho	1.0	3	826	1	1.0	77	0.0	0.0	0.0	0.0	0.0	0.0
0;2;9	189;191;198	0;1.0000;0	TMT6plex;Phospho;TMT6plex	Os12t0131000-01	mzspec:PXD019291:S9588TPST_Fr3:scan:07402:[TMT6plex]HS[Phospho]PPPPRPK[TMT6plex]/4	0	8.412551526878102e-05	538.292205	2:1.0000:2:true	HSPPPPRPK	[TMT6plex]HS[Phospho]PPPPRPK[TMT6plex]	Os12t0131000-01	1.0	S9588TPST_Fr3	S9588TPST_Fr3.07402.07402.4	mzspec:PXD019291:S9588TPST_Fr3:scan:07402:[TMT6plex]HS[Phospho]PPPPRPK[TMT6plex]/4	1	-0.0008249999999634383	-2.123712426847762	7.554011179936546e-05	11888	11887	Phospho	1.0	2	191	1	1.0	78	0.0	0.0	0.0	0.0	0.0	0.0
0;1;12;24	362;363;374;386	0;1.0000;0;0	TMT6plex;Phospho;TMT6plex;TMT6plex	Os03t0275500-01	mzspec:PXD019291:S9588TPST_Fr2:scan:23130:[TMT6plex]S[Phospho]PPREPEPEPVK[TMT6plex]EEEPEPDMNEIK[TMT6plex]/5	0	0.0	767.4551349999997	2:1.0000:1:true	SPPREPEPEPVKEEEPEPDMNEIK	[TMT6plex]S[Phospho]PPREPEPEPVK[TMT6plex]EEEPEPDMNEIK[TMT6plex]	Os03t0275500-01	1.0	S9588TPST_Fr2	S9588TPST_Fr2.23130.23130.5	mzspec:PXD019291:S9588TPST_Fr2:scan:23130:[TMT6plex]S[Phospho]PPREPEPEPVK[TMT6plex]EEEPEPDMNEIK[TMT6plex]/5	0	-0.002087000000074113	-2.919862793190741	0.0	2221	2221	Phospho	1.0	1	363	1	1.0	79	0.0	0.0	0.0	0.0	0.0	0.0
0;1;12;20;24	362;363;374;382;386	0;1.0000;0;1.0000;0	TMT6plex;Phospho;TMT6plex;Oxidation;TMT6plex	Os03t0275500-01	mzspec:PXD019291:S9588TPST_Fr1:scan:19446:[TMT6plex]S[Phospho]PPREPEPEPVK[TMT6plex]EEEPEPDM[Oxidation]NEIK[TMT6plex]/4	0	0.00028735632183908046	783.450035	2:1.0000:20:true;3:1.0000:1:true	SPPREPEPEPVKEEEPEPDMNEIK	[TMT6plex]S[Phospho]PPREPEPEPVK[TMT6plex]EEEPEPDM[Oxidation]NEIK[TMT6plex]	Os03t0275500-01	1.0	S9588TPST_Fr1	S9588TPST_Fr1.19446.19446.4	mzspec:PXD019291:S9588TPST_Fr1:scan:19446:[TMT6plex]S[Phospho]PPREPEPEPVK[TMT6plex]EEEPEPDM[Oxidation]NEIK[TMT6plex]/4	1	-0.001977999999894564	-2.204645439273234	7.554011179936546e-05	3481	3480	Phospho	1.0	1	363	1	1.0	80	0.0	0.0	0.0	0.0	0.0	0.0
0;1;12;20;24	362;363;374;382;386	0;1.0000;0;1.0000;0	TMT6plex;Phospho;TMT6plex;Oxidation;TMT6plex	Os03t0275500-01	mzspec:PXD019291:S9588TPST_Fr1:scan:19289:[TMT6plex]S[Phospho]PPREPEPEPVK[TMT6plex]EEEPEPDM[Oxidation]NEIK[TMT6plex]/4	0	0.00027063599458728013	783.450035	2:1.0000:20:true;3:1.0000:1:true	SPPREPEPEPVKEEEPEPDMNEIK	[TMT6plex]S[Phospho]PPREPEPEPVK[TMT6plex]EEEPEPDM[Oxidation]NEIK[TMT6plex]	Os03t0275500-01	1.0	S9588TPST_Fr1	S9588TPST_Fr1.19289.19289.4	mzspec:PXD019291:S9588TPST_Fr1:scan:19289:[TMT6plex]S[Phospho]PPREPEPEPVK[TMT6plex]EEEPEPDM[Oxidation]NEIK[TMT6plex]/4	1	0.0002220000001216249	0.2474374559215807	7.554011179936546e-05	3696	3695	Phospho	1.0	1	363	1	1.0	81	0.0	0.0	0.0	0.0	0.0	0.0
0;7	9;16	0;1.0000	TMT6plex;Phospho	Os02t0182100-01	mzspec:PXD019291:S9588TPST_Fr1:scan:06124:[TMT6plex]VGGHGVS[Phospho]GGGGGR/3	0	9.0702947845805e-05	309.129275	2:1.0000:7:true	VGGHGVSGGGGGR	[TMT6plex]VGGHGVS[Phospho]GGGGGR	Os02t0182100-01	1.0	S9588TPST_Fr1	S9588TPST_Fr1.06124.06124.3	mzspec:PXD019291:S9588TPST_Fr1:scan:06124:[TMT6plex]VGGHGVS[Phospho]GGGGGR/3	1	0.00011500000005071342	0.25280980800647873	7.554011179936546e-05	11026	11025	Phospho	1.0	7	16	1	1.0	82	0.0	0.0	0.0	0.0	0.0	0.0
0;9	413;422	0;1.0000	TMT6plex;Phospho	Os06t0602700-01	mzspec:PXD019291:S9588TPST_Fr3:scan:25870:[TMT6plex]ILVEDDQDS[Phospho]E/2	0	8.380824673147838e-05	309.129275	2:1.0000:9:true	ILVEDDQDSE	[TMT6plex]ILVEDDQDS[Phospho]E	Os06t0602700-01	1.0	S9588TPST_Fr3	S9588TPST_Fr3.25870.25870.2	mzspec:PXD019291:S9588TPST_Fr3:scan:25870:[TMT6plex]ILVEDDQDS[Phospho]E/2	1	-0.0018499999999903594	-2.512481696693557	7.554011179936546e-05	11933	11932	Phospho	1.0	9	422	1	1.0	83	0.0	0.0	0.0	0.0	0.0	0.0
0;1;12;20;24	362;363;374;382;386	0;1.0000;0;1.0000;0	TMT6plex;Phospho;TMT6plex;Oxidation;TMT6plex	Os03t0275500-01	mzspec:PXD019291:S9588TPST_Fr2:scan:20240:[TMT6plex]S[Phospho]PPREPEPEPVK[TMT6plex]EEEPEPDM[Oxidation]NEIK[TMT6plex]/4	0	0.00011406410402646291	783.450035	2:1.0000:20:true;3:1.0000:1:true	SPPREPEPEPVKEEEPEPDMNEIK	[TMT6plex]S[Phospho]PPREPEPEPVK[TMT6plex]EEEPEPDM[Oxidation]NEIK[TMT6plex]	Os03t0275500-01	1.0	S9588TPST_Fr2	S9588TPST_Fr2.20240.20240.4	mzspec:PXD019291:S9588TPST_Fr2:scan:20240:[TMT6plex]S[Phospho]PPREPEPEPVK[TMT6plex]EEEPEPDM[Oxidation]NEIK[TMT6plex]/4	1	-0.006577999999876738	-7.3317278564411605	7.554011179936546e-05	8768	8767	Phospho	1.0	1	363	1	1.0	84	0.0	0.0	0.0	0.0	0.0	0.0
0;1;8;20	395;396;403;415	0;1.0000;1.0000;0	TMT6plex;Oxidation;Phospho;TMT6plex	Os06t0134300-01	mzspec:PXD019291:S9588TPST_Fr1:scan:32289:[TMT6plex]M[Oxidation]IEGLDDS[Phospho]DEPEDIFDPVFK[TMT6plex]P/3	0	0.00020012007204322601	554.287105	2:1.0000:1:true;3:1.0000:8:true	MIEGLDDSDEPEDIFDPVFKP	[TMT6plex]M[Oxidation]IEGLDDS[Phospho]DEPEDIFDPVFK[TMT6plex]P	Os06t0134300-01	1.0	S9588TPST_Fr1	S9588TPST_Fr1.32289.32289.3	mzspec:PXD019291:S9588TPST_Fr1:scan:32289:[TMT6plex]M[Oxidation]IEGLDDS[Phospho]DEPEDIFDPVFK[TMT6plex]P/3	1	-0.005816999999979089	-5.886883887371491	7.554011179936546e-05	4998	4997	Phospho	1.0	8	403	1	1.0	85	0.0	0.0	0.0	0.0	0.0	0.0
0;2;9	189;191;198	0;1.0000;0	TMT6plex;Phospho;TMT6plex	Os12t0131000-01	mzspec:PXD019291:S9588TPST_Fr3:scan:07722:[TMT6plex]HS[Phospho]PPPPRPK[TMT6plex]/3	0	7.855459544383346e-05	538.292205	2:1.0000:2:true	HSPPPPRPK	[TMT6plex]HS[Phospho]PPPPRPK[TMT6plex]	Os12t0131000-01	1.0	S9588TPST_Fr3	S9588TPST_Fr3.07722.07722.3	mzspec:PXD019291:S9588TPST_Fr3:scan:07722:[TMT6plex]HS[Phospho]PPPPRPK[TMT6plex]/3	1	-0.0012590000000045618	-2.4322620759345264	7.554011179936546e-05	12731	12730	Phospho	1.0	2	191	1	1.0	86	0.0	0.0	0.0	0.0	0.0	0.0
0;1;6	396;397;402	0;1.0000;1.0000	TMT6plex;Phospho;Phospho	Os01t0936100-01	mzspec:PXD019291:S9588TPST_Fr3:scan:06695:[TMT6plex]S[Phospho]PNHHS[Phospho]PDLR/3	0	8.429570934839417e-05	389.095594	2:1.0000:1:true;3:1.0000:6:true	SPNHHSPDLR	[TMT6plex]S[Phospho]PNHHS[Phospho]PDLR	Os01t0936100-01	1.0	S9588TPST_Fr3	S9588TPST_Fr3.06695.06695.3	mzspec:PXD019291:S9588TPST_Fr3:scan:06695:[TMT6plex]S[Phospho]PNHHS[Phospho]PDLR/3	1	0.0009259999999358117	1.791483171637651	7.554011179936546e-05	11864	11863	Phospho	1.0	1	397	1	1.0	87	0.0	0.0	0.0	0.0	0.0	0.0
0;8;9	75;83;84	0;0;1.0000	TMT6plex;Carbamidomethyl;Phospho	Os05t0270400-01	mzspec:PXD019291:S9588TPST_Fr4:scan:22349:[TMT6plex]EVPFDEDC[Carbamidomethyl]S[Phospho]DDEPDGGGGR/2	0	0.0001218175173589962	366.150739	2:1.0000:9:true	EVPFDEDCSDDEPDGGGGR	[TMT6plex]EVPFDEDC[Carbamidomethyl]S[Phospho]DDEPDGGGGR	Os05t0270400-01	1.0	S9588TPST_Fr4	S9588TPST_Fr4.22349.22349.2	mzspec:PXD019291:S9588TPST_Fr4:scan:22349:[TMT6plex]EVPFDEDC[Carbamidomethyl]S[Phospho]DDEPDGGGGR/2	1	-0.003363000000035754	-2.8464914894011737	7.554011179936546e-05	8210	8209	Phospho	1.0	9	84	1	1.0	88	0.0	0.0	0.0	0.0	0.0	0.0
0;1;4;9;15	931;932;935;940;946	0;1.0000;1.0000;0;0	TMT6plex;Phospho;Phospho;Deamidated;TMT6plex	LOC_Os11g40080.1	mzspec:PXD019291:S9588TPST_Fr1:scan:20041:[TMT6plex]S[Phospho]LQS[Phospho]NGENN[Deamidated]GVEPVK[TMT6plex]/3	0	0.0	619.242521	2:0.4502:9:true;2:0.1065:3:true;2:0.0315:5:true;2:0.4118:8:true;3:1.0000:1:true;4:1.0000:4:true	SLQSNGENNGVEPVK	[TMT6plex]S[Phospho]LQS[Phospho]NGENN[Deamidated]GVEPVK[TMT6plex]	LOC_Os11g40080.1	1.0	S9588TPST_Fr1	S9588TPST_Fr1.20041.20041.3	mzspec:PXD019291:S9588TPST_Fr1:scan:20041:[TMT6plex]S[Phospho]LQS[Phospho]NGENN[Deamidated]GVEPVK[TMT6plex]/3	0	-0.0018049999999902864	-2.469194253817378	0.0	690	690	Phospho	1.0	1	932	1	1.0	89	0.0	0.0	0.0	0.0	0.0	0.0
0;1;4;9;15	931;932;935;940;946	0;1.0000;1.0000;0;0	TMT6plex;Phospho;Phospho;Deamidated;TMT6plex	LOC_Os11g40080.1	mzspec:PXD019291:S9588TPST_Fr1:scan:20041:[TMT6plex]S[Phospho]LQS[Phospho]NGENN[Deamidated]GVEPVK[TMT6plex]/3	0	0.0	619.242521	2:0.4502:9:true;2:0.1065:3:true;2:0.0315:5:true;2:0.4118:8:true;3:1.0000:1:true;4:1.0000:4:true	SLQSNGENNGVEPVK	[TMT6plex]S[Phospho]LQS[Phospho]NGENN[Deamidated]GVEPVK[TMT6plex]	LOC_Os11g40080.1	1.0	S9588TPST_Fr1	S9588TPST_Fr1.20041.20041.3	mzspec:PXD019291:S9588TPST_Fr1:scan:20041:[TMT6plex]S[Phospho]LQS[Phospho]NGENN[Deamidated]GVEPVK[TMT6plex]/3	0	-0.0018049999999902864	-2.469194253817378	0.0	690	690	Phospho	1.0	4	935	1	1.0	90	0.0	0.0	0.0	0.0	0.0	0.0
0;9	64;73	0;1.0000	TMT6plex;Phospho	Os10t0563600-01	mzspec:PXD019291:S9588TPST_Fr2:scan:26832:[TMT6plex]LGLGGLGGS[Phospho]PR/3	0	0.0	309.1292630000001	2:1.0000:9:true	LGLGGLGGSPR	[TMT6plex]LGLGGLGGS[Phospho]PR	Os10t0563600-01	1.0	S9588TPST_Fr2	S9588TPST_Fr2.26832.26832.3	mzspec:PXD019291:S9588TPST_Fr2:scan:26832:[TMT6plex]LGLGGLGGS[Phospho]PR/3	0	-0.0012759999999616412	-2.956653348600017	0.0	1046	1046	Phospho	1.0	9	73	1	1.0	91	0.0	0.0	0.0	0.0	0.0	0.0
0;8;10	410;418;420	0;1.0000;0	TMT6plex;Phospho;TMT6plex	Os07t0408100-01	mzspec:PXD019291:S9588TPST_Fr1:scan:24026:[TMT6plex]EVLDQMPS[Phospho]PK[TMT6plex]/3	0	0.0	538.292205	2:1.0000:8:true	EVLDQMPSPK	[TMT6plex]EVLDQMPS[Phospho]PK[TMT6plex]	Os07t0408100-01	1.0	S9588TPST_Fr1	S9588TPST_Fr1.24026.24026.3	mzspec:PXD019291:S9588TPST_Fr1:scan:24026:[TMT6plex]EVLDQMPS[Phospho]PK[TMT6plex]/3	0	-0.002372000000036678	-4.225958901139867	0.0	1253	1253	Phospho	1.0	8	418	1	1.0	92	0.0	0.0	0.0	0.0	0.0	0.0
0;10;20	59;69;79	0;1.0000;0	TMT6plex;Phospho;TMT6plex	Os02t0198200-01	mzspec:PXD019291:S9588TPST_Fr2:scan:31182:[TMT6plex]IIFQQFDEDS[Phospho]NGEIDQQELK[TMT6plex]/4	0	0.00025214321734745343	538.292205	2:1.0000:10:true	IIFQQFDEDSNGEIDQQELK	[TMT6plex]IIFQQFDEDS[Phospho]NGEIDQQELK[TMT6plex]	Os02t0198200-01	1.0	S9588TPST_Fr2	S9588TPST_Fr2.31182.31182.4	mzspec:PXD019291:S9588TPST_Fr2:scan:31182:[TMT6plex]IIFQQFDEDS[Phospho]NGEIDQQELK[TMT6plex]/4	1	-0.002287000000023909	-3.114277169771964	7.554011179936546e-05	3967	3966	Phospho	1.0	10	69	1	1.0	93	0.0	0.0	0.0	0.0	0.0	0.0
0;8;10	410;418;420	0;1.0000;0	TMT6plex;Phospho;TMT6plex	Os07t0408100-01	mzspec:PXD019291:S9588TPST_Fr1:scan:23862:[TMT6plex]EVLDQMPS[Phospho]PK[TMT6plex]/2	0	0.0	538.292205	2:1.0000:8:true	EVLDQMPSPK	[TMT6plex]EVLDQMPS[Phospho]PK[TMT6plex]	Os07t0408100-01	1.0	S9588TPST_Fr1	S9588TPST_Fr1.23862.23862.2	mzspec:PXD019291:S9588TPST_Fr1:scan:23862:[TMT6plex]EVLDQMPS[Phospho]PK[TMT6plex]/2	0	-0.004246000000080129	-5.04613869060969	0.0	2106	2106	Phospho	1.0	8	418	1	1.0	94	0.0	0.0	0.0	0.0	0.0	0.0
0;6;9	141;147;150	0;0;1.0000	TMT6plex;TMT6plex;Phospho	Os10t0406100-01	mzspec:PXD019291:S9588TPST_Fr2:scan:17649:[TMT6plex]HFNDLK[TMT6plex]ELS[Phospho]PHR/4	0	0.00012254901960784314	538.292205	2:1.0000:9:true	HFNDLKELSPHR	[TMT6plex]HFNDLK[TMT6plex]ELS[Phospho]PHR	Os10t0406100-01	1.0	S9588TPST_Fr2	S9588TPST_Fr2.17649.17649.4	mzspec:PXD019291:S9588TPST_Fr2:scan:17649:[TMT6plex]HFNDLK[TMT6plex]ELS[Phospho]PHR/4	1	-0.0008099999999444663	-1.5928580491600166	7.554011179936546e-05	8161	8160	Phospho	1.0	9	150	1	1.0	95	0.0	0.0	0.0	0.0	0.0	0.0
0;1;6;9	85;86;91;94	0;1.0000;1.0000;1.0000	TMT6plex;Oxidation;Phospho;Phospho	Os07t0687300-01	mzspec:PXD019291:S9588TPST_Fr4:scan:23989:[TMT6plex]M[Oxidation]FVPQS[Phospho]PVT[Phospho]PLHR/3	0	0.00011339154099104208	405.090475	2:1.0000:1:true;3:1.0000:6:true;4:1.0000:9:true	MFVPQSPVTPLHR	[TMT6plex]M[Oxidation]FVPQS[Phospho]PVT[Phospho]PLHR	Os07t0687300-01	1.0	S9588TPST_Fr4	S9588TPST_Fr4.23989.23989.3	mzspec:PXD019291:S9588TPST_Fr4:scan:23989:[TMT6plex]M[Oxidation]FVPQS[Phospho]PVT[Phospho]PLHR/3	1	-0.002073999999993248	-3.2475441668484595	7.554011179936546e-05	8820	8819	Phospho	1.0	6	91	1	1.0	96	0.0	0.0	0.0	0.0	0.0	0.0
0;4;11	145;149;156	0;1.0000;0	TMT6plex;Phospho;TMT6plex	Os07t0655500-01	mzspec:PXD019291:S9588TPST_Fr1:scan:16664:[TMT6plex]GEGS[Phospho]DLVNDNK[TMT6plex]/2	0	0.00030266343825665866	538.292205	2:1.0000:4:true	GEGSDLVNDNK	[TMT6plex]GEGS[Phospho]DLVNDNK[TMT6plex]	Os07t0655500-01	1.0	S9588TPST_Fr1	S9588TPST_Fr1.16664.16664.2	mzspec:PXD019291:S9588TPST_Fr1:scan:16664:[TMT6plex]GEGS[Phospho]DLVNDNK[TMT6plex]/2	1	-0.0030779999998458147	-3.649466179072313	7.554011179936546e-05	3305	3304	Phospho	1.0	4	149	1	1.0	97	0.0	0.0	0.0	0.0	0.0	0.0
0;1;6;9	85;86;91;94	0;1.0000;1.0000;1.0000	TMT6plex;Oxidation;Phospho;Phospho	Os07t0687300-01	mzspec:PXD019291:S9588TPST_Fr4:scan:23989:[TMT6plex]M[Oxidation]FVPQS[Phospho]PVT[Phospho]PLHR/3	0	0.00011339154099104208	405.090475	2:1.0000:1:true;3:1.0000:6:true;4:1.0000:9:true	MFVPQSPVTPLHR	[TMT6plex]M[Oxidation]FVPQS[Phospho]PVT[Phospho]PLHR	Os07t0687300-01	1.0	S9588TPST_Fr4	S9588TPST_Fr4.23989.23989.3	mzspec:PXD019291:S9588TPST_Fr4:scan:23989:[TMT6plex]M[Oxidation]FVPQS[Phospho]PVT[Phospho]PLHR/3	1	-0.002073999999993248	-3.2475441668484595	7.554011179936546e-05	8820	8819	Phospho	1.0	9	94	1	1.0	98	0.0	0.0	0.0	0.0	0.0	0.0
0;8;9	75;83;84	0;0;1.0000	TMT6plex;Carbamidomethyl;Phospho	Os05t0270400-01	mzspec:PXD019291:S9588TPST_Fr4:scan:22317:[TMT6plex]EVPFDEDC[Carbamidomethyl]S[Phospho]DDEPDGGGGR/3	0	0.00020828993959591752	366.150739	2:1.0000:9:true	EVPFDEDCSDDEPDGGGGR	[TMT6plex]EVPFDEDC[Carbamidomethyl]S[Phospho]DDEPDGGGGR	Os05t0270400-01	1.0	S9588TPST_Fr4	S9588TPST_Fr4.22317.22317.3	mzspec:PXD019291:S9588TPST_Fr4:scan:22317:[TMT6plex]EVPFDEDC[Carbamidomethyl]S[Phospho]DDEPDGGGGR/3	1	-0.001644000000055712	-2.0863684188490086	7.554011179936546e-05	4802	4801	Phospho	1.0	9	84	1	1.0	99	0.0	0.0	0.0	0.0	0.0	0.0
0;8;9	75;83;84	0;0;1.0000	TMT6plex;Carbamidomethyl;Phospho	Os05t0270400-01	mzspec:PXD019291:S9588TPST_Fr4:scan:19433:[TMT6plex]EVPFDEDC[Carbamidomethyl]S[Phospho]DDEPDGGGGRR/3	0	0.00021649707728945656	366.150739	2:1.0000:9:true	EVPFDEDCSDDEPDGGGGRR	[TMT6plex]EVPFDEDC[Carbamidomethyl]S[Phospho]DDEPDGGGGRR	Os05t0270400-01	1.0	S9588TPST_Fr4	S9588TPST_Fr4.19433.19433.3	mzspec:PXD019291:S9588TPST_Fr4:scan:19433:[TMT6plex]EVPFDEDC[Carbamidomethyl]S[Phospho]DDEPDGGGGRR/3	1	-0.0007460000000492072	-0.8880891547431083	7.554011179936546e-05	4620	4619	Phospho	1.0	9	84	1	1.0	100	0.0	0.0	0.0	0.0	0.0	0.0
0;6;8;12	562;568;570;574	0;0;0;1.0000	TMT6plex;Deamidated;TMT6plex;Phospho	LOC_Os03g47930.1	mzspec:PXD019291:S9588TPST_Fr4:scan:21661:[TMT6plex]ILGEEN[Deamidated]NK[TMT6plex]GMES[Phospho]PDRDQIDR/3	0	0.00019364833462432224	539.276211	2:0.7627:6:true;2:0.0802:7:true;2:0.1571:17:true;3:1.0000:12:true	ILGEENNKGMESPDRDQIDR	[TMT6plex]ILGEEN[Deamidated]NK[TMT6plex]GMES[Phospho]PDRDQIDR	LOC_Os03g47930.1	1.0	S9588TPST_Fr4	S9588TPST_Fr4.21661.21661.3	mzspec:PXD019291:S9588TPST_Fr4:scan:21661:[TMT6plex]ILGEEN[Deamidated]NK[TMT6plex]GMES[Phospho]PDRDQIDR/3	1	-0.0018579999999701613	-1.9507386171185401	7.554011179936546e-05	5165	5164	Phospho	1.0	12	574	1	1.0	101	0.0	0.0	0.0	0.0	0.0	0.0
0;7	68;75	0;1.0000	TMT6plex;Phospho	Os01t0936800-02	mzspec:PXD019291:S9588TPST_Fr3:scan:22188:[TMT6plex]EVPVHIS[Phospho]PVR/3	0	9.901970492127932e-05	309.129275	2:1.0000:7:true	EVPVHISPVR	[TMT6plex]EVPVHIS[Phospho]PVR	Os01t0936800-02	1.0	S9588TPST_Fr3	S9588TPST_Fr3.22188.22188.3	mzspec:PXD019291:S9588TPST_Fr3:scan:22188:[TMT6plex]EVPVHIS[Phospho]PVR/3	1	-0.001546999999959553	-3.2144538667389764	7.554011179936546e-05	10100	10099	Phospho	1.0	7	75	1	1.0	102	0.0	0.0	0.0	0.0	0.0	0.0
0;7	68;75	0;1.0000	TMT6plex;Phospho	Os01t0936800-02	mzspec:PXD019291:S9588TPST_Fr3:scan:22002:[TMT6plex]EVPVHIS[Phospho]PVR/3	0	7.739339060444238e-05	309.129275	2:1.0000:7:true	EVPVHISPVR	[TMT6plex]EVPVHIS[Phospho]PVR	Os01t0936800-02	1.0	S9588TPST_Fr3	S9588TPST_Fr3.22002.22002.3	mzspec:PXD019291:S9588TPST_Fr3:scan:22002:[TMT6plex]EVPVHIS[Phospho]PVR/3	1	-0.0010879999999815482	-2.2607148073976293	7.554011179936546e-05	12922	12921	Phospho	1.0	7	75	1	1.0	103	0.0	0.0	0.0	0.0	0.0	0.0
0;11;13	640;651;653	0;1.0000;0	TMT6plex;Phospho;TMT6plex	Os03t0744675-00	mzspec:PXD019291:S9588TPST_Fr3:scan:26852:[TMT6plex]LFFGEEPQNRT[Phospho]PK[TMT6plex]/3	0	8.549931600547196e-05	538.292205	2:1.0000:11:true	LFFGEEPQNRTPK	[TMT6plex]LFFGEEPQNRT[Phospho]PK[TMT6plex]	Os03t0744675-00	1.0	S9588TPST_Fr3	S9588TPST_Fr3.26852.26852.3	mzspec:PXD019291:S9588TPST_Fr3:scan:26852:[TMT6plex]LFFGEEPQNRT[Phospho]PK[TMT6plex]/3	1	-0.0011949999999387724	-1.7046241409523788	7.554011179936546e-05	11697	11696	Phospho	1.0	11	651	1	1.0	104	0.0	0.0	0.0	0.0	0.0	0.0
0;11;13	640;651;653	0;1.0000;0	TMT6plex;Phospho;TMT6plex	Os03t0744675-00	mzspec:PXD019291:S9588TPST_Fr3:scan:26881:[TMT6plex]LFFGEEPQNRT[Phospho]PK[TMT6plex]/4	0	8.6244070720138e-05	538.292205	2:1.0000:11:true	LFFGEEPQNRTPK	[TMT6plex]LFFGEEPQNRT[Phospho]PK[TMT6plex]	Os03t0744675-00	1.0	S9588TPST_Fr3	S9588TPST_Fr3.26881.26881.4	mzspec:PXD019291:S9588TPST_Fr3:scan:26881:[TMT6plex]LFFGEEPQNRT[Phospho]PK[TMT6plex]/4	1	-0.00035200000002078013	-0.6691664749481526	7.554011179936546e-05	11596	11595	Phospho	1.0	11	651	1	1.0	105	0.0	0.0	0.0	0.0	0.0	0.0
0;6;9	1116;1122;1125	0;1.0000;0	TMT6plex;Phospho;TMT6plex	LOC_Os09g36090.1	mzspec:PXD019291:S9588TPST_Fr2:scan:11054:[TMT6plex]DNNPVS[Phospho]PGK[TMT6plex]GEGR/3	0	0.00014760147601476016	538.292205	2:1.0000:6:true	DNNPVSPGKGEGR	[TMT6plex]DNNPVS[Phospho]PGK[TMT6plex]GEGR	LOC_Os09g36090.1	1.0	S9588TPST_Fr2	S9588TPST_Fr2.11054.11054.3	mzspec:PXD019291:S9588TPST_Fr2:scan:11054:[TMT6plex]DNNPVS[Phospho]PGK[TMT6plex]GEGR/3	1	-0.001928000000020802	-3.098107128567104	7.554011179936546e-05	6776	6775	Phospho	1.0	6	1122	1	1.0	106	0.0	0.0	0.0	0.0	0.0	0.0
0;3;8	211;214;219	0;1.0000;0	TMT6plex;Phospho;Carbamidomethyl	Os05t0230900-01	mzspec:PXD019291:S9588TPST_Fr4:scan:29317:[TMT6plex]GPT[Phospho]PEPLC[Carbamidomethyl]QVMLR/3	0	0.0	366.150739	2:1.0000:3:true	GPTPEPLCQVMLR	[TMT6plex]GPT[Phospho]PEPLC[Carbamidomethyl]QVMLR	Os05t0230900-01	1.0	S9588TPST_Fr4	S9588TPST_Fr4.29317.29317.3	mzspec:PXD019291:S9588TPST_Fr4:scan:29317:[TMT6plex]GPT[Phospho]PEPLC[Carbamidomethyl]QVMLR/3	0	-0.0006509999999479987	-1.0796622415623376	0.0	2907	2907	Phospho	1.0	3	214	1	1.0	107	0.0	0.0	0.0	0.0	0.0	0.0
0;3;12	3;6;15	0;1.0000;0	TMT6plex;Phospho;TMT6plex	Os04t0233400-01	mzspec:PXD019291:S9588TPST_Fr1:scan:12035:[TMT6plex]EVS[Phospho]EEPEHVRPK[TMT6plex]/4	0	9.552923194497516e-05	538.292205	2:1.0000:3:true	EVSEEPEHVRPK	[TMT6plex]EVS[Phospho]EEPEHVRPK[TMT6plex]	Os04t0233400-01	1.0	S9588TPST_Fr1	S9588TPST_Fr1.12035.12035.4	mzspec:PXD019291:S9588TPST_Fr1:scan:12035:[TMT6plex]EVS[Phospho]EEPEHVRPK[TMT6plex]/4	1	-0.0005980000000818109	-1.2098946676664584	7.554011179936546e-05	10469	10468	Phospho	1.0	3	6	1	1.0	108	0.0	0.0	0.0	0.0	0.0	0.0
0;3;11	5;8;16	0;1.0000;0	TMT6plex;Phospho;TMT6plex	Os09t0482400-03	mzspec:PXD019291:S9588TPST_Fr1:scan:22578:[TMT6plex]EVS[Phospho]HEWNVMNK[TMT6plex]/3	0	0.0	538.292205	2:1.0000:3:true	EVSHEWNVMNK	[TMT6plex]EVS[Phospho]HEWNVMNK[TMT6plex]	Os09t0482400-03	1.0	S9588TPST_Fr1	S9588TPST_Fr1.22578.22578.3	mzspec:PXD019291:S9588TPST_Fr1:scan:22578:[TMT6plex]EVS[Phospho]HEWNVMNK[TMT6plex]/3	0	-0.0024469999999610077	-3.837552178749248	0.0	94	94	Phospho	1.0	3	8	1	1.0	109	0.0	0.0	0.0	0.0	0.0	0.0
0;2;9	189;191;198	0;1.0000;0	TMT6plex;Phospho;TMT6plex	Os12t0131000-01	mzspec:PXD019291:S9588TPST_Fr3:scan:07757:[TMT6plex]HS[Phospho]PPPPRPK[TMT6plex]/4	0	7.726184037703778e-05	538.292205	2:1.0000:2:true	HSPPPPRPK	[TMT6plex]HS[Phospho]PPPPRPK[TMT6plex]	Os12t0131000-01	1.0	S9588TPST_Fr3	S9588TPST_Fr3.07757.07757.4	mzspec:PXD019291:S9588TPST_Fr3:scan:07757:[TMT6plex]HS[Phospho]PPPPRPK[TMT6plex]/4	1	0.00012500000002546585	0.32177461020826303	7.554011179936546e-05	12944	12943	Phospho	1.0	2	191	1	1.0	110	0.0	0.0	0.0	0.0	0.0	0.0
0;2;10	435;437;445	0;0;1.0000	TMT6plex;TMT6plex;Phospho	Os12t0428600-01	mzspec:PXD019291:S9588TPST_Fr1:scan:02614:[TMT6plex]IK[TMT6plex]HQHDHHHS[Phospho]PVR/5	0	8.49689863199932e-05	538.292205	2:1.0000:10:true	IKHQHDHHHSPVR	[TMT6plex]IK[TMT6plex]HQHDHHHS[Phospho]PVR	Os12t0428600-01	1.0	S9588TPST_Fr1	S9588TPST_Fr1.02614.02614.5	mzspec:PXD019291:S9588TPST_Fr1:scan:02614:[TMT6plex]IK[TMT6plex]HQHDHHHS[Phospho]PVR/5	1	0.0008799999999951068	2.027507222735529	7.554011179936546e-05	11770	11769	Phospho	1.0	10	445	1	1.0	111	0.0	0.0	0.0	0.0	0.0	0.0
0;1	58;59	0;1.0000	TMT6plex;Phospho	LOC_Os01g62810.2	mzspec:PXD019291:S9588TPST_Fr4:scan:27959:[TMT6plex]S[Phospho]PLLGPVPVR/2	0	0.0002277385561375541	309.129275	2:1.0000:1:true	SPLLGPVPVR	[TMT6plex]S[Phospho]PLLGPVPVR	LOC_Os01g62810.2	1.0	S9588TPST_Fr4	S9588TPST_Fr4.27959.27959.2	mzspec:PXD019291:S9588TPST_Fr4:scan:27959:[TMT6plex]S[Phospho]PLLGPVPVR/2	1	-0.0009089999999787324	-1.3519018012124362	7.554011179936546e-05	4392	4391	Phospho	1.0	1	59	1	1.0	112	0.0	0.0	0.0	0.0	0.0	0.0
0;3	34;37	0;1.0000	TMT6plex;Phospho	LOC_Os10g06130.1	mzspec:PXD019291:S9588TPST_Fr1:scan:09593:[TMT6plex]EDS[Phospho]DDPEEEDPDER/3	0	7.76276975624903e-05	309.129275	2:1.0000:3:true	EDSDDPEEEDPDER	[TMT6plex]EDS[Phospho]DDPEEEDPDER	LOC_Os10g06130.1	1.0	S9588TPST_Fr1	S9588TPST_Fr1.09593.09593.3	mzspec:PXD019291:S9588TPST_Fr1:scan:09593:[TMT6plex]EDS[Phospho]DDPEEEDPDER/3	1	-0.000831999999945765	-1.2556923688588923	7.554011179936546e-05	12883	12882	Phospho	1.0	3	37	1	1.0	113	0.0	0.0	0.0	0.0	0.0	0.0
0;1;18	518;519;536	0;1.0000;0	TMT6plex;Phospho;TMT6plex	Os07t0507500-01	mzspec:PXD019291:S9588TPST_Fr2:scan:13053:[TMT6plex]S[Phospho]DEQQQQDEEEEEEEEQK[TMT6plex]/3	0	0.0001543448062972681	538.292205	2:1.0000:1:true	SDEQQQQDEEEEEEEEQK	[TMT6plex]S[Phospho]DEQQQQDEEEEEEEEQK[TMT6plex]	Os07t0507500-01	1.0	S9588TPST_Fr2	S9588TPST_Fr2.13053.13053.3	mzspec:PXD019291:S9588TPST_Fr2:scan:13053:[TMT6plex]S[Phospho]DEQQQQDEEEEEEEEQK[TMT6plex]/3	1	-0.00030299999991711957	-0.3239277067007842	7.554011179936546e-05	6480	6479	Phospho	1.0	1	519	1	1.0	114	0.0	0.0	0.0	0.0	0.0	0.0
0;9;11	359;368;370	0;1.0000;1.0000	TMT6plex;Phospho;Phospho	Os02t0728300-00	mzspec:PXD019291:S9588TPST_Fr3:scan:07972:[TMT6plex]GHVGDDVRS[Phospho]DS[Phospho]EGEEEHED/3	0	7.730962504831851e-05	389.095575	2:1.0000:9:true;3:1.0000:11:true	GHVGDDVRSDSEGEEEHED	[TMT6plex]GHVGDDVRS[Phospho]DS[Phospho]EGEEEHED	Os02t0728300-00	1.0	S9588TPST_Fr3	S9588TPST_Fr3.07972.07972.3	mzspec:PXD019291:S9588TPST_Fr3:scan:07972:[TMT6plex]GHVGDDVRS[Phospho]DS[Phospho]EGEEEHED/3	1	-0.0019879999999830034	-2.3962075930956344	7.554011179936546e-05	12936	12935	Phospho	1.0	11	370	1	1.0	115	0.0	0.0	0.0	0.0	0.0	0.0
0;9;11	359;368;370	0;1.0000;1.0000	TMT6plex;Phospho;Phospho	Os02t0728300-00	mzspec:PXD019291:S9588TPST_Fr3:scan:07972:[TMT6plex]GHVGDDVRS[Phospho]DS[Phospho]EGEEEHED/3	0	7.730962504831851e-05	389.095575	2:1.0000:9:true;3:1.0000:11:true	GHVGDDVRSDSEGEEEHED	[TMT6plex]GHVGDDVRS[Phospho]DS[Phospho]EGEEEHED	Os02t0728300-00	1.0	S9588TPST_Fr3	S9588TPST_Fr3.07972.07972.3	mzspec:PXD019291:S9588TPST_Fr3:scan:07972:[TMT6plex]GHVGDDVRS[Phospho]DS[Phospho]EGEEEHED/3	1	-0.0019879999999830034	-2.3962075930956344	7.554011179936546e-05	12936	12935	Phospho	1.0	9	368	1	1.0	116	0.0	0.0	0.0	0.0	0.0	0.0
0;5;10;11;14	148;153;158;159;162	0;1.0000;0;0;0	TMT6plex;Phospho;TMT6plex;TMT6plex;TMT6plex	Os06t0144000-01	mzspec:PXD019291:S9588TPST_Fr1:scan:15333:[TMT6plex]ELVES[Phospho]DEDQK[TMT6plex]K[TMT6plex]PHK[TMT6plex]/4	0	0.0	996.618065	2:1.0000:5:true	ELVESDEDQKKPHK	[TMT6plex]ELVES[Phospho]DEDQK[TMT6plex]K[TMT6plex]PHK[TMT6plex]	Os06t0144000-01	1.0	S9588TPST_Fr1	S9588TPST_Fr1.15333.15333.4	mzspec:PXD019291:S9588TPST_Fr1:scan:15333:[TMT6plex]ELVES[Phospho]DEDQK[TMT6plex]K[TMT6plex]PHK[TMT6plex]/4	0	-0.0006389999999782957	-0.953205286325998	0.0	2880	2880	Phospho	1.0	5	153	1	1.0	117	0.0	0.0	0.0	0.0	0.0	0.0
0;2	306;308	0;1.0000	TMT6plex;Phospho	Os04t0666900-02	mzspec:PXD019291:S9588TPST_Fr2:scan:17841:[TMT6plex]RS[Phospho]EDDDLEEIQEER/3	0	0.00018429782528566168	309.129275	2:1.0000:2:true	RSEDDDLEEIQEER	[TMT6plex]RS[Phospho]EDDDLEEIQEER	Os04t0666900-02	1.0	S9588TPST_Fr2	S9588TPST_Fr2.17841.17841.3	mzspec:PXD019291:S9588TPST_Fr2:scan:17841:[TMT6plex]RS[Phospho]EDDDLEEIQEER/3	1	-0.0014770000000225991	-2.1365374154483927	7.554011179936546e-05	5427	5426	Phospho	1.0	2	308	1	1.0	118	0.0	0.0	0.0	0.0	0.0	0.0
0;2;4;9	187;189;191;196	0;1.0000;1.0000;0	TMT6plex;Phospho;Phospho;TMT6plex	LOC_Os04g41100.6	mzspec:PXD019291:S9588TPST_Fr2:scan:10512:[TMT6plex]RS[Phospho]ET[Phospho]PEPVK[TMT6plex]PPHR/4	0	0.0001485884101040119	618.258505	2:1.0000:2:true;3:1.0000:4:true	RSETPEPVKPPHR	[TMT6plex]RS[Phospho]ET[Phospho]PEPVK[TMT6plex]PPHR	LOC_Os04g41100.6	1.0	S9588TPST_Fr2	S9588TPST_Fr2.10512.10512.4	mzspec:PXD019291:S9588TPST_Fr2:scan:10512:[TMT6plex]RS[Phospho]ET[Phospho]PEPVK[TMT6plex]PPHR/4	1	-0.0004210000000739456	-0.7828557726065459	7.554011179936546e-05	6731	6730	Phospho	1.0	2	189	1	1.0	119	0.0	0.0	0.0	0.0	0.0	0.0
0;2;4;9	187;189;191;196	0;1.0000;1.0000;0	TMT6plex;Phospho;Phospho;TMT6plex	LOC_Os04g41100.6	mzspec:PXD019291:S9588TPST_Fr2:scan:10512:[TMT6plex]RS[Phospho]ET[Phospho]PEPVK[TMT6plex]PPHR/4	0	0.0001485884101040119	618.258505	2:1.0000:2:true;3:1.0000:4:true	RSETPEPVKPPHR	[TMT6plex]RS[Phospho]ET[Phospho]PEPVK[TMT6plex]PPHR	LOC_Os04g41100.6	1.0	S9588TPST_Fr2	S9588TPST_Fr2.10512.10512.4	mzspec:PXD019291:S9588TPST_Fr2:scan:10512:[TMT6plex]RS[Phospho]ET[Phospho]PEPVK[TMT6plex]PPHR/4	1	-0.0004210000000739456	-0.7828557726065459	7.554011179936546e-05	6731	6730	Phospho	1.0	4	191	1	1.0	120	0.0	0.0	0.0	0.0	0.0	0.0
0;2;4;9	187;189;191;196	0;1.0000;1.0000;0	TMT6plex;Phospho;Phospho;TMT6plex	LOC_Os04g41100.6	mzspec:PXD019291:S9588TPST_Fr1:scan:10064:[TMT6plex]RS[Phospho]ET[Phospho]PEPVK[TMT6plex]PPHR/4	0	8.551393877201983e-05	618.258505	2:1.0000:2:true;3:1.0000:4:true	RSETPEPVKPPHR	[TMT6plex]RS[Phospho]ET[Phospho]PEPVK[TMT6plex]PPHR	LOC_Os04g41100.6	1.0	S9588TPST_Fr1	S9588TPST_Fr1.10064.10064.4	mzspec:PXD019291:S9588TPST_Fr1:scan:10064:[TMT6plex]RS[Phospho]ET[Phospho]PEPVK[TMT6plex]PPHR/4	1	0.0003639999998767962	0.6768634229982918	7.554011179936546e-05	11695	11694	Phospho	1.0	2	189	1	1.0	121	0.0	0.0	0.0	0.0	0.0	0.0
0;2;4;9	187;189;191;196	0;1.0000;1.0000;0	TMT6plex;Phospho;Phospho;TMT6plex	LOC_Os04g41100.6	mzspec:PXD019291:S9588TPST_Fr1:scan:10064:[TMT6plex]RS[Phospho]ET[Phospho]PEPVK[TMT6plex]PPHR/4	0	8.551393877201983e-05	618.258505	2:1.0000:2:true;3:1.0000:4:true	RSETPEPVKPPHR	[TMT6plex]RS[Phospho]ET[Phospho]PEPVK[TMT6plex]PPHR	LOC_Os04g41100.6	1.0	S9588TPST_Fr1	S9588TPST_Fr1.10064.10064.4	mzspec:PXD019291:S9588TPST_Fr1:scan:10064:[TMT6plex]RS[Phospho]ET[Phospho]PEPVK[TMT6plex]PPHR/4	1	0.0003639999998767962	0.6768634229982918	7.554011179936546e-05	11695	11694	Phospho	1.0	4	191	1	1.0	122	0.0	0.0	0.0	0.0	0.0	0.0
0;8	436;444	0;1.0000	TMT6plex;Phospho	Os05t0545000-01	mzspec:PXD019291:S9588TPST_Fr2:scan:21844:[TMT6plex]VVDDGWGS[Phospho]PR/2	0	0.00012879958784131891	309.129275	2:1.0000:8:true	VVDDGWGSPR	[TMT6plex]VVDDGWGS[Phospho]PR	Os05t0545000-01	1.0	S9588TPST_Fr2	S9588TPST_Fr2.21844.21844.2	mzspec:PXD019291:S9588TPST_Fr2:scan:21844:[TMT6plex]VVDDGWGS[Phospho]PR/2	1	-0.0016279999998687347	-2.3296193298966683	7.554011179936546e-05	7765	7764	Phospho	1.0	8	444	1	1.0	123	0.0	0.0	0.0	0.0	0.0	0.0
0;4;5;12	1064;1068;1069;1076	0;0;1.0000;0	TMT6plex;Carbamidomethyl;Phospho;TMT6plex	LOC_Os03g19340.1	mzspec:PXD019291:S9588TPST_Fr3:scan:23995:[TMT6plex]IDDC[Carbamidomethyl]S[Phospho]EDNLLDK[TMT6plex]ER/3	0	9.989012086704624e-05	595.313669	2:1.0000:5:true	IDDCSEDNLLDKER	[TMT6plex]IDDC[Carbamidomethyl]S[Phospho]EDNLLDK[TMT6plex]ER	LOC_Os03g19340.1	1.0	S9588TPST_Fr3	S9588TPST_Fr3.23995.23995.3	mzspec:PXD019291:S9588TPST_Fr3:scan:23995:[TMT6plex]IDDC[Carbamidomethyl]S[Phospho]EDNLLDK[TMT6plex]ER/3	1	-0.002194000000031337	-2.9097224551439926	7.554011179936546e-05	10012	10011	Phospho	1.0	5	1069	1	1.0	124	0.0	0.0	0.0	0.0	0.0	0.0
0;2;4;9	187;189;191;196	0;1.0000;1.0000;0	TMT6plex;Phospho;Phospho;TMT6plex	LOC_Os04g41100.6	mzspec:PXD019291:S9588TPST_Fr1:scan:10068:[TMT6plex]RS[Phospho]ET[Phospho]PEPVK[TMT6plex]PPHR/3	0	8.442380751371887e-05	618.258505	2:1.0000:2:true;3:1.0000:4:true	RSETPEPVKPPHR	[TMT6plex]RS[Phospho]ET[Phospho]PEPVK[TMT6plex]PPHR	LOC_Os04g41100.6	1.0	S9588TPST_Fr1	S9588TPST_Fr1.10068.10068.3	mzspec:PXD019291:S9588TPST_Fr1:scan:10068:[TMT6plex]RS[Phospho]ET[Phospho]PEPVK[TMT6plex]PPHR/3	1	0.00042600000006132177	0.5943933421902988	7.554011179936546e-05	11846	11845	Phospho	1.0	2	189	1	1.0	125	0.0	0.0	0.0	0.0	0.0	0.0
0;2;4;9	187;189;191;196	0;1.0000;1.0000;0	TMT6plex;Phospho;Phospho;TMT6plex	LOC_Os04g41100.6	mzspec:PXD019291:S9588TPST_Fr1:scan:10068:[TMT6plex]RS[Phospho]ET[Phospho]PEPVK[TMT6plex]PPHR/3	0	8.442380751371887e-05	618.258505	2:1.0000:2:true;3:1.0000:4:true	RSETPEPVKPPHR	[TMT6plex]RS[Phospho]ET[Phospho]PEPVK[TMT6plex]PPHR	LOC_Os04g41100.6	1.0	S9588TPST_Fr1	S9588TPST_Fr1.10068.10068.3	mzspec:PXD019291:S9588TPST_Fr1:scan:10068:[TMT6plex]RS[Phospho]ET[Phospho]PEPVK[TMT6plex]PPHR/3	1	0.00042600000006132177	0.5943933421902988	7.554011179936546e-05	11846	11845	Phospho	1.0	4	191	1	1.0	126	0.0	0.0	0.0	0.0	0.0	0.0
0;2;11;13	115;117;126;128	0;1.0000;0;0	TMT6plex;Phospho;Carbamidomethyl;TMT6plex	Os02t0121100-01	mzspec:PXD019291:S9588TPST_Fr4:scan:13102:[TMT6plex]RS[Phospho]GGGGPGGGC[Carbamidomethyl]FK[TMT6plex]/3	0	0.00017831669044222542	595.313669	2:1.0000:2:true	RSGGGGPGGGCFK	[TMT6plex]RS[Phospho]GGGGPGGGC[Carbamidomethyl]FK[TMT6plex]	Os02t0121100-01	1.0	S9588TPST_Fr4	S9588TPST_Fr4.13102.13102.3	mzspec:PXD019291:S9588TPST_Fr4:scan:13102:[TMT6plex]RS[Phospho]GGGGPGGGC[Carbamidomethyl]FK[TMT6plex]/3	1	0.0010879999999815482	1.882510616064867	7.554011179936546e-05	5609	5608	Phospho	1.0	2	117	1	1.0	127	0.0	0.0	0.0	0.0	0.0	0.0
0;8	79;87	0;1.0000	TMT6plex;Phospho	Os06t0636100-00	mzspec:PXD019291:S9588TPST_Fr4:scan:01352:[TMT6plex]HHQQPPGS[Phospho]HQHHR/5	0	9.934432743890324e-05	309.129275	2:1.0000:8:true	HHQQPPGSHQHHR	[TMT6plex]HHQQPPGS[Phospho]HQHHR	Os06t0636100-00	1.0	S9588TPST_Fr4	S9588TPST_Fr4.01352.01352.5	mzspec:PXD019291:S9588TPST_Fr4:scan:01352:[TMT6plex]HHQQPPGS[Phospho]HQHHR/5	1	-0.0011729999999943175	-3.0935067643621528	7.554011179936546e-05	10067	10066	Phospho	1.0	8	87	1	1.0	128	0.0	0.0	0.0	0.0	0.0	0.0
0;4;9	49;53;58	0;1.0000;0	TMT6plex;Phospho;TMT6plex	Os05t0207700-01	mzspec:PXD019291:S9588TPST_Fr2:scan:21282:[TMT6plex]RLHS[Phospho]LDLPK[TMT6plex]/3	0	0.0	538.292205	2:1.0000:4:true	RLHSLDLPK	[TMT6plex]RLHS[Phospho]LDLPK[TMT6plex]	Os05t0207700-01	1.0	S9588TPST_Fr2	S9588TPST_Fr2.21282.21282.3	mzspec:PXD019291:S9588TPST_Fr2:scan:21282:[TMT6plex]RLHS[Phospho]LDLPK[TMT6plex]/3	0	0.0007339999999658176	1.3601462911937074	0.0	1535	1535	Phospho	1.0	4	53	1	1.0	129	0.0	0.0	0.0	0.0	0.0	0.0
0;5;7;11;15	409;414;416;420;424	0;1.0000;1.0000;1.0000;0	TMT6plex;Phospho;Phospho;Phospho;TMT6plex	Os03t0270200-03	mzspec:PXD019291:S9588TPST_Fr2:scan:24469:[TMT6plex]IDDDS[Phospho]ES[Phospho]EDGS[Phospho]PFRK[TMT6plex]/3	0	0.0	698.224805	2:1.0000:5:true;3:1.0000:7:true;4:1.0000:11:true	IDDDSESEDGSPFRK	[TMT6plex]IDDDS[Phospho]ES[Phospho]EDGS[Phospho]PFRK[TMT6plex]	Os03t0270200-03	1.0	S9588TPST_Fr2	S9588TPST_Fr2.24469.24469.3	mzspec:PXD019291:S9588TPST_Fr2:scan:24469:[TMT6plex]IDDDS[Phospho]ES[Phospho]EDGS[Phospho]PFRK[TMT6plex]/3	0	-0.002208999999993466	-2.764741554085291	0.0	2153	2153	Phospho	1.0	5	414	1	1.0	130	0.0	0.0	0.0	0.0	0.0	0.0
0;3	1247;1250	0;1.0000	TMT6plex;Phospho	Os02t0693700-02	mzspec:PXD019291:S9588TPST_Fr3:scan:21918:[TMT6plex]LVS[Phospho]LQQQQQQQDQMQR/3	0	0.00010559662090813095	309.129275	2:1.0000:3:true	LVSLQQQQQQQDQMQR	[TMT6plex]LVS[Phospho]LQQQQQQQDQMQR	Os02t0693700-02	1.0	S9588TPST_Fr3	S9588TPST_Fr3.21918.21918.3	mzspec:PXD019291:S9588TPST_Fr3:scan:21918:[TMT6plex]LVS[Phospho]LQQQQQQQDQMQR/3	1	-0.002645000000029541	-3.4543164462853566	7.554011179936546e-05	9471	9470	Phospho	1.0	3	1250	1	1.0	131	0.0	0.0	0.0	0.0	0.0	0.0
0;7;13	208;215;221	0;1.0000;0	TMT6plex;Phospho;TMT6plex	Os08t0345700-01	mzspec:PXD019291:S9588TPST_Fr2:scan:30155:[TMT6plex]VVGVPVS[Phospho]LNGDLK[TMT6plex]/3	0	0.00022256843979523707	538.292205	2:1.0000:7:true	VVGVPVSLNGDLK	[TMT6plex]VVGVPVS[Phospho]LNGDLK[TMT6plex]	Os08t0345700-01	1.0	S9588TPST_Fr2	S9588TPST_Fr2.30155.30155.3	mzspec:PXD019291:S9588TPST_Fr2:scan:30155:[TMT6plex]VVGVPVS[Phospho]LNGDLK[TMT6plex]/3	1	0.0007749999999759892	1.2656099204482338	7.554011179936546e-05	4494	4493	Phospho	1.0	7	215	1	1.0	132	0.0	0.0	0.0	0.0	0.0	0.0
0;5;7;11;15	409;414;416;420;424	0;1.0000;1.0000;1.0000;0	TMT6plex;Phospho;Phospho;Phospho;TMT6plex	Os03t0270200-03	mzspec:PXD019291:S9588TPST_Fr2:scan:24469:[TMT6plex]IDDDS[Phospho]ES[Phospho]EDGS[Phospho]PFRK[TMT6plex]/3	0	0.0	698.224805	2:1.0000:5:true;3:1.0000:7:true;4:1.0000:11:true	IDDDSESEDGSPFRK	[TMT6plex]IDDDS[Phospho]ES[Phospho]EDGS[Phospho]PFRK[TMT6plex]	Os03t0270200-03	1.0	S9588TPST_Fr2	S9588TPST_Fr2.24469.24469.3	mzspec:PXD019291:S9588TPST_Fr2:scan:24469:[TMT6plex]IDDDS[Phospho]ES[Phospho]EDGS[Phospho]PFRK[TMT6plex]/3	0	-0.002208999999993466	-2.764741554085291	0.0	2153	2153	Phospho	1.0	7	416	1	1.0	133	0.0	0.0	0.0	0.0	0.0	0.0
0;5;7;11;15	409;414;416;420;424	0;1.0000;1.0000;1.0000;0	TMT6plex;Phospho;Phospho;Phospho;TMT6plex	Os03t0270200-03	mzspec:PXD019291:S9588TPST_Fr2:scan:24469:[TMT6plex]IDDDS[Phospho]ES[Phospho]EDGS[Phospho]PFRK[TMT6plex]/3	0	0.0	698.224805	2:1.0000:5:true;3:1.0000:7:true;4:1.0000:11:true	IDDDSESEDGSPFRK	[TMT6plex]IDDDS[Phospho]ES[Phospho]EDGS[Phospho]PFRK[TMT6plex]	Os03t0270200-03	1.0	S9588TPST_Fr2	S9588TPST_Fr2.24469.24469.3	mzspec:PXD019291:S9588TPST_Fr2:scan:24469:[TMT6plex]IDDDS[Phospho]ES[Phospho]EDGS[Phospho]PFRK[TMT6plex]/3	0	-0.002208999999993466	-2.764741554085291	0.0	2153	2153	Phospho	1.0	11	420	1	1.0	134	0.0	0.0	0.0	0.0	0.0	0.0
0;3;14	1247;1250;1261	0;1.0000;1.0000	TMT6plex;Phospho;Oxidation	Os02t0693700-02	mzspec:PXD019291:S9588TPST_Fr4:scan:20732:[TMT6plex]LVS[Phospho]LQQQQQQQDQM[Oxidation]QR/3	0	0.00017692852087756547	325.124175	2:1.0000:14:true;3:1.0000:3:true	LVSLQQQQQQQDQMQR	[TMT6plex]LVS[Phospho]LQQQQQQQDQM[Oxidation]QR	Os02t0693700-02	1.0	S9588TPST_Fr4	S9588TPST_Fr4.20732.20732.3	mzspec:PXD019291:S9588TPST_Fr4:scan:20732:[TMT6plex]LVS[Phospho]LQQQQQQQDQM[Oxidation]QR/3	1	-0.001033000000006723	-1.3397484101462709	7.554011179936546e-05	5653	5652	Phospho	1.0	3	1250	1	1.0	135	0.0	0.0	0.0	0.0	0.0	0.0
0;8;10;12	280;288;290;292	0;1.0000;0;0	TMT6plex;Phospho;TMT6plex;TMT6plex	Os03t0737900-01	mzspec:PXD019291:S9588TPST_Fr4:scan:16123:[TMT6plex]IDEDGPDS[Phospho]NK[TMT6plex]GK[TMT6plex]/3	0	0.0001457725947521866	767.4551349999997	2:1.0000:8:true	IDEDGPDSNKGK	[TMT6plex]IDEDGPDS[Phospho]NK[TMT6plex]GK[TMT6plex]	Os03t0737900-01	1.0	S9588TPST_Fr4	S9588TPST_Fr4.16123.16123.3	mzspec:PXD019291:S9588TPST_Fr4:scan:16123:[TMT6plex]IDEDGPDS[Phospho]NK[TMT6plex]GK[TMT6plex]/3	1	-7.999999979801942e-06	-0.01174136367632715	7.554011179936546e-05	6861	6860	Phospho	1.0	8	288	1	1.0	136	0.0	0.0	0.0	0.0	0.0	0.0
0;2	2;4	0;1.0000	TMT6plex;Phospho	Os02t0743500-01	mzspec:PXD019291:S9588TPST_Fr1:scan:07122:[TMT6plex]RS[Phospho]QEEDEVEER/3	0	9.587727708533076e-05	309.129275	2:1.0000:2:true	RSQEEDEVEER	[TMT6plex]RS[Phospho]QEEDEVEER	Os02t0743500-01	1.0	S9588TPST_Fr1	S9588TPST_Fr1.07122.07122.3	mzspec:PXD019291:S9588TPST_Fr1:scan:07122:[TMT6plex]RS[Phospho]QEEDEVEER/3	1	-0.0010310000000117725	-1.801646673275884	7.554011179936546e-05	10431	10430	Phospho	1.0	2	4	1	1.0	137	0.0	0.0	0.0	0.0	0.0	0.0
0;10;15	414;424;429	0;1.0000;0	TMT6plex;Phospho;TMT6plex	Os06t0638500-00	mzspec:PXD019291:S9588TPST_Fr2:scan:03124:[TMT6plex]HHHHQQQQDS[Phospho]PLQHK[TMT6plex]/5	0	0.00014988009592326138	538.292205	2:1.0000:10:true	HHHHQQQQDSPLQHK	[TMT6plex]HHHHQQQQDS[Phospho]PLQHK[TMT6plex]	Os06t0638500-00	1.0	S9588TPST_Fr2	S9588TPST_Fr2.03124.03124.5	mzspec:PXD019291:S9588TPST_Fr2:scan:03124:[TMT6plex]HHHHQQQQDS[Phospho]PLQHK[TMT6plex]/5	1	-0.00022999999998773998	-0.4737935809245514	7.554011179936546e-05	6673	6672	Phospho	1.0	10	424	1	1.0	138	0.0	0.0	0.0	0.0	0.0	0.0
0;10;15	414;424;429	0;1.0000;0	TMT6plex;Phospho;TMT6plex	Os06t0638500-00	mzspec:PXD019291:S9588TPST_Fr2:scan:03131:[TMT6plex]HHHHQQQQDS[Phospho]PLQHK[TMT6plex]/4	0	0.00016688918558077436	538.292205	2:1.0000:10:true	HHHHQQQQDSPLQHK	[TMT6plex]HHHHQQQQDS[Phospho]PLQHK[TMT6plex]	Os06t0638500-00	1.0	S9588TPST_Fr2	S9588TPST_Fr2.03131.03131.4	mzspec:PXD019291:S9588TPST_Fr2:scan:03131:[TMT6plex]HHHHQQQQDS[Phospho]PLQHK[TMT6plex]/4	1	-0.0002149999999119245	-0.35446229827944137	7.554011179936546e-05	5993	5992	Phospho	1.0	10	424	1	1.0	139	0.0	0.0	0.0	0.0	0.0	0.0
0;2;4;6	301;303;305;307	0;1.0000;1.0000;0	TMT6plex;Phospho;Phospho;Carbamidomethyl	LOC_Os02g57390.1	mzspec:PXD019291:S9588TPST_Fr1:scan:21286:[TMT6plex]RT[Phospho]PS[Phospho]PC[Carbamidomethyl]LPPVGVR/3	0	0.0	446.117039	2:1.0000:2:true;3:1.0000:4:true	RTPSPCLPPVGVR	[TMT6plex]RT[Phospho]PS[Phospho]PC[Carbamidomethyl]LPPVGVR	LOC_Os02g57390.1	1.0	S9588TPST_Fr1	S9588TPST_Fr1.21286.21286.3	mzspec:PXD019291:S9588TPST_Fr1:scan:21286:[TMT6plex]RT[Phospho]PS[Phospho]PC[Carbamidomethyl]LPPVGVR/3	0	-0.002741000000014537	-4.501082221282956	0.0	529	529	Phospho	1.0	2	303	1	1.0	140	0.0	0.0	0.0	0.0	0.0	0.0
0;2;4;6	301;303;305;307	0;1.0000;1.0000;0	TMT6plex;Phospho;Phospho;Carbamidomethyl	LOC_Os02g57390.1	mzspec:PXD019291:S9588TPST_Fr1:scan:21286:[TMT6plex]RT[Phospho]PS[Phospho]PC[Carbamidomethyl]LPPVGVR/3	0	0.0	446.117039	2:1.0000:2:true;3:1.0000:4:true	RTPSPCLPPVGVR	[TMT6plex]RT[Phospho]PS[Phospho]PC[Carbamidomethyl]LPPVGVR	LOC_Os02g57390.1	1.0	S9588TPST_Fr1	S9588TPST_Fr1.21286.21286.3	mzspec:PXD019291:S9588TPST_Fr1:scan:21286:[TMT6plex]RT[Phospho]PS[Phospho]PC[Carbamidomethyl]LPPVGVR/3	0	-0.002741000000014537	-4.501082221282956	0.0	529	529	Phospho	1.0	4	305	1	1.0	141	0.0	0.0	0.0	0.0	0.0	0.0
0;5;10;11;14	148;153;158;159;162	0;1.0000;0;0;0	TMT6plex;Phospho;TMT6plex;TMT6plex;TMT6plex	Os06t0144000-01	mzspec:PXD019291:S9588TPST_Fr1:scan:15341:[TMT6plex]ELVES[Phospho]DEDQK[TMT6plex]K[TMT6plex]PHK[TMT6plex]/5	0	7.879599716334409e-05	996.618065	2:1.0000:5:true	ELVESDEDQKKPHK	[TMT6plex]ELVES[Phospho]DEDQK[TMT6plex]K[TMT6plex]PHK[TMT6plex]	Os06t0144000-01	1.0	S9588TPST_Fr1	S9588TPST_Fr1.15341.15341.5	mzspec:PXD019291:S9588TPST_Fr1:scan:15341:[TMT6plex]ELVES[Phospho]DEDQK[TMT6plex]K[TMT6plex]PHK[TMT6plex]/5	1	-0.0005360000000109721	-0.9990731285648684	7.554011179936546e-05	12692	12691	Phospho	1.0	5	153	1	1.0	142	0.0	0.0	0.0	0.0	0.0	0.0
0;13	321;334	0;1.0000	TMT6plex;Phospho	Os01t0692600-01	mzspec:PXD019291:S9588TPST_Fr2:scan:29665:[TMT6plex]LVNILGEGQQNIS[Phospho]PR/2	0	0.00023164234422052348	309.129275	2:1.0000:13:true	LVNILGEGQQNISPR	[TMT6plex]LVNILGEGQQNIS[Phospho]PR	Os01t0692600-01	1.0	S9588TPST_Fr2	S9588TPST_Fr2.29665.29665.2	mzspec:PXD019291:S9588TPST_Fr2:scan:29665:[TMT6plex]LVNILGEGQQNIS[Phospho]PR/2	1	-0.002457999999933236	-2.5235705855384936	7.554011179936546e-05	4318	4317	Phospho	1.0	13	334	1	1.0	143	0.0	0.0	0.0	0.0	0.0	0.0
0;13	321;334	0;1.0000	TMT6plex;Phospho	Os01t0692600-01	mzspec:PXD019291:S9588TPST_Fr2:scan:29656:[TMT6plex]LVNILGEGQQNIS[Phospho]PR/3	0	0.0	309.129275	2:1.0000:13:true	LVNILGEGQQNISPR	[TMT6plex]LVNILGEGQQNIS[Phospho]PR	Os01t0692600-01	1.0	S9588TPST_Fr2	S9588TPST_Fr2.29656.29656.3	mzspec:PXD019291:S9588TPST_Fr2:scan:29656:[TMT6plex]LVNILGEGQQNIS[Phospho]PR/3	0	-0.0016460000000506625	-2.533553990469075	0.0	832	832	Phospho	1.0	13	334	1	1.0	144	0.0	0.0	0.0	0.0	0.0	0.0
0;7;13;15	212;219;225;227	0;1.0000;0;0	TMT6plex;Phospho;TMT6plex;TMT6plex	LOC_Os04g31924.1	mzspec:PXD019291:S9588TPST_Fr4:scan:29543:[TMT6plex]EPDVFLS[Phospho]EVEDEK[TMT6plex]PK[TMT6plex]/4	0	8.365400702693659e-05	767.455127	2:1.0000:7:true	EPDVFLSEVEDEKPK	[TMT6plex]EPDVFLS[Phospho]EVEDEK[TMT6plex]PK[TMT6plex]	LOC_Os04g31924.1	1.0	S9588TPST_Fr4	S9588TPST_Fr4.29543.29543.4	mzspec:PXD019291:S9588TPST_Fr4:scan:29543:[TMT6plex]EPDVFLS[Phospho]EVEDEK[TMT6plex]PK[TMT6plex]/4	1	-0.002638999999931002	-4.17013018037286	7.554011179936546e-05	11955	11954	Phospho	1.0	7	219	1	1.0	145	0.0	0.0	0.0	0.0	0.0	0.0
0;8;13	396;404;409	0;1.0000;0	TMT6plex;Phospho;TMT6plex	LOC_Os07g27180.1	mzspec:PXD019291:S9588TPST_Fr3:scan:17442:[TMT6plex]LVENDNDS[Phospho]GNDEK[TMT6plex]/2	0	9.432182607055272e-05	538.292205	2:1.0000:8:true	LVENDNDSGNDEK	[TMT6plex]LVENDNDS[Phospho]GNDEK[TMT6plex]	LOC_Os07g27180.1	1.0	S9588TPST_Fr3	S9588TPST_Fr3.17442.17442.2	mzspec:PXD019291:S9588TPST_Fr3:scan:17442:[TMT6plex]LVENDNDS[Phospho]GNDEK[TMT6plex]/2	1	-0.0007779999999684153	-0.7827304140053875	7.554011179936546e-05	10603	10602	Phospho	1.0	8	404	1	1.0	146	0.0	0.0	0.0	0.0	0.0	0.0
0;9;12	41;50;53	0;1.0000;0	TMT6plex;Phospho;TMT6plex	Os10t0540000-01	mzspec:PXD019291:S9588TPST_Fr1:scan:17881:[TMT6plex]RPIVLDDPS[Phospho]PPK[TMT6plex]R/4	0	0.00022598870056497167	538.292205	2:1.0000:9:true	RPIVLDDPSPPKR	[TMT6plex]RPIVLDDPS[Phospho]PPK[TMT6plex]R	Os10t0540000-01	1.0	S9588TPST_Fr1	S9588TPST_Fr1.17881.17881.4	mzspec:PXD019291:S9588TPST_Fr1:scan:17881:[TMT6plex]RPIVLDDPS[Phospho]PPK[TMT6plex]R/4	1	-0.00135899999997946	-2.6762998177815183	7.554011179936546e-05	4426	4425	Phospho	1.0	9	50	1	1.0	147	0.0	0.0	0.0	0.0	0.0	0.0
0;8;11	11;19;22	0;1.0000;0	TMT6plex;Phospho;TMT6plex	Os07t0496000-01	mzspec:PXD019291:S9588TPST_Fr3:scan:30090:[TMT6plex]LVFLGDQS[Phospho]VGK[TMT6plex]/3	0	8.097165991902834e-05	538.292195	2:1.0000:8:true	LVFLGDQSVGK	[TMT6plex]LVFLGDQS[Phospho]VGK[TMT6plex]	Os07t0496000-01	1.0	S9588TPST_Fr3	S9588TPST_Fr3.30090.30090.3	mzspec:PXD019291:S9588TPST_Fr3:scan:30090:[TMT6plex]LVFLGDQS[Phospho]VGK[TMT6plex]/3	1	-0.0016669999999976426	-2.9366628604925955	7.554011179936546e-05	12351	12350	Phospho	1.0	8	19	1	1.0	148	0.0	0.0	0.0	0.0	0.0	0.0
0;2;3;10	203;205;206;213	0;0;1.0000;0	TMT6plex;TMT6plex;Phospho;TMT6plex	Os01t0505400-01	mzspec:PXD019291:S9588TPST_Fr1:scan:15605:[TMT6plex]HK[TMT6plex]S[Phospho]LDEGIEK[TMT6plex]/3	0	0.00022316447221602318	767.4551349999997	2:1.0000:3:true	HKSLDEGIEK	[TMT6plex]HK[TMT6plex]S[Phospho]LDEGIEK[TMT6plex]	Os01t0505400-01	1.0	S9588TPST_Fr1	S9588TPST_Fr1.15605.15605.3	mzspec:PXD019291:S9588TPST_Fr1:scan:15605:[TMT6plex]HK[TMT6plex]S[Phospho]LDEGIEK[TMT6plex]/3	1	-0.00046399999996538094	-0.7230905482929783	7.554011179936546e-05	4482	4481	Phospho	1.0	3	206	1	1.0	149	0.0	0.0	0.0	0.0	0.0	0.0
0;6	254;260	0;1.0000	TMT6plex;Phospho	Os04t0466700-01	mzspec:PXD019291:S9588TPST_Fr4:scan:14953:[TMT6plex]LVHNLS[Phospho]GR/3	0	0.0002111932418162619	309.1292630000001	2:1.0000:6:true	LVHNLSGR	[TMT6plex]LVHNLS[Phospho]GR	Os04t0466700-01	1.0	S9588TPST_Fr4	S9588TPST_Fr4.14953.14953.3	mzspec:PXD019291:S9588TPST_Fr4:scan:14953:[TMT6plex]LVHNLS[Phospho]GR/3	1	-0.00038599999999178186	-0.959678071644418	7.554011179936546e-05	4736	4735	Phospho	1.0	6	260	1	1.0	150	0.0	0.0	0.0	0.0	0.0	0.0
0;8;12	800;808;812	0;1.0000;0	TMT6plex;Phospho;TMT6plex	Os12t0604600-01	mzspec:PXD019291:S9588TPST_Fr3:scan:21121:[TMT6plex]RPLHMPFS[Phospho]PVRK[TMT6plex]/4	0	0.00010619093129446746	538.292205	2:1.0000:8:true	RPLHMPFSPVRK	[TMT6plex]RPLHMPFS[Phospho]PVRK[TMT6plex]	Os12t0604600-01	1.0	S9588TPST_Fr3	S9588TPST_Fr3.21121.21121.4	mzspec:PXD019291:S9588TPST_Fr3:scan:21121:[TMT6plex]RPLHMPFS[Phospho]PVRK[TMT6plex]/4	1	-0.0011849999999640206	-2.3627467690141177	7.554011179936546e-05	9418	9417	Phospho	1.0	8	808	1	1.0	151	0.0	0.0	0.0	0.0	0.0	0.0
0;9	16;25	0;1.0000	TMT6plex;Phospho	Os06t0698859-01	mzspec:PXD019291:S9588TPST_Fr1:scan:09043:[TMT6plex]RPPPPPPDS[Phospho]PEGR/3	0	9.062075215224288e-05	309.129275	2:1.0000:9:true	RPPPPPPDSPEGR	[TMT6plex]RPPPPPPDS[Phospho]PEGR	Os06t0698859-01	1.0	S9588TPST_Fr1	S9588TPST_Fr1.09043.09043.3	mzspec:PXD019291:S9588TPST_Fr1:scan:09043:[TMT6plex]RPPPPPPDS[Phospho]PEGR/3	1	0.0025000000000545697	4.386333633737949	7.554011179936546e-05	11036	11035	Phospho	1.0	9	25	1	1.0	152	0.0	0.0	0.0	0.0	0.0	0.0
0;9	16;25	0;1.0000	TMT6plex;Phospho	Os06t0698859-01	mzspec:PXD019291:S9588TPST_Fr1:scan:09445:[TMT6plex]RPPPPPPDS[Phospho]PEGR/3	0	7.775445144234507e-05	309.129275	2:1.0000:9:true	RPPPPPPDSPEGR	[TMT6plex]RPPPPPPDS[Phospho]PEGR	Os06t0698859-01	1.0	S9588TPST_Fr1	S9588TPST_Fr1.09445.09445.3	mzspec:PXD019291:S9588TPST_Fr1:scan:09445:[TMT6plex]RPPPPPPDS[Phospho]PEGR/3	1	0.0006849999999758437	1.201855415575581	7.554011179936546e-05	12862	12861	Phospho	1.0	9	25	1	1.0	153	0.0	0.0	0.0	0.0	0.0	0.0
0;2;6	225;227;231	0;1.0000;1.0000	TMT6plex;Phospho;Phospho	LOC_Os05g33620.1	mzspec:PXD019291:S9588TPST_Fr4:scan:17931:[TMT6plex]VT[Phospho]PPDS[Phospho]PPR/3	0	0.0001721763085399449	389.095575	2:1.0000:2:true;3:1.0000:6:true	VTPPDSPPR	[TMT6plex]VT[Phospho]PPDS[Phospho]PPR	LOC_Os05g33620.1	1.0	S9588TPST_Fr4	S9588TPST_Fr4.17931.17931.3	mzspec:PXD019291:S9588TPST_Fr4:scan:17931:[TMT6plex]VT[Phospho]PPDS[Phospho]PPR/3	1	-0.0011269999999967695	-2.4922321028379293	7.554011179936546e-05	5809	5808	Phospho	1.0	2	227	1	1.0	154	0.0	0.0	0.0	0.0	0.0	0.0
0;2;6	225;227;231	0;1.0000;1.0000	TMT6plex;Phospho;Phospho	LOC_Os05g33620.1	mzspec:PXD019291:S9588TPST_Fr4:scan:17931:[TMT6plex]VT[Phospho]PPDS[Phospho]PPR/3	0	0.0001721763085399449	389.095575	2:1.0000:2:true;3:1.0000:6:true	VTPPDSPPR	[TMT6plex]VT[Phospho]PPDS[Phospho]PPR	LOC_Os05g33620.1	1.0	S9588TPST_Fr4	S9588TPST_Fr4.17931.17931.3	mzspec:PXD019291:S9588TPST_Fr4:scan:17931:[TMT6plex]VT[Phospho]PPDS[Phospho]PPR/3	1	-0.0011269999999967695	-2.4922321028379293	7.554011179936546e-05	5809	5808	Phospho	1.0	6	231	1	1.0	155	0.0	0.0	0.0	0.0	0.0	0.0
0;2;6	225;227;231	0;1.0000;1.0000	TMT6plex;Phospho;Phospho	LOC_Os05g33620.1	mzspec:PXD019291:S9588TPST_Fr4:scan:17737:[TMT6plex]VT[Phospho]PPDS[Phospho]PPR/3	0	0.00017140898183064793	389.095575	2:1.0000:2:true;3:1.0000:6:true	VTPPDSPPR	[TMT6plex]VT[Phospho]PPDS[Phospho]PPR	LOC_Os05g33620.1	1.0	S9588TPST_Fr4	S9588TPST_Fr4.17737.17737.3	mzspec:PXD019291:S9588TPST_Fr4:scan:17737:[TMT6plex]VT[Phospho]PPDS[Phospho]PPR/3	1	-0.00042699999994511023	-0.9442618525093596	7.554011179936546e-05	5835	5834	Phospho	1.0	2	227	1	1.0	156	0.0	0.0	0.0	0.0	0.0	0.0
0;2;6	225;227;231	0;1.0000;1.0000	TMT6plex;Phospho;Phospho	LOC_Os05g33620.1	mzspec:PXD019291:S9588TPST_Fr4:scan:17737:[TMT6plex]VT[Phospho]PPDS[Phospho]PPR/3	0	0.00017140898183064793	389.095575	2:1.0000:2:true;3:1.0000:6:true	VTPPDSPPR	[TMT6plex]VT[Phospho]PPDS[Phospho]PPR	LOC_Os05g33620.1	1.0	S9588TPST_Fr4	S9588TPST_Fr4.17737.17737.3	mzspec:PXD019291:S9588TPST_Fr4:scan:17737:[TMT6plex]VT[Phospho]PPDS[Phospho]PPR/3	1	-0.00042699999994511023	-0.9442618525093596	7.554011179936546e-05	5835	5834	Phospho	1.0	6	231	1	1.0	157	0.0	0.0	0.0	0.0	0.0	0.0
0;3;5;15	5;8;10;20	0;1.0000;1.0000;0	TMT6plex;Phospho;Phospho;TMT6plex	tr|Q0IWU2|Q0IWU2_ORYSJ	mzspec:PXD019291:S9588TPST_Fr2:scan:07548:[TMT6plex]RRS[Phospho]HS[Phospho]PVEHLEGNNK[TMT6plex]/3	0	0.00017137960582690659	618.258505	2:1.0000:3:true;3:1.0000:5:true	RRSHSPVEHLEGNNK	[TMT6plex]RRS[Phospho]HS[Phospho]PVEHLEGNNK[TMT6plex]	tr|Q0IWU2|Q0IWU2_ORYSJ	1.0	S9588TPST_Fr2	S9588TPST_Fr2.07548.07548.3	mzspec:PXD019291:S9588TPST_Fr2:scan:07548:[TMT6plex]RRS[Phospho]HS[Phospho]PVEHLEGNNK[TMT6plex]/3	1	-0.003955999999902815	-4.98620321591203	7.554011179936546e-05	5836	5835	Phospho	1.0	5	10	1	1.0	158	0.0	0.0	0.0	0.0	0.0	0.0
0;8;10	234;242;244	0;1.0000;0	TMT6plex;Phospho;TMT6plex	tr|Q0D6A3|Q0D6A3_ORYSJ	mzspec:PXD019291:S9588TPST_Fr1:scan:17715:[TMT6plex]HLHPMELS[Phospho]PK[TMT6plex]/4	0	0.0	538.292205	2:1.0000:8:true	HLHPMELSPK	[TMT6plex]HLHPMELS[Phospho]PK[TMT6plex]	tr|Q0D6A3|Q0D6A3_ORYSJ	1.0	S9588TPST_Fr1	S9588TPST_Fr1.17715.17715.4	mzspec:PXD019291:S9588TPST_Fr1:scan:17715:[TMT6plex]HLHPMELS[Phospho]PK[TMT6plex]/4	0	-0.0007469999999898391	-1.727234111574785	0.0	2580	2580	Phospho	1.0	8	242	1	1.0	159	0.0	0.0	0.0	0.0	0.0	0.0
0;2;3;10;12;16	279;281;282;289;291;295	0;0;1.0000;1.0000;0;0	TMT6plex;TMT6plex;Phospho;Phospho;TMT6plex;TMT6plex	LOC_Os03g08550.2	mzspec:PXD019291:S9588TPST_Fr2:scan:23652:[TMT6plex]HK[TMT6plex]S[Phospho]FDDDDLS[Phospho]NK[TMT6plex]PVLK[TMT6plex]/5	0	0.00012878300064391498	1076.584365	2:1.0000:3:true;3:1.0000:10:true	HKSFDDDDLSNKPVLK	[TMT6plex]HK[TMT6plex]S[Phospho]FDDDDLS[Phospho]NK[TMT6plex]PVLK[TMT6plex]	LOC_Os03g08550.2	1.0	S9588TPST_Fr2	S9588TPST_Fr2.23652.23652.5	mzspec:PXD019291:S9588TPST_Fr2:scan:23652:[TMT6plex]HK[TMT6plex]S[Phospho]FDDDDLS[Phospho]NK[TMT6plex]PVLK[TMT6plex]/5	1	-0.0011769999999842184	-2.002690026147864	7.554011179936546e-05	7766	7765	Phospho	1.0	10	289	1	1.0	160	0.0	0.0	0.0	0.0	0.0	0.0
0;2;3;10;12;16	279;281;282;289;291;295	0;0;1.0000;1.0000;0;0	TMT6plex;TMT6plex;Phospho;Phospho;TMT6plex;TMT6plex	LOC_Os03g08550.2	mzspec:PXD019291:S9588TPST_Fr2:scan:23652:[TMT6plex]HK[TMT6plex]S[Phospho]FDDDDLS[Phospho]NK[TMT6plex]PVLK[TMT6plex]/5	0	0.00012878300064391498	1076.584365	2:1.0000:3:true;3:1.0000:10:true	HKSFDDDDLSNKPVLK	[TMT6plex]HK[TMT6plex]S[Phospho]FDDDDLS[Phospho]NK[TMT6plex]PVLK[TMT6plex]	LOC_Os03g08550.2	1.0	S9588TPST_Fr2	S9588TPST_Fr2.23652.23652.5	mzspec:PXD019291:S9588TPST_Fr2:scan:23652:[TMT6plex]HK[TMT6plex]S[Phospho]FDDDDLS[Phospho]NK[TMT6plex]PVLK[TMT6plex]/5	1	-0.0011769999999842184	-2.002690026147864	7.554011179936546e-05	7766	7765	Phospho	1.0	3	282	1	1.0	161	0.0	0.0	0.0	0.0	0.0	0.0
0;2;3;10;12;16	279;281;282;289;291;295	0;0;1.0000;1.0000;0;0	TMT6plex;TMT6plex;Phospho;Phospho;TMT6plex;TMT6plex	LOC_Os03g08550.2	mzspec:PXD019291:S9588TPST_Fr2:scan:23690:[TMT6plex]HK[TMT6plex]S[Phospho]FDDDDLS[Phospho]NK[TMT6plex]PVLK[TMT6plex]/3	0	0.0	1076.584365	2:1.0000:3:true;3:1.0000:10:true	HKSFDDDDLSNKPVLK	[TMT6plex]HK[TMT6plex]S[Phospho]FDDDDLS[Phospho]NK[TMT6plex]PVLK[TMT6plex]	LOC_Os03g08550.2	1.0	S9588TPST_Fr2	S9588TPST_Fr2.23690.23690.3	mzspec:PXD019291:S9588TPST_Fr2:scan:23690:[TMT6plex]HK[TMT6plex]S[Phospho]FDDDDLS[Phospho]NK[TMT6plex]PVLK[TMT6plex]/3	0	-0.002246000000013737	-2.2945425294997794	0.0	1614	1614	Phospho	1.0	10	289	1	1.0	162	0.0	0.0	0.0	0.0	0.0	0.0
0;2;3;10;12;16	279;281;282;289;291;295	0;0;1.0000;1.0000;0;0	TMT6plex;TMT6plex;Phospho;Phospho;TMT6plex;TMT6plex	LOC_Os03g08550.2	mzspec:PXD019291:S9588TPST_Fr2:scan:23690:[TMT6plex]HK[TMT6plex]S[Phospho]FDDDDLS[Phospho]NK[TMT6plex]PVLK[TMT6plex]/3	0	0.0	1076.584365	2:1.0000:3:true;3:1.0000:10:true	HKSFDDDDLSNKPVLK	[TMT6plex]HK[TMT6plex]S[Phospho]FDDDDLS[Phospho]NK[TMT6plex]PVLK[TMT6plex]	LOC_Os03g08550.2	1.0	S9588TPST_Fr2	S9588TPST_Fr2.23690.23690.3	mzspec:PXD019291:S9588TPST_Fr2:scan:23690:[TMT6plex]HK[TMT6plex]S[Phospho]FDDDDLS[Phospho]NK[TMT6plex]PVLK[TMT6plex]/3	0	-0.002246000000013737	-2.2945425294997794	0.0	1614	1614	Phospho	1.0	3	282	1	1.0	163	0.0	0.0	0.0	0.0	0.0	0.0
0;5	1324;1329	0;1.0000	TMT6plex;Phospho	LOC_Os03g14260.2	mzspec:PXD019291:S9588TPST_Fr3:scan:07670:[TMT6plex]ENPPS[Phospho]PR/3	0	8.477449983045101e-05	309.129275	2:1.0000:5:true	ENPPSPR	[TMT6plex]ENPPS[Phospho]PR	LOC_Os03g14260.2	1.0	S9588TPST_Fr3	S9588TPST_Fr3.07670.07670.3	mzspec:PXD019291:S9588TPST_Fr3:scan:07670:[TMT6plex]ENPPS[Phospho]PR/3	1	-0.0006640000000288637	-1.7985828987792642	7.554011179936546e-05	11797	11796	Phospho	1.0	5	1329	1	1.0	164	0.0	0.0	0.0	0.0	0.0	0.0
0;10	149;159	0;1.0000	TMT6plex;Phospho	Os12t0132300-02	mzspec:PXD019291:S9588TPST_Fr1:scan:03408:[TMT6plex]RQNMMEGHGS[Phospho]GGHR/4	0	7.951653944020357e-05	309.129275	2:1.0000:10:true	RQNMMEGHGSGGHR	[TMT6plex]RQNMMEGHGS[Phospho]GGHR	Os12t0132300-02	1.0	S9588TPST_Fr1	S9588TPST_Fr1.03408.03408.4	mzspec:PXD019291:S9588TPST_Fr1:scan:03408:[TMT6plex]RQNMMEGHGS[Phospho]GGHR/4	1	-0.0003309999999601132	-0.7096030354993758	7.554011179936546e-05	12577	12576	Phospho	1.0	10	159	1	1.0	165	0.0	0.0	0.0	0.0	0.0	0.0
0;5	257;262	0;1.0000	TMT6plex;Phospho	Os01t0959000-01	mzspec:PXD019291:S9588TPST_Fr1:scan:07139:[TMT6plex]RRPDS[Phospho]PPIR/3	0	9.613535858488752e-05	309.129275	2:1.0000:5:true	RRPDSPPIR	[TMT6plex]RRPDS[Phospho]PPIR	Os01t0959000-01	1.0	S9588TPST_Fr1	S9588TPST_Fr1.07139.07139.3	mzspec:PXD019291:S9588TPST_Fr1:scan:07139:[TMT6plex]RRPDS[Phospho]PPIR/3	1	-0.001961000000051172	-4.187885151401674	7.554011179936546e-05	10403	10402	Phospho	1.0	5	262	1	1.0	166	0.0	0.0	0.0	0.0	0.0	0.0
0;2;5;7	221;223;226;228	0;1.0000;0;1.0000	TMT6plex;Oxidation;Carbamidomethyl;Phospho	Os01t0926200-01	mzspec:PXD019291:S9588TPST_Fr3:scan:18782:[TMT6plex]EM[Oxidation]EFC[Carbamidomethyl]ET[Phospho]P/2	0	8.802816901408451e-05	382.145639	2:1.0000:2:true;3:1.0000:7:true	EMEFCETP	[TMT6plex]EM[Oxidation]EFC[Carbamidomethyl]ET[Phospho]P	Os01t0926200-01	1.0	S9588TPST_Fr3	S9588TPST_Fr3.18782.18782.2	mzspec:PXD019291:S9588TPST_Fr3:scan:18782:[TMT6plex]EM[Oxidation]EFC[Carbamidomethyl]ET[Phospho]P/2	1	-0.0011790000000928558	-1.7230329722130329	7.554011179936546e-05	11361	11360	Phospho	1.0	7	228	1	1.0	167	0.0	0.0	0.0	0.0	0.0	0.0
0;5;7	221;226;228	0;0;1.0000	TMT6plex;Carbamidomethyl;Phospho	Os01t0926200-01	mzspec:PXD019291:S9588TPST_Fr1:scan:24304:[TMT6plex]EMEFC[Carbamidomethyl]ET[Phospho]P/2	0	0.00012663036596175764	366.150727	2:1.0000:7:true	EMEFCETP	[TMT6plex]EMEFC[Carbamidomethyl]ET[Phospho]P	Os01t0926200-01	1.0	S9588TPST_Fr1	S9588TPST_Fr1.24304.24304.2	mzspec:PXD019291:S9588TPST_Fr1:scan:24304:[TMT6plex]EMEFC[Carbamidomethyl]ET[Phospho]P/2	1	-0.0011929999999438225	-1.7641115895127075	7.554011179936546e-05	7898	7897	Phospho	1.0	7	228	1	1.0	168	0.0	0.0	0.0	0.0	0.0	0.0
0;3;5;15	5;8;10;20	0;1.0000;1.0000;0	TMT6plex;Phospho;Phospho;TMT6plex	tr|Q0IWU2|Q0IWU2_ORYSJ	mzspec:PXD019291:S9588TPST_Fr2:scan:07548:[TMT6plex]RRS[Phospho]HS[Phospho]PVEHLEGNNK[TMT6plex]/3	0	0.00017137960582690659	618.258505	2:1.0000:3:true;3:1.0000:5:true	RRSHSPVEHLEGNNK	[TMT6plex]RRS[Phospho]HS[Phospho]PVEHLEGNNK[TMT6plex]	tr|Q0IWU2|Q0IWU2_ORYSJ	1.0	S9588TPST_Fr2	S9588TPST_Fr2.07548.07548.3	mzspec:PXD019291:S9588TPST_Fr2:scan:07548:[TMT6plex]RRS[Phospho]HS[Phospho]PVEHLEGNNK[TMT6plex]/3	1	-0.003955999999902815	-4.98620321591203	7.554011179936546e-05	5836	5835	Phospho	1.0	3	8	1	1.0	169	0.0	0.0	0.0	0.0	0.0	0.0
0;2;4;6	301;303;305;307	0;1.0000;1.0000;0	TMT6plex;Phospho;Phospho;Carbamidomethyl	LOC_Os02g57390.1	mzspec:PXD019291:S9588TPST_Fr1:scan:21480:[TMT6plex]RT[Phospho]PS[Phospho]PC[Carbamidomethyl]LPPVGVR/3	0	0.0	446.117039	2:1.0000:2:true;3:1.0000:4:true	RTPSPCLPPVGVR	[TMT6plex]RT[Phospho]PS[Phospho]PC[Carbamidomethyl]LPPVGVR	LOC_Os02g57390.1	1.0	S9588TPST_Fr1	S9588TPST_Fr1.21480.21480.3	mzspec:PXD019291:S9588TPST_Fr1:scan:21480:[TMT6plex]RT[Phospho]PS[Phospho]PC[Carbamidomethyl]LPPVGVR/3	0	-0.00036799999998038396	-0.6043043623987776	0.0	2161	2161	Phospho	1.0	2	303	1	1.0	170	0.0	0.0	0.0	0.0	0.0	0.0
0;9	53;62	0;1.0000	TMT6plex;Phospho	Os05t0115800-01	mzspec:PXD019291:S9588TPST_Fr3:scan:20648:[TMT6plex]RIPPPPPLT[Phospho]PR/3	0	8.916629514043692e-05	309.129275	2:1.0000:9:true	RIPPPPPLTPR	[TMT6plex]RIPPPPPLT[Phospho]PR	Os05t0115800-01	1.0	S9588TPST_Fr3	S9588TPST_Fr3.20648.20648.3	mzspec:PXD019291:S9588TPST_Fr3:scan:20648:[TMT6plex]RIPPPPPLT[Phospho]PR/3	1	-0.00019400000007863127	-0.3750250659381661	7.554011179936546e-05	11216	11215	Phospho	1.0	9	62	1	1.0	171	0.0	0.0	0.0	0.0	0.0	0.0
0;2;4;6	301;303;305;307	0;1.0000;1.0000;0	TMT6plex;Phospho;Phospho;Carbamidomethyl	LOC_Os02g57390.1	mzspec:PXD019291:S9588TPST_Fr1:scan:21480:[TMT6plex]RT[Phospho]PS[Phospho]PC[Carbamidomethyl]LPPVGVR/3	0	0.0	446.117039	2:1.0000:2:true;3:1.0000:4:true	RTPSPCLPPVGVR	[TMT6plex]RT[Phospho]PS[Phospho]PC[Carbamidomethyl]LPPVGVR	LOC_Os02g57390.1	1.0	S9588TPST_Fr1	S9588TPST_Fr1.21480.21480.3	mzspec:PXD019291:S9588TPST_Fr1:scan:21480:[TMT6plex]RT[Phospho]PS[Phospho]PC[Carbamidomethyl]LPPVGVR/3	0	-0.00036799999998038396	-0.6043043623987776	0.0	2161	2161	Phospho	1.0	4	305	1	1.0	172	0.0	0.0	0.0	0.0	0.0	0.0
0;7;9;17	77;84;86;94	0;1.0000;1.0000;0	TMT6plex;Phospho;Phospho;TMT6plex	Os05t0430200-03	mzspec:PXD019291:S9588TPST_Fr4:scan:07621:[TMT6plex]RGGGGES[Phospho]ES[Phospho]ENEEEEEK[TMT6plex]R/3	0	0.00026048450117218015	618.258505	2:1.0000:7:true;3:1.0000:9:true	RGGGGESESENEEEEEKR	[TMT6plex]RGGGGES[Phospho]ES[Phospho]ENEEEEEK[TMT6plex]R	Os05t0430200-03	1.0	S9588TPST_Fr4	S9588TPST_Fr4.07621.07621.3	mzspec:PXD019291:S9588TPST_Fr4:scan:07621:[TMT6plex]RGGGGES[Phospho]ES[Phospho]ENEEEEEK[TMT6plex]R/3	1	-0.0013369999999213178	-1.5261850379881523	7.554011179936546e-05	3840	3839	Phospho	1.0	7	84	1	1.0	173	0.0	0.0	0.0	0.0	0.0	0.0
0;4	285;289	0;1.0000	TMT6plex;Phospho	Os08t0500200-01	mzspec:PXD019291:S9588TPST_Fr2:scan:02708:[TMT6plex]RHDS[Phospho]EDEEPR/3	0	0.00015010507355148604	309.129275	2:1.0000:4:true	RHDSEDEEPR	[TMT6plex]RHDS[Phospho]EDEEPR	Os08t0500200-01	1.0	S9588TPST_Fr2	S9588TPST_Fr2.02708.02708.3	mzspec:PXD019291:S9588TPST_Fr2:scan:02708:[TMT6plex]RHDS[Phospho]EDEEPR/3	1	0.0006030000000691871	1.1444374677036844	7.554011179936546e-05	6663	6662	Phospho	1.0	4	289	1	1.0	174	0.0	0.0	0.0	0.0	0.0	0.0
0;12;13	202;214;215	0;0;1.0000	TMT6plex;TMT6plex;Phospho	Os03t0321500-01	mzspec:PXD019291:S9588TPST_Fr2:scan:22634:[TMT6plex]EGIPELEEEGEK[TMT6plex]T[Phospho]PVHPDNVR/4	0	0.0	538.292205	2:1.0000:13:true	EGIPELEEEGEKTPVHPDNVR	[TMT6plex]EGIPELEEEGEK[TMT6plex]T[Phospho]PVHPDNVR	Os03t0321500-01	1.0	S9588TPST_Fr2	S9588TPST_Fr2.22634.22634.4	mzspec:PXD019291:S9588TPST_Fr2:scan:22634:[TMT6plex]EGIPELEEEGEK[TMT6plex]T[Phospho]PVHPDNVR/4	0	0.00013400000000274304	0.18384710197538448	0.0	2051	2051	Phospho	1.0	13	215	1	1.0	175	0.0	0.0	0.0	0.0	0.0	0.0
0;2;12;15	496;498;508;511	0;1.0000;1.0000;0	TMT6plex;Oxidation;Phospho;TMT6plex	Os09t0416200-01	mzspec:PXD019291:S9588TPST_Fr1:scan:20802:[TMT6plex]VM[Oxidation]PDLPLEDGDS[Phospho]HHK[TMT6plex]/4	0	0.0002832058906825262	554.287105	2:1.0000:2:true;3:1.0000:12:true	VMPDLPLEDGDSHHK	[TMT6plex]VM[Oxidation]PDLPLEDGDS[Phospho]HHK[TMT6plex]	Os09t0416200-01	1.0	S9588TPST_Fr1	S9588TPST_Fr1.20802.20802.4	mzspec:PXD019291:S9588TPST_Fr1:scan:20802:[TMT6plex]VM[Oxidation]PDLPLEDGDS[Phospho]HHK[TMT6plex]/4	1	-0.000945000000001528	-1.6821688614354482	7.554011179936546e-05	3532	3531	Phospho	1.0	12	508	1	1.0	176	0.0	0.0	0.0	0.0	0.0	0.0
0;12;15	496;508;511	0;1.0000;0	TMT6plex;Phospho;TMT6plex	Os09t0416200-01	mzspec:PXD019291:S9588TPST_Fr1:scan:25024:[TMT6plex]VMPDLPLEDGDS[Phospho]HHK[TMT6plex]/3	0	0.0	538.292205	2:1.0000:12:true	VMPDLPLEDGDSHHK	[TMT6plex]VMPDLPLEDGDS[Phospho]HHK[TMT6plex]	Os09t0416200-01	1.0	S9588TPST_Fr1	S9588TPST_Fr1.25024.25024.3	mzspec:PXD019291:S9588TPST_Fr1:scan:25024:[TMT6plex]VMPDLPLEDGDS[Phospho]HHK[TMT6plex]/3	0	-0.00268499999992855	-3.611950762517513	0.0	1525	1525	Phospho	1.0	12	508	1	1.0	177	0.0	0.0	0.0	0.0	0.0	0.0
0;9	515;524	0;1.0000	TMT6plex;Phospho	Os05t0148600-01	mzspec:PXD019291:S9588TPST_Fr2:scan:30547:[TMT6plex]GFVPFVPGS[Phospho]PVER/3	0	0.00029036004645760743	309.129275	2:1.0000:9:true	GFVPFVPGSPVER	[TMT6plex]GFVPFVPGS[Phospho]PVER	Os05t0148600-01	1.0	S9588TPST_Fr2	S9588TPST_Fr2.30547.30547.3	mzspec:PXD019291:S9588TPST_Fr2:scan:30547:[TMT6plex]GFVPFVPGS[Phospho]PVER/3	1	-0.0013410000000249054	-2.3680297589697745	7.554011179936546e-05	3445	3444	Phospho	1.0	9	524	1	1.0	178	0.0	0.0	0.0	0.0	0.0	0.0
0;9	515;524	0;1.0000	TMT6plex;Phospho	Os05t0148600-01	mzspec:PXD019291:S9588TPST_Fr2:scan:30417:[TMT6plex]GFVPFVPGS[Phospho]PVER/2	0	0.0	309.129275	2:1.0000:9:true	GFVPFVPGSPVER	[TMT6plex]GFVPFVPGS[Phospho]PVER	Os05t0148600-01	1.0	S9588TPST_Fr2	S9588TPST_Fr2.30417.30417.2	mzspec:PXD019291:S9588TPST_Fr2:scan:30417:[TMT6plex]GFVPFVPGS[Phospho]PVER/2	0	-0.005098999999972875	-6.0063370967076075	0.0	1009	1009	Phospho	1.0	9	524	1	1.0	179	0.0	0.0	0.0	0.0	0.0	0.0
0;12;15	496;508;511	0;1.0000;0	TMT6plex;Phospho;TMT6plex	Os09t0416200-01	mzspec:PXD019291:S9588TPST_Fr1:scan:25021:[TMT6plex]VMPDLPLEDGDS[Phospho]HHK[TMT6plex]/4	0	0.0	538.292205	2:1.0000:12:true	VMPDLPLEDGDSHHK	[TMT6plex]VMPDLPLEDGDS[Phospho]HHK[TMT6plex]	Os09t0416200-01	1.0	S9588TPST_Fr1	S9588TPST_Fr1.25021.25021.4	mzspec:PXD019291:S9588TPST_Fr1:scan:25021:[TMT6plex]VMPDLPLEDGDS[Phospho]HHK[TMT6plex]/4	0	-0.001970000000028449	-3.5318835770487467	0.0	1343	1343	Phospho	1.0	12	508	1	1.0	180	0.0	0.0	0.0	0.0	0.0	0.0
0;5;7;9	131;136;138;140	0;0;1.0000;0	TMT6plex;Carbamidomethyl;Phospho;TMT6plex	tr|Q0DCN6|Q0DCN6_ORYSJ	mzspec:PXD019291:S9588TPST_Fr3:scan:20501:[TMT6plex]VLVHC[Carbamidomethyl]MS[Phospho]GK[TMT6plex]/3	0	0.00010719262514738984	595.313669	2:1.0000:7:true	VLVHCMSGK	[TMT6plex]VLVHC[Carbamidomethyl]MS[Phospho]GK[TMT6plex]	tr|Q0DCN6|Q0DCN6_ORYSJ	1.0	S9588TPST_Fr3	S9588TPST_Fr3.20501.20501.3	mzspec:PXD019291:S9588TPST_Fr3:scan:20501:[TMT6plex]VLVHC[Carbamidomethyl]MS[Phospho]GK[TMT6plex]/3	1	-0.0010759999998981584	-2.0549724454706437	7.554011179936546e-05	9330	9329	Phospho	1.0	7	138	1	1.0	181	0.0	0.0	0.0	0.0	0.0	0.0
0;8	963;971	0;1.0000	TMT6plex;Phospho	LOC_Os08g40830.1	mzspec:PXD019291:S9588TPST_Fr1:scan:05027:[TMT6plex]EEPEDDRS[Phospho]PR/2	0	9.802960494069208e-05	309.129275	2:1.0000:8:true	EEPEDDRSPR	[TMT6plex]EEPEDDRS[Phospho]PR	LOC_Os08g40830.1	1.0	S9588TPST_Fr1	S9588TPST_Fr1.05027.05027.2	mzspec:PXD019291:S9588TPST_Fr1:scan:05027:[TMT6plex]EEPEDDRS[Phospho]PR/2	1	-0.00018800000009377984	-0.244207250855398	7.554011179936546e-05	10202	10201	Phospho	1.0	8	971	1	1.0	182	0.0	0.0	0.0	0.0	0.0	0.0
0;8;14	466;474;480	0;1.0000;0	TMT6plex;Phospho;TMT6plex	Os08t0513700-01	mzspec:PXD019291:S9588TPST_Fr2:scan:17644:[TMT6plex]EEIHMDQS[Phospho]GNVGEK[TMT6plex]/3	0	0.00011827321111768183	538.292205	2:1.0000:8:true	EEIHMDQSGNVGEK	[TMT6plex]EEIHMDQS[Phospho]GNVGEK[TMT6plex]	Os08t0513700-01	1.0	S9588TPST_Fr2	S9588TPST_Fr2.17644.17644.3	mzspec:PXD019291:S9588TPST_Fr2:scan:17644:[TMT6plex]EEIHMDQS[Phospho]GNVGEK[TMT6plex]/3	1	-0.0028969999999617357	-4.1131042445793815	7.554011179936546e-05	8456	8455	Phospho	1.0	8	474	1	1.0	183	0.0	0.0	0.0	0.0	0.0	0.0
0;7;9;17	77;84;86;94	0;1.0000;1.0000;0	TMT6plex;Phospho;Phospho;TMT6plex	Os05t0430200-03	mzspec:PXD019291:S9588TPST_Fr4:scan:07621:[TMT6plex]RGGGGES[Phospho]ES[Phospho]ENEEEEEK[TMT6plex]R/3	0	0.00026048450117218015	618.258505	2:1.0000:7:true;3:1.0000:9:true	RGGGGESESENEEEEEKR	[TMT6plex]RGGGGES[Phospho]ES[Phospho]ENEEEEEK[TMT6plex]R	Os05t0430200-03	1.0	S9588TPST_Fr4	S9588TPST_Fr4.07621.07621.3	mzspec:PXD019291:S9588TPST_Fr4:scan:07621:[TMT6plex]RGGGGES[Phospho]ES[Phospho]ENEEEEEK[TMT6plex]R/3	1	-0.0013369999999213178	-1.5261850379881523	7.554011179936546e-05	3840	3839	Phospho	1.0	9	86	1	1.0	184	0.0	0.0	0.0	0.0	0.0	0.0
0;7;9;17	77;84;86;94	0;1.0000;1.0000;0	TMT6plex;Phospho;Phospho;TMT6plex	Os05t0430200-03	mzspec:PXD019291:S9588TPST_Fr4:scan:09551:[TMT6plex]RGGGGES[Phospho]ES[Phospho]ENEEEEEK[TMT6plex]/3	0	0.0	618.258505	2:1.0000:7:true;3:1.0000:9:true	RGGGGESESENEEEEEK	[TMT6plex]RGGGGES[Phospho]ES[Phospho]ENEEEEEK[TMT6plex]	Os05t0430200-03	1.0	S9588TPST_Fr4	S9588TPST_Fr4.09551.09551.3	mzspec:PXD019291:S9588TPST_Fr4:scan:09551:[TMT6plex]RGGGGES[Phospho]ES[Phospho]ENEEEEEK[TMT6plex]/3	0	-0.002141000000051463	-2.598279342783314	0.0	268	268	Phospho	1.0	9	86	1	1.0	185	0.0	0.0	0.0	0.0	0.0	0.0
0;2;12;15	496;498;508;511	0;1.0000;1.0000;0	TMT6plex;Oxidation;Phospho;TMT6plex	Os09t0416200-01	mzspec:PXD019291:S9588TPST_Fr4:scan:22550:[TMT6plex]VM[Oxidation]PDLPLEDGDS[Phospho]HHK[TMT6plex]/4	0	0.0001187789523696401	554.287105	2:1.0000:2:true;3:1.0000:12:true	VMPDLPLEDGDSHHK	[TMT6plex]VM[Oxidation]PDLPLEDGDS[Phospho]HHK[TMT6plex]	Os09t0416200-01	1.0	S9588TPST_Fr4	S9588TPST_Fr4.22550.22550.4	mzspec:PXD019291:S9588TPST_Fr4:scan:22550:[TMT6plex]VM[Oxidation]PDLPLEDGDS[Phospho]HHK[TMT6plex]/4	1	-0.0005449999999882493	-0.9701397137154184	7.554011179936546e-05	8420	8419	Phospho	1.0	12	508	1	1.0	186	0.0	0.0	0.0	0.0	0.0	0.0
0;7;9;17	77;84;86;94	0;1.0000;1.0000;0	TMT6plex;Phospho;Phospho;TMT6plex	Os05t0430200-03	mzspec:PXD019291:S9588TPST_Fr4:scan:09551:[TMT6plex]RGGGGES[Phospho]ES[Phospho]ENEEEEEK[TMT6plex]/3	0	0.0	618.258505	2:1.0000:7:true;3:1.0000:9:true	RGGGGESESENEEEEEK	[TMT6plex]RGGGGES[Phospho]ES[Phospho]ENEEEEEK[TMT6plex]	Os05t0430200-03	1.0	S9588TPST_Fr4	S9588TPST_Fr4.09551.09551.3	mzspec:PXD019291:S9588TPST_Fr4:scan:09551:[TMT6plex]RGGGGES[Phospho]ES[Phospho]ENEEEEEK[TMT6plex]/3	0	-0.002141000000051463	-2.598279342783314	0.0	268	268	Phospho	1.0	7	84	1	1.0	187	0.0	0.0	0.0	0.0	0.0	0.0
0;5;8	933;938;941	0;1.0000;0	TMT6plex;Phospho;TMT6plex	Os03t0689300-01	mzspec:PXD019291:S9588TPST_Fr3:scan:15479:[TMT6plex]GHVES[Phospho]VVK[TMT6plex]/3	0	9.786651008025054e-05	538.292205	2:1.0000:5:true	GHVESVVK	[TMT6plex]GHVES[Phospho]VVK[TMT6plex]	Os03t0689300-01	1.0	S9588TPST_Fr3	S9588TPST_Fr3.15479.15479.3	mzspec:PXD019291:S9588TPST_Fr3:scan:15479:[TMT6plex]GHVES[Phospho]VVK[TMT6plex]/3	1	-0.0003440000000409782	-0.7399017441907679	7.554011179936546e-05	10219	10218	Phospho	1.0	5	938	1	1.0	188	0.0	0.0	0.0	0.0	0.0	0.0
0;5;8	933;938;941	0;1.0000;0	TMT6plex;Phospho;TMT6plex	Os03t0689300-01	mzspec:PXD019291:S9588TPST_Fr3:scan:15292:[TMT6plex]GHVES[Phospho]VVK[TMT6plex]/3	0	8.249463784853984e-05	538.292205	2:1.0000:5:true	GHVESVVK	[TMT6plex]GHVES[Phospho]VVK[TMT6plex]	Os03t0689300-01	1.0	S9588TPST_Fr3	S9588TPST_Fr3.15292.15292.3	mzspec:PXD019291:S9588TPST_Fr3:scan:15292:[TMT6plex]GHVES[Phospho]VVK[TMT6plex]/3	1	-0.00037400000002207884	-0.8044280590427889	7.554011179936546e-05	12123	12122	Phospho	1.0	5	938	1	1.0	189	0.0	0.0	0.0	0.0	0.0	0.0
0;9;11	359;368;370	0;1.0000;1.0000	TMT6plex;Phospho;Phospho	Os02t0728300-00	mzspec:PXD019291:S9588TPST_Fr3:scan:08019:[TMT6plex]GHVGDDVRS[Phospho]DS[Phospho]EGEEEHED/4	0	9.782821365681861e-05	389.095575	2:1.0000:9:true;3:1.0000:11:true	GHVGDDVRSDSEGEEEHED	[TMT6plex]GHVGDDVRS[Phospho]DS[Phospho]EGEEEHED	Os02t0728300-00	1.0	S9588TPST_Fr3	S9588TPST_Fr3.08019.08019.4	mzspec:PXD019291:S9588TPST_Fr3:scan:08019:[TMT6plex]GHVGDDVRS[Phospho]DS[Phospho]EGEEEHED/4	1	-0.0016470000000481375	-2.6458466626798467	7.554011179936546e-05	10223	10222	Phospho	1.0	9	368	1	1.0	190	0.0	0.0	0.0	0.0	0.0	0.0
0;9;11	359;368;370	0;1.0000;1.0000	TMT6plex;Phospho;Phospho	Os02t0728300-00	mzspec:PXD019291:S9588TPST_Fr3:scan:08019:[TMT6plex]GHVGDDVRS[Phospho]DS[Phospho]EGEEEHED/4	0	9.782821365681861e-05	389.095575	2:1.0000:9:true;3:1.0000:11:true	GHVGDDVRSDSEGEEEHED	[TMT6plex]GHVGDDVRS[Phospho]DS[Phospho]EGEEEHED	Os02t0728300-00	1.0	S9588TPST_Fr3	S9588TPST_Fr3.08019.08019.4	mzspec:PXD019291:S9588TPST_Fr3:scan:08019:[TMT6plex]GHVGDDVRS[Phospho]DS[Phospho]EGEEEHED/4	1	-0.0016470000000481375	-2.6458466626798467	7.554011179936546e-05	10223	10222	Phospho	1.0	11	370	1	1.0	191	0.0	0.0	0.0	0.0	0.0	0.0
0;4;9	327;331;336	0;1.0000;0	TMT6plex;Phospho;TMT6plex	Os09t0508300-01	mzspec:PXD019291:S9588TPST_Fr2:scan:29122:[TMT6plex]GFMS[Phospho]PNMGK[TMT6plex]PVGDLELGR/4	0	0.00023255813953488373	538.292205	2:1.0000:4:true	GFMSPNMGKPVGDLELGR	[TMT6plex]GFMS[Phospho]PNMGK[TMT6plex]PVGDLELGR	Os09t0508300-01	1.0	S9588TPST_Fr2	S9588TPST_Fr2.29122.29122.4	mzspec:PXD019291:S9588TPST_Fr2:scan:29122:[TMT6plex]GFMS[Phospho]PNMGK[TMT6plex]PVGDLELGR/4	1	-0.0012650000001031005	-2.0684723712683573	7.554011179936546e-05	4301	4300	Phospho	1.0	4	331	1	1.0	192	0.0	0.0	0.0	0.0	0.0	0.0
0;9;11	359;368;370	0;1.0000;1.0000	TMT6plex;Phospho;Phospho	Os02t0728300-00	mzspec:PXD019291:S9588TPST_Fr3:scan:08037:[TMT6plex]GHVGDDVRS[Phospho]DS[Phospho]EGEEEHED/2	0	7.882705344474224e-05	389.095575	2:1.0000:9:true;3:1.0000:11:true	GHVGDDVRSDSEGEEEHED	[TMT6plex]GHVGDDVRS[Phospho]DS[Phospho]EGEEEHED	Os02t0728300-00	1.0	S9588TPST_Fr3	S9588TPST_Fr3.08037.08037.2	mzspec:PXD019291:S9588TPST_Fr3:scan:08037:[TMT6plex]GHVGDDVRS[Phospho]DS[Phospho]EGEEEHED/2	1	-0.003269999999929496	-2.628695907199651	7.554011179936546e-05	12687	12686	Phospho	1.0	9	368	1	1.0	193	0.0	0.0	0.0	0.0	0.0	0.0
0;4;9	327;331;336	0;1.0000;0	TMT6plex;Phospho;TMT6plex	Os09t0508300-01	mzspec:PXD019291:S9588TPST_Fr2:scan:29096:[TMT6plex]GFMS[Phospho]PNMGK[TMT6plex]PVGDLELGR/3	0	0.00027878449958182325	538.292205	2:1.0000:4:true	GFMSPNMGKPVGDLELGR	[TMT6plex]GFMS[Phospho]PNMGK[TMT6plex]PVGDLELGR	Os09t0508300-01	1.0	S9588TPST_Fr2	S9588TPST_Fr2.29096.29096.3	mzspec:PXD019291:S9588TPST_Fr2:scan:29096:[TMT6plex]GFMS[Phospho]PNMGK[TMT6plex]PVGDLELGR/3	1	-0.0017789999999422434	-2.182605643646035	7.554011179936546e-05	3588	3587	Phospho	1.0	4	331	1	1.0	194	0.0	0.0	0.0	0.0	0.0	0.0
0;8;10	340;348;350	0;1.0000;0	TMT6plex;Phospho;TMT6plex	Os02t0644500-01	mzspec:PXD019291:S9588TPST_Fr3:scan:28567:[TMT6plex]GFMLPPPS[Phospho]PK[TMT6plex]/3	0	8.077544426494346e-05	538.292205	2:1.0000:8:true	GFMLPPPSPK	[TMT6plex]GFMLPPPS[Phospho]PK[TMT6plex]	Os02t0644500-01	1.0	S9588TPST_Fr3	S9588TPST_Fr3.28567.28567.3	mzspec:PXD019291:S9588TPST_Fr3:scan:28567:[TMT6plex]GFMLPPPS[Phospho]PK[TMT6plex]/3	1	-0.00014599999997244598	-0.27190156839258306	7.554011179936546e-05	12381	12380	Phospho	1.0	8	348	1	1.0	195	0.0	0.0	0.0	0.0	0.0	0.0
0;9;11	359;368;370	0;1.0000;1.0000	TMT6plex;Phospho;Phospho	Os02t0728300-00	mzspec:PXD019291:S9588TPST_Fr3:scan:08037:[TMT6plex]GHVGDDVRS[Phospho]DS[Phospho]EGEEEHED/2	0	7.882705344474224e-05	389.095575	2:1.0000:9:true;3:1.0000:11:true	GHVGDDVRSDSEGEEEHED	[TMT6plex]GHVGDDVRS[Phospho]DS[Phospho]EGEEEHED	Os02t0728300-00	1.0	S9588TPST_Fr3	S9588TPST_Fr3.08037.08037.2	mzspec:PXD019291:S9588TPST_Fr3:scan:08037:[TMT6plex]GHVGDDVRS[Phospho]DS[Phospho]EGEEEHED/2	1	-0.003269999999929496	-2.628695907199651	7.554011179936546e-05	12687	12686	Phospho	1.0	11	370	1	1.0	196	0.0	0.0	0.0	0.0	0.0	0.0
0;7;26	413;420;439	0;1.0000;0	TMT6plex;Phospho;TMT6plex	Os03t0835100-00	mzspec:PXD019291:S9588TPST_Fr3:scan:24401:[TMT6plex]RFGLGDS[Phospho]DDEFHDDDVEEEEGEVNGK[TMT6plex]/4	0	0.00010079629069650235	538.292205	2:1.0000:7:true	RFGLGDSDDEFHDDDVEEEEGEVNGK	[TMT6plex]RFGLGDS[Phospho]DDEFHDDDVEEEEGEVNGK[TMT6plex]	Os03t0835100-00	1.0	S9588TPST_Fr3	S9588TPST_Fr3.24401.24401.4	mzspec:PXD019291:S9588TPST_Fr3:scan:24401:[TMT6plex]RFGLGDS[Phospho]DDEFHDDDVEEEEGEVNGK[TMT6plex]/4	1	0.0007499999999254214	0.8619395258923721	7.554011179936546e-05	9922	9921	Phospho	1.0	7	420	1	1.0	197	0.0	0.0	0.0	0.0	0.0	0.0
0;2;12;15	496;498;508;511	0;1.0000;1.0000;0	TMT6plex;Oxidation;Phospho;TMT6plex	Os09t0416200-01	mzspec:PXD019291:S9588TPST_Fr4:scan:22554:[TMT6plex]VM[Oxidation]PDLPLEDGDS[Phospho]HHK[TMT6plex]/3	0	0.00020100502512562806	554.287105	2:1.0000:2:true;3:1.0000:12:true	VMPDLPLEDGDSHHK	[TMT6plex]VM[Oxidation]PDLPLEDGDS[Phospho]HHK[TMT6plex]	Os09t0416200-01	1.0	S9588TPST_Fr4	S9588TPST_Fr4.22554.22554.3	mzspec:PXD019291:S9588TPST_Fr4:scan:22554:[TMT6plex]VM[Oxidation]PDLPLEDGDS[Phospho]HHK[TMT6plex]/3	1	-0.0007519999999203719	-1.0044113317221273	7.554011179936546e-05	4976	4975	Phospho	1.0	12	508	1	1.0	198	0.0	0.0	0.0	0.0	0.0	0.0
0;2;12;15	496;498;508;511	0;1.0000;1.0000;0	TMT6plex;Oxidation;Phospho;TMT6plex	Os09t0416200-01	mzspec:PXD019291:S9588TPST_Fr4:scan:22280:[TMT6plex]VM[Oxidation]PDLPLEDGDS[Phospho]HHK[TMT6plex]/3	0	0.00011739845034045552	554.287105	2:1.0000:2:true;3:1.0000:12:true	VMPDLPLEDGDSHHK	[TMT6plex]VM[Oxidation]PDLPLEDGDS[Phospho]HHK[TMT6plex]	Os09t0416200-01	1.0	S9588TPST_Fr4	S9588TPST_Fr4.22280.22280.3	mzspec:PXD019291:S9588TPST_Fr4:scan:22280:[TMT6plex]VM[Oxidation]PDLPLEDGDS[Phospho]HHK[TMT6plex]/3	1	-0.00085199999989527	-1.1379766683679189	7.554011179936546e-05	8519	8518	Phospho	1.0	12	508	1	1.0	199	0.0	0.0	0.0	0.0	0.0	0.0
0;9	53;62	0;1.0000	TMT6plex;Phospho	Os05t0115800-01	mzspec:PXD019291:S9588TPST_Fr3:scan:20840:[TMT6plex]RIPPPPPLT[Phospho]PR/3	0	0.00010821339681852612	309.129275	2:1.0000:9:true	RIPPPPPLTPR	[TMT6plex]RIPPPPPLT[Phospho]PR	Os05t0115800-01	1.0	S9588TPST_Fr3	S9588TPST_Fr3.20840.20840.3	mzspec:PXD019291:S9588TPST_Fr3:scan:20840:[TMT6plex]RIPPPPPLT[Phospho]PR/3	1	-0.0007440000000542567	-1.4382404585837762	7.554011179936546e-05	9242	9241	Phospho	1.0	9	62	1	1.0	200	0.0	0.0	0.0	0.0	0.0	0.0
0;3;20	516;519;536	0;1.0000;0	TMT6plex;Phospho;TMT6plex	Os07t0507500-01	mzspec:PXD019291:S9588TPST_Fr1:scan:16158:[TMT6plex]ERS[Phospho]DEQQQQDEEEEEEEEQK[TMT6plex]WR/4	0	0.0002381519409383187	538.292205	2:1.0000:3:true	ERSDEQQQQDEEEEEEEEQKWR	[TMT6plex]ERS[Phospho]DEQQQQDEEEEEEEEQK[TMT6plex]WR	Os07t0507500-01	1.0	S9588TPST_Fr1	S9588TPST_Fr1.16158.16158.4	mzspec:PXD019291:S9588TPST_Fr1:scan:16158:[TMT6plex]ERS[Phospho]DEQQQQDEEEEEEEEQK[TMT6plex]WR/4	1	-0.002725999999938722	-3.1748313938456696	7.554011179936546e-05	4200	4199	Phospho	1.0	3	519	1	1.0	201	0.0	0.0	0.0	0.0	0.0	0.0
0;2;4;6	301;303;305;307	0;1.0000;1.0000;0	TMT6plex;Phospho;Phospho;Carbamidomethyl	LOC_Os02g57390.1	mzspec:PXD019291:S9588TPST_Fr2:scan:22622:[TMT6plex]RT[Phospho]PS[Phospho]PC[Carbamidomethyl]LPPVGVR/3	0	0.00013421017313112337	446.117039	2:1.0000:2:true;3:1.0000:4:true	RTPSPCLPPVGVR	[TMT6plex]RT[Phospho]PS[Phospho]PC[Carbamidomethyl]LPPVGVR	LOC_Os02g57390.1	1.0	S9588TPST_Fr2	S9588TPST_Fr2.22622.22622.3	mzspec:PXD019291:S9588TPST_Fr2:scan:22622:[TMT6plex]RT[Phospho]PS[Phospho]PC[Carbamidomethyl]LPPVGVR/3	1	-0.0013410000000249054	-2.2020982337907817	7.554011179936546e-05	7452	7451	Phospho	1.0	2	303	1	1.0	202	0.0	0.0	0.0	0.0	0.0	0.0
0;2;4;6	301;303;305;307	0;1.0000;1.0000;0	TMT6plex;Phospho;Phospho;Carbamidomethyl	LOC_Os02g57390.1	mzspec:PXD019291:S9588TPST_Fr2:scan:22622:[TMT6plex]RT[Phospho]PS[Phospho]PC[Carbamidomethyl]LPPVGVR/3	0	0.00013421017313112337	446.117039	2:1.0000:2:true;3:1.0000:4:true	RTPSPCLPPVGVR	[TMT6plex]RT[Phospho]PS[Phospho]PC[Carbamidomethyl]LPPVGVR	LOC_Os02g57390.1	1.0	S9588TPST_Fr2	S9588TPST_Fr2.22622.22622.3	mzspec:PXD019291:S9588TPST_Fr2:scan:22622:[TMT6plex]RT[Phospho]PS[Phospho]PC[Carbamidomethyl]LPPVGVR/3	1	-0.0013410000000249054	-2.2020982337907817	7.554011179936546e-05	7452	7451	Phospho	1.0	4	305	1	1.0	203	0.0	0.0	0.0	0.0	0.0	0.0
0;2;10;12	270;272;280;282	0;0;1.0000;1.0000	TMT6plex;TMT6plex;Phospho;Phospho	Os10t0447600-01	mzspec:PXD019291:S9588TPST_Fr1:scan:05456:[TMT6plex]EK[TMT6plex]DDGDQGHS[Phospho]DS[Phospho]DNER/4	0	0.00010649627263045793	618.258505	2:1.0000:10:true;3:1.0000:12:true	EKDDGDQGHSDSDNER	[TMT6plex]EK[TMT6plex]DDGDQGHS[Phospho]DS[Phospho]DNER	Os10t0447600-01	1.0	S9588TPST_Fr1	S9588TPST_Fr1.05456.05456.4	mzspec:PXD019291:S9588TPST_Fr1:scan:05456:[TMT6plex]EK[TMT6plex]DDGDQGHS[Phospho]DS[Phospho]DNER/4	1	-0.0006070000000590879	-1.0012447221336462	7.554011179936546e-05	9391	9390	Phospho	1.0	12	282	1	1.0	204	0.0	0.0	0.0	0.0	0.0	0.0
0;3;14	1247;1250;1261	0;1.0000;1.0000	TMT6plex;Phospho;Oxidation	Os02t0693700-02	mzspec:PXD019291:S9588TPST_Fr3:scan:20021:[TMT6plex]LVS[Phospho]LQQQQQQQDQM[Oxidation]QR/3	0	0.00010538518284329223	325.124175	2:1.0000:14:true;3:1.0000:3:true	LVSLQQQQQQQDQMQR	[TMT6plex]LVS[Phospho]LQQQQQQQDQM[Oxidation]QR	Os02t0693700-02	1.0	S9588TPST_Fr3	S9588TPST_Fr3.20021.20021.3	mzspec:PXD019291:S9588TPST_Fr3:scan:20021:[TMT6plex]LVS[Phospho]LQQQQQQQDQM[Oxidation]QR/3	1	-0.333917999999926	-433.07464628868513	7.554011179936546e-05	9490	9489	Phospho	1.0	3	1250	1	1.0	205	0.0	0.0	0.0	0.0	0.0	0.0
0;2;10;12	270;272;280;282	0;0;1.0000;1.0000	TMT6plex;TMT6plex;Phospho;Phospho	Os10t0447600-01	mzspec:PXD019291:S9588TPST_Fr1:scan:05456:[TMT6plex]EK[TMT6plex]DDGDQGHS[Phospho]DS[Phospho]DNER/4	0	0.00010649627263045793	618.258505	2:1.0000:10:true;3:1.0000:12:true	EKDDGDQGHSDSDNER	[TMT6plex]EK[TMT6plex]DDGDQGHS[Phospho]DS[Phospho]DNER	Os10t0447600-01	1.0	S9588TPST_Fr1	S9588TPST_Fr1.05456.05456.4	mzspec:PXD019291:S9588TPST_Fr1:scan:05456:[TMT6plex]EK[TMT6plex]DDGDQGHS[Phospho]DS[Phospho]DNER/4	1	-0.0006070000000590879	-1.0012447221336462	7.554011179936546e-05	9391	9390	Phospho	1.0	10	280	1	1.0	206	0.0	0.0	0.0	0.0	0.0	0.0
0;10	974;984	0;1.0000	TMT6plex;Phospho	Os02t0307000-01	mzspec:PXD019291:S9588TPST_Fr2:scan:22516:[TMT6plex]LRENEVGMES[Phospho]VQDMDIDRPER/4	0	0.00013173494928204454	309.129275	2:1.0000:10:true	LRENEVGMESVQDMDIDRPER	[TMT6plex]LRENEVGMES[Phospho]VQDMDIDRPER	Os02t0307000-01	1.0	S9588TPST_Fr2	S9588TPST_Fr2.22516.22516.4	mzspec:PXD019291:S9588TPST_Fr2:scan:22516:[TMT6plex]LRENEVGMES[Phospho]VQDMDIDRPER/4	1	-0.0022109999999884167	-3.1247381521202446	7.554011179936546e-05	7592	7591	Phospho	1.0	10	984	1	1.0	207	0.0	0.0	0.0	0.0	0.0	0.0
0;3;6;30	57;60;63;87	0;1.0000;1.0000;0	TMT6plex;Phospho;Phospho;TMT6plex	Os04t0610700-01	mzspec:PXD019291:S9588TPST_Fr4:scan:18925:[TMT6plex]GGS[Phospho]FGS[Phospho]EEEEDEEDGGGGGEGEGEGEDGEK[TMT6plex]/3	0	0.0001642845408247084	618.258505	2:1.0000:3:true;3:1.0000:6:true	GGSFGSEEEEDEEDGGGGGEGEGEGEDGEK	[TMT6plex]GGS[Phospho]FGS[Phospho]EEEEDEEDGGGGGEGEGEGEDGEK[TMT6plex]	Os04t0610700-01	1.0	S9588TPST_Fr4	S9588TPST_Fr4.18925.18925.3	mzspec:PXD019291:S9588TPST_Fr4:scan:18925:[TMT6plex]GGS[Phospho]FGS[Phospho]EEEEDEEDGGGGGEGEGEGEDGEK[TMT6plex]/3	1	-0.003776000000016211	-3.2024196614646616	7.554011179936546e-05	6088	6087	Phospho	1.0	3	60	1	1.0	208	0.0	0.0	0.0	0.0	0.0	0.0
0;3;6;30	57;60;63;87	0;1.0000;1.0000;0	TMT6plex;Phospho;Phospho;TMT6plex	Os04t0610700-01	mzspec:PXD019291:S9588TPST_Fr4:scan:18925:[TMT6plex]GGS[Phospho]FGS[Phospho]EEEEDEEDGGGGGEGEGEGEDGEK[TMT6plex]/3	0	0.0001642845408247084	618.258505	2:1.0000:3:true;3:1.0000:6:true	GGSFGSEEEEDEEDGGGGGEGEGEGEDGEK	[TMT6plex]GGS[Phospho]FGS[Phospho]EEEEDEEDGGGGGEGEGEGEDGEK[TMT6plex]	Os04t0610700-01	1.0	S9588TPST_Fr4	S9588TPST_Fr4.18925.18925.3	mzspec:PXD019291:S9588TPST_Fr4:scan:18925:[TMT6plex]GGS[Phospho]FGS[Phospho]EEEEDEEDGGGGGEGEGEGEDGEK[TMT6plex]/3	1	-0.003776000000016211	-3.2024196614646616	7.554011179936546e-05	6088	6087	Phospho	1.0	6	63	1	1.0	209	0.0	0.0	0.0	0.0	0.0	0.0
0;3;8;11	30;33;38;41	0;1.0000;0;0	TMT6plex;Phospho;Deamidated;TMT6plex	Os02t0788400-01	mzspec:PXD019291:S9588TPST_Fr4:scan:23950:[TMT6plex]VVS[Phospho]GPDEN[Deamidated]GFK[TMT6plex]/3	0	0.000138811771238201	539.276221	2:1.0000:8:true;3:1.0000:3:true	VVSGPDENGFK	[TMT6plex]VVS[Phospho]GPDEN[Deamidated]GFK[TMT6plex]	Os02t0788400-01	1.0	S9588TPST_Fr4	S9588TPST_Fr4.23950.23950.3	mzspec:PXD019291:S9588TPST_Fr4:scan:23950:[TMT6plex]VVS[Phospho]GPDEN[Deamidated]GFK[TMT6plex]/3	1	-0.0028300000000172076	-5.024117557365378	7.554011179936546e-05	7205	7204	Phospho	1.0	3	33	1	1.0	210	0.0	0.0	0.0	0.0	0.0	0.0
0;3;20	516;519;536	0;1.0000;0	TMT6plex;Phospho;TMT6plex	Os07t0507500-01	mzspec:PXD019291:S9588TPST_Fr3:scan:11053:[TMT6plex]ERS[Phospho]DEQQQQDEEEEEEEEQK[TMT6plex]/3	0	9.266123054114158e-05	538.292205	2:1.0000:3:true	ERSDEQQQQDEEEEEEEEQK	[TMT6plex]ERS[Phospho]DEQQQQDEEEEEEEEQK[TMT6plex]	Os07t0507500-01	1.0	S9588TPST_Fr3	S9588TPST_Fr3.11053.11053.3	mzspec:PXD019291:S9588TPST_Fr3:scan:11053:[TMT6plex]ERS[Phospho]DEQQQQDEEEEEEEEQK[TMT6plex]/3	1	-0.33407999999985805	-324.21045062813687	7.554011179936546e-05	10793	10792	Phospho	1.0	3	519	1	1.0	211	0.0	0.0	0.0	0.0	0.0	0.0
0;10	974;984	0;1.0000	TMT6plex;Phospho	Os02t0307000-01	mzspec:PXD019291:S9588TPST_Fr1:scan:21365:[TMT6plex]LRENEVGMES[Phospho]VQDMDIDRPER/3	0	0.0	309.129275	2:1.0000:10:true	LRENEVGMESVQDMDIDRPER	[TMT6plex]LRENEVGMES[Phospho]VQDMDIDRPER	Os02t0307000-01	1.0	S9588TPST_Fr1	S9588TPST_Fr1.21365.21365.3	mzspec:PXD019291:S9588TPST_Fr1:scan:21365:[TMT6plex]LRENEVGMES[Phospho]VQDMDIDRPER/3	0	-0.0032069999999748693	-3.400475879766512	0.0	3	3	Phospho	1.0	10	984	1	1.0	212	0.0	0.0	0.0	0.0	0.0	0.0
0;3;11;12	217;220;228;229	0;1.0000;0;0	TMT6plex;Phospho;TMT6plex;TMT6plex	LOC_Os08g39140.2	mzspec:PXD019291:S9588TPST_Fr2:scan:15803:[TMT6plex]EIS[Phospho]DDEDEEEK[TMT6plex]K[TMT6plex]/2	0	0.0001806684733514002	767.4551349999997	2:1.0000:3:true	EISDDEDEEEKK	[TMT6plex]EIS[Phospho]DDEDEEEK[TMT6plex]K[TMT6plex]	LOC_Os08g39140.2	1.0	S9588TPST_Fr2	S9588TPST_Fr2.15803.15803.2	mzspec:PXD019291:S9588TPST_Fr2:scan:15803:[TMT6plex]EIS[Phospho]DDEDEEEK[TMT6plex]K[TMT6plex]/2	1	-0.00027099999988422496	-0.2426054508779157	7.554011179936546e-05	5536	5535	Phospho	1.0	3	220	1	1.0	213	0.0	0.0	0.0	0.0	0.0	0.0
0;3	507;510	0;1.0000	TMT6plex;Phospho	Os08t0500300-01	mzspec:PXD019291:S9588TPST_Fr2:scan:29658:[TMT6plex]VNS[Phospho]LLNLPR/2	0	0.0002300966405890474	309.129275	2:1.0000:3:true	VNSLLNLPR	[TMT6plex]VNS[Phospho]LLNLPR	Os08t0500300-01	1.0	S9588TPST_Fr2	S9588TPST_Fr2.29658.29658.2	mzspec:PXD019291:S9588TPST_Fr2:scan:29658:[TMT6plex]VNS[Phospho]LLNLPR/2	1	-0.0022379999999202482	-3.3509346138750518	7.554011179936546e-05	4347	4346	Phospho	1.0	3	510	1	1.0	214	0.0	0.0	0.0	0.0	0.0	0.0
0;3	310;313	0;1.0000	TMT6plex;Phospho	LOC_Os01g62650.2	mzspec:PXD019291:S9588TPST_Fr1:scan:26165:[TMT6plex]VPS[Phospho]PGLPPVGVR/3	0	0.00013356484573260314	309.129275	2:1.0000:3:true	VPSPGLPPVGVR	[TMT6plex]VPS[Phospho]PGLPPVGVR	LOC_Os01g62650.2	1.0	S9588TPST_Fr1	S9588TPST_Fr1.26165.26165.3	mzspec:PXD019291:S9588TPST_Fr1:scan:26165:[TMT6plex]VPS[Phospho]PGLPPVGVR/3	1	-0.0013389999999731115	-2.7035247230291657	7.554011179936546e-05	7488	7487	Phospho	1.0	3	313	1	1.0	215	0.0	0.0	0.0	0.0	0.0	0.0
0;3	310;313	0;1.0000	TMT6plex;Phospho	LOC_Os01g62650.2	mzspec:PXD019291:S9588TPST_Fr4:scan:27795:[TMT6plex]VPS[Phospho]PGLPPVGVR/3	0	0.00024218939210462584	309.129275	2:1.0000:3:true	VPSPGLPPVGVR	[TMT6plex]VPS[Phospho]PGLPPVGVR	LOC_Os01g62650.2	1.0	S9588TPST_Fr4	S9588TPST_Fr4.27795.27795.3	mzspec:PXD019291:S9588TPST_Fr4:scan:27795:[TMT6plex]VPS[Phospho]PGLPPVGVR/3	1	-0.0002380000000243853	-0.480536881374002	7.554011179936546e-05	4130	4129	Phospho	1.0	3	313	1	1.0	216	0.0	0.0	0.0	0.0	0.0	0.0
0;3	310;313	0;1.0000	TMT6plex;Phospho	LOC_Os01g62650.2	mzspec:PXD019291:S9588TPST_Fr4:scan:27633:[TMT6plex]VPS[Phospho]PGLPPVGVR/3	0	0.0002946375957572186	309.129275	2:1.0000:3:true	VPSPGLPPVGVR	[TMT6plex]VPS[Phospho]PGLPPVGVR	LOC_Os01g62650.2	1.0	S9588TPST_Fr4	S9588TPST_Fr4.27633.27633.3	mzspec:PXD019291:S9588TPST_Fr4:scan:27633:[TMT6plex]VPS[Phospho]PGLPPVGVR/3	1	-0.00133800000003248	-2.7015056606224586	7.554011179936546e-05	3395	3394	Phospho	1.0	3	313	1	1.0	217	0.0	0.0	0.0	0.0	0.0	0.0
0;3	310;313	0;1.0000	TMT6plex;Phospho	LOC_Os01g62650.2	mzspec:PXD019291:S9588TPST_Fr4:scan:27963:[TMT6plex]VPS[Phospho]PGLPPVGVR/3	0	0.0	309.129275	2:1.0000:3:true	VPSPGLPPVGVR	[TMT6plex]VPS[Phospho]PGLPPVGVR	LOC_Os01g62650.2	1.0	S9588TPST_Fr4	S9588TPST_Fr4.27963.27963.3	mzspec:PXD019291:S9588TPST_Fr4:scan:27963:[TMT6plex]VPS[Phospho]PGLPPVGVR/3	0	-0.0006379999999808206	-1.2881618919159012	0.0	2020	2020	Phospho	1.0	3	313	1	1.0	218	0.0	0.0	0.0	0.0	0.0	0.0
0;6;13	224;230;237	0;1.0000;0	TMT6plex;Phospho;TMT6plex	Os01t0976200-01	mzspec:PXD019291:S9588TPST_Fr3:scan:30412:[TMT6plex]VVVLNT[Phospho]QNLPLVK[TMT6plex]/3	0	7.78755548633284e-05	538.292205	2:1.0000:6:true	VVVLNTQNLPLVK	[TMT6plex]VVVLNT[Phospho]QNLPLVK[TMT6plex]	Os01t0976200-01	1.0	S9588TPST_Fr3	S9588TPST_Fr3.30412.30412.3	mzspec:PXD019291:S9588TPST_Fr3:scan:30412:[TMT6plex]VVVLNT[Phospho]QNLPLVK[TMT6plex]/3	1	-0.0028749999999035936	-4.362250871232298	7.554011179936546e-05	12842	12841	Phospho	1.0	6	230	1	1.0	219	0.0	0.0	0.0	0.0	0.0	0.0
0;3;5;12	217;220;222;229	0;1.0000;0;0	TMT6plex;Phospho;Carbamidomethyl;TMT6plex	Os05t0109600-01	mzspec:PXD019291:S9588TPST_Fr2:scan:29746:[TMT6plex]VPS[Phospho]PC[Carbamidomethyl]LPPIGVK[TMT6plex]/3	0	0.0002484472049689441	595.313669	2:1.0000:3:true	VPSPCLPPIGVK	[TMT6plex]VPS[Phospho]PC[Carbamidomethyl]LPPIGVK[TMT6plex]	Os05t0109600-01	1.0	S9588TPST_Fr2	S9588TPST_Fr2.29746.29746.3	mzspec:PXD019291:S9588TPST_Fr2:scan:29746:[TMT6plex]VPS[Phospho]PC[Carbamidomethyl]LPPIGVK[TMT6plex]/3	1	-0.0022990000001072985	-3.823128976281417	7.554011179936546e-05	4026	4025	Phospho	1.0	3	220	1	1.0	220	0.0	0.0	0.0	0.0	0.0	0.0
0;4;6;13	216;220;222;229	0;1.0000;0;0	TMT6plex;Phospho;Carbamidomethyl;TMT6plex	Os05t0109600-01	mzspec:PXD019291:S9588TPST_Fr2:scan:27608:[TMT6plex]RVPS[Phospho]PC[Carbamidomethyl]LPPIGVK[TMT6plex]/3	0	0.0	595.313669	2:1.0000:4:true	RVPSPCLPPIGVK	[TMT6plex]RVPS[Phospho]PC[Carbamidomethyl]LPPIGVK[TMT6plex]	Os05t0109600-01	1.0	S9588TPST_Fr2	S9588TPST_Fr2.27608.27608.3	mzspec:PXD019291:S9588TPST_Fr2:scan:27608:[TMT6plex]RVPS[Phospho]PC[Carbamidomethyl]LPPIGVK[TMT6plex]/3	0	-0.0028949999999667853	-4.430849330019668	0.0	782	782	Phospho	1.0	4	220	1	1.0	221	0.0	0.0	0.0	0.0	0.0	0.0
0;4;6;13	216;220;222;229	0;1.0000;0;0	TMT6plex;Phospho;Carbamidomethyl;TMT6plex	Os05t0109600-01	mzspec:PXD019291:S9588TPST_Fr2:scan:27809:[TMT6plex]RVPS[Phospho]PC[Carbamidomethyl]LPPIGVK[TMT6plex]/3	0	0.00026198585276395077	595.313669	2:1.0000:4:true	RVPSPCLPPIGVK	[TMT6plex]RVPS[Phospho]PC[Carbamidomethyl]LPPIGVK[TMT6plex]	Os05t0109600-01	1.0	S9588TPST_Fr2	S9588TPST_Fr2.27809.27809.3	mzspec:PXD019291:S9588TPST_Fr2:scan:27809:[TMT6plex]RVPS[Phospho]PC[Carbamidomethyl]LPPIGVK[TMT6plex]/3	1	-9.499999998752172e-05	-0.14539920079495974	7.554011179936546e-05	3818	3817	Phospho	1.0	4	220	1	1.0	222	0.0	0.0	0.0	0.0	0.0	0.0
0;9;11;13	427;436;438;440	0;0;1.0000;0	TMT6plex;Carbamidomethyl;Phospho;TMT6plex	LOC_Os02g20970.1	mzspec:PXD019291:S9588TPST_Fr2:scan:14579:[TMT6plex]VPNDDDEQC[Carbamidomethyl]GT[Phospho]PK[TMT6plex]/3	0	0.00018063583815028893	595.313669	2:1.0000:11:true	VPNDDDEQCGTPK	[TMT6plex]VPNDDDEQC[Carbamidomethyl]GT[Phospho]PK[TMT6plex]	LOC_Os02g20970.1	1.0	S9588TPST_Fr2	S9588TPST_Fr2.14579.14579.3	mzspec:PXD019291:S9588TPST_Fr2:scan:14579:[TMT6plex]VPNDDDEQC[Carbamidomethyl]GT[Phospho]PK[TMT6plex]/3	1	-0.0009959999999864524	-1.4829386037428682	7.554011179936546e-05	5537	5536	Phospho	1.0	11	438	1	1.0	223	0.0	0.0	0.0	0.0	0.0	0.0
0;9;11;13	427;436;438;440	0;0;1.0000;0	TMT6plex;Carbamidomethyl;Phospho;TMT6plex	LOC_Os02g20970.1	mzspec:PXD019291:S9588TPST_Fr2:scan:14679:[TMT6plex]VPNDDDEQC[Carbamidomethyl]GT[Phospho]PK[TMT6plex]/2	0	0.00018982536066818528	595.313669	2:1.0000:11:true	VPNDDDEQCGTPK	[TMT6plex]VPNDDDEQC[Carbamidomethyl]GT[Phospho]PK[TMT6plex]	LOC_Os02g20970.1	1.0	S9588TPST_Fr2	S9588TPST_Fr2.14679.14679.2	mzspec:PXD019291:S9588TPST_Fr2:scan:14679:[TMT6plex]VPNDDDEQC[Carbamidomethyl]GT[Phospho]PK[TMT6plex]/2	1	-0.0013320000000476284	-1.3227993117642305	7.554011179936546e-05	5269	5268	Phospho	1.0	11	438	1	1.0	224	0.0	0.0	0.0	0.0	0.0	0.0
0;9;12	154;163;166	0;1.0000;0	TMT6plex;Phospho;Carbamidomethyl	Os02t0170300-01	mzspec:PXD019291:S9588TPST_Fr3:scan:23734:[TMT6plex]EHILEDQNS[Phospho]FLC[Carbamidomethyl]R/3	0	7.961783439490445e-05	366.150739	2:1.0000:9:true	EHILEDQNSFLCR	[TMT6plex]EHILEDQNS[Phospho]FLC[Carbamidomethyl]R	Os02t0170300-01	1.0	S9588TPST_Fr3	S9588TPST_Fr3.23734.23734.3	mzspec:PXD019291:S9588TPST_Fr3:scan:23734:[TMT6plex]EHILEDQNS[Phospho]FLC[Carbamidomethyl]R/3	1	-0.0017010000000254875	-2.587835019072272	7.554011179936546e-05	12561	12560	Phospho	1.0	9	163	1	1.0	225	0.0	0.0	0.0	0.0	0.0	0.0
0;2;9	189;191;198	0;1.0000;0	TMT6plex;Phospho;TMT6plex	Os12t0131000-01	mzspec:PXD019291:S9588TPST_Fr3:scan:07571:[TMT6plex]HS[Phospho]PPPPRPK[TMT6plex]/4	0	8.47673137238281e-05	538.292205	2:1.0000:2:true	HSPPPPRPK	[TMT6plex]HS[Phospho]PPPPRPK[TMT6plex]	Os12t0131000-01	1.0	S9588TPST_Fr3	S9588TPST_Fr3.07571.07571.4	mzspec:PXD019291:S9588TPST_Fr3:scan:07571:[TMT6plex]HS[Phospho]PPPPRPK[TMT6plex]/4	1	-0.000624999999956799	-1.6088730506023368	7.554011179936546e-05	11798	11797	Phospho	1.0	2	191	1	1.0	226	0.0	0.0	0.0	0.0	0.0	0.0
0;1;12;24	362;363;374;386	0;1.0000;0;0	TMT6plex;Phospho;TMT6plex;TMT6plex	Os03t0275500-01	mzspec:PXD019291:S9588TPST_Fr2:scan:23125:[TMT6plex]S[Phospho]PPREPEPEPVK[TMT6plex]EEEPEPDMNEIK[TMT6plex]/4	0	0.0	767.4551349999997	2:1.0000:1:true	SPPREPEPEPVKEEEPEPDMNEIK	[TMT6plex]S[Phospho]PPREPEPEPVK[TMT6plex]EEEPEPDMNEIK[TMT6plex]	Os03t0275500-01	1.0	S9588TPST_Fr2	S9588TPST_Fr2.23125.23125.4	mzspec:PXD019291:S9588TPST_Fr2:scan:23125:[TMT6plex]S[Phospho]PPREPEPEPVK[TMT6plex]EEEPEPDMNEIK[TMT6plex]/4	0	-0.0026029999999082065	-2.914248445390032	0.0	1431	1431	Phospho	1.0	1	363	1	1.0	227	0.0	0.0	0.0	0.0	0.0	0.0
0;3;7;8	42;45;49;50	0;1.0000;0;1.0000	TMT6plex;Phospho;TMT6plex;Phospho	Os01t0139200-03	mzspec:PXD019291:S9588TPST_Fr3:scan:15526:[TMT6plex]VFS[Phospho]DDDK[TMT6plex]S[Phospho]DHGGGGGR/4	0	8.449514152936208e-05	618.258526	2:1.0000:3:true;3:1.0000:8:true	VFSDDDKSDHGGGGGR	[TMT6plex]VFS[Phospho]DDDK[TMT6plex]S[Phospho]DHGGGGGR	Os01t0139200-03	1.0	S9588TPST_Fr3	S9588TPST_Fr3.15526.15526.4	mzspec:PXD019291:S9588TPST_Fr3:scan:15526:[TMT6plex]VFS[Phospho]DDDK[TMT6plex]S[Phospho]DHGGGGGR/4	1	-0.0010110000000622676	-1.8159209746365568	7.554011179936546e-05	11836	11835	Phospho	1.0	8	50	1	1.0	228	0.0	0.0	0.0	0.0	0.0	0.0
0;1;14;15;18;23	7;8;21;22;25;30	0;0;1.0000;1.0000;1.0000;0	TMT6plex;TMT6plex;Phospho;Phospho;Phospho;TMT6plex	Os09t0444200-01	mzspec:PXD019291:S9588TPST_Fr4:scan:19857:[TMT6plex]K[TMT6plex]QPQPPPEQPNEDS[Phospho]S[Phospho]NGS[Phospho]DLDEK[TMT6plex]/4	0	0.00015372790161414298	927.387735	2:1.0000:14:true;3:1.0000:15:true;4:1.0000:18:true	KQPQPPPEQPNEDSSNGSDLDEK	[TMT6plex]K[TMT6plex]QPQPPPEQPNEDS[Phospho]S[Phospho]NGS[Phospho]DLDEK[TMT6plex]	Os09t0444200-01	1.0	S9588TPST_Fr4	S9588TPST_Fr4.19857.19857.4	mzspec:PXD019291:S9588TPST_Fr4:scan:19857:[TMT6plex]K[TMT6plex]QPQPPPEQPNEDS[Phospho]S[Phospho]NGS[Phospho]DLDEK[TMT6plex]/4	1	-0.002547000000049593	-2.938942507133473	7.554011179936546e-05	6506	6505	Phospho	1.0	15	22	1	1.0	229	0.0	0.0	0.0	0.0	0.0	0.0
0;5;6	348;353;354	0;0;1.0000	TMT6plex;TMT6plex;Phospho	Os07t0463400-01	mzspec:PXD019291:S9588TPST_Fr3:scan:30132:[TMT6plex]FNIIK[TMT6plex]S[Phospho]NLGPEDV/3	0	8.661008141347653e-05	538.292205	2:1.0000:6:true	FNIIKSNLGPEDV	[TMT6plex]FNIIK[TMT6plex]S[Phospho]NLGPEDV	Os07t0463400-01	1.0	S9588TPST_Fr3	S9588TPST_Fr3.30132.30132.3	mzspec:PXD019291:S9588TPST_Fr3:scan:30132:[TMT6plex]FNIIK[TMT6plex]S[Phospho]NLGPEDV/3	1	-0.003394000000071173	-5.126706955238942	7.554011179936546e-05	11547	11546	Phospho	1.0	6	354	1	1.0	230	0.0	0.0	0.0	0.0	0.0	0.0
0;11;12;19	309;320;321;328	0;1.0000;1.0000;0	TMT6plex;Phospho;Phospho;TMT6plex	Os08t0199100-01	mzspec:PXD019291:S9588TPST_Fr1:scan:18865:[TMT6plex]DDFLHEDERGS[Phospho]S[Phospho]DDEDDNK[TMT6plex]/3	0	0.0	618.258505	2:1.0000:11:true;3:1.0000:12:true	DDFLHEDERGSSDDEDDNK	[TMT6plex]DDFLHEDERGS[Phospho]S[Phospho]DDEDDNK[TMT6plex]	Os08t0199100-01	1.0	S9588TPST_Fr1	S9588TPST_Fr1.18865.18865.3	mzspec:PXD019291:S9588TPST_Fr1:scan:18865:[TMT6plex]DDFLHEDERGS[Phospho]S[Phospho]DDEDDNK[TMT6plex]/3	0	-0.003396000000066124	-3.5645519641646186	0.0	734	734	Phospho	1.0	11	320	1	1.0	231	0.0	0.0	0.0	0.0	0.0	0.0
0;7	154;161	0;1.0000	TMT6plex;Phospho	LOC_Os02g50980.1	mzspec:PXD019291:S9588TPST_Fr1:scan:03926:[TMT6plex]DDDDDDS[Phospho]DGER/2	0	7.852991989948171e-05	309.129275	2:1.0000:7:true	DDDDDDSDGER	[TMT6plex]DDDDDDS[Phospho]DGER	LOC_Os02g50980.1	1.0	S9588TPST_Fr1	S9588TPST_Fr1.03926.03926.2	mzspec:PXD019291:S9588TPST_Fr1:scan:03926:[TMT6plex]DDDDDDS[Phospho]DGER/2	1	-0.0006110000000489889	-0.7815597048878511	7.554011179936546e-05	12735	12734	Phospho	1.0	7	161	1	1.0	232	0.0	0.0	0.0	0.0	0.0	0.0
0;1;9	152;153;161	0;0;1.0000	TMT6plex;TMT6plex;Phospho	LOC_Os02g50980.1	mzspec:PXD019291:S9588TPST_Fr2:scan:04776:[TMT6plex]K[TMT6plex]RDDDDDDS[Phospho]DGER/3	0	0.00016385384237260363	538.292205	2:1.0000:9:true	KRDDDDDDSDGER	[TMT6plex]K[TMT6plex]RDDDDDDS[Phospho]DGER	LOC_Os02g50980.1	1.0	S9588TPST_Fr2	S9588TPST_Fr2.04776.04776.3	mzspec:PXD019291:S9588TPST_Fr2:scan:04776:[TMT6plex]K[TMT6plex]RDDDDDDS[Phospho]DGER/3	1	-0.0004380000000310247	-0.6323672526917823	7.554011179936546e-05	6104	6103	Phospho	1.0	9	161	1	1.0	233	0.0	0.0	0.0	0.0	0.0	0.0
0;1;9	152;153;161	0;0;1.0000	TMT6plex;TMT6plex;Phospho	LOC_Os02g50980.1	mzspec:PXD019291:S9588TPST_Fr2:scan:04469:[TMT6plex]K[TMT6plex]RDDDDDDS[Phospho]DGER/4	0	0.000164446637066272	538.292205	2:1.0000:9:true	KRDDDDDDSDGER	[TMT6plex]K[TMT6plex]RDDDDDDS[Phospho]DGER	LOC_Os02g50980.1	1.0	S9588TPST_Fr2	S9588TPST_Fr2.04469.04469.4	mzspec:PXD019291:S9588TPST_Fr2:scan:04469:[TMT6plex]K[TMT6plex]RDDDDDDS[Phospho]DGER/4	1	-0.002066000000013446	-3.9751529161351327	7.554011179936546e-05	6082	6081	Phospho	1.0	9	161	1	1.0	234	0.0	0.0	0.0	0.0	0.0	0.0
0;8;10	895;903;905	0;1.0000;0	TMT6plex;Phospho;TMT6plex	LOC_Os08g42600.1	mzspec:PXD019291:S9588TPST_Fr3:scan:29330:[TMT6plex]FPNLPDMS[Phospho]PK[TMT6plex]/3	0	9.958175662218679e-05	538.292205	2:1.0000:8:true	FPNLPDMSPK	[TMT6plex]FPNLPDMS[Phospho]PK[TMT6plex]	LOC_Os08g42600.1	1.0	S9588TPST_Fr3	S9588TPST_Fr3.29330.29330.3	mzspec:PXD019291:S9588TPST_Fr3:scan:29330:[TMT6plex]FPNLPDMS[Phospho]PK[TMT6plex]/3	1	-0.0023320000000239816	-4.1497795079502895	7.554011179936546e-05	10043	10042	Phospho	1.0	8	903	1	1.0	235	0.0	0.0	0.0	0.0	0.0	0.0
0;1;9	152;153;161	0;0;1.0000	TMT6plex;TMT6plex;Phospho	LOC_Os02g50980.1	mzspec:PXD019291:S9588TPST_Fr2:scan:04787:[TMT6plex]K[TMT6plex]RDDDDDDS[Phospho]DGER/4	0	0.00016466326362588507	538.292205	2:1.0000:9:true	KRDDDDDDSDGER	[TMT6plex]K[TMT6plex]RDDDDDDS[Phospho]DGER	LOC_Os02g50980.1	1.0	S9588TPST_Fr2	S9588TPST_Fr2.04787.04787.4	mzspec:PXD019291:S9588TPST_Fr2:scan:04787:[TMT6plex]K[TMT6plex]RDDDDDDS[Phospho]DGER/4	1	-0.00020399999993969686	-0.39251267891896185	7.554011179936546e-05	6074	6073	Phospho	1.0	9	161	1	1.0	236	0.0	0.0	0.0	0.0	0.0	0.0
0;1;9	152;153;161	0;0;1.0000	TMT6plex;TMT6plex;Phospho	LOC_Os02g50980.1	mzspec:PXD019291:S9588TPST_Fr2:scan:04493:[TMT6plex]K[TMT6plex]RDDDDDDS[Phospho]DGER/2	0	0.00016526194017517766	538.292205	2:1.0000:9:true	KRDDDDDDSDGER	[TMT6plex]K[TMT6plex]RDDDDDDS[Phospho]DGER	LOC_Os02g50980.1	1.0	S9588TPST_Fr2	S9588TPST_Fr2.04493.04493.2	mzspec:PXD019291:S9588TPST_Fr2:scan:04493:[TMT6plex]K[TMT6plex]RDDDDDDS[Phospho]DGER/2	1	-0.0006080000000565633	-0.5854882169923982	7.554011179936546e-05	6052	6051	Phospho	1.0	9	161	1	1.0	237	0.0	0.0	0.0	0.0	0.0	0.0
0;1;9	152;153;161	0;0;1.0000	TMT6plex;TMT6plex;Phospho	LOC_Os02g50980.1	mzspec:PXD019291:S9588TPST_Fr3:scan:04649:[TMT6plex]K[TMT6plex]RDDDDDDS[Phospho]DGER/4	0	0.0003188775510204081	538.292205	2:1.0000:9:true	KRDDDDDDSDGER	[TMT6plex]K[TMT6plex]RDDDDDDS[Phospho]DGER	LOC_Os02g50980.1	1.0	S9588TPST_Fr3	S9588TPST_Fr3.04649.04649.4	mzspec:PXD019291:S9588TPST_Fr3:scan:04649:[TMT6plex]K[TMT6plex]RDDDDDDS[Phospho]DGER/4	1	-0.00014299999998002022	-0.27514369163804536	7.554011179936546e-05	3137	3136	Phospho	1.0	9	161	1	1.0	238	0.0	0.0	0.0	0.0	0.0	0.0
0;1;9	152;153;161	0;0;1.0000	TMT6plex;TMT6plex;Phospho	LOC_Os02g50980.1	mzspec:PXD019291:S9588TPST_Fr3:scan:04646:[TMT6plex]K[TMT6plex]RDDDDDDS[Phospho]DGER/3	0	0.0003191828917969997	538.292205	2:1.0000:9:true	KRDDDDDDSDGER	[TMT6plex]K[TMT6plex]RDDDDDDS[Phospho]DGER	LOC_Os02g50980.1	1.0	S9588TPST_Fr3	S9588TPST_Fr3.04646.04646.3	mzspec:PXD019291:S9588TPST_Fr3:scan:04646:[TMT6plex]K[TMT6plex]RDDDDDDS[Phospho]DGER/3	1	-0.0013539999999920838	-1.9548521919612296	7.554011179936546e-05	3134	3133	Phospho	1.0	9	161	1	1.0	239	0.0	0.0	0.0	0.0	0.0	0.0
0;1;9	152;153;161	0;0;1.0000	TMT6plex;TMT6plex;Phospho	LOC_Os02g50980.1	mzspec:PXD019291:S9588TPST_Fr3:scan:04845:[TMT6plex]K[TMT6plex]RDDDDDDS[Phospho]DGER/3	0	0.0	538.292205	2:1.0000:9:true	KRDDDDDDSDGER	[TMT6plex]K[TMT6plex]RDDDDDDS[Phospho]DGER	LOC_Os02g50980.1	1.0	S9588TPST_Fr3	S9588TPST_Fr3.04845.04845.3	mzspec:PXD019291:S9588TPST_Fr3:scan:04845:[TMT6plex]K[TMT6plex]RDDDDDDS[Phospho]DGER/3	0	-0.0008129999999937354	-1.1737775716850258	0.0	2922	2922	Phospho	1.0	9	161	1	1.0	240	0.0	0.0	0.0	0.0	0.0	0.0
0;1;9	152;153;161	0;0;1.0000	TMT6plex;TMT6plex;Phospho	LOC_Os02g50980.1	mzspec:PXD019291:S9588TPST_Fr3:scan:04721:[TMT6plex]K[TMT6plex]RDDDDDDS[Phospho]DGER/2	0	0.0	538.292205	2:1.0000:9:true	KRDDDDDDSDGER	[TMT6plex]K[TMT6plex]RDDDDDDS[Phospho]DGER	LOC_Os02g50980.1	1.0	S9588TPST_Fr3	S9588TPST_Fr3.04721.04721.2	mzspec:PXD019291:S9588TPST_Fr3:scan:04721:[TMT6plex]K[TMT6plex]RDDDDDDS[Phospho]DGER/2	0	0.0004959999998845888	0.4776351242329621	0.0	2919	2919	Phospho	1.0	9	161	1	1.0	241	0.0	0.0	0.0	0.0	0.0	0.0
0;10;22	304;314;326	0;1.0000;0	TMT6plex;Phospho;TMT6plex	LOC_Os07g49330.3	mzspec:PXD019291:S9588TPST_Fr3:scan:08143:[TMT6plex]HDQREDDDDT[Phospho]DEDEDDEEEEQK[TMT6plex]/5	0	7.710694733595497e-05	538.292205	2:1.0000:10:true	HDQREDDDDTDEDEDDEEEEQK	[TMT6plex]HDQREDDDDT[Phospho]DEDEDDEEEEQK[TMT6plex]	LOC_Os07g49330.3	1.0	S9588TPST_Fr3	S9588TPST_Fr3.08143.08143.5	mzspec:PXD019291:S9588TPST_Fr3:scan:08143:[TMT6plex]HDQREDDDDT[Phospho]DEDEDDEEEEQK[TMT6plex]/5	1	-0.0017799999999397187	-2.7148220375278065	7.554011179936546e-05	12970	12969	Phospho	1.0	10	314	1	1.0	242	0.0	0.0	0.0	0.0	0.0	0.0
0;10;22	304;314;326	0;1.0000;0	TMT6plex;Phospho;TMT6plex	LOC_Os07g49330.3	mzspec:PXD019291:S9588TPST_Fr3:scan:08285:[TMT6plex]HDQREDDDDT[Phospho]DEDEDDEEEEQK[TMT6plex]/4	0	7.899518129394107e-05	538.292205	2:1.0000:10:true	HDQREDDDDTDEDEDDEEEEQK	[TMT6plex]HDQREDDDDT[Phospho]DEDEDDEEEEQK[TMT6plex]	LOC_Os07g49330.3	1.0	S9588TPST_Fr3	S9588TPST_Fr3.08285.08285.4	mzspec:PXD019291:S9588TPST_Fr3:scan:08285:[TMT6plex]HDQREDDDDT[Phospho]DEDEDDEEEEQK[TMT6plex]/4	1	-0.0025190000000066	-3.0744892441356715	7.554011179936546e-05	12660	12659	Phospho	1.0	10	314	1	1.0	243	0.0	0.0	0.0	0.0	0.0	0.0
0;1;14;15;18;23	7;8;21;22;25;30	0;0;1.0000;1.0000;1.0000;0	TMT6plex;TMT6plex;Phospho;Phospho;Phospho;TMT6plex	Os09t0444200-01	mzspec:PXD019291:S9588TPST_Fr4:scan:19675:[TMT6plex]K[TMT6plex]QPQPPPEQPNEDS[Phospho]S[Phospho]NGS[Phospho]DLDEK[TMT6plex]/4	0	0.00015368065160596282	927.387735	2:1.0000:14:true;3:1.0000:15:true;4:1.0000:18:true	KQPQPPPEQPNEDSSNGSDLDEK	[TMT6plex]K[TMT6plex]QPQPPPEQPNEDS[Phospho]S[Phospho]NGS[Phospho]DLDEK[TMT6plex]	Os09t0444200-01	1.0	S9588TPST_Fr4	S9588TPST_Fr4.19675.19675.4	mzspec:PXD019291:S9588TPST_Fr4:scan:19675:[TMT6plex]K[TMT6plex]QPQPPPEQPNEDS[Phospho]S[Phospho]NGS[Phospho]DLDEK[TMT6plex]/4	1	-0.002447000000074695	-2.8235541087691813	7.554011179936546e-05	6508	6507	Phospho	1.0	18	25	1	1.0	244	0.0	0.0	0.0	0.0	0.0	0.0
0;10;22	304;314;326	0;1.0000;0	TMT6plex;Phospho;TMT6plex	LOC_Os07g49330.3	mzspec:PXD019291:S9588TPST_Fr3:scan:08439:[TMT6plex]HDQREDDDDT[Phospho]DEDEDDEEEEQK[TMT6plex]/3	0	0.00010139931048468872	538.292205	2:1.0000:10:true	HDQREDDDDTDEDEDDEEEEQK	[TMT6plex]HDQREDDDDT[Phospho]DEDEDDEEEEQK[TMT6plex]	LOC_Os07g49330.3	1.0	S9588TPST_Fr3	S9588TPST_Fr3.08439.08439.3	mzspec:PXD019291:S9588TPST_Fr3:scan:08439:[TMT6plex]HDQREDDDDT[Phospho]DEDEDDEEEEQK[TMT6plex]/3	1	0.004116000000067288	3.7689028333293737	7.554011179936546e-05	9863	9862	Phospho	1.0	10	314	1	1.0	245	0.0	0.0	0.0	0.0	0.0	0.0
0;3	490;493	0;1.0000	TMT6plex;Phospho	Os02t0780700-01	mzspec:PXD019291:S9588TPST_Fr4:scan:19446:[TMT6plex]VDS[Phospho]DGEDIIDHHVDEDR/3	0	0.00016202203499675956	309.129275	2:1.0000:3:true	VDSDGEDIIDHHVDEDR	[TMT6plex]VDS[Phospho]DGEDIIDHHVDEDR	Os02t0780700-01	1.0	S9588TPST_Fr4	S9588TPST_Fr4.19446.19446.3	mzspec:PXD019291:S9588TPST_Fr4:scan:19446:[TMT6plex]VDS[Phospho]DGEDIIDHHVDEDR/3	1	-0.0013049999998884232	-1.719378247118677	7.554011179936546e-05	6173	6172	Phospho	1.0	3	493	1	1.0	246	0.0	0.0	0.0	0.0	0.0	0.0
0;1;14;15;18;23	7;8;21;22;25;30	0;0;1.0000;1.0000;1.0000;0	TMT6plex;TMT6plex;Phospho;Phospho;Phospho;TMT6plex	Os09t0444200-01	mzspec:PXD019291:S9588TPST_Fr4:scan:19675:[TMT6plex]K[TMT6plex]QPQPPPEQPNEDS[Phospho]S[Phospho]NGS[Phospho]DLDEK[TMT6plex]/4	0	0.00015368065160596282	927.387735	2:1.0000:14:true;3:1.0000:15:true;4:1.0000:18:true	KQPQPPPEQPNEDSSNGSDLDEK	[TMT6plex]K[TMT6plex]QPQPPPEQPNEDS[Phospho]S[Phospho]NGS[Phospho]DLDEK[TMT6plex]	Os09t0444200-01	1.0	S9588TPST_Fr4	S9588TPST_Fr4.19675.19675.4	mzspec:PXD019291:S9588TPST_Fr4:scan:19675:[TMT6plex]K[TMT6plex]QPQPPPEQPNEDS[Phospho]S[Phospho]NGS[Phospho]DLDEK[TMT6plex]/4	1	-0.002447000000074695	-2.8235541087691813	7.554011179936546e-05	6508	6507	Phospho	1.0	15	22	1	1.0	247	0.0	0.0	0.0	0.0	0.0	0.0
0;10;22	304;314;326	0;1.0000;0	TMT6plex;Phospho;TMT6plex	LOC_Os07g49330.3	mzspec:PXD019291:S9588TPST_Fr4:scan:08268:[TMT6plex]HDQREDDDDT[Phospho]DEDEDDEEEEQK[TMT6plex]/4	0	0.0002516989680342311	538.292205	2:1.0000:10:true	HDQREDDDDTDEDEDDEEEEQK	[TMT6plex]HDQREDDDDT[Phospho]DEDEDDEEEEQK[TMT6plex]	LOC_Os07g49330.3	1.0	S9588TPST_Fr4	S9588TPST_Fr4.08268.08268.4	mzspec:PXD019291:S9588TPST_Fr4:scan:08268:[TMT6plex]HDQREDDDDT[Phospho]DEDEDDEEEEQK[TMT6plex]/4	1	-0.001718999999980042	-2.098073446047643	7.554011179936546e-05	3974	3973	Phospho	1.0	10	314	1	1.0	248	0.0	0.0	0.0	0.0	0.0	0.0
0;3	28;31	0;1.0000	TMT6plex;Phospho	Os12t0567700-01	mzspec:PXD019291:S9588TPST_Fr1:scan:23437:[TMT6plex]FRS[Phospho]LDFGER/3	0	0.0	309.129275	2:1.0000:3:true	FRSLDFGER	[TMT6plex]FRS[Phospho]LDFGER	Os12t0567700-01	1.0	S9588TPST_Fr1	S9588TPST_Fr1.23437.23437.3	mzspec:PXD019291:S9588TPST_Fr1:scan:23437:[TMT6plex]FRS[Phospho]LDFGER/3	0	-0.0008830000000443762	-1.8425162623278841	0.0	1966	1966	Phospho	1.0	3	31	1	1.0	249	0.0	0.0	0.0	0.0	0.0	0.0
0;3	28;31	0;1.0000	TMT6plex;Phospho	Os12t0567700-01	mzspec:PXD019291:S9588TPST_Fr4:scan:25158:[TMT6plex]FRS[Phospho]LDFGER/3	0	0.00012138868657441128	309.129275	2:1.0000:3:true	FRSLDFGER	[TMT6plex]FRS[Phospho]LDFGER	Os12t0567700-01	1.0	S9588TPST_Fr4	S9588TPST_Fr4.25158.25158.3	mzspec:PXD019291:S9588TPST_Fr4:scan:25158:[TMT6plex]FRS[Phospho]LDFGER/3	1	-0.001067000000034568	-2.2264607608932527	7.554011179936546e-05	8239	8238	Phospho	1.0	3	31	1	1.0	250	0.0	0.0	0.0	0.0	0.0	0.0
0;10;22	304;314;326	0;1.0000;0	TMT6plex;Phospho;TMT6plex	LOC_Os07g49330.3	mzspec:PXD019291:S9588TPST_Fr4:scan:08225:[TMT6plex]HDQREDDDDT[Phospho]DEDEDDEEEEQK[TMT6plex]/3	0	0.0002688894864210809	538.292205	2:1.0000:10:true	HDQREDDDDTDEDEDDEEEEQK	[TMT6plex]HDQREDDDDT[Phospho]DEDEDDEEEEQK[TMT6plex]	LOC_Os07g49330.3	1.0	S9588TPST_Fr4	S9588TPST_Fr4.08225.08225.3	mzspec:PXD019291:S9588TPST_Fr4:scan:08225:[TMT6plex]HDQREDDDDT[Phospho]DEDEDDEEEEQK[TMT6plex]/3	1	-0.0017840000000433067	-1.6335574962859334	7.554011179936546e-05	3720	3719	Phospho	1.0	10	314	1	1.0	251	0.0	0.0	0.0	0.0	0.0	0.0
0;1;14;15;18;23	7;8;21;22;25;30	0;0;1.0000;1.0000;1.0000;0	TMT6plex;TMT6plex;Phospho;Phospho;Phospho;TMT6plex	Os09t0444200-01	mzspec:PXD019291:S9588TPST_Fr4:scan:19675:[TMT6plex]K[TMT6plex]QPQPPPEQPNEDS[Phospho]S[Phospho]NGS[Phospho]DLDEK[TMT6plex]/4	0	0.00015368065160596282	927.387735	2:1.0000:14:true;3:1.0000:15:true;4:1.0000:18:true	KQPQPPPEQPNEDSSNGSDLDEK	[TMT6plex]K[TMT6plex]QPQPPPEQPNEDS[Phospho]S[Phospho]NGS[Phospho]DLDEK[TMT6plex]	Os09t0444200-01	1.0	S9588TPST_Fr4	S9588TPST_Fr4.19675.19675.4	mzspec:PXD019291:S9588TPST_Fr4:scan:19675:[TMT6plex]K[TMT6plex]QPQPPPEQPNEDS[Phospho]S[Phospho]NGS[Phospho]DLDEK[TMT6plex]/4	1	-0.002447000000074695	-2.8235541087691813	7.554011179936546e-05	6508	6507	Phospho	1.0	14	21	1	1.0	252	0.0	0.0	0.0	0.0	0.0	0.0
0;10;22	304;314;326	0;1.0000;0	TMT6plex;Phospho;TMT6plex	LOC_Os07g49330.3	mzspec:PXD019291:S9588TPST_Fr4:scan:08041:[TMT6plex]HDQREDDDDT[Phospho]DEDEDDEEEEQK[TMT6plex]/3	0	0.00028810141169691736	538.292205	2:1.0000:10:true	HDQREDDDDTDEDEDDEEEEQK	[TMT6plex]HDQREDDDDT[Phospho]DEDEDDEEEEQK[TMT6plex]	LOC_Os07g49330.3	1.0	S9588TPST_Fr4	S9588TPST_Fr4.08041.08041.3	mzspec:PXD019291:S9588TPST_Fr4:scan:08041:[TMT6plex]HDQREDDDDT[Phospho]DEDEDDEEEEQK[TMT6plex]/3	1	-0.0012839999999414429	-1.1757218750474026	7.554011179936546e-05	3472	3471	Phospho	1.0	10	314	1	1.0	253	0.0	0.0	0.0	0.0	0.0	0.0
0;10;22	304;314;326	0;1.0000;0	TMT6plex;Phospho;TMT6plex	LOC_Os07g49330.3	mzspec:PXD019291:S9588TPST_Fr4:scan:08099:[TMT6plex]HDQREDDDDT[Phospho]DEDEDDEEEEQK[TMT6plex]/4	0	0.0	538.292205	2:1.0000:10:true	HDQREDDDDTDEDEDDEEEEQK	[TMT6plex]HDQREDDDDT[Phospho]DEDEDDEEEEQK[TMT6plex]	LOC_Os07g49330.3	1.0	S9588TPST_Fr4	S9588TPST_Fr4.08099.08099.4	mzspec:PXD019291:S9588TPST_Fr4:scan:08099:[TMT6plex]HDQREDDDDT[Phospho]DEDEDDEEEEQK[TMT6plex]/4	0	-0.0012189999999918655	-1.4878135722773145	0.0	880	880	Phospho	1.0	10	314	1	1.0	254	0.0	0.0	0.0	0.0	0.0	0.0
0;1;14;15;18;23	7;8;21;22;25;30	0;0;1.0000;1.0000;1.0000;0	TMT6plex;TMT6plex;Phospho;Phospho;Phospho;TMT6plex	Os09t0444200-01	mzspec:PXD019291:S9588TPST_Fr4:scan:19857:[TMT6plex]K[TMT6plex]QPQPPPEQPNEDS[Phospho]S[Phospho]NGS[Phospho]DLDEK[TMT6plex]/4	0	0.00015372790161414298	927.387735	2:1.0000:14:true;3:1.0000:15:true;4:1.0000:18:true	KQPQPPPEQPNEDSSNGSDLDEK	[TMT6plex]K[TMT6plex]QPQPPPEQPNEDS[Phospho]S[Phospho]NGS[Phospho]DLDEK[TMT6plex]	Os09t0444200-01	1.0	S9588TPST_Fr4	S9588TPST_Fr4.19857.19857.4	mzspec:PXD019291:S9588TPST_Fr4:scan:19857:[TMT6plex]K[TMT6plex]QPQPPPEQPNEDS[Phospho]S[Phospho]NGS[Phospho]DLDEK[TMT6plex]/4	1	-0.002547000000049593	-2.938942507133473	7.554011179936546e-05	6506	6505	Phospho	1.0	18	25	1	1.0	255	0.0	0.0	0.0	0.0	0.0	0.0
0;7;13	491;498;504	0;1.0000;0	TMT6plex;Phospho;TMT6plex	Os01t0958700-01	mzspec:PXD019291:S9588TPST_Fr4:scan:24284:[TMT6plex]NPEWDGS[Phospho]PNLGQK[TMT6plex]/2	0	0.0	538.292205	2:1.0000:7:true	NPEWDGSPNLGQK	[TMT6plex]NPEWDGS[Phospho]PNLGQK[TMT6plex]	Os01t0958700-01	1.0	S9588TPST_Fr4	S9588TPST_Fr4.24284.24284.2	mzspec:PXD019291:S9588TPST_Fr4:scan:24284:[TMT6plex]NPEWDGS[Phospho]PNLGQK[TMT6plex]/2	0	-0.00014799999996739643	-0.14942174005408052	0.0	282	282	Phospho	1.0	7	498	1	1.0	256	0.0	0.0	0.0	0.0	0.0	0.0
0;4;10;13	480;484;490;493	0;1.0000;0;0	TMT6plex;Phospho;Carbamidomethyl;TMT6plex	Os03t0214900-01	mzspec:PXD019291:S9588TPST_Fr3:scan:21539:[TMT6plex]FNGS[Phospho]PDDIDC[Carbamidomethyl]NEK[TMT6plex]/2	0	7.799095304944626e-05	595.313669	2:1.0000:4:true	FNGSPDDIDCNEK	[TMT6plex]FNGS[Phospho]PDDIDC[Carbamidomethyl]NEK[TMT6plex]	Os03t0214900-01	1.0	S9588TPST_Fr3	S9588TPST_Fr3.21539.21539.2	mzspec:PXD019291:S9588TPST_Fr3:scan:21539:[TMT6plex]FNGS[Phospho]PDDIDC[Carbamidomethyl]NEK[TMT6plex]/2	1	-0.004249000000072556	-4.145545960512458	7.554011179936546e-05	12823	12822	Phospho	1.0	4	484	1	1.0	257	0.0	0.0	0.0	0.0	0.0	0.0
0;11;12;19	309;320;321;328	0;1.0000;1.0000;0	TMT6plex;Phospho;Phospho;TMT6plex	Os08t0199100-01	mzspec:PXD019291:S9588TPST_Fr1:scan:18865:[TMT6plex]DDFLHEDERGS[Phospho]S[Phospho]DDEDDNK[TMT6plex]/3	0	0.0	618.258505	2:1.0000:11:true;3:1.0000:12:true	DDFLHEDERGSSDDEDDNK	[TMT6plex]DDFLHEDERGS[Phospho]S[Phospho]DDEDDNK[TMT6plex]	Os08t0199100-01	1.0	S9588TPST_Fr1	S9588TPST_Fr1.18865.18865.3	mzspec:PXD019291:S9588TPST_Fr1:scan:18865:[TMT6plex]DDFLHEDERGS[Phospho]S[Phospho]DDEDDNK[TMT6plex]/3	0	-0.003396000000066124	-3.5645519641646186	0.0	734	734	Phospho	1.0	12	321	1	1.0	258	0.0	0.0	0.0	0.0	0.0	0.0
0;4;10;13	480;484;490;493	0;1.0000;0;0	TMT6plex;Phospho;Carbamidomethyl;TMT6plex	Os03t0214900-01	mzspec:PXD019291:S9588TPST_Fr3:scan:21500:[TMT6plex]FNGS[Phospho]PDDIDC[Carbamidomethyl]NEK[TMT6plex]/3	0	0.00010667804565820356	595.313669	2:1.0000:4:true	FNGSPDDIDCNEK	[TMT6plex]FNGS[Phospho]PDDIDC[Carbamidomethyl]NEK[TMT6plex]	Os03t0214900-01	1.0	S9588TPST_Fr3	S9588TPST_Fr3.21500.21500.3	mzspec:PXD019291:S9588TPST_Fr3:scan:21500:[TMT6plex]FNGS[Phospho]PDDIDC[Carbamidomethyl]NEK[TMT6plex]/3	1	-0.002395999999976084	-3.504771647094941	7.554011179936546e-05	9375	9374	Phospho	1.0	4	484	1	1.0	259	0.0	0.0	0.0	0.0	0.0	0.0
0;1;5;13	101;102;106;114	0;0;1.0000;0	TMT6plex;TMT6plex;Phospho;TMT6plex	tr|A0A0P0V5J2|A0A0P0V5J2_ORYSJ	mzspec:PXD019291:S9588TPST_Fr1:scan:22142:[TMT6plex]K[TMT6plex]VEGS[Phospho]PPDGMELK[TMT6plex]/3	0	0.0	767.4551349999997	2:1.0000:5:true	KVEGSPPDGMELK	[TMT6plex]K[TMT6plex]VEGS[Phospho]PPDGMELK[TMT6plex]	tr|A0A0P0V5J2|A0A0P0V5J2_ORYSJ	1.0	S9588TPST_Fr1	S9588TPST_Fr1.22142.22142.3	mzspec:PXD019291:S9588TPST_Fr1:scan:22142:[TMT6plex]K[TMT6plex]VEGS[Phospho]PPDGMELK[TMT6plex]/3	0	-0.0003930000000309519	-0.5468046657928727	0.0	1812	1812	Phospho	1.0	5	106	1	1.0	260	0.0	0.0	0.0	0.0	0.0	0.0
0;14	324;338	0;1.0000	TMT6plex;Phospho	LOC_Os05g32600.1	mzspec:PXD019291:S9588TPST_Fr1:scan:30057:[TMT6plex]IPDLNLQDGPVVLS[Phospho]PPR/3	0	0.0001552553951249806	309.129275	2:1.0000:14:true	IPDLNLQDGPVVLSPPR	[TMT6plex]IPDLNLQDGPVVLS[Phospho]PPR	LOC_Os05g32600.1	1.0	S9588TPST_Fr1	S9588TPST_Fr1.30057.30057.3	mzspec:PXD019291:S9588TPST_Fr1:scan:30057:[TMT6plex]IPDLNLQDGPVVLS[Phospho]PPR/3	1	-0.0009030000001075678	-1.2652045272509105	7.554011179936546e-05	6442	6441	Phospho	1.0	14	338	1	1.0	261	0.0	0.0	0.0	0.0	0.0	0.0
0;1;8;10	291;292;299;301	0;0;1.0000;1.0000	TMT6plex;Deamidated;Phospho;Phospho	Os02t0581300-01	mzspec:PXD019291:S9588TPST_Fr2:scan:10968:[TMT6plex]N[Deamidated]VGDDVRS[Phospho]DS[Phospho]EGEDEHED/3	0	0.00014639145073927682	390.079591	2:1.0000:1:true;3:1.0000:8:true;4:1.0000:10:true	NVGDDVRSDSEGEDEHED	[TMT6plex]N[Deamidated]VGDDVRS[Phospho]DS[Phospho]EGEDEHED	Os02t0581300-01	1.0	S9588TPST_Fr2	S9588TPST_Fr2.10968.10968.3	mzspec:PXD019291:S9588TPST_Fr2:scan:10968:[TMT6plex]N[Deamidated]VGDDVRS[Phospho]DS[Phospho]EGEDEHED/3	1	-0.0012150000000019645	-1.521371922865748	7.554011179936546e-05	6832	6831	Phospho	1.0	8	299	1	1.0	262	0.0	0.0	0.0	0.0	0.0	0.0
0;8	60;68	0;1.0000	TMT6plex;Phospho	LOC_Os01g21670.1	mzspec:PXD019291:S9588TPST_Fr3:scan:16731:[TMT6plex]FLDDGGES[Phospho]GHR/3	0	8.904719501335708e-05	309.129275	2:1.0000:8:true	FLDDGGESGHR	[TMT6plex]FLDDGGES[Phospho]GHR	LOC_Os01g21670.1	1.0	S9588TPST_Fr3	S9588TPST_Fr3.16731.16731.3	mzspec:PXD019291:S9588TPST_Fr3:scan:16731:[TMT6plex]FLDDGGES[Phospho]GHR/3	1	-0.00015200000007098422	-0.3038648702187228	7.554011179936546e-05	11231	11230	Phospho	1.0	8	68	1	1.0	263	0.0	0.0	0.0	0.0	0.0	0.0
0;8	60;68	0;1.0000	TMT6plex;Phospho	LOC_Os01g21670.1	mzspec:PXD019291:S9588TPST_Fr3:scan:13004:[TMT6plex]FLDDGGES[Phospho]GHRR/3	0	9.284189026088572e-05	309.129275	2:1.0000:8:true	FLDDGGESGHRR	[TMT6plex]FLDDGGES[Phospho]GHRR	LOC_Os01g21670.1	1.0	S9588TPST_Fr3	S9588TPST_Fr3.13004.13004.3	mzspec:PXD019291:S9588TPST_Fr3:scan:13004:[TMT6plex]FLDDGGES[Phospho]GHRR/3	1	0.00015599999994719838	0.282477662765908	7.554011179936546e-05	10772	10771	Phospho	1.0	8	68	1	1.0	264	0.0	0.0	0.0	0.0	0.0	0.0
0;12;16	113;125;129	0;1.0000;0	TMT6plex;Phospho;TMT6plex	Os05t0446800-01	mzspec:PXD019291:S9588TPST_Fr1:scan:28017:[TMT6plex]FLDGELDPQVGS[Phospho]PQNK[TMT6plex]/3	0	0.00011544677903486492	538.292205	2:1.0000:12:true	FLDGELDPQVGSPQNK	[TMT6plex]FLDGELDPQVGS[Phospho]PQNK[TMT6plex]	Os05t0446800-01	1.0	S9588TPST_Fr1	S9588TPST_Fr1.28017.28017.3	mzspec:PXD019291:S9588TPST_Fr1:scan:28017:[TMT6plex]FLDGELDPQVGS[Phospho]PQNK[TMT6plex]/3	1	-0.0016160000000127186	-2.1224418193158323	7.554011179936546e-05	8663	8662	Phospho	1.0	12	125	1	1.0	265	0.0	0.0	0.0	0.0	0.0	0.0
0;12;16	113;125;129	0;1.0000;0	TMT6plex;Phospho;TMT6plex	Os05t0446800-01	mzspec:PXD019291:S9588TPST_Fr1:scan:28052:[TMT6plex]FLDGELDPQVGS[Phospho]PQNK[TMT6plex]/2	0	0.00011276499774470004	538.292205	2:1.0000:12:true	FLDGELDPQVGSPQNK	[TMT6plex]FLDGELDPQVGS[Phospho]PQNK[TMT6plex]	Os05t0446800-01	1.0	S9588TPST_Fr1	S9588TPST_Fr1.28052.28052.2	mzspec:PXD019291:S9588TPST_Fr1:scan:28052:[TMT6plex]FLDGELDPQVGS[Phospho]PQNK[TMT6plex]/2	1	-0.00046199999997043045	-0.4047032693557941	7.554011179936546e-05	8869	8868	Phospho	1.0	12	125	1	1.0	266	0.0	0.0	0.0	0.0	0.0	0.0
0;3;7;8	42;45;49;50	0;1.0000;0;1.0000	TMT6plex;Phospho;TMT6plex;Phospho	Os01t0139200-03	mzspec:PXD019291:S9588TPST_Fr3:scan:15526:[TMT6plex]VFS[Phospho]DDDK[TMT6plex]S[Phospho]DHGGGGGR/4	0	8.449514152936208e-05	618.258526	2:1.0000:3:true;3:1.0000:8:true	VFSDDDKSDHGGGGGR	[TMT6plex]VFS[Phospho]DDDK[TMT6plex]S[Phospho]DHGGGGGR	Os01t0139200-03	1.0	S9588TPST_Fr3	S9588TPST_Fr3.15526.15526.4	mzspec:PXD019291:S9588TPST_Fr3:scan:15526:[TMT6plex]VFS[Phospho]DDDK[TMT6plex]S[Phospho]DHGGGGGR/4	1	-0.0010110000000622676	-1.8159209746365568	7.554011179936546e-05	11836	11835	Phospho	1.0	3	45	1	1.0	267	0.0	0.0	0.0	0.0	0.0	0.0
0;14;18	324;338;342	0;1.0000;0	TMT6plex;Phospho;TMT6plex	LOC_Os05g32600.1	mzspec:PXD019291:S9588TPST_Fr3:scan:29491:[TMT6plex]IPDLNLQDGPVVLS[Phospho]PPRK[TMT6plex]/5	0	0.00010461345329009308	538.292205	2:1.0000:14:true	IPDLNLQDGPVVLSPPRK	[TMT6plex]IPDLNLQDGPVVLS[Phospho]PPRK[TMT6plex]	LOC_Os05g32600.1	1.0	S9588TPST_Fr3	S9588TPST_Fr3.29491.29491.5	mzspec:PXD019291:S9588TPST_Fr3:scan:29491:[TMT6plex]IPDLNLQDGPVVLS[Phospho]PPRK[TMT6plex]/5	1	-0.0015519999999469296	-3.1034683881728378	7.554011179936546e-05	9560	9559	Phospho	1.0	14	338	1	1.0	268	0.0	0.0	0.0	0.0	0.0	0.0
0;14;18	324;338;342	0;1.0000;0	TMT6plex;Phospho;TMT6plex	LOC_Os05g32600.1	mzspec:PXD019291:S9588TPST_Fr3:scan:29382:[TMT6plex]IPDLNLQDGPVVLS[Phospho]PPRK[TMT6plex]/4	0	0.00010407993338884263	538.292205	2:1.0000:14:true	IPDLNLQDGPVVLSPPRK	[TMT6plex]IPDLNLQDGPVVLS[Phospho]PPRK[TMT6plex]	LOC_Os05g32600.1	1.0	S9588TPST_Fr3	S9588TPST_Fr3.29382.29382.4	mzspec:PXD019291:S9588TPST_Fr3:scan:29382:[TMT6plex]IPDLNLQDGPVVLS[Phospho]PPRK[TMT6plex]/4	1	-0.0029590000000325745	-4.735496809304309	7.554011179936546e-05	9609	9608	Phospho	1.0	14	338	1	1.0	269	0.0	0.0	0.0	0.0	0.0	0.0
0;3	334;337	0;1.0000	TMT6plex;Phospho	LOC_Os09g38440.1	mzspec:PXD019291:S9588TPST_Fr4:scan:03876:[TMT6plex]HDS[Phospho]FNGHR/3	0	0.0003356831151393085	309.129275	2:1.0000:3:true	HDSFNGHR	[TMT6plex]HDS[Phospho]FNGHR	LOC_Os09g38440.1	1.0	S9588TPST_Fr4	S9588TPST_Fr4.03876.03876.3	mzspec:PXD019291:S9588TPST_Fr4:scan:03876:[TMT6plex]HDS[Phospho]FNGHR/3	1	-2.700000004551839e-05	-0.06325296575238548	7.554011179936546e-05	2980	2979	Phospho	1.0	3	337	1	1.0	270	0.0	0.0	0.0	0.0	0.0	0.0
0;14;18	324;338;342	0;1.0000;0	TMT6plex;Phospho;TMT6plex	LOC_Os05g32600.1	mzspec:PXD019291:S9588TPST_Fr3:scan:29398:[TMT6plex]IPDLNLQDGPVVLS[Phospho]PPRK[TMT6plex]/3	0	0.00010165700925078785	538.292205	2:1.0000:14:true	IPDLNLQDGPVVLSPPRK	[TMT6plex]IPDLNLQDGPVVLS[Phospho]PPRK[TMT6plex]	LOC_Os05g32600.1	1.0	S9588TPST_Fr3	S9588TPST_Fr3.29398.29398.3	mzspec:PXD019291:S9588TPST_Fr3:scan:29398:[TMT6plex]IPDLNLQDGPVVLS[Phospho]PPRK[TMT6plex]/3	1	-0.0032380000000102878	-3.8880670781079214	7.554011179936546e-05	9838	9837	Phospho	1.0	14	338	1	1.0	271	0.0	0.0	0.0	0.0	0.0	0.0
0;1;5;13	101;102;106;114	0;0;1.0000;0	TMT6plex;TMT6plex;Phospho;TMT6plex	tr|A0A0P0V5J2|A0A0P0V5J2_ORYSJ	mzspec:PXD019291:S9588TPST_Fr1:scan:21947:[TMT6plex]K[TMT6plex]VEGS[Phospho]PPDGMELK[TMT6plex]/3	0	0.0	767.4551349999997	2:1.0000:5:true	KVEGSPPDGMELK	[TMT6plex]K[TMT6plex]VEGS[Phospho]PPDGMELK[TMT6plex]	tr|A0A0P0V5J2|A0A0P0V5J2_ORYSJ	1.0	S9588TPST_Fr1	S9588TPST_Fr1.21947.21947.3	mzspec:PXD019291:S9588TPST_Fr1:scan:21947:[TMT6plex]K[TMT6plex]VEGS[Phospho]PPDGMELK[TMT6plex]/3	0	-0.0020930000000589644	-2.912117469329744	0.0	2288	2288	Phospho	1.0	5	106	1	1.0	272	0.0	0.0	0.0	0.0	0.0	0.0
0;4;14;16	137;141;151;153	0;0;1.0000;1.0000	TMT6plex;TMT6plex;Phospho;Phospho	Os09t0499400-01	mzspec:PXD019291:S9588TPST_Fr4:scan:06762:[TMT6plex]DEHK[TMT6plex]EEEEEGDDQT[Phospho]ES[Phospho]EDGRR/4	0	0.00023137436372049967	618.258505	2:1.0000:14:true;3:1.0000:16:true	DEHKEEEEEGDDQTESEDGRR	[TMT6plex]DEHK[TMT6plex]EEEEEGDDQT[Phospho]ES[Phospho]EDGRR	Os09t0499400-01	1.0	S9588TPST_Fr4	S9588TPST_Fr4.06762.06762.4	mzspec:PXD019291:S9588TPST_Fr4:scan:06762:[TMT6plex]DEHK[TMT6plex]EEEEEGDDQT[Phospho]ES[Phospho]EDGRR/4	1	-0.0012940000000298824	-1.6482585525899325	7.554011179936546e-05	4323	4322	Phospho	1.0	16	153	1	1.0	273	0.0	0.0	0.0	0.0	0.0	0.0
0;11;12;19	309;320;321;328	0;1.0000;1.0000;0	TMT6plex;Phospho;Phospho;TMT6plex	Os08t0199100-01	mzspec:PXD019291:S9588TPST_Fr1:scan:18854:[TMT6plex]DDFLHEDERGS[Phospho]S[Phospho]DDEDDNK[TMT6plex]/3	0	0.00027285129604365623	618.258505	2:1.0000:11:true;3:1.0000:12:true	DDFLHEDERGSSDDEDDNK	[TMT6plex]DDFLHEDERGS[Phospho]S[Phospho]DDEDDNK[TMT6plex]	Os08t0199100-01	1.0	S9588TPST_Fr1	S9588TPST_Fr1.18854.18854.3	mzspec:PXD019291:S9588TPST_Fr1:scan:18854:[TMT6plex]DDFLHEDERGS[Phospho]S[Phospho]DDEDDNK[TMT6plex]/3	1	-0.0018960000001015946	-1.990103216809971	7.554011179936546e-05	3666	3665	Phospho	1.0	11	320	1	1.0	274	0.0	0.0	0.0	0.0	0.0	0.0
0;4;14;16	137;141;151;153	0;0;1.0000;1.0000	TMT6plex;TMT6plex;Phospho;Phospho	Os09t0499400-01	mzspec:PXD019291:S9588TPST_Fr4:scan:06762:[TMT6plex]DEHK[TMT6plex]EEEEEGDDQT[Phospho]ES[Phospho]EDGRR/4	0	0.00023137436372049967	618.258505	2:1.0000:14:true;3:1.0000:16:true	DEHKEEEEEGDDQTESEDGRR	[TMT6plex]DEHK[TMT6plex]EEEEEGDDQT[Phospho]ES[Phospho]EDGRR	Os09t0499400-01	1.0	S9588TPST_Fr4	S9588TPST_Fr4.06762.06762.4	mzspec:PXD019291:S9588TPST_Fr4:scan:06762:[TMT6plex]DEHK[TMT6plex]EEEEEGDDQT[Phospho]ES[Phospho]EDGRR/4	1	-0.0012940000000298824	-1.6482585525899325	7.554011179936546e-05	4323	4322	Phospho	1.0	14	151	1	1.0	275	0.0	0.0	0.0	0.0	0.0	0.0
0;4;14;16	137;141;151;153	0;0;1.0000;1.0000	TMT6plex;TMT6plex;Phospho;Phospho	Os09t0499400-01	mzspec:PXD019291:S9588TPST_Fr4:scan:06780:[TMT6plex]DEHK[TMT6plex]EEEEEGDDQT[Phospho]ES[Phospho]EDGRR/3	0	0.00024372410431391665	618.258505	2:1.0000:14:true;3:1.0000:16:true	DEHKEEEEEGDDQTESEDGRR	[TMT6plex]DEHK[TMT6plex]EEEEEGDDQT[Phospho]ES[Phospho]EDGRR	Os09t0499400-01	1.0	S9588TPST_Fr4	S9588TPST_Fr4.06780.06780.3	mzspec:PXD019291:S9588TPST_Fr4:scan:06780:[TMT6plex]DEHK[TMT6plex]EEEEEGDDQT[Phospho]ES[Phospho]EDGRR/3	1	-0.0015180000000327713	-1.4506526084076286	7.554011179936546e-05	4104	4103	Phospho	1.0	16	153	1	1.0	276	0.0	0.0	0.0	0.0	0.0	0.0
0;14;18	324;338;342	0;1.0000;0	TMT6plex;Phospho;TMT6plex	LOC_Os05g32600.1	mzspec:PXD019291:S9588TPST_Fr3:scan:29537:[TMT6plex]IPDLNLQDGPVVLS[Phospho]PPRK[TMT6plex]/4	0	9.107468123861566e-05	538.292205	2:1.0000:14:true	IPDLNLQDGPVVLSPPRK	[TMT6plex]IPDLNLQDGPVVLS[Phospho]PPRK[TMT6plex]	LOC_Os05g32600.1	1.0	S9588TPST_Fr3	S9588TPST_Fr3.29537.29537.4	mzspec:PXD019291:S9588TPST_Fr3:scan:29537:[TMT6plex]IPDLNLQDGPVVLS[Phospho]PPRK[TMT6plex]/4	1	-0.0025590000000192963	-4.095348541726157	7.554011179936546e-05	10981	10980	Phospho	1.0	14	338	1	1.0	277	0.0	0.0	0.0	0.0	0.0	0.0
0;4;14;16	137;141;151;153	0;0;1.0000;1.0000	TMT6plex;TMT6plex;Phospho;Phospho	Os09t0499400-01	mzspec:PXD019291:S9588TPST_Fr4:scan:06780:[TMT6plex]DEHK[TMT6plex]EEEEEGDDQT[Phospho]ES[Phospho]EDGRR/3	0	0.00024372410431391665	618.258505	2:1.0000:14:true;3:1.0000:16:true	DEHKEEEEEGDDQTESEDGRR	[TMT6plex]DEHK[TMT6plex]EEEEEGDDQT[Phospho]ES[Phospho]EDGRR	Os09t0499400-01	1.0	S9588TPST_Fr4	S9588TPST_Fr4.06780.06780.3	mzspec:PXD019291:S9588TPST_Fr4:scan:06780:[TMT6plex]DEHK[TMT6plex]EEEEEGDDQT[Phospho]ES[Phospho]EDGRR/3	1	-0.0015180000000327713	-1.4506526084076286	7.554011179936546e-05	4104	4103	Phospho	1.0	14	151	1	1.0	278	0.0	0.0	0.0	0.0	0.0	0.0
0;14;18	324;338;342	0;1.0000;0	TMT6plex;Phospho;TMT6plex	LOC_Os05g32600.1	mzspec:PXD019291:S9588TPST_Fr3:scan:29558:[TMT6plex]IPDLNLQDGPVVLS[Phospho]PPRK[TMT6plex]/3	0	8.675284115554784e-05	538.292205	2:1.0000:14:true	IPDLNLQDGPVVLSPPRK	[TMT6plex]IPDLNLQDGPVVLS[Phospho]PPRK[TMT6plex]	LOC_Os05g32600.1	1.0	S9588TPST_Fr3	S9588TPST_Fr3.29558.29558.3	mzspec:PXD019291:S9588TPST_Fr3:scan:29558:[TMT6plex]IPDLNLQDGPVVLS[Phospho]PPRK[TMT6plex]/3	1	-0.0031379999999217034	-3.767990886584148	7.554011179936546e-05	11528	11527	Phospho	1.0	14	338	1	1.0	279	0.0	0.0	0.0	0.0	0.0	0.0
0;4;14;16	137;141;151;153	0;0;1.0000;1.0000	TMT6plex;TMT6plex;Phospho;Phospho	Os09t0499400-01	mzspec:PXD019291:S9588TPST_Fr4:scan:08029:[TMT6plex]DEHK[TMT6plex]EEEEEGDDQT[Phospho]ES[Phospho]EDGR/4	0	0.0	618.258505	2:1.0000:14:true;3:1.0000:16:true	DEHKEEEEEGDDQTESEDGR	[TMT6plex]DEHK[TMT6plex]EEEEEGDDQT[Phospho]ES[Phospho]EDGR	Os09t0499400-01	1.0	S9588TPST_Fr4	S9588TPST_Fr4.08029.08029.4	mzspec:PXD019291:S9588TPST_Fr4:scan:08029:[TMT6plex]DEHK[TMT6plex]EEEEEGDDQT[Phospho]ES[Phospho]EDGR/4	0	-0.00017199999990680226	-0.2305488704665597	0.0	1025	1025	Phospho	1.0	16	153	1	1.0	280	0.0	0.0	0.0	0.0	0.0	0.0
0;4;14;16	137;141;151;153	0;0;1.0000;1.0000	TMT6plex;TMT6plex;Phospho;Phospho	Os09t0499400-01	mzspec:PXD019291:S9588TPST_Fr4:scan:08029:[TMT6plex]DEHK[TMT6plex]EEEEEGDDQT[Phospho]ES[Phospho]EDGR/4	0	0.0	618.258505	2:1.0000:14:true;3:1.0000:16:true	DEHKEEEEEGDDQTESEDGR	[TMT6plex]DEHK[TMT6plex]EEEEEGDDQT[Phospho]ES[Phospho]EDGR	Os09t0499400-01	1.0	S9588TPST_Fr4	S9588TPST_Fr4.08029.08029.4	mzspec:PXD019291:S9588TPST_Fr4:scan:08029:[TMT6plex]DEHK[TMT6plex]EEEEEGDDQT[Phospho]ES[Phospho]EDGR/4	0	-0.00017199999990680226	-0.2305488704665597	0.0	1025	1025	Phospho	1.0	14	151	1	1.0	281	0.0	0.0	0.0	0.0	0.0	0.0
0;4	441;445	0;1.0000	TMT6plex;Phospho	Os12t0613500-01	mzspec:PXD019291:S9588TPST_Fr1:scan:15019:[TMT6plex]FNDS[Phospho]DDE/2	0	0.0003234152652005175	309.129275	2:1.0000:4:true	FNDSDDE	[TMT6plex]FNDS[Phospho]DDE	Os12t0613500-01	1.0	S9588TPST_Fr1	S9588TPST_Fr1.15019.15019.2	mzspec:PXD019291:S9588TPST_Fr1:scan:15019:[TMT6plex]FNDS[Phospho]DDE/2	1	-0.00016799999991690132	-0.2918132895282583	7.554011179936546e-05	3093	3092	Phospho	1.0	4	445	1	1.0	282	0.0	0.0	0.0	0.0	0.0	0.0
0;11;12;19	309;320;321;328	0;1.0000;1.0000;0	TMT6plex;Phospho;Phospho;TMT6plex	Os08t0199100-01	mzspec:PXD019291:S9588TPST_Fr1:scan:18854:[TMT6plex]DDFLHEDERGS[Phospho]S[Phospho]DDEDDNK[TMT6plex]/3	0	0.00027285129604365623	618.258505	2:1.0000:11:true;3:1.0000:12:true	DDFLHEDERGSSDDEDDNK	[TMT6plex]DDFLHEDERGS[Phospho]S[Phospho]DDEDDNK[TMT6plex]	Os08t0199100-01	1.0	S9588TPST_Fr1	S9588TPST_Fr1.18854.18854.3	mzspec:PXD019291:S9588TPST_Fr1:scan:18854:[TMT6plex]DDFLHEDERGS[Phospho]S[Phospho]DDEDDNK[TMT6plex]/3	1	-0.0018960000001015946	-1.990103216809971	7.554011179936546e-05	3666	3665	Phospho	1.0	12	321	1	1.0	283	0.0	0.0	0.0	0.0	0.0	0.0
0;2;9;16	131;133;140;147	0;1.0000;0;0	TMT6plex;Phospho;Carbamidomethyl;TMT6plex	LOC_Os02g50850.2	mzspec:PXD019291:S9588TPST_Fr1:scan:14158:[TMT6plex]NS[Phospho]PGNEEGC[Carbamidomethyl]EGDNIGK[TMT6plex]/3	0	0.0	595.313669	2:1.0000:2:true	NSPGNEEGCEGDNIGK	[TMT6plex]NS[Phospho]PGNEEGC[Carbamidomethyl]EGDNIGK[TMT6plex]	LOC_Os02g50850.2	1.0	S9588TPST_Fr1	S9588TPST_Fr1.14158.14158.3	mzspec:PXD019291:S9588TPST_Fr1:scan:14158:[TMT6plex]NS[Phospho]PGNEEGC[Carbamidomethyl]EGDNIGK[TMT6plex]/3	0	-0.0008609999999862339	-1.165094043862432	0.0	2884	2884	Phospho	1.0	2	133	1	1.0	284	0.0	0.0	0.0	0.0	0.0	0.0
0;6	31;37	0;1.0000	TMT6plex;Phospho	LOC_Os10g06130.1	mzspec:PXD019291:S9588TPST_Fr2:scan:04082:[TMT6plex]HRREDS[Phospho]DDPEEEDPDER/2	0	0.00017445917655268666	309.129275	2:1.0000:6:true	HRREDSDDPEEEDPDER	[TMT6plex]HRREDS[Phospho]DDPEEEDPDER	LOC_Os10g06130.1	1.0	S9588TPST_Fr2	S9588TPST_Fr2.04082.04082.2	mzspec:PXD019291:S9588TPST_Fr2:scan:04082:[TMT6plex]HRREDS[Phospho]DDPEEEDPDER/2	1	-0.00016899999991437648	-0.13875194641733532	7.554011179936546e-05	5733	5732	Phospho	1.0	6	37	1	1.0	285	0.0	0.0	0.0	0.0	0.0	0.0
0;2	379;381	0;1.0000	TMT6plex;Phospho	Os02t0700600-01	mzspec:PXD019291:S9588TPST_Fr1:scan:09517:[TMT6plex]NS[Phospho]PGHPVLR/3	0	8.699434536755111e-05	309.129275	2:1.0000:2:true	NSPGHPVLR	[TMT6plex]NS[Phospho]PGHPVLR	Os02t0700600-01	1.0	S9588TPST_Fr1	S9588TPST_Fr1.09517.09517.3	mzspec:PXD019291:S9588TPST_Fr1:scan:09517:[TMT6plex]NS[Phospho]PGHPVLR/3	1	-0.0007320000000277106	-1.7053978040452409	7.554011179936546e-05	11496	11495	Phospho	1.0	2	381	1	1.0	286	0.0	0.0	0.0	0.0	0.0	0.0
0;7;13	491;498;504	0;1.0000;0	TMT6plex;Phospho;TMT6plex	Os01t0958700-01	mzspec:PXD019291:S9588TPST_Fr4:scan:24249:[TMT6plex]NPEWDGS[Phospho]PNLGQK[TMT6plex]/3	0	0.0	538.292205	2:1.0000:7:true	NPEWDGSPNLGQK	[TMT6plex]NPEWDGS[Phospho]PNLGQK[TMT6plex]	Os01t0958700-01	1.0	S9588TPST_Fr4	S9588TPST_Fr4.24249.24249.3	mzspec:PXD019291:S9588TPST_Fr4:scan:24249:[TMT6plex]NPEWDGS[Phospho]PNLGQK[TMT6plex]/3	0	0.0002529999999296706	0.382950888877481	0.0	69	69	Phospho	1.0	7	498	1	1.0	287	0.0	0.0	0.0	0.0	0.0	0.0
0;1;14;15;18;23	7;8;21;22;25;30	0;0;1.0000;1.0000;1.0000;0	TMT6plex;TMT6plex;Phospho;Phospho;Phospho;TMT6plex	Os09t0444200-01	mzspec:PXD019291:S9588TPST_Fr4:scan:19857:[TMT6plex]K[TMT6plex]QPQPPPEQPNEDS[Phospho]S[Phospho]NGS[Phospho]DLDEK[TMT6plex]/4	0	0.00015372790161414298	927.387735	2:1.0000:14:true;3:1.0000:15:true;4:1.0000:18:true	KQPQPPPEQPNEDSSNGSDLDEK	[TMT6plex]K[TMT6plex]QPQPPPEQPNEDS[Phospho]S[Phospho]NGS[Phospho]DLDEK[TMT6plex]	Os09t0444200-01	1.0	S9588TPST_Fr4	S9588TPST_Fr4.19857.19857.4	mzspec:PXD019291:S9588TPST_Fr4:scan:19857:[TMT6plex]K[TMT6plex]QPQPPPEQPNEDS[Phospho]S[Phospho]NGS[Phospho]DLDEK[TMT6plex]/4	1	-0.002547000000049593	-2.938942507133473	7.554011179936546e-05	6506	6505	Phospho	1.0	14	21	1	1.0	288	0.0	0.0	0.0	0.0	0.0	0.0
0;1;8;10	291;292;299;301	0;0;1.0000;1.0000	TMT6plex;Deamidated;Phospho;Phospho	Os02t0581300-01	mzspec:PXD019291:S9588TPST_Fr2:scan:10968:[TMT6plex]N[Deamidated]VGDDVRS[Phospho]DS[Phospho]EGEDEHED/3	0	0.00014639145073927682	390.079591	2:1.0000:1:true;3:1.0000:8:true;4:1.0000:10:true	NVGDDVRSDSEGEDEHED	[TMT6plex]N[Deamidated]VGDDVRS[Phospho]DS[Phospho]EGEDEHED	Os02t0581300-01	1.0	S9588TPST_Fr2	S9588TPST_Fr2.10968.10968.3	mzspec:PXD019291:S9588TPST_Fr2:scan:10968:[TMT6plex]N[Deamidated]VGDDVRS[Phospho]DS[Phospho]EGEDEHED/3	1	-0.0012150000000019645	-1.521371922865748	7.554011179936546e-05	6832	6831	Phospho	1.0	10	301	1	1.0	289	0.0	0.0	0.0	0.0	0.0	0.0
0;1;5;6;8	48;49;53;54;56	0;0;1.0000;1.0000;1.0000	TMT6plex;TMT6plex;Phospho;Phospho;Phospho	Os03t0747600-02	mzspec:PXD019291:S9588TPST_Fr3:scan:27626:[TMT6plex]K[TMT6plex]QEDS[Phospho]S[Phospho]ES[Phospho]EEPIILR/3	0	0.00010330578512396694	698.2248050000003	2:1.0000:5:true;3:1.0000:6:true;4:1.0000:8:true	KQEDSSESEEPIILR	[TMT6plex]K[TMT6plex]QEDS[Phospho]S[Phospho]ES[Phospho]EEPIILR	Os03t0747600-02	1.0	S9588TPST_Fr3	S9588TPST_Fr3.27626.27626.3	mzspec:PXD019291:S9588TPST_Fr3:scan:27626:[TMT6plex]K[TMT6plex]QEDS[Phospho]S[Phospho]ES[Phospho]EEPIILR/3	1	-0.0027469999999993893	-3.3498498572775417	7.554011179936546e-05	9681	9680	Phospho	1.0	8	56	1	1.0	290	0.0	0.0	0.0	0.0	0.0	0.0
0;4;10;13	641;645;651;654	0;1.0000;0;0	TMT6plex;Phospho;TMT6plex;TMT6plex	LOC_Os06g03780.1	mzspec:PXD019291:S9588TPST_Fr3:scan:18424:[TMT6plex]NEES[Phospho]DDEEPK[TMT6plex]DFK[TMT6plex]/3	0	9.359790340696369e-05	767.4551349999997	2:1.0000:4:true	NEESDDEEPKDFK	[TMT6plex]NEES[Phospho]DDEEPK[TMT6plex]DFK[TMT6plex]	LOC_Os06g03780.1	1.0	S9588TPST_Fr3	S9588TPST_Fr3.18424.18424.3	mzspec:PXD019291:S9588TPST_Fr3:scan:18424:[TMT6plex]NEES[Phospho]DDEEPK[TMT6plex]DFK[TMT6plex]/3	1	-0.001638999999954649	-2.091339445450415	7.554011179936546e-05	10685	10684	Phospho	1.0	4	645	1	1.0	291	0.0	0.0	0.0	0.0	0.0	0.0
0;13	312;325	0;1.0000	TMT6plex;Phospho	LOC_Os01g16110.2	mzspec:PXD019291:S9588TPST_Fr4:scan:26888:[TMT6plex]FVQNQPPPHPVLS[Phospho]PELR/3	0	0.0	309.129275	2:1.0000:13:true	FVQNQPPPHPVLSPELR	[TMT6plex]FVQNQPPPHPVLS[Phospho]PELR	LOC_Os01g16110.2	1.0	S9588TPST_Fr4	S9588TPST_Fr4.26888.26888.3	mzspec:PXD019291:S9588TPST_Fr4:scan:26888:[TMT6plex]FVQNQPPPHPVLS[Phospho]PELR/3	0	-0.00044199999990723876	-0.585122125018309	0.0	277	277	Phospho	1.0	13	325	1	1.0	292	0.0	0.0	0.0	0.0	0.0	0.0
0;13	312;325	0;1.0000	TMT6plex;Phospho	LOC_Os01g16110.2	mzspec:PXD019291:S9588TPST_Fr4:scan:26884:[TMT6plex]FVQNQPPPHPVLS[Phospho]PELR/3	0	0.0002518257365902795	309.129275	2:1.0000:13:true	FVQNQPPPHPVLSPELR	[TMT6plex]FVQNQPPPHPVLS[Phospho]PELR	LOC_Os01g16110.2	1.0	S9588TPST_Fr4	S9588TPST_Fr4.26884.26884.3	mzspec:PXD019291:S9588TPST_Fr4:scan:26884:[TMT6plex]FVQNQPPPHPVLS[Phospho]PELR/3	1	-0.3362419999999702	-445.1190805467841	7.554011179936546e-05	3972	3971	Phospho	1.0	13	325	1	1.0	293	0.0	0.0	0.0	0.0	0.0	0.0
0;3	260;263	0;1.0000	TMT6plex;Phospho	Os01t0869800-01	mzspec:PXD019291:S9588TPST_Fr1:scan:19403:[TMT6plex]FVS[Phospho]DDDEE/2	0	0.000277623542476402	309.129275	2:1.0000:3:true	FVSDDDEE	[TMT6plex]FVS[Phospho]DDDEE	Os01t0869800-01	1.0	S9588TPST_Fr1	S9588TPST_Fr1.19403.19403.2	mzspec:PXD019291:S9588TPST_Fr1:scan:19403:[TMT6plex]FVS[Phospho]DDDEE/2	1	-0.0017120000001114026	-2.7056729204230368	7.554011179936546e-05	3603	3602	Phospho	1.0	3	263	1	1.0	294	0.0	0.0	0.0	0.0	0.0	0.0
0;4;10;13	641;645;651;654	0;1.0000;0;0	TMT6plex;Phospho;TMT6plex;TMT6plex	LOC_Os06g03780.1	mzspec:PXD019291:S9588TPST_Fr3:scan:18473:[TMT6plex]NEES[Phospho]DDEEPK[TMT6plex]DFK[TMT6plex]/4	0	9.264406151565684e-05	767.4551349999997	2:1.0000:4:true	NEESDDEEPKDFK	[TMT6plex]NEES[Phospho]DDEEPK[TMT6plex]DFK[TMT6plex]	LOC_Os06g03780.1	1.0	S9588TPST_Fr3	S9588TPST_Fr3.18473.18473.4	mzspec:PXD019291:S9588TPST_Fr3:scan:18473:[TMT6plex]NEES[Phospho]DDEEPK[TMT6plex]DFK[TMT6plex]/4	1	-0.000684999999862157	-1.1649005793699474	7.554011179936546e-05	10795	10794	Phospho	1.0	4	645	1	1.0	295	0.0	0.0	0.0	0.0	0.0	0.0
0;1;10	118;119;128	0;0;1.0000	TMT6plex;TMT6plex;Phospho	LOC_Os02g50980.1	mzspec:PXD019291:S9588TPST_Fr3:scan:03984:[TMT6plex]K[TMT6plex]HGGDDDDGS[Phospho]GDER/4	0	0.0	538.292205	2:1.0000:10:true	KHGGDDDDGSGDER	[TMT6plex]K[TMT6plex]HGGDDDDGS[Phospho]GDER	LOC_Os02g50980.1	1.0	S9588TPST_Fr3	S9588TPST_Fr3.03984.03984.4	mzspec:PXD019291:S9588TPST_Fr3:scan:03984:[TMT6plex]K[TMT6plex]HGGDDDDGS[Phospho]GDER/4	0	-0.00028899999995246617	-0.5777452015606496	0.0	2898	2898	Phospho	1.0	10	128	1	1.0	296	0.0	0.0	0.0	0.0	0.0	0.0
0;2;4;10	238;240;242;248	0;0;1.0000;1.0000	TMT6plex;Carbamidomethyl;Oxidation;Phospho	Os10t0532150-00	mzspec:PXD019291:S9588TPST_Fr4:scan:01638:[TMT6plex]HC[Carbamidomethyl]HM[Oxidation]NRPPNS[Phospho]/3	0	0.00010003000900270081	382.145639	2:1.0000:4:true;3:1.0000:10:true	HCHMNRPPNS	[TMT6plex]HC[Carbamidomethyl]HM[Oxidation]NRPPNS[Phospho]	Os10t0532150-00	1.0	S9588TPST_Fr4	S9588TPST_Fr4.01638.01638.3	mzspec:PXD019291:S9588TPST_Fr4:scan:01638:[TMT6plex]HC[Carbamidomethyl]HM[Oxidation]NRPPNS[Phospho]/3	1	-2.0999999946980097e-05	-0.03995763118630274	7.554011179936546e-05	9998	9997	Phospho	1.0	10	248	1	1.0	297	0.0	0.0	0.0	0.0	0.0	0.0
0;1;7;11;12	353;354;360;364;365	0;0;1.0000;0;0	TMT6plex;TMT6plex;Phospho;TMT6plex;TMT6plex	Os06t0232000-01	mzspec:PXD019291:S9588TPST_Fr1:scan:07996:[TMT6plex]K[TMT6plex]HDDNDS[Phospho]DDEK[TMT6plex]K[TMT6plex]/5	0	9.327488107452664e-05	996.618065	2:1.0000:7:true	KHDDNDSDDEKK	[TMT6plex]K[TMT6plex]HDDNDS[Phospho]DDEK[TMT6plex]K[TMT6plex]	Os06t0232000-01	1.0	S9588TPST_Fr1	S9588TPST_Fr1.07996.07996.5	mzspec:PXD019291:S9588TPST_Fr1:scan:07996:[TMT6plex]K[TMT6plex]HDDNDS[Phospho]DDEK[TMT6plex]K[TMT6plex]/5	1	0.00011399999999639475	0.2330086542978725	7.554011179936546e-05	10722	10721	Phospho	1.0	7	360	1	1.0	298	0.0	0.0	0.0	0.0	0.0	0.0
0;1;3;12;14	235;236;238;247;249	0;0;1.0000;0;0	TMT6plex;TMT6plex;Phospho;TMT6plex;TMT6plex	LOC_Os06g36940.1	mzspec:PXD019291:S9588TPST_Fr1:scan:15526:[TMT6plex]K[TMT6plex]GS[Phospho]DDEDDEEGK[TMT6plex]LK[TMT6plex]/3	0	0.00030229746070133015	996.618065	2:1.0000:3:true	KGSDDEDDEEGKLK	[TMT6plex]K[TMT6plex]GS[Phospho]DDEDDEEGK[TMT6plex]LK[TMT6plex]	LOC_Os06g36940.1	1.0	S9588TPST_Fr1	S9588TPST_Fr1.15526.15526.3	mzspec:PXD019291:S9588TPST_Fr1:scan:15526:[TMT6plex]K[TMT6plex]GS[Phospho]DDEDDEEGK[TMT6plex]LK[TMT6plex]/3	1	-0.0007960000001503431	-0.9316007234464128	7.554011179936546e-05	3309	3308	Phospho	1.0	3	238	1	1.0	299	0.0	0.0	0.0	0.0	0.0	0.0
0;1;3;12	235;236;238;247	0;0;1.0000;0	TMT6plex;TMT6plex;Phospho;TMT6plex	LOC_Os06g36940.1	mzspec:PXD019291:S9588TPST_Fr3:scan:10928:[TMT6plex]K[TMT6plex]GS[Phospho]DDEDDEEGK[TMT6plex]/3	0	0.00010285949393128986	767.4551349999997	2:1.0000:3:true	KGSDDEDDEEGK	[TMT6plex]K[TMT6plex]GS[Phospho]DDEDDEEGK[TMT6plex]	LOC_Os06g36940.1	1.0	S9588TPST_Fr3	S9588TPST_Fr3.10928.10928.3	mzspec:PXD019291:S9588TPST_Fr3:scan:10928:[TMT6plex]K[TMT6plex]GS[Phospho]DDEDDEEGK[TMT6plex]/3	1	0.0002369999999700667	0.3397057297396686	7.554011179936546e-05	9723	9722	Phospho	1.0	3	238	1	1.0	300	0.0	0.0	0.0	0.0	0.0	0.0
0;3	132;135	0;1.0000	TMT6plex;Phospho	LOC_Os02g27480.3	mzspec:PXD019291:S9588TPST_Fr4:scan:03055:[TMT6plex]NHS[Phospho]PIHR/3	0	0.00034059945504087187	309.129275	2:1.0000:3:true	NHSPIHR	[TMT6plex]NHS[Phospho]PIHR	LOC_Os02g27480.3	1.0	S9588TPST_Fr4	S9588TPST_Fr4.03055.03055.3	mzspec:PXD019291:S9588TPST_Fr4:scan:03055:[TMT6plex]NHS[Phospho]PIHR/3	1	0.0008850000000393266	2.266146532279909	7.554011179936546e-05	2937	2936	Phospho	1.0	3	135	1	1.0	301	0.0	0.0	0.0	0.0	0.0	0.0
0;1;5;11;14	479;480;484;490;493	0;0;1.0000;0;0	TMT6plex;TMT6plex;Phospho;Carbamidomethyl;TMT6plex	Os03t0214900-01	mzspec:PXD019291:S9588TPST_Fr1:scan:18800:[TMT6plex]K[TMT6plex]FNGS[Phospho]PDDIDC[Carbamidomethyl]NEK[TMT6plex]/3	0	0.0002238638907544213	824.4765990000003	2:1.0000:5:true	KFNGSPDDIDCNEK	[TMT6plex]K[TMT6plex]FNGS[Phospho]PDDIDC[Carbamidomethyl]NEK[TMT6plex]	Os03t0214900-01	1.0	S9588TPST_Fr1	S9588TPST_Fr1.18800.18800.3	mzspec:PXD019291:S9588TPST_Fr1:scan:18800:[TMT6plex]K[TMT6plex]FNGS[Phospho]PDDIDC[Carbamidomethyl]NEK[TMT6plex]/3	1	-0.002352999999970961	-2.9312640298166053	7.554011179936546e-05	4468	4467	Phospho	1.0	5	484	1	1.0	302	0.0	0.0	0.0	0.0	0.0	0.0
0;1;3;5;11;14	479;480;482;484;490;493	0;0;0;1.0000;0;0	TMT6plex;TMT6plex;Deamidated;Phospho;Carbamidomethyl;TMT6plex	Os03t0214900-01	mzspec:PXD019291:S9588TPST_Fr1:scan:19597:[TMT6plex]K[TMT6plex]FN[Deamidated]GS[Phospho]PDDIDC[Carbamidomethyl]NEK[TMT6plex]/3	0	0.00024813895781637717	825.4606150000003	2:0.7144:3:true;2:0.2856:12:true;3:1.0000:5:true	KFNGSPDDIDCNEK	[TMT6plex]K[TMT6plex]FN[Deamidated]GS[Phospho]PDDIDC[Carbamidomethyl]NEK[TMT6plex]	Os03t0214900-01	1.0	S9588TPST_Fr1	S9588TPST_Fr1.19597.19597.3	mzspec:PXD019291:S9588TPST_Fr1:scan:19597:[TMT6plex]K[TMT6plex]FN[Deamidated]GS[Phospho]PDDIDC[Carbamidomethyl]NEK[TMT6plex]/3	1	-0.0013259999999490901	-1.6511978442283342	7.554011179936546e-05	4031	4030	Phospho	1.0	5	484	1	1.0	303	0.0	0.0	0.0	0.0	0.0	0.0
0;1;11	237;238;248	0;0;1.0000	TMT6plex;TMT6plex;Phospho	Os07t0694500-01	mzspec:PXD019291:S9588TPST_Fr3:scan:27177:[TMT6plex]K[TMT6plex]EVEEEILDDS[Phospho]DEDWDPR/4	0	8.299443937256204e-05	538.292205	2:1.0000:11:true	KEVEEEILDDSDEDWDPR	[TMT6plex]K[TMT6plex]EVEEEILDDS[Phospho]DEDWDPR	Os07t0694500-01	1.0	S9588TPST_Fr3	S9588TPST_Fr3.27177.27177.4	mzspec:PXD019291:S9588TPST_Fr3:scan:27177:[TMT6plex]K[TMT6plex]EVEEEILDDS[Phospho]DEDWDPR/4	1	-0.0013329999999314168	-1.9316907012315288	7.554011179936546e-05	12050	12049	Phospho	1.0	11	248	1	1.0	304	0.0	0.0	0.0	0.0	0.0	0.0
0;1;11	237;238;248	0;0;1.0000	TMT6plex;TMT6plex;Phospho	Os07t0694500-01	mzspec:PXD019291:S9588TPST_Fr3:scan:27134:[TMT6plex]K[TMT6plex]EVEEEILDDS[Phospho]DEDWDPR/3	0	8.403361344537815e-05	538.292205	2:1.0000:11:true	KEVEEEILDDSDEDWDPR	[TMT6plex]K[TMT6plex]EVEEEILDDS[Phospho]DEDWDPR	Os07t0694500-01	1.0	S9588TPST_Fr3	S9588TPST_Fr3.27134.27134.3	mzspec:PXD019291:S9588TPST_Fr3:scan:27134:[TMT6plex]K[TMT6plex]EVEEEILDDS[Phospho]DEDWDPR/3	1	-0.00816999999995005	-8.882787466056419	7.554011179936546e-05	11901	11900	Phospho	1.0	11	248	1	1.0	305	0.0	0.0	0.0	0.0	0.0	0.0
0;1;3	360;361;363	0;0;1.0000	TMT6plex;TMT6plex;Phospho	Os06t0186600-02	mzspec:PXD019291:S9588TPST_Fr3:scan:30360:[TMT6plex]K[TMT6plex]DS[Phospho]FGDLLMNLPR/3	0	8.162598971512529e-05	538.292205	2:1.0000:3:true	KDSFGDLLMNLPR	[TMT6plex]K[TMT6plex]DS[Phospho]FGDLLMNLPR	Os06t0186600-02	1.0	S9588TPST_Fr3	S9588TPST_Fr3.30360.30360.3	mzspec:PXD019291:S9588TPST_Fr3:scan:30360:[TMT6plex]K[TMT6plex]DS[Phospho]FGDLLMNLPR/3	1	-0.003726000000028762	-5.463116621509391	7.554011179936546e-05	12252	12251	Phospho	1.0	3	363	1	1.0	306	0.0	0.0	0.0	0.0	0.0	0.0
0;1;7	236;237;243	0;1.0000;1.0000	TMT6plex;Phospho;Phospho	Os08t0241800-01	mzspec:PXD019291:S9588TPST_Fr3:scan:23205:[TMT6plex]T[Phospho]LHGLQT[Phospho]PEMGDHLGGVGGGER/3	0	8.212203334154553e-05	389.095575	2:1.0000:1:true;3:1.0000:7:true	TLHGLQTPEMGDHLGGVGGGER	[TMT6plex]T[Phospho]LHGLQT[Phospho]PEMGDHLGGVGGGER	Os08t0241800-01	1.0	S9588TPST_Fr3	S9588TPST_Fr3.23205.23205.3	mzspec:PXD019291:S9588TPST_Fr3:scan:23205:[TMT6plex]T[Phospho]LHGLQT[Phospho]PEMGDHLGGVGGGER/3	1	-0.003368999999906919	-3.8736351189822944	7.554011179936546e-05	12178	12177	Phospho	1.0	1	237	1	1.0	307	0.0	0.0	0.0	0.0	0.0	0.0
0;1;7	236;237;243	0;1.0000;1.0000	TMT6plex;Phospho;Phospho	Os08t0241800-01	mzspec:PXD019291:S9588TPST_Fr3:scan:23205:[TMT6plex]T[Phospho]LHGLQT[Phospho]PEMGDHLGGVGGGER/3	0	8.212203334154553e-05	389.095575	2:1.0000:1:true;3:1.0000:7:true	TLHGLQTPEMGDHLGGVGGGER	[TMT6plex]T[Phospho]LHGLQT[Phospho]PEMGDHLGGVGGGER	Os08t0241800-01	1.0	S9588TPST_Fr3	S9588TPST_Fr3.23205.23205.3	mzspec:PXD019291:S9588TPST_Fr3:scan:23205:[TMT6plex]T[Phospho]LHGLQT[Phospho]PEMGDHLGGVGGGER/3	1	-0.003368999999906919	-3.8736351189822944	7.554011179936546e-05	12178	12177	Phospho	1.0	7	243	1	1.0	308	0.0	0.0	0.0	0.0	0.0	0.0
0;1;7	242;243;249	0;1.0000;0	TMT6plex;Phospho;TMT6plex	Os12t0163800-01	mzspec:PXD019291:S9588TPST_Fr2:scan:29022:[TMT6plex]T[Phospho]LPFQVK[TMT6plex]/3	0	0.0	538.292195	2:1.0000:1:true	TLPFQVK	[TMT6plex]T[Phospho]LPFQVK[TMT6plex]	Os12t0163800-01	1.0	S9588TPST_Fr2	S9588TPST_Fr2.29022.29022.3	mzspec:PXD019291:S9588TPST_Fr2:scan:29022:[TMT6plex]T[Phospho]LPFQVK[TMT6plex]/3	0	-7.899999997107443e-05	-0.17263992760843852	0.0	2626	2626	Phospho	1.0	1	243	1	1.0	309	0.0	0.0	0.0	0.0	0.0	0.0
0;7	631;638	0;1.0000	TMT6plex;Phospho	Os04t0689400-01	mzspec:PXD019291:S9588TPST_Fr2:scan:18199:[TMT6plex]NELIPHS[Phospho]GDMR/3	0	0.00012476606363069246	309.129275	2:1.0000:7:true	NELIPHSGDMR	[TMT6plex]NELIPHS[Phospho]GDMR	Os04t0689400-01	1.0	S9588TPST_Fr2	S9588TPST_Fr2.18199.18199.3	mzspec:PXD019291:S9588TPST_Fr2:scan:18199:[TMT6plex]NELIPHS[Phospho]GDMR/3	1	-0.0015960000000632135	-3.0308612088498283	7.554011179936546e-05	8016	8015	Phospho	1.0	7	638	1	1.0	310	0.0	0.0	0.0	0.0	0.0	0.0
0;6	109;115	0;1.0000	TMT6plex;Phospho	LOC_Os02g51420.1	mzspec:PXD019291:S9588TPST_Fr4:scan:15136:[TMT6plex]GVDVGS[Phospho]E/2	0	0.00017214666896195557	309.129275	2:1.0000:6:true	GVDVGSE	[TMT6plex]GVDVGS[Phospho]E	LOC_Os02g51420.1	1.0	S9588TPST_Fr4	S9588TPST_Fr4.15136.15136.2	mzspec:PXD019291:S9588TPST_Fr4:scan:15136:[TMT6plex]GVDVGS[Phospho]E/2	1	-0.001174000000048636	-2.41455553318052	7.554011179936546e-05	5810	5809	Phospho	1.0	6	115	1	1.0	311	0.0	0.0	0.0	0.0	0.0	0.0
0;4;13	604;608;617	0;1.0000;0	TMT6plex;Phospho;TMT6plex	LOC_Os03g05200.1	mzspec:PXD019291:S9588TPST_Fr2:scan:23802:[TMT6plex]GVGS[Phospho]DEEEELNMK[TMT6plex]/2	0	0.0	538.292205	2:1.0000:4:true	GVGSDEEEELNMK	[TMT6plex]GVGS[Phospho]DEEEELNMK[TMT6plex]	LOC_Os03g05200.1	1.0	S9588TPST_Fr2	S9588TPST_Fr2.23802.23802.2	mzspec:PXD019291:S9588TPST_Fr2:scan:23802:[TMT6plex]GVGS[Phospho]DEEEELNMK[TMT6plex]/2	0	-0.0019820000001118387	-2.006153652749446	0.0	1933	1933	Phospho	1.0	4	608	1	1.0	312	0.0	0.0	0.0	0.0	0.0	0.0
0;13	85;98	0;1.0000	TMT6plex;Phospho	Os04t0508900-00	mzspec:PXD019291:S9588TPST_Fr1:scan:04297:[TMT6plex]NHEDDDDEEEEES[Phospho]GEGR/3	0	9.710623422023694e-05	309.129275	2:1.0000:13:true	NHEDDDDEEEEESGEGR	[TMT6plex]NHEDDDDEEEEES[Phospho]GEGR	Os04t0508900-00	1.0	S9588TPST_Fr1	S9588TPST_Fr1.04297.04297.3	mzspec:PXD019291:S9588TPST_Fr1:scan:04297:[TMT6plex]NHEDDDDEEEEES[Phospho]GEGR/3	1	-0.0008709999999609862	-1.1351761074495434	7.554011179936546e-05	10299	10298	Phospho	1.0	13	98	1	1.0	313	0.0	0.0	0.0	0.0	0.0	0.0
0;1	245;246	0;1.0000	TMT6plex;Phospho	LOC_Os01g11414.2	mzspec:PXD019291:S9588TPST_Fr4:scan:13501:[TMT6plex]T[Phospho]RQEHDLLVDR/3	0	0.0002138122728244601	309.1292630000001	2:1.0000:1:true	TRQEHDLLVDR	[TMT6plex]T[Phospho]RQEHDLLVDR	LOC_Os01g11414.2	1.0	S9588TPST_Fr4	S9588TPST_Fr4.13501.13501.3	mzspec:PXD019291:S9588TPST_Fr4:scan:13501:[TMT6plex]T[Phospho]RQEHDLLVDR/3	1	-0.0006440000000793589	-1.1412625025738818	7.554011179936546e-05	4678	4677	Phospho	1.0	1	246	1	1.0	314	0.0	0.0	0.0	0.0	0.0	0.0
0;4;13	604;608;617	0;1.0000;0	TMT6plex;Phospho;TMT6plex	LOC_Os03g05200.1	mzspec:PXD019291:S9588TPST_Fr2:scan:23797:[TMT6plex]GVGS[Phospho]DEEEELNMK[TMT6plex]/3	0	0.00012998830105290525	538.292205	2:1.0000:4:true	GVGSDEEEELNMK	[TMT6plex]GVGS[Phospho]DEEEELNMK[TMT6plex]	LOC_Os03g05200.1	1.0	S9588TPST_Fr2	S9588TPST_Fr2.23797.23797.3	mzspec:PXD019291:S9588TPST_Fr2:scan:23797:[TMT6plex]GVGS[Phospho]DEEEELNMK[TMT6plex]/3	1	-0.0012960000000248328	-1.9666879959617352	7.554011179936546e-05	7694	7693	Phospho	1.0	4	608	1	1.0	315	0.0	0.0	0.0	0.0	0.0	0.0
0;4;12;13	604;608;616;617	0;1.0000;1.0000;0	TMT6plex;Phospho;Oxidation;TMT6plex	LOC_Os03g05200.1	mzspec:PXD019291:S9588TPST_Fr1:scan:19090:[TMT6plex]GVGS[Phospho]DEEEELNM[Oxidation]K[TMT6plex]/3	0	0.0002249718785151856	554.287095	2:1.0000:12:true;3:1.0000:4:true	GVGSDEEEELNMK	[TMT6plex]GVGS[Phospho]DEEEELNM[Oxidation]K[TMT6plex]	LOC_Os03g05200.1	1.0	S9588TPST_Fr1	S9588TPST_Fr1.19090.19090.3	mzspec:PXD019291:S9588TPST_Fr1:scan:19090:[TMT6plex]GVGS[Phospho]DEEEELNM[Oxidation]K[TMT6plex]/3	1	-0.00046199999997043045	-0.6954610230095425	7.554011179936546e-05	4446	4445	Phospho	1.0	4	608	1	1.0	316	0.0	0.0	0.0	0.0	0.0	0.0
0;8;10	74;82;84	0;1.0000;0	TMT6plex;Phospho;TMT6plex	Os06t0608600-01	mzspec:PXD019291:S9588TPST_Fr3:scan:29659:[TMT6plex]GVLGLPGS[Phospho]FK[TMT6plex]/3	0	9.676795045480936e-05	538.292205	2:1.0000:8:true	GVLGLPGSFK	[TMT6plex]GVLGLPGS[Phospho]FK[TMT6plex]	Os06t0608600-01	1.0	S9588TPST_Fr3	S9588TPST_Fr3.29659.29659.3	mzspec:PXD019291:S9588TPST_Fr3:scan:29659:[TMT6plex]GVLGLPGS[Phospho]FK[TMT6plex]/3	1	-0.0015760000001137089	-3.12105228866974	7.554011179936546e-05	10335	10334	Phospho	1.0	8	82	1	1.0	317	0.0	0.0	0.0	0.0	0.0	0.0
0;1;10	118;119;128	0;0;1.0000	TMT6plex;TMT6plex;Phospho	LOC_Os02g50980.1	mzspec:PXD019291:S9588TPST_Fr3:scan:04163:[TMT6plex]K[TMT6plex]HGGDDDDGS[Phospho]GDER/4	0	0.0	538.292205	2:1.0000:10:true	KHGGDDDDGSGDER	[TMT6plex]K[TMT6plex]HGGDDDDGS[Phospho]GDER	LOC_Os02g50980.1	1.0	S9588TPST_Fr3	S9588TPST_Fr3.04163.04163.4	mzspec:PXD019291:S9588TPST_Fr3:scan:04163:[TMT6plex]K[TMT6plex]HGGDDDDGS[Phospho]GDER/4	0	0.0006110000000489889	1.2214613087886534	0.0	2912	2912	Phospho	1.0	10	128	1	1.0	318	0.0	0.0	0.0	0.0	0.0	0.0
0;2;7;12	146;148;153;158	0;0;1.0000;0	TMT6plex;TMT6plex;Phospho;TMT6plex	Os06t0144000-01	mzspec:PXD019291:S9588TPST_Fr4:scan:17298:[TMT6plex]NK[TMT6plex]ELVES[Phospho]DEDQK[TMT6plex]/3	0	0.00016711229946524066	767.4551349999997	2:1.0000:7:true	NKELVESDEDQK	[TMT6plex]NK[TMT6plex]ELVES[Phospho]DEDQK[TMT6plex]	Os06t0144000-01	1.0	S9588TPST_Fr4	S9588TPST_Fr4.17298.17298.3	mzspec:PXD019291:S9588TPST_Fr4:scan:17298:[TMT6plex]NK[TMT6plex]ELVES[Phospho]DEDQK[TMT6plex]/3	1	-0.0028919999999743595	-3.9380065822314285	7.554011179936546e-05	5985	5984	Phospho	1.0	7	153	1	1.0	319	0.0	0.0	0.0	0.0	0.0	0.0
0;2;3;11	163;165;166;174	0;0;1.0000;0	TMT6plex;TMT6plex;Phospho;TMT6plex	Os01t0229100-01	mzspec:PXD019291:S9588TPST_Fr1:scan:16314:[TMT6plex]NK[TMT6plex]S[Phospho]DDELHQLK[TMT6plex]/3	0	0.0003147623544224112	767.4551349999997	2:1.0000:3:true	NKSDDELHQLK	[TMT6plex]NK[TMT6plex]S[Phospho]DDELHQLK[TMT6plex]	Os01t0229100-01	1.0	S9588TPST_Fr1	S9588TPST_Fr1.16314.16314.3	mzspec:PXD019291:S9588TPST_Fr1:scan:16314:[TMT6plex]NK[TMT6plex]S[Phospho]DDELHQLK[TMT6plex]/3	1	-0.001099999999951251	-1.5743264565578945	7.554011179936546e-05	3178	3177	Phospho	1.0	3	166	1	1.0	320	0.0	0.0	0.0	0.0	0.0	0.0
0;1;3;13	520;521;523;533	0;1.0000;1.0000;0	TMT6plex;Phospho;Phospho;TMT6plex	LOC_Os01g36860.3	mzspec:PXD019291:S9588TPST_Fr1:scan:14668:[TMT6plex]S[Phospho]VS[Phospho]PGNQVEGNNK[TMT6plex]/2	0	0.0003038590094196293	618.258505	2:1.0000:1:true;3:1.0000:3:true	SVSPGNQVEGNNK	[TMT6plex]S[Phospho]VS[Phospho]PGNQVEGNNK[TMT6plex]	LOC_Os01g36860.3	1.0	S9588TPST_Fr1	S9588TPST_Fr1.14668.14668.2	mzspec:PXD019291:S9588TPST_Fr1:scan:14668:[TMT6plex]S[Phospho]VS[Phospho]PGNQVEGNNK[TMT6plex]/2	1	-0.0016320000000860089	-1.6747864941600823	7.554011179936546e-05	3292	3291	Phospho	1.0	3	523	1	1.0	321	0.0	0.0	0.0	0.0	0.0	0.0
0;1;5;6;8	48;49;53;54;56	0;0;1.0000;1.0000;1.0000	TMT6plex;TMT6plex;Phospho;Phospho;Phospho	Os03t0747600-02	mzspec:PXD019291:S9588TPST_Fr3:scan:27626:[TMT6plex]K[TMT6plex]QEDS[Phospho]S[Phospho]ES[Phospho]EEPIILR/3	0	0.00010330578512396694	698.2248050000003	2:1.0000:5:true;3:1.0000:6:true;4:1.0000:8:true	KQEDSSESEEPIILR	[TMT6plex]K[TMT6plex]QEDS[Phospho]S[Phospho]ES[Phospho]EEPIILR	Os03t0747600-02	1.0	S9588TPST_Fr3	S9588TPST_Fr3.27626.27626.3	mzspec:PXD019291:S9588TPST_Fr3:scan:27626:[TMT6plex]K[TMT6plex]QEDS[Phospho]S[Phospho]ES[Phospho]EEPIILR/3	1	-0.0027469999999993893	-3.3498498572775417	7.554011179936546e-05	9681	9680	Phospho	1.0	6	54	1	1.0	322	0.0	0.0	0.0	0.0	0.0	0.0
0;1;5;6;8	48;49;53;54;56	0;0;1.0000;1.0000;1.0000	TMT6plex;TMT6plex;Phospho;Phospho;Phospho	Os03t0747600-02	mzspec:PXD019291:S9588TPST_Fr3:scan:27626:[TMT6plex]K[TMT6plex]QEDS[Phospho]S[Phospho]ES[Phospho]EEPIILR/3	0	0.00010330578512396694	698.2248050000003	2:1.0000:5:true;3:1.0000:6:true;4:1.0000:8:true	KQEDSSESEEPIILR	[TMT6plex]K[TMT6plex]QEDS[Phospho]S[Phospho]ES[Phospho]EEPIILR	Os03t0747600-02	1.0	S9588TPST_Fr3	S9588TPST_Fr3.27626.27626.3	mzspec:PXD019291:S9588TPST_Fr3:scan:27626:[TMT6plex]K[TMT6plex]QEDS[Phospho]S[Phospho]ES[Phospho]EEPIILR/3	1	-0.0027469999999993893	-3.3498498572775417	7.554011179936546e-05	9681	9680	Phospho	1.0	5	53	1	1.0	323	0.0	0.0	0.0	0.0	0.0	0.0
0;1;3	385;386;388	0;0;1.0000	TMT6plex;Carbamidomethyl;Phospho	Os01t0208600-01	mzspec:PXD019291:S9588TPST_Fr4:scan:14527:[TMT6plex]C[Carbamidomethyl]IS[Phospho]PEQQEIDHR/3	0	0.00011661807580174929	366.150739	2:1.0000:3:true	CISPEQQEIDHR	[TMT6plex]C[Carbamidomethyl]IS[Phospho]PEQQEIDHR	Os01t0208600-01	1.0	S9588TPST_Fr4	S9588TPST_Fr4.14527.14527.3	mzspec:PXD019291:S9588TPST_Fr4:scan:14527:[TMT6plex]C[Carbamidomethyl]IS[Phospho]PEQQEIDHR/3	1	-0.0013889999999037173	-2.286000141139059	7.554011179936546e-05	8576	8575	Phospho	1.0	3	388	1	1.0	324	0.0	0.0	0.0	0.0	0.0	0.0
0;2;12	111;113;123	0;1.0000;0	TMT6plex;Phospho;TMT6plex	Os07t0496000-01	mzspec:PXD019291:S9588TPST_Fr3:scan:31439:[TMT6plex]GS[Phospho]DVIIVLVGNK[TMT6plex]/3	0	9.394081728511038e-05	538.292205	2:1.0000:2:true	GSDVIIVLVGNK	[TMT6plex]GS[Phospho]DVIIVLVGNK[TMT6plex]	Os07t0496000-01	1.0	S9588TPST_Fr3	S9588TPST_Fr3.31439.31439.3	mzspec:PXD019291:S9588TPST_Fr3:scan:31439:[TMT6plex]GS[Phospho]DVIIVLVGNK[TMT6plex]/3	1	-0.002462999999920612	-4.212604400597066	7.554011179936546e-05	10646	10645	Phospho	1.0	2	113	1	1.0	325	0.0	0.0	0.0	0.0	0.0	0.0
0;1;7	401;402;408	0;0;1.0000	TMT6plex;TMT6plex;Phospho	Os09t0110100-01	mzspec:PXD019291:S9588TPST_Fr4:scan:15576:[TMT6plex]K[TMT6plex]PEPDES[Phospho]PDGIGR/3	0	0.00015401201293700908	538.292205	2:1.0000:7:true	KPEPDESPDGIGR	[TMT6plex]K[TMT6plex]PEPDES[Phospho]PDGIGR	Os09t0110100-01	1.0	S9588TPST_Fr4	S9588TPST_Fr4.15576.15576.3	mzspec:PXD019291:S9588TPST_Fr4:scan:15576:[TMT6plex]K[TMT6plex]PEPDES[Phospho]PDGIGR/3	1	-0.001383999999916341	-2.1435463079111416	7.554011179936546e-05	6494	6493	Phospho	1.0	7	408	1	1.0	326	0.0	0.0	0.0	0.0	0.0	0.0
0;1;7	401;402;408	0;0;1.0000	TMT6plex;TMT6plex;Phospho	Os09t0110100-01	mzspec:PXD019291:S9588TPST_Fr4:scan:15589:[TMT6plex]K[TMT6plex]PEPDES[Phospho]PDGIGR/2	0	0.00016059097478721696	538.292205	2:1.0000:7:true	KPEPDESPDGIGR	[TMT6plex]K[TMT6plex]PEPDES[Phospho]PDGIGR	Os09t0110100-01	1.0	S9588TPST_Fr4	S9588TPST_Fr4.15589.15589.2	mzspec:PXD019291:S9588TPST_Fr4:scan:15589:[TMT6plex]K[TMT6plex]PEPDES[Phospho]PDGIGR/2	1	-0.00211500000000342	-2.1849514726703814	7.554011179936546e-05	6228	6227	Phospho	1.0	7	408	1	1.0	327	0.0	0.0	0.0	0.0	0.0	0.0
0;1;10	49;50;59	0;1.0000;0	TMT6plex;Phospho;TMT6plex	Os07t0142000-01	mzspec:PXD019291:S9588TPST_Fr1:scan:12729:[TMT6plex]S[Phospho]VHHVLGGGK[TMT6plex]/3	0	9.178522257916476e-05	538.292205	2:1.0000:1:true	SVHHVLGGGK	[TMT6plex]S[Phospho]VHHVLGGGK[TMT6plex]	Os07t0142000-01	1.0	S9588TPST_Fr1	S9588TPST_Fr1.12729.12729.3	mzspec:PXD019291:S9588TPST_Fr1:scan:12729:[TMT6plex]S[Phospho]VHHVLGGGK[TMT6plex]/3	1	-0.0006870000000276378	-1.3463067502347503	7.554011179936546e-05	10896	10895	Phospho	1.0	1	50	1	1.0	328	0.0	0.0	0.0	0.0	0.0	0.0
0;4	153;157	0;1.0000	TMT6plex;Phospho	Os11t0456300-01	mzspec:PXD019291:S9588TPST_Fr2:scan:17119:[TMT6plex]NDFT[Phospho]PEEEEEIRR/3	0	0.00018814675446848545	309.129275	2:1.0000:4:true	NDFTPEEEEEIRR	[TMT6plex]NDFT[Phospho]PEEEEEIRR	Os11t0456300-01	1.0	S9588TPST_Fr2	S9588TPST_Fr2.17119.17119.3	mzspec:PXD019291:S9588TPST_Fr2:scan:17119:[TMT6plex]NDFT[Phospho]PEEEEEIRR/3	1	-0.004722000000015214	-7.173022748175588	7.554011179936546e-05	5316	5315	Phospho	1.0	4	157	1	1.0	329	0.0	0.0	0.0	0.0	0.0	0.0
0;1;4;7;9	302;303;306;309;311	0;0;0;1.0000;0	TMT6plex;TMT6plex;Deamidated;Phospho;TMT6plex	LOC_Os01g46580.1	mzspec:PXD019291:S9588TPST_Fr3:scan:17876:[TMT6plex]K[TMT6plex]LVN[Deamidated]GGS[Phospho]FK[TMT6plex]R/3	0	0.00010380982040901069	768.4391430000003	2:1.0000:4:true;3:1.0000:7:true	KLVNGGSFKR	[TMT6plex]K[TMT6plex]LVN[Deamidated]GGS[Phospho]FK[TMT6plex]R	LOC_Os01g46580.1	1.0	S9588TPST_Fr3	S9588TPST_Fr3.17876.17876.3	mzspec:PXD019291:S9588TPST_Fr3:scan:17876:[TMT6plex]K[TMT6plex]LVN[Deamidated]GGS[Phospho]FK[TMT6plex]R/3	1	-8.400000001529405e-05	-0.1343211017435302	7.554011179936546e-05	9634	9633	Phospho	1.0	7	309	1	1.0	330	0.0	0.0	0.0	0.0	0.0	0.0
0;1;3;13	520;521;523;533	0;1.0000;1.0000;0	TMT6plex;Phospho;Phospho;TMT6plex	LOC_Os01g36860.3	mzspec:PXD019291:S9588TPST_Fr1:scan:14659:[TMT6plex]S[Phospho]VS[Phospho]PGNQVEGNNK[TMT6plex]/3	0	0.000333667000333667	618.258505	2:1.0000:1:true;3:1.0000:3:true	SVSPGNQVEGNNK	[TMT6plex]S[Phospho]VS[Phospho]PGNQVEGNNK[TMT6plex]	LOC_Os01g36860.3	1.0	S9588TPST_Fr1	S9588TPST_Fr1.14659.14659.3	mzspec:PXD019291:S9588TPST_Fr1:scan:14659:[TMT6plex]S[Phospho]VS[Phospho]PGNQVEGNNK[TMT6plex]/3	1	-0.00109599999996135	-1.6862295863390042	7.554011179936546e-05	2998	2997	Phospho	1.0	1	521	1	1.0	331	0.0	0.0	0.0	0.0	0.0	0.0
0;1;3;13	520;521;523;533	0;1.0000;1.0000;0	TMT6plex;Phospho;Phospho;TMT6plex	LOC_Os01g36860.3	mzspec:PXD019291:S9588TPST_Fr1:scan:14659:[TMT6plex]S[Phospho]VS[Phospho]PGNQVEGNNK[TMT6plex]/3	0	0.000333667000333667	618.258505	2:1.0000:1:true;3:1.0000:3:true	SVSPGNQVEGNNK	[TMT6plex]S[Phospho]VS[Phospho]PGNQVEGNNK[TMT6plex]	LOC_Os01g36860.3	1.0	S9588TPST_Fr1	S9588TPST_Fr1.14659.14659.3	mzspec:PXD019291:S9588TPST_Fr1:scan:14659:[TMT6plex]S[Phospho]VS[Phospho]PGNQVEGNNK[TMT6plex]/3	1	-0.00109599999996135	-1.6862295863390042	7.554011179936546e-05	2998	2997	Phospho	1.0	3	523	1	1.0	332	0.0	0.0	0.0	0.0	0.0	0.0
0;1;3;13	520;521;523;533	0;1.0000;1.0000;0	TMT6plex;Phospho;Phospho;TMT6plex	LOC_Os01g36860.3	mzspec:PXD019291:S9588TPST_Fr1:scan:14668:[TMT6plex]S[Phospho]VS[Phospho]PGNQVEGNNK[TMT6plex]/2	0	0.0003038590094196293	618.258505	2:1.0000:1:true;3:1.0000:3:true	SVSPGNQVEGNNK	[TMT6plex]S[Phospho]VS[Phospho]PGNQVEGNNK[TMT6plex]	LOC_Os01g36860.3	1.0	S9588TPST_Fr1	S9588TPST_Fr1.14668.14668.2	mzspec:PXD019291:S9588TPST_Fr1:scan:14668:[TMT6plex]S[Phospho]VS[Phospho]PGNQVEGNNK[TMT6plex]/2	1	-0.0016320000000860089	-1.6747864941600823	7.554011179936546e-05	3292	3291	Phospho	1.0	1	521	1	1.0	333	0.0	0.0	0.0	0.0	0.0	0.0
0;6;10;11	354;360;364;365	0;1.0000;0;0	TMT6plex;Phospho;TMT6plex;TMT6plex	Os06t0232000-01	mzspec:PXD019291:S9588TPST_Fr3:scan:05558:[TMT6plex]HDDNDS[Phospho]DDEK[TMT6plex]K[TMT6plex]QR/4	0	8.614006374364717e-05	767.4551349999997	2:1.0000:6:true	HDDNDSDDEKKQR	[TMT6plex]HDDNDS[Phospho]DDEK[TMT6plex]K[TMT6plex]QR	Os06t0232000-01	1.0	S9588TPST_Fr3	S9588TPST_Fr3.05558.05558.4	mzspec:PXD019291:S9588TPST_Fr3:scan:05558:[TMT6plex]HDDNDS[Phospho]DDEK[TMT6plex]K[TMT6plex]QR/4	1	-0.0007759999999734648	-1.3085145070568018	7.554011179936546e-05	11610	11609	Phospho	1.0	6	360	1	1.0	334	0.0	0.0	0.0	0.0	0.0	0.0
0;1;10	118;119;128	0;0;1.0000	TMT6plex;TMT6plex;Phospho	LOC_Os02g50980.1	mzspec:PXD019291:S9588TPST_Fr3:scan:03986:[TMT6plex]K[TMT6plex]HGGDDDDGS[Phospho]GDER/2	0	0.0003225806451612903	538.292205	2:1.0000:10:true	KHGGDDDDGSGDER	[TMT6plex]K[TMT6plex]HGGDDDDGS[Phospho]GDER	LOC_Os02g50980.1	1.0	S9588TPST_Fr3	S9588TPST_Fr3.03986.03986.2	mzspec:PXD019291:S9588TPST_Fr3:scan:03986:[TMT6plex]K[TMT6plex]HGGDDDDGS[Phospho]GDER/2	1	-0.0005550000000766887	-0.5553144496603811	7.554011179936546e-05	3101	3100	Phospho	1.0	10	128	1	1.0	335	0.0	0.0	0.0	0.0	0.0	0.0
0;6;10;11	354;360;364;365	0;1.0000;0;0	TMT6plex;Phospho;TMT6plex;TMT6plex	Os06t0232000-01	mzspec:PXD019291:S9588TPST_Fr3:scan:05580:[TMT6plex]HDDNDS[Phospho]DDEK[TMT6plex]K[TMT6plex]QR/5	0	0.00010925379656943076	767.4551349999997	2:1.0000:6:true	HDDNDSDDEKKQR	[TMT6plex]HDDNDS[Phospho]DDEK[TMT6plex]K[TMT6plex]QR	Os06t0232000-01	1.0	S9588TPST_Fr3	S9588TPST_Fr3.05580.05580.5	mzspec:PXD019291:S9588TPST_Fr3:scan:05580:[TMT6plex]HDDNDS[Phospho]DDEK[TMT6plex]K[TMT6plex]QR/5	1	-0.0006269999999517495	-1.3210218506258091	7.554011179936546e-05	9154	9153	Phospho	1.0	6	360	1	1.0	336	0.0	0.0	0.0	0.0	0.0	0.0
0;1;2;11	117;118;119;128	0;0;0;1.0000	TMT6plex;TMT6plex;TMT6plex;Phospho	LOC_Os02g50980.1	mzspec:PXD019291:S9588TPST_Fr2:scan:04745:[TMT6plex]K[TMT6plex]K[TMT6plex]HGGDDDDGS[Phospho]GDER/3	0	0.00016207455429497568	767.4551349999997	2:1.0000:11:true	KKHGGDDDDGSGDER	[TMT6plex]K[TMT6plex]K[TMT6plex]HGGDDDDGS[Phospho]GDER	LOC_Os02g50980.1	1.0	S9588TPST_Fr2	S9588TPST_Fr2.04745.04745.3	mzspec:PXD019291:S9588TPST_Fr2:scan:04745:[TMT6plex]K[TMT6plex]K[TMT6plex]HGGDDDDGS[Phospho]GDER/3	1	-0.0004130000000941436	-0.5256386374777872	7.554011179936546e-05	6171	6170	Phospho	1.0	11	128	1	1.0	337	0.0	0.0	0.0	0.0	0.0	0.0
0;1;2;8;12	352;353;354;360;364	0;0;0;1.0000;0	TMT6plex;TMT6plex;TMT6plex;Phospho;TMT6plex	Os06t0232000-01	mzspec:PXD019291:S9588TPST_Fr2:scan:07619:[TMT6plex]K[TMT6plex]K[TMT6plex]HDDNDS[Phospho]DDEK[TMT6plex]/4	0	0.0001646090534979424	996.618065	2:1.0000:8:true	KKHDDNDSDDEK	[TMT6plex]K[TMT6plex]K[TMT6plex]HDDNDS[Phospho]DDEK[TMT6plex]	Os06t0232000-01	1.0	S9588TPST_Fr2	S9588TPST_Fr2.07619.07619.4	mzspec:PXD019291:S9588TPST_Fr2:scan:07619:[TMT6plex]K[TMT6plex]K[TMT6plex]HDDNDS[Phospho]DDEK[TMT6plex]/4	1	-0.001450999999974556	-2.373577748613471	7.554011179936546e-05	6076	6075	Phospho	1.0	8	360	1	1.0	338	0.0	0.0	0.0	0.0	0.0	0.0
0;6;10	354;360;364	0;1.0000;0	TMT6plex;Phospho;TMT6plex	Os06t0232000-01	mzspec:PXD019291:S9588TPST_Fr4:scan:05659:[TMT6plex]HDDNDS[Phospho]DDEK[TMT6plex]/3	0	0.0	538.292205	2:1.0000:6:true	HDDNDSDDEK	[TMT6plex]HDDNDS[Phospho]DDEK[TMT6plex]	Os06t0232000-01	1.0	S9588TPST_Fr4	S9588TPST_Fr4.05659.05659.3	mzspec:PXD019291:S9588TPST_Fr4:scan:05659:[TMT6plex]HDDNDS[Phospho]DDEK[TMT6plex]/3	0	-0.0015909999999621507	-2.7593890340172305	0.0	2599	2599	Phospho	1.0	6	360	1	1.0	339	0.0	0.0	0.0	0.0	0.0	0.0
0;9	864;873	0;1.0000	TMT6plex;Phospho	Os01t0758300-01	mzspec:PXD019291:S9588TPST_Fr4:scan:17919:[TMT6plex]IRDPGFHVS[Phospho]PR/4	0	0.000169061707523246	309.129275	2:1.0000:9:true	IRDPGFHVSPR	[TMT6plex]IRDPGFHVS[Phospho]PR	Os01t0758300-01	1.0	S9588TPST_Fr4	S9588TPST_Fr4.17919.17919.4	mzspec:PXD019291:S9588TPST_Fr4:scan:17919:[TMT6plex]IRDPGFHVS[Phospho]PR/4	1	0.0001859999999851425	0.4670911307556868	7.554011179936546e-05	5916	5915	Phospho	1.0	9	873	1	1.0	340	0.0	0.0	0.0	0.0	0.0	0.0
0;8	437;445	0;1.0000	TMT6plex;Phospho	Os12t0428600-01	mzspec:PXD019291:S9588TPST_Fr4:scan:01278:[TMT6plex]HQHDHHHS[Phospho]PVR/4	0	0.00010640561821664184	309.129275	2:1.0000:8:true	HQHDHHHSPVR	[TMT6plex]HQHDHHHS[Phospho]PVR	Os12t0428600-01	1.0	S9588TPST_Fr4	S9588TPST_Fr4.01278.01278.4	mzspec:PXD019291:S9588TPST_Fr4:scan:01278:[TMT6plex]HQHDHHHS[Phospho]PVR/4	1	-0.0004910000000108994	-1.1561079278855555	7.554011179936546e-05	9399	9398	Phospho	1.0	8	445	1	1.0	341	0.0	0.0	0.0	0.0	0.0	0.0
0;3;9;13;15	803;806;812;816;818	0;1.0000;1.0000;0;0	TMT6plex;Phospho;Phospho;TMT6plex;TMT6plex	Os08t0110700-01	mzspec:PXD019291:S9588TPST_Fr2:scan:13375:[TMT6plex]NDT[Phospho]DEDVDS[Phospho]NNEK[TMT6plex]EK[TMT6plex]/3	0	0.0001544878727019929	847.421435	2:1.0000:3:true;3:1.0000:9:true	NDTDEDVDSNNEKEK	[TMT6plex]NDT[Phospho]DEDVDS[Phospho]NNEK[TMT6plex]EK[TMT6plex]	Os08t0110700-01	1.0	S9588TPST_Fr2	S9588TPST_Fr2.13375.13375.3	mzspec:PXD019291:S9588TPST_Fr2:scan:13375:[TMT6plex]NDT[Phospho]DEDVDS[Phospho]NNEK[TMT6plex]EK[TMT6plex]/3	1	-0.0018220000000610528	-2.101373200400833	7.554011179936546e-05	6474	6473	Phospho	1.0	3	806	1	1.0	342	0.0	0.0	0.0	0.0	0.0	0.0
0;3;9;13;15	803;806;812;816;818	0;1.0000;1.0000;0;0	TMT6plex;Phospho;Phospho;TMT6plex;TMT6plex	Os08t0110700-01	mzspec:PXD019291:S9588TPST_Fr2:scan:13375:[TMT6plex]NDT[Phospho]DEDVDS[Phospho]NNEK[TMT6plex]EK[TMT6plex]/3	0	0.0001544878727019929	847.421435	2:1.0000:3:true;3:1.0000:9:true	NDTDEDVDSNNEKEK	[TMT6plex]NDT[Phospho]DEDVDS[Phospho]NNEK[TMT6plex]EK[TMT6plex]	Os08t0110700-01	1.0	S9588TPST_Fr2	S9588TPST_Fr2.13375.13375.3	mzspec:PXD019291:S9588TPST_Fr2:scan:13375:[TMT6plex]NDT[Phospho]DEDVDS[Phospho]NNEK[TMT6plex]EK[TMT6plex]/3	1	-0.0018220000000610528	-2.101373200400833	7.554011179936546e-05	6474	6473	Phospho	1.0	9	812	1	1.0	343	0.0	0.0	0.0	0.0	0.0	0.0
0;1;10	412;413;422	0;0;1.0000	TMT6plex;TMT6plex;Phospho	Os06t0602700-01	mzspec:PXD019291:S9588TPST_Fr2:scan:23137:[TMT6plex]K[TMT6plex]ILVEDDQDS[Phospho]E/3	0	0.0	538.292205	2:1.0000:10:true	KILVEDDQDSE	[TMT6plex]K[TMT6plex]ILVEDDQDS[Phospho]E	Os06t0602700-01	1.0	S9588TPST_Fr2	S9588TPST_Fr2.23137.23137.3	mzspec:PXD019291:S9588TPST_Fr2:scan:23137:[TMT6plex]K[TMT6plex]ILVEDDQDS[Phospho]E/3	0	-0.0015620000000353686	-2.5593792452664705	0.0	1282	1282	Phospho	1.0	10	422	1	1.0	344	0.0	0.0	0.0	0.0	0.0	0.0
0;1;9;11	498;499;507;509	0;0;1.0000;0	TMT6plex;TMT6plex;Phospho;TMT6plex	Os03t0565300-01	mzspec:PXD019291:S9588TPST_Fr2:scan:24423:[TMT6plex]K[TMT6plex]IDVPPDVS[Phospho]PK[TMT6plex]/3	0	0.0	767.4551349999997	2:1.0000:9:true	KIDVPPDVSPK	[TMT6plex]K[TMT6plex]IDVPPDVS[Phospho]PK[TMT6plex]	Os03t0565300-01	1.0	S9588TPST_Fr2	S9588TPST_Fr2.24423.24423.3	mzspec:PXD019291:S9588TPST_Fr2:scan:24423:[TMT6plex]K[TMT6plex]IDVPPDVS[Phospho]PK[TMT6plex]/3	0	-0.002017999999907261	-3.0822610161624087	0.0	571	571	Phospho	1.0	9	507	1	1.0	345	0.0	0.0	0.0	0.0	0.0	0.0
0;2	679;681	0;1.0000	TMT6plex;Phospho	Os01t0666800-01	mzspec:PXD019291:S9588TPST_Fr1:scan:11769:[TMT6plex]GS[Phospho]PLHGPQVR/3	0	9.314456035767513e-05	309.129275	2:1.0000:2:true	GSPLHGPQVR	[TMT6plex]GS[Phospho]PLHGPQVR	Os01t0666800-01	1.0	S9588TPST_Fr1	S9588TPST_Fr1.11769.11769.3	mzspec:PXD019291:S9588TPST_Fr1:scan:11769:[TMT6plex]GS[Phospho]PLHGPQVR/3	1	-0.0006940000000668077	-1.5323321894704816	7.554011179936546e-05	10737	10736	Phospho	1.0	2	681	1	1.0	346	0.0	0.0	0.0	0.0	0.0	0.0
0;1;9;11	233;234;242;244	0;0;1.0000;0	TMT6plex;TMT6plex;Phospho;TMT6plex	tr|Q0D6A3|Q0D6A3_ORYSJ	mzspec:PXD019291:S9588TPST_Fr3:scan:16500:[TMT6plex]K[TMT6plex]HLHPMELS[Phospho]PK[TMT6plex]/4	0	0.00010324179227751394	767.4551349999997	2:1.0000:9:true	KHLHPMELSPK	[TMT6plex]K[TMT6plex]HLHPMELS[Phospho]PK[TMT6plex]	tr|Q0D6A3|Q0D6A3_ORYSJ	1.0	S9588TPST_Fr3	S9588TPST_Fr3.16500.16500.4	mzspec:PXD019291:S9588TPST_Fr3:scan:16500:[TMT6plex]K[TMT6plex]HLHPMELS[Phospho]PK[TMT6plex]/4	1	-7.300000004306639e-05	-0.13990092765002332	7.554011179936546e-05	9687	9686	Phospho	1.0	9	242	1	1.0	347	0.0	0.0	0.0	0.0	0.0	0.0
0;1;13;16	495;496;508;511	0;0;1.0000;0	TMT6plex;TMT6plex;Phospho;TMT6plex	Os09t0416200-01	mzspec:PXD019291:S9588TPST_Fr2:scan:23760:[TMT6plex]K[TMT6plex]VMPDLPLEDGDS[Phospho]HHK[TMT6plex]/4	0	0.00013042911177774878	767.4551349999997	2:1.0000:13:true	KVMPDLPLEDGDSHHK	[TMT6plex]K[TMT6plex]VMPDLPLEDGDS[Phospho]HHK[TMT6plex]	Os09t0416200-01	1.0	S9588TPST_Fr2	S9588TPST_Fr2.23760.23760.4	mzspec:PXD019291:S9588TPST_Fr2:scan:23760:[TMT6plex]K[TMT6plex]VMPDLPLEDGDS[Phospho]HHK[TMT6plex]/4	1	0.0012040000000297366	1.860636174672928	7.554011179936546e-05	7668	7667	Phospho	1.0	13	508	1	1.0	348	0.0	0.0	0.0	0.0	0.0	0.0
0;12;16	113;125;129	0;1.0000;0	TMT6plex;Phospho;TMT6plex	Os05t0446800-01	mzspec:PXD019291:S9588TPST_Fr1:scan:28050:[TMT6plex]FLDGELDPQVGS[Phospho]PQNK[TMT6plex]/4	0	0.00011170688114387846	538.292205	2:1.0000:12:true	FLDGELDPQVGSPQNK	[TMT6plex]FLDGELDPQVGS[Phospho]PQNK[TMT6plex]	Os05t0446800-01	1.0	S9588TPST_Fr1	S9588TPST_Fr1.28050.28050.4	mzspec:PXD019291:S9588TPST_Fr1:scan:28050:[TMT6plex]FLDGELDPQVGS[Phospho]PQNK[TMT6plex]/4	1	-0.00029299999994236714	-0.5128723906124754	7.554011179936546e-05	8953	8952	Phospho	1.0	12	125	1	1.0	349	0.0	0.0	0.0	0.0	0.0	0.0
0;8;10	291;299;301	0;1.0000;1.0000	TMT6plex;Phospho;Phospho	Os02t0581300-01	mzspec:PXD019291:S9588TPST_Fr3:scan:09787:[TMT6plex]NVGDDVRS[Phospho]DS[Phospho]EGEDEHED/3	0	0.00010849517196484756	389.095575	2:1.0000:8:true;3:1.0000:10:true	NVGDDVRSDSEGEDEHED	[TMT6plex]NVGDDVRS[Phospho]DS[Phospho]EGEDEHED	Os02t0581300-01	1.0	S9588TPST_Fr3	S9588TPST_Fr3.09787.09787.3	mzspec:PXD019291:S9588TPST_Fr3:scan:09787:[TMT6plex]NVGDDVRS[Phospho]DS[Phospho]EGEDEHED/3	1	-0.0010210000000370199	-1.2789785745359132	7.554011179936546e-05	9218	9217	Phospho	1.0	8	299	1	1.0	350	0.0	0.0	0.0	0.0	0.0	0.0
0;5;12	2;7;14	0;1.0000;0	TMT6plex;Phospho;TMT6plex	Os08t0416400-02	mzspec:PXD019291:S9588TPST_Fr4:scan:06820:[TMT6plex]QEDDS[Phospho]DEEDNRK[TMT6plex]/3	0	0.00023923444976076558	538.292205	2:1.0000:5:true	QEDDSDEEDNRK	[TMT6plex]QEDDS[Phospho]DEEDNRK[TMT6plex]	Os08t0416400-02	1.0	S9588TPST_Fr4	S9588TPST_Fr4.06820.06820.3	mzspec:PXD019291:S9588TPST_Fr4:scan:06820:[TMT6plex]QEDDS[Phospho]DEEDNRK[TMT6plex]/3	1	0.005883000000039829	8.73760560884924	7.554011179936546e-05	4181	4180	Phospho	1.0	5	7	1	1.0	351	0.0	0.0	0.0	0.0	0.0	0.0
0;9;11	135;144;146	0;1.0000;0	TMT6plex;Phospho;TMT6plex	Os02t0786200-01	mzspec:PXD019291:S9588TPST_Fr2:scan:21215:[TMT6plex]IPDDFVRHS[Phospho]PK[TMT6plex]/4	0	0.00011617100371747211	538.292205	2:1.0000:9:true	IPDDFVRHSPK	[TMT6plex]IPDDFVRHS[Phospho]PK[TMT6plex]	Os02t0786200-01	1.0	S9588TPST_Fr2	S9588TPST_Fr2.21215.21215.4	mzspec:PXD019291:S9588TPST_Fr2:scan:21215:[TMT6plex]IPDDFVRHS[Phospho]PK[TMT6plex]/4	1	-0.003003999999975804	-6.488123808969894	7.554011179936546e-05	8609	8608	Phospho	1.0	9	144	1	1.0	352	0.0	0.0	0.0	0.0	0.0	0.0
0;3;4;9;13	23;26;27;32;36	0;0;1.0000;1.0000;0	TMT6plex;TMT6plex;Phospho;Phospho;TMT6plex	LOC_Os02g04020.1	mzspec:PXD019291:S9588TPST_Fr2:scan:09276:[TMT6plex]DHK[TMT6plex]S[Phospho]DVENS[Phospho]EDDK[TMT6plex]R/3	0	0.0001504664459825459	847.421435	2:1.0000:4:true;3:1.0000:9:true	DHKSDVENSEDDKR	[TMT6plex]DHK[TMT6plex]S[Phospho]DVENS[Phospho]EDDK[TMT6plex]R	LOC_Os02g04020.1	1.0	S9588TPST_Fr2	S9588TPST_Fr2.09276.09276.3	mzspec:PXD019291:S9588TPST_Fr2:scan:09276:[TMT6plex]DHK[TMT6plex]S[Phospho]DVENS[Phospho]EDDK[TMT6plex]R/3	1	-0.001269000000093001	-1.5088150002798992	7.554011179936546e-05	6647	6646	Phospho	1.0	4	27	1	1.0	353	0.0	0.0	0.0	0.0	0.0	0.0
0;9;11	269;278;280	0;1.0000;1.0000	TMT6plex;Phospho;Phospho	Os03t0264000-01	mzspec:PXD019291:S9588TPST_Fr3:scan:12313:[TMT6plex]GQVGEDVRS[Phospho]DS[Phospho]EDEE/3	0	9.131586156515389e-05	389.095575	2:1.0000:9:true;3:1.0000:11:true	GQVGEDVRSDSEDEE	[TMT6plex]GQVGEDVRS[Phospho]DS[Phospho]EDEE	Os03t0264000-01	1.0	S9588TPST_Fr3	S9588TPST_Fr3.12313.12313.3	mzspec:PXD019291:S9588TPST_Fr3:scan:12313:[TMT6plex]GQVGEDVRS[Phospho]DS[Phospho]EDEE/3	1	-0.001970000000028449	-2.8945293879856275	7.554011179936546e-05	10952	10951	Phospho	1.0	9	278	1	1.0	354	0.0	0.0	0.0	0.0	0.0	0.0
0;6	234;240	0;1.0000	TMT6plex;Phospho	Os08t0500200-01	mzspec:PXD019291:S9588TPST_Fr1:scan:01959:[TMT6plex]DHGQDS[Phospho]EDDERR/3	0	8.441668073611346e-05	309.129275	2:1.0000:6:true	DHGQDSEDDERR	[TMT6plex]DHGQDS[Phospho]EDDERR	Os08t0500200-01	1.0	S9588TPST_Fr1	S9588TPST_Fr1.01959.01959.3	mzspec:PXD019291:S9588TPST_Fr1:scan:01959:[TMT6plex]DHGQDS[Phospho]EDDERR/3	1	-0.000638999999864609	-1.0832174185276942	7.554011179936546e-05	11847	11846	Phospho	1.0	6	240	1	1.0	355	0.0	0.0	0.0	0.0	0.0	0.0
0;7;14	324;331;338	0;0;1.0000	TMT6plex;Deamidated;Phospho	LOC_Os05g32600.1	mzspec:PXD019291:S9588TPST_Fr1:scan:30495:[TMT6plex]IPDLNLQ[Deamidated]DGPVVLS[Phospho]PPR/3	0	0.00019527436047646942	310.113291	2:0.7541:7:true;2:0.2459:5:true;3:1.0000:14:true	IPDLNLQDGPVVLSPPR	[TMT6plex]IPDLNLQ[Deamidated]DGPVVLS[Phospho]PPR	LOC_Os05g32600.1	1.0	S9588TPST_Fr1	S9588TPST_Fr1.30495.30495.3	mzspec:PXD019291:S9588TPST_Fr1:scan:30495:[TMT6plex]IPDLNLQ[Deamidated]DGPVVLS[Phospho]PPR/3	1	-0.004297999999948843	-6.01921497547977	7.554011179936546e-05	5122	5121	Phospho	1.0	14	338	1	1.0	356	0.0	0.0	0.0	0.0	0.0	0.0
0;5;11	75;80;86	0;1.0000;0	TMT6plex;Phospho;TMT6plex	Os06t0658500-01	mzspec:PXD019291:S9588TPST_Fr1:scan:25535:[TMT6plex]DHGNS[Phospho]PLFFPK[TMT6plex]/3	0	0.0001401148942132549	538.292205	2:1.0000:5:true	DHGNSPLFFPK	[TMT6plex]DHGNS[Phospho]PLFFPK[TMT6plex]	Os06t0658500-01	1.0	S9588TPST_Fr1	S9588TPST_Fr1.25535.25535.3	mzspec:PXD019291:S9588TPST_Fr1:scan:25535:[TMT6plex]DHGNS[Phospho]PLFFPK[TMT6plex]/3	1	-0.0019509999999627323	-3.2536039220291366	7.554011179936546e-05	7138	7137	Phospho	1.0	5	80	1	1.0	357	0.0	0.0	0.0	0.0	0.0	0.0
0;5;11	75;80;86	0;1.0000;0	TMT6plex;Phospho;TMT6plex	Os06t0658500-01	mzspec:PXD019291:S9588TPST_Fr1:scan:25373:[TMT6plex]DHGNS[Phospho]PLFFPK[TMT6plex]/3	0	0.0	538.292205	2:1.0000:5:true	DHGNSPLFFPK	[TMT6plex]DHGNS[Phospho]PLFFPK[TMT6plex]	Os06t0658500-01	1.0	S9588TPST_Fr1	S9588TPST_Fr1.25373.25373.3	mzspec:PXD019291:S9588TPST_Fr1:scan:25373:[TMT6plex]DHGNS[Phospho]PLFFPK[TMT6plex]/3	0	-0.0017510000000129367	-2.920071997757012	0.0	1230	1230	Phospho	1.0	5	80	1	1.0	358	0.0	0.0	0.0	0.0	0.0	0.0
0;4;8;15	1387;1391;1395;1402	0;1.0000;0;0	TMT6plex;Phospho;Deamidated;TMT6plex	LOC_Os09g24440.1	mzspec:PXD019291:S9588TPST_Fr4:scan:24565:[TMT6plex]DHFS[Phospho]PVVN[Deamidated]GQEVLDK[TMT6plex]PR/4	0	0.00013810247203424942	539.276221	2:0.5274:8:true;2:0.4726:10:true;3:1.0000:4:true	DHFSPVVNGQEVLDKPR	[TMT6plex]DHFS[Phospho]PVVN[Deamidated]GQEVLDK[TMT6plex]PR	LOC_Os09g24440.1	1.0	S9588TPST_Fr4	S9588TPST_Fr4.24565.24565.4	mzspec:PXD019291:S9588TPST_Fr4:scan:24565:[TMT6plex]DHFS[Phospho]PVVN[Deamidated]GQEVLDK[TMT6plex]PR/4	1	-0.0002019999999447464	-0.3259003328967781	7.554011179936546e-05	7242	7241	Phospho	1.0	4	1391	1	1.0	359	0.0	0.0	0.0	0.0	0.0	0.0
0;4;8;15	1387;1391;1395;1402	0;1.0000;0;0	TMT6plex;Phospho;Deamidated;TMT6plex	LOC_Os09g24440.1	mzspec:PXD019291:S9588TPST_Fr4:scan:25874:[TMT6plex]DHFS[Phospho]PVVN[Deamidated]GQEVLDK[TMT6plex]PR/4	0	0.0002244668911335578	539.276221	2:0.6681:8:true;2:0.3319:10:true;3:1.0000:4:true	DHFSPVVNGQEVLDKPR	[TMT6plex]DHFS[Phospho]PVVN[Deamidated]GQEVLDK[TMT6plex]PR	LOC_Os09g24440.1	1.0	S9588TPST_Fr4	S9588TPST_Fr4.25874.25874.4	mzspec:PXD019291:S9588TPST_Fr4:scan:25874:[TMT6plex]DHFS[Phospho]PVVN[Deamidated]GQEVLDK[TMT6plex]PR/4	1	-0.001601999999934378	-2.5846155119904046	7.554011179936546e-05	4456	4455	Phospho	1.0	4	1391	1	1.0	360	0.0	0.0	0.0	0.0	0.0	0.0
0;5;14	324;329;338	0;0;1.0000	TMT6plex;Deamidated;Phospho	LOC_Os05g32600.1	mzspec:PXD019291:S9588TPST_Fr1:scan:30319:[TMT6plex]IPDLN[Deamidated]LQDGPVVLS[Phospho]PPR/3	0	0.0001876524676299493	310.113291	2:0.7898:5:true;2:0.2102:7:true;3:1.0000:14:true	IPDLNLQDGPVVLSPPR	[TMT6plex]IPDLN[Deamidated]LQDGPVVLS[Phospho]PPR	LOC_Os05g32600.1	1.0	S9588TPST_Fr1	S9588TPST_Fr1.30319.30319.3	mzspec:PXD019291:S9588TPST_Fr1:scan:30319:[TMT6plex]IPDLN[Deamidated]LQDGPVVLS[Phospho]PPR/3	1	-0.0010979999999563006	-1.5377147610266206	7.554011179936546e-05	5330	5329	Phospho	1.0	14	338	1	1.0	361	0.0	0.0	0.0	0.0	0.0	0.0
0;5;12	2;7;14	0;1.0000;0	TMT6plex;Phospho;TMT6plex	Os08t0416400-02	mzspec:PXD019291:S9588TPST_Fr4:scan:05023:[TMT6plex]QEDDS[Phospho]DEEDNRK[TMT6plex]R/3	0	0.0002973535533749628	538.292205	2:1.0000:5:true	QEDDSDEEDNRKR	[TMT6plex]QEDDS[Phospho]DEEDNRK[TMT6plex]R	Os08t0416400-02	1.0	S9588TPST_Fr4	S9588TPST_Fr4.05023.05023.3	mzspec:PXD019291:S9588TPST_Fr4:scan:05023:[TMT6plex]QEDDS[Phospho]DEEDNRK[TMT6plex]R/3	1	-0.0009139999999661086	-1.2601155881778645	7.554011179936546e-05	3364	3363	Phospho	1.0	5	7	1	1.0	362	0.0	0.0	0.0	0.0	0.0	0.0
0;5;18	296;301;314	0;1.0000;0	TMT6plex;Phospho;TMT6plex	Os10t0548800-01	mzspec:PXD019291:S9588TPST_Fr4:scan:16213:[TMT6plex]QDVES[Phospho]PEDGDENDEIREK[TMT6plex]/3	0	0.00016270745200130165	538.292205	2:1.0000:5:true	QDVESPEDGDENDEIREK	[TMT6plex]QDVES[Phospho]PEDGDENDEIREK[TMT6plex]	Os10t0548800-01	1.0	S9588TPST_Fr4	S9588TPST_Fr4.16213.16213.3	mzspec:PXD019291:S9588TPST_Fr4:scan:16213:[TMT6plex]QDVES[Phospho]PEDGDENDEIREK[TMT6plex]/3	1	-0.0013529999998809215	-1.5350569096945677	7.554011179936546e-05	6147	6146	Phospho	1.0	5	301	1	1.0	363	0.0	0.0	0.0	0.0	0.0	0.0
0;3;4;9;13	23;26;27;32;36	0;0;1.0000;1.0000;0	TMT6plex;TMT6plex;Phospho;Phospho;TMT6plex	LOC_Os02g04020.1	mzspec:PXD019291:S9588TPST_Fr2:scan:09276:[TMT6plex]DHK[TMT6plex]S[Phospho]DVENS[Phospho]EDDK[TMT6plex]R/3	0	0.0001504664459825459	847.421435	2:1.0000:4:true;3:1.0000:9:true	DHKSDVENSEDDKR	[TMT6plex]DHK[TMT6plex]S[Phospho]DVENS[Phospho]EDDK[TMT6plex]R	LOC_Os02g04020.1	1.0	S9588TPST_Fr2	S9588TPST_Fr2.09276.09276.3	mzspec:PXD019291:S9588TPST_Fr2:scan:09276:[TMT6plex]DHK[TMT6plex]S[Phospho]DVENS[Phospho]EDDK[TMT6plex]R/3	1	-0.001269000000093001	-1.5088150002798992	7.554011179936546e-05	6647	6646	Phospho	1.0	9	32	1	1.0	364	0.0	0.0	0.0	0.0	0.0	0.0
0;5	296;301	0;1.0000	TMT6plex;Phospho	Os10t0548800-01	mzspec:PXD019291:S9588TPST_Fr2:scan:14588:[TMT6plex]QDVES[Phospho]PEDGDENDEIR/3	0	0.00021141649048625792	309.129275	2:1.0000:5:true	QDVESPEDGDENDEIR	[TMT6plex]QDVES[Phospho]PEDGDENDEIR	Os10t0548800-01	1.0	S9588TPST_Fr2	S9588TPST_Fr2.14588.14588.3	mzspec:PXD019291:S9588TPST_Fr2:scan:14588:[TMT6plex]QDVES[Phospho]PEDGDENDEIR/3	1	-0.0008159999999861611	-1.1344356518321574	7.554011179936546e-05	4731	4730	Phospho	1.0	5	301	1	1.0	365	0.0	0.0	0.0	0.0	0.0	0.0
0;4;8;15	1387;1391;1395;1402	0;1.0000;0;0	TMT6plex;Phospho;Deamidated;TMT6plex	LOC_Os09g24440.1	mzspec:PXD019291:S9588TPST_Fr4:scan:25875:[TMT6plex]DHFS[Phospho]PVVN[Deamidated]GQEVLDK[TMT6plex]PR/3	0	0.0	539.276221	2:0.5396:8:true;2:0.4604:10:true;3:1.0000:4:true	DHFSPVVNGQEVLDKPR	[TMT6plex]DHFS[Phospho]PVVN[Deamidated]GQEVLDK[TMT6plex]PR	LOC_Os09g24440.1	1.0	S9588TPST_Fr4	S9588TPST_Fr4.25875.25875.3	mzspec:PXD019291:S9588TPST_Fr4:scan:25875:[TMT6plex]DHFS[Phospho]PVVN[Deamidated]GQEVLDK[TMT6plex]PR/3	0	-0.0021280000000842847	-2.5759818657320057	0.0	1996	1996	Phospho	1.0	4	1391	1	1.0	366	0.0	0.0	0.0	0.0	0.0	0.0
0;8;10	291;299;301	0;1.0000;1.0000	TMT6plex;Phospho;Phospho	Os02t0581300-01	mzspec:PXD019291:S9588TPST_Fr3:scan:09787:[TMT6plex]NVGDDVRS[Phospho]DS[Phospho]EGEDEHED/3	0	0.00010849517196484756	389.095575	2:1.0000:8:true;3:1.0000:10:true	NVGDDVRSDSEGEDEHED	[TMT6plex]NVGDDVRS[Phospho]DS[Phospho]EGEDEHED	Os02t0581300-01	1.0	S9588TPST_Fr3	S9588TPST_Fr3.09787.09787.3	mzspec:PXD019291:S9588TPST_Fr3:scan:09787:[TMT6plex]NVGDDVRS[Phospho]DS[Phospho]EGEDEHED/3	1	-0.0010210000000370199	-1.2789785745359132	7.554011179936546e-05	9218	9217	Phospho	1.0	10	301	1	1.0	367	0.0	0.0	0.0	0.0	0.0	0.0
0;4;8;15	1387;1391;1395;1402	0;1.0000;0;0	TMT6plex;Phospho;Deamidated;TMT6plex	LOC_Os09g24440.1	mzspec:PXD019291:S9588TPST_Fr4:scan:24573:[TMT6plex]DHFS[Phospho]PVVN[Deamidated]GQEVLDK[TMT6plex]PR/3	0	0.0	539.276221	2:0.5219:8:true;2:0.4781:10:true;3:1.0000:4:true	DHFSPVVNGQEVLDKPR	[TMT6plex]DHFS[Phospho]PVVN[Deamidated]GQEVLDK[TMT6plex]PR	LOC_Os09g24440.1	1.0	S9588TPST_Fr4	S9588TPST_Fr4.24573.24573.3	mzspec:PXD019291:S9588TPST_Fr4:scan:24573:[TMT6plex]DHFS[Phospho]PVVN[Deamidated]GQEVLDK[TMT6plex]PR/3	0	-0.00022799999999278955	-0.27599805702305497	0.0	1028	1028	Phospho	1.0	4	1391	1	1.0	368	0.0	0.0	0.0	0.0	0.0	0.0
0;3;4	163;166;167	0;1.0000;0	TMT6plex;Phospho;TMT6plex	Os02t0470400-00	mzspec:PXD019291:S9588TPST_Fr3:scan:25469:[TMT6plex]QDS[Phospho]K[TMT6plex]GVEDFGDVIR/2	0	7.672241829062452e-05	538.292205	2:1.0000:3:true	QDSKGVEDFGDVIR	[TMT6plex]QDS[Phospho]K[TMT6plex]GVEDFGDVIR	Os02t0470400-00	1.0	S9588TPST_Fr3	S9588TPST_Fr3.25469.25469.2	mzspec:PXD019291:S9588TPST_Fr3:scan:25469:[TMT6plex]QDS[Phospho]K[TMT6plex]GVEDFGDVIR/2	1	-0.0031759999999394486	-3.0189258208134686	7.554011179936546e-05	13035	13034	Phospho	1.0	3	166	1	1.0	369	0.0	0.0	0.0	0.0	0.0	0.0
0;4;15	1387;1391;1402	0;1.0000;0	TMT6plex;Phospho;TMT6plex	LOC_Os09g24440.1	mzspec:PXD019291:S9588TPST_Fr4:scan:24844:[TMT6plex]DHFS[Phospho]PVVNGQEVLDK[TMT6plex]PR/3	0	0.0	538.292205	2:1.0000:4:true	DHFSPVVNGQEVLDKPR	[TMT6plex]DHFS[Phospho]PVVNGQEVLDK[TMT6plex]PR	LOC_Os09g24440.1	1.0	S9588TPST_Fr4	S9588TPST_Fr4.24844.24844.3	mzspec:PXD019291:S9588TPST_Fr4:scan:24844:[TMT6plex]DHFS[Phospho]PVVNGQEVLDK[TMT6plex]PR/3	0	-0.0019340000000056528	-2.342071349658013	0.0	1502	1502	Phospho	1.0	4	1391	1	1.0	370	0.0	0.0	0.0	0.0	0.0	0.0
0;4;15	1387;1391;1402	0;1.0000;0	TMT6plex;Phospho;TMT6plex	LOC_Os09g24440.1	mzspec:PXD019291:S9588TPST_Fr4:scan:24841:[TMT6plex]DHFS[Phospho]PVVNGQEVLDK[TMT6plex]PR/4	0	0.0	538.292205	2:1.0000:4:true	DHFSPVVNGQEVLDKPR	[TMT6plex]DHFS[Phospho]PVVNGQEVLDK[TMT6plex]PR	LOC_Os09g24440.1	1.0	S9588TPST_Fr4	S9588TPST_Fr4.24841.24841.4	mzspec:PXD019291:S9588TPST_Fr4:scan:24841:[TMT6plex]DHFS[Phospho]PVVNGQEVLDK[TMT6plex]PR/4	0	-0.0014059999999744832	-2.269296059188695	0.0	1420	1420	Phospho	1.0	4	1391	1	1.0	371	0.0	0.0	0.0	0.0	0.0	0.0
0;14	324;338	0;1.0000	TMT6plex;Phospho	LOC_Os05g32600.1	mzspec:PXD019291:S9588TPST_Fr2:scan:31787:[TMT6plex]IPDLNLQDGPVVLS[Phospho]PPR/3	0	0.0	309.129275	2:1.0000:14:true	IPDLNLQDGPVVLSPPR	[TMT6plex]IPDLNLQDGPVVLS[Phospho]PPR	LOC_Os05g32600.1	1.0	S9588TPST_Fr2	S9588TPST_Fr2.31787.31787.3	mzspec:PXD019291:S9588TPST_Fr2:scan:31787:[TMT6plex]IPDLNLQDGPVVLS[Phospho]PPR/3	0	-0.0016030000000455402	-2.2459832303424494	0.0	2325	2325	Phospho	1.0	14	338	1	1.0	372	0.0	0.0	0.0	0.0	0.0	0.0
0;7;10	329;336;339	0;1.0000;0	TMT6plex;Phospho;TMT6plex	LOC_Os04g37520.1	mzspec:PXD019291:S9588TPST_Fr2:scan:08810:[TMT6plex]DHENPRT[Phospho]PIK[TMT6plex]/4	0	0.00016975046681378368	538.292205	2:1.0000:7:true	DHENPRTPIK	[TMT6plex]DHENPRT[Phospho]PIK[TMT6plex]	LOC_Os04g37520.1	1.0	S9588TPST_Fr2	S9588TPST_Fr2.08810.08810.4	mzspec:PXD019291:S9588TPST_Fr2:scan:08810:[TMT6plex]DHENPRT[Phospho]PIK[TMT6plex]/4	1	-0.0003540000000157306	-0.8100980396110998	7.554011179936546e-05	5892	5891	Phospho	1.0	7	336	1	1.0	373	0.0	0.0	0.0	0.0	0.0	0.0
0;14	324;338	0;1.0000	TMT6plex;Phospho	LOC_Os05g32600.1	mzspec:PXD019291:S9588TPST_Fr2:scan:31566:[TMT6plex]IPDLNLQDGPVVLS[Phospho]PPR/3	0	0.0	309.129275	2:1.0000:14:true	IPDLNLQDGPVVLSPPR	[TMT6plex]IPDLNLQDGPVVLS[Phospho]PPR	LOC_Os05g32600.1	1.0	S9588TPST_Fr2	S9588TPST_Fr2.31566.31566.3	mzspec:PXD019291:S9588TPST_Fr2:scan:31566:[TMT6plex]IPDLNLQDGPVVLS[Phospho]PPR/3	0	0.0006969999999455467	0.9765753658028148	0.0	2856	2856	Phospho	1.0	14	338	1	1.0	374	0.0	0.0	0.0	0.0	0.0	0.0
0;8;11	258;266;269	0;0;1.0000	TMT6plex;TMT6plex;Phospho	Os01t0791033-00	mzspec:PXD019291:S9588TPST_Fr2:scan:30370:[TMT6plex]FEFEPVDK[TMT6plex]LDS[Phospho]/3	0	0.0002818489289740699	538.292205	2:1.0000:11:true	FEFEPVDKLDS	[TMT6plex]FEFEPVDK[TMT6plex]LDS[Phospho]	Os01t0791033-00	1.0	S9588TPST_Fr2	S9588TPST_Fr2.30370.30370.3	mzspec:PXD019291:S9588TPST_Fr2:scan:30370:[TMT6plex]FEFEPVDK[TMT6plex]LDS[Phospho]/3	1	-0.0015260000000125724	-2.4534646646481386	7.554011179936546e-05	3549	3548	Phospho	1.0	11	269	1	1.0	375	0.0	0.0	0.0	0.0	0.0	0.0
0;7	240;247	0;1.0000	TMT6plex;Phospho	Os01t0556400-01	mzspec:PXD019291:S9588TPST_Fr2:scan:28284:[TMT6plex]QFGQFGT[Phospho]FHFR/3	0	0.00026881720430107527	309.129275	2:1.0000:7:true	QFGQFGTFHFR	[TMT6plex]QFGQFGT[Phospho]FHFR	Os01t0556400-01	1.0	S9588TPST_Fr2	S9588TPST_Fr2.28284.28284.3	mzspec:PXD019291:S9588TPST_Fr2:scan:28284:[TMT6plex]QFGQFGT[Phospho]FHFR/3	1	-0.0015349999998761632	-2.736505544416348	7.554011179936546e-05	3721	3720	Phospho	1.0	7	247	1	1.0	376	0.0	0.0	0.0	0.0	0.0	0.0
0;9;11	135;144;146	0;1.0000;0	TMT6plex;Phospho;TMT6plex	Os02t0786200-01	mzspec:PXD019291:S9588TPST_Fr1:scan:20121:[TMT6plex]IPDDFVRHS[Phospho]PK[TMT6plex]/4	0	0.0002886002886002886	538.292205	2:1.0000:9:true	IPDDFVRHSPK	[TMT6plex]IPDDFVRHS[Phospho]PK[TMT6plex]	Os02t0786200-01	1.0	S9588TPST_Fr1	S9588TPST_Fr1.20121.20121.4	mzspec:PXD019291:S9588TPST_Fr1:scan:20121:[TMT6plex]IPDDFVRHS[Phospho]PK[TMT6plex]/4	1	0.0035960000000159202	7.766742083004978	7.554011179936546e-05	3466	3465	Phospho	1.0	9	144	1	1.0	377	0.0	0.0	0.0	0.0	0.0	0.0
0;9	175;184	0;1.0000	TMT6plex;Phospho	Os07t0612400-01	mzspec:PXD019291:S9588TPST_Fr3:scan:22549:[TMT6plex]VEDVMLPRT[Phospho]PER/3	0	0.0001002104419280489	309.129275	2:1.0000:9:true	VEDVMLPRTPER	[TMT6plex]VEDVMLPRT[Phospho]PER	Os07t0612400-01	1.0	S9588TPST_Fr3	S9588TPST_Fr3.22549.22549.3	mzspec:PXD019291:S9588TPST_Fr3:scan:22549:[TMT6plex]VEDVMLPRT[Phospho]PER/3	1	-0.001736000000050808	-2.9710924480519	7.554011179936546e-05	9980	9979	Phospho	1.0	9	184	1	1.0	378	0.0	0.0	0.0	0.0	0.0	0.0
0;8	216;224	0;1.0000	TMT6plex;Phospho	Os02t0158400-01	mzspec:PXD019291:S9588TPST_Fr1:scan:12685:[TMT6plex]VERPHPDS[Phospho]EWER/3	0	8.413967185527976e-05	309.129275	2:1.0000:8:true	VERPHPDSEWER	[TMT6plex]VERPHPDS[Phospho]EWER	Os02t0158400-01	1.0	S9588TPST_Fr1	S9588TPST_Fr1.12685.12685.3	mzspec:PXD019291:S9588TPST_Fr1:scan:12685:[TMT6plex]VERPHPDS[Phospho]EWER/3	1	-0.0014349999999012653	-2.3297184246321683	7.554011179936546e-05	11886	11885	Phospho	1.0	8	224	1	1.0	379	0.0	0.0	0.0	0.0	0.0	0.0
0;11;12;15	299;310;311;314	0;0;1.0000;0	TMT6plex;Carbamidomethyl;Phospho;TMT6plex	LOC_Os02g39370.1	mzspec:PXD019291:S9588TPST_Fr3:scan:31253:[TMT6plex]VFMQNLLEVPC[Carbamidomethyl]S[Phospho]ENK[TMT6plex]/3	0	7.920792079207921e-05	595.313669	2:1.0000:12:true	VFMQNLLEVPCSENK	[TMT6plex]VFMQNLLEVPC[Carbamidomethyl]S[Phospho]ENK[TMT6plex]	LOC_Os02g39370.1	1.0	S9588TPST_Fr3	S9588TPST_Fr3.31253.31253.3	mzspec:PXD019291:S9588TPST_Fr3:scan:31253:[TMT6plex]VFMQNLLEVPC[Carbamidomethyl]S[Phospho]ENK[TMT6plex]/3	1	-0.004445000000032451	-5.6788698980327945	7.554011179936546e-05	12626	12625	Phospho	1.0	12	311	1	1.0	380	0.0	0.0	0.0	0.0	0.0	0.0
0;2;9	189;191;198	0;1.0000;0	TMT6plex;Phospho;TMT6plex	Os12t0131000-01	mzspec:PXD019291:S9588TPST_Fr3:scan:07551:[TMT6plex]HS[Phospho]PPPPRPK[TMT6plex]/3	0	8.729812309035356e-05	538.292205	2:1.0000:2:true	HSPPPPRPK	[TMT6plex]HS[Phospho]PPPPRPK[TMT6plex]	Os12t0131000-01	1.0	S9588TPST_Fr3	S9588TPST_Fr3.07551.07551.3	mzspec:PXD019291:S9588TPST_Fr3:scan:07551:[TMT6plex]HS[Phospho]PPPPRPK[TMT6plex]/3	1	-0.0008589999999912834	-1.6595020835575751	7.554011179936546e-05	11456	11455	Phospho	1.0	2	191	1	1.0	381	0.0	0.0	0.0	0.0	0.0	0.0
0;6;10;12	266;272;276;278	0;1.0000;0;0	TMT6plex;Phospho;TMT6plex;TMT6plex	Os08t0500200-01	mzspec:PXD019291:S9588TPST_Fr3:scan:08798:[TMT6plex]GQREDS[Phospho]EDDK[TMT6plex]PK[TMT6plex]/3	0	9.95123892924669e-05	767.4551349999997	2:1.0000:6:true	GQREDSEDDKPK	[TMT6plex]GQREDS[Phospho]EDDK[TMT6plex]PK[TMT6plex]	Os08t0500200-01	1.0	S9588TPST_Fr3	S9588TPST_Fr3.08798.08798.3	mzspec:PXD019291:S9588TPST_Fr3:scan:08798:[TMT6plex]GQREDS[Phospho]EDDK[TMT6plex]PK[TMT6plex]/3	1	-0.0010980000000699872	-1.5158003509235018	7.554011179936546e-05	10050	10049	Phospho	1.0	6	272	1	1.0	382	0.0	0.0	0.0	0.0	0.0	0.0
0;3;15	878;881;893	0;1.0000;1.0000	TMT6plex;Oxidation;Phospho	LOC_Os06g51270.1	mzspec:PXD019291:S9588TPST_Fr3:scan:26493:[TMT6plex]DIM[Oxidation]DEQDQLGGLLDS[Phospho]VHGGNR/3	0	7.8064012490242e-05	325.124175	2:1.0000:3:true;3:1.0000:15:true	DIMDEQDQLGGLLDSVHGGNR	[TMT6plex]DIM[Oxidation]DEQDQLGGLLDS[Phospho]VHGGNR	LOC_Os06g51270.1	1.0	S9588TPST_Fr3	S9588TPST_Fr3.26493.26493.3	mzspec:PXD019291:S9588TPST_Fr3:scan:26493:[TMT6plex]DIM[Oxidation]DEQDQLGGLLDS[Phospho]VHGGNR/3	1	-0.002410999999938213	-2.7860055747662016	7.554011179936546e-05	12811	12810	Phospho	1.0	15	893	1	1.0	383	0.0	0.0	0.0	0.0	0.0	0.0
0;3;15	878;881;893	0;1.0000;1.0000	TMT6plex;Oxidation;Phospho	LOC_Os06g51270.1	mzspec:PXD019291:S9588TPST_Fr3:scan:26327:[TMT6plex]DIM[Oxidation]DEQDQLGGLLDS[Phospho]VHGGNR/3	0	8.15594160345812e-05	325.124175	2:1.0000:3:true;3:1.0000:15:true	DIMDEQDQLGGLLDSVHGGNR	[TMT6plex]DIM[Oxidation]DEQDQLGGLLDS[Phospho]VHGGNR	LOC_Os06g51270.1	1.0	S9588TPST_Fr3	S9588TPST_Fr3.26327.26327.3	mzspec:PXD019291:S9588TPST_Fr3:scan:26327:[TMT6plex]DIM[Oxidation]DEQDQLGGLLDS[Phospho]VHGGNR/3	1	-0.0025109999999131105	-2.9015595181149467	7.554011179936546e-05	12262	12261	Phospho	1.0	15	893	1	1.0	384	0.0	0.0	0.0	0.0	0.0	0.0
0;3;15	878;881;893	0;1.0000;1.0000	TMT6plex;Oxidation;Phospho	LOC_Os06g51270.1	mzspec:PXD019291:S9588TPST_Fr2:scan:26781:[TMT6plex]DIM[Oxidation]DEQDQLGGLLDS[Phospho]VHGGNR/3	0	0.0	325.124175	2:1.0000:3:true;3:1.0000:15:true	DIMDEQDQLGGLLDSVHGGNR	[TMT6plex]DIM[Oxidation]DEQDQLGGLLDS[Phospho]VHGGNR	LOC_Os06g51270.1	1.0	S9588TPST_Fr2	S9588TPST_Fr2.26781.26781.3	mzspec:PXD019291:S9588TPST_Fr2:scan:26781:[TMT6plex]DIM[Oxidation]DEQDQLGGLLDS[Phospho]VHGGNR/3	0	-0.004510999999979504	-5.212638385746705	0.0	449	449	Phospho	1.0	15	893	1	1.0	385	0.0	0.0	0.0	0.0	0.0	0.0
0;15	878;893	0;1.0000	TMT6plex;Phospho	LOC_Os06g51270.1	mzspec:PXD019291:S9588TPST_Fr3:scan:27902:[TMT6plex]DIMDEQDQLGGLLDS[Phospho]VHGGNR/3	0	7.783312577833126e-05	309.129275	2:1.0000:15:true	DIMDEQDQLGGLLDSVHGGNR	[TMT6plex]DIMDEQDQLGGLLDS[Phospho]VHGGNR	LOC_Os06g51270.1	1.0	S9588TPST_Fr3	S9588TPST_Fr3.27902.27902.3	mzspec:PXD019291:S9588TPST_Fr3:scan:27902:[TMT6plex]DIMDEQDQLGGLLDS[Phospho]VHGGNR/3	1	-0.002544999999940956	-2.959078484988505	7.554011179936546e-05	12849	12848	Phospho	1.0	15	893	1	1.0	386	0.0	0.0	0.0	0.0	0.0	0.0
0;15	878;893	0;1.0000	TMT6plex;Phospho	LOC_Os06g51270.1	mzspec:PXD019291:S9588TPST_Fr3:scan:27938:[TMT6plex]DIMDEQDQLGGLLDS[Phospho]VHGGNR/4	0	8.682062858135091e-05	309.129275	2:1.0000:15:true	DIMDEQDQLGGLLDSVHGGNR	[TMT6plex]DIMDEQDQLGGLLDS[Phospho]VHGGNR	LOC_Os06g51270.1	1.0	S9588TPST_Fr3	S9588TPST_Fr3.27938.27938.4	mzspec:PXD019291:S9588TPST_Fr3:scan:27938:[TMT6plex]DIMDEQDQLGGLLDS[Phospho]VHGGNR/4	1	-0.0019889999999804786	-3.082284389748515	7.554011179936546e-05	11519	11518	Phospho	1.0	15	893	1	1.0	387	0.0	0.0	0.0	0.0	0.0	0.0
0;7	33;40	0;1.0000	TMT6plex;Phospho	Os07t0208600-01	mzspec:PXD019291:S9588TPST_Fr3:scan:24487:[TMT6plex]DIHPEPS[Phospho]PPHLPPPPLR/3	0	8.384338056510439e-05	309.129275	2:1.0000:7:true	DIHPEPSPPHLPPPPLR	[TMT6plex]DIHPEPS[Phospho]PPHLPPPPLR	Os07t0208600-01	1.0	S9588TPST_Fr3	S9588TPST_Fr3.24487.24487.3	mzspec:PXD019291:S9588TPST_Fr3:scan:24487:[TMT6plex]DIHPEPS[Phospho]PPHLPPPPLR/3	1	-0.0017799999999397187	-2.4194025646098307	7.554011179936546e-05	11928	11927	Phospho	1.0	7	40	1	1.0	388	0.0	0.0	0.0	0.0	0.0	0.0
0;7	33;40	0;1.0000	TMT6plex;Phospho	Os07t0208600-01	mzspec:PXD019291:S9588TPST_Fr3:scan:24306:[TMT6plex]DIHPEPS[Phospho]PPHLPPPPLR/3	0	8.700948403375968e-05	309.129275	2:1.0000:7:true	DIHPEPSPPHLPPPPLR	[TMT6plex]DIHPEPS[Phospho]PPHLPPPPLR	Os07t0208600-01	1.0	S9588TPST_Fr3	S9588TPST_Fr3.24306.24306.3	mzspec:PXD019291:S9588TPST_Fr3:scan:24306:[TMT6plex]DIHPEPS[Phospho]PPHLPPPPLR/3	1	-0.002679999999941174	-3.642695996197533	7.554011179936546e-05	11494	11493	Phospho	1.0	7	40	1	1.0	389	0.0	0.0	0.0	0.0	0.0	0.0
0;2;9	189;191;198	0;1.0000;0	TMT6plex;Phospho;TMT6plex	Os12t0131000-01	mzspec:PXD019291:S9588TPST_Fr2:scan:07222:[TMT6plex]HS[Phospho]PPPPRPK[TMT6plex]/3	0	0.00016079755587715066	538.292205	2:1.0000:2:true	HSPPPPRPK	[TMT6plex]HS[Phospho]PPPPRPK[TMT6plex]	Os12t0131000-01	1.0	S9588TPST_Fr2	S9588TPST_Fr2.07222.07222.3	mzspec:PXD019291:S9588TPST_Fr2:scan:07222:[TMT6plex]HS[Phospho]PPPPRPK[TMT6plex]/3	1	0.00024099999995996768	0.4655878953143192	7.554011179936546e-05	6220	6219	Phospho	1.0	2	191	1	1.0	390	0.0	0.0	0.0	0.0	0.0	0.0
0;8	216;224	0;1.0000	TMT6plex;Phospho	Os02t0158400-01	mzspec:PXD019291:S9588TPST_Fr1:scan:12507:[TMT6plex]VERPHPDS[Phospho]EWER/4	0	8.820675663755844e-05	309.129275	2:1.0000:8:true	VERPHPDSEWER	[TMT6plex]VERPHPDS[Phospho]EWER	Os02t0158400-01	1.0	S9588TPST_Fr1	S9588TPST_Fr1.12507.12507.4	mzspec:PXD019291:S9588TPST_Fr1:scan:12507:[TMT6plex]VERPHPDS[Phospho]EWER/4	1	-0.00038200000000188084	-0.8264507188191011	7.554011179936546e-05	11338	11337	Phospho	1.0	8	224	1	1.0	391	0.0	0.0	0.0	0.0	0.0	0.0
0;1;3;8	84;85;87;92	0;1.0000;1.0000;0	TMT6plex;Phospho;Phospho;TMT6plex	Os01t0959000-01	mzspec:PXD019291:S9588TPST_Fr1:scan:13412:[TMT6plex]S[Phospho]PS[Phospho]PPPPK[TMT6plex]/3	0	0.00010159504216194252	618.258505	2:1.0000:1:true;3:1.0000:3:true	SPSPPPPK	[TMT6plex]S[Phospho]PS[Phospho]PPPPK[TMT6plex]	Os01t0959000-01	1.0	S9588TPST_Fr1	S9588TPST_Fr1.13412.13412.3	mzspec:PXD019291:S9588TPST_Fr1:scan:13412:[TMT6plex]S[Phospho]PS[Phospho]PPPPK[TMT6plex]/3	1	-0.00044700000000830187	-0.9399222454858976	7.554011179936546e-05	9844	9843	Phospho	1.0	3	87	1	1.0	392	0.0	0.0	0.0	0.0	0.0	0.0
0;8	216;224	0;1.0000	TMT6plex;Phospho	Os02t0158400-01	mzspec:PXD019291:S9588TPST_Fr1:scan:12476:[TMT6plex]VERPHPDS[Phospho]EWER/3	0	9.002520705797624e-05	309.129275	2:1.0000:8:true	VERPHPDSEWER	[TMT6plex]VERPHPDS[Phospho]EWER	Os02t0158400-01	1.0	S9588TPST_Fr1	S9588TPST_Fr1.12476.12476.3	mzspec:PXD019291:S9588TPST_Fr1:scan:12476:[TMT6plex]VERPHPDS[Phospho]EWER/3	1	-0.0014349999999012653	-2.3297184246321683	7.554011179936546e-05	11109	11108	Phospho	1.0	8	224	1	1.0	393	0.0	0.0	0.0	0.0	0.0	0.0
0;10	148;158	0;1.0000	TMT6plex;Phospho	LOC_Os03g64230.2	mzspec:PXD019291:S9588TPST_Fr4:scan:04421:[TMT6plex]QHQGGGGGGS[Phospho]FR/3	0	0.0003108486167236556	309.129275	2:1.0000:10:true	QHQGGGGGGSFR	[TMT6plex]QHQGGGGGGS[Phospho]FR	LOC_Os03g64230.2	1.0	S9588TPST_Fr4	S9588TPST_Fr4.04421.04421.3	mzspec:PXD019291:S9588TPST_Fr4:scan:04421:[TMT6plex]QHQGGGGGGS[Phospho]FR/3	1	0.00048600000002352317	1.0016019737863682	7.554011179936546e-05	3218	3217	Phospho	1.0	10	158	1	1.0	394	0.0	0.0	0.0	0.0	0.0	0.0
0;7;10	96;103;106	0;1.0000;0	TMT6plex;Phospho;TMT6plex	Os03t0125600-01	mzspec:PXD019291:S9588TPST_Fr4:scan:24109:[TMT6plex]QHLQQPT[Phospho]PPK[TMT6plex]DIQEIVR/4	0	0.0	538.292205	2:1.0000:7:true	QHLQQPTPPKDIQEIVR	[TMT6plex]QHLQQPT[Phospho]PPK[TMT6plex]DIQEIVR	Os03t0125600-01	1.0	S9588TPST_Fr4	S9588TPST_Fr4.24109.24109.4	mzspec:PXD019291:S9588TPST_Fr4:scan:24109:[TMT6plex]QHLQQPT[Phospho]PPK[TMT6plex]DIQEIVR/4	0	-0.003282000000126573	-5.1113189993009405	0.0	292	292	Phospho	1.0	7	103	1	1.0	395	0.0	0.0	0.0	0.0	0.0	0.0
0;3;6;9	188;191;194;197	0;0;1.0000;1.0000	TMT6plex;Carbamidomethyl;Phospho;Phospho	LOC_Os01g56790.1	mzspec:PXD019291:S9588TPST_Fr4:scan:07402:[TMT6plex]DIC[Carbamidomethyl]HQS[Phospho]DHS[Phospho]IHER/4	0	0.0	446.117039	2:1.0000:6:true;3:1.0000:9:true	DICHQSDHSIHER	[TMT6plex]DIC[Carbamidomethyl]HQS[Phospho]DHS[Phospho]IHER	LOC_Os01g56790.1	1.0	S9588TPST_Fr4	S9588TPST_Fr4.07402.07402.4	mzspec:PXD019291:S9588TPST_Fr4:scan:07402:[TMT6plex]DIC[Carbamidomethyl]HQS[Phospho]DHS[Phospho]IHER/4	0	-0.0006500000000073669	-1.2834239381416652	0.0	780	780	Phospho	1.0	9	197	1	1.0	396	0.0	0.0	0.0	0.0	0.0	0.0
0;3;6;9	188;191;194;197	0;0;1.0000;1.0000	TMT6plex;Carbamidomethyl;Phospho;Phospho	LOC_Os01g56790.1	mzspec:PXD019291:S9588TPST_Fr4:scan:07402:[TMT6plex]DIC[Carbamidomethyl]HQS[Phospho]DHS[Phospho]IHER/4	0	0.0	446.117039	2:1.0000:6:true;3:1.0000:9:true	DICHQSDHSIHER	[TMT6plex]DIC[Carbamidomethyl]HQS[Phospho]DHS[Phospho]IHER	LOC_Os01g56790.1	1.0	S9588TPST_Fr4	S9588TPST_Fr4.07402.07402.4	mzspec:PXD019291:S9588TPST_Fr4:scan:07402:[TMT6plex]DIC[Carbamidomethyl]HQS[Phospho]DHS[Phospho]IHER/4	0	-0.0006500000000073669	-1.2834239381416652	0.0	780	780	Phospho	1.0	6	194	1	1.0	397	0.0	0.0	0.0	0.0	0.0	0.0
0;4;5;15	174;178;179;189	0;0;1.0000;0	TMT6plex;TMT6plex;Phospho;TMT6plex	Os07t0588200-01	mzspec:PXD019291:S9588TPST_Fr3:scan:25172:[TMT6plex]QHEK[TMT6plex]S[Phospho]PDLRPLPLLK[TMT6plex]/5	0	8.389965601141036e-05	767.4551349999997	2:1.0000:5:true	QHEKSPDLRPLPLLK	[TMT6plex]QHEK[TMT6plex]S[Phospho]PDLRPLPLLK[TMT6plex]	Os07t0588200-01	1.0	S9588TPST_Fr3	S9588TPST_Fr3.25172.25172.5	mzspec:PXD019291:S9588TPST_Fr3:scan:25172:[TMT6plex]QHEK[TMT6plex]S[Phospho]PDLRPLPLLK[TMT6plex]/5	1	-0.000757000000021435	-1.4886883003206446	7.554011179936546e-05	11920	11919	Phospho	1.0	5	179	1	1.0	398	0.0	0.0	0.0	0.0	0.0	0.0
0;4;5;15	174;178;179;189	0;0;1.0000;0	TMT6plex;TMT6plex;Phospho;TMT6plex	Os07t0588200-01	mzspec:PXD019291:S9588TPST_Fr3:scan:25158:[TMT6plex]QHEK[TMT6plex]S[Phospho]PDLRPLPLLK[TMT6plex]/4	0	8.523695874531196e-05	767.4551349999997	2:1.0000:5:true	QHEKSPDLRPLPLLK	[TMT6plex]QHEK[TMT6plex]S[Phospho]PDLRPLPLLK[TMT6plex]	Os07t0588200-01	1.0	S9588TPST_Fr3	S9588TPST_Fr3.25158.25158.4	mzspec:PXD019291:S9588TPST_Fr3:scan:25158:[TMT6plex]QHEK[TMT6plex]S[Phospho]PDLRPLPLLK[TMT6plex]/4	1	-0.000941000000011627	-1.4810154772139434	7.554011179936546e-05	11733	11732	Phospho	1.0	5	179	1	1.0	399	0.0	0.0	0.0	0.0	0.0	0.0
0;7;11;16	257;264;268;273	0;1.0000;1.0000;0	TMT6plex;Phospho;Phospho;TMT6plex	Os01t0139200-01	mzspec:PXD019291:S9588TPST_Fr3:scan:19937:[TMT6plex]HPHDVQS[Phospho]VPDS[Phospho]PMIDK[TMT6plex]/3	0	9.013881377321076e-05	618.258505	2:1.0000:7:true;3:1.0000:11:true	HPHDVQSVPDSPMIDK	[TMT6plex]HPHDVQS[Phospho]VPDS[Phospho]PMIDK[TMT6plex]	Os01t0139200-01	1.0	S9588TPST_Fr3	S9588TPST_Fr3.19937.19937.3	mzspec:PXD019291:S9588TPST_Fr3:scan:19937:[TMT6plex]HPHDVQS[Phospho]VPDS[Phospho]PMIDK[TMT6plex]/3	1	-0.33404299999995146	-413.73927403966735	7.554011179936546e-05	11095	11094	Phospho	1.0	7	264	1	1.0	400	0.0	0.0	0.0	0.0	0.0	0.0
0;9;12	335;344;347	0;1.0000;0	TMT6plex;Phospho;TMT6plex	Os04t0672900-01	mzspec:PXD019291:S9588TPST_Fr2:scan:10480:[TMT6plex]QHDEHEMVS[Phospho]PGK[TMT6plex]/3	0	0.00014660606949127694	538.292205	2:1.0000:9:true	QHDEHEMVSPGK	[TMT6plex]QHDEHEMVS[Phospho]PGK[TMT6plex]	Os04t0672900-01	1.0	S9588TPST_Fr2	S9588TPST_Fr2.10480.10480.3	mzspec:PXD019291:S9588TPST_Fr2:scan:10480:[TMT6plex]QHDEHEMVS[Phospho]PGK[TMT6plex]/3	1	-2.100000006066693e-05	-0.03257626723578212	7.554011179936546e-05	6822	6821	Phospho	1.0	9	344	1	1.0	401	0.0	0.0	0.0	0.0	0.0	0.0
0;7;11;16	257;264;268;273	0;1.0000;1.0000;0	TMT6plex;Phospho;Phospho;TMT6plex	Os01t0139200-01	mzspec:PXD019291:S9588TPST_Fr3:scan:19937:[TMT6plex]HPHDVQS[Phospho]VPDS[Phospho]PMIDK[TMT6plex]/3	0	9.013881377321076e-05	618.258505	2:1.0000:7:true;3:1.0000:11:true	HPHDVQSVPDSPMIDK	[TMT6plex]HPHDVQS[Phospho]VPDS[Phospho]PMIDK[TMT6plex]	Os01t0139200-01	1.0	S9588TPST_Fr3	S9588TPST_Fr3.19937.19937.3	mzspec:PXD019291:S9588TPST_Fr3:scan:19937:[TMT6plex]HPHDVQS[Phospho]VPDS[Phospho]PMIDK[TMT6plex]/3	1	-0.33404299999995146	-413.73927403966735	7.554011179936546e-05	11095	11094	Phospho	1.0	11	268	1	1.0	402	0.0	0.0	0.0	0.0	0.0	0.0
0;1;3;8	84;85;87;92	0;1.0000;1.0000;0	TMT6plex;Phospho;Phospho;TMT6plex	Os01t0959000-01	mzspec:PXD019291:S9588TPST_Fr1:scan:13412:[TMT6plex]S[Phospho]PS[Phospho]PPPPK[TMT6plex]/3	0	0.00010159504216194252	618.258505	2:1.0000:1:true;3:1.0000:3:true	SPSPPPPK	[TMT6plex]S[Phospho]PS[Phospho]PPPPK[TMT6plex]	Os01t0959000-01	1.0	S9588TPST_Fr1	S9588TPST_Fr1.13412.13412.3	mzspec:PXD019291:S9588TPST_Fr1:scan:13412:[TMT6plex]S[Phospho]PS[Phospho]PPPPK[TMT6plex]/3	1	-0.00044700000000830187	-0.9399222454858976	7.554011179936546e-05	9844	9843	Phospho	1.0	1	85	1	1.0	403	0.0	0.0	0.0	0.0	0.0	0.0
0;5;7;10	1032;1037;1039;1042	0;1.0000;0;0	TMT6plex;Phospho;TMT6plex;TMT6plex	LOC_Os06g30894.1	mzspec:PXD019291:S9588TPST_Fr3:scan:07064:[TMT6plex]DHEES[Phospho]PK[TMT6plex]HPK[TMT6plex]/5	0	8.245382585751979e-05	767.4551349999997	2:1.0000:5:true	DHEESPKHPK	[TMT6plex]DHEES[Phospho]PK[TMT6plex]HPK[TMT6plex]	LOC_Os06g30894.1	1.0	S9588TPST_Fr3	S9588TPST_Fr3.07064.07064.5	mzspec:PXD019291:S9588TPST_Fr3:scan:07064:[TMT6plex]DHEES[Phospho]PK[TMT6plex]HPK[TMT6plex]/5	1	0.0007020000000466098	1.7771616411867253	7.554011179936546e-05	12129	12128	Phospho	1.0	5	1037	1	1.0	404	0.0	0.0	0.0	0.0	0.0	0.0
0;5	296;301	0;1.0000	TMT6plex;Phospho	Os10t0548800-01	mzspec:PXD019291:S9588TPST_Fr2:scan:14595:[TMT6plex]QDVES[Phospho]PEDGDENDEIR/2	0	0.00021677866897897252	309.129275	2:1.0000:5:true	QDVESPEDGDENDEIR	[TMT6plex]QDVES[Phospho]PEDGDENDEIR	Os10t0548800-01	1.0	S9588TPST_Fr2	S9588TPST_Fr2.14595.14595.2	mzspec:PXD019291:S9588TPST_Fr2:scan:14595:[TMT6plex]QDVES[Phospho]PEDGDENDEIR/2	1	-0.0012619999999969878	-1.1702012918107871	7.554011179936546e-05	4614	4613	Phospho	1.0	5	301	1	1.0	405	0.0	0.0	0.0	0.0	0.0	0.0
0;9;11	269;278;280	0;1.0000;1.0000	TMT6plex;Phospho;Phospho	Os03t0264000-01	mzspec:PXD019291:S9588TPST_Fr3:scan:12313:[TMT6plex]GQVGEDVRS[Phospho]DS[Phospho]EDEE/3	0	9.131586156515389e-05	389.095575	2:1.0000:9:true;3:1.0000:11:true	GQVGEDVRSDSEDEE	[TMT6plex]GQVGEDVRS[Phospho]DS[Phospho]EDEE	Os03t0264000-01	1.0	S9588TPST_Fr3	S9588TPST_Fr3.12313.12313.3	mzspec:PXD019291:S9588TPST_Fr3:scan:12313:[TMT6plex]GQVGEDVRS[Phospho]DS[Phospho]EDEE/3	1	-0.001970000000028449	-2.8945293879856275	7.554011179936546e-05	10952	10951	Phospho	1.0	11	280	1	1.0	406	0.0	0.0	0.0	0.0	0.0	0.0
0;8;10	291;299;301	0;1.0000;1.0000	TMT6plex;Phospho;Phospho	Os02t0581300-01	mzspec:PXD019291:S9588TPST_Fr3:scan:10440:[TMT6plex]NVGDDVRS[Phospho]DS[Phospho]EGEDEHED/3	0	9.884353069091629e-05	389.095575	2:1.0000:8:true;3:1.0000:10:true	NVGDDVRSDSEGEDEHED	[TMT6plex]NVGDDVRS[Phospho]DS[Phospho]EGEDEHED	Os02t0581300-01	1.0	S9588TPST_Fr3	S9588TPST_Fr3.10440.10440.3	mzspec:PXD019291:S9588TPST_Fr3:scan:10440:[TMT6plex]NVGDDVRS[Phospho]DS[Phospho]EGEDEHED/3	1	0.0006789999999909924	0.8505645955601141	7.554011179936546e-05	10118	10117	Phospho	1.0	8	299	1	1.0	407	0.0	0.0	0.0	0.0	0.0	0.0
0;1;10	7;8;17	0;1.0000;0	TMT6plex;Phospho;TMT6plex	LOC_Os07g09680.3	mzspec:PXD019291:S9588TPST_Fr4:scan:21898:[TMT6plex]S[Phospho]RGDFDHLIK[TMT6plex]/3	0	0.00019976028765481425	538.292205	2:1.0000:1:true	SRGDFDHLIK	[TMT6plex]S[Phospho]RGDFDHLIK[TMT6plex]	LOC_Os07g09680.3	1.0	S9588TPST_Fr4	S9588TPST_Fr4.21898.21898.3	mzspec:PXD019291:S9588TPST_Fr4:scan:21898:[TMT6plex]S[Phospho]RGDFDHLIK[TMT6plex]/3	1	-0.00010199999996984843	-0.17709117386972995	7.554011179936546e-05	5007	5006	Phospho	1.0	1	8	1	1.0	408	0.0	0.0	0.0	0.0	0.0	0.0
0;7;9	155;162;164	0;1.0000;0	TMT6plex;Phospho;TMT6plex	Os01t0881500-01	mzspec:PXD019291:S9588TPST_Fr2:scan:24289:[TMT6plex]NVILPNS[Phospho]PK[TMT6plex]/2	0	0.0	538.292205	2:1.0000:7:true	NVILPNSPK	[TMT6plex]NVILPNS[Phospho]PK[TMT6plex]	Os01t0881500-01	1.0	S9588TPST_Fr2	S9588TPST_Fr2.24289.24289.2	mzspec:PXD019291:S9588TPST_Fr2:scan:24289:[TMT6plex]NVILPNS[Phospho]PK[TMT6plex]/2	0	-0.0024840000000949662	-3.2665465965691443	0.0	1606	1606	Phospho	1.0	7	162	1	1.0	409	0.0	0.0	0.0	0.0	0.0	0.0
0;7;9	155;162;164	0;1.0000;0	TMT6plex;Phospho;TMT6plex	Os01t0881500-01	mzspec:PXD019291:S9588TPST_Fr2:scan:24447:[TMT6plex]NVILPNS[Phospho]PK[TMT6plex]/2	0	0.0	538.292205	2:1.0000:7:true	NVILPNSPK	[TMT6plex]NVILPNS[Phospho]PK[TMT6plex]	Os01t0881500-01	1.0	S9588TPST_Fr2	S9588TPST_Fr2.24447.24447.2	mzspec:PXD019291:S9588TPST_Fr2:scan:24447:[TMT6plex]NVILPNS[Phospho]PK[TMT6plex]/2	0	-0.0035860000000411674	-4.715715014083573	0.0	99	99	Phospho	1.0	7	162	1	1.0	410	0.0	0.0	0.0	0.0	0.0	0.0
0;14	324;338	0;1.0000	TMT6plex;Phospho	LOC_Os05g32600.1	mzspec:PXD019291:S9588TPST_Fr2:scan:31284:[TMT6plex]IPDLNLQDGPVVLS[Phospho]PPR/3	0	0.0002714440825190011	309.129275	2:1.0000:14:true	IPDLNLQDGPVVLSPPR	[TMT6plex]IPDLNLQDGPVVLS[Phospho]PPR	LOC_Os05g32600.1	1.0	S9588TPST_Fr2	S9588TPST_Fr2.31284.31284.3	mzspec:PXD019291:S9588TPST_Fr2:scan:31284:[TMT6plex]IPDLNLQDGPVVLS[Phospho]PPR/3	1	-0.002045000000066466	-2.8652749258073014	7.554011179936546e-05	3685	3684	Phospho	1.0	14	338	1	1.0	411	0.0	0.0	0.0	0.0	0.0	0.0
0;2;4;8;10	427;429;431;435;437	0;1.0000;1.0000;1.0000;0	TMT6plex;Phospho;Phospho;Oxidation;TMT6plex	Os03t0717000-01	mzspec:PXD019291:S9588TPST_Fr1:scan:10207:[TMT6plex]HS[Phospho]GS[Phospho]DPDM[Oxidation]VK[TMT6plex]/3	0	7.808229874287499e-05	634.2534049999998	2:1.0000:8:true;3:1.0000:2:true;4:1.0000:4:true	HSGSDPDMVK	[TMT6plex]HS[Phospho]GS[Phospho]DPDM[Oxidation]VK[TMT6plex]	Os03t0717000-01	1.0	S9588TPST_Fr1	S9588TPST_Fr1.10207.10207.3	mzspec:PXD019291:S9588TPST_Fr1:scan:10207:[TMT6plex]HS[Phospho]GS[Phospho]DPDM[Oxidation]VK[TMT6plex]/3	1	-0.001410000000078071	-2.4755071611077373	7.554011179936546e-05	12808	12807	Phospho	1.0	4	431	1	1.0	412	0.0	0.0	0.0	0.0	0.0	0.0
0;9;11	269;278;280	0;1.0000;1.0000	TMT6plex;Phospho;Phospho	Os03t0264000-01	mzspec:PXD019291:S9588TPST_Fr3:scan:11829:[TMT6plex]GQVGEDVRS[Phospho]DS[Phospho]EDEE/3	0	8.988764044943821e-05	389.095575	2:1.0000:9:true;3:1.0000:11:true	GQVGEDVRSDSEDEE	[TMT6plex]GQVGEDVRS[Phospho]DS[Phospho]EDEE	Os03t0264000-01	1.0	S9588TPST_Fr3	S9588TPST_Fr3.11829.11829.3	mzspec:PXD019291:S9588TPST_Fr3:scan:11829:[TMT6plex]GQVGEDVRS[Phospho]DS[Phospho]EDEE/3	1	-0.0003700000000890213	-0.5436425755314167	7.554011179936546e-05	11126	11125	Phospho	1.0	9	278	1	1.0	413	0.0	0.0	0.0	0.0	0.0	0.0
0;14	324;338	0;1.0000	TMT6plex;Phospho	LOC_Os05g32600.1	mzspec:PXD019291:S9588TPST_Fr2:scan:31959:[TMT6plex]IPDLNLQDGPVVLS[Phospho]PPR/3	0	0.0002400384061449832	309.129275	2:1.0000:14:true	IPDLNLQDGPVVLSPPR	[TMT6plex]IPDLNLQDGPVVLS[Phospho]PPR	LOC_Os05g32600.1	1.0	S9588TPST_Fr2	S9588TPST_Fr2.31959.31959.3	mzspec:PXD019291:S9588TPST_Fr2:scan:31959:[TMT6plex]IPDLNLQDGPVVLS[Phospho]PPR/3	1	-0.003003000000035172	-4.207540636684814	7.554011179936546e-05	4167	4166	Phospho	1.0	14	338	1	1.0	414	0.0	0.0	0.0	0.0	0.0	0.0
0;14	324;338	0;1.0000	TMT6plex;Phospho	LOC_Os05g32600.1	mzspec:PXD019291:S9588TPST_Fr2:scan:31569:[TMT6plex]IPDLNLQDGPVVLS[Phospho]PPR/2	0	0.00023843586075345734	309.129275	2:1.0000:14:true	IPDLNLQDGPVVLSPPR	[TMT6plex]IPDLNLQDGPVVLS[Phospho]PPR	LOC_Os05g32600.1	1.0	S9588TPST_Fr2	S9588TPST_Fr2.31569.31569.2	mzspec:PXD019291:S9588TPST_Fr2:scan:31569:[TMT6plex]IPDLNLQDGPVVLS[Phospho]PPR/2	1	0.0009569999999712306	0.8943304576396616	7.554011179936546e-05	4195	4194	Phospho	1.0	14	338	1	1.0	415	0.0	0.0	0.0	0.0	0.0	0.0
0;8;10	291;299;301	0;1.0000;1.0000	TMT6plex;Phospho;Phospho	Os02t0581300-01	mzspec:PXD019291:S9588TPST_Fr3:scan:10440:[TMT6plex]NVGDDVRS[Phospho]DS[Phospho]EGEDEHED/3	0	9.884353069091629e-05	389.095575	2:1.0000:8:true;3:1.0000:10:true	NVGDDVRSDSEGEDEHED	[TMT6plex]NVGDDVRS[Phospho]DS[Phospho]EGEDEHED	Os02t0581300-01	1.0	S9588TPST_Fr3	S9588TPST_Fr3.10440.10440.3	mzspec:PXD019291:S9588TPST_Fr3:scan:10440:[TMT6plex]NVGDDVRS[Phospho]DS[Phospho]EGEDEHED/3	1	0.0006789999999909924	0.8505645955601141	7.554011179936546e-05	10118	10117	Phospho	1.0	10	301	1	1.0	416	0.0	0.0	0.0	0.0	0.0	0.0
0;2;4;8;10	427;429;431;435;437	0;1.0000;1.0000;1.0000;0	TMT6plex;Phospho;Phospho;Oxidation;TMT6plex	Os03t0717000-01	mzspec:PXD019291:S9588TPST_Fr1:scan:10207:[TMT6plex]HS[Phospho]GS[Phospho]DPDM[Oxidation]VK[TMT6plex]/3	0	7.808229874287499e-05	634.2534049999998	2:1.0000:8:true;3:1.0000:2:true;4:1.0000:4:true	HSGSDPDMVK	[TMT6plex]HS[Phospho]GS[Phospho]DPDM[Oxidation]VK[TMT6plex]	Os03t0717000-01	1.0	S9588TPST_Fr1	S9588TPST_Fr1.10207.10207.3	mzspec:PXD019291:S9588TPST_Fr1:scan:10207:[TMT6plex]HS[Phospho]GS[Phospho]DPDM[Oxidation]VK[TMT6plex]/3	1	-0.001410000000078071	-2.4755071611077373	7.554011179936546e-05	12808	12807	Phospho	1.0	2	429	1	1.0	417	0.0	0.0	0.0	0.0	0.0	0.0
0;2;4;8;10	427;429;431;435;437	0;1.0000;1.0000;1.0000;0	TMT6plex;Phospho;Phospho;Oxidation;TMT6plex	Os03t0717000-01	mzspec:PXD019291:S9588TPST_Fr1:scan:10211:[TMT6plex]HS[Phospho]GS[Phospho]DPDM[Oxidation]VK[TMT6plex]/2	0	9.313588525658936e-05	634.2534049999998	2:1.0000:8:true;3:1.0000:2:true;4:1.0000:4:true	HSGSDPDMVK	[TMT6plex]HS[Phospho]GS[Phospho]DPDM[Oxidation]VK[TMT6plex]	Os03t0717000-01	1.0	S9588TPST_Fr1	S9588TPST_Fr1.10211.10211.2	mzspec:PXD019291:S9588TPST_Fr1:scan:10211:[TMT6plex]HS[Phospho]GS[Phospho]DPDM[Oxidation]VK[TMT6plex]/2	1	-0.0021560000001272783	-2.5249841562248245	7.554011179936546e-05	10738	10737	Phospho	1.0	4	431	1	1.0	418	0.0	0.0	0.0	0.0	0.0	0.0
0;2;4;8;10	427;429;431;435;437	0;1.0000;1.0000;1.0000;0	TMT6plex;Phospho;Phospho;Oxidation;TMT6plex	Os03t0717000-01	mzspec:PXD019291:S9588TPST_Fr1:scan:10211:[TMT6plex]HS[Phospho]GS[Phospho]DPDM[Oxidation]VK[TMT6plex]/2	0	9.313588525658936e-05	634.2534049999998	2:1.0000:8:true;3:1.0000:2:true;4:1.0000:4:true	HSGSDPDMVK	[TMT6plex]HS[Phospho]GS[Phospho]DPDM[Oxidation]VK[TMT6plex]	Os03t0717000-01	1.0	S9588TPST_Fr1	S9588TPST_Fr1.10211.10211.2	mzspec:PXD019291:S9588TPST_Fr1:scan:10211:[TMT6plex]HS[Phospho]GS[Phospho]DPDM[Oxidation]VK[TMT6plex]/2	1	-0.0021560000001272783	-2.5249841562248245	7.554011179936546e-05	10738	10737	Phospho	1.0	2	429	1	1.0	419	0.0	0.0	0.0	0.0	0.0	0.0
0;9;11	77;86;88	0;1.0000;0	TMT6plex;Phospho;TMT6plex	Os03t0859700-00	mzspec:PXD019291:S9588TPST_Fr1:scan:27137:[TMT6plex]NVVLDEFGS[Phospho]PK[TMT6plex]/2	0	0.00011013215859030835	538.292205	2:1.0000:9:true	NVVLDEFGSPK	[TMT6plex]NVVLDEFGS[Phospho]PK[TMT6plex]	Os03t0859700-00	1.0	S9588TPST_Fr1	S9588TPST_Fr1.27137.27137.2	mzspec:PXD019291:S9588TPST_Fr1:scan:27137:[TMT6plex]NVVLDEFGS[Phospho]PK[TMT6plex]/2	1	-0.003550000000018372	-4.071286973399381	7.554011179936546e-05	9081	9080	Phospho	1.0	9	86	1	1.0	420	0.0	0.0	0.0	0.0	0.0	0.0
0;8;10	291;299;301	0;1.0000;1.0000	TMT6plex;Phospho;Phospho	Os02t0581300-01	mzspec:PXD019291:S9588TPST_Fr3:scan:10609:[TMT6plex]NVGDDVRS[Phospho]DS[Phospho]EGEDEHED/2	0	0.0001029018316526034	389.095575	2:1.0000:8:true;3:1.0000:10:true	NVGDDVRSDSEGEDEHED	[TMT6plex]NVGDDVRS[Phospho]DS[Phospho]EGEDEHED	Os02t0581300-01	1.0	S9588TPST_Fr3	S9588TPST_Fr3.10609.10609.2	mzspec:PXD019291:S9588TPST_Fr3:scan:10609:[TMT6plex]NVGDDVRS[Phospho]DS[Phospho]EGEDEHED/2	1	-0.0016189999998914573	-1.3526200396723185	7.554011179936546e-05	9719	9718	Phospho	1.0	10	301	1	1.0	421	0.0	0.0	0.0	0.0	0.0	0.0
0;14	324;338	0;1.0000	TMT6plex;Phospho	LOC_Os05g32600.1	mzspec:PXD019291:S9588TPST_Fr2:scan:31418:[TMT6plex]IPDLNLQDGPVVLS[Phospho]PPR/3	0	0.00022532672374943663	309.129275	2:1.0000:14:true	IPDLNLQDGPVVLSPPR	[TMT6plex]IPDLNLQDGPVVLS[Phospho]PPR	LOC_Os05g32600.1	1.0	S9588TPST_Fr2	S9588TPST_Fr2.31418.31418.3	mzspec:PXD019291:S9588TPST_Fr2:scan:31418:[TMT6plex]IPDLNLQDGPVVLS[Phospho]PPR/3	1	-0.002703000000110478	-3.7872069068567065	7.554011179936546e-05	4439	4438	Phospho	1.0	14	338	1	1.0	422	0.0	0.0	0.0	0.0	0.0	0.0
0;8;10	291;299;301	0;1.0000;1.0000	TMT6plex;Phospho;Phospho	Os02t0581300-01	mzspec:PXD019291:S9588TPST_Fr3:scan:10609:[TMT6plex]NVGDDVRS[Phospho]DS[Phospho]EGEDEHED/2	0	0.0001029018316526034	389.095575	2:1.0000:8:true;3:1.0000:10:true	NVGDDVRSDSEGEDEHED	[TMT6plex]NVGDDVRS[Phospho]DS[Phospho]EGEDEHED	Os02t0581300-01	1.0	S9588TPST_Fr3	S9588TPST_Fr3.10609.10609.2	mzspec:PXD019291:S9588TPST_Fr3:scan:10609:[TMT6plex]NVGDDVRS[Phospho]DS[Phospho]EGEDEHED/2	1	-0.0016189999998914573	-1.3526200396723185	7.554011179936546e-05	9719	9718	Phospho	1.0	8	299	1	1.0	423	0.0	0.0	0.0	0.0	0.0	0.0
0;8;10	291;299;301	0;1.0000;1.0000	TMT6plex;Phospho;Phospho	Os02t0581300-01	mzspec:PXD019291:S9588TPST_Fr3:scan:10608:[TMT6plex]NVGDDVRS[Phospho]DS[Phospho]EGEDEHED/3	0	0.00010479983232026827	389.095575	2:1.0000:8:true;3:1.0000:10:true	NVGDDVRSDSEGEDEHED	[TMT6plex]NVGDDVRS[Phospho]DS[Phospho]EGEDEHED	Os02t0581300-01	1.0	S9588TPST_Fr3	S9588TPST_Fr3.10608.10608.3	mzspec:PXD019291:S9588TPST_Fr3:scan:10608:[TMT6plex]NVGDDVRS[Phospho]DS[Phospho]EGEDEHED/3	1	-0.001121000000011918	-1.4042458198021708	7.554011179936546e-05	9543	9542	Phospho	1.0	10	301	1	1.0	424	0.0	0.0	0.0	0.0	0.0	0.0
0;8;10	291;299;301	0;1.0000;1.0000	TMT6plex;Phospho;Phospho	Os02t0581300-01	mzspec:PXD019291:S9588TPST_Fr3:scan:10608:[TMT6plex]NVGDDVRS[Phospho]DS[Phospho]EGEDEHED/3	0	0.00010479983232026827	389.095575	2:1.0000:8:true;3:1.0000:10:true	NVGDDVRSDSEGEDEHED	[TMT6plex]NVGDDVRS[Phospho]DS[Phospho]EGEDEHED	Os02t0581300-01	1.0	S9588TPST_Fr3	S9588TPST_Fr3.10608.10608.3	mzspec:PXD019291:S9588TPST_Fr3:scan:10608:[TMT6plex]NVGDDVRS[Phospho]DS[Phospho]EGEDEHED/3	1	-0.001121000000011918	-1.4042458198021708	7.554011179936546e-05	9543	9542	Phospho	1.0	8	299	1	1.0	425	0.0	0.0	0.0	0.0	0.0	0.0
0;8;10	291;299;301	0;1.0000;1.0000	TMT6plex;Phospho;Phospho	Os02t0581300-01	mzspec:PXD019291:S9588TPST_Fr3:scan:10427:[TMT6plex]NVGDDVRS[Phospho]DS[Phospho]EGEDEHED/2	0	0.00010761945759793372	389.095575	2:1.0000:8:true;3:1.0000:10:true	NVGDDVRSDSEGEDEHED	[TMT6plex]NVGDDVRS[Phospho]DS[Phospho]EGEDEHED	Os02t0581300-01	1.0	S9588TPST_Fr3	S9588TPST_Fr3.10427.10427.2	mzspec:PXD019291:S9588TPST_Fr3:scan:10427:[TMT6plex]NVGDDVRS[Phospho]DS[Phospho]EGEDEHED/2	1	0.0009780000000318976	0.8170861018723667	7.554011179936546e-05	9293	9292	Phospho	1.0	10	301	1	1.0	426	0.0	0.0	0.0	0.0	0.0	0.0
0;14	324;338	0;1.0000	TMT6plex;Phospho	LOC_Os05g32600.1	mzspec:PXD019291:S9588TPST_Fr2:scan:31412:[TMT6plex]IPDLNLQDGPVVLS[Phospho]PPR/2	0	0.00021891418563922945	309.129275	2:1.0000:14:true	IPDLNLQDGPVVLSPPR	[TMT6plex]IPDLNLQDGPVVLS[Phospho]PPR	LOC_Os05g32600.1	1.0	S9588TPST_Fr2	S9588TPST_Fr2.31412.31412.2	mzspec:PXD019291:S9588TPST_Fr2:scan:31412:[TMT6plex]IPDLNLQDGPVVLS[Phospho]PPR/2	1	-0.004042999999910535	-3.7782424663174887	7.554011179936546e-05	4569	4568	Phospho	1.0	14	338	1	1.0	427	0.0	0.0	0.0	0.0	0.0	0.0
0;8;10	291;299;301	0;1.0000;1.0000	TMT6plex;Phospho;Phospho	Os02t0581300-01	mzspec:PXD019291:S9588TPST_Fr3:scan:10427:[TMT6plex]NVGDDVRS[Phospho]DS[Phospho]EGEDEHED/2	0	0.00010761945759793372	389.095575	2:1.0000:8:true;3:1.0000:10:true	NVGDDVRSDSEGEDEHED	[TMT6plex]NVGDDVRS[Phospho]DS[Phospho]EGEDEHED	Os02t0581300-01	1.0	S9588TPST_Fr3	S9588TPST_Fr3.10427.10427.2	mzspec:PXD019291:S9588TPST_Fr3:scan:10427:[TMT6plex]NVGDDVRS[Phospho]DS[Phospho]EGEDEHED/2	1	0.0009780000000318976	0.8170861018723667	7.554011179936546e-05	9293	9292	Phospho	1.0	8	299	1	1.0	428	0.0	0.0	0.0	0.0	0.0	0.0
0;8;10	291;299;301	0;1.0000;1.0000	TMT6plex;Phospho;Phospho	Os02t0581300-01	mzspec:PXD019291:S9588TPST_Fr3:scan:10275:[TMT6plex]NVGDDVRS[Phospho]DS[Phospho]EGEDEHED/3	0	0.00010795638562020944	389.095575	2:1.0000:8:true;3:1.0000:10:true	NVGDDVRSDSEGEDEHED	[TMT6plex]NVGDDVRS[Phospho]DS[Phospho]EGEDEHED	Os02t0581300-01	1.0	S9588TPST_Fr3	S9588TPST_Fr3.10275.10275.3	mzspec:PXD019291:S9588TPST_Fr3:scan:10275:[TMT6plex]NVGDDVRS[Phospho]DS[Phospho]EGEDEHED/3	1	-0.0010320000000092477	-1.2927579714838708	7.554011179936546e-05	9264	9263	Phospho	1.0	10	301	1	1.0	429	0.0	0.0	0.0	0.0	0.0	0.0
0;4;13	110;114;123	0;1.0000;0	TMT6plex;Phospho;TMT6plex	LOC_Os03g49485.1	mzspec:PXD019291:S9588TPST_Fr4:scan:11370:[TMT6plex]GRDT[Phospho]DDDDEVEEK[TMT6plex]/2	0	0.0	538.292205	2:1.0000:4:true	GRDTDDDDEVEEK	[TMT6plex]GRDT[Phospho]DDDDEVEEK[TMT6plex]	LOC_Os03g49485.1	1.0	S9588TPST_Fr4	S9588TPST_Fr4.11370.11370.2	mzspec:PXD019291:S9588TPST_Fr4:scan:11370:[TMT6plex]GRDT[Phospho]DDDDEVEEK[TMT6plex]/2	0	-0.0009809999999106367	-0.951543340114394	0.0	1386	1386	Phospho	1.0	4	114	1	1.0	430	0.0	0.0	0.0	0.0	0.0	0.0
0;8;10	291;299;301	0;1.0000;1.0000	TMT6plex;Phospho;Phospho	Os02t0581300-01	mzspec:PXD019291:S9588TPST_Fr3:scan:10275:[TMT6plex]NVGDDVRS[Phospho]DS[Phospho]EGEDEHED/3	0	0.00010795638562020944	389.095575	2:1.0000:8:true;3:1.0000:10:true	NVGDDVRSDSEGEDEHED	[TMT6plex]NVGDDVRS[Phospho]DS[Phospho]EGEDEHED	Os02t0581300-01	1.0	S9588TPST_Fr3	S9588TPST_Fr3.10275.10275.3	mzspec:PXD019291:S9588TPST_Fr3:scan:10275:[TMT6plex]NVGDDVRS[Phospho]DS[Phospho]EGEDEHED/3	1	-0.0010320000000092477	-1.2927579714838708	7.554011179936546e-05	9264	9263	Phospho	1.0	8	299	1	1.0	431	0.0	0.0	0.0	0.0	0.0	0.0
0;1	170;171	0;1.0000	TMT6plex;Phospho	LOC_Os08g34060.3	mzspec:PXD019291:S9588TPST_Fr1:scan:12008:[TMT6plex]S[Phospho]QNENELNLDGHRPR/3	0	0.000326797385620915	309.129275	2:1.0000:1:true	SQNENELNLDGHRPR	[TMT6plex]S[Phospho]QNENELNLDGHRPR	LOC_Os08g34060.3	1.0	S9588TPST_Fr1	S9588TPST_Fr1.12008.12008.3	mzspec:PXD019291:S9588TPST_Fr1:scan:12008:[TMT6plex]S[Phospho]QNENELNLDGHRPR/3	1	-0.00034500000003845344	-0.4952161012732336	7.554011179936546e-05	3061	3060	Phospho	1.0	1	171	1	1.0	432	0.0	0.0	0.0	0.0	0.0	0.0
0;5	14;19	0;1.0000	TMT6plex;Phospho	Os01t0925600-01	mzspec:PXD019291:S9588TPST_Fr4:scan:02602:[TMT6plex]RPGRS[Phospho]PGHDGEQQQQQDGR/4	0	8.069071249899137e-05	309.129275	2:1.0000:5:true	RPGRSPGHDGEQQQQQDGR	[TMT6plex]RPGRS[Phospho]PGHDGEQQQQQDGR	Os01t0925600-01	1.0	S9588TPST_Fr4	S9588TPST_Fr4.02602.02602.4	mzspec:PXD019291:S9588TPST_Fr4:scan:02602:[TMT6plex]RPGRS[Phospho]PGHDGEQQQQQDGR/4	1	0.00046699999995780667	0.7639631994866593	7.554011179936546e-05	12394	12393	Phospho	1.0	5	19	1	1.0	433	0.0	0.0	0.0	0.0	0.0	0.0
0;14	324;338	0;1.0000	TMT6plex;Phospho	LOC_Os05g32600.1	mzspec:PXD019291:S9588TPST_Fr2:scan:31477:[TMT6plex]IPDLNLQDGPVVLS[Phospho]PPR/4	0	0.00031416902293433867	309.129275	2:1.0000:14:true	IPDLNLQDGPVVLSPPR	[TMT6plex]IPDLNLQDGPVVLS[Phospho]PPR	LOC_Os05g32600.1	1.0	S9588TPST_Fr2	S9588TPST_Fr2.31477.31477.4	mzspec:PXD019291:S9588TPST_Fr2:scan:31477:[TMT6plex]IPDLNLQDGPVVLS[Phospho]PPR/4	1	-0.0014330000000200016	-2.6758000292814343	7.554011179936546e-05	3184	3183	Phospho	1.0	14	338	1	1.0	434	0.0	0.0	0.0	0.0	0.0	0.0
0;7;9	1;8;10	0;0;1.0000	TMT6plex;Carbamidomethyl;Phospho	Os08t0359200-02	mzspec:PXD019291:S9588TPST_Fr4:scan:22032:[TMT6plex]PDIQLGC[Carbamidomethyl]HT[Phospho]IR/2	0	0.00021408691928923146	366.150739	2:1.0000:9:true	PDIQLGCHTIR	[TMT6plex]PDIQLGC[Carbamidomethyl]HT[Phospho]IR	Os08t0359200-02	1.0	S9588TPST_Fr4	S9588TPST_Fr4.22032.22032.2	mzspec:PXD019291:S9588TPST_Fr4:scan:22032:[TMT6plex]PDIQLGC[Carbamidomethyl]HT[Phospho]IR/2	1	0.0021890000000439613	2.7027950228640365	7.554011179936546e-05	4672	4671	Phospho	1.0	9	10	1	1.0	435	0.0	0.0	0.0	0.0	0.0	0.0
0;9;11	269;278;280	0;1.0000;1.0000	TMT6plex;Phospho;Phospho	Os03t0264000-01	mzspec:PXD019291:S9588TPST_Fr3:scan:11829:[TMT6plex]GQVGEDVRS[Phospho]DS[Phospho]EDEE/3	0	8.988764044943821e-05	389.095575	2:1.0000:9:true;3:1.0000:11:true	GQVGEDVRSDSEDEE	[TMT6plex]GQVGEDVRS[Phospho]DS[Phospho]EDEE	Os03t0264000-01	1.0	S9588TPST_Fr3	S9588TPST_Fr3.11829.11829.3	mzspec:PXD019291:S9588TPST_Fr3:scan:11829:[TMT6plex]GQVGEDVRS[Phospho]DS[Phospho]EDEE/3	1	-0.0003700000000890213	-0.5436425755314167	7.554011179936546e-05	11126	11125	Phospho	1.0	11	280	1	1.0	436	0.0	0.0	0.0	0.0	0.0	0.0
0;11;15	491;502;506	0;1.0000;0	TMT6plex;Phospho;TMT6plex	Os08t0100500-01	mzspec:PXD019291:S9588TPST_Fr3:scan:14323:[TMT6plex]FGDDDEEEQRT[Phospho]PPHK[TMT6plex]/4	0	8.375910880308233e-05	538.292205	2:1.0000:11:true	FGDDDEEEQRTPPHK	[TMT6plex]FGDDDEEEQRT[Phospho]PPHK[TMT6plex]	Os08t0100500-01	1.0	S9588TPST_Fr3	S9588TPST_Fr3.14323.14323.4	mzspec:PXD019291:S9588TPST_Fr3:scan:14323:[TMT6plex]FGDDDEEEQRT[Phospho]PPHK[TMT6plex]/4	1	-0.0007200000000011643	-1.2301924492584302	7.554011179936546e-05	11940	11939	Phospho	1.0	11	502	1	1.0	437	0.0	0.0	0.0	0.0	0.0	0.0
0;3;9	438;441;447	0;1.0000;0	TMT6plex;Phospho;Carbamidomethyl	Os08t0519600-01	mzspec:PXD019291:S9588TPST_Fr3:scan:29610:[TMT6plex]DGS[Phospho]PILFPC[Carbamidomethyl]/2	0	0.00010090817356205851	366.150739	2:1.0000:3:true	DGSPILFPC	[TMT6plex]DGS[Phospho]PILFPC[Carbamidomethyl]	Os08t0519600-01	1.0	S9588TPST_Fr3	S9588TPST_Fr3.29610.29610.2	mzspec:PXD019291:S9588TPST_Fr3:scan:29610:[TMT6plex]DGS[Phospho]PILFPC[Carbamidomethyl]/2	1	-0.00232400000004418	-3.5329685183213297	7.554011179936546e-05	9911	9910	Phospho	1.0	3	441	1	1.0	438	0.0	0.0	0.0	0.0	0.0	0.0
0;1;12	332;333;344	0;1.0000;0	TMT6plex;Phospho;TMT6plex	tr|A0A0P0VSJ7|A0A0P0VSJ7_ORYSJ	mzspec:PXD019291:S9588TPST_Fr3:scan:31738:[TMT6plex]S[Phospho]QGFNLGNLFEK[TMT6plex]/3	0	8.774238834781083e-05	538.292205	2:1.0000:1:true	SQGFNLGNLFEK	[TMT6plex]S[Phospho]QGFNLGNLFEK[TMT6plex]	tr|A0A0P0VSJ7|A0A0P0VSJ7_ORYSJ	1.0	S9588TPST_Fr3	S9588TPST_Fr3.31738.31738.3	mzspec:PXD019291:S9588TPST_Fr3:scan:31738:[TMT6plex]S[Phospho]QGFNLGNLFEK[TMT6plex]/3	1	-0.0038730000001123695	-6.1346794508218006	7.554011179936546e-05	11398	11397	Phospho	1.0	1	333	1	1.0	439	0.0	0.0	0.0	0.0	0.0	0.0
0;11;15	491;502;506	0;1.0000;0	TMT6plex;Phospho;TMT6plex	Os08t0100500-01	mzspec:PXD019291:S9588TPST_Fr3:scan:14158:[TMT6plex]FGDDDEEEQRT[Phospho]PPHK[TMT6plex]/4	0	9.816432708353784e-05	538.292205	2:1.0000:11:true	FGDDDEEEQRTPPHK	[TMT6plex]FGDDDEEEQRT[Phospho]PPHK[TMT6plex]	Os08t0100500-01	1.0	S9588TPST_Fr3	S9588TPST_Fr3.14158.14158.4	mzspec:PXD019291:S9588TPST_Fr3:scan:14158:[TMT6plex]FGDDDEEEQRT[Phospho]PPHK[TMT6plex]/4	1	-0.0012199999999893407	-2.084492761221868	7.554011179936546e-05	10188	10187	Phospho	1.0	11	502	1	1.0	440	0.0	0.0	0.0	0.0	0.0	0.0
0;11;15	491;502;506	0;1.0000;0	TMT6plex;Phospho;TMT6plex	Os08t0100500-01	mzspec:PXD019291:S9588TPST_Fr3:scan:14209:[TMT6plex]FGDDDEEEQRT[Phospho]PPHK[TMT6plex]/3	0	0.00010029084344599339	538.292205	2:1.0000:11:true	FGDDDEEEQRTPPHK	[TMT6plex]FGDDDEEEQRT[Phospho]PPHK[TMT6plex]	Os08t0100500-01	1.0	S9588TPST_Fr3	S9588TPST_Fr3.14209.14209.3	mzspec:PXD019291:S9588TPST_Fr3:scan:14209:[TMT6plex]FGDDDEEEQRT[Phospho]PPHK[TMT6plex]/3	1	-0.0011520000000473376	-1.4768663728887208	7.554011179936546e-05	9972	9971	Phospho	1.0	11	502	1	1.0	441	0.0	0.0	0.0	0.0	0.0	0.0
0;1;3;8	84;85;87;92	0;1.0000;1.0000;0	TMT6plex;Phospho;Phospho;TMT6plex	Os01t0959000-01	mzspec:PXD019291:S9588TPST_Fr1:scan:13590:[TMT6plex]S[Phospho]PS[Phospho]PPPPK[TMT6plex]/3	0	7.634170547370028e-05	618.258505	2:1.0000:1:true;3:1.0000:3:true	SPSPPPPK	[TMT6plex]S[Phospho]PS[Phospho]PPPPK[TMT6plex]	Os01t0959000-01	0.9999	S9588TPST_Fr1	S9588TPST_Fr1.13590.13590.3	mzspec:PXD019291:S9588TPST_Fr1:scan:13590:[TMT6plex]S[Phospho]PS[Phospho]PPPPK[TMT6plex]/3	1	-0.00024700000000166256	-0.5193753794905315	7.554011179936546e-05	13100	13099	Phospho	1.0	1	85	1	0.9999	442	2.2624434389137782e-07	2.2624434389137782e-07	0.0	0.0	0.0	0.0
0;3	410;413	0;1.0000	TMT6plex;Phospho	Os07t0566200-01	mzspec:PXD019291:S9588TPST_Fr1:scan:26764:[TMT6plex]VNS[Phospho]LVQLPR/2	0	0.00014721036360959813	309.129275	2:1.0000:3:true	VNSLVQLPR	[TMT6plex]VNS[Phospho]LVQLPR	Os07t0566200-01	0.9999	S9588TPST_Fr1	S9588TPST_Fr1.26764.26764.2	mzspec:PXD019291:S9588TPST_Fr1:scan:26764:[TMT6plex]VNS[Phospho]LVQLPR/2	2	-0.001506000000063068	-2.2549184668842703	0.00013659336156262805	13588	13586	Phospho	1.0	3	413	1	0.9999	443	4.5146726862297505e-07	4.5146726862297505e-07	0.0	0.0	0.0	0.0
0;3	177;180	0;1.0000	TMT6plex;Phospho	LOC_Os05g44630.1	mzspec:PXD019291:S9588TPST_Fr1:scan:16047:[TMT6plex]RVS[Phospho]DGGDINFDR/2	0	0.00014914243102162565	309.129275	2:1.0000:3:true	RVSDGGDINFDR	[TMT6plex]RVS[Phospho]DGGDINFDR	LOC_Os05g44630.1	0.9999	S9588TPST_Fr1	S9588TPST_Fr1.16047.16047.2	mzspec:PXD019291:S9588TPST_Fr1:scan:16047:[TMT6plex]RVS[Phospho]DGGDINFDR/2	2	-0.0037969999999631905	-4.5725606933017335	0.00013659336156262805	13412	13410	Phospho	1.0	3	180	1	0.9999	444	6.756756756756012e-07	6.756756756756012e-07	0.0	0.0	0.0	0.0
0;3	199;202	0;1.0000	TMT6plex;Phospho	Os08t0270200-01	mzspec:PXD019291:S9588TPST_Fr1:scan:22286:[TMT6plex]LLS[Phospho]DEDED/2	0	7.60225026607876e-05	309.129275	2:1.0000:3:true	LLSDEDED	[TMT6plex]LLS[Phospho]DEDED	Os08t0270200-01	0.9999	S9588TPST_Fr1	S9588TPST_Fr1.22286.22286.2	mzspec:PXD019291:S9588TPST_Fr1:scan:22286:[TMT6plex]LLS[Phospho]DEDED/2	1	-0.002053000000046268	-3.296613607458592	7.554011179936546e-05	13155	13154	Phospho	1.0	3	202	1	0.9999	445	8.988764044942829e-07	8.988764044942829e-07	0.0	0.0	0.0	0.0
0;4;10	1;5;11	0;1.0000;0	TMT6plex;Phospho;TMT6plex	Os07t0691800-01	mzspec:PXD019291:S9588TPST_Fr3:scan:12991:[TMT6plex]GQGT[Phospho]PGGMGK[TMT6plex]/3	0	0.00014639145073927682	538.292205	2:1.0000:4:true	GQGTPGGMGK	[TMT6plex]GQGT[Phospho]PGGMGK[TMT6plex]	Os07t0691800-01	0.9999	S9588TPST_Fr3	S9588TPST_Fr3.12991.12991.3	mzspec:PXD019291:S9588TPST_Fr3:scan:12991:[TMT6plex]GQGT[Phospho]PGGMGK[TMT6plex]/3	2	-0.0013419999999655374	-2.8159234333999996	0.00013659336156262805	13664	13662	Phospho	1.0	4	5	1	0.9999	446	1.1210762331837331e-06	1.1210762331837331e-06	0.0	0.0	0.0	0.0
0;3;8	414;417;422	0;1.0000;0	TMT6plex;Phospho;TMT6plex	Os03t0735000-01	mzspec:PXD019291:S9588TPST_Fr2:scan:20991:[TMT6plex]IGS[Phospho]NVHLK[TMT6plex]/3	0	0.00014781966001478197	538.292205	2:1.0000:3:true	IGSNVHLK	[TMT6plex]IGS[Phospho]NVHLK[TMT6plex]	Os03t0735000-01	0.9999	S9588TPST_Fr2	S9588TPST_Fr2.20991.20991.3	mzspec:PXD019291:S9588TPST_Fr2:scan:20991:[TMT6plex]IGS[Phospho]NVHLK[TMT6plex]/3	2	-0.001725000000021737	-3.675918456241546	0.00013659336156262805	13532	13530	Phospho	1.0	3	417	1	0.9999	447	1.342281879194483e-06	1.342281879194483e-06	0.0	0.0	0.0	0.0
0;4	11;15	0;1.0000	TMT6plex;Phospho	LOC_Os07g29330.4	mzspec:PXD019291:S9588TPST_Fr3:scan:07406:[TMT6plex]GGES[Phospho]PPPPR/2	0	0.00014530659691950018	309.1292630000001	2:1.0000:4:true	GGESPPPPR	[TMT6plex]GGES[Phospho]PPPPR	LOC_Os07g29330.4	0.9999	S9588TPST_Fr3	S9588TPST_Fr3.07406.07406.2	mzspec:PXD019291:S9588TPST_Fr3:scan:07406:[TMT6plex]GGES[Phospho]PPPPR/2	2	-0.0002519999999321953	-0.4187493018056552	0.00013659336156262805	13766	13764	Phospho	1.0	4	15	1	0.9999	448	1.5624999999998281e-06	1.5624999999998281e-06	0.0	0.0	0.0	0.0
0;1	146;147	0;1.0000	TMT6plex;Phospho	Os05t0566500-01	mzspec:PXD019291:S9588TPST_Fr1:scan:02730:[TMT6plex]S[Phospho]HHHPGFR/3	0	0.00013988948730502904	309.129275	2:1.0000:1:true	SHHHPGFR	[TMT6plex]S[Phospho]HHHPGFR	Os05t0566500-01	0.9999	S9588TPST_Fr1	S9588TPST_Fr1.02730.02730.3	mzspec:PXD019291:S9588TPST_Fr1:scan:02730:[TMT6plex]S[Phospho]HHHPGFR/3	2	0.00012500000002546585	0.2916893790223548	0.00013659336156262805	14299	14297	Phospho	1.0	1	147	1	0.9999	449	1.7817371937637238e-06	1.7817371937637238e-06	0.0	0.0	0.0	0.0
0;8;11	272;280;283	0;1.0000;0	TMT6plex;Phospho;TMT6plex	Os03t0281000-01	mzspec:PXD019291:S9588TPST_Fr2:scan:25276:[TMT6plex]VLLDHDPS[Phospho]LGK[TMT6plex]/3	0	0.00014383315354189144	538.292205	2:1.0000:8:true	VLLDHDPSLGK	[TMT6plex]VLLDHDPS[Phospho]LGK[TMT6plex]	Os03t0281000-01	0.9999	S9588TPST_Fr2	S9588TPST_Fr2.25276.25276.3	mzspec:PXD019291:S9588TPST_Fr2:scan:25276:[TMT6plex]VLLDHDPS[Phospho]LGK[TMT6plex]/3	2	-0.0016960000000381115	-2.934325078065524	0.00013659336156262805	13907	13905	Phospho	1.0	8	280	1	0.9999	450	1.9999999999997797e-06	1.9999999999997797e-06	0.0	0.0	0.0	0.0
0;1	284;285	0;1.0000	TMT6plex;Phospho	Os10t0431000-03	mzspec:PXD019291:S9588TPST_Fr3:scan:28140:[TMT6plex]S[Phospho]LGDLPPELR/2	0	0.00014243999715120005	309.129275	2:1.0000:1:true	SLGDLPPELR	[TMT6plex]S[Phospho]LGDLPPELR	Os10t0431000-03	0.9999	S9588TPST_Fr3	S9588TPST_Fr3.28140.28140.2	mzspec:PXD019291:S9588TPST_Fr3:scan:28140:[TMT6plex]S[Phospho]LGDLPPELR/2	2	-0.00297400000010839	-4.228226892211706	0.00013659336156262805	14043	14041	Phospho	1.0	1	285	1	0.9999	451	2.217294900221485e-06	2.217294900221485e-06	0.0	0.0	0.0	0.0
0;1;3;13	7;8;10;20	0;1.0000;1.0000;0	TMT6plex;Phospho;Phospho;TMT6plex	tr|Q0IWU2|Q0IWU2_ORYSJ	mzspec:PXD019291:S9588TPST_Fr1:scan:12817:[TMT6plex]S[Phospho]HS[Phospho]PVEHLEGNNK[TMT6plex]/3	0	0.000144102601051949	618.258505	2:1.0000:1:true;3:1.0000:3:true	SHSPVEHLEGNNK	[TMT6plex]S[Phospho]HS[Phospho]PVEHLEGNNK[TMT6plex]	tr|Q0IWU2|Q0IWU2_ORYSJ	0.9999	S9588TPST_Fr1	S9588TPST_Fr1.12817.12817.3	mzspec:PXD019291:S9588TPST_Fr1:scan:12817:[TMT6plex]S[Phospho]HS[Phospho]PVEHLEGNNK[TMT6plex]/3	2	0.00193699999999808	2.8100081790939684	0.00013659336156262805	13881	13879	Phospho	1.0	1	8	1	0.9999	452	2.433628318583804e-06	2.433628318583804e-06	0.0	0.0	0.0	0.0
0;1;3;13	7;8;10;20	0;1.0000;1.0000;0	TMT6plex;Phospho;Phospho;TMT6plex	tr|Q0IWU2|Q0IWU2_ORYSJ	mzspec:PXD019291:S9588TPST_Fr1:scan:12817:[TMT6plex]S[Phospho]HS[Phospho]PVEHLEGNNK[TMT6plex]/3	0	0.000144102601051949	618.258505	2:1.0000:1:true;3:1.0000:3:true	SHSPVEHLEGNNK	[TMT6plex]S[Phospho]HS[Phospho]PVEHLEGNNK[TMT6plex]	tr|Q0IWU2|Q0IWU2_ORYSJ	0.9999	S9588TPST_Fr1	S9588TPST_Fr1.12817.12817.3	mzspec:PXD019291:S9588TPST_Fr1:scan:12817:[TMT6plex]S[Phospho]HS[Phospho]PVEHLEGNNK[TMT6plex]/3	2	0.00193699999999808	2.8100081790939684	0.00013659336156262805	13881	13879	Phospho	1.0	3	10	1	0.9999	453	2.6490066225162645e-06	2.6490066225162645e-06	0.0	0.0	0.0	0.0
0;11;14;15	838;849;852;853	0;1.0000;1.0000;1.0000	TMT6plex;Phospho;Phospho;Phospho	LOC_Os05g05240.1	mzspec:PXD019291:S9588TPST_Fr2:scan:28961:[TMT6plex]LIHPLPPPVNS[Phospho]PES[Phospho]S[Phospho]PER/3	0	0.00014018364056914555	469.061875	2:1.0000:11:true;3:1.0000:14:true;4:1.0000:15:true	LIHPLPPPVNSPESSPER	[TMT6plex]LIHPLPPPVNS[Phospho]PES[Phospho]S[Phospho]PER	LOC_Os05g05240.1	0.9999	S9588TPST_Fr2	S9588TPST_Fr2.28961.28961.3	mzspec:PXD019291:S9588TPST_Fr2:scan:28961:[TMT6plex]LIHPLPPPVNS[Phospho]PES[Phospho]S[Phospho]PER/3	2	-0.003289999999992688	-4.049869227990278	0.00013659336156262805	14269	14267	Phospho	1.0	11	849	1	0.9999	454	2.863436123347702e-06	2.863436123347702e-06	0.0	0.0	0.0	0.0
0;3	96;99	0;1.0000	TMT6plex;Phospho	sp|Q2QZL4|U2A2B_ORYSJ	mzspec:PXD019291:S9588TPST_Fr1:scan:01590:[TMT6plex]DRS[Phospho]DDHDR/3	0	0.00013948946854512484	309.129275	2:1.0000:3:true	DRSDDHDR	[TMT6plex]DRS[Phospho]DDHDR	sp|Q2QZL4|U2A2B_ORYSJ	0.9999	S9588TPST_Fr1	S9588TPST_Fr1.01590.01590.3	mzspec:PXD019291:S9588TPST_Fr1:scan:01590:[TMT6plex]DRS[Phospho]DDHDR/3	2	0.0008540000000039072	1.9313072894749141	0.00013659336156262805	14340	14338	Phospho	1.0	3	99	1	0.9999	455	3.076923076922738e-06	3.076923076922738e-06	0.0	0.0	0.0	0.0
0;8	800;808	0;1.0000	TMT6plex;Phospho	Os12t0604600-01	mzspec:PXD019291:S9588TPST_Fr1:scan:21583:[TMT6plex]RPLHMPFS[Phospho]PVR/3	0	0.00014840097944646434	309.129275	2:1.0000:8:true	RPLHMPFSPVR	[TMT6plex]RPLHMPFS[Phospho]PVR	Os12t0604600-01	0.9999	S9588TPST_Fr1	S9588TPST_Fr1.21583.21583.3	mzspec:PXD019291:S9588TPST_Fr1:scan:21583:[TMT6plex]RPLHMPFS[Phospho]PVR/3	2	-0.0026039999999056818	-4.7406523109647445	0.00013659336156262805	13479	13477	Phospho	1.0	8	808	1	0.9999	456	3.289473684210164e-06	3.289473684210164e-06	0.0	0.0	0.0	0.0
0;3;5;12	217;220;222;229	0;1.0000;0;0	TMT6plex;Phospho;Carbamidomethyl;TMT6plex	Os05t0109600-01	mzspec:PXD019291:S9588TPST_Fr2:scan:29814:[TMT6plex]VPS[Phospho]PC[Carbamidomethyl]LPPIGVK[TMT6plex]/2	0	0.00015024038461538462	595.313669	2:1.0000:3:true	VPSPCLPPIGVK	[TMT6plex]VPS[Phospho]PC[Carbamidomethyl]LPPIGVK[TMT6plex]	Os05t0109600-01	0.9999	S9588TPST_Fr2	S9588TPST_Fr2.29814.29814.2	mzspec:PXD019291:S9588TPST_Fr2:scan:29814:[TMT6plex]VPS[Phospho]PC[Carbamidomethyl]LPPIGVK[TMT6plex]/2	2	-0.0027859999999009233	-3.0903835787657954	0.00013659336156262805	13314	13312	Phospho	1.0	3	220	1	0.9999	457	3.501094091903334e-06	3.501094091903334e-06	0.0	0.0	0.0	0.0
0;3;4;15	359;362;363;374	0;0;1.0000;0	TMT6plex;TMT6plex;Phospho;TMT6plex	Os03t0275500-01	mzspec:PXD019291:S9588TPST_Fr1:scan:12887:[TMT6plex]RPK[TMT6plex]S[Phospho]PPREPEPEPVK[TMT6plex]/4	0	0.00014725371815638345	767.4551349999997	2:1.0000:4:true	RPKSPPREPEPEPVK	[TMT6plex]RPK[TMT6plex]S[Phospho]PPREPEPEPVK[TMT6plex]	Os03t0275500-01	0.9999	S9588TPST_Fr1	S9588TPST_Fr1.12887.12887.4	mzspec:PXD019291:S9588TPST_Fr1:scan:12887:[TMT6plex]RPK[TMT6plex]S[Phospho]PPREPEPEPVK[TMT6plex]/4	2	-0.0016620000000102664	-2.644989264081305	0.00013659336156262805	13584	13582	Phospho	1.0	4	363	1	0.9999	458	3.7117903930126915e-06	3.7117903930126915e-06	0.0	0.0	0.0	0.0
0;3	310;313	0;1.0000	TMT6plex;Phospho	LOC_Os01g62650.2	mzspec:PXD019291:S9588TPST_Fr4:scan:27610:[TMT6plex]VPS[Phospho]PGLPPVGVR/2	0	7.563152321887763e-05	309.129275	2:1.0000:3:true	VPSPGLPPVGVR	[TMT6plex]VPS[Phospho]PGLPPVGVR	LOC_Os01g62650.2	0.9999	S9588TPST_Fr4	S9588TPST_Fr4.27610.27610.2	mzspec:PXD019291:S9588TPST_Fr4:scan:27610:[TMT6plex]VPS[Phospho]PGLPPVGVR/2	1	-0.002296000000001186	-3.0926082455061588	7.554011179936546e-05	13223	13222	Phospho	1.0	3	313	1	0.9999	459	3.9215686274505475e-06	3.9215686274505475e-06	0.0	0.0	0.0	0.0
0;1;6	731;732;737	0;1.0000;0	TMT6plex;Phospho;TMT6plex	Os03t0254700-01	mzspec:PXD019291:S9588TPST_Fr1:scan:19493:[TMT6plex]S[Phospho]LVDVK[TMT6plex]PR/3	0	0.00013879250520471898	538.292205	2:1.0000:1:true	SLVDVKPR	[TMT6plex]S[Phospho]LVDVK[TMT6plex]PR	Os03t0254700-01	0.9999	S9588TPST_Fr1	S9588TPST_Fr1.19493.19493.3	mzspec:PXD019291:S9588TPST_Fr1:scan:19493:[TMT6plex]S[Phospho]LVDVK[TMT6plex]PR/3	2	-0.00061500000003889	-1.269041390954731	0.00013659336156262805	14412	14410	Phospho	1.0	1	732	1	0.9999	460	4.13043478260824e-06	4.13043478260824e-06	0.0	0.0	0.0	0.0
0;11;14;15	838;849;852;853	0;1.0000;1.0000;1.0000	TMT6plex;Phospho;Phospho;Phospho	LOC_Os05g05240.1	mzspec:PXD019291:S9588TPST_Fr2:scan:28961:[TMT6plex]LIHPLPPPVNS[Phospho]PES[Phospho]S[Phospho]PER/3	0	0.00014018364056914555	469.061875	2:1.0000:11:true;3:1.0000:14:true;4:1.0000:15:true	LIHPLPPPVNSPESSPER	[TMT6plex]LIHPLPPPVNS[Phospho]PES[Phospho]S[Phospho]PER	LOC_Os05g05240.1	0.9999	S9588TPST_Fr2	S9588TPST_Fr2.28961.28961.3	mzspec:PXD019291:S9588TPST_Fr2:scan:28961:[TMT6plex]LIHPLPPPVNS[Phospho]PES[Phospho]S[Phospho]PER/3	2	-0.003289999999992688	-4.049869227990278	0.00013659336156262805	14269	14267	Phospho	1.0	14	852	1	0.9999	461	4.33839479392577e-06	4.33839479392577e-06	0.0	0.0	0.0	0.0
0;5	257;262	0;1.0000	TMT6plex;Phospho	Os01t0959000-01	mzspec:PXD019291:S9588TPST_Fr1:scan:06971:[TMT6plex]RRPDS[Phospho]PPIR/3	0	0.00014035087719298245	309.129275	2:1.0000:5:true	RRPDSPPIR	[TMT6plex]RRPDS[Phospho]PPIR	Os01t0959000-01	0.9999	S9588TPST_Fr1	S9588TPST_Fr1.06971.06971.3	mzspec:PXD019291:S9588TPST_Fr1:scan:06971:[TMT6plex]RRPDS[Phospho]PPIR/3	2	-0.00200700000004872	-4.2861221309780015	0.00013659336156262805	14252	14250	Phospho	1.0	5	262	1	0.9999	462	4.545454545454045e-06	4.545454545454045e-06	0.0	0.0	0.0	0.0
0;5;11	75;80;86	0;1.0000;0	TMT6plex;Phospho;TMT6plex	Os06t0658500-01	mzspec:PXD019291:S9588TPST_Fr1:scan:25525:[TMT6plex]DHGNS[Phospho]PLFFPK[TMT6plex]/2	0	7.584951456310679e-05	538.292205	2:1.0000:5:true	DHGNSPLFFPK	[TMT6plex]DHGNS[Phospho]PLFFPK[TMT6plex]	Os06t0658500-01	0.9999	S9588TPST_Fr1	S9588TPST_Fr1.25525.25525.2	mzspec:PXD019291:S9588TPST_Fr1:scan:25525:[TMT6plex]DHGNS[Phospho]PLFFPK[TMT6plex]/2	1	-0.006815000000074178	-7.580978378681659	7.554011179936546e-05	13185	13184	Phospho	1.0	5	80	1	0.9999	463	4.7516198704098435e-06	4.7516198704098435e-06	0.0	0.0	0.0	0.0
0;6;10;11	354;360;364;365	0;1.0000;0;0	TMT6plex;Phospho;TMT6plex;TMT6plex	Os06t0232000-01	mzspec:PXD019291:S9588TPST_Fr2:scan:07524:[TMT6plex]HDDNDS[Phospho]DDEK[TMT6plex]K[TMT6plex]/3	0	7.597052343690648e-05	767.4551349999997	2:1.0000:6:true	HDDNDSDDEKK	[TMT6plex]HDDNDS[Phospho]DDEK[TMT6plex]K[TMT6plex]	Os06t0232000-01	0.9999	S9588TPST_Fr2	S9588TPST_Fr2.07524.07524.3	mzspec:PXD019291:S9588TPST_Fr2:scan:07524:[TMT6plex]HDDNDS[Phospho]DDEK[TMT6plex]K[TMT6plex]/3	1	-0.0012259999999741922	-1.7623478926290843	7.554011179936546e-05	13164	13163	Phospho	1.0	6	360	1	0.9999	464	4.956896551723591e-06	4.956896551723591e-06	0.0	0.0	0.0	0.0
0;7	866;873	0;1.0000	TMT6plex;Phospho	Os01t0758300-01	mzspec:PXD019291:S9588TPST_Fr2:scan:16364:[TMT6plex]DPGFHVS[Phospho]PR/3	0	0.00014825796886582654	309.129275	2:1.0000:7:true	DPGFHVSPR	[TMT6plex]DPGFHVS[Phospho]PR	Os01t0758300-01	0.9999	S9588TPST_Fr2	S9588TPST_Fr2.16364.16364.3	mzspec:PXD019291:S9588TPST_Fr2:scan:16364:[TMT6plex]DPGFHVS[Phospho]PR/3	2	-0.0007099999999695683	-1.6104100899531262	0.00013659336156262805	13492	13490	Phospho	1.0	7	873	1	0.9999	465	5.161290322580076e-06	5.161290322580076e-06	0.0	0.0	0.0	0.0
0;7	866;873	0;1.0000	TMT6plex;Phospho	Os01t0758300-01	mzspec:PXD019291:S9588TPST_Fr2:scan:16718:[TMT6plex]DPGFHVS[Phospho]PR/3	0	7.616726331022927e-05	309.129275	2:1.0000:7:true	DPGFHVSPR	[TMT6plex]DPGFHVS[Phospho]PR	Os01t0758300-01	0.9999	S9588TPST_Fr2	S9588TPST_Fr2.16718.16718.3	mzspec:PXD019291:S9588TPST_Fr2:scan:16718:[TMT6plex]DPGFHVS[Phospho]PR/3	1	-0.0007099999999695683	-1.6104100899531262	7.554011179936546e-05	13130	13129	Phospho	1.0	7	873	1	0.9999	466	5.364806866952199e-06	5.364806866952199e-06	0.0	0.0	0.0	0.0
0;1;2;6;8;12	352;353;354;358;360;364	0;0;0;0;1.0000;0	TMT6plex;TMT6plex;TMT6plex;Deamidated;Phospho;TMT6plex	Os06t0232000-01	mzspec:PXD019291:S9588TPST_Fr2:scan:08289:[TMT6plex]K[TMT6plex]K[TMT6plex]HDDN[Deamidated]DS[Phospho]DDEK[TMT6plex]/4	0	0.00014682131845543972	997.602081	2:1.0000:6:true;3:1.0000:8:true	KKHDDNDSDDEK	[TMT6plex]K[TMT6plex]K[TMT6plex]HDDN[Deamidated]DS[Phospho]DDEK[TMT6plex]	Os06t0232000-01	0.9999	S9588TPST_Fr2	S9588TPST_Fr2.08289.08289.4	mzspec:PXD019291:S9588TPST_Fr2:scan:08289:[TMT6plex]K[TMT6plex]K[TMT6plex]HDDN[Deamidated]DS[Phospho]DDEK[TMT6plex]/4	2	-0.0009719999999333596	-1.5893794056574897	0.00013659336156262805	13624	13622	Phospho	1.0	8	360	1	0.9999	467	5.567451820127866e-06	5.567451820127866e-06	0.0	0.0	0.0	0.0
0;6	234;240	0;1.0000	TMT6plex;Phospho	Os08t0500200-01	mzspec:PXD019291:S9588TPST_Fr1:scan:02070:[TMT6plex]DHGQDS[Phospho]EDDERR/3	0	0.00014218683349921798	309.129275	2:1.0000:6:true	DHGQDSEDDERR	[TMT6plex]DHGQDS[Phospho]EDDERR	Os08t0500200-01	0.9999	S9588TPST_Fr1	S9588TPST_Fr1.02070.02070.3	mzspec:PXD019291:S9588TPST_Fr1:scan:02070:[TMT6plex]DHGQDS[Phospho]EDDERR/3	2	-0.0010049999999637294	-1.7036518087820076	0.00013659336156262805	14068	14066	Phospho	1.0	6	240	1	0.9999	468	5.769230769230134e-06	5.769230769230134e-06	0.0	0.0	0.0	0.0
0;1;4;7	163;164;167;170	0;0;0;1.0000	TMT6plex;TMT6plex;TMT6plex;Phospho	LOC_Os03g50730.1	mzspec:PXD019291:S9588TPST_Fr2:scan:21737:[TMT6plex]K[TMT6plex]LEK[TMT6plex]EDS[Phospho]LDWER/4	0	0.00014382281029771317	767.4551349999997	2:1.0000:7:true	KLEKEDSLDWER	[TMT6plex]K[TMT6plex]LEK[TMT6plex]EDS[Phospho]LDWER	LOC_Os03g50730.1	0.9999	S9588TPST_Fr2	S9588TPST_Fr2.21737.21737.4	mzspec:PXD019291:S9588TPST_Fr2:scan:21737:[TMT6plex]K[TMT6plex]LEK[TMT6plex]EDS[Phospho]LDWER/4	2	-0.0011580000000321884	-1.9980614939075616	0.00013659336156262805	13908	13906	Phospho	1.0	7	170	1	0.9999	469	5.970149253730686e-06	5.970149253730686e-06	0.0	0.0	0.0	0.0
0;8	458;466	0;1.0000	TMT6plex;Phospho	Os02t0241600-01	mzspec:PXD019291:S9588TPST_Fr2:scan:03591:[TMT6plex]GPDEQEGS[Phospho]RR/3	0	0.0001481042654028436	309.129275	2:1.0000:8:true	GPDEQEGSRR	[TMT6plex]GPDEQEGS[Phospho]RR	Os02t0241600-01	0.9999	S9588TPST_Fr2	S9588TPST_Fr2.03591.03591.3	mzspec:PXD019291:S9588TPST_Fr2:scan:03591:[TMT6plex]GPDEQEGS[Phospho]RR/3	2	-0.000998000000038246	-2.076769287546829	0.00013659336156262805	13506	13504	Phospho	1.0	8	466	1	0.9999	470	6.170212765956767e-06	6.170212765956767e-06	0.0	0.0	0.0	0.0
0;5	84;89	0;1.0000	TMT6plex;Phospho	Os01t0886300-01	mzspec:PXD019291:S9588TPST_Fr2:scan:11403:[TMT6plex]IEHGS[Phospho]PLR/3	0	0.00013878287419332455	309.129275	2:1.0000:5:true	IEHGSPLR	[TMT6plex]IEHGS[Phospho]PLR	Os01t0886300-01	0.9999	S9588TPST_Fr2	S9588TPST_Fr2.11403.11403.3	mzspec:PXD019291:S9588TPST_Fr2:scan:11403:[TMT6plex]IEHGS[Phospho]PLR/3	2	-8.099999996602492e-05	-0.1992393390480036	0.00013659336156262805	14413	14411	Phospho	1.0	5	89	1	0.9999	471	6.3694267515916564e-06	6.3694267515916564e-06	0.0	0.0	0.0	0.0
0;4	400;404	0;1.0000	TMT6plex;Phospho	LOC_Os01g40340.3	mzspec:PXD019291:S9588TPST_Fr2:scan:08168:[TMT6plex]GRDS[Phospho]DDDDFR/3	0	0.00014748174913354473	309.129275	2:1.0000:4:true	GRDSDDDDFR	[TMT6plex]GRDS[Phospho]DDDDFR	LOC_Os01g40340.3	0.9999	S9588TPST_Fr2	S9588TPST_Fr2.08168.08168.3	mzspec:PXD019291:S9588TPST_Fr2:scan:08168:[TMT6plex]GRDS[Phospho]DDDDFR/3	2	0.0	0.0	0.00013659336156262805	13563	13561	Phospho	1.0	4	404	1	0.9999	472	6.567796610168767e-06	6.567796610168767e-06	0.0	0.0	0.0	0.0
0;4	400;404	0;1.0000	TMT6plex;Phospho	LOC_Os01g40340.3	mzspec:PXD019291:S9588TPST_Fr2:scan:06422:[TMT6plex]GRDS[Phospho]DDDDFRDR/3	0	0.0001486546751895347	309.129275	2:1.0000:4:true	GRDSDDDDFRDR	[TMT6plex]GRDS[Phospho]DDDDFRDR	LOC_Os01g40340.3	0.9999	S9588TPST_Fr2	S9588TPST_Fr2.06422.06422.3	mzspec:PXD019291:S9588TPST_Fr2:scan:06422:[TMT6plex]GRDS[Phospho]DDDDFRDR/3	2	-0.0009820000000217988	-1.6552900090545015	0.00013659336156262805	13456	13454	Phospho	1.0	4	404	1	0.9999	473	6.765327695559509e-06	6.765327695559509e-06	0.0	0.0	0.0	0.0
0;4	400;404	0;1.0000	TMT6plex;Phospho	LOC_Os01g40340.3	mzspec:PXD019291:S9588TPST_Fr3:scan:07278:[TMT6plex]GRDS[Phospho]DDDDFRDR/3	0	0.00014175349067970802	309.129275	2:1.0000:4:true	GRDSDDDDFRDR	[TMT6plex]GRDS[Phospho]DDDDFRDR	LOC_Os01g40340.3	0.9999	S9588TPST_Fr3	S9588TPST_Fr3.07278.07278.3	mzspec:PXD019291:S9588TPST_Fr3:scan:07278:[TMT6plex]GRDS[Phospho]DDDDFRDR/3	2	-0.0014820000000099751	-2.4981056959071566	0.00013659336156262805	14111	14109	Phospho	1.0	4	404	1	0.9999	474	6.962025316454927e-06	6.962025316454927e-06	0.0	0.0	0.0	0.0
0;3	327;330	0;1.0000	TMT6plex;Phospho	Os01t0959000-01	mzspec:PXD019291:S9588TPST_Fr4:scan:04446:[TMT6plex]RRS[Phospho]PPPPPR/3	0	0.0001429694760168704	309.129275	2:1.0000:3:true	RRSPPPPPR	[TMT6plex]RRS[Phospho]PPPPPR	Os01t0959000-01	0.9999	S9588TPST_Fr4	S9588TPST_Fr4.04446.04446.3	mzspec:PXD019291:S9588TPST_Fr4:scan:04446:[TMT6plex]RRS[Phospho]PPPPPR/3	2	-0.0005280000000311702	-1.1555626315967698	0.00013659336156262805	13991	13989	Phospho	1.0	3	330	1	0.9999	475	7.157894736841318e-06	7.157894736841318e-06	0.0	0.0	0.0	0.0
0;5	368;373	0;1.0000	TMT6plex;Phospho	Os01t0367300-01	mzspec:PXD019291:S9588TPST_Fr2:scan:01570:[TMT6plex]HGDGS[Phospho]PR/2	0	0.00014485405953501847	309.129275	2:1.0000:5:true	HGDGSPR	[TMT6plex]HGDGS[Phospho]PR	Os01t0367300-01	0.9999	S9588TPST_Fr2	S9588TPST_Fr2.01570.01570.2	mzspec:PXD019291:S9588TPST_Fr2:scan:01570:[TMT6plex]HGDGS[Phospho]PR/2	2	0.0008300000000645014	1.6031381860025575	0.00013659336156262805	13809	13807	Phospho	1.0	5	373	1	0.9999	476	7.352941176469779e-06	7.352941176469779e-06	0.0	0.0	0.0	0.0
0;1;3;8	84;85;87;92	0;1.0000;1.0000;0	TMT6plex;Phospho;Phospho;TMT6plex	Os01t0959000-01	mzspec:PXD019291:S9588TPST_Fr1:scan:13590:[TMT6plex]S[Phospho]PS[Phospho]PPPPK[TMT6plex]/3	0	7.634170547370028e-05	618.258505	2:1.0000:1:true;3:1.0000:3:true	SPSPPPPK	[TMT6plex]S[Phospho]PS[Phospho]PPPPK[TMT6plex]	Os01t0959000-01	0.9999	S9588TPST_Fr1	S9588TPST_Fr1.13590.13590.3	mzspec:PXD019291:S9588TPST_Fr1:scan:13590:[TMT6plex]S[Phospho]PS[Phospho]PPPPK[TMT6plex]/3	1	-0.00024700000000166256	-0.5193753794905315	7.554011179936546e-05	13100	13099	Phospho	1.0	3	87	1	0.9999	477	7.547169811319924e-06	7.547169811319924e-06	0.0	0.0	0.0	0.0
0;1	555;556	0;1.0000	TMT6plex;Phospho	LOC_Os02g32340.1	mzspec:PXD019291:S9588TPST_Fr4:scan:28750:[TMT6plex]S[Phospho]FHLPPLNDENIR/3	0	0.00013982102908277405	309.129275	2:1.0000:1:true	SFHLPPLNDENIR	[TMT6plex]S[Phospho]FHLPPLNDENIR	LOC_Os02g32340.1	0.9999	S9588TPST_Fr4	S9588TPST_Fr4.28750.28750.3	mzspec:PXD019291:S9588TPST_Fr4:scan:28750:[TMT6plex]S[Phospho]FHLPPLNDENIR/3	2	-0.0013889999999037173	-2.2367927375557617	0.00013659336156262805	14306	14304	Phospho	1.0	1	556	1	0.9999	478	7.740585774057726e-06	7.740585774057726e-06	0.0	0.0	0.0	0.0
0;4;12	102;106;114	0;1.0000;0	TMT6plex;Phospho;TMT6plex	tr|A0A0P0V5J2|A0A0P0V5J2_ORYSJ	mzspec:PXD019291:S9588TPST_Fr4:scan:26168:[TMT6plex]VEGS[Phospho]PPDGMELK[TMT6plex]/3	0	0.00014216661927779356	538.292205	2:1.0000:4:true	VEGSPPDGMELK	[TMT6plex]VEGS[Phospho]PPDGMELK[TMT6plex]	tr|A0A0P0V5J2|A0A0P0V5J2_ORYSJ	0.9999	S9588TPST_Fr4	S9588TPST_Fr4.26168.26168.3	mzspec:PXD019291:S9588TPST_Fr4:scan:26168:[TMT6plex]VEGS[Phospho]PPDGMELK[TMT6plex]/3	2	-0.0018579999999701613	-3.098551401821112	0.00013659336156262805	14070	14068	Phospho	1.0	4	106	1	0.9999	479	7.933194154487645e-06	7.933194154487645e-06	0.0	0.0	0.0	0.0
0;6;9	361;367;370	0;1.0000;0	TMT6plex;Phospho;TMT6plex	Os07t0413700-01	mzspec:PXD019291:S9588TPST_Fr2:scan:27381:[TMT6plex]VLPPMS[Phospho]PEK[TMT6plex]/3	0	0.00013966480446927373	538.292195	2:1.0000:6:true	VLPPMSPEK	[TMT6plex]VLPPMS[Phospho]PEK[TMT6plex]	Os07t0413700-01	0.9999	S9588TPST_Fr2	S9588TPST_Fr2.27381.27381.3	mzspec:PXD019291:S9588TPST_Fr2:scan:27381:[TMT6plex]VLPPMS[Phospho]PEK[TMT6plex]/3	2	-0.000657000000046537	-1.2816632692540983	0.00013659336156262805	14322	14320	Phospho	1.0	6	367	1	0.9999	480	8.124999999999105e-06	8.124999999999105e-06	0.0	0.0	0.0	0.0
0;11;14;15	838;849;852;853	0;1.0000;1.0000;1.0000	TMT6plex;Phospho;Phospho;Phospho	LOC_Os05g05240.1	mzspec:PXD019291:S9588TPST_Fr2:scan:28961:[TMT6plex]LIHPLPPPVNS[Phospho]PES[Phospho]S[Phospho]PER/3	0	0.00014018364056914555	469.061875	2:1.0000:11:true;3:1.0000:14:true;4:1.0000:15:true	LIHPLPPPVNSPESSPER	[TMT6plex]LIHPLPPPVNS[Phospho]PES[Phospho]S[Phospho]PER	LOC_Os05g05240.1	0.9999	S9588TPST_Fr2	S9588TPST_Fr2.28961.28961.3	mzspec:PXD019291:S9588TPST_Fr2:scan:28961:[TMT6plex]LIHPLPPPVNS[Phospho]PES[Phospho]S[Phospho]PER/3	2	-0.003289999999992688	-4.049869227990278	0.00013659336156262805	14269	14267	Phospho	1.0	15	853	1	0.9999	481	8.316008316007401e-06	8.316008316007401e-06	0.0	0.0	0.0	0.0
0;5	257;262	0;1.0000	TMT6plex;Phospho	Os01t0959000-01	mzspec:PXD019291:S9588TPST_Fr1:scan:05004:[TMT6plex]RRPDS[Phospho]PPIRR/3	0	0.000142025280499929	309.129275	2:1.0000:5:true	RRPDSPPIRR	[TMT6plex]RRPDS[Phospho]PPIRR	Os01t0959000-01	0.9999	S9588TPST_Fr1	S9588TPST_Fr1.05004.05004.3	mzspec:PXD019291:S9588TPST_Fr1:scan:05004:[TMT6plex]RRPDS[Phospho]PPIRR/3	2	4.3000000005122274e-05	0.08264635267455941	0.00013659336156262805	14084	14082	Phospho	1.0	5	262	1	0.9999	482	8.506224066389105e-06	8.506224066389105e-06	0.0	0.0	0.0	0.0
0;2;7	423;425;430	0;0;1.0000	TMT6plex;Deamidated;Phospho	Os01t0614500-01	mzspec:PXD019291:S9588TPST_Fr3:scan:09599:[TMT6plex]GQ[Deamidated]EGGMS[Phospho]PGPGGR/2	0	0.00014532771399505885	310.113291	2:1.0000:2:true;3:1.0000:7:true	GQEGGMSPGPGGR	[TMT6plex]GQ[Deamidated]EGGMS[Phospho]PGPGGR	Os01t0614500-01	0.9999	S9588TPST_Fr3	S9588TPST_Fr3.09599.09599.2	mzspec:PXD019291:S9588TPST_Fr3:scan:09599:[TMT6plex]GQ[Deamidated]EGGMS[Phospho]PGPGGR/2	2	-0.002176999999960572	-2.9072261624358813	0.00013659336156262805	13764	13762	Phospho	1.0	7	430	1	0.9999	483	8.695652173912087e-06	8.695652173912087e-06	0.0	0.0	0.0	0.0
0;7	423;430	0;1.0000	TMT6plex;Phospho	Os01t0614500-01	mzspec:PXD019291:S9588TPST_Fr4:scan:09198:[TMT6plex]GQEGGMS[Phospho]PGPGGR/2	0	7.609191903819815e-05	309.129275	2:1.0000:7:true	GQEGGMSPGPGGR	[TMT6plex]GQEGGMS[Phospho]PGPGGR	Os01t0614500-01	0.9999	S9588TPST_Fr4	S9588TPST_Fr4.09198.09198.2	mzspec:PXD019291:S9588TPST_Fr4:scan:09198:[TMT6plex]GQEGGMS[Phospho]PGPGGR/2	1	0.0010429999999814754	1.3937668817845077	7.554011179936546e-05	13143	13142	Phospho	1.0	7	430	1	0.9999	484	8.884297520660181e-06	8.884297520660181e-06	0.0	0.0	0.0	0.0
0;3;5;7	501;504;506;508	0;1.0000;1.0000;0	TMT6plex;Oxidation;Phospho;TMT6plex	LOC_Os01g56000.1	mzspec:PXD019291:S9588TPST_Fr4:scan:12570:[TMT6plex]LDM[Oxidation]HT[Phospho]PK[TMT6plex]/3	0	7.642922653622745e-05	554.287105	2:1.0000:3:true;3:1.0000:5:true	LDMHTPK	[TMT6plex]LDM[Oxidation]HT[Phospho]PK[TMT6plex]	LOC_Os01g56000.1	0.9999	S9588TPST_Fr4	S9588TPST_Fr4.12570.12570.3	mzspec:PXD019291:S9588TPST_Fr4:scan:12570:[TMT6plex]LDM[Oxidation]HT[Phospho]PK[TMT6plex]/3	1	-0.0006240000000161673	-1.3393189644544752	7.554011179936546e-05	13085	13084	Phospho	1.0	5	506	1	0.9999	485	9.072164948452607e-06	9.072164948452607e-06	0.0	0.0	0.0	0.0
0;4	173;177	0;1.0000	TMT6plex;Phospho	Os12t0178000-01	mzspec:PXD019291:S9588TPST_Fr4:scan:13978:[TMT6plex]IVNS[Phospho]NHFNR/3	0	0.0001440092165898618	309.129275	2:1.0000:4:true	IVNSNHFNR	[TMT6plex]IVNS[Phospho]NHFNR	Os12t0178000-01	0.9999	S9588TPST_Fr4	S9588TPST_Fr4.13978.13978.3	mzspec:PXD019291:S9588TPST_Fr4:scan:13978:[TMT6plex]IVNS[Phospho]NHFNR/3	2	-0.0016639999999483734	-3.5361536024464377	0.00013659336156262805	13890	13888	Phospho	1.0	4	177	1	0.9999	486	9.25925925925824e-06	9.25925925925824e-06	0.0	0.0	0.0	0.0
0;2;3	353;355;356	0;0;1.0000	TMT6plex;TMT6plex;Phospho	LOC_Os05g50090.1	mzspec:PXD019291:S9588TPST_Fr1:scan:18846:[TMT6plex]FK[TMT6plex]T[Phospho]HDNDDFIR/3	0	0.00014798372179060306	538.292205	2:1.0000:3:true	FKTHDNDDFIR	[TMT6plex]FK[TMT6plex]T[Phospho]HDNDDFIR	LOC_Os05g50090.1	0.9999	S9588TPST_Fr1	S9588TPST_Fr1.18846.18846.3	mzspec:PXD019291:S9588TPST_Fr1:scan:18846:[TMT6plex]FK[TMT6plex]T[Phospho]HDNDDFIR/3	2	-0.00263299999994615	-4.054986622642485	0.00013659336156262805	13517	13515	Phospho	1.0	3	356	1	0.9999	487	9.445585215604707e-06	9.445585215604707e-06	0.0	0.0	0.0	0.0
0;1;3;9	529;530;532;538	0;0;1.0000;0	TMT6plex;Deamidated;Phospho;TMT6plex	LOC_Os05g05240.1	mzspec:PXD019291:S9588TPST_Fr3:scan:09238:[TMT6plex]Q[Deamidated]RS[Phospho]PQGLHK[TMT6plex]/4	0	0.0001404790335042495	539.276221	2:0.9772:1:true;2:0.0228:5:true;3:1.0000:3:true	QRSPQGLHK	[TMT6plex]Q[Deamidated]RS[Phospho]PQGLHK[TMT6plex]	LOC_Os05g05240.1	0.9999	S9588TPST_Fr3	S9588TPST_Fr3.09238.09238.4	mzspec:PXD019291:S9588TPST_Fr3:scan:09238:[TMT6plex]Q[Deamidated]RS[Phospho]PQGLHK[TMT6plex]/4	2	-0.0014140000000111286	-3.550804756276173	0.00013659336156262805	14239	14237	Phospho	1.0	3	532	1	0.9999	488	9.631147540982547e-06	9.631147540982547e-06	0.0	0.0	0.0	0.0
0;2	135;137	0;1.0000	TMT6plex;Phospho	Os06t0676600-01	mzspec:PXD019291:S9588TPST_Fr4:scan:26546:[TMT6plex]QS[Phospho]NIQFNWR/2	0	0.00014303082314238717	309.129275	2:1.0000:2:true	QSNIQFNWR	[TMT6plex]QS[Phospho]NIQFNWR	Os06t0676600-01	0.9999	S9588TPST_Fr4	S9588TPST_Fr4.26546.26546.2	mzspec:PXD019291:S9588TPST_Fr4:scan:26546:[TMT6plex]QS[Phospho]NIQFNWR/2	2	0.001174999999989268	1.5638285055741608	0.00013659336156262805	13985	13983	Phospho	1.0	2	137	1	0.9999	489	9.815950920244318e-06	9.815950920244318e-06	0.0	0.0	0.0	0.0
0;4	640;644	0;1.0000	TMT6plex;Phospho	Os07t0267400-01	mzspec:PXD019291:S9588TPST_Fr4:scan:22563:[TMT6plex]RMPT[Phospho]PPPLPR/3	0	0.0001505343971097396	309.129275	2:1.0000:4:true	RMPTPPPLPR	[TMT6plex]RMPT[Phospho]PPPLPR	Os07t0267400-01	0.9999	S9588TPST_Fr4	S9588TPST_Fr4.22563.22563.3	mzspec:PXD019291:S9588TPST_Fr4:scan:22563:[TMT6plex]RMPT[Phospho]PPPLPR/3	2	-0.001017999999987751	-2.0736014106171643	0.00013659336156262805	13288	13286	Phospho	1.0	4	644	1	0.9999	490	9.999999999998896e-06	9.999999999998896e-06	0.0	0.0	0.0	0.0
0;3	823;826	0;1.0000	TMT6plex;Phospho	Os06t0247800-01	mzspec:PXD019291:S9588TPST_Fr1:scan:09180:[TMT6plex]QLS[Phospho]VHDNR/2	0	0.00014402995823131211	309.129275	2:1.0000:3:true	QLSVHDNR	[TMT6plex]QLS[Phospho]VHDNR	Os06t0247800-01	0.9999	S9588TPST_Fr1	S9588TPST_Fr1.09180.09180.2	mzspec:PXD019291:S9588TPST_Fr1:scan:09180:[TMT6plex]QLS[Phospho]VHDNR/2	2	0.0005790000000160942	0.905658707196369	0.00013659336156262805	13888	13886	Phospho	1.0	3	826	1	0.9999	491	1.0183299389000916e-05	1.0183299389000916e-05	0.0	0.0	0.0	0.0
0;11;14;18	223;234;237;241	0;1.0000;1.0000;0	TMT6plex;Oxidation;Phospho;TMT6plex	Os02t0644100-01	mzspec:PXD019291:S9588TPST_Fr4:scan:18697:[TMT6plex]EVEPEPEPEPM[Oxidation]EVT[Phospho]DEEK[TMT6plex]ER/4	0	0.00015003750937734434	554.287105	2:1.0000:11:true;3:1.0000:14:true	EVEPEPEPEPMEVTDEEKER	[TMT6plex]EVEPEPEPEPM[Oxidation]EVT[Phospho]DEEK[TMT6plex]ER	Os02t0644100-01	0.9999	S9588TPST_Fr4	S9588TPST_Fr4.18697.18697.4	mzspec:PXD019291:S9588TPST_Fr4:scan:18697:[TMT6plex]EVEPEPEPEPM[Oxidation]EVT[Phospho]DEEK[TMT6plex]ER/4	2	-0.0007079999999177744	-0.9582559195430768	0.00013659336156262805	13332	13330	Phospho	1.0	14	237	1	0.9999	492	1.0365853658535443e-05	1.0365853658535443e-05	0.0	0.0	0.0	0.0
0;3	132;135	0;1.0000	TMT6plex;Phospho	LOC_Os02g27480.3	mzspec:PXD019291:S9588TPST_Fr4:scan:02887:[TMT6plex]NHS[Phospho]PIHR/3	0	0.00014684287812041116	309.129275	2:1.0000:3:true	NHSPIHR	[TMT6plex]NHS[Phospho]PIHR	LOC_Os02g27480.3	0.9999	S9588TPST_Fr4	S9588TPST_Fr4.02887.02887.3	mzspec:PXD019291:S9588TPST_Fr4:scan:02887:[TMT6plex]NHS[Phospho]PIHR/3	2	0.0007320000000277106	1.8743720470259628	0.00013659336156262805	13622	13620	Phospho	1.0	3	135	1	0.9999	493	1.0547667342798027e-05	1.0547667342798027e-05	0.0	0.0	0.0	0.0
0;3	615;618	0;1.0000	TMT6plex;Phospho	tr|A0A0P0YD65|A0A0P0YD65_ORYSJ	mzspec:PXD019291:S9588TPST_Fr2:scan:26511:[TMT6plex]QLS[Phospho]IDQFENEGR/2	0	0.00014830194275545008	309.129275	2:1.0000:3:true	QLSIDQFENEGR	[TMT6plex]QLS[Phospho]IDQFENEGR	tr|A0A0P0YD65|A0A0P0YD65_ORYSJ	0.9999	S9588TPST_Fr2	S9588TPST_Fr2.26511.26511.2	mzspec:PXD019291:S9588TPST_Fr2:scan:26511:[TMT6plex]QLS[Phospho]IDQFENEGR/2	2	-0.0022030000001223016	-2.5237456948353008	0.00013659336156262805	13488	13486	Phospho	1.0	3	618	1	0.9999	494	1.0728744939270073e-05	1.0728744939270073e-05	0.0	0.0	0.0	0.0
0;3;11	194;197;205	0;1.0000;0	TMT6plex;Phospho;TMT6plex	Os02t0788600-01	mzspec:PXD019291:S9588TPST_Fr1:scan:08269:[TMT6plex]QVS[Phospho]HREEEVNK[TMT6plex]/3	0	7.638835841417769e-05	538.292205	2:1.0000:3:true	QVSHREEEVNK	[TMT6plex]QVS[Phospho]HREEEVNK[TMT6plex]	Os02t0788600-01	0.9999	S9588TPST_Fr1	S9588TPST_Fr1.08269.08269.3	mzspec:PXD019291:S9588TPST_Fr1:scan:08269:[TMT6plex]QVS[Phospho]HREEEVNK[TMT6plex]/3	1	0.0006379999999808206	1.0100382636702934	7.554011179936546e-05	13092	13091	Phospho	1.0	3	197	1	0.9999	495	1.0909090909089708e-05	1.0909090909089708e-05	0.0	0.0	0.0	0.0
0;3;8	125;128;133	0;0;1.0000	TMT6plex;Carbamidomethyl;Phospho	Os06t0332900-01	mzspec:PXD019291:S9588TPST_Fr4:scan:06101:[TMT6plex]EVC[Carbamidomethyl]EPGHS[Phospho]PHR/3	0	0.00014801657785671994	366.150739	2:1.0000:8:true	EVCEPGHSPHR	[TMT6plex]EVC[Carbamidomethyl]EPGHS[Phospho]PHR	Os06t0332900-01	0.9999	S9588TPST_Fr4	S9588TPST_Fr4.06101.06101.3	mzspec:PXD019291:S9588TPST_Fr4:scan:06101:[TMT6plex]EVC[Carbamidomethyl]EPGHS[Phospho]PHR/3	2	-0.0009800000000268485	-1.8196178647015493	0.00013659336156262805	13514	13512	Phospho	1.0	8	133	1	0.9999	496	1.1088709677418134e-05	1.1088709677418134e-05	0.0	0.0	0.0	0.0
0;5	281;286	0;1.0000	TMT6plex;Phospho	Os08t0195800-00	mzspec:PXD019291:S9588TPST_Fr2:scan:27340:[TMT6plex]RLPIS[Phospho]PGFVR/3	0	0.0001418540322008653	309.129275	2:1.0000:5:true	RLPISPGFVR	[TMT6plex]RLPIS[Phospho]PGFVR	Os08t0195800-00	0.9999	S9588TPST_Fr2	S9588TPST_Fr2.27340.27340.3	mzspec:PXD019291:S9588TPST_Fr2:scan:27340:[TMT6plex]RLPIS[Phospho]PGFVR/3	2	-0.0013480000000640755	-2.7835369369406058	0.00013659336156262805	14101	14099	Phospho	1.0	5	286	1	0.9999	497	1.1267605633801575e-05	1.1267605633801575e-05	0.0	0.0	0.0	0.0
0;8	437;445	0;1.0000	TMT6plex;Phospho	Os12t0428600-01	mzspec:PXD019291:S9588TPST_Fr4:scan:01279:[TMT6plex]HQHDHHHS[Phospho]PVR/3	0	0.00014269406392694066	309.129275	2:1.0000:8:true	HQHDHHHSPVR	[TMT6plex]HQHDHHHS[Phospho]PVR	Os12t0428600-01	0.9999	S9588TPST_Fr4	S9588TPST_Fr4.01279.01279.3	mzspec:PXD019291:S9588TPST_Fr4:scan:01279:[TMT6plex]HQHDHHHS[Phospho]PVR/3	2	-0.0005380000000059226	-0.9506442167863396	0.00013659336156262805	14018	14016	Phospho	1.0	8	445	1	0.9999	498	1.144578313252886e-05	1.144578313252886e-05	0.0	0.0	0.0	0.0
0;2;3	175;177;178	0;0;1.0000	TMT6plex;Carbamidomethyl;Phospho	Os09t0467100-01	mzspec:PXD019291:S9588TPST_Fr1:scan:27939:[TMT6plex]RC[Carbamidomethyl]S[Phospho]VFPVEFVVR/3	0	0.00014364720247073191	366.150739	2:1.0000:3:true	RCSVFPVEFVVR	[TMT6plex]RC[Carbamidomethyl]S[Phospho]VFPVEFVVR	Os09t0467100-01	0.9999	S9588TPST_Fr1	S9588TPST_Fr1.27939.27939.3	mzspec:PXD019291:S9588TPST_Fr1:scan:27939:[TMT6plex]RC[Carbamidomethyl]S[Phospho]VFPVEFVVR/3	2	-0.003134999999929277	-5.207836143715575	0.00013659336156262805	13925	13923	Phospho	1.0	3	178	1	0.9999	499	1.1623246492984693e-05	1.1623246492984693e-05	0.0	0.0	0.0	0.0
0;8;13	153;161;166	0;1.0000;0	TMT6plex;Phospho;TMT6plex	LOC_Os02g50980.1	mzspec:PXD019291:S9588TPST_Fr4:scan:05273:[TMT6plex]RDDDDDDS[Phospho]DGERK[TMT6plex]/2	0	0.00014924259383628088	538.292205	2:1.0000:8:true	RDDDDDDSDGERK	[TMT6plex]RDDDDDDS[Phospho]DGERK[TMT6plex]	LOC_Os02g50980.1	0.9999	S9588TPST_Fr4	S9588TPST_Fr4.05273.05273.2	mzspec:PXD019291:S9588TPST_Fr4:scan:05273:[TMT6plex]RDDDDDDS[Phospho]DGERK[TMT6plex]/2	2	-0.0003590000001167937	-0.3457076808373321	0.00013659336156262805	13403	13401	Phospho	1.0	8	161	1	0.9999	500	1.17999999999987e-05	1.17999999999987e-05	0.0	0.0	0.0	0.0
0;5;7	140;145;147	0;1.0000;1.0000	TMT6plex;Oxidation;Phospho	Os05t0530500-03	mzspec:PXD019291:S9588TPST_Fr2:scan:11716:[TMT6plex]QHGHM[Oxidation]ES[Phospho]PGFGLR/3	0	0.0001444669170759896	325.124175	2:1.0000:5:true;3:1.0000:7:true	QHGHMESPGFGLR	[TMT6plex]QHGHM[Oxidation]ES[Phospho]PGFGLR	Os05t0530500-03	0.9999	S9588TPST_Fr2	S9588TPST_Fr2.11716.11716.3	mzspec:PXD019291:S9588TPST_Fr2:scan:11716:[TMT6plex]QHGHM[Oxidation]ES[Phospho]PGFGLR/3	2	-0.0008639999999786596	-1.4563280196193873	0.00013659336156262805	13846	13844	Phospho	1.0	7	147	1	0.9999	501	1.1976047904190296e-05	1.1976047904190296e-05	0.0	0.0	0.0	0.0
0;6	116;122	0;1.0000	TMT6plex;Phospho	Os05t0455600-01	mzspec:PXD019291:S9588TPST_Fr1:scan:24399:[TMT6plex]MRPPIT[Phospho]PVLR/3	0	0.00014313318542904174	309.129275	2:1.0000:6:true	MRPPITPVLR	[TMT6plex]MRPPIT[Phospho]PVLR	Os05t0455600-01	0.9999	S9588TPST_Fr1	S9588TPST_Fr1.24399.24399.3	mzspec:PXD019291:S9588TPST_Fr1:scan:24399:[TMT6plex]MRPPIT[Phospho]PVLR/3	2	-0.001040999999986525	-2.094782534772399	0.00013659336156262805	13975	13973	Phospho	1.0	6	122	1	0.9999	502	1.2151394422309418e-05	1.2151394422309418e-05	0.0	0.0	0.0	0.0
0;7	199;206	0;1.0000	TMT6plex;Phospho	Os01t0747800-01	mzspec:PXD019291:S9588TPST_Fr2:scan:24811:[TMT6plex]GFFLHPS[Phospho]PR/3	0	0.00014338973329509606	309.129275	2:1.0000:7:true	GFFLHPSPR	[TMT6plex]GFFLHPS[Phospho]PR	Os01t0747800-01	0.9999	S9588TPST_Fr2	S9588TPST_Fr2.24811.24811.3	mzspec:PXD019291:S9588TPST_Fr2:scan:24811:[TMT6plex]GFFLHPS[Phospho]PR/3	2	-0.00113600000003089	-2.489951074808621	0.00013659336156262805	13950	13948	Phospho	1.0	7	206	1	0.9999	503	1.2326043737573195e-05	1.2326043737573195e-05	0.0	0.0	0.0	0.0
0;6;9	361;367;370	0;1.0000;0	TMT6plex;Phospho;TMT6plex	Os03t0712700-01	mzspec:PXD019291:S9588TPST_Fr3:scan:31863:[TMT6plex]FFEVPT[Phospho]GWK[TMT6plex]/3	0	0.00014179369018078695	538.292205	2:1.0000:6:true	FFEVPTGWK	[TMT6plex]FFEVPT[Phospho]GWK[TMT6plex]	Os03t0712700-01	0.9999	S9588TPST_Fr3	S9588TPST_Fr3.31863.31863.3	mzspec:PXD019291:S9588TPST_Fr3:scan:31863:[TMT6plex]FFEVPT[Phospho]GWK[TMT6plex]/3	2	0.0004729999999426582	0.8595475106439343	0.00013659336156262805	14107	14105	Phospho	1.0	6	367	1	0.9999	504	1.2499999999998625e-05	1.2499999999998625e-05	0.0	0.0	0.0	0.0
0;3	43;46	0;1.0000	TMT6plex;Phospho	LOC_Os06g14350.2	mzspec:PXD019291:S9588TPST_Fr4:scan:22273:[TMT6plex]HVS[Phospho]FFDR/3	0	0.0001462629808395495	309.1292630000001	2:1.0000:3:true	HVSFFDR	[TMT6plex]HVS[Phospho]FFDR	LOC_Os06g14350.2	0.9999	S9588TPST_Fr4	S9588TPST_Fr4.22273.22273.3	mzspec:PXD019291:S9588TPST_Fr4:scan:22273:[TMT6plex]HVS[Phospho]FFDR/3	2	0.0007979999999747632	1.964572224011228	0.00013659336156262805	13676	13674	Phospho	1.0	3	46	1	0.9999	505	1.2673267326731278e-05	1.2673267326731278e-05	0.0	0.0	0.0	0.0
0;8;10	340;348;350	0;1.0000;0	TMT6plex;Phospho;TMT6plex	Os02t0644500-01	mzspec:PXD019291:S9588TPST_Fr3:scan:28390:[TMT6plex]GFMLPPPS[Phospho]PK[TMT6plex]/2	0	0.00014372978799856272	538.292205	2:1.0000:8:true	GFMLPPPSPK	[TMT6plex]GFMLPPPS[Phospho]PK[TMT6plex]	Os02t0644500-01	0.9999	S9588TPST_Fr3	S9588TPST_Fr3.28390.28390.2	mzspec:PXD019291:S9588TPST_Fr3:scan:28390:[TMT6plex]GFMLPPPS[Phospho]PK[TMT6plex]/2	2	-0.0017070000000103394	-2.1206684103956954	0.00013659336156262805	13917	13915	Phospho	1.0	8	348	1	0.9999	506	1.2845849802370127e-05	1.2845849802370127e-05	0.0	0.0	0.0	0.0
0;3	551;554	0;1.0000	TMT6plex;Phospho	LOC_Os05g50810.1	mzspec:PXD019291:S9588TPST_Fr4:scan:14834:[TMT6plex]NNS[Phospho]PEIVPNR/2	0	0.00014320492624946297	309.129275	2:1.0000:3:true	NNSPEIVPNR	[TMT6plex]NNS[Phospho]PEIVPNR	LOC_Os05g50810.1	0.9999	S9588TPST_Fr4	S9588TPST_Fr4.14834.14834.2	mzspec:PXD019291:S9588TPST_Fr4:scan:14834:[TMT6plex]NNS[Phospho]PEIVPNR/2	2	-0.002573000000097636	-3.5496585576089186	0.00013659336156262805	13968	13966	Phospho	1.0	3	554	1	0.9999	507	1.3017751479288508e-05	1.3017751479288508e-05	0.0	0.0	0.0	0.0
0;3;8;12	7;10;15;19	0;1.0000;0;0	TMT6plex;Phospho;TMT6plex;TMT6plex	Os01t0168200-01	mzspec:PXD019291:S9588TPST_Fr4:scan:20891:[TMT6plex]ERS[Phospho]DEEDK[TMT6plex]IDFK[TMT6plex]/4	0	0.00014266352806904914	767.4551349999997	2:1.0000:3:true	ERSDEEDKIDFK	[TMT6plex]ERS[Phospho]DEEDK[TMT6plex]IDFK[TMT6plex]	Os01t0168200-01	0.9999	S9588TPST_Fr4	S9588TPST_Fr4.20891.20891.4	mzspec:PXD019291:S9588TPST_Fr4:scan:20891:[TMT6plex]ERS[Phospho]DEEDK[TMT6plex]IDFK[TMT6plex]/4	2	-0.0014669999999341599	-2.5723540912392457	0.00013659336156262805	14021	14019	Phospho	1.0	3	10	1	0.9999	508	1.3188976377951305e-05	1.3188976377951305e-05	0.0	0.0	0.0	0.0
0;4	269;273	0;1.0000	TMT6plex;Phospho	Os05t0564200-01	mzspec:PXD019291:S9588TPST_Fr3:scan:01614:[TMT6plex]RHGS[Phospho]PPR/3	0	0.00014387454139989933	309.129275	2:1.0000:4:true	RHGSPPR	[TMT6plex]RHGS[Phospho]PPR	Os05t0564200-01	0.9999	S9588TPST_Fr3	S9588TPST_Fr3.01614.01614.3	mzspec:PXD019291:S9588TPST_Fr3:scan:01614:[TMT6plex]RHGS[Phospho]PPR/3	2	0.0008720000000721483	2.3407682344225385	0.00013659336156262805	13903	13901	Phospho	1.0	4	273	1	0.9999	509	1.335952848722839e-05	1.335952848722839e-05	0.0	0.0	0.0	0.0
0;4	640;644	0;1.0000	TMT6plex;Phospho	Os07t0267400-01	mzspec:PXD019291:S9588TPST_Fr4:scan:22923:[TMT6plex]RMPT[Phospho]PPPLPR/3	0	0.0001445817971517386	309.129275	2:1.0000:4:true	RMPTPPPLPR	[TMT6plex]RMPT[Phospho]PPPLPR	Os07t0267400-01	0.9999	S9588TPST_Fr4	S9588TPST_Fr4.22923.22923.3	mzspec:PXD019291:S9588TPST_Fr4:scan:22923:[TMT6plex]RMPT[Phospho]PPPLPR/3	2	-0.0008040000000164582	-1.6376969883992027	0.00013659336156262805	13835	13833	Phospho	1.0	4	644	1	0.9999	510	1.3529411764704394e-05	1.3529411764704394e-05	0.0	0.0	0.0	0.0
0;7;9;10	53;60;62;63	0;0;1.0000;0	TMT6plex;TMT6plex;Phospho;TMT6plex	Os04t0541500-01	mzspec:PXD019291:S9588TPST_Fr3:scan:19428:[TMT6plex]HLVFDNK[TMT6plex]DS[Phospho]K[TMT6plex]/4	0	0.00014194464158978	767.4551349999997	2:1.0000:9:true	HLVFDNKDSK	[TMT6plex]HLVFDNK[TMT6plex]DS[Phospho]K[TMT6plex]	Os04t0541500-01	0.9999	S9588TPST_Fr3	S9588TPST_Fr3.19428.19428.4	mzspec:PXD019291:S9588TPST_Fr3:scan:19428:[TMT6plex]HLVFDNK[TMT6plex]DS[Phospho]K[TMT6plex]/4	2	-0.0013579999999819847	-2.7530374831851034	0.00013659336156262805	14092	14090	Phospho	1.0	9	62	1	0.9999	511	1.3698630136984792e-05	1.3698630136984792e-05	0.0	0.0	0.0	0.0
0;2;6	225;227;231	0;1.0000;1.0000	TMT6plex;Phospho;Phospho	LOC_Os05g33620.1	mzspec:PXD019291:S9588TPST_Fr4:scan:17354:[TMT6plex]VT[Phospho]PPDS[Phospho]PPR/3	0	0.00014808233377758037	389.095575	2:1.0000:2:true;3:1.0000:6:true	VTPPDSPPR	[TMT6plex]VT[Phospho]PPDS[Phospho]PPR	LOC_Os05g33620.1	0.9999	S9588TPST_Fr4	S9588TPST_Fr4.17354.17354.3	mzspec:PXD019291:S9588TPST_Fr4:scan:17354:[TMT6plex]VT[Phospho]PPDS[Phospho]PPR/3	2	-0.0007269999999834911	-1.6076776741146617	0.00013659336156262805	13508	13506	Phospho	1.0	6	231	1	0.9999	512	1.3867187499998471e-05	1.3867187499998471e-05	0.0	0.0	0.0	0.0
0;2;6	225;227;231	0;1.0000;1.0000	TMT6plex;Phospho;Phospho	LOC_Os05g33620.1	mzspec:PXD019291:S9588TPST_Fr4:scan:17354:[TMT6plex]VT[Phospho]PPDS[Phospho]PPR/3	0	0.00014808233377758037	389.095575	2:1.0000:2:true;3:1.0000:6:true	VTPPDSPPR	[TMT6plex]VT[Phospho]PPDS[Phospho]PPR	LOC_Os05g33620.1	0.9999	S9588TPST_Fr4	S9588TPST_Fr4.17354.17354.3	mzspec:PXD019291:S9588TPST_Fr4:scan:17354:[TMT6plex]VT[Phospho]PPDS[Phospho]PPR/3	2	-0.0007269999999834911	-1.6076776741146617	0.00013659336156262805	13508	13506	Phospho	1.0	2	227	1	0.9999	513	1.4035087719296698e-05	1.4035087719296698e-05	0.0	0.0	0.0	0.0
0;9	864;873	0;1.0000	TMT6plex;Phospho	Os01t0758300-01	mzspec:PXD019291:S9588TPST_Fr4:scan:17918:[TMT6plex]IRDPGFHVS[Phospho]PR/2	0	0.00019970709625882042	309.129275	2:1.0000:9:true	IRDPGFHVSPR	[TMT6plex]IRDPGFHVS[Phospho]PR	Os01t0758300-01	0.9998	S9588TPST_Fr4	S9588TPST_Fr4.17918.17918.2	mzspec:PXD019291:S9588TPST_Fr4:scan:17918:[TMT6plex]IRDPGFHVS[Phospho]PR/2	3	-0.0009850000001279113	-1.2383532174342151	0.00019011406844106465	15025	15022	Phospho	1.0	9	873	1	0.9998	514	1.4396887159531488e-05	1.4396887159531488e-05	0.0	0.0	0.0	0.0
0;3;5;15	5;8;10;20	0;1.0000;1.0000;0	TMT6plex;Phospho;Phospho;TMT6plex	tr|Q0IWU2|Q0IWU2_ORYSJ	mzspec:PXD019291:S9588TPST_Fr1:scan:07386:[TMT6plex]RRS[Phospho]HS[Phospho]PVEHLEGNNK[TMT6plex]/3	0	0.0002044711014176663	618.258505	2:1.0000:3:true;3:1.0000:5:true	RRSHSPVEHLEGNNK	[TMT6plex]RRS[Phospho]HS[Phospho]PVEHLEGNNK[TMT6plex]	tr|Q0IWU2|Q0IWU2_ORYSJ	0.9998	S9588TPST_Fr1	S9588TPST_Fr1.07386.07386.3	mzspec:PXD019291:S9588TPST_Fr1:scan:07386:[TMT6plex]RRS[Phospho]HS[Phospho]PVEHLEGNNK[TMT6plex]/3	3	-0.0015559999999368301	-1.9612063204840096	0.00019011406844106465	14675	14672	Phospho	1.0	5	10	1	0.9998	515	1.4757281553396433e-05	1.4757281553396433e-05	0.0	0.0	0.0	0.0
0;6;8	168;174;176	0;1.0000;1.0000	TMT6plex;Phospho;Phospho	Os06t0710900-01	mzspec:PXD019291:S9588TPST_Fr2:scan:06190:[TMT6plex]GRDDGS[Phospho]PS[Phospho]PPR/3	0	0.00020161290322580645	389.095575	2:1.0000:6:true;3:1.0000:8:true	GRDDGSPSPPR	[TMT6plex]GRDDGS[Phospho]PS[Phospho]PPR	Os06t0710900-01	0.9998	S9588TPST_Fr2	S9588TPST_Fr2.06190.06190.3	mzspec:PXD019291:S9588TPST_Fr2:scan:06190:[TMT6plex]GRDDGS[Phospho]PS[Phospho]PPR/3	3	-0.00028799999995499087	-0.5640977726989039	0.00019011406844106465	14883	14880	Phospho	1.0	6	174	1	0.9998	516	1.5116279069765778e-05	1.5116279069765778e-05	0.0	0.0	0.0	0.0
0;2;3	30;32;33	0;0;1.0000	TMT6plex;TMT6plex;Phospho	Os03t0270200-03	mzspec:PXD019291:S9588TPST_Fr2:scan:14385:[TMT6plex]RK[TMT6plex]S[Phospho]PPFVR/4	0	0.00020437359493153483	538.292195	2:1.0000:3:true	RKSPPFVR	[TMT6plex]RK[TMT6plex]S[Phospho]PPFVR	Os03t0270200-03	0.9998	S9588TPST_Fr2	S9588TPST_Fr2.14385.14385.4	mzspec:PXD019291:S9588TPST_Fr2:scan:14385:[TMT6plex]RK[TMT6plex]S[Phospho]PPFVR/4	3	-0.000841000000036729	-2.201709820715997	0.00019011406844106465	14682	14679	Phospho	1.0	3	33	1	0.9998	517	1.547388781431165e-05	1.547388781431165e-05	0.0	0.0	0.0	0.0
0;6;8	2936;2942;2944	0;1.0000;0	TMT6plex;Phospho;TMT6plex	LOC_Os02g03840.2	mzspec:PXD019291:S9588TPST_Fr1:scan:21822:[TMT6plex]GLNVVS[Phospho]PK[TMT6plex]/3	0	0.00013746649254244275	538.292205	2:1.0000:6:true	GLNVVSPK	[TMT6plex]GLNVVS[Phospho]PK[TMT6plex]	LOC_Os02g03840.2	0.9998	S9588TPST_Fr1	S9588TPST_Fr1.21822.21822.3	mzspec:PXD019291:S9588TPST_Fr1:scan:21822:[TMT6plex]GLNVVS[Phospho]PK[TMT6plex]/3	2	-0.0010910000000308169	-2.4176577621926567	0.00013659336156262805	14551	14549	Phospho	1.0	6	2942	1	0.9998	518	1.5830115830114088e-05	1.5830115830114088e-05	0.0	0.0	0.0	0.0
0;4	640;644	0;1.0000	TMT6plex;Phospho	Os07t0267400-01	mzspec:PXD019291:S9588TPST_Fr4:scan:22735:[TMT6plex]RMPT[Phospho]PPPLPR/3	0	0.00020398449717821447	309.129275	2:1.0000:4:true	RMPTPPPLPR	[TMT6plex]RMPT[Phospho]PPPLPR	Os07t0267400-01	0.9998	S9588TPST_Fr4	S9588TPST_Fr4.22735.22735.3	mzspec:PXD019291:S9588TPST_Fr4:scan:22735:[TMT6plex]RMPT[Phospho]PPPLPR/3	3	-0.0015369999999848005	-3.1307714814591487	0.00019011406844106465	14710	14707	Phospho	1.0	4	644	1	0.9998	519	1.6184971098264115e-05	1.6184971098264115e-05	0.0	0.0	0.0	0.0
0;4;10	328;332;338	0;1.0000;1.0000	TMT6plex;Phospho;Phospho	Os05t0372100-05	mzspec:PXD019291:S9588TPST_Fr1:scan:07483:[TMT6plex]RLHS[Phospho]PNHQQS[Phospho]PDLR/3	0	0.0002016942315449778	389.095575	2:1.0000:4:true;3:1.0000:10:true	RLHSPNHQQSPDLR	[TMT6plex]RLHS[Phospho]PNHQQS[Phospho]PDLR	Os05t0372100-05	0.9998	S9588TPST_Fr1	S9588TPST_Fr1.07483.07483.3	mzspec:PXD019291:S9588TPST_Fr1:scan:07483:[TMT6plex]RLHS[Phospho]PNHQQS[Phospho]PDLR/3	3	-0.0009759999999232604	-1.4104231227218529	0.00019011406844106465	14877	14874	Phospho	1.0	4	332	1	0.9998	520	1.6538461538459713e-05	1.6538461538459713e-05	0.0	0.0	0.0	0.0
0;7;8	239;246;247	0;0;1.0000	TMT6plex;TMT6plex;Phospho	Os03t0101800-01	mzspec:PXD019291:S9588TPST_Fr1:scan:23663:[TMT6plex]GEHEEPK[TMT6plex]S[Phospho]DHDDVEVIPL/3	0	0.00013835085777531822	538.292205	2:1.0000:8:true	GEHEEPKSDHDDVEVIPL	[TMT6plex]GEHEEPK[TMT6plex]S[Phospho]DHDDVEVIPL	Os03t0101800-01	0.9998	S9588TPST_Fr1	S9588TPST_Fr1.23663.23663.3	mzspec:PXD019291:S9588TPST_Fr1:scan:23663:[TMT6plex]GEHEEPK[TMT6plex]S[Phospho]DHDDVEVIPL/3	2	-0.0036489999999957945	-4.234402548905396	0.00013659336156262805	14458	14456	Phospho	1.0	8	247	1	0.9998	521	1.6890595009595067e-05	1.6890595009595067e-05	0.0	0.0	0.0	0.0
0;1;7	312;313;319	0;0.9535;1.0000	TMT6plex;Oxidation;Phospho	LOC_Os10g39440.2	mzspec:PXD019291:S9588TPST_Fr2:scan:21128:[TMT6plex]M[Oxidation]PEIMGS[Phospho]MR/2	0	0.0002015045674368619	325.124175	2:0.9535:1:true;2:0.0056:5:true;2:0.0409:8:true;3:1.0000:7:true	MPEIMGSMR	[TMT6plex]M[Oxidation]PEIMGS[Phospho]MR	LOC_Os10g39440.2	0.9998	S9588TPST_Fr2	S9588TPST_Fr2.21128.21128.2	mzspec:PXD019291:S9588TPST_Fr2:scan:21128:[TMT6plex]M[Oxidation]PEIMGS[Phospho]MR/2	3	-0.0014540000000806685	-2.1109102471329715	0.00019011406844106465	14891	14888	Phospho	1.0	7	319	1	0.9998	522	1.7241379310342928e-05	1.7241379310342928e-05	0.0	0.0	0.0	0.0
0;2;9	189;191;198	0;1.0000;0	TMT6plex;Phospho;TMT6plex	Os12t0131000-01	mzspec:PXD019291:S9588TPST_Fr3:scan:07219:[TMT6plex]HS[Phospho]PPPPRPK[TMT6plex]/3	0	0.0002045129183993456	538.292205	2:1.0000:2:true	HSPPPPRPK	[TMT6plex]HS[Phospho]PPPPRPK[TMT6plex]	Os12t0131000-01	0.9998	S9588TPST_Fr3	S9588TPST_Fr3.07219.07219.3	mzspec:PXD019291:S9588TPST_Fr3:scan:07219:[TMT6plex]HS[Phospho]PPPPRPK[TMT6plex]/3	3	-0.0010800000000017462	-2.0864519793518808	0.00019011406844106465	14672	14669	Phospho	1.0	2	191	1	0.9998	523	1.7590822179730374e-05	1.7590822179730374e-05	0.0	0.0	0.0	0.0
0;4;8;10	312;316;320;322	0;1.0000;1.0000;0	TMT6plex;Phospho;Phospho;Deamidated	LOC_Os01g67250.2	mzspec:PXD019291:S9588TPST_Fr4:scan:16647:[TMT6plex]VHES[Phospho]PVLS[Phospho]PQ[Deamidated]R/3	0	0.0002017891975516244	390.079591	2:1.0000:10:true;3:1.0000:4:true;4:1.0000:8:true	VHESPVLSPQR	[TMT6plex]VHES[Phospho]PVLS[Phospho]PQ[Deamidated]R	LOC_Os01g67250.2	0.9998	S9588TPST_Fr4	S9588TPST_Fr4.16647.16647.3	mzspec:PXD019291:S9588TPST_Fr4:scan:16647:[TMT6plex]VHES[Phospho]PVLS[Phospho]PQ[Deamidated]R/3	3	0.0014250000000401994	2.6054940545417664	0.00019011406844106465	14870	14867	Phospho	1.0	8	320	1	0.9998	524	1.7938931297707947e-05	1.7938931297707947e-05	0.0	0.0	0.0	0.0
0;3;5;15	5;8;10;20	0;1.0000;1.0000;0	TMT6plex;Phospho;Phospho;TMT6plex	tr|Q0IWU2|Q0IWU2_ORYSJ	mzspec:PXD019291:S9588TPST_Fr1:scan:07386:[TMT6plex]RRS[Phospho]HS[Phospho]PVEHLEGNNK[TMT6plex]/3	0	0.0002044711014176663	618.258505	2:1.0000:3:true;3:1.0000:5:true	RRSHSPVEHLEGNNK	[TMT6plex]RRS[Phospho]HS[Phospho]PVEHLEGNNK[TMT6plex]	tr|Q0IWU2|Q0IWU2_ORYSJ	0.9998	S9588TPST_Fr1	S9588TPST_Fr1.07386.07386.3	mzspec:PXD019291:S9588TPST_Fr1:scan:07386:[TMT6plex]RRS[Phospho]HS[Phospho]PVEHLEGNNK[TMT6plex]/3	3	-0.0015559999999368301	-1.9612063204840096	0.00019011406844106465	14675	14672	Phospho	1.0	3	8	1	0.9998	525	1.8285714285712272e-05	1.8285714285712272e-05	0.0	0.0	0.0	0.0
0;5;7;8	486;491;493;494	0;1.0000;0;0	TMT6plex;Phospho;TMT6plex;TMT6plex	LOC_Os06g04560.1	mzspec:PXD019291:S9588TPST_Fr2:scan:09268:[TMT6plex]IHQQS[Phospho]PK[TMT6plex]K[TMT6plex]/4	0	0.0002014233919699208	767.4551349999997	2:1.0000:5:true	IHQQSPKK	[TMT6plex]IHQQS[Phospho]PK[TMT6plex]K[TMT6plex]	LOC_Os06g04560.1	0.9998	S9588TPST_Fr2	S9588TPST_Fr2.09268.09268.4	mzspec:PXD019291:S9588TPST_Fr2:scan:09268:[TMT6plex]IHQQS[Phospho]PK[TMT6plex]K[TMT6plex]/4	3	2.700000004551839e-05	0.062210919212408275	0.00019011406844106465	14897	14894	Phospho	1.0	5	491	1	0.9998	526	1.8631178707222284e-05	1.8631178707222284e-05	0.0	0.0	0.0	0.0
0;4;8	388;392;396	0;1.0000;1.0000	TMT6plex;Phospho;Phospho	Os06t0562700-01	mzspec:PXD019291:S9588TPST_Fr2:scan:03526:[TMT6plex]REHT[Phospho]PPRT[Phospho]PGDR/4	0	0.0002016806722689076	389.095575	2:1.0000:4:true;3:1.0000:8:true	REHTPPRTPGDR	[TMT6plex]REHT[Phospho]PPRT[Phospho]PGDR	Os06t0562700-01	0.9998	S9588TPST_Fr2	S9588TPST_Fr2.03526.03526.4	mzspec:PXD019291:S9588TPST_Fr2:scan:03526:[TMT6plex]REHT[Phospho]PPRT[Phospho]PGDR/4	3	-0.0005610000000046966	-1.2392024299763356	0.00019011406844106465	14878	14875	Phospho	1.0	4	392	1	0.9998	527	1.8975332068309106e-05	1.8975332068309106e-05	0.0	0.0	0.0	0.0
0;4;8;10	312;316;320;322	0;1.0000;1.0000;0	TMT6plex;Phospho;Phospho;Deamidated	LOC_Os01g67250.2	mzspec:PXD019291:S9588TPST_Fr4:scan:16647:[TMT6plex]VHES[Phospho]PVLS[Phospho]PQ[Deamidated]R/3	0	0.0002017891975516244	390.079591	2:1.0000:10:true;3:1.0000:4:true;4:1.0000:8:true	VHESPVLSPQR	[TMT6plex]VHES[Phospho]PVLS[Phospho]PQ[Deamidated]R	LOC_Os01g67250.2	0.9998	S9588TPST_Fr4	S9588TPST_Fr4.16647.16647.3	mzspec:PXD019291:S9588TPST_Fr4:scan:16647:[TMT6plex]VHES[Phospho]PVLS[Phospho]PQ[Deamidated]R/3	3	0.0014250000000401994	2.6054940545417664	0.00019011406844106465	14870	14867	Phospho	1.0	4	316	1	0.9998	528	1.931818181817969e-05	1.931818181817969e-05	0.0	0.0	0.0	0.0
0;7	866;873	0;1.0000	TMT6plex;Phospho	Os01t0758300-01	mzspec:PXD019291:S9588TPST_Fr2:scan:16550:[TMT6plex]DPGFHVS[Phospho]PR/3	0	0.0002039983680130559	309.129275	2:1.0000:7:true	DPGFHVSPR	[TMT6plex]DPGFHVS[Phospho]PR	Os01t0758300-01	0.9998	S9588TPST_Fr2	S9588TPST_Fr2.16550.16550.3	mzspec:PXD019291:S9588TPST_Fr2:scan:16550:[TMT6plex]DPGFHVS[Phospho]PR/3	3	-0.0007119999999076754	-1.6149464562635083	0.00019011406844106465	14709	14706	Phospho	1.0	7	873	1	0.9998	529	1.965973534971428e-05	1.965973534971428e-05	0.0	0.0	0.0	0.0
0;4;10	328;332;338	0;1.0000;1.0000	TMT6plex;Phospho;Phospho	Os05t0372100-05	mzspec:PXD019291:S9588TPST_Fr1:scan:07483:[TMT6plex]RLHS[Phospho]PNHQQS[Phospho]PDLR/3	0	0.0002016942315449778	389.095575	2:1.0000:4:true;3:1.0000:10:true	RLHSPNHQQSPDLR	[TMT6plex]RLHS[Phospho]PNHQQS[Phospho]PDLR	Os05t0372100-05	0.9998	S9588TPST_Fr1	S9588TPST_Fr1.07483.07483.3	mzspec:PXD019291:S9588TPST_Fr1:scan:07483:[TMT6plex]RLHS[Phospho]PNHQQS[Phospho]PDLR/3	3	-0.0009759999999232604	-1.4104231227218529	0.00019011406844106465	14877	14874	Phospho	1.0	10	338	1	0.9998	530	1.99999999999978e-05	1.99999999999978e-05	0.0	0.0	0.0	0.0
0;8	302;310	0;1.0000	TMT6plex;Phospho	LOC_Os07g32400.3	mzspec:PXD019291:S9588TPST_Fr4:scan:12846:[TMT6plex]NQIEEPET[Phospho]PR/2	0	0.00019993335554815056	309.129275	2:1.0000:8:true	NQIEEPETPR	[TMT6plex]NQIEEPET[Phospho]PR	LOC_Os07g32400.3	0.9998	S9588TPST_Fr4	S9588TPST_Fr4.12846.12846.2	mzspec:PXD019291:S9588TPST_Fr4:scan:12846:[TMT6plex]NQIEEPET[Phospho]PR/2	3	-0.0012769999999591164	-1.6772594884452292	0.00019011406844106465	15008	15005	Phospho	1.0	8	310	1	0.9998	531	2.0338983050845223e-05	2.0338983050845223e-05	0.0	0.0	0.0	0.0
0;5;10;11;14	148;153;158;159;162	0;1.0000;0;0;0	TMT6plex;Phospho;TMT6plex;TMT6plex;TMT6plex	Os06t0144000-01	mzspec:PXD019291:S9588TPST_Fr1:scan:15383:[TMT6plex]ELVES[Phospho]DEDQK[TMT6plex]K[TMT6plex]PHK[TMT6plex]/3	0	0.0002045268611944369	996.618065	2:1.0000:5:true	ELVESDEDQKKPHK	[TMT6plex]ELVES[Phospho]DEDQK[TMT6plex]K[TMT6plex]PHK[TMT6plex]	Os06t0144000-01	0.9998	S9588TPST_Fr1	S9588TPST_Fr1.15383.15383.3	mzspec:PXD019291:S9588TPST_Fr1:scan:15383:[TMT6plex]ELVES[Phospho]DEDQK[TMT6plex]K[TMT6plex]PHK[TMT6plex]/3	3	-0.0018109999998614512	-2.026882008783476	0.00019011406844106465	14671	14668	Phospho	1.0	5	153	1	0.9998	532	2.067669172932103e-05	2.067669172932103e-05	0.0	0.0	0.0	0.0
0;9	16;25	0;1.0000	TMT6plex;Phospho	Os06t0698859-01	mzspec:PXD019291:S9588TPST_Fr4:scan:09623:[TMT6plex]RPPPPPPDS[Phospho]PEGR/3	0	0.0001374287088572803	309.129275	2:1.0000:9:true	RPPPPPPDSPEGR	[TMT6plex]RPPPPPPDS[Phospho]PEGR	Os06t0698859-01	0.9998	S9588TPST_Fr4	S9588TPST_Fr4.09623.09623.3	mzspec:PXD019291:S9588TPST_Fr4:scan:09623:[TMT6plex]RPPPPPPDS[Phospho]PEGR/3	2	-0.002015000000028521	-3.5353849087656584	0.00013659336156262805	14555	14553	Phospho	1.0	9	25	1	0.9998	533	2.1013133208252846e-05	2.1013133208252846e-05	0.0	0.0	0.0	0.0
0;1;5	298;299;303	0;1.0000;1.0000	TMT6plex;Phospho;Phospho	Os11t0704700-01	mzspec:PXD019291:S9588TPST_Fr4:scan:08793:[TMT6plex]S[Phospho]PRPS[Phospho]PPGR/3	0	0.00013780748294632398	389.095594	2:1.0000:1:true;3:1.0000:5:true	SPRPSPPGR	[TMT6plex]S[Phospho]PRPS[Phospho]PPGR	Os11t0704700-01	0.9998	S9588TPST_Fr4	S9588TPST_Fr4.08793.08793.3	mzspec:PXD019291:S9588TPST_Fr4:scan:08793:[TMT6plex]S[Phospho]PRPS[Phospho]PPGR/3	2	-0.002892999999971835	-6.4690121604701565	0.00013659336156262805	14515	14513	Phospho	1.0	5	303	1	0.9998	534	2.1348314606739223e-05	2.1348314606739223e-05	0.0	0.0	0.0	0.0
0;1;5	298;299;303	0;1.0000;1.0000	TMT6plex;Phospho;Phospho	Os11t0704700-01	mzspec:PXD019291:S9588TPST_Fr4:scan:08793:[TMT6plex]S[Phospho]PRPS[Phospho]PPGR/3	0	0.00013780748294632398	389.095594	2:1.0000:1:true;3:1.0000:5:true	SPRPSPPGR	[TMT6plex]S[Phospho]PRPS[Phospho]PPGR	Os11t0704700-01	0.9998	S9588TPST_Fr4	S9588TPST_Fr4.08793.08793.3	mzspec:PXD019291:S9588TPST_Fr4:scan:08793:[TMT6plex]S[Phospho]PRPS[Phospho]PPGR/3	2	-0.002892999999971835	-6.4690121604701565	0.00013659336156262805	14515	14513	Phospho	1.0	1	299	1	0.9998	535	2.1682242990651817e-05	2.1682242990651817e-05	0.0	0.0	0.0	0.0
0;3;9	329;332;338	0;1.0000;1.0000	TMT6plex;Phospho;Phospho	Os05t0372100-05	mzspec:PXD019291:S9588TPST_Fr1:scan:10572:[TMT6plex]LHS[Phospho]PNHQQS[Phospho]PDLR/3	0	0.00013757996835660728	389.095575	2:1.0000:3:true;3:1.0000:9:true	LHSPNHQQSPDLR	[TMT6plex]LHS[Phospho]PNHQQS[Phospho]PDLR	Os05t0372100-05	0.9998	S9588TPST_Fr1	S9588TPST_Fr1.10572.10572.3	mzspec:PXD019291:S9588TPST_Fr1:scan:10572:[TMT6plex]LHS[Phospho]PNHQQS[Phospho]PDLR/3	2	-0.0008799999999382635	-1.3750919162038104	0.00013659336156262805	14539	14537	Phospho	1.0	3	332	1	0.9998	536	2.2014925373131905e-05	2.2014925373131905e-05	0.0	0.0	0.0	0.0
0;3;9	329;332;338	0;1.0000;1.0000	TMT6plex;Phospho;Phospho	Os05t0372100-05	mzspec:PXD019291:S9588TPST_Fr1:scan:10572:[TMT6plex]LHS[Phospho]PNHQQS[Phospho]PDLR/3	0	0.00013757996835660728	389.095575	2:1.0000:3:true;3:1.0000:9:true	LHSPNHQQSPDLR	[TMT6plex]LHS[Phospho]PNHQQS[Phospho]PDLR	Os05t0372100-05	0.9998	S9588TPST_Fr1	S9588TPST_Fr1.10572.10572.3	mzspec:PXD019291:S9588TPST_Fr1:scan:10572:[TMT6plex]LHS[Phospho]PNHQQS[Phospho]PDLR/3	2	-0.0008799999999382635	-1.3750919162038104	0.00013659336156262805	14539	14537	Phospho	1.0	9	338	1	0.9998	537	2.2346368715081334e-05	2.2346368715081334e-05	0.0	0.0	0.0	0.0
0;6;8	168;174;176	0;1.0000;1.0000	TMT6plex;Phospho;Phospho	Os06t0710900-01	mzspec:PXD019291:S9588TPST_Fr2:scan:06190:[TMT6plex]GRDDGS[Phospho]PS[Phospho]PPR/3	0	0.00020161290322580645	389.095575	2:1.0000:6:true;3:1.0000:8:true	GRDDGSPSPPR	[TMT6plex]GRDDGS[Phospho]PS[Phospho]PPR	Os06t0710900-01	0.9998	S9588TPST_Fr2	S9588TPST_Fr2.06190.06190.3	mzspec:PXD019291:S9588TPST_Fr2:scan:06190:[TMT6plex]GRDDGS[Phospho]PS[Phospho]PPR/3	3	-0.00028799999995499087	-0.5640977726989039	0.00019011406844106465	14883	14880	Phospho	1.0	8	176	1	0.9998	538	2.267657992564806e-05	2.267657992564806e-05	0.0	0.0	0.0	0.0
0;6	210;216	0;1.0000	TMT6plex;Phospho	LOC_Os06g04330.2	mzspec:PXD019291:S9588TPST_Fr2:scan:11229:[TMT6plex]EQDGVS[Phospho]PVER/2	0	0.0002000533475593492	309.129275	2:1.0000:6:true	EQDGVSPVER	[TMT6plex]EQDGVS[Phospho]PVER	LOC_Os06g04330.2	0.9998	S9588TPST_Fr2	S9588TPST_Fr2.11229.11229.2	mzspec:PXD019291:S9588TPST_Fr2:scan:11229:[TMT6plex]EQDGVS[Phospho]PVER/2	3	-0.0010589999999410793	-1.4856180368219216	0.00019011406844106465	14999	14996	Phospho	1.0	6	216	1	0.9998	539	2.300556586270619e-05	2.300556586270619e-05	0.0	0.0	0.0	0.0
0;3;9	529;532;538	0;1.0000;0	TMT6plex;Phospho;TMT6plex	LOC_Os05g05240.1	mzspec:PXD019291:S9588TPST_Fr4:scan:08865:[TMT6plex]QRS[Phospho]PQGLHK[TMT6plex]/4	0	0.00013768415255404102	538.292205	2:1.0000:3:true	QRSPQGLHK	[TMT6plex]QRS[Phospho]PQGLHK[TMT6plex]	LOC_Os05g05240.1	0.9998	S9588TPST_Fr4	S9588TPST_Fr4.08865.08865.4	mzspec:PXD019291:S9588TPST_Fr4:scan:08865:[TMT6plex]QRS[Phospho]PQGLHK[TMT6plex]/4	2	8.199999996350016e-05	0.2060438272093653	0.00013659336156262805	14528	14526	Phospho	1.0	3	532	1	0.9998	540	2.3333333333330764e-05	2.3333333333330764e-05	0.0	0.0	0.0	0.0
0;9;12	51;60;63	0;1.0000;0	TMT6plex;Phospho;TMT6plex	LOC_Os08g12680.1	mzspec:PXD019291:S9588TPST_Fr2:scan:30005:[TMT6plex]LPPELMPPS[Phospho]PPK[TMT6plex]/3	0	0.0002021427127552052	538.292205	2:1.0000:9:true	LPPELMPPSPPK	[TMT6plex]LPPELMPPS[Phospho]PPK[TMT6plex]	LOC_Os08g12680.1	0.9998	S9588TPST_Fr2	S9588TPST_Fr2.30005.30005.3	mzspec:PXD019291:S9588TPST_Fr2:scan:30005:[TMT6plex]LPPELMPPS[Phospho]PPK[TMT6plex]/3	3	-0.0017020000000229636	-2.7704537907644937	0.00019011406844106465	14844	14841	Phospho	1.0	9	60	1	0.9998	541	2.3659889094267262e-05	2.3659889094267262e-05	0.0	0.0	0.0	0.0
0;7	23;30	0;1.0000	TMT6plex;Phospho	Os05t0502000-01	mzspec:PXD019291:S9588TPST_Fr3:scan:03841:[TMT6plex]GPEHGGT[Phospho]PR/3	0	0.00020149103364900262	309.129275	2:1.0000:7:true	GPEHGGTPR	[TMT6plex]GPEHGGT[Phospho]PR	Os05t0502000-01	0.9998	S9588TPST_Fr3	S9588TPST_Fr3.03841.03841.3	mzspec:PXD019291:S9588TPST_Fr3:scan:03841:[TMT6plex]GPEHGGT[Phospho]PR/3	3	-1.3000000080864991e-05	-0.03200441527214792	0.00019011406844106465	14892	14889	Phospho	1.0	7	30	1	0.9998	542	2.398523985239588e-05	2.398523985239588e-05	0.0	0.0	0.0	0.0
0;3	28;31	0;1.0000	TMT6plex;Phospho	Os12t0567700-01	mzspec:PXD019291:S9588TPST_Fr1:scan:23604:[TMT6plex]FRS[Phospho]LDFGER/3	0	0.00013770311209033325	309.129275	2:1.0000:3:true	FRSLDFGER	[TMT6plex]FRS[Phospho]LDFGER	Os12t0567700-01	0.9998	S9588TPST_Fr1	S9588TPST_Fr1.23604.23604.3	mzspec:PXD019291:S9588TPST_Fr1:scan:23604:[TMT6plex]FRS[Phospho]LDFGER/3	2	-0.0013670000000161053	-2.852457225940329	0.00013659336156262805	14526	14524	Phospho	1.0	3	31	1	0.9998	543	2.430939226519069e-05	2.430939226519069e-05	0.0	0.0	0.0	0.0
0;8;11	112;120;123	0;1.0000;0	TMT6plex;Phospho;TMT6plex	Os02t0821900-01	mzspec:PXD019291:S9588TPST_Fr2:scan:29915:[TMT6plex]DDLHWIPS[Phospho]FDK[TMT6plex]/3	0	0.00020166711481581071	538.292205	2:1.0000:8:true	DDLHWIPSFDK	[TMT6plex]DDLHWIPS[Phospho]FDK[TMT6plex]	Os02t0821900-01	0.9998	S9588TPST_Fr2	S9588TPST_Fr2.29915.29915.3	mzspec:PXD019291:S9588TPST_Fr2:scan:29915:[TMT6plex]DDLHWIPS[Phospho]FDK[TMT6plex]/3	3	-0.0030869999999367788	-4.841188678865658	0.00019011406844106465	14879	14876	Phospho	1.0	8	120	1	0.9998	544	2.463235294117376e-05	2.463235294117376e-05	0.0	0.0	0.0	0.0
0;3	551;554	0;1.0000	TMT6plex;Phospho	LOC_Os03g46710.1	mzspec:PXD019291:S9588TPST_Fr2:scan:08375:[TMT6plex]VPS[Phospho]PQGHR/3	0	0.00020081665439453778	309.1292630000001	2:1.0000:3:true	VPSPQGHR	[TMT6plex]VPS[Phospho]PQGHR	LOC_Os03g46710.1	0.9998	S9588TPST_Fr2	S9588TPST_Fr2.08375.08375.3	mzspec:PXD019291:S9588TPST_Fr2:scan:08375:[TMT6plex]VPS[Phospho]PQGHR/3	3	-0.0003469999999765605	-0.8758146249062652	0.00019011406844106465	14942	14939	Phospho	1.0	3	554	1	0.9998	545	2.4954128440364225e-05	2.4954128440364225e-05	0.0	0.0	0.0	0.0
0;8;10	410;418;420	0;1.0000;0	TMT6plex;Phospho;TMT6plex	Os07t0408100-01	mzspec:PXD019291:S9588TPST_Fr1:scan:23858:[TMT6plex]EVLDQMPS[Phospho]PK[TMT6plex]/3	0	0.00013848497438027977	538.292205	2:1.0000:8:true	EVLDQMPSPK	[TMT6plex]EVLDQMPS[Phospho]PK[TMT6plex]	Os07t0408100-01	0.9998	S9588TPST_Fr1	S9588TPST_Fr1.23858.23858.3	mzspec:PXD019291:S9588TPST_Fr1:scan:23858:[TMT6plex]EVLDQMPS[Phospho]PK[TMT6plex]/3	2	-0.0028039999999691645	-4.995610775077001	0.00013659336156262805	14444	14442	Phospho	1.0	8	418	1	0.9998	546	2.527472527472249e-05	2.527472527472249e-05	0.0	0.0	0.0	0.0
0;3;10	529;532;539	0;1.0000;0	TMT6plex;Phospho;TMT6plex	Os04t0685900-01	mzspec:PXD019291:S9588TPST_Fr1:scan:18679:[TMT6plex]ENS[Phospho]DPDNLVK[TMT6plex]/2	0	0.00020225173599406729	538.292205	2:1.0000:3:true	ENSDPDNLVK	[TMT6plex]ENS[Phospho]DPDNLVK[TMT6plex]	Os04t0685900-01	0.9998	S9588TPST_Fr1	S9588TPST_Fr1.18679.18679.2	mzspec:PXD019291:S9588TPST_Fr1:scan:18679:[TMT6plex]ENS[Phospho]DPDNLVK[TMT6plex]/2	3	0.00054000000011456	0.6467716978963892	0.00019011406844106465	14836	14833	Phospho	1.0	3	532	1	0.9998	547	2.5594149908589495e-05	2.5594149908589495e-05	0.0	0.0	0.0	0.0
0;1;2	648;649;650	0;0;1.0000	TMT6plex;TMT6plex;Phospho	LOC_Os02g53520.1	mzspec:PXD019291:S9588TPST_Fr1:scan:21891:[TMT6plex]K[TMT6plex]T[Phospho]IDHVDLLR/3	0	0.00013847538600013847	538.292205	2:1.0000:2:true	KTIDHVDLLR	[TMT6plex]K[TMT6plex]T[Phospho]IDHVDLLR	LOC_Os02g53520.1	0.9998	S9588TPST_Fr1	S9588TPST_Fr1.21891.21891.3	mzspec:PXD019291:S9588TPST_Fr1:scan:21891:[TMT6plex]K[TMT6plex]T[Phospho]IDHVDLLR/3	2	-0.0002849999999625652	-0.4885709413322303	0.00013659336156262805	14445	14443	Phospho	1.0	2	650	1	0.9998	548	2.5912408759121235e-05	2.5912408759121235e-05	0.0	0.0	0.0	0.0
0;4;8	388;392;396	0;1.0000;1.0000	TMT6plex;Phospho;Phospho	Os06t0562700-01	mzspec:PXD019291:S9588TPST_Fr2:scan:03526:[TMT6plex]REHT[Phospho]PPRT[Phospho]PGDR/4	0	0.0002016806722689076	389.095575	2:1.0000:4:true;3:1.0000:8:true	REHTPPRTPGDR	[TMT6plex]REHT[Phospho]PPRT[Phospho]PGDR	Os06t0562700-01	0.9998	S9588TPST_Fr2	S9588TPST_Fr2.03526.03526.4	mzspec:PXD019291:S9588TPST_Fr2:scan:03526:[TMT6plex]REHT[Phospho]PPRT[Phospho]PGDR/4	3	-0.0005610000000046966	-1.2392024299763356	0.00019011406844106465	14878	14875	Phospho	1.0	8	396	1	0.9998	549	2.622950819671843e-05	2.622950819671843e-05	0.0	0.0	0.0	0.0
0;1;4;15	931;932;935;946	0;1.0000;1.0000;0	TMT6plex;Phospho;Phospho;TMT6plex	LOC_Os11g40080.1	mzspec:PXD019291:S9588TPST_Fr2:scan:20985:[TMT6plex]S[Phospho]LQS[Phospho]NGENNGVEPVK[TMT6plex]/3	0	0.0001998933901918976	618.258505	2:1.0000:1:true;3:1.0000:4:true	SLQSNGENNGVEPVK	[TMT6plex]S[Phospho]LQS[Phospho]NGENNGVEPVK[TMT6plex]	LOC_Os11g40080.1	0.9998	S9588TPST_Fr2	S9588TPST_Fr2.20985.20985.3	mzspec:PXD019291:S9588TPST_Fr2:scan:20985:[TMT6plex]S[Phospho]LQS[Phospho]NGENNGVEPVK[TMT6plex]/3	3	-0.0024099999999407373	-3.2982988755862874	0.00019011406844106465	15011	15008	Phospho	1.0	1	932	1	0.9998	550	2.6545454545451623e-05	2.6545454545451623e-05	0.0	0.0	0.0	0.0
0;4	258;262	0;1.0000	TMT6plex;Phospho	Os01t0959000-01	mzspec:PXD019291:S9588TPST_Fr1:scan:10331:[TMT6plex]RPDS[Phospho]PPIR/3	0	0.00020193861066235866	309.129275	2:1.0000:4:true	RPDSPPIR	[TMT6plex]RPDS[Phospho]PPIR	Os01t0959000-01	0.9998	S9588TPST_Fr1	S9588TPST_Fr1.10331.10331.3	mzspec:PXD019291:S9588TPST_Fr1:scan:10331:[TMT6plex]RPDS[Phospho]PPIR/3	3	-0.0008649999999761349	-2.078219197217403	0.00019011406844106465	14859	14856	Phospho	1.0	4	262	1	0.9998	551	2.686025408348161e-05	2.686025408348161e-05	0.0	0.0	0.0	0.0
0;1;4;15	931;932;935;946	0;1.0000;1.0000;0	TMT6plex;Phospho;Phospho;TMT6plex	LOC_Os11g40080.1	mzspec:PXD019291:S9588TPST_Fr2:scan:20985:[TMT6plex]S[Phospho]LQS[Phospho]NGENNGVEPVK[TMT6plex]/3	0	0.0001998933901918976	618.258505	2:1.0000:1:true;3:1.0000:4:true	SLQSNGENNGVEPVK	[TMT6plex]S[Phospho]LQS[Phospho]NGENNGVEPVK[TMT6plex]	LOC_Os11g40080.1	0.9998	S9588TPST_Fr2	S9588TPST_Fr2.20985.20985.3	mzspec:PXD019291:S9588TPST_Fr2:scan:20985:[TMT6plex]S[Phospho]LQS[Phospho]NGENNGVEPVK[TMT6plex]/3	3	-0.0024099999999407373	-3.2982988755862874	0.00019011406844106465	15011	15008	Phospho	1.0	4	935	1	0.9998	552	2.717391304347527e-05	2.717391304347527e-05	0.0	0.0	0.0	0.0
0;2;3	370;372;373	0;1.0000;0	TMT6plex;Phospho;Carbamidomethyl	Os07t0436100-01	mzspec:PXD019291:S9588TPST_Fr4:scan:04873:[TMT6plex]HS[Phospho]C[Carbamidomethyl]VEPR/3	0	0.0001368176221097277	366.150739	2:1.0000:2:true	HSCVEPR	[TMT6plex]HS[Phospho]C[Carbamidomethyl]VEPR	Os07t0436100-01	0.9998	S9588TPST_Fr4	S9588TPST_Fr4.04873.04873.3	mzspec:PXD019291:S9588TPST_Fr4:scan:04873:[TMT6plex]HS[Phospho]C[Carbamidomethyl]VEPR/3	2	0.0004430000000184009	1.1116240056072244	0.00013659336156262805	14620	14618	Phospho	1.0	2	372	1	0.9998	553	2.7486437613016863e-05	2.7486437613016863e-05	0.0	0.0	0.0	0.0
0;1;3	366;367;369	0;0;1.0000	TMT6plex;Carbamidomethyl;Phospho	LOC_Os10g22380.2	mzspec:PXD019291:S9588TPST_Fr3:scan:01611:[TMT6plex]C[Carbamidomethyl]NT[Phospho]DPHHR/3	0	0.00020420665713702263	366.150739	2:1.0000:3:true	CNTDPHHR	[TMT6plex]C[Carbamidomethyl]NT[Phospho]DPHHR	LOC_Os10g22380.2	0.9998	S9588TPST_Fr3	S9588TPST_Fr3.01611.01611.3	mzspec:PXD019291:S9588TPST_Fr3:scan:01611:[TMT6plex]C[Carbamidomethyl]NT[Phospho]DPHHR/3	3	0.0010109999999485806	2.250698663167099	0.00019011406844106465	14694	14691	Phospho	1.0	3	369	1	0.9998	554	2.779783393501499e-05	2.779783393501499e-05	0.0	0.0	0.0	0.0
0;4;5	44;48;49	0;1.0000;0.9604	TMT6plex;Phospho;Oxidation	Os02t0766700-01	mzspec:PXD019291:S9588TPST_Fr3:scan:28708:[TMT6plex]DFGS[Phospho]M[Oxidation]NMDELLR/2	0	0.00020138282875746798	325.124175	2:0.9604:5:true;2:0.0396:7:true;3:1.0000:4:true	DFGSMNMDELLR	[TMT6plex]DFGS[Phospho]M[Oxidation]NMDELLR	Os02t0766700-01	0.9998	S9588TPST_Fr3	S9588TPST_Fr3.28708.28708.2	mzspec:PXD019291:S9588TPST_Fr3:scan:28708:[TMT6plex]DFGS[Phospho]M[Oxidation]NMDELLR/2	3	-0.000998999999978878	-1.1392659692697111	0.00019011406844106465	14900	14897	Phospho	1.0	4	48	1	0.9998	555	2.810810810810501e-05	2.810810810810501e-05	0.0	0.0	0.0	0.0
0;2	306;308	0;1.0000	TMT6plex;Phospho	Os04t0666900-02	mzspec:PXD019291:S9588TPST_Fr2:scan:17845:[TMT6plex]RS[Phospho]EDDDLEEIQEER/2	0	0.00020299073008999256	309.129275	2:1.0000:2:true	RSEDDDLEEIQEER	[TMT6plex]RS[Phospho]EDDDLEEIQEER	Os04t0666900-02	0.9998	S9588TPST_Fr2	S9588TPST_Fr2.17845.17845.2	mzspec:PXD019291:S9588TPST_Fr2:scan:17845:[TMT6plex]RS[Phospho]EDDDLEEIQEER/2	3	-0.0022339999998166604	-2.155424919819071	0.00019011406844106465	14782	14779	Phospho	1.0	2	308	1	0.9998	556	2.841726618704723e-05	2.841726618704723e-05	0.0	0.0	0.0	0.0
0;4;14;16	137;141;151;153	0;0;1.0000;1.0000	TMT6plex;TMT6plex;Phospho;Phospho	Os09t0499400-01	mzspec:PXD019291:S9588TPST_Fr4:scan:08027:[TMT6plex]DEHK[TMT6plex]EEEEEGDDQT[Phospho]ES[Phospho]EDGR/3	0	0.0001963222302205353	618.258505	2:1.0000:14:true;3:1.0000:16:true	DEHKEEEEEGDDQTESEDGR	[TMT6plex]DEHK[TMT6plex]EEEEEGDDQT[Phospho]ES[Phospho]EDGR	Os09t0499400-01	0.9997	S9588TPST_Fr4	S9588TPST_Fr4.08027.08027.3	mzspec:PXD019291:S9588TPST_Fr4:scan:08027:[TMT6plex]DEHK[TMT6plex]EEEEEGDDQT[Phospho]ES[Phospho]EDGR/3	3	-0.0002220000001216249	-0.22325202471296224	0.00019011406844106465	15284	15281	Phospho	1.0	14	151	1	0.9997	557	2.890484739676521e-05	2.890484739676521e-05	0.0	0.0	0.0	0.0
0;4	269;273	0;1.0000	TMT6plex;Phospho	Os05t0564200-01	mzspec:PXD019291:S9588TPST_Fr4:scan:01483:[TMT6plex]RHGS[Phospho]PPR/3	0	0.00019889942319167275	309.129275	2:1.0000:4:true	RHGSPPR	[TMT6plex]RHGS[Phospho]PPR	Os05t0564200-01	0.9997	S9588TPST_Fr4	S9588TPST_Fr4.01483.01483.3	mzspec:PXD019291:S9588TPST_Fr4:scan:01483:[TMT6plex]RHGS[Phospho]PPR/3	3	0.0005980000000249672	1.6052516102377348	0.00019011406844106465	15086	15083	Phospho	1.0	4	273	1	0.9997	558	2.939068100358099e-05	2.939068100358099e-05	0.0	0.0	0.0	0.0
0;1;8	483;484;491	0;1.0000;0	TMT6plex;Phospho;TMT6plex	Os01t0817700-01	mzspec:PXD019291:S9588TPST_Fr4:scan:23179:[TMT6plex]S[Phospho]GQPLLDK[TMT6plex]/2	0	0.0001966697259735152	538.292205	2:1.0000:1:true	SGQPLLDK	[TMT6plex]S[Phospho]GQPLLDK[TMT6plex]	Os01t0817700-01	0.9997	S9588TPST_Fr4	S9588TPST_Fr4.23179.23179.2	mzspec:PXD019291:S9588TPST_Fr4:scan:23179:[TMT6plex]S[Phospho]GQPLLDK[TMT6plex]/2	3	-0.0002009999999472712	-0.2878064194366631	0.00019011406844106465	15257	15254	Phospho	1.0	1	484	1	0.9997	559	2.9874776386401006e-05	2.9874776386401006e-05	0.0	0.0	0.0	0.0
0;1	202;203	0;1.0000	TMT6plex;Phospho	Os03t0126100-01	mzspec:PXD019291:S9588TPST_Fr1:scan:09440:[TMT6plex]S[Phospho]QHIVPR/2	0	0.00019686331124089507	309.129275	2:1.0000:1:true	SQHIVPR	[TMT6plex]S[Phospho]QHIVPR	Os03t0126100-01	0.9997	S9588TPST_Fr1	S9588TPST_Fr1.09440.09440.2	mzspec:PXD019291:S9588TPST_Fr1:scan:09440:[TMT6plex]S[Phospho]QHIVPR/2	3	-0.0005390000000033979	-0.9401625356190526	0.00019011406844106465	15242	15239	Phospho	1.0	1	203	1	0.9997	560	3.0357142857139513e-05	3.0357142857139513e-05	0.0	0.0	0.0	0.0
0;3;5	248;251;253	0;1.0000;1.0000	TMT6plex;Phospho;Phospho	LOC_Os05g46770.2	mzspec:PXD019291:S9588TPST_Fr2:scan:04553:[TMT6plex]GRS[Phospho]VS[Phospho]PEEHR/3	0	0.00019866234024236808	389.095575	2:1.0000:3:true;3:1.0000:5:true	GRSVSPEEHR	[TMT6plex]GRS[Phospho]VS[Phospho]PEEHR	LOC_Os05g46770.2	0.9997	S9588TPST_Fr2	S9588TPST_Fr2.04553.04553.3	mzspec:PXD019291:S9588TPST_Fr2:scan:04553:[TMT6plex]GRS[Phospho]VS[Phospho]PEEHR/3	3	-0.0009229999999433858	-1.7926031247111445	0.00019011406844106465	15104	15101	Phospho	1.0	3	251	1	0.9997	561	3.083778966131568e-05	3.083778966131568e-05	0.0	0.0	0.0	0.0
0;3;5	248;251;253	0;1.0000;1.0000	TMT6plex;Phospho;Phospho	LOC_Os05g46770.2	mzspec:PXD019291:S9588TPST_Fr2:scan:04553:[TMT6plex]GRS[Phospho]VS[Phospho]PEEHR/3	0	0.00019866234024236808	389.095575	2:1.0000:3:true;3:1.0000:5:true	GRSVSPEEHR	[TMT6plex]GRS[Phospho]VS[Phospho]PEEHR	LOC_Os05g46770.2	0.9997	S9588TPST_Fr2	S9588TPST_Fr2.04553.04553.3	mzspec:PXD019291:S9588TPST_Fr2:scan:04553:[TMT6plex]GRS[Phospho]VS[Phospho]PEEHR/3	3	-0.0009229999999433858	-1.7926031247111445	0.00019011406844106465	15104	15101	Phospho	1.0	5	253	1	0.9997	562	3.1316725978644235e-05	3.1316725978644235e-05	0.0	0.0	0.0	0.0
0;2;4;9	187;189;191;196	0;1.0000;1.0000;0	TMT6plex;Phospho;Phospho;TMT6plex	LOC_Os04g41100.6	mzspec:PXD019291:S9588TPST_Fr2:scan:10533:[TMT6plex]RS[Phospho]ET[Phospho]PEPVK[TMT6plex]PPHR/3	0	0.00019756338491932828	618.258505	2:1.0000:2:true;3:1.0000:4:true	RSETPEPVKPPHR	[TMT6plex]RS[Phospho]ET[Phospho]PEPVK[TMT6plex]PPHR	LOC_Os04g41100.6	0.9997	S9588TPST_Fr2	S9588TPST_Fr2.10533.10533.3	mzspec:PXD019291:S9588TPST_Fr2:scan:10533:[TMT6plex]RS[Phospho]ET[Phospho]PEPVK[TMT6plex]PPHR/3	3	-1.6999999957079126e-05	-0.02371992204288416	0.00019011406844106465	15188	15185	Phospho	1.0	2	189	1	0.9997	563	3.179396092361994e-05	3.179396092361994e-05	0.0	0.0	0.0	0.0
0;2;4;9	187;189;191;196	0;1.0000;1.0000;0	TMT6plex;Phospho;Phospho;TMT6plex	LOC_Os04g41100.6	mzspec:PXD019291:S9588TPST_Fr2:scan:10533:[TMT6plex]RS[Phospho]ET[Phospho]PEPVK[TMT6plex]PPHR/3	0	0.00019756338491932828	618.258505	2:1.0000:2:true;3:1.0000:4:true	RSETPEPVKPPHR	[TMT6plex]RS[Phospho]ET[Phospho]PEPVK[TMT6plex]PPHR	LOC_Os04g41100.6	0.9997	S9588TPST_Fr2	S9588TPST_Fr2.10533.10533.3	mzspec:PXD019291:S9588TPST_Fr2:scan:10533:[TMT6plex]RS[Phospho]ET[Phospho]PEPVK[TMT6plex]PPHR/3	3	-1.6999999957079126e-05	-0.02371992204288416	0.00019011406844106465	15188	15185	Phospho	1.0	4	191	1	0.9997	564	3.2269503546095736e-05	3.2269503546095736e-05	0.0	0.0	0.0	0.0
0;13;16;19	94;107;110;113	0;1.0000;1.0000;0	TMT6plex;Phospho;Phospho;TMT6plex	Os04t0403701-01	mzspec:PXD019291:S9588TPST_Fr2:scan:32036:[TMT6plex]GLIGEEILPELDS[Phospho]PNS[Phospho]FRK[TMT6plex]/3	0	0.00019651513166513807	618.258505	2:1.0000:13:true;3:1.0000:16:true	GLIGEEILPELDSPNSFRK	[TMT6plex]GLIGEEILPELDS[Phospho]PNS[Phospho]FRK[TMT6plex]	Os04t0403701-01	0.9997	S9588TPST_Fr2	S9588TPST_Fr2.32036.32036.3	mzspec:PXD019291:S9588TPST_Fr2:scan:32036:[TMT6plex]GLIGEEILPELDS[Phospho]PNS[Phospho]FRK[TMT6plex]/3	3	-0.003236999999899126	-3.5514372857039627	0.00019011406844106465	15269	15266	Phospho	1.0	16	110	1	0.9997	565	3.2743362831854806e-05	3.2743362831854806e-05	0.0	0.0	0.0	0.0
0;5	44;49	0;1.0000	TMT6plex;Phospho	Os01t0375200-01	mzspec:PXD019291:S9588TPST_Fr4:scan:25579:[TMT6plex]EHLPS[Phospho]LLR/3	0	0.00019493177387914232	309.129275	2:1.0000:5:true	EHLPSLLR	[TMT6plex]EHLPS[Phospho]LLR	Os01t0375200-01	0.9997	S9588TPST_Fr4	S9588TPST_Fr4.25579.25579.3	mzspec:PXD019291:S9588TPST_Fr4:scan:25579:[TMT6plex]EHLPS[Phospho]LLR/3	3	-0.0008480000000190557	-1.9941972997925517	0.00019011406844106465	15393	15390	Phospho	1.0	5	49	1	0.9997	566	3.3215547703176554e-05	3.3215547703176554e-05	0.0	0.0	0.0	0.0
0;1;10	49;50;59	0;1.0000;0	TMT6plex;Phospho;TMT6plex	Os07t0142000-01	mzspec:PXD019291:S9588TPST_Fr1:scan:12806:[TMT6plex]S[Phospho]VHHVLGGGK[TMT6plex]/2	0	0.0001947925459385754	538.292205	2:1.0000:1:true	SVHHVLGGGK	[TMT6plex]S[Phospho]VHHVLGGGK[TMT6plex]	Os07t0142000-01	0.9997	S9588TPST_Fr1	S9588TPST_Fr1.12806.12806.2	mzspec:PXD019291:S9588TPST_Fr1:scan:12806:[TMT6plex]S[Phospho]VHHVLGGGK[TMT6plex]/2	3	-0.0011950000000524597	-1.5622473094260554	0.00019011406844106465	15404	15401	Phospho	1.0	1	50	1	0.9997	567	3.368606701939664e-05	3.368606701939664e-05	0.0	0.0	0.0	0.0
0;4;14;16	137;141;151;153	0;0;1.0000;1.0000	TMT6plex;TMT6plex;Phospho;Phospho	Os09t0499400-01	mzspec:PXD019291:S9588TPST_Fr4:scan:08027:[TMT6plex]DEHK[TMT6plex]EEEEEGDDQT[Phospho]ES[Phospho]EDGR/3	0	0.0001963222302205353	618.258505	2:1.0000:14:true;3:1.0000:16:true	DEHKEEEEEGDDQTESEDGR	[TMT6plex]DEHK[TMT6plex]EEEEEGDDQT[Phospho]ES[Phospho]EDGR	Os09t0499400-01	0.9997	S9588TPST_Fr4	S9588TPST_Fr4.08027.08027.3	mzspec:PXD019291:S9588TPST_Fr4:scan:08027:[TMT6plex]DEHK[TMT6plex]EEEEEGDDQT[Phospho]ES[Phospho]EDGR/3	3	-0.0002220000001216249	-0.22325202471296224	0.00019011406844106465	15284	15281	Phospho	1.0	16	153	1	0.9997	568	3.4154929577461025e-05	3.4154929577461025e-05	0.0	0.0	0.0	0.0
0;13;16;19	94;107;110;113	0;1.0000;1.0000;0	TMT6plex;Phospho;Phospho;TMT6plex	Os04t0403701-01	mzspec:PXD019291:S9588TPST_Fr2:scan:32036:[TMT6plex]GLIGEEILPELDS[Phospho]PNS[Phospho]FRK[TMT6plex]/3	0	0.00019651513166513807	618.258505	2:1.0000:13:true;3:1.0000:16:true	GLIGEEILPELDSPNSFRK	[TMT6plex]GLIGEEILPELDS[Phospho]PNS[Phospho]FRK[TMT6plex]	Os04t0403701-01	0.9997	S9588TPST_Fr2	S9588TPST_Fr2.32036.32036.3	mzspec:PXD019291:S9588TPST_Fr2:scan:32036:[TMT6plex]GLIGEEILPELDS[Phospho]PNS[Phospho]FRK[TMT6plex]/3	3	-0.003236999999899126	-3.5514372857039627	0.00019011406844106465	15269	15266	Phospho	1.0	13	107	1	0.9997	569	3.462214411247422e-05	3.462214411247422e-05	0.0	0.0	0.0	0.0
0;1;4	521;522;525	0;1.0000;1.0000	TMT6plex;Phospho;Phospho	Os03t0265700-02	mzspec:PXD019291:S9588TPST_Fr3:scan:10909:[TMT6plex]S[Phospho]FGS[Phospho]HEDEDR/3	0	0.00019490644490644486	389.095575	2:1.0000:1:true;3:1.0000:4:true	SFGSHEDEDR	[TMT6plex]S[Phospho]FGS[Phospho]HEDEDR	Os03t0265700-02	0.9997	S9588TPST_Fr3	S9588TPST_Fr3.10909.10909.3	mzspec:PXD019291:S9588TPST_Fr3:scan:10909:[TMT6plex]S[Phospho]FGS[Phospho]HEDEDR/3	3	8.999999977277184e-06	0.017202042841365138	0.00019011406844106465	15395	15392	Phospho	1.0	1	522	1	0.9997	570	3.508771929824175e-05	3.508771929824175e-05	0.0	0.0	0.0	0.0
0;8	89;97	0;1.0000	TMT6plex;Phospho	LOC_Os09g35760.2	mzspec:PXD019291:S9588TPST_Fr2:scan:02152:[TMT6plex]GREEENDS[Phospho]R/2	0	0.0001966955153422502	309.129275	2:1.0000:8:true	GREEENDSR	[TMT6plex]GREEENDS[Phospho]R	LOC_Os09g35760.2	0.9997	S9588TPST_Fr2	S9588TPST_Fr2.02152.02152.2	mzspec:PXD019291:S9588TPST_Fr2:scan:02152:[TMT6plex]GREEENDS[Phospho]R/2	3	0.0005719999999200809	0.8162055359193006	0.00019011406844106465	15255	15252	Phospho	1.0	8	97	1	0.9997	571	3.555166374780694e-05	3.555166374780694e-05	0.0	0.0	0.0	0.0
0;4;13	303;307;316	0;1.0000;0	TMT6plex;Phospho;TMT6plex	Os01t0367300-01	mzspec:PXD019291:S9588TPST_Fr2:scan:17054:[TMT6plex]ELDS[Phospho]PRPENEVGK[TMT6plex]/3	0	0.00019851773425092641	538.292205	2:1.0000:4:true	ELDSPRPENEVGK	[TMT6plex]ELDS[Phospho]PRPENEVGK[TMT6plex]	Os01t0367300-01	0.9997	S9588TPST_Fr2	S9588TPST_Fr2.17054.17054.3	mzspec:PXD019291:S9588TPST_Fr2:scan:17054:[TMT6plex]ELDS[Phospho]PRPENEVGK[TMT6plex]/3	3	-0.004062999999973727	-6.064089165850277	0.00019011406844106465	15115	15112	Phospho	1.0	4	307	1	0.9997	572	3.601398601398205e-05	3.601398601398205e-05	0.0	0.0	0.0	0.0
0;1;4	521;522;525	0;1.0000;1.0000	TMT6plex;Phospho;Phospho	Os03t0265700-02	mzspec:PXD019291:S9588TPST_Fr3:scan:10909:[TMT6plex]S[Phospho]FGS[Phospho]HEDEDR/3	0	0.00019490644490644486	389.095575	2:1.0000:1:true;3:1.0000:4:true	SFGSHEDEDR	[TMT6plex]S[Phospho]FGS[Phospho]HEDEDR	Os03t0265700-02	0.9997	S9588TPST_Fr3	S9588TPST_Fr3.10909.10909.3	mzspec:PXD019291:S9588TPST_Fr3:scan:10909:[TMT6plex]S[Phospho]FGS[Phospho]HEDEDR/3	3	8.999999977277184e-06	0.017202042841365138	0.00019011406844106465	15395	15392	Phospho	1.0	4	525	1	0.9997	573	3.647469458987382e-05	3.647469458987382e-05	0.0	0.0	0.0	0.0
0;4;7	44;48;51	0;1.0000;0.6007	TMT6plex;Phospho;Oxidation	Os02t0766700-01	mzspec:PXD019291:S9588TPST_Fr3:scan:27767:[TMT6plex]DFGS[Phospho]MNM[Oxidation]DELLR/2	0	0.00019913707268503152	325.124175	2:0.6007:7:true;2:0.3993:5:true;3:1.0000:4:true	DFGSMNMDELLR	[TMT6plex]DFGS[Phospho]MNM[Oxidation]DELLR	Os02t0766700-01	0.9997	S9588TPST_Fr3	S9588TPST_Fr3.27767.27767.2	mzspec:PXD019291:S9588TPST_Fr3:scan:27767:[TMT6plex]DFGS[Phospho]MNM[Oxidation]DELLR/2	3	-0.001740000000040709	-1.9843070937113	0.00019011406844106465	15068	15065	Phospho	1.0	4	48	1	0.9997	574	3.69337979094036e-05	3.69337979094036e-05	0.0	0.0	0.0	0.0
0;7;9	121;128;130	0;1.0000;0	TMT6plex;Phospho;TMT6plex	LOC_Os04g46960.3	mzspec:PXD019291:S9588TPST_Fr2:scan:28178:[TMT6plex]GGLFGDS[Phospho]IK[TMT6plex]/3	0	0.0001960015680125441	538.292195	2:1.0000:7:true	GGLFGDSIK	[TMT6plex]GGLFGDS[Phospho]IK[TMT6plex]	LOC_Os04g46960.3	0.9997	S9588TPST_Fr2	S9588TPST_Fr2.28178.28178.3	mzspec:PXD019291:S9588TPST_Fr2:scan:28178:[TMT6plex]GGLFGDS[Phospho]IK[TMT6plex]/3	3	-0.0009150000000204274	-1.91452038909379	0.00019011406844106465	15309	15306	Phospho	1.0	7	128	1	0.9997	575	3.739130434782197e-05	3.739130434782197e-05	0.0	0.0	0.0	0.0
0;1;10	309;310;319	0;1.0000;0	TMT6plex;Phospho;TMT6plex	Os02t0550000-01	mzspec:PXD019291:S9588TPST_Fr2:scan:13868:[TMT6plex]S[Phospho]PNGNVPGEK[TMT6plex]/3	0	0.00019942830552416408	538.292205	2:1.0000:1:true	SPNGNVPGEK	[TMT6plex]S[Phospho]PNGNVPGEK[TMT6plex]	Os02t0550000-01	0.9997	S9588TPST_Fr2	S9588TPST_Fr2.13868.13868.3	mzspec:PXD019291:S9588TPST_Fr2:scan:13868:[TMT6plex]S[Phospho]PNGNVPGEK[TMT6plex]/3	3	-0.001400999999987107	-2.7313546109661284	0.00019011406844106465	15046	15043	Phospho	1.0	1	310	1	0.9997	576	3.7847222222218056e-05	3.7847222222218056e-05	0.0	0.0	0.0	0.0
0;3	128;131	0;1.0000	TMT6plex;Phospho	Os01t0776400-01	mzspec:PXD019291:S9588TPST_Fr2:scan:11666:[TMT6plex]RNS[Phospho]GPLLR/3	0	0.00019771963355961247	309.129275	2:1.0000:3:true	RNSGPLLR	[TMT6plex]RNS[Phospho]GPLLR	Os01t0776400-01	0.9997	S9588TPST_Fr2	S9588TPST_Fr2.11666.11666.3	mzspec:PXD019291:S9588TPST_Fr2:scan:11666:[TMT6plex]RNS[Phospho]GPLLR/3	3	-6.999999999379726e-05	-0.17161332681872124	0.00019011406844106465	15176	15173	Phospho	1.0	3	131	1	0.9997	577	3.830155979202351e-05	3.830155979202351e-05	0.0	0.0	0.0	0.0
0;7;9	10;17;19	0;1.0000;0	TMT6plex;Phospho;TMT6plex	LOC_Os02g16600.2	mzspec:PXD019291:S9588TPST_Fr2:scan:29224:[TMT6plex]DPNFLLS[Phospho]PK[TMT6plex]/3	0	0.00019433827816285547	538.292195	2:1.0000:7:true	DPNFLLSPK	[TMT6plex]DPNFLLS[Phospho]PK[TMT6plex]	LOC_Os02g16600.2	0.9997	S9588TPST_Fr2	S9588TPST_Fr2.29224.29224.3	mzspec:PXD019291:S9588TPST_Fr2:scan:29224:[TMT6plex]DPNFLLS[Phospho]PK[TMT6plex]/3	3	-0.0011269999999967695	-2.152319382999376	0.00019011406844106465	15440	15437	Phospho	1.0	7	17	1	0.9997	578	3.8754325259511296e-05	3.8754325259511296e-05	0.0	0.0	0.0	0.0
0;2;4;5;9;14	140;142;144;145;149;154	0;0;1.0000;1.0000;0;0	TMT6plex;TMT6plex;Phospho;Phospho;TMT6plex;TMT6plex	LOC_Os02g06584.3	mzspec:PXD019291:S9588TPST_Fr1:scan:14230:[TMT6plex]DK[TMT6plex]FS[Phospho]S[Phospho]GDEK[TMT6plex]EDHEK[TMT6plex]/3	0	0.0001990577931126004	1076.58439	2:1.0000:4:true;3:1.0000:5:true	DKFSSGDEKEDHEK	[TMT6plex]DK[TMT6plex]FS[Phospho]S[Phospho]GDEK[TMT6plex]EDHEK[TMT6plex]	LOC_Os02g06584.3	0.9997	S9588TPST_Fr1	S9588TPST_Fr1.14230.14230.3	mzspec:PXD019291:S9588TPST_Fr1:scan:14230:[TMT6plex]DK[TMT6plex]FS[Phospho]S[Phospho]GDEK[TMT6plex]EDHEK[TMT6plex]/3	3	-0.002424000000019077	-2.664396870218158	0.00019011406844106465	15074	15071	Phospho	1.0	4	144	1	0.9997	579	3.920552677028929e-05	3.920552677028929e-05	0.0	0.0	0.0	0.0
0;2;4;5;9;14	140;142;144;145;149;154	0;0;1.0000;1.0000;0;0	TMT6plex;TMT6plex;Phospho;Phospho;TMT6plex;TMT6plex	LOC_Os02g06584.3	mzspec:PXD019291:S9588TPST_Fr1:scan:14230:[TMT6plex]DK[TMT6plex]FS[Phospho]S[Phospho]GDEK[TMT6plex]EDHEK[TMT6plex]/3	0	0.0001990577931126004	1076.58439	2:1.0000:4:true;3:1.0000:5:true	DKFSSGDEKEDHEK	[TMT6plex]DK[TMT6plex]FS[Phospho]S[Phospho]GDEK[TMT6plex]EDHEK[TMT6plex]	LOC_Os02g06584.3	0.9997	S9588TPST_Fr1	S9588TPST_Fr1.14230.14230.3	mzspec:PXD019291:S9588TPST_Fr1:scan:14230:[TMT6plex]DK[TMT6plex]FS[Phospho]S[Phospho]GDEK[TMT6plex]EDHEK[TMT6plex]/3	3	-0.002424000000019077	-2.664396870218158	0.00019011406844106465	15074	15071	Phospho	1.0	5	145	1	0.9997	580	3.965517241378874e-05	3.965517241378874e-05	0.0	0.0	0.0	0.0
0;7;13	316;323;329	0;1.0000;0	TMT6plex;Phospho;TMT6plex	LOC_Os06g40510.1	mzspec:PXD019291:S9588TPST_Fr3:scan:12972:[TMT6plex]LGEQNGS[Phospho]VNGEHK[TMT6plex]E/3	0	0.00019847833278200465	538.292205	2:1.0000:7:true	LGEQNGSVNGEHKE	[TMT6plex]LGEQNGS[Phospho]VNGEHK[TMT6plex]E	LOC_Os06g40510.1	0.9997	S9588TPST_Fr3	S9588TPST_Fr3.12972.12972.3	mzspec:PXD019291:S9588TPST_Fr3:scan:12972:[TMT6plex]LGEQNGS[Phospho]VNGEHK[TMT6plex]E/3	3	-0.0018089999999801878	-2.6629053665363847	0.00019011406844106465	15118	15115	Phospho	1.0	7	323	1	0.9997	581	4.0103270223747735e-05	4.0103270223747735e-05	0.0	0.0	0.0	0.0
0;1;5	265;266;270	0;0;1.0000	TMT6plex;TMT6plex;Phospho	LOC_Os02g51930.1	mzspec:PXD019291:S9588TPST_Fr3:scan:09040:[TMT6plex]K[TMT6plex]DPPS[Phospho]PR/3	0	0.00019634792852935403	538.292205	2:1.0000:5:true	KDPPSPR	[TMT6plex]K[TMT6plex]DPPS[Phospho]PR	LOC_Os02g51930.1	0.9997	S9588TPST_Fr3	S9588TPST_Fr3.09040.09040.3	mzspec:PXD019291:S9588TPST_Fr3:scan:09040:[TMT6plex]K[TMT6plex]DPPS[Phospho]PR/3	3	-0.0016910000000507353	-3.79505952340066	0.00019011406844106465	15282	15279	Phospho	1.0	5	270	1	0.9997	582	4.054982817868969e-05	4.054982817868969e-05	0.0	0.0	0.0	0.0
0;1;5	265;266;270	0;0;1.0000	TMT6plex;TMT6plex;Phospho	LOC_Os02g51930.1	mzspec:PXD019291:S9588TPST_Fr3:scan:08876:[TMT6plex]K[TMT6plex]DPPS[Phospho]PR/3	0	0.000194149624644059	538.292205	2:1.0000:5:true	KDPPSPR	[TMT6plex]K[TMT6plex]DPPS[Phospho]PR	LOC_Os02g51930.1	0.9997	S9588TPST_Fr3	S9588TPST_Fr3.08876.08876.3	mzspec:PXD019291:S9588TPST_Fr3:scan:08876:[TMT6plex]K[TMT6plex]DPPS[Phospho]PR/3	3	-0.0004940000000601683	-1.1086690743536491	0.00019011406844106465	15455	15452	Phospho	1.0	5	270	1	0.9997	583	4.099485420239686e-05	4.099485420239686e-05	0.0	0.0	0.0	0.0
0;3	274;277	0;1.0000	TMT6plex;Phospho	Os06t0342500-01	mzspec:PXD019291:S9588TPST_Fr4:scan:05340:[TMT6plex]MNS[Phospho]PEHR/3	0	0.00019699257994615536	309.129275	2:1.0000:3:true	MNSPEHR	[TMT6plex]MNS[Phospho]PEHR	Os06t0342500-01	0.9997	S9588TPST_Fr4	S9588TPST_Fr4.05340.05340.3	mzspec:PXD019291:S9588TPST_Fr4:scan:05340:[TMT6plex]MNS[Phospho]PEHR/3	3	-0.00024100000001681107	-0.6119171619270126	0.00019011406844106465	15232	15229	Phospho	1.0	3	277	1	0.9997	584	4.1438356164379e-05	4.1438356164379e-05	0.0	0.0	0.0	0.0
0;3;7;11	45;48;52;56	0;1.0000;1.0000;1.0000	TMT6plex;Phospho;Phospho;Phospho	Os02t0168600-01	mzspec:PXD019291:S9588TPST_Fr2:scan:19902:[TMT6plex]RLS[Phospho]HLDS[Phospho]IPHT[Phospho]PR/4	0	0.0001941747572815534	469.061875	2:1.0000:3:true;3:1.0000:7:true;4:1.0000:11:true	RLSHLDSIPHTPR	[TMT6plex]RLS[Phospho]HLDS[Phospho]IPHT[Phospho]PR	Os02t0168600-01	0.9997	S9588TPST_Fr2	S9588TPST_Fr2.19902.19902.4	mzspec:PXD019291:S9588TPST_Fr2:scan:19902:[TMT6plex]RLS[Phospho]HLDS[Phospho]IPHT[Phospho]PR/4	3	-0.00047000000000707587	-0.9395687191806736	0.00019011406844106465	15453	15450	Phospho	1.0	7	52	1	0.9997	585	4.188034188033727e-05	4.188034188033727e-05	0.0	0.0	0.0	0.0
0;7;9;13	200;207;209;213	0;1.0000;0;0	TMT6plex;Phospho;TMT6plex;TMT6plex	Os01t0317800-01	mzspec:PXD019291:S9588TPST_Fr3:scan:26672:[TMT6plex]GNIPDRS[Phospho]FK[TMT6plex]VPWK[TMT6plex]/4	0	0.0001983864568178813	767.4551349999997	2:1.0000:7:true	GNIPDRSFKVPWK	[TMT6plex]GNIPDRS[Phospho]FK[TMT6plex]VPWK[TMT6plex]	Os01t0317800-01	0.9997	S9588TPST_Fr3	S9588TPST_Fr3.26672.26672.4	mzspec:PXD019291:S9588TPST_Fr3:scan:26672:[TMT6plex]GNIPDRS[Phospho]FK[TMT6plex]VPWK[TMT6plex]/4	3	-0.0018679999999449137	-3.2286012199026244	0.00019011406844106465	15125	15122	Phospho	1.0	7	207	1	0.9997	586	4.2320819112623325e-05	4.2320819112623325e-05	0.0	0.0	0.0	0.0
0;3;7;11	45;48;52;56	0;1.0000;1.0000;1.0000	TMT6plex;Phospho;Phospho;Phospho	Os02t0168600-01	mzspec:PXD019291:S9588TPST_Fr2:scan:19902:[TMT6plex]RLS[Phospho]HLDS[Phospho]IPHT[Phospho]PR/4	0	0.0001941747572815534	469.061875	2:1.0000:3:true;3:1.0000:7:true;4:1.0000:11:true	RLSHLDSIPHTPR	[TMT6plex]RLS[Phospho]HLDS[Phospho]IPHT[Phospho]PR	Os02t0168600-01	0.9997	S9588TPST_Fr2	S9588TPST_Fr2.19902.19902.4	mzspec:PXD019291:S9588TPST_Fr2:scan:19902:[TMT6plex]RLS[Phospho]HLDS[Phospho]IPHT[Phospho]PR/4	3	-0.00047000000000707587	-0.9395687191806736	0.00019011406844106465	15453	15450	Phospho	1.0	3	48	1	0.9997	587	4.2759795570693764e-05	4.2759795570693764e-05	0.0	0.0	0.0	0.0
0;3;7;11	45;48;52;56	0;1.0000;1.0000;1.0000	TMT6plex;Phospho;Phospho;Phospho	Os02t0168600-01	mzspec:PXD019291:S9588TPST_Fr2:scan:19902:[TMT6plex]RLS[Phospho]HLDS[Phospho]IPHT[Phospho]PR/4	0	0.0001941747572815534	469.061875	2:1.0000:3:true;3:1.0000:7:true;4:1.0000:11:true	RLSHLDSIPHTPR	[TMT6plex]RLS[Phospho]HLDS[Phospho]IPHT[Phospho]PR	Os02t0168600-01	0.9997	S9588TPST_Fr2	S9588TPST_Fr2.19902.19902.4	mzspec:PXD019291:S9588TPST_Fr2:scan:19902:[TMT6plex]RLS[Phospho]HLDS[Phospho]IPHT[Phospho]PR/4	3	-0.00047000000000707587	-0.9395687191806736	0.00019011406844106465	15453	15450	Phospho	1.0	11	56	1	0.9997	588	4.319727891155987e-05	4.319727891155987e-05	0.0	0.0	0.0	0.0
0;8	458;466	0;1.0000	TMT6plex;Phospho	Os02t0241600-01	mzspec:PXD019291:S9588TPST_Fr2:scan:03614:[TMT6plex]GPDEQEGS[Phospho]RR/2	0	0.00019691499835904167	309.129275	2:1.0000:8:true	GPDEQEGSRR	[TMT6plex]GPDEQEGS[Phospho]RR	Os02t0241600-01	0.9997	S9588TPST_Fr2	S9588TPST_Fr2.03614.03614.2	mzspec:PXD019291:S9588TPST_Fr2:scan:03614:[TMT6plex]GPDEQEGS[Phospho]RR/2	3	-0.0012860000000500804	-1.7852990133736308	0.00019011406844106465	15238	15235	Phospho	1.0	8	466	1	0.9997	589	4.363327674023288e-05	4.363327674023288e-05	0.0	0.0	0.0	0.0
0;3	274;277	0;1.0000	TMT6plex;Phospho	Os06t0342500-01	mzspec:PXD019291:S9588TPST_Fr1:scan:05029:[TMT6plex]MNS[Phospho]PEHR/3	0	0.00019917673615721688	309.129275	2:1.0000:3:true	MNSPEHR	[TMT6plex]MNS[Phospho]PEHR	Os06t0342500-01	0.9997	S9588TPST_Fr1	S9588TPST_Fr1.05029.05029.3	mzspec:PXD019291:S9588TPST_Fr1:scan:05029:[TMT6plex]MNS[Phospho]PEHR/3	3	5.899999996472616e-05	0.1498054461808742	0.00019011406844106465	15065	15062	Phospho	1.0	3	277	1	0.9997	590	4.406779661016464e-05	4.406779661016464e-05	0.0	0.0	0.0	0.0
0;2;4	570;572;574	0;1.0000;1.0000	TMT6plex;Oxidation;Phospho	LOC_Os03g47930.1	mzspec:PXD019291:S9588TPST_Fr2:scan:07828:[TMT6plex]GM[Oxidation]ES[Phospho]PDRDQIDR/2	0	0.0001973684210526316	325.124175	2:1.0000:2:true;3:1.0000:4:true	GMESPDRDQIDR	[TMT6plex]GM[Oxidation]ES[Phospho]PDRDQIDR	LOC_Os03g47930.1	0.9997	S9588TPST_Fr2	S9588TPST_Fr2.07828.07828.2	mzspec:PXD019291:S9588TPST_Fr2:scan:07828:[TMT6plex]GM[Oxidation]ES[Phospho]PDRDQIDR/2	3	-0.001209000000017113	-1.3858605381363336	0.00019011406844106465	15203	15200	Phospho	1.0	4	574	1	0.9997	591	4.450084602368377e-05	4.450084602368377e-05	0.0	0.0	0.0	0.0
0;2;4;9	187;189;191;196	0;1.0000;1.0000;0	TMT6plex;Phospho;Phospho;TMT6plex	LOC_Os04g41100.6	mzspec:PXD019291:S9588TPST_Fr1:scan:10230:[TMT6plex]RS[Phospho]ET[Phospho]PEPVK[TMT6plex]PPHR/4	0	0.0001927153594141453	618.258505	2:1.0000:2:true;3:1.0000:4:true	RSETPEPVKPPHR	[TMT6plex]RS[Phospho]ET[Phospho]PEPVK[TMT6plex]PPHR	LOC_Os04g41100.6	0.9996	S9588TPST_Fr1	S9588TPST_Fr1.10230.10230.4	mzspec:PXD019291:S9588TPST_Fr1:scan:10230:[TMT6plex]RS[Phospho]ET[Phospho]PEPVK[TMT6plex]PPHR/4	3	-0.0012360000000626314	-2.298360415251232	0.00019011406844106465	15570	15567	Phospho	1.0	2	189	1	0.9996	592	4.51013513513464e-05	4.51013513513464e-05	0.0	0.0	0.0	0.0
0;2;4;9	187;189;191;196	0;1.0000;1.0000;0	TMT6plex;Phospho;Phospho;TMT6plex	LOC_Os04g41100.6	mzspec:PXD019291:S9588TPST_Fr1:scan:10230:[TMT6plex]RS[Phospho]ET[Phospho]PEPVK[TMT6plex]PPHR/4	0	0.0001927153594141453	618.258505	2:1.0000:2:true;3:1.0000:4:true	RSETPEPVKPPHR	[TMT6plex]RS[Phospho]ET[Phospho]PEPVK[TMT6plex]PPHR	LOC_Os04g41100.6	0.9996	S9588TPST_Fr1	S9588TPST_Fr1.10230.10230.4	mzspec:PXD019291:S9588TPST_Fr1:scan:10230:[TMT6plex]RS[Phospho]ET[Phospho]PEPVK[TMT6plex]PPHR/4	3	-0.0012360000000626314	-2.298360415251232	0.00019011406844106465	15570	15567	Phospho	1.0	4	191	1	0.9996	593	4.569983136593089e-05	4.569983136593089e-05	0.0	0.0	0.0	0.0
0;4;8;12	312;316;320;324	0;1.0000;1.0000;0	TMT6plex;Phospho;Phospho;TMT6plex	LOC_Os01g67250.2	mzspec:PXD019291:S9588TPST_Fr3:scan:15841:[TMT6plex]VHES[Phospho]PVLS[Phospho]PQRK[TMT6plex]/3	0	0.00019319938176197838	618.258505	2:1.0000:4:true;3:1.0000:8:true	VHESPVLSPQRK	[TMT6plex]VHES[Phospho]PVLS[Phospho]PQRK[TMT6plex]	LOC_Os01g67250.2	0.9996	S9588TPST_Fr3	S9588TPST_Fr3.15841.15841.3	mzspec:PXD019291:S9588TPST_Fr3:scan:15841:[TMT6plex]VHES[Phospho]PVLS[Phospho]PQRK[TMT6plex]/3	3	-0.0025160000000141736	-3.779598431928996	0.00019011406844106465	15531	15528	Phospho	1.0	8	320	1	0.9996	594	4.629629629629121e-05	4.629629629629121e-05	0.0	0.0	0.0	0.0
0;4;8;12	312;316;320;324	0;1.0000;1.0000;0	TMT6plex;Phospho;Phospho;TMT6plex	LOC_Os01g67250.2	mzspec:PXD019291:S9588TPST_Fr3:scan:16031:[TMT6plex]VHES[Phospho]PVLS[Phospho]PQRK[TMT6plex]/3	0	0.00019080328181644724	618.258505	2:1.0000:4:true;3:1.0000:8:true	VHESPVLSPQRK	[TMT6plex]VHES[Phospho]PVLS[Phospho]PQRK[TMT6plex]	LOC_Os01g67250.2	0.9996	S9588TPST_Fr3	S9588TPST_Fr3.16031.16031.3	mzspec:PXD019291:S9588TPST_Fr3:scan:16031:[TMT6plex]VHES[Phospho]PVLS[Phospho]PQRK[TMT6plex]/3	3	-0.0019160000000510988	-2.878263352833186	0.00019011406844106465	15726	15723	Phospho	1.0	4	316	1	0.9996	595	4.689075630251585e-05	4.689075630251585e-05	0.0	0.0	0.0	0.0
0;4;8;12	312;316;320;324	0;1.0000;1.0000;0	TMT6plex;Phospho;Phospho;TMT6plex	LOC_Os01g67250.2	mzspec:PXD019291:S9588TPST_Fr3:scan:16031:[TMT6plex]VHES[Phospho]PVLS[Phospho]PQRK[TMT6plex]/3	0	0.00019080328181644724	618.258505	2:1.0000:4:true;3:1.0000:8:true	VHESPVLSPQRK	[TMT6plex]VHES[Phospho]PVLS[Phospho]PQRK[TMT6plex]	LOC_Os01g67250.2	0.9996	S9588TPST_Fr3	S9588TPST_Fr3.16031.16031.3	mzspec:PXD019291:S9588TPST_Fr3:scan:16031:[TMT6plex]VHES[Phospho]PVLS[Phospho]PQRK[TMT6plex]/3	3	-0.0019160000000510988	-2.878263352833186	0.00019011406844106465	15726	15723	Phospho	1.0	8	320	1	0.9996	596	4.748322147650484e-05	4.748322147650484e-05	0.0	0.0	0.0	0.0
0;1;5	265;266;270	0;0;1.0000	TMT6plex;TMT6plex;Phospho	LOC_Os02g51930.1	mzspec:PXD019291:S9588TPST_Fr4:scan:09717:[TMT6plex]K[TMT6plex]DPPS[Phospho]PR/3	0	0.00019196314307652927	538.292205	2:1.0000:5:true	KDPPSPR	[TMT6plex]K[TMT6plex]DPPS[Phospho]PR	LOC_Os02g51930.1	0.9996	S9588TPST_Fr4	S9588TPST_Fr4.09717.09717.3	mzspec:PXD019291:S9588TPST_Fr4:scan:09717:[TMT6plex]K[TMT6plex]DPPS[Phospho]PR/3	3	-0.0002910000000611035	-0.6530823900108511	0.00019011406844106465	15631	15628	Phospho	1.0	5	270	1	0.9996	597	4.807370184254077e-05	4.807370184254077e-05	0.0	0.0	0.0	0.0
0;3;7;10	230;233;237;240	0;0;1.0000;0	TMT6plex;TMT6plex;Phospho;TMT6plex	Os02t0105900-01	mzspec:PXD019291:S9588TPST_Fr3:scan:26799:[TMT6plex]GNK[TMT6plex]PWVS[Phospho]LPK[TMT6plex]/3	0	0.00019384853967433445	767.4551349999997	2:1.0000:7:true	GNKPWVSLPK	[TMT6plex]GNK[TMT6plex]PWVS[Phospho]LPK[TMT6plex]	Os02t0105900-01	0.9996	S9588TPST_Fr3	S9588TPST_Fr3.26799.26799.3	mzspec:PXD019291:S9588TPST_Fr3:scan:26799:[TMT6plex]GNK[TMT6plex]PWVS[Phospho]LPK[TMT6plex]/3	3	-0.0007719999999835637	-1.2220918854282328	0.00019011406844106465	15479	15476	Phospho	1.0	7	237	1	0.9996	598	4.866220735785417e-05	4.866220735785417e-05	0.0	0.0	0.0	0.0
0;2;8	20;22;28	0;1.0000;0	TMT6plex;Phospho;Carbamidomethyl	Os10t0437100-01	mzspec:PXD019291:S9588TPST_Fr2:scan:32304:[TMT6plex]LS[Phospho]LQDLQC[Carbamidomethyl]LVR/2	0	0.0001902587519025875	366.150739	2:1.0000:2:true	LSLQDLQCLVR	[TMT6plex]LS[Phospho]LQDLQC[Carbamidomethyl]LVR	Os10t0437100-01	0.9996	S9588TPST_Fr2	S9588TPST_Fr2.32304.32304.2	mzspec:PXD019291:S9588TPST_Fr2:scan:32304:[TMT6plex]LS[Phospho]LQDLQC[Carbamidomethyl]LVR/2	3	-0.004032000000051994	-4.872899339928554	0.00019011406844106465	15771	15768	Phospho	1.0	2	22	1	0.9996	599	4.924874791318322e-05	4.924874791318322e-05	0.0	0.0	0.0	0.0
0;10;18	238;248;256	0;1.0000;0	TMT6plex;Phospho;TMT6plex	Os07t0694500-01	mzspec:PXD019291:S9588TPST_Fr1:scan:26447:[TMT6plex]EVEEEILDDS[Phospho]DEDWDPRK[TMT6plex]/4	0	0.00019392372333548803	538.292205	2:1.0000:10:true	EVEEEILDDSDEDWDPRK	[TMT6plex]EVEEEILDDS[Phospho]DEDWDPRK[TMT6plex]	Os07t0694500-01	0.9996	S9588TPST_Fr1	S9588TPST_Fr1.26447.26447.4	mzspec:PXD019291:S9588TPST_Fr1:scan:26447:[TMT6plex]EVEEEILDDS[Phospho]DEDWDPRK[TMT6plex]/4	3	-0.0016329999999697975	-2.3664297938597465	0.00019011406844106465	15473	15470	Phospho	1.0	10	248	1	0.9996	600	4.983333333332785e-05	4.983333333332785e-05	0.0	0.0	0.0	0.0
0;3;7	362;365;369	0;0;1.0000	TMT6plex;Deamidated;Phospho	LOC_Os05g44210.2	mzspec:PXD019291:S9588TPST_Fr4:scan:02634:[TMT6plex]RPN[Deamidated]GRPS[Phospho]NGR/3	0	0.00019203687107924723	310.113291	2:0.8952:3:true;2:0.1048:8:true;3:1.0000:7:true	RPNGRPSNGR	[TMT6plex]RPN[Deamidated]GRPS[Phospho]NGR	LOC_Os05g44210.2	0.9996	S9588TPST_Fr4	S9588TPST_Fr4.02634.02634.3	mzspec:PXD019291:S9588TPST_Fr4:scan:02634:[TMT6plex]RPN[Deamidated]GRPS[Phospho]NGR/3	3	-0.0004739999999401334	-0.9994971979583852	0.00019011406844106465	15625	15622	Phospho	1.0	7	369	1	0.9996	601	5.041597337769827e-05	5.041597337769827e-05	0.0	0.0	0.0	0.0
0;6	16;22	0;1.0000	TMT6plex;Phospho	Os12t0256300-01	mzspec:PXD019291:S9588TPST_Fr3:scan:01577:[TMT6plex]HRHDDS[Phospho]PPR/2	0	0.00019378593114139912	309.129275	2:1.0000:6:true	HRHDDSPPR	[TMT6plex]HRHDDS[Phospho]PPR	Os12t0256300-01	0.9996	S9588TPST_Fr3	S9588TPST_Fr3.01577.01577.2	mzspec:PXD019291:S9588TPST_Fr3:scan:01577:[TMT6plex]HRHDDS[Phospho]PPR/2	3	0.001234000000067681	1.7299075105758133	0.00019011406844106465	15484	15481	Phospho	1.0	6	22	1	0.9996	602	5.099667774085817e-05	5.099667774085817e-05	0.0	0.0	0.0	0.0
0;5;7;10	1032;1037;1039;1042	0;1.0000;0;0	TMT6plex;Phospho;TMT6plex;TMT6plex	LOC_Os06g30894.1	mzspec:PXD019291:S9588TPST_Fr3:scan:07050:[TMT6plex]DHEES[Phospho]PK[TMT6plex]HPK[TMT6plex]/4	0	0.0001916320664324497	767.4551349999997	2:1.0000:5:true	DHEESPKHPK	[TMT6plex]DHEES[Phospho]PK[TMT6plex]HPK[TMT6plex]	LOC_Os06g30894.1	0.9996	S9588TPST_Fr3	S9588TPST_Fr3.07050.07050.4	mzspec:PXD019291:S9588TPST_Fr3:scan:07050:[TMT6plex]DHEES[Phospho]PK[TMT6plex]HPK[TMT6plex]/4	3	0.0008579999999938082	1.7385558215438508	0.00019011406844106465	15658	15655	Phospho	1.0	5	1037	1	0.9996	603	5.157545605306231e-05	5.157545605306231e-05	0.0	0.0	0.0	0.0
0;8;10	104;112;114	0;1.0000;0	TMT6plex;Phospho;TMT6plex	Os02t0789400-01	mzspec:PXD019291:S9588TPST_Fr2:scan:23124:[TMT6plex]IGPGGLGS[Phospho]GK[TMT6plex]/2	0	0.00019116803670426303	538.292205	2:1.0000:8:true	IGPGGLGSGK	[TMT6plex]IGPGGLGS[Phospho]GK[TMT6plex]	Os02t0789400-01	0.9996	S9588TPST_Fr2	S9588TPST_Fr2.23124.23124.2	mzspec:PXD019291:S9588TPST_Fr2:scan:23124:[TMT6plex]IGPGGLGS[Phospho]GK[TMT6plex]/2	3	-0.0018430000000080329	-2.6675881613433696	0.00019011406844106465	15696	15693	Phospho	1.0	8	112	1	0.9996	604	5.215231788078896e-05	5.215231788078896e-05	0.0	0.0	0.0	0.0
0;7	240;247	0;1.0000	TMT6plex;Phospho	Os01t0260700-01	mzspec:PXD019291:S9588TPST_Fr3:scan:31288:[TMT6plex]FFFDLGS[Phospho]NNR/2	0	0.0001919877127863817	309.1292630000001	2:1.0000:7:true	FFFDLGSNNR	[TMT6plex]FFFDLGS[Phospho]NNR	Os01t0260700-01	0.9996	S9588TPST_Fr3	S9588TPST_Fr3.31288.31288.2	mzspec:PXD019291:S9588TPST_Fr3:scan:31288:[TMT6plex]FFFDLGS[Phospho]NNR/2	3	-0.005234999999970569	-6.8578790592638565	0.00019011406844106465	15629	15626	Phospho	1.0	7	247	1	0.9996	605	5.2727272727266916e-05	5.2727272727266916e-05	0.0	0.0	0.0	0.0
0;10	238;248	0;1.0000	TMT6plex;Phospho	Os07t0694500-01	mzspec:PXD019291:S9588TPST_Fr4:scan:28942:[TMT6plex]EVEEEILDDS[Phospho]DEDWDPR/2	0	0.00019333634078752337	309.129275	2:1.0000:10:true	EVEEEILDDSDEDWDPR	[TMT6plex]EVEEEILDDS[Phospho]DEDWDPR	Os07t0694500-01	0.9996	S9588TPST_Fr4	S9588TPST_Fr4.28942.28942.2	mzspec:PXD019291:S9588TPST_Fr4:scan:28942:[TMT6plex]EVEEEILDDS[Phospho]DEDWDPR/2	3	-0.003190000000131477	-2.6572219282279	0.00019011406844106465	15520	15517	Phospho	1.0	10	248	1	0.9996	606	5.330033003299743e-05	5.330033003299743e-05	0.0	0.0	0.0	0.0
0;3	327;330	0;1.0000	TMT6plex;Phospho	Os01t0959000-01	mzspec:PXD019291:S9588TPST_Fr4:scan:04277:[TMT6plex]RRS[Phospho]PPPPPR/3	0	0.00019391118867558653	309.129275	2:1.0000:3:true	RRSPPPPPR	[TMT6plex]RRS[Phospho]PPPPPR	Os01t0959000-01	0.9996	S9588TPST_Fr4	S9588TPST_Fr4.04277.04277.3	mzspec:PXD019291:S9588TPST_Fr4:scan:04277:[TMT6plex]RRS[Phospho]PPPPPR/3	3	-0.001900999999975284	-4.160463186566696	0.00019011406844106465	15474	15471	Phospho	1.0	3	330	1	0.9996	607	5.3871499176270834e-05	5.3871499176270834e-05	0.0	0.0	0.0	0.0
0;3;11	130;133;141	0;1.0000;0	TMT6plex;Phospho;TMT6plex	Os04t0531100-01	mzspec:PXD019291:S9588TPST_Fr4:scan:28763:[TMT6plex]GLS[Phospho]EEDIGGWK[TMT6plex]/3	0	0.00019326161180184241	538.292205	2:1.0000:3:true	GLSEEDIGGWK	[TMT6plex]GLS[Phospho]EEDIGGWK[TMT6plex]	Os04t0531100-01	0.9996	S9588TPST_Fr4	S9588TPST_Fr4.28763.28763.3	mzspec:PXD019291:S9588TPST_Fr4:scan:28763:[TMT6plex]GLS[Phospho]EEDIGGWK[TMT6plex]/3	3	-0.0009860000001253868	-1.7089616951651168	0.00019011406844106465	15526	15523	Phospho	1.0	3	133	1	0.9996	608	5.4440789473678224e-05	5.4440789473678224e-05	0.0	0.0	0.0	0.0
0;4;8;12	312;316;320;324	0;1.0000;1.0000;0	TMT6plex;Phospho;Phospho;TMT6plex	LOC_Os01g67250.2	mzspec:PXD019291:S9588TPST_Fr3:scan:15841:[TMT6plex]VHES[Phospho]PVLS[Phospho]PQRK[TMT6plex]/3	0	0.00019319938176197838	618.258505	2:1.0000:4:true;3:1.0000:8:true	VHESPVLSPQRK	[TMT6plex]VHES[Phospho]PVLS[Phospho]PQRK[TMT6plex]	LOC_Os01g67250.2	0.9996	S9588TPST_Fr3	S9588TPST_Fr3.15841.15841.3	mzspec:PXD019291:S9588TPST_Fr3:scan:15841:[TMT6plex]VHES[Phospho]PVLS[Phospho]PQRK[TMT6plex]/3	3	-0.0025160000000141736	-3.779598431928996	0.00019011406844106465	15531	15528	Phospho	1.0	4	316	1	0.9996	609	5.500821018061792e-05	5.500821018061792e-05	0.0	0.0	0.0	0.0
0;4	877;881	0;1.0000	TMT6plex;Phospho	LOC_Os03g51520.2	mzspec:PXD019291:S9588TPST_Fr2:scan:02200:[TMT6plex]REES[Phospho]VHNR/3	0	0.00024996875390576176	309.129275	2:1.0000:4:true	REESVHNR	[TMT6plex]REES[Phospho]VHNR	LOC_Os03g51520.2	0.9995	S9588TPST_Fr2	S9588TPST_Fr2.02200.02200.3	mzspec:PXD019291:S9588TPST_Fr2:scan:02200:[TMT6plex]REES[Phospho]VHNR/3	4	0.00020700000004580946	0.4642465332946544	0.00022728564122961533	16006	16002	Phospho	1.0	4	881	1	0.9995	610	5.5737704918026645e-05	5.5737704918026645e-05	0.0	0.0	0.0	0.0
0;4;9;14	584;588;593;598	0;1.0000;0;0	TMT6plex;Phospho;TMT6plex;TMT6plex	Os01t0775100-01	mzspec:PXD019291:S9588TPST_Fr4:scan:20810:[TMT6plex]EQLS[Phospho]PGNDK[TMT6plex]ELGEK[TMT6plex]/3	0	0.0002534372426028005	767.4551349999997	2:1.0000:4:true	EQLSPGNDKELGEK	[TMT6plex]EQLS[Phospho]PGNDK[TMT6plex]ELGEK[TMT6plex]	Os01t0775100-01	0.9995	S9588TPST_Fr4	S9588TPST_Fr4.20810.20810.3	mzspec:PXD019291:S9588TPST_Fr4:scan:20810:[TMT6plex]EQLS[Phospho]PGNDK[TMT6plex]ELGEK[TMT6plex]/3	4	-0.0001929999999674692	-0.2502994167444777	0.00022728564122961533	15787	15783	Phospho	1.0	4	588	1	0.9995	611	5.6464811783954504e-05	5.6464811783954504e-05	0.0	0.0	0.0	0.0
0;8;9	765;773;774	0;0;1.0000	TMT6plex;TMT6plex;Phospho	LOC_Os01g70270.4	mzspec:PXD019291:S9588TPST_Fr1:scan:17676:[TMT6plex]GHLPMPNK[TMT6plex]S[Phospho]DN/3	0	0.00025073653858208485	538.292205	2:1.0000:9:true	GHLPMPNKSDN	[TMT6plex]GHLPMPNK[TMT6plex]S[Phospho]DN	LOC_Os01g70270.4	0.9995	S9588TPST_Fr1	S9588TPST_Fr1.17676.17676.3	mzspec:PXD019291:S9588TPST_Fr1:scan:17676:[TMT6plex]GHLPMPNK[TMT6plex]S[Phospho]DN/3	4	-0.0015899999999646752	-2.725909258260504	0.00022728564122961533	15957	15953	Phospho	1.0	9	774	1	0.9995	612	5.718954248365385e-05	5.718954248365385e-05	0.0	0.0	0.0	0.0
0;4	388;392	0;1.0000	TMT6plex;Phospho	Os06t0562700-01	mzspec:PXD019291:S9588TPST_Fr3:scan:02433:[TMT6plex]REHT[Phospho]PPR/3	0	0.0002503755633450175	309.1292630000001	2:1.0000:4:true	REHTPPR	[TMT6plex]REHT[Phospho]PPR	Os06t0562700-01	0.9995	S9588TPST_Fr3	S9588TPST_Fr3.02433.02433.3	mzspec:PXD019291:S9588TPST_Fr3:scan:02433:[TMT6plex]REHT[Phospho]PPR/3	4	-0.0015029999999569554	-3.746203351781616	0.00022728564122961533	15980	15976	Phospho	1.0	4	392	1	0.9995	613	5.7911908645996886e-05	5.7911908645996886e-05	0.0	0.0	0.0	0.0
0;3;7	142;145;149	0;1.0000;0	TMT6plex;Phospho;Carbamidomethyl	Os09t0344700-01	mzspec:PXD019291:S9588TPST_Fr2:scan:20384:[TMT6plex]LGS[Phospho]DNGC[Carbamidomethyl]VEGIR/2	0	0.00025053238131028443	366.150739	2:1.0000:3:true	LGSDNGCVEGIR	[TMT6plex]LGS[Phospho]DNGC[Carbamidomethyl]VEGIR	Os09t0344700-01	0.9995	S9588TPST_Fr2	S9588TPST_Fr2.20384.20384.2	mzspec:PXD019291:S9588TPST_Fr2:scan:20384:[TMT6plex]LGS[Phospho]DNGC[Carbamidomethyl]VEGIR/2	4	-0.0021169999999983693	-2.668378250437315	0.00022728564122961533	15970	15966	Phospho	1.0	3	145	1	0.9995	614	5.8631921824097776e-05	5.8631921824097776e-05	0.0	0.0	0.0	0.0
0;1;3	385;386;388	0;0;1.0000	TMT6plex;Carbamidomethyl;Phospho	Os01t0208600-01	mzspec:PXD019291:S9588TPST_Fr4:scan:14496:[TMT6plex]C[Carbamidomethyl]IS[Phospho]PEQQEIDHR/2	0	0.0002500468837907108	366.150739	2:1.0000:3:true	CISPEQQEIDHR	[TMT6plex]C[Carbamidomethyl]IS[Phospho]PEQQEIDHR	Os01t0208600-01	0.9995	S9588TPST_Fr4	S9588TPST_Fr4.14496.14496.2	mzspec:PXD019291:S9588TPST_Fr4:scan:14496:[TMT6plex]C[Carbamidomethyl]IS[Phospho]PEQQEIDHR/2	4	-0.0020720000001119843	-2.27463936911479	0.00022728564122961533	16001	15997	Phospho	1.0	3	388	1	0.9995	615	5.934959349592842e-05	5.934959349592842e-05	0.0	0.0	0.0	0.0
0;6;8	11;17;19	0;0;1.0000	TMT6plex;Deamidated;Phospho	Os02t0329800-01	mzspec:PXD019291:S9588TPST_Fr2:scan:10316:[TMT6plex]LPGGGN[Deamidated]GS[Phospho]DRR/3	0	0.0002517781834204066	310.113291	2:1.0000:6:true;3:1.0000:8:true	LPGGGNGSDRR	[TMT6plex]LPGGGN[Deamidated]GS[Phospho]DRR	Os02t0329800-01	0.9995	S9588TPST_Fr2	S9588TPST_Fr2.10316.10316.3	mzspec:PXD019291:S9588TPST_Fr2:scan:10316:[TMT6plex]LPGGGN[Deamidated]GS[Phospho]DRR/3	4	-0.00047399999999697673	-1.017405738736261	0.00022728564122961533	15891	15887	Phospho	1.0	8	19	1	0.9995	616	6.0064935064928454e-05	6.0064935064928454e-05	0.0	0.0	0.0	0.0
0;7;8	239;246;247	0;0;1.0000	TMT6plex;TMT6plex;Phospho	Os03t0101800-01	mzspec:PXD019291:S9588TPST_Fr2:scan:24887:[TMT6plex]GEHEEPK[TMT6plex]S[Phospho]DHDDVEVIPL/3	0	0.0002505951635133442	538.292205	2:1.0000:8:true	GEHEEPKSDHDDVEVIPL	[TMT6plex]GEHEEPK[TMT6plex]S[Phospho]DHDDVEVIPL	Os03t0101800-01	0.9995	S9588TPST_Fr2	S9588TPST_Fr2.24887.24887.3	mzspec:PXD019291:S9588TPST_Fr2:scan:24887:[TMT6plex]GEHEEPK[TMT6plex]S[Phospho]DHDDVEVIPL/3	4	-0.0009489999999914287	-1.1012463740420826	0.00022728564122961533	15966	15962	Phospho	1.0	8	247	1	0.9995	617	6.077795786060921e-05	6.077795786060921e-05	0.0	0.0	0.0	0.0
0;5;7	501;506;508	0;1.0000;0	TMT6plex;Phospho;TMT6plex	LOC_Os01g56000.1	mzspec:PXD019291:S9588TPST_Fr1:scan:16893:[TMT6plex]LDMHT[Phospho]PK[TMT6plex]/3	0	0.0002533409335613401	538.292205	2:1.0000:5:true	LDMHTPK	[TMT6plex]LDMHT[Phospho]PK[TMT6plex]	LOC_Os01g56000.1	0.9995	S9588TPST_Fr1	S9588TPST_Fr1.16893.16893.3	mzspec:PXD019291:S9588TPST_Fr1:scan:16893:[TMT6plex]LDMHT[Phospho]PK[TMT6plex]/3	4	9.89999999774227e-05	0.2149478657899629	0.00022728564122961533	15793	15789	Phospho	1.0	5	506	1	0.9995	618	6.148867313915179e-05	6.148867313915179e-05	0.0	0.0	0.0	0.0
0;1;5	265;266;270	0;0;1.0000	TMT6plex;TMT6plex;Phospho	LOC_Os02g51930.1	mzspec:PXD019291:S9588TPST_Fr4:scan:09191:[TMT6plex]K[TMT6plex]DPPS[Phospho]PR/3	0	0.00025065797719012406	538.292205	2:1.0000:5:true	KDPPSPR	[TMT6plex]K[TMT6plex]DPPS[Phospho]PR	LOC_Os02g51930.1	0.9995	S9588TPST_Fr4	S9588TPST_Fr4.09191.09191.3	mzspec:PXD019291:S9588TPST_Fr4:scan:09191:[TMT6plex]K[TMT6plex]DPPS[Phospho]PR/3	4	-0.0012910000000374564	-2.8973517709671226	0.00022728564122961533	15962	15958	Phospho	1.0	5	270	1	0.9995	619	6.219709208399958e-05	6.219709208399958e-05	0.0	0.0	0.0	0.0
0;3	310;313	0;1.0000	TMT6plex;Phospho	LOC_Os01g62650.2	mzspec:PXD019291:S9588TPST_Fr1:scan:26010:[TMT6plex]VPS[Phospho]PGLPPVGVR/3	0	0.0002524296352391771	309.129275	2:1.0000:3:true	VPSPGLPPVGVR	[TMT6plex]VPS[Phospho]PGLPPVGVR	LOC_Os01g62650.2	0.9995	S9588TPST_Fr1	S9588TPST_Fr1.26010.26010.3	mzspec:PXD019291:S9588TPST_Fr1:scan:26010:[TMT6plex]VPS[Phospho]PGLPPVGVR/3	4	-0.0011549999999829195	-2.3320172181592334	0.00022728564122961533	15850	15846	Phospho	1.0	3	313	1	0.9995	620	6.290322580644469e-05	6.290322580644469e-05	0.0	0.0	0.0	0.0
0;1;9	152;153;161	0;0;1.0000	TMT6plex;TMT6plex;Phospho	LOC_Os02g50980.1	mzspec:PXD019291:S9588TPST_Fr2:scan:04929:[TMT6plex]K[TMT6plex]RDDDDDDS[Phospho]DGER/3	0	0.00025235000946312536	538.292205	2:1.0000:9:true	KRDDDDDDSDGER	[TMT6plex]K[TMT6plex]RDDDDDDS[Phospho]DGER	LOC_Os02g50980.1	0.9995	S9588TPST_Fr2	S9588TPST_Fr2.04929.04929.3	mzspec:PXD019291:S9588TPST_Fr2:scan:04929:[TMT6plex]K[TMT6plex]RDDDDDDS[Phospho]DGER/3	4	-0.0015979999999444776	-2.307129839485797	0.00022728564122961533	15855	15851	Phospho	1.0	9	161	1	0.9995	621	6.360708534620878e-05	6.360708534620878e-05	0.0	0.0	0.0	0.0
0;4	839;843	0;1.0000	TMT6plex;Phospho	Os10t0473400-03	mzspec:PXD019291:S9588TPST_Fr1:scan:24594:[TMT6plex]IHLS[Phospho]PQMIR/3	0	0.00025265285497726126	309.129275	2:1.0000:4:true	IHLSPQMIR	[TMT6plex]IHLS[Phospho]PQMIR	Os10t0473400-03	0.9995	S9588TPST_Fr1	S9588TPST_Fr1.24594.24594.3	mzspec:PXD019291:S9588TPST_Fr1:scan:24594:[TMT6plex]IHLS[Phospho]PQMIR/3	4	-0.0015910000000189939	-3.3953219024752923	0.00022728564122961533	15836	15832	Phospho	1.0	4	843	1	0.9995	622	6.430868167201866e-05	6.430868167201866e-05	0.0	0.0	0.0	0.0
0;1;5	265;266;270	0;0;1.0000	TMT6plex;TMT6plex;Phospho	LOC_Os02g51930.1	mzspec:PXD019291:S9588TPST_Fr4:scan:09926:[TMT6plex]K[TMT6plex]DPPS[Phospho]PR/3	0	0.00025143000817147524	538.292205	2:1.0000:5:true	KDPPSPR	[TMT6plex]K[TMT6plex]DPPS[Phospho]PR	LOC_Os02g51930.1	0.9995	S9588TPST_Fr4	S9588TPST_Fr4.09926.09926.3	mzspec:PXD019291:S9588TPST_Fr4:scan:09926:[TMT6plex]K[TMT6plex]DPPS[Phospho]PR/3	4	-0.0006770000000528853	-1.5193703710620132	0.00022728564122961533	15913	15909	Phospho	1.0	5	270	1	0.9995	623	6.500802568217583e-05	6.500802568217583e-05	0.0	0.0	0.0	0.0
0;7	33;40	0;1.0000	TMT6plex;Phospho	Os07t0208600-01	mzspec:PXD019291:S9588TPST_Fr3:scan:24263:[TMT6plex]DIHPEPS[Phospho]PPHLPPPPLR/4	0	0.00025023459493274944	309.129275	2:1.0000:7:true	DIHPEPSPPHLPPPPLR	[TMT6plex]DIHPEPS[Phospho]PPHLPPPPLR	Os07t0208600-01	0.9995	S9588TPST_Fr3	S9588TPST_Fr3.24263.24263.4	mzspec:PXD019291:S9588TPST_Fr3:scan:24263:[TMT6plex]DIHPEPS[Phospho]PPHLPPPPLR/4	4	-0.00186600000006365	-3.3801841224760523	0.00022728564122961533	15989	15985	Phospho	1.0	7	40	1	0.9995	624	6.570512820512097e-05	6.570512820512097e-05	0.0	0.0	0.0	0.0
0;7;9	496;503;505	0;1.0000;0	TMT6plex;Phospho;TMT6plex	LOC_Os06g22670.1	mzspec:PXD019291:S9588TPST_Fr3:scan:17294:[TMT6plex]VPDGPES[Phospho]PK[TMT6plex]/3	0	0.00019011406844106465	538.292205	2:1.0000:7:true	VPDGPESPK	[TMT6plex]VPDGPES[Phospho]PK[TMT6plex]	LOC_Os06g22670.1	0.9995	S9588TPST_Fr3	S9588TPST_Fr3.17294.17294.3	mzspec:PXD019291:S9588TPST_Fr3:scan:17294:[TMT6plex]VPDGPES[Phospho]PK[TMT6plex]/3	3	-0.0010889999999790234	-2.228863731244175	0.00019011406844106465	15783	15780	Phospho	1.0	7	503	1	0.9995	625	6.639999999999267e-05	6.639999999999267e-05	0.0	0.0	0.0	0.0
0;3;8	516;519;524	0;1.0000;0	TMT6plex;Phospho;TMT6plex	Os05t0280700-01	mzspec:PXD019291:S9588TPST_Fr2:scan:27527:[TMT6plex]HFS[Phospho]FGEIK[TMT6plex]/2	0	0.0002521750094565629	538.292205	2:1.0000:3:true	HFSFGEIK	[TMT6plex]HFS[Phospho]FGEIK[TMT6plex]	Os05t0280700-01	0.9995	S9588TPST_Fr2	S9588TPST_Fr2.27527.27527.2	mzspec:PXD019291:S9588TPST_Fr2:scan:27527:[TMT6plex]HFS[Phospho]FGEIK[TMT6plex]/2	4	-0.0011180000000194923	-1.4869115568055398	0.00022728564122961533	15866	15862	Phospho	1.0	3	519	1	0.9995	626	6.70926517571811e-05	6.70926517571811e-05	0.0	0.0	0.0	0.0
0;2;9	189;191;198	0;1.0000;0	TMT6plex;Phospho;TMT6plex	Os12t0131000-01	mzspec:PXD019291:S9588TPST_Fr2:scan:07230:[TMT6plex]HS[Phospho]PPPPRPK[TMT6plex]/4	0	0.0002477393781741608	538.292205	2:1.0000:2:true	HSPPPPRPK	[TMT6plex]HS[Phospho]PPPPRPK[TMT6plex]	Os12t0131000-01	0.9994	S9588TPST_Fr2	S9588TPST_Fr2.07230.07230.4	mzspec:PXD019291:S9588TPST_Fr2:scan:07230:[TMT6plex]HS[Phospho]PPPPRPK[TMT6plex]/4	4	0.00017500000001291482	0.4504844542330378	0.00022728564122961533	16150	16146	Phospho	1.0	2	191	1	0.9994	627	6.79425837320501e-05	6.79425837320501e-05	0.0	0.0	0.0	0.0
0;6;7	92;98;99	0;1.0000;0	TMT6plex;Phospho;TMT6plex	Os01t0785900-01	mzspec:PXD019291:S9588TPST_Fr4:scan:09852:[TMT6plex]DVIHGS[Phospho]K[TMT6plex]R/3	0	0.0002465483234714004	538.292205	2:1.0000:6:true	DVIHGSKR	[TMT6plex]DVIHGS[Phospho]K[TMT6plex]R	Os01t0785900-01	0.9994	S9588TPST_Fr4	S9588TPST_Fr4.09852.09852.3	mzspec:PXD019291:S9588TPST_Fr4:scan:09852:[TMT6plex]DVIHGS[Phospho]K[TMT6plex]R/3	4	-0.0009190000000103283	-1.8990055691207035	0.00022728564122961533	16228	16224	Phospho	1.0	6	98	1	0.9994	628	6.878980891719022e-05	6.878980891719022e-05	0.0	0.0	0.0	0.0
0;9	864;873	0;1.0000	TMT6plex;Phospho	Os01t0758300-01	mzspec:PXD019291:S9588TPST_Fr4:scan:18370:[TMT6plex]IRDPGFHVS[Phospho]PR/3	0	0.0002492367125677612	309.129275	2:1.0000:9:true	IRDPGFHVSPR	[TMT6plex]IRDPGFHVS[Phospho]PR	Os01t0758300-01	0.9994	S9588TPST_Fr4	S9588TPST_Fr4.18370.18370.3	mzspec:PXD019291:S9588TPST_Fr4:scan:18370:[TMT6plex]IRDPGFHVS[Phospho]PR/3	4	-0.0007179999998925267	-1.353159871780388	0.00022728564122961533	16053	16049	Phospho	1.0	9	873	1	0.9994	629	6.963434022256837e-05	6.963434022256837e-05	0.0	0.0	0.0	0.0
0;3;9	535;538;544	0;1.0000;0	TMT6plex;Phospho;TMT6plex	Os10t0512800-01	mzspec:PXD019291:S9588TPST_Fr1:scan:07491:[TMT6plex]HNS[Phospho]VNEEDK[TMT6plex]/3	0	0.00024830839903159724	538.292205	2:1.0000:3:true	HNSVNEEDK	[TMT6plex]HNS[Phospho]VNEEDK[TMT6plex]	Os10t0512800-01	0.9994	S9588TPST_Fr1	S9588TPST_Fr1.07491.07491.3	mzspec:PXD019291:S9588TPST_Fr1:scan:07491:[TMT6plex]HNS[Phospho]VNEEDK[TMT6plex]/3	4	-0.0005579999999554276	-1.0386052879222558	0.00022728564122961533	16113	16109	Phospho	1.0	3	538	1	0.9994	630	7.047619047618342e-05	7.047619047618342e-05	0.0	0.0	0.0	0.0
0;9;11;14	293;302;304;307	0;1.0000;0;1.0000	TMT6plex;Phospho;TMT6plex;Phospho	Os02t0241600-01	mzspec:PXD019291:S9588TPST_Fr3:scan:21321:[TMT6plex]QEQDDNNRS[Phospho]FK[TMT6plex]VPS[Phospho]LR/4	0	0.00024892650444956134	618.258505	2:1.0000:9:true;3:1.0000:14:true	QEQDDNNRSFKVPSLR	[TMT6plex]QEQDDNNRS[Phospho]FK[TMT6plex]VPS[Phospho]LR	Os02t0241600-01	0.9994	S9588TPST_Fr3	S9588TPST_Fr3.21321.21321.4	mzspec:PXD019291:S9588TPST_Fr3:scan:21321:[TMT6plex]QEQDDNNRS[Phospho]FK[TMT6plex]VPS[Phospho]LR/4	4	-0.0008540000000039072	-1.3373879972457623	0.00022728564122961533	16073	16069	Phospho	1.0	9	302	1	0.9994	631	7.131537242471569e-05	7.131537242471569e-05	0.0	0.0	0.0	0.0
0;9;11;14	293;302;304;307	0;1.0000;0;1.0000	TMT6plex;Phospho;TMT6plex;Phospho	Os02t0241600-01	mzspec:PXD019291:S9588TPST_Fr3:scan:21321:[TMT6plex]QEQDDNNRS[Phospho]FK[TMT6plex]VPS[Phospho]LR/4	0	0.00024892650444956134	618.258505	2:1.0000:9:true;3:1.0000:14:true	QEQDDNNRSFKVPSLR	[TMT6plex]QEQDDNNRS[Phospho]FK[TMT6plex]VPS[Phospho]LR	Os02t0241600-01	0.9994	S9588TPST_Fr3	S9588TPST_Fr3.21321.21321.4	mzspec:PXD019291:S9588TPST_Fr3:scan:21321:[TMT6plex]QEQDDNNRS[Phospho]FK[TMT6plex]VPS[Phospho]LR/4	4	-0.0008540000000039072	-1.3373879972457623	0.00022728564122961533	16073	16069	Phospho	1.0	14	307	1	0.9994	632	7.215189873417033e-05	7.215189873417033e-05	0.0	0.0	0.0	0.0
0;1;3;6	701;702;704;707	0;0;1.0000;0	TMT6plex;TMT6plex;Phospho;TMT6plex	Os06t0300800-01	mzspec:PXD019291:S9588TPST_Fr1:scan:13791:[TMT6plex]K[TMT6plex]DS[Phospho]FGK[TMT6plex]EEPR/2	0	0.0002467764822012462	767.4551349999997	2:1.0000:3:true	KDSFGKEEPR	[TMT6plex]K[TMT6plex]DS[Phospho]FGK[TMT6plex]EEPR	Os06t0300800-01	0.9994	S9588TPST_Fr1	S9588TPST_Fr1.13791.13791.2	mzspec:PXD019291:S9588TPST_Fr1:scan:13791:[TMT6plex]K[TMT6plex]DS[Phospho]FGK[TMT6plex]EEPR/2	4	-0.00476000000003296	-4.854522207759357	0.00022728564122961533	16213	16209	Phospho	1.0	3	704	1	0.9994	633	7.298578199051452e-05	7.298578199051452e-05	0.0	0.0	0.0	0.0
0;5;15	674;679;689	0;1.0000;0	TMT6plex;Phospho;Carbamidomethyl	Os06t0305200-01	mzspec:PXD019291:S9588TPST_Fr3:scan:18319:[TMT6plex]GLVGS[Phospho]NDRGDGVVVC[Carbamidomethyl]R/3	0	0.0002476626834251749	366.150739	2:1.0000:5:true	GLVGSNDRGDGVVVCR	[TMT6plex]GLVGS[Phospho]NDRGDGVVVC[Carbamidomethyl]R	Os06t0305200-01	0.9994	S9588TPST_Fr3	S9588TPST_Fr3.18319.18319.3	mzspec:PXD019291:S9588TPST_Fr3:scan:18319:[TMT6plex]GLVGS[Phospho]NDRGDGVVVC[Carbamidomethyl]R/3	4	-0.0010190000000420696	-1.5510153587219289	0.00022728564122961533	16155	16151	Phospho	1.0	5	679	1	0.9994	634	7.381703470030872e-05	7.381703470030872e-05	0.0	0.0	0.0	0.0
0;3;4	272;275;276	0;1.0000;1.0000	TMT6plex;Oxidation;Phospho	LOC_Os02g14980.1	mzspec:PXD019291:S9588TPST_Fr3:scan:15747:[TMT6plex]HVM[Oxidation]S[Phospho]GLLR/3	0	0.00024784683065865294	325.124175	2:1.0000:3:true;3:1.0000:4:true	HVMSGLLR	[TMT6plex]HVM[Oxidation]S[Phospho]GLLR	LOC_Os02g14980.1	0.9994	S9588TPST_Fr3	S9588TPST_Fr3.15747.15747.3	mzspec:PXD019291:S9588TPST_Fr3:scan:15747:[TMT6plex]HVM[Oxidation]S[Phospho]GLLR/3	4	-0.0011009999999487263	-2.664467982734428	0.00022728564122961533	16143	16139	Phospho	1.0	4	276	1	0.9994	635	7.464566929133195e-05	7.464566929133195e-05	0.0	0.0	0.0	0.0
0;1;3	360;361;363	0;0;1.0000	TMT6plex;TMT6plex;Phospho	Os06t0186600-02	mzspec:PXD019291:S9588TPST_Fr3:scan:30413:[TMT6plex]K[TMT6plex]DS[Phospho]FGDLLMNLPR/2	0	0.0002475247524752476	538.292205	2:1.0000:3:true	KDSFGDLLMNLPR	[TMT6plex]K[TMT6plex]DS[Phospho]FGDLLMNLPR	Os06t0186600-02	0.9994	S9588TPST_Fr3	S9588TPST_Fr3.30413.30413.2	mzspec:PXD019291:S9588TPST_Fr3:scan:30413:[TMT6plex]K[TMT6plex]DS[Phospho]FGDLLMNLPR/2	4	-0.007526999999981855	-7.361090062040957	0.00022728564122961533	16164	16160	Phospho	1.0	3	363	1	0.9994	636	7.547169811320098e-05	7.547169811320098e-05	0.0	0.0	0.0	0.0
0;4;13	303;307;316	0;1.0000;0	TMT6plex;Phospho;TMT6plex	Os01t0367300-01	mzspec:PXD019291:S9588TPST_Fr2:scan:16895:[TMT6plex]ELDS[Phospho]PRPENEVGK[TMT6plex]/4	0	0.0002442897276169537	538.292205	2:1.0000:4:true	ELDSPRPENEVGK	[TMT6plex]ELDS[Phospho]PRPENEVGK[TMT6plex]	Os01t0367300-01	0.9993	S9588TPST_Fr2	S9588TPST_Fr2.16895.16895.4	mzspec:PXD019291:S9588TPST_Fr2:scan:16895:[TMT6plex]ELDS[Phospho]PRPENEVGK[TMT6plex]/4	4	-0.0018280000000459038	-3.635934933181907	0.00022728564122961533	16378	16374	Phospho	1.0	4	307	1	0.9993	637	7.645211930925566e-05	7.645211930925566e-05	0.0	0.0	0.0	0.0
0;8;10	974;982;984	0;0.9262;1.0000	TMT6plex;Oxidation;Phospho	Os02t0307000-01	mzspec:PXD019291:S9588TPST_Fr1:scan:18286:[TMT6plex]LRENEVGM[Oxidation]ES[Phospho]VQDMDIDRPER/3	0	0.0002444390124663896	325.124175	2:0.9262:8:true;2:0.0738:14:true;3:1.0000:10:true	LRENEVGMESVQDMDIDRPER	[TMT6plex]LRENEVGM[Oxidation]ES[Phospho]VQDMDIDRPER	Os02t0307000-01	0.9993	S9588TPST_Fr1	S9588TPST_Fr1.18286.18286.3	mzspec:PXD019291:S9588TPST_Fr1:scan:18286:[TMT6plex]LRENEVGM[Oxidation]ES[Phospho]VQDMDIDRPER/3	4	-0.0033740000000079817	-3.5574396382024225	0.00022728564122961533	16368	16364	Phospho	1.0	10	984	1	0.9993	638	7.742946708463306e-05	7.742946708463306e-05	0.0	0.0	0.0	0.0
0;3;9	119;122;128	0;1.0000;0	TMT6plex;Phospho;TMT6plex	Os10t0547000-00	mzspec:PXD019291:S9588TPST_Fr1:scan:10485:[TMT6plex]QRS[Phospho]EQDLEK[TMT6plex]/3	0	0.00024526335152369856	538.292205	2:1.0000:3:true	QRSEQDLEK	[TMT6plex]QRS[Phospho]EQDLEK[TMT6plex]	Os10t0547000-00	0.9993	S9588TPST_Fr1	S9588TPST_Fr1.10485.10485.3	mzspec:PXD019291:S9588TPST_Fr1:scan:10485:[TMT6plex]QRS[Phospho]EQDLEK[TMT6plex]/3	4	-0.0009730000000445217	-1.7449095935251782	0.00022728564122961533	16313	16309	Phospho	1.0	3	122	1	0.9993	639	7.840375586853823e-05	7.840375586853823e-05	0.0	0.0	0.0	0.0
0;3;8;10	875;878;883;885	0;0;1.0000;0	TMT6plex;Carbamidomethyl;Phospho;TMT6plex	Os01t0592900-02	mzspec:PXD019291:S9588TPST_Fr3:scan:21608:[TMT6plex]DVC[Carbamidomethyl]FDDGS[Phospho]PK[TMT6plex]/3	0	0.0002435905243286036	595.313669	2:1.0000:8:true	DVCFDDGSPK	[TMT6plex]DVC[Carbamidomethyl]FDDGS[Phospho]PK[TMT6plex]	Os01t0592900-02	0.9993	S9588TPST_Fr3	S9588TPST_Fr3.21608.21608.3	mzspec:PXD019291:S9588TPST_Fr3:scan:21608:[TMT6plex]DVC[Carbamidomethyl]FDDGS[Phospho]PK[TMT6plex]/3	4	-0.0015959999999495267	-2.85038325429829	0.00022728564122961533	16425	16421	Phospho	1.0	8	883	1	0.9993	640	7.937499999999369e-05	7.937499999999369e-05	0.0	0.0	0.0	0.0
0;6	9;15	0;1.0000	TMT6plex;Phospho	Os04t0394700-01	mzspec:PXD019291:S9588TPST_Fr4:scan:09955:[TMT6plex]GFGLHS[Phospho]HR/3	0	0.0002436795613767895	309.129275	2:1.0000:6:true	GFGLHSHR	[TMT6plex]GFGLHS[Phospho]HR	Os04t0394700-01	0.9993	S9588TPST_Fr4	S9588TPST_Fr4.09955.09955.3	mzspec:PXD019291:S9588TPST_Fr4:scan:09955:[TMT6plex]GFGLHS[Phospho]HR/3	4	3.799999996090264e-05	0.0933196226201182	0.00022728564122961533	16419	16415	Phospho	1.0	6	15	1	0.9993	641	8.034321372854289e-05	8.034321372854289e-05	0.0	0.0	0.0	0.0
0;1;12;20;24	362;363;374;382;386	0;1.0000;0;1.0000;0	TMT6plex;Phospho;TMT6plex;Oxidation;TMT6plex	Os03t0275500-01	mzspec:PXD019291:S9588TPST_Fr2:scan:23282:[TMT6plex]S[Phospho]PPREPEPEPVK[TMT6plex]EEEPEPDM[Oxidation]NEIK[TMT6plex]/4	0	0.00024339783375927954	783.450035	2:1.0000:20:true;3:1.0000:1:true	SPPREPEPEPVKEEEPEPDMNEIK	[TMT6plex]S[Phospho]PPREPEPEPVK[TMT6plex]EEEPEPDM[Oxidation]NEIK[TMT6plex]	Os03t0275500-01	0.9993	S9588TPST_Fr2	S9588TPST_Fr2.23282.23282.4	mzspec:PXD019291:S9588TPST_Fr2:scan:23282:[TMT6plex]S[Phospho]PPREPEPEPVK[TMT6plex]EEEPEPDM[Oxidation]NEIK[TMT6plex]/4	4	-0.2589779999999564	-288.6525109213558	0.00022728564122961533	16438	16434	Phospho	1.0	1	363	1	0.9993	642	8.130841121494708e-05	8.130841121494708e-05	0.0	0.0	0.0	0.0
0;6;10;11	354;360;364;365	0;1.0000;0;0	TMT6plex;Phospho;TMT6plex;TMT6plex	Os06t0232000-01	mzspec:PXD019291:S9588TPST_Fr2:scan:05455:[TMT6plex]HDDNDS[Phospho]DDEK[TMT6plex]K[TMT6plex]QR/4	0	0.0002438132390588809	767.4551349999997	2:1.0000:6:true	HDDNDSDDEKKQR	[TMT6plex]HDDNDS[Phospho]DDEK[TMT6plex]K[TMT6plex]QR	Os06t0232000-01	0.9993	S9588TPST_Fr2	S9588TPST_Fr2.05455.05455.4	mzspec:PXD019291:S9588TPST_Fr2:scan:05455:[TMT6plex]HDDNDS[Phospho]DDEK[TMT6plex]K[TMT6plex]QR/4	4	-0.0006029999999555002	-1.0167967109845415	0.00022728564122961533	16410	16406	Phospho	1.0	6	360	1	0.9993	643	8.227060653187568e-05	8.227060653187568e-05	0.0	0.0	0.0	0.0
0;3;8	322;325;330	0;1.0000;0	TMT6plex;Phospho;TMT6plex	Os02t0743800-02	mzspec:PXD019291:S9588TPST_Fr2:scan:24629:[TMT6plex]ILS[Phospho]HGLPK[TMT6plex]/2	0	0.00024314631329402467	538.292205	2:1.0000:3:true	ILSHGLPK	[TMT6plex]ILS[Phospho]HGLPK[TMT6plex]	Os02t0743800-02	0.9993	S9588TPST_Fr2	S9588TPST_Fr2.24629.24629.2	mzspec:PXD019291:S9588TPST_Fr2:scan:24629:[TMT6plex]ILS[Phospho]HGLPK[TMT6plex]/2	4	-0.0010819999999966967	-1.541497589521891	0.00022728564122961533	16455	16451	Phospho	1.0	3	325	1	0.9993	644	8.322981366459021e-05	8.322981366459021e-05	0.0	0.0	0.0	0.0
0;6;9	361;367;370	0;1.0000;0	TMT6plex;Phospho;TMT6plex	Os07t0413700-01	mzspec:PXD019291:S9588TPST_Fr1:scan:26110:[TMT6plex]VLPPMS[Phospho]PEK[TMT6plex]/3	0	0.00024354603019970773	538.292195	2:1.0000:6:true	VLPPMSPEK	[TMT6plex]VLPPMS[Phospho]PEK[TMT6plex]	Os07t0413700-01	0.9993	S9588TPST_Fr1	S9588TPST_Fr1.26110.26110.3	mzspec:PXD019291:S9588TPST_Fr1:scan:26110:[TMT6plex]VLPPMS[Phospho]PEK[TMT6plex]/3	4	-0.0019570000000612713	-3.817678870367025	0.00022728564122961533	16428	16424	Phospho	1.0	6	367	1	0.9993	645	8.418604651162193e-05	8.418604651162193e-05	0.0	0.0	0.0	0.0
0;10;12	385;395;397	0;1.0000;0	TMT6plex;Phospho;TMT6plex	LOC_Os07g10120.1	mzspec:PXD019291:S9588TPST_Fr4:scan:21099:[TMT6plex]EEVEPEEDIS[Phospho]PK[TMT6plex]/3	0	0.0002457908320019663	538.292205	2:1.0000:10:true	EEVEPEEDISPK	[TMT6plex]EEVEPEEDIS[Phospho]PK[TMT6plex]	LOC_Os07g10120.1	0.9993	S9588TPST_Fr4	S9588TPST_Fr4.21099.21099.3	mzspec:PXD019291:S9588TPST_Fr4:scan:21099:[TMT6plex]EEVEPEEDIS[Phospho]PK[TMT6plex]/3	4	-0.0022350000000415093	-3.45449483224422	0.00022728564122961533	16278	16274	Phospho	1.0	10	395	1	0.9993	646	8.513931888544298e-05	8.513931888544298e-05	0.0	0.0	0.0	0.0
0;4	503;507	0;1.0000	TMT6plex;Phospho	Os04t0620400-01	mzspec:PXD019291:S9588TPST_Fr2:scan:07410:[TMT6plex]GRDS[Phospho]DEEDFRDR/2	0	0.0002447081854888046	309.129275	2:1.0000:4:true	GRDSDEEDFRDR	[TMT6plex]GRDS[Phospho]DEEDFRDR	Os04t0620400-01	0.9993	S9588TPST_Fr2	S9588TPST_Fr2.07410.07410.2	mzspec:PXD019291:S9588TPST_Fr2:scan:07410:[TMT6plex]GRDS[Phospho]DEEDFRDR/2	4	-0.0022109999999884167	-2.4474579998727606	0.00022728564122961533	16350	16346	Phospho	1.0	4	507	1	0.9993	647	8.608964451313168e-05	8.608964451313168e-05	0.0	0.0	0.0	0.0
0;3;12	3;6;15	0;1.0000;0	TMT6plex;Phospho;TMT6plex	Os04t0233400-01	mzspec:PXD019291:S9588TPST_Fr1:scan:12034:[TMT6plex]EVS[Phospho]EEPEHVRPK[TMT6plex]/3	0	0.000245368666421298	538.292205	2:1.0000:3:true	EVSEEPEHVRPK	[TMT6plex]EVS[Phospho]EEPEHVRPK[TMT6plex]	Os04t0233400-01	0.9993	S9588TPST_Fr1	S9588TPST_Fr1.12034.12034.3	mzspec:PXD019291:S9588TPST_Fr1:scan:12034:[TMT6plex]EVS[Phospho]EEPEHVRPK[TMT6plex]/3	4	-0.0008210000000872242	-1.2464421422459058	0.00022728564122961533	16306	16302	Phospho	1.0	3	6	1	0.9993	648	8.703703703703122e-05	8.703703703703122e-05	0.0	0.0	0.0	0.0
0;7;9	155;162;164	0;1.0000;0	TMT6plex;Phospho;TMT6plex	Os01t0881500-01	mzspec:PXD019291:S9588TPST_Fr2:scan:24446:[TMT6plex]NVILPNS[Phospho]PK[TMT6plex]/3	0	0.00024295432458697764	538.292205	2:1.0000:7:true	NVILPNSPK	[TMT6plex]NVILPNS[Phospho]PK[TMT6plex]	Os01t0881500-01	0.9992	S9588TPST_Fr2	S9588TPST_Fr2.24446.24446.3	mzspec:PXD019291:S9588TPST_Fr2:scan:24446:[TMT6plex]NVILPNS[Phospho]PK[TMT6plex]/3	4	-0.002486000000033073	-4.9005193778463685	0.00022728564122961533	16468	16464	Phospho	1.0	7	162	1	0.9992	649	8.813559322033322e-05	8.813559322033322e-05	0.0	0.0	0.0	0.0
0;6	249;255	0;1.0000	TMT6plex;Phospho	Os01t0959000-01	mzspec:PXD019291:S9588TPST_Fr3:scan:04652:[TMT6plex]RQPDPS[Phospho]PR/3	0	0.0002408767915211369	309.129275	2:1.0000:6:true	RQPDPSPR	[TMT6plex]RQPDPS[Phospho]PR	Os01t0959000-01	0.9992	S9588TPST_Fr3	S9588TPST_Fr3.04652.04652.3	mzspec:PXD019291:S9588TPST_Fr3:scan:04652:[TMT6plex]RQPDPS[Phospho]PR/3	4	-0.0003599999999437386	-0.8546739887467417	0.00022728564122961533	16610	16606	Phospho	1.0	6	255	1	0.9992	650	8.92307692307635e-05	8.92307692307635e-05	0.0	0.0	0.0	0.0
0;3	218;221	0;1.0000	TMT6plex;Phospho	Os01t0187900-01	mzspec:PXD019291:S9588TPST_Fr4:scan:22956:[TMT6plex]HLS[Phospho]DLQLR/3	0	0.00024192572880125802	309.129275	2:1.0000:3:true	HLSDLQLR	[TMT6plex]HLS[Phospho]DLQLR	Os01t0187900-01	0.9992	S9588TPST_Fr4	S9588TPST_Fr4.22956.22956.3	mzspec:PXD019291:S9588TPST_Fr4:scan:22956:[TMT6plex]HLS[Phospho]DLQLR/3	4	-0.0005599999999503781	-1.2996141026844086	0.00022728564122961533	16538	16534	Phospho	1.0	3	221	1	0.9992	651	9.032258064515561e-05	9.032258064515561e-05	0.0	0.0	0.0	0.0
0;3	286;289	0;1.0000	TMT6plex;Phospho	Os08t0500200-01	mzspec:PXD019291:S9588TPST_Fr1:scan:03906:[TMT6plex]HDS[Phospho]EDEEPR/3	0	0.000241750271969056	309.129275	2:1.0000:3:true	HDSEDEEPR	[TMT6plex]HDS[Phospho]EDEEPR	Os08t0500200-01	0.9992	S9588TPST_Fr1	S9588TPST_Fr1.03906.03906.3	mzspec:PXD019291:S9588TPST_Fr1:scan:03906:[TMT6plex]HDS[Phospho]EDEEPR/3	4	0.00022400000000288858	0.4717152860022594	0.00022728564122961533	16550	16546	Phospho	1.0	3	289	1	0.9992	652	9.141104294477963e-05	9.141104294477963e-05	0.0	0.0	0.0	0.0
0;1;8;9	419;420;427;428	0;0;1.0000;0	TMT6plex;TMT6plex;Phospho;TMT6plex	Os11t0169600-01	mzspec:PXD019291:S9588TPST_Fr3:scan:27628:[TMT6plex]K[TMT6plex]PDVLLLS[Phospho]K[TMT6plex]/3	0	0.00024105098228275284	767.4551349999997	2:1.0000:8:true	KPDVLLLSK	[TMT6plex]K[TMT6plex]PDVLLLS[Phospho]K[TMT6plex]	Os11t0169600-01	0.9992	S9588TPST_Fr3	S9588TPST_Fr3.27628.27628.3	mzspec:PXD019291:S9588TPST_Fr3:scan:27628:[TMT6plex]K[TMT6plex]PDVLLLS[Phospho]K[TMT6plex]/3	4	-0.0008040000000164582	-1.3534519681620054	0.00022728564122961533	16598	16594	Phospho	1.0	8	427	1	0.9992	653	9.249617151607404e-05	9.249617151607404e-05	0.0	0.0	0.0	0.0
0;3	310;313	0;1.0000	TMT6plex;Phospho	LOC_Os01g62650.2	mzspec:PXD019291:S9588TPST_Fr4:scan:27942:[TMT6plex]VPS[Phospho]PGLPPVGVR/2	0	0.00024154589371980678	309.129275	2:1.0000:3:true	VPSPGLPPVGVR	[TMT6plex]VPS[Phospho]PGLPPVGVR	LOC_Os01g62650.2	0.9992	S9588TPST_Fr4	S9588TPST_Fr4.27942.27942.2	mzspec:PXD019291:S9588TPST_Fr4:scan:27942:[TMT6plex]VPS[Phospho]PGLPPVGVR/2	4	-0.001996000000076492	-2.688521802379645	0.00022728564122961533	16564	16560	Phospho	1.0	3	313	1	0.9992	654	9.35779816513706e-05	9.35779816513706e-05	0.0	0.0	0.0	0.0
0;1;3;11;13	520;521;523;531;533	0;1.0000;1.0000;0;0	TMT6plex;Phospho;Phospho;Deamidated;TMT6plex	LOC_Os01g36860.3	mzspec:PXD019291:S9588TPST_Fr1:scan:14832:[TMT6plex]S[Phospho]VS[Phospho]PGNQVEGN[Deamidated]NK[TMT6plex]/3	0	0.0002417941123133652	619.242521	2:0.4620:11:true;2:0.2226:6:true;2:0.3105:7:true;2:0.0049:12:true;3:1.0000:1:true;4:1.0000:3:true	SVSPGNQVEGNNK	[TMT6plex]S[Phospho]VS[Phospho]PGNQVEGN[Deamidated]NK[TMT6plex]	LOC_Os01g36860.3	0.9992	S9588TPST_Fr1	S9588TPST_Fr1.14832.14832.3	mzspec:PXD019291:S9588TPST_Fr1:scan:14832:[TMT6plex]S[Phospho]VS[Phospho]PGNQVEGN[Deamidated]NK[TMT6plex]/3	4	-0.0030709999999771753	-4.722444447806417	0.00022728564122961533	16547	16543	Phospho	1.0	3	523	1	0.9992	655	9.465648854961282e-05	9.465648854961282e-05	0.0	0.0	0.0	0.0
0;6	13;19	0;1.0000	TMT6plex;Phospho	Os01t0925600-01	mzspec:PXD019291:S9588TPST_Fr3:scan:01705:[TMT6plex]RRPGRS[Phospho]PGHDGEQQQQQDGR/4	0	0.00024208678811353868	309.129275	2:1.0000:6:true	RRPGRSPGHDGEQQQQQDGR	[TMT6plex]RRPGRS[Phospho]PGHDGEQQQQQDGR	Os01t0925600-01	0.9992	S9588TPST_Fr3	S9588TPST_Fr3.01705.01705.4	mzspec:PXD019291:S9588TPST_Fr3:scan:01705:[TMT6plex]RRPGRS[Phospho]PGHDGEQQQQQDGR/4	4	0.0027670000000625805	4.254885530166557	0.00022728564122961533	16527	16523	Phospho	1.0	6	19	1	0.9992	656	9.57317073170677e-05	9.57317073170677e-05	0.0	0.0	0.0	0.0
0;6;9	1116;1122;1125	0;1.0000;0	TMT6plex;Phospho;TMT6plex	LOC_Os09g36090.1	mzspec:PXD019291:S9588TPST_Fr2:scan:11109:[TMT6plex]DNNPVS[Phospho]PGK[TMT6plex]GEGR/2	0	0.00024238017330182392	538.292205	2:1.0000:6:true	DNNPVSPGKGEGR	[TMT6plex]DNNPVS[Phospho]PGK[TMT6plex]GEGR	LOC_Os09g36090.1	0.9992	S9588TPST_Fr2	S9588TPST_Fr2.11109.11109.2	mzspec:PXD019291:S9588TPST_Fr2:scan:11109:[TMT6plex]DNNPVS[Phospho]PGK[TMT6plex]GEGR/2	4	-0.0027310000000397854	-2.9272123022908425	0.00022728564122961533	16507	16503	Phospho	1.0	6	1122	1	0.9992	657	9.680365296803107e-05	9.680365296803107e-05	0.0	0.0	0.0	0.0
0;3;6	968;971;974	0;1.0000;1.0000	TMT6plex;Phospho;Phospho	LOC_Os02g54510.3	mzspec:PXD019291:S9588TPST_Fr1:scan:12432:[TMT6plex]QHT[Phospho]LVS[Phospho]GGVR/2	0	0.00024142926122646064	389.095575	2:1.0000:3:true;3:1.0000:6:true	QHTLVSGGVR	[TMT6plex]QHT[Phospho]LVS[Phospho]GGVR	LOC_Os02g54510.3	0.9992	S9588TPST_Fr1	S9588TPST_Fr1.12432.12432.2	mzspec:PXD019291:S9588TPST_Fr1:scan:12432:[TMT6plex]QHT[Phospho]LVS[Phospho]GGVR/2	4	0.003773000000137472	5.226909818176382	0.00022728564122961533	16572	16568	Phospho	1.0	3	971	1	0.9992	658	9.787234042552654e-05	9.787234042552654e-05	0.0	0.0	0.0	0.0
0;3;6;9	188;191;194;197	0;0;1.0000;1.0000	TMT6plex;Carbamidomethyl;Phospho;Phospho	LOC_Os01g56790.1	mzspec:PXD019291:S9588TPST_Fr4:scan:07393:[TMT6plex]DIC[Carbamidomethyl]HQS[Phospho]DHS[Phospho]IHER/3	0	0.0002427773731488225	446.117039	2:1.0000:6:true;3:1.0000:9:true	DICHQSDHSIHER	[TMT6plex]DIC[Carbamidomethyl]HQS[Phospho]DHS[Phospho]IHER	LOC_Os01g56790.1	0.9992	S9588TPST_Fr4	S9588TPST_Fr4.07393.07393.3	mzspec:PXD019291:S9588TPST_Fr4:scan:07393:[TMT6plex]DIC[Carbamidomethyl]HQS[Phospho]DHS[Phospho]IHER/3	4	-0.0008360000000493527	-1.2386263396382478	0.00022728564122961533	16480	16476	Phospho	1.0	9	197	1	0.9992	659	9.89377845219977e-05	9.89377845219977e-05	0.0	0.0	0.0	0.0
0;1;3;11;13	520;521;523;531;533	0;1.0000;1.0000;0;0	TMT6plex;Phospho;Phospho;Deamidated;TMT6plex	LOC_Os01g36860.3	mzspec:PXD019291:S9588TPST_Fr1:scan:14832:[TMT6plex]S[Phospho]VS[Phospho]PGNQVEGN[Deamidated]NK[TMT6plex]/3	0	0.0002417941123133652	619.242521	2:0.4620:11:true;2:0.2226:6:true;2:0.3105:7:true;2:0.0049:12:true;3:1.0000:1:true;4:1.0000:3:true	SVSPGNQVEGNNK	[TMT6plex]S[Phospho]VS[Phospho]PGNQVEGN[Deamidated]NK[TMT6plex]	LOC_Os01g36860.3	0.9992	S9588TPST_Fr1	S9588TPST_Fr1.14832.14832.3	mzspec:PXD019291:S9588TPST_Fr1:scan:14832:[TMT6plex]S[Phospho]VS[Phospho]PGNQVEGN[Deamidated]NK[TMT6plex]/3	4	-0.0030709999999771753	-4.722444447806417	0.00022728564122961533	16547	16543	Phospho	1.0	1	521	1	0.9992	660	9.99999999999947e-05	9.99999999999947e-05	0.0	0.0	0.0	0.0
0;4	30;34	0;1.0000	TMT6plex;Phospho	Os01t0209000-01	mzspec:PXD019291:S9588TPST_Fr3:scan:06732:[TMT6plex]RRPS[Phospho]GEEEEEGIR/3	0	0.0002428068471530897	309.129275	2:1.0000:4:true	RRPSGEEEEEGIR	[TMT6plex]RRPS[Phospho]GEEEEEGIR	Os01t0209000-01	0.9992	S9588TPST_Fr3	S9588TPST_Fr3.06732.06732.3	mzspec:PXD019291:S9588TPST_Fr3:scan:06732:[TMT6plex]RRPS[Phospho]GEEEEEGIR/3	4	-0.0008200000000897487	-1.3262243826251618	0.00022728564122961533	16478	16474	Phospho	1.0	4	34	1	0.9992	661	0.00010105900151285405	0.00010105900151285405	0.0	0.0	0.0	0.0
0;3;6;9	188;191;194;197	0;0;1.0000;1.0000	TMT6plex;Carbamidomethyl;Phospho;Phospho	LOC_Os01g56790.1	mzspec:PXD019291:S9588TPST_Fr4:scan:07393:[TMT6plex]DIC[Carbamidomethyl]HQS[Phospho]DHS[Phospho]IHER/3	0	0.0002427773731488225	446.117039	2:1.0000:6:true;3:1.0000:9:true	DICHQSDHSIHER	[TMT6plex]DIC[Carbamidomethyl]HQS[Phospho]DHS[Phospho]IHER	LOC_Os01g56790.1	0.9992	S9588TPST_Fr4	S9588TPST_Fr4.07393.07393.3	mzspec:PXD019291:S9588TPST_Fr4:scan:07393:[TMT6plex]DIC[Carbamidomethyl]HQS[Phospho]DHS[Phospho]IHER/3	4	-0.0008360000000493527	-1.2386263396382478	0.00022728564122961533	16480	16476	Phospho	1.0	6	194	1	0.9992	662	0.00010211480362537244	0.00010211480362537244	0.0	0.0	0.0	0.0
0;3;6	968;971;974	0;1.0000;1.0000	TMT6plex;Phospho;Phospho	LOC_Os02g54510.3	mzspec:PXD019291:S9588TPST_Fr1:scan:12432:[TMT6plex]QHT[Phospho]LVS[Phospho]GGVR/2	0	0.00024142926122646064	389.095575	2:1.0000:3:true;3:1.0000:6:true	QHTLVSGGVR	[TMT6plex]QHT[Phospho]LVS[Phospho]GGVR	LOC_Os02g54510.3	0.9992	S9588TPST_Fr1	S9588TPST_Fr1.12432.12432.2	mzspec:PXD019291:S9588TPST_Fr1:scan:12432:[TMT6plex]QHT[Phospho]LVS[Phospho]GGVR/2	4	0.003773000000137472	5.226909818176382	0.00022728564122961533	16572	16568	Phospho	1.0	6	974	1	0.9992	663	0.00010316742081447448	0.00010316742081447448	0.0	0.0	0.0	0.0
0;1;7;8	312;313;319;320	0;0.7051;1.0000;0.7005	TMT6plex;Oxidation;Phospho;Oxidation	LOC_Os10g39440.2	mzspec:PXD019291:S9588TPST_Fr2:scan:16496:[TMT6plex]M[Oxidation]PEIMGS[Phospho]M[Oxidation]R/3	0	0.0002385496183206107	341.119063	2:0.7051:1:true;3:0.7005:8:true;3:0.5944:5:true;4:1.0000:7:true	MPEIMGSMR	[TMT6plex]M[Oxidation]PEIMGS[Phospho]M[Oxidation]R	LOC_Os10g39440.2	0.9991	S9588TPST_Fr2	S9588TPST_Fr2.16496.16496.3	mzspec:PXD019291:S9588TPST_Fr2:scan:16496:[TMT6plex]M[Oxidation]PEIMGS[Phospho]M[Oxidation]R/3	4	-0.0007219999999961146	-1.5531257927822288	0.00022728564122961533	16772	16768	Phospho	1.0	7	319	1	0.9991	664	0.00010436746987951292	0.00010436746987951292	0.0	0.0	0.0	0.0
0;2;3;10	203;205;206;213	0;0;1.0000;0	TMT6plex;TMT6plex;Phospho;TMT6plex	Os01t0505400-01	mzspec:PXD019291:S9588TPST_Fr1:scan:15619:[TMT6plex]HK[TMT6plex]S[Phospho]LDEGIEK[TMT6plex]/4	0	0.00024006721882127003	767.4551349999997	2:1.0000:3:true	HKSLDEGIEK	[TMT6plex]HK[TMT6plex]S[Phospho]LDEGIEK[TMT6plex]	Os01t0505400-01	0.9991	S9588TPST_Fr1	S9588TPST_Fr1.15619.15619.4	mzspec:PXD019291:S9588TPST_Fr1:scan:15619:[TMT6plex]HK[TMT6plex]S[Phospho]LDEGIEK[TMT6plex]/4	4	-0.0003540000000157306	-0.7351729540181977	0.00022728564122961533	16666	16662	Phospho	1.0	3	206	1	0.9991	665	0.00010556390977443098	0.00010556390977443098	0.0	0.0	0.0	0.0
0;5	89;94	0;1.0000	TMT6plex;Phospho	LOC_Os03g59740.5	mzspec:PXD019291:S9588TPST_Fr1:scan:18662:[TMT6plex]LGLHS[Phospho]LR/3	0	0.00023965011083817623	309.129275	2:1.0000:5:true	LGLHSLR	[TMT6plex]LGLHS[Phospho]LR	LOC_Os03g59740.5	0.9991	S9588TPST_Fr1	S9588TPST_Fr1.18662.18662.3	mzspec:PXD019291:S9588TPST_Fr1:scan:18662:[TMT6plex]LGLHS[Phospho]LR/3	4	-0.0005120000000147229	-1.3880011013754117	0.00022728564122961533	16695	16691	Phospho	1.0	5	94	1	0.9991	666	0.00010675675675675168	0.00010675675675675168	0.0	0.0	0.0	0.0
0;5;8;12;15	128;133;136;140;143	0;1.0000;1.0000;0;0	TMT6plex;Phospho;Phospho;Carbamidomethyl;TMT6plex	Os05t0462400-01	mzspec:PXD019291:S9588TPST_Fr1:scan:12667:[TMT6plex]GRPGS[Phospho]PES[Phospho]NVEC[Carbamidomethyl]QEK[TMT6plex]/3	0	0.00023874895547331982	675.2799689999998	2:1.0000:5:true;3:1.0000:8:true	GRPGSPESNVECQEK	[TMT6plex]GRPGS[Phospho]PES[Phospho]NVEC[Carbamidomethyl]QEK[TMT6plex]	Os05t0462400-01	0.9991	S9588TPST_Fr1	S9588TPST_Fr1.12667.12667.3	mzspec:PXD019291:S9588TPST_Fr1:scan:12667:[TMT6plex]GRPGS[Phospho]PES[Phospho]NVEC[Carbamidomethyl]QEK[TMT6plex]/3	4	-0.000749000000041633	-0.979499877120672	0.00022728564122961533	16758	16754	Phospho	1.0	8	136	1	0.9991	667	0.00010794602698650168	0.00010794602698650168	0.0	0.0	0.0	0.0
0;3	47;50	0;1.0000	TMT6plex;Phospho	Os12t0634000-01	mzspec:PXD019291:S9588TPST_Fr3:scan:17501:[TMT6plex]RLS[Phospho]VPPPPGR/3	0	0.00023872045834328	309.129275	2:1.0000:3:true	RLSVPPPPGR	[TMT6plex]RLS[Phospho]VPPPPGR	Os12t0634000-01	0.9991	S9588TPST_Fr3	S9588TPST_Fr3.17501.17501.3	mzspec:PXD019291:S9588TPST_Fr3:scan:17501:[TMT6plex]RLS[Phospho]VPPPPGR/3	4	-0.0003190000000472537	-0.6900873801128202	0.00022728564122961533	16760	16756	Phospho	1.0	3	50	1	0.9991	668	0.00010913173652694106	0.00010913173652694106	0.0	0.0	0.0	0.0
0;1	9;10	0;1.0000	TMT6plex;Phospho	Os03t0189300-01	mzspec:PXD019291:S9588TPST_Fr4:scan:01379:[TMT6plex]S[Phospho]PHHHGPR/3	0	0.00023962139819085843	309.129275	2:1.0000:1:true	SPHHHGPR	[TMT6plex]S[Phospho]PHHHGPR	Os03t0189300-01	0.9991	S9588TPST_Fr4	S9588TPST_Fr4.01379.01379.3	mzspec:PXD019291:S9588TPST_Fr4:scan:01379:[TMT6plex]S[Phospho]PHHHGPR/3	4	0.0009699999999952523	2.3551339275442715	0.00022728564122961533	16697	16693	Phospho	1.0	1	10	1	0.9991	669	0.00011031390134528648	0.00011031390134528648	0.0	0.0	0.0	0.0
0;6	85;91	0;1.0000	TMT6plex;Phospho	Os06t0332900-01	mzspec:PXD019291:S9588TPST_Fr4:scan:11480:[TMT6plex]NDPNLS[Phospho]PR/2	0	0.0002391772303276728	309.129275	2:1.0000:6:true	NDPNLSPR	[TMT6plex]NDPNLS[Phospho]PR	Os06t0332900-01	0.9991	S9588TPST_Fr4	S9588TPST_Fr4.11480.11480.2	mzspec:PXD019291:S9588TPST_Fr4:scan:11480:[TMT6plex]NDPNLS[Phospho]PR/2	4	-0.0008209999999735372	-1.3430505082011308	0.00022728564122961533	16728	16724	Phospho	1.0	6	91	1	0.9991	670	0.00011149253731342784	0.00011149253731342784	0.0	0.0	0.0	0.0
0;3;6	386;389;392	0;1.0000;1.0000	TMT6plex;Phospho;Oxidation	Os12t0640900-01	mzspec:PXD019291:S9588TPST_Fr2:scan:09208:[TMT6plex]RPS[Phospho]FQM[Oxidation]R/3	0	0.00023896290100961827	325.124163	2:1.0000:6:true;3:1.0000:3:true	RPSFQMR	[TMT6plex]RPS[Phospho]FQM[Oxidation]R	Os12t0640900-01	0.9991	S9588TPST_Fr2	S9588TPST_Fr2.09208.09208.3	mzspec:PXD019291:S9588TPST_Fr2:scan:09208:[TMT6plex]RPS[Phospho]FQM[Oxidation]R/3	4	0.0001819999999383981	0.43728589584750027	0.00022728564122961533	16743	16739	Phospho	1.0	3	389	1	0.9991	671	0.00011266766020863884	0.00011266766020863884	0.0	0.0	0.0	0.0
0;5;8;12;15	128;133;136;140;143	0;1.0000;1.0000;0;0	TMT6plex;Phospho;Phospho;Carbamidomethyl;TMT6plex	Os05t0462400-01	mzspec:PXD019291:S9588TPST_Fr1:scan:12667:[TMT6plex]GRPGS[Phospho]PES[Phospho]NVEC[Carbamidomethyl]QEK[TMT6plex]/3	0	0.00023874895547331982	675.2799689999998	2:1.0000:5:true;3:1.0000:8:true	GRPGSPESNVECQEK	[TMT6plex]GRPGS[Phospho]PES[Phospho]NVEC[Carbamidomethyl]QEK[TMT6plex]	Os05t0462400-01	0.9991	S9588TPST_Fr1	S9588TPST_Fr1.12667.12667.3	mzspec:PXD019291:S9588TPST_Fr1:scan:12667:[TMT6plex]GRPGS[Phospho]PES[Phospho]NVEC[Carbamidomethyl]QEK[TMT6plex]/3	4	-0.000749000000041633	-0.979499877120672	0.00022728564122961533	16758	16754	Phospho	1.0	5	133	1	0.9991	672	0.00011383928571428076	0.00011383928571428076	0.0	0.0	0.0	0.0
0;9;14	158;167;172	0;1.0000;0	TMT6plex;Phospho;TMT6plex	Os08t0187700-01	mzspec:PXD019291:S9588TPST_Fr4:scan:30038:[TMT6plex]GIEDELQFS[Phospho]PLENK[TMT6plex]/2	0	0.00023843586075345734	538.292205	2:1.0000:9:true	GIEDELQFSPLENK	[TMT6plex]GIEDELQFS[Phospho]PLENK[TMT6plex]	Os08t0187700-01	0.9991	S9588TPST_Fr4	S9588TPST_Fr4.30038.30038.2	mzspec:PXD019291:S9588TPST_Fr4:scan:30038:[TMT6plex]GIEDELQFS[Phospho]PLENK[TMT6plex]/2	4	-0.000617999999803942	-0.5727272391322759	0.00022728564122961533	16780	16776	Phospho	1.0	9	167	1	0.9991	673	0.00011500742942050026	0.00011500742942050026	0.0	0.0	0.0	0.0
0;6;8	2936;2942;2944	0;1.0000;0	TMT6plex;Phospho;TMT6plex	LOC_Os02g03840.2	mzspec:PXD019291:S9588TPST_Fr1:scan:21986:[TMT6plex]GLNVVS[Phospho]PK[TMT6plex]/3	0	0.00024021138601969727	538.292205	2:1.0000:6:true	GLNVVSPK	[TMT6plex]GLNVVS[Phospho]PK[TMT6plex]	LOC_Os02g03840.2	0.9991	S9588TPST_Fr1	S9588TPST_Fr1.21986.21986.3	mzspec:PXD019291:S9588TPST_Fr1:scan:21986:[TMT6plex]GLNVVS[Phospho]PK[TMT6plex]/3	4	-0.0007370000000150867	-1.6331931903960881	0.00022728564122961533	16656	16652	Phospho	1.0	6	2942	1	0.9991	674	0.00011617210682492092	0.00011617210682492092	0.0	0.0	0.0	0.0
0;6;11	650;656;661	0;1.0000;0	TMT6plex;Phospho;Carbamidomethyl	Os01t0888500-01	mzspec:PXD019291:S9588TPST_Fr4:scan:15895:[TMT6plex]FIHNES[Phospho]GRFEC[Carbamidomethyl]R/3	0	0.00024025466995014722	366.150739	2:1.0000:6:true	FIHNESGRFECR	[TMT6plex]FIHNES[Phospho]GRFEC[Carbamidomethyl]R	Os01t0888500-01	0.9991	S9588TPST_Fr4	S9588TPST_Fr4.15895.15895.3	mzspec:PXD019291:S9588TPST_Fr4:scan:15895:[TMT6plex]FIHNES[Phospho]GRFEC[Carbamidomethyl]R/3	4	-0.0015209999999115098	-2.449464775619162	0.00022728564122961533	16653	16649	Phospho	1.0	6	656	1	0.9991	675	0.00011733333333332846	0.00011733333333332846	0.0	0.0	0.0	0.0
0;1;6;13	204;205;210;217	0;0;0.9572;0.9990	TMT6plex;TMT6plex;Phospho;Phospho	Os06t0698674-01	mzspec:PXD019291:S9588TPST_Fr3:scan:06422:[TMT6plex]K[TMT6plex]AASGS[Phospho]DEDHSNS[Phospho]PTR/3	0	8.434547908232118e-05	618.258505	2:0.9572:6:true;3:0.9990:13:true;3:0.0029:2:true;3:0.0037:3:true;3:0.0083:4:true;3:0.0135:11:true;3:0.0151:15:true	KAASGSDEDHSNSPTR	[TMT6plex]K[TMT6plex]AASGS[Phospho]DEDHSNS[Phospho]PTR	Os06t0698674-01	1.0	S9588TPST_Fr3	S9588TPST_Fr3.06422.06422.3	mzspec:PXD019291:S9588TPST_Fr3:scan:06422:[TMT6plex]K[TMT6plex]AASGS[Phospho]DEDHSNS[Phospho]PTR/3	1	-0.001446999999984655	-1.904774810097216	7.554011179936546e-05	11857	11856	Phospho	0.9990000000000001	13	217	1	0.9990000000000001	676	0.00011863905325443283	0.00011863905325443283	0.0	0.0	0.0	0.0
0;1	300;301	0;1.0000	TMT6plex;Phospho	Os05t0102800-04	mzspec:PXD019291:S9588TPST_Fr1:scan:05259:[TMT6plex]S[Phospho]LPEHHNR/3	0	0.00023813776269571943	309.129275	2:1.0000:1:true	SLPEHHNR	[TMT6plex]S[Phospho]LPEHHNR	Os05t0102800-04	0.999	S9588TPST_Fr1	S9588TPST_Fr1.05259.05259.3	mzspec:PXD019291:S9588TPST_Fr1:scan:05259:[TMT6plex]S[Phospho]LPEHHNR/3	4	-0.0003289999999651627	-0.7588601144347737	0.00022728564122961533	16801	16797	Phospho	1.0	1	301	1	0.999	677	0.00011994091580501714	0.00011994091580501714	0.0	0.0	0.0	0.0
0;3	34;37	0;1.0000	TMT6plex;Phospho	LOC_Os10g06130.1	mzspec:PXD019291:S9588TPST_Fr1:scan:09590:[TMT6plex]EDS[Phospho]DDPEEEDPDER/2	0	0.00023649048125812936	309.129275	2:1.0000:3:true	EDSDDPEEEDPDER	[TMT6plex]EDS[Phospho]DDPEEEDPDER	LOC_Os10g06130.1	0.999	S9588TPST_Fr1	S9588TPST_Fr1.09590.09590.2	mzspec:PXD019291:S9588TPST_Fr1:scan:09590:[TMT6plex]EDS[Phospho]DDPEEEDPDER/2	4	-0.0012179999998807036	-1.2261287874304887	0.00022728564122961533	16918	16914	Phospho	1.0	3	37	1	0.999	678	0.00012123893805309236	0.00012123893805309236	0.0	0.0	0.0	0.0
0;1;7	248;249;255	0;1.0000;0	TMT6plex;Phospho;TMT6plex	Os03t0240500-01	mzspec:PXD019291:S9588TPST_Fr4:scan:15689:[TMT6plex]S[Phospho]IHVDQK[TMT6plex]/3	0	0.00023688262465948129	538.292205	2:1.0000:1:true	SIHVDQK	[TMT6plex]S[Phospho]IHVDQK[TMT6plex]	Os03t0240500-01	0.999	S9588TPST_Fr4	S9588TPST_Fr4.15689.15689.3	mzspec:PXD019291:S9588TPST_Fr4:scan:15689:[TMT6plex]S[Phospho]IHVDQK[TMT6plex]/3	4	-0.00020799999998644123	-0.4565580313604911	0.00022728564122961533	16890	16886	Phospho	1.0	1	249	1	0.999	679	0.00012253313696612166	0.00012253313696612166	0.0	0.0	0.0	0.0
0;3	615;618	0;1.0000	TMT6plex;Phospho	tr|A0A0P0YD65|A0A0P0YD65_ORYSJ	mzspec:PXD019291:S9588TPST_Fr2:scan:23720:[TMT6plex]QLS[Phospho]IDQFENEGRR/3	0	0.0002367844669389688	309.129275	2:1.0000:3:true	QLSIDQFENEGRR	[TMT6plex]QLS[Phospho]IDQFENEGRR	tr|A0A0P0YD65|A0A0P0YD65_ORYSJ	0.999	S9588TPST_Fr2	S9588TPST_Fr2.23720.23720.3	mzspec:PXD019291:S9588TPST_Fr2:scan:23720:[TMT6plex]QLS[Phospho]IDQFENEGRR/3	4	-0.0009919999999965512	-1.5639072702065933	0.00022728564122961533	16897	16893	Phospho	1.0	3	618	1	0.999	680	0.00012382352941175972	0.00012382352941175972	0.0	0.0	0.0	0.0
0;7;11	47;54;58	0;0;1.0000	TMT6plex;TMT6plex;Phospho	Os01t0913600-01	mzspec:PXD019291:S9588TPST_Fr3:scan:18740:[TMT6plex]EQLELDK[TMT6plex]DDES[Phospho]LRR/4	0	0.0002375579047392802	538.292205	2:1.0000:11:true	EQLELDKDDESLRR	[TMT6plex]EQLELDK[TMT6plex]DDES[Phospho]LRR	Os01t0913600-01	0.999	S9588TPST_Fr3	S9588TPST_Fr3.18740.18740.4	mzspec:PXD019291:S9588TPST_Fr3:scan:18740:[TMT6plex]EQLELDK[TMT6plex]DDES[Phospho]LRR/4	4	-0.0015859999999747745	-2.7737207981367504	0.00022728564122961533	16842	16838	Phospho	1.0	11	58	1	0.999	681	0.00012511013215858534	0.00012511013215858534	0.0	0.0	0.0	0.0
0;1;7	80;81;87	0;1.0000;0	TMT6plex;Phospho;TMT6plex	LOC_Os04g39090.2	mzspec:PXD019291:S9588TPST_Fr4:scan:28675:[TMT6plex]S[Phospho]MDDLLK[TMT6plex]/3	0	0.00023667238624933444	538.292205	2:1.0000:1:true	SMDDLLK	[TMT6plex]S[Phospho]MDDLLK[TMT6plex]	LOC_Os04g39090.2	0.999	S9588TPST_Fr4	S9588TPST_Fr4.28675.28675.3	mzspec:PXD019291:S9588TPST_Fr4:scan:28675:[TMT6plex]S[Phospho]MDDLLK[TMT6plex]/3	4	-0.0012070000000221626	-2.6591485363253606	0.00022728564122961533	16905	16901	Phospho	1.0	1	81	1	0.999	682	0.00012639296187682788	0.00012639296187682788	0.0	0.0	0.0	0.0
0;1;6;9	85;86;91;94	0;1.0000;1.0000;1.0000	TMT6plex;Oxidation;Phospho;Phospho	Os07t0687300-01	mzspec:PXD019291:S9588TPST_Fr3:scan:23178:[TMT6plex]M[Oxidation]FVPQS[Phospho]PVT[Phospho]PLHR/3	0	0.00023752969121140142	405.090475	2:1.0000:1:true;3:1.0000:6:true;4:1.0000:9:true	MFVPQSPVTPLHR	[TMT6plex]M[Oxidation]FVPQS[Phospho]PVT[Phospho]PLHR	Os07t0687300-01	0.999	S9588TPST_Fr3	S9588TPST_Fr3.23178.23178.3	mzspec:PXD019291:S9588TPST_Fr3:scan:23178:[TMT6plex]M[Oxidation]FVPQS[Phospho]PVT[Phospho]PLHR/3	4	-0.0014739999999164866	-2.308042479112343	0.00022728564122961533	16844	16840	Phospho	1.0	6	91	1	0.999	683	0.00012767203513908728	0.00012767203513908728	0.0	0.0	0.0	0.0
0;1;5;8	804;805;809;812	0;1.0000;1.0000;0	TMT6plex;Phospho;Phospho;TMT6plex	Os06t0728600-00	mzspec:PXD019291:S9588TPST_Fr2:scan:19260:[TMT6plex]S[Phospho]PPVS[Phospho]PVK[TMT6plex]/3	0	0.00023721978412999644	618.2585260000002	2:1.0000:1:true;3:1.0000:5:true	SPPVSPVK	[TMT6plex]S[Phospho]PPVS[Phospho]PVK[TMT6plex]	Os06t0728600-00	0.999	S9588TPST_Fr2	S9588TPST_Fr2.19260.19260.3	mzspec:PXD019291:S9588TPST_Fr2:scan:19260:[TMT6plex]S[Phospho]PPVS[Phospho]PVK[TMT6plex]/3	4	-0.0015799999999899224	-3.3129591934217606	0.00022728564122961533	16866	16862	Phospho	1.0	5	809	1	0.999	684	0.00012894736842104768	0.00012894736842104768	0.0	0.0	0.0	0.0
0;1;5;8	804;805;809;812	0;1.0000;1.0000;0	TMT6plex;Phospho;Phospho;TMT6plex	Os06t0728600-00	mzspec:PXD019291:S9588TPST_Fr2:scan:19260:[TMT6plex]S[Phospho]PPVS[Phospho]PVK[TMT6plex]/3	0	0.00023721978412999644	618.2585260000002	2:1.0000:1:true;3:1.0000:5:true	SPPVSPVK	[TMT6plex]S[Phospho]PPVS[Phospho]PVK[TMT6plex]	Os06t0728600-00	0.999	S9588TPST_Fr2	S9588TPST_Fr2.19260.19260.3	mzspec:PXD019291:S9588TPST_Fr2:scan:19260:[TMT6plex]S[Phospho]PPVS[Phospho]PVK[TMT6plex]/3	4	-0.0015799999999899224	-3.3129591934217606	0.00022728564122961533	16866	16862	Phospho	1.0	1	805	1	0.999	685	0.00013021897810218484	0.00013021897810218484	0.0	0.0	0.0	0.0
0;3	286;289	0;1.0000	TMT6plex;Phospho	Os08t0500200-01	mzspec:PXD019291:S9588TPST_Fr1:scan:03900:[TMT6plex]HDS[Phospho]EDEEPR/2	0	0.00023731830317413232	309.129275	2:1.0000:3:true	HDSEDEEPR	[TMT6plex]HDS[Phospho]EDEEPR	Os08t0500200-01	0.999	S9588TPST_Fr1	S9588TPST_Fr1.03900.03900.2	mzspec:PXD019291:S9588TPST_Fr1:scan:03900:[TMT6plex]HDS[Phospho]EDEEPR/2	4	0.0004300000000512227	0.6041103981283125	0.00022728564122961533	16859	16855	Phospho	1.0	3	289	1	0.999	686	0.00013148688046646736	0.00013148688046646736	0.0	0.0	0.0	0.0
[truncated: 27,786 more rows]
